# Supplementary material for: CTCF is selectively required for maintaining chromatin accessibility and gene expression in human erythropoiesis
Source: Genome Biol. 2025 Feb 28;26:44. doi: 10.1186/s13059-025-03510-z (PMC11869676; doi:10.1186/s13059-025-03510-z)
Supplement: Supplementary file 2 — Additional file 2: Table S1. ATAC-seq peak data summary information from the analysis in CTCF-AID HUDEP-2 cells with IAA treatment vs. without IAA treatment grown in culture under immature conditions for 24 hours. [file 13059_2025_3510_MOESM2_ESM.xlsx]

## Sheet: CAB_1034_SRM191991_Plus_vs_Min
Supplementary Table S1. ATAC-seq peak data summary information from the analysis in in CTCF mini-AID HUDEP-2 cells with IAA treatment versus. without IAA treatment grown in culture under immature conditions for 24 hours.
Region	log2FC	log2AveExpr	t.value	p.value	q.value	FPKM.C3Minus_JWH211	FPKM.C16Minus_JWH213	FPKM.C3Plus_JWH212	FPKM.C16Plus_JWH214	theAUC	UpRank	DownRank	MADScore	MADScoreGrp1	MADScoreGrp2	Averlog2FPKMGrp1	Averlog2FPKMGrp2	RegionSize	Regulation	Gene_2kb	Gencode_ids	Gene_2-50kb	Gencode_ids.1	Closest_Gene	Gencode_id	Distance
chr6:154996881-154997109	-6.39521	1.76788	-11.5388	5.33967e-09	0.000272339	149.17	122.597	0	0	1	48791	1	0.932519	0.0288618	0	7.11117	1.58815	228	Down2	.	.	.	.	SCAF8	ENSG00000213079.5	57351
chr5:135445442-135445823	-5.89028	1.51362	-10.3032	2.54046e-08	0.000647855	64.1606	50.0216	0	0	1	48765	6	0.838992	0.0428499	0	5.89919	1.58815	381	Down2	.	.	SMAD5,SMAD5-AS1,TGFBI,VTRNA2-1	ENSG00000113658.12,ENSG00000120708.12,ENSG00000164621.5,ENSG00000270123.2	SMAD5	ENSG00000113658.12	22712
chr13:51486205-51486494	-5.55642	1.34728	-9.53376	7.22465e-08	0.000921198	66.1973	52.7564	0	0	1	48778	3	0.84531	0.0387691	0	5.95701	1.58815	289	Down2	RNASEH2B-AS1	ENSG00000233672.2	.	.	RNASEH2B-AS1	ENSG00000233672.2	1357
chr10:106051284-106051571	-5.48003	1.30223	-9.07735	1.38326e-07	0.00116451	70.3618	44.27	0	0	1	48755	8	0.824085	0.0799323	0	5.88007	1.58815	287	Down2	.	.	GSTO1,GSTO2,ITPRIP	ENSG00000065621.10,ENSG00000148834.8,ENSG00000148841.11	GSTO2	ENSG00000065621.10	3463
chr8:7255435-7255680	-5.36579	1.2747	-8.71795	2.3451e-07	0.00116451	47.7191	82.9747	0	0	1	48756	12	0.833308	0.0933546	0	6.0453	1.58815	245	Down2	.	.	DEFB103B,DEFB108P2,DEFB4B,FAM66B,HSPD1P3,ZNF705G	ENSG00000177243.3,ENSG00000177257.2,ENSG00000215371.3,ENSG00000215372.5,ENSG00000215374.5,ENSG00000255128.1	ZNF705G	ENSG00000215372.5	12355
chr5:95194556-95194883	-5.29461	1.2047	-8.43044	3.61637e-07	0.00116451	58.5046	31.0838	0	0	1	48688	38	0.777574	0.11441	0	5.51704	1.58815	327	Down2	.	.	C5orf27,ELL2,GLRX	ENSG00000118985.10,ENSG00000173221.9,ENSG00000236882.3	C5orf27	ENSG00000236882.3	6620
chr1:211687457-211687685	-5.27216	1.20619	-8.86749	1.87927e-07	0.00116451	67.5925	55.7259	0	0	1	48776	2	0.851701	0.0327533	0	6.00883	1.58815	228	Down2	.	.	RD3	ENSG00000198570.5	RD3	ENSG00000198570.5	21198
chr2:186603683-186604006	-5.25058	1.18437	-8.4238	3.65316e-07	0.00116451	55.9386	31.4687	0	0	1	48666	35	0.77928	0.104402	0	5.4944	1.58815	323	Down2	FSIP2	ENSG00000188738.9	.	.	FSIP2	ENSG00000188738.9	8
chr3:112361879-112362139	-5.23017	1.18119	-8.66213	2.54891e-07	0.00116451	61.3173	43.9806	0	0	1	48728	10	0.823268	0.0581023	0	5.78074	1.58815	260	Down2	CCDC80	ENSG00000091986.11	.	.	CCDC80	ENSG00000091986.11	1732
chr3:13025809-13026236	-5.18844	1.16751	-8.70695	2.38386e-07	0.00116451	32.3579	29.7553	0	0	1	48542	82	0.771469	0.0160647	0	5.08909	1.58815	427	Down2	.	.	IQSEC1	ENSG00000144711.9	IQSEC1	ENSG00000144711.9	2301
chr12:89413451-89413731	-5.17722	1.15673	-8.59157	2.83353e-07	0.00116451	53.1417	40.8391	0	0	1	48721	14	0.813921	0.0469575	0	5.63277	1.58815	280	Down2	.	.	.	.	MRPS6P4	ENSG00000257820.1	299411
chr3:187465910-187466135	-5.17722	1.15673	-8.59157	2.83353e-07	0.00116451	66.1319	50.822	0	0	1	48774	4	0.840887	0.045136	0	5.93086	1.58815	225	Down2	.	.	BCL6,RTP2	ENSG00000113916.13,ENSG00000198471.1	BCL6	ENSG00000113916.13	2395
chr6:73122028-73122271	-5.12622	1.15673	-8.12474	5.79474e-07	0.00147774	39.3642	73.2004	0	0	1	48729	18	0.809201	0.107709	0	5.82843	1.58815	243	Down2	.	.	RIMS1	ENSG00000079841.14	RIMS1	ENSG00000079841.14	45596
chr11:20631783-20632026	-5.12041	1.13049	-8.49857	3.26072e-07	0.00116451	56.8594	47.0574	0	0	1	48762	11	0.831608	0.033115	0	5.77468	1.58815	243	Down2	.	.	SLC6A5	ENSG00000165970.7	SLC6A5	ENSG00000165970.7	10643
chr4:117279877-117280110	-5.11374	2.22895	-8.04591	6.55615e-07	0.00150208	109.477	114.513	5.4491	0	1	48792	13	0.568979	0.00684369	0.473794	6.84516	2.33404	233	Down2	.	.	TRMT112P1	ENSG00000250272.1	TRMT112P1	ENSG00000250272.1	19966
chr6:57181437-57181673	-5.08761	2.58094	-6.66257	6.52179e-06	0.00291782	159.875	113.057	10.7596	0	1	48693	42	0.496617	0.0510228	0.605855	7.10323	2.6856	236	Down2	PRIM2	ENSG00000146143.13	.	.	PRIM2	ENSG00000146143.13	750
chr10:131988498-131988936	-5.08494	1.15946	-6.68349	6.2871e-06	0.00287954	14.5594	60.9168	0	0	1	48856	511	0.659729	0.272665	0	5.06649	1.58815	438	Down2	.	.	GLRX3	ENSG00000108010.7	GLRX3	ENSG00000108010.7	10860
chr21:27173936-27174217	-5.06852	1.09332	-8.02569	6.76789e-07	0.00150208	56.7349	31.6507	0	0	1	48672	32	0.780077	0.10573	0	5.50788	1.58815	281	Down2	.	.	.	.	GABPA	ENSG00000154727.6	66236
chr1:46908096-46908313	-5.02764	1.09046	-8.31989	4.28304e-07	0.00125235	53.8764	55.6231	0	0	1	48731	7	0.847775	0.00552782	0	5.85174	1.58815	217	Down2	.	.	FAAH,LINC00505	ENSG00000117480.11,ENSG00000225667.1	LINC00505	ENSG00000225667.1	13183
chr12:104026506-104026727	-5.02533	1.0921	-8.29946	4.41979e-07	0.00125235	50.4966	57.4909	0	0	1	48730	9	0.840121	0.0225372	0	5.83018	1.58815	221	Down2	.	.	STAB2,U8	ENSG00000136011.10,ENSG00000212594.1	U8	ENSG00000212594.1	40616
chr11:10757365-10757673	-5.01945	1.0627	-7.63584	1.26192e-06	0.00172698	55.2121	24.751	0	0	1	48715	94	0.744826	0.148647	0	5.32911	1.58815	308	Down2	.	.	CTR9,MRVI1,Y_RNA	ENSG00000072952.14,ENSG00000198730.3,ENSG00000206858.1	Y_RNA	ENSG00000206858.1	9915
chr16:77270078-77270357	-5.01551	1.06886	-7.98907	7.16986e-07	0.00150208	53.3322	31.8776	0	0	1	48640	27	0.781062	0.0937153	0	5.47028	1.58815	279	Down2	.	.	MON1B,SYCE1L,VN2R10P	ENSG00000103111.10,ENSG00000205078.5,ENSG00000226348.1	VN2R10P	ENSG00000226348.1	15775
chr8:10786072-10786418	-5.01065	1.05416	-7.4031	1.84769e-06	0.00189368	52.2202	20.1966	0	0	1	48661	140	0.71368	0.179666	0	5.16178	1.58815	346	Down2	.	.	.	.	XKR6	ENSG00000171044.6	73574
chr6:139446167-139446442	-4.99274	1.07147	-8.2322	4.90335e-07	0.00131624	42.5134	41.5816	0	0	1	48683	22	0.816214	0.00402613	0	5.49351	1.58815	275	Down2	.	.	HECA	ENSG00000112406.4	HECA	ENSG00000112406.4	9808
chr2:177145635-177146034	-4.96575	2.51914	-6.46028	9.32458e-06	0.00342145	87.9036	60.5024	6.3641	0	1	48487	97	0.527314	0.0614007	0.504842	6.24763	2.40815	399	Down2	.	.	MTX2	ENSG00000128654.9	MTX2	ENSG00000128654.9	11405
chr11:94884670-94885019	-4.95329	3.25572	-5.20052	9.79259e-05	0.00855224	137.042	141.981	21.8274	0	1	49178	334	0.32081	0.00518128	0.725789	7.15478	3.1112	349	Down2	.	.	.	.	ENDOD1	ENSG00000149218.4	61696
chr7:113061899-113062139	-4.92862	1.02874	-7.89863	8.27407e-07	0.00150208	55.3559	37.0577	0	0	1	48680	16	0.801334	0.0718996	0	5.59561	1.58815	240	Down2	.	.	TSRM	ENSG00000236294.1	TSRM	ENSG00000236294.1	28989
chr1:226163791-226164031	-4.91682	1.03021	-8.02085	6.81967e-07	0.00150208	48.7132	42.3517	0	0	1	48746	17	0.818535	0.0250745	0	5.59797	1.58815	240	Down2	.	.	LEFTY2,NDUFA3P3,SDE2	ENSG00000143751.9,ENSG00000143768.7,ENSG00000213032.3	NDUFA3P3	ENSG00000213032.3	11912
chr11:121526747-121527036	-4.90828	1.03789	-7.9527	7.59405e-07	0.00150208	33.0986	43.9637	0	0	1	48572	39	0.786211	0.0524529	0	5.36391	1.58815	289	Down2	.	.	SORL1	ENSG00000137642.8	SORL1	ENSG00000137642.8	27202
chr1:167442285-167442618	-4.89738	1.01432	-7.85741	8.83526e-07	0.00150208	38.3003	26.7083	0	0	1	48427	65	0.756016	0.0686581	0	5.13071	1.58815	333	Down2	.	.	AKR1D1P1,CD247	ENSG00000198821.6,ENSG00000227776.1	CD247	ENSG00000198821.6	33408
chr2:11828560-11828893	-4.87642	2.46872	-6.08436	1.83918e-05	0.00432276	108.518	61.0474	7.6254	0	1	48248	92	0.534162	0.0926443	0.540481	6.40122	2.49925	333	Down2	.	.	LPIN1,NTSR2	ENSG00000134324.7,ENSG00000169006.6	LPIN1	ENSG00000134324.7	10839
chr2:200328236-200328479	-4.87167	2.09726	-7.40024	1.85644e-06	0.00189368	104.971	75.8147	5.2248	0	1	48748	23	0.589355	0.0515672	0.465344	6.52755	2.31465	243	Down2	SATB2	ENSG00000119042.12	.	.	SATB2	ENSG00000119042.12	1353
chr11:61519943-61520218	-4.86487	0.999286	-7.80989	9.53209e-07	0.00156828	44.4458	32.3413	0	0	1	48622	36	0.783047	0.0588028	0	5.35598	1.58815	275	Down2	MYRF	ENSG00000124920.9	.	.	MYRF	ENSG00000124920.9	0
chr2:232277151-232277407	-4.84427	0.99663	-7.86447	8.73636e-07	0.00150208	41.5169	39.7047	0	0	1	48679	24	0.810311	0.00815969	0	5.44652	1.58815	256	Down2	.	.	ARMC9,B3GNT7,NCL,ZBTB8OSP2	ENSG00000115053.11,ENSG00000135931.13,ENSG00000156966.6,ENSG00000172799.5	B3GNT7	ENSG00000156966.6	15264
chr2:58349787-58350057	-4.84427	0.99663	-7.86447	8.73636e-07	0.00150208	39.3642	37.6459	0	0	1	48633	33	0.8034	0.008237	0	5.37514	1.58815	270	Down2	.	.	FANCL	ENSG00000115392.7	FANCL	ENSG00000115392.7	42882
chrX:104166906-104167232	-4.84427	0.99663	-7.86447	8.73636e-07	0.00150208	32.6023	31.1791	0	0	1	48501	67	0.777999	0.00851155	0	5.12474	1.58815	326	Down2	.	.	.	.	RPL18AP14	ENSG00000223733.1	118311
chr1:174998816-174999233	-4.84012	2.26139	-6.89921	4.32351e-06	0.00263571	58.6215	73.1252	0	4.195	1	48691	120	0.573577	0.0370663	0.421132	6.09797	2.21824	417	Down2	.	.	CACYBP,MRPS14,SDCCAG3P2,TNN,Y_RNA	ENSG00000116161.13,ENSG00000120332.11,ENSG00000120333.4,ENSG00000181101.7,ENSG00000206659.1	MRPS14	ENSG00000120333.4	6255
chr21:26980710-26980935	-4.83094	0.983602	-7.75546	1.04019e-06	0.00160766	51.9608	39.5282	0	0	1	48716	15	0.809737	0.0490086	0	5.59554	1.58815	225	Down2	MRPL39	ENSG00000154719.9	.	.	MRPL39	ENSG00000154719.9	881
chr4:140572856-140573091	-4.82977	0.975214	-7.53867	1.47842e-06	0.0018851	56.5337	32.4396	0	0	1	48677	25	0.783464	0.100453	0	5.52168	1.58815	235	Down2	.	.	H3F3AP6,MGST2,SETD7	ENSG00000085871.4,ENSG00000145391.9,ENSG00000178458.5	MGST2	ENSG00000085871.4	13832
chr8:134215267-134215502	-4.76435	0.959605	-7.67169	1.19069e-06	0.00168691	40.7043	43.2528	0	0	1	48647	20	0.813499	0.0110373	0	5.4908	1.58815	235	Down2	.	.	NDRG1,WISP1,WISP1-UT1	ENSG00000104415.9,ENSG00000104419.10,ENSG00000270132.1	WISP1	ENSG00000104415.9	11887
chr2:20835681-20835936	-4.75838	0.950027	-7.62387	1.28669e-06	0.00172698	41.6798	34.8778	0	0	1	48673	40	0.793285	0.0329313	0	5.36265	1.58815	255	Down2	.	.	GDF7,HS1BP3,HS1BP3-IT1	ENSG00000118960.8,ENSG00000143869.5,ENSG00000231948.2	HS1BP3	ENSG00000118960.8	2340
chr6:100194220-100194518	-4.73207	0.930071	-7.42721	1.77555e-06	0.00188663	39.2321	25.5815	0	0	1	48423	69	0.74971	0.0815528	0	5.11892	1.58815	298	Down2	.	.	.	.	Y_RNA	ENSG00000199303.1	103997
chr8:17043327-17043599	-4.73207	0.930071	-7.42721	1.77555e-06	0.00188663	42.9823	28.0268	0	0	1	48516	58	0.762971	0.0802862	0	5.23948	1.58815	272	Down2	.	.	CNOT7,ZDHHC2	ENSG00000104219.8,ENSG00000198791.7	ZDHHC2	ENSG00000104219.8	21924
chrX:7894039-7894251	-4.73207	0.930071	-7.42721	1.77555e-06	0.00188663	55.147	35.959	0	0	1	48676	19	0.797357	0.07684	0	5.57296	1.58815	212	Down2	PNPLA4	ENSG00000006757.7	.	.	PNPLA4	ENSG00000006757.7	1234
chr4:144695243-144695496	-4.7118	0.900693	-6.6243	6.97514e-06	0.00306684	63.0139	20.0877	0	0	1	48737	142	0.712827	0.212467	0	5.28716	1.58815	253	Down2	.	.	.	.	FREM3	ENSG00000183090.5	73415
chr7:8335805-8336040	-4.7118	0.900693	-6.6243	6.97514e-06	0.00306684	67.8405	21.6264	0	0	1	48760	123	0.72436	0.209826	0	5.38458	1.58815	235	Down2	.	.	ICA1	ENSG00000003147.13	ICA1	ENSG00000003147.13	33488
chr4:38321572-38321803	-4.68511	2.38606	-6.21995	1.43631e-05	0.0040698	110.424	99.0039	10.9925	0	1	48851	113	0.427019	0.0168156	0.609788	6.74912	2.69771	231	Down2	.	.	.	.	TBC1D1	ENSG00000065882.11	187191
chr4:129279520-129279837	-4.67846	0.913002	-7.45755	1.68892e-06	0.00188663	30.1751	28.0563	0	0	1	48460	99	0.763122	0.0141003	0	5.00472	1.58815	317	Down2	.	.	.	.	PGRMC2	ENSG00000164040.12	69536
chr7:47709202-47709436	-4.67846	0.913002	-7.45755	1.68892e-06	0.00188663	40.8782	38.0079	0	0	1	48659	28	0.804651	0.0133797	0	5.40686	1.58815	234	Down2	.	.	C7orf65	ENSG00000221845.2	C7orf65	ENSG00000221845.2	14360
chr12:68617020-68617284	-4.67542	0.91834	-7.43718	1.74656e-06	0.00188663	32.2071	38.5015	0	0	1	48475	43	0.782477	0.033458	0	5.25669	1.58815	264	Down2	.	.	IL22,IL26	ENSG00000111536.4,ENSG00000127318.6	IL26	ENSG00000111536.4	2318
chr11:129234160-129234417	-4.63885	0.926203	-6.52921	8.24989e-06	0.00330053	20.6777	64.2691	0	0	1	48674	162	0.717379	0.209912	0	5.31894	1.58815	257	Down2	.	.	BARX2	ENSG00000043039.5	BARX2	ENSG00000043039.5	11419
chr5:159772488-159772692	-4.63088	0.887229	-7.32779	2.09351e-06	0.00209363	46.8897	40.4832	0	0	1	48733	21	0.812803	0.0265201	0	5.54173	1.58815	204	Down2	CCNJL	ENSG00000135083.10	.	.	CCNJL	ENSG00000135083.10	85
chr15:100890375-100890645	-4.61561	0.867186	-7.02498	3.48574e-06	0.00251799	43.3006	23.5287	0	0	1	48565	104	0.73724	0.116049	0	5.1315	1.58815	270	Down2	SPATA41	ENSG00000189419.5	.	.	SPATA41	ENSG00000189419.5	0
chr10:72124313-72124593	-4.60409	0.896495	-6.96141	3.88558e-06	0.00251799	22.775	45.3768	0	0	1	48573	115	0.732303	0.130918	0	5.14236	1.58815	280	Down2	.	.	CEP57L1P1,EIF4EBP2,LRRC20	ENSG00000148730.6,ENSG00000172731.9,ENSG00000224725.2	LRRC20	ENSG00000172731.9	16822
chr11:75125040-75125350	-4.58952	0.871737	-7.25057	2.3814e-06	0.00229167	27.428	28.6898	0	0	1	48241	101	0.759867	0.00876491	0	4.95695	1.58815	310	Down2	.	.	GDPD5,KLHL35,RPS3	ENSG00000149243.11,ENSG00000149273.10,ENSG00000158555.10	KLHL35	ENSG00000149243.11	12535
chr9:90193688-90193983	-4.58952	0.871737	-7.25057	2.3814e-06	0.00229167	28.8226	30.1486	0	0	1	48356	88	0.766966	0.00869257	0	5.02172	1.58815	295	Down2	.	.	DAPK1-IT1	ENSG00000236709.1	DAPK1-IT1	ENSG00000236709.1	25319
chr5:114970500-114970771	-4.58871	1.95625	-6.88294	4.44637e-06	0.00263571	76.477	56.2605	4.685	0	1	48701	60	0.565565	0.0514492	0.443375	6.10087	2.26572	271	Down2	TMED7	ENSG00000134970.13	.	.	TMED7	ENSG00000134970.13	1811
chr6:82463727-82463956	-4.58146	1.9649	-6.97287	3.81012e-06	0.00251799	74.2591	83.2238	5.5442	0	1	48830	54	0.527664	0.0184851	0.477272	6.35094	2.34211	229	Down2	FAM46A	ENSG00000112773.11	.	.	FAM46A	ENSG00000112773.11	1236
chrX:73770255-73770494	-4.57958	0.859471	-7.18084	2.6771e-06	0.00245945	40.023	31.8966	0	0	1	48629	45	0.781145	0.0424257	0	5.27628	1.58815	239	Down2	.	.	PABPC1P3,SLC16A2	ENSG00000147100.5,ENSG00000230673.3	SLC16A2	ENSG00000147100.5	29300
chr1:156862225-156862439	-4.57514	0.871737	-7.15444	2.79884e-06	0.00245945	34.7656	47.4972	0	0	1	48621	29	0.792853	0.0570134	0	5.44879	1.58815	214	Down2	PEAR1	ENSG00000187800.9	.	.	PEAR1	ENSG00000187800.9	1052
chr2:169890897-169891162	-4.57514	0.871737	-7.15444	2.79884e-06	0.00245945	28.0749	38.3562	0	0	1	48448	66	0.763217	0.059182	0	5.16412	1.58815	265	Down2	.	.	ABCB11,DHRS9	ENSG00000073734.8,ENSG00000073737.12	ABCB11	ENSG00000073734.8	3065
chr4:169075127-169075337	-4.57514	0.871737	-7.15444	2.79884e-06	0.00245945	35.4278	48.4019	0	0	1	48631	26	0.795377	0.0568229	0	5.47413	1.58815	210	Down2	.	.	ANXA10	ENSG00000109511.6	ANXA10	ENSG00000109511.6	10999
chr5:40688387-40688607	-4.54305	0.833611	-6.94101	4.0239e-06	0.00256538	48.3106	28.8761	0	0	1	48597	50	0.76723	0.0953584	0	5.33804	1.58815	220	Down2	.	.	PTGER4	ENSG00000171522.5	PTGER4	ENSG00000171522.5	6583
chr13:103109803-103110098	-4.53608	0.859471	-6.90485	4.28178e-06	0.00263571	21.617	38.7625	0	0	1	48456	127	0.724293	0.112961	0	5.00317	1.58815	295	Down2	.	.	.	.	FGF14	ENSG00000102466.11	55679
chr7:91808304-91808634	-4.49399	2.55958	-5.39345	6.73852e-05	0.00701397	82.1281	73.1529	11.5421	0	1	49230	384	0.373642	0.0188182	0.618684	6.33131	2.72548	330	Down2	LRRD1	ENSG00000240720.3	.	.	LRRD1	ENSG00000240720.3	0
chr15:93573999-93574226	-4.49065	0.818206	-7.00305	3.6186e-06	0.00251799	37.4567	33.5828	0	0	1	48634	46	0.788185	0.0204384	0	5.26595	1.58815	227	Down2	.	.	CHD2,RGMA	ENSG00000173575.14,ENSG00000182175.9	CHD2	ENSG00000173575.14	21903
chr1:46813880-46814113	-4.49065	0.818206	-7.00305	3.6186e-06	0.00251799	36.4922	32.718	0	0	1	48624	55	0.784633	0.0205314	0	5.23129	1.58815	233	Down2	.	.	FAAH,LRRC41,NSUN4,UQCRH	ENSG00000117480.11,ENSG00000117481.6,ENSG00000132128.12,ENSG00000173660.7	NSUN4	ENSG00000117481.6	4196
chr3:13059834-13060037	-4.49065	0.818206	-7.00305	3.6186e-06	0.00251799	41.8851	37.5532	0	0	1	48695	31	0.803077	0.0200408	0	5.41518	1.58815	203	Down2	.	.	IQSEC1	ENSG00000144711.9	IQSEC1	ENSG00000144711.9	23208
chr6:167164867-167165162	-4.49065	0.818206	-7.00305	3.6186e-06	0.00251799	28.8226	25.8417	0	0	1	48421	112	0.751198	0.0213691	0	4.92135	1.58815	295	Down2	.	.	RPS6KA2	ENSG00000071242.7	RPS6KA2	ENSG00000071242.7	6238
chr11:5145433-5145666	-4.48924	0.825134	-6.99572	3.66414e-06	0.00251799	31.9306	38.171	0	0	1	48468	44	0.781291	0.0335082	0	5.24524	1.58815	233	Down2	OR52A4	ENSG00000205494.5	.	.	OR52A4	ENSG00000205494.5	78
chr1:164756670-164756911	-4.48924	0.825134	-6.99572	3.66414e-06	0.00251799	30.8707	36.9039	0	0	1	48420	52	0.776618	0.0337048	0	5.20047	1.58815	241	Down2	PBX1	ENSG00000185630.14	.	.	PBX1	ENSG00000185630.14	0
chr1:241774473-241774755	-4.48924	0.825134	-6.99572	3.66414e-06	0.00251799	26.3824	31.5385	0	0	1	48191	91	0.754229	0.0346176	0	4.99381	1.58815	282	Down2	.	.	CHML,KMO,OPN3,WDR64	ENSG00000054277.8,ENSG00000117009.7,ENSG00000162843.13,ENSG00000203668.1	OPN3	ENSG00000054277.8	9993
chr6:44205780-44206005	-4.48924	0.825134	-6.99572	3.66414e-06	0.00251799	33.0659	39.5282	0	0	1	48505	41	0.786077	0.0333047	0	5.2917	1.58815	225	Down2	.	.	HSP90AB1,NFKBIE,SLC29A1,SLC35B2,TCTE1,TMEM151B	ENSG00000096384.15,ENSG00000112759.12,ENSG00000146221.8,ENSG00000146232.10,ENSG00000157593.12,ENSG00000178233.13	SLC29A1	ENSG00000112759.12	8454
chr3:13036518-13036804	-4.48306	1.90743	-6.75357	5.56314e-06	0.00272824	63.1754	53.3098	4.4393	0	1	48823	90	0.536396	0.0291031	0.432521	5.93193	2.2423	286	Down2	IQSEC1	ENSG00000144711.9	.	.	IQSEC1	ENSG00000144711.9	0
chr3:96532110-96532389	-4.47414	0.790972	-6.53359	8.18618e-06	0.00330053	41.9038	18.2158	0	0	1	48642	266	0.697169	0.162015	0	4.94825	1.58815	279	Down2	EPHA6	ENSG00000080224.13	.	.	EPHA6	ENSG00000080224.13	1037
chr1:167772684-167772934	-4.46317	0.796586	-6.82822	4.88709e-06	0.00263571	38.262	25.411	0	0	1	48411	78	0.748724	0.0782708	0	5.09784	1.58815	250	Down2	.	.	ADCY10,MPZL1	ENSG00000143199.13,ENSG00000197965.7	MPZL1	ENSG00000197965.7	16380
chr1:76619945-76620165	-4.46317	0.796586	-6.82822	4.88709e-06	0.00263571	43.4796	28.8761	0	0	1	48527	53	0.76723	0.0765726	0	5.26672	1.58815	220	Down2	.	.	.	.	ST6GALNAC3	ENSG00000184005.9	79541
chr5:129103636-129103948	-4.46317	0.796586	-6.82822	4.88709e-06	0.00263571	30.6587	20.3614	0	0	1	48015	146	0.714959	0.0811803	0	4.80983	1.58815	312	Down2	.	.	KIAA1024L	ENSG00000186367.5	KIAA1024L	ENSG00000186367.5	7481
chr15:81558872-81559113	-4.46015	0.818206	-6.81545	4.99636e-06	0.00263571	26.4606	42.1759	0	0	1	48514	80	0.75466	0.088089	0	5.18937	1.58815	241	Down2	.	.	IL16,STARD5	ENSG00000172345.9,ENSG00000172349.12	IL16	ENSG00000172349.12	12107
chr2:178770935-178771168	-4.46015	0.818206	-6.81545	4.99636e-06	0.00263571	27.3691	43.624	0	0	1	48531	70	0.759557	0.0875787	0	5.23403	1.58815	233	Down2	PDE11A	ENSG00000128655.12	.	.	PDE11A	ENSG00000128655.12	1034
chr6:164377766-164378030	-4.46015	0.818206	-6.81545	4.99636e-06	0.00263571	24.1553	38.5015	0	0	1	48452	103	0.741191	0.0894645	0	5.06942	1.58815	264	Down2	.	.	.	.	QKI	ENSG00000112531.12	390276
chr7:54907339-54907635	-4.46015	0.818206	-6.81545	4.99636e-06	0.00263571	21.5439	34.3392	0	0	1	48244	130	0.723769	0.0911793	0	4.92028	1.58815	296	Down2	.	.	.	.	SEC61G	ENSG00000132432.9	79672
chr9:86159189-86159664	-4.46015	0.818206	-6.81545	4.99636e-06	0.00263571	13.4253	21.3987	0	0	1	46821	576	0.645647	0.0978448	0	4.32378	1.58815	475	Down2	.	.	FRMD3	ENSG00000172159.11	FRMD3	ENSG00000172159.11	5728
chr1:204641592-204641932	-4.45439	1.87251	-6.03077	2.02941e-05	0.00464153	71.8976	29.8953	3.7342	0	1	47639	180	0.656723	0.156177	0.397805	5.63354	2.17054	340	Down2	.	.	LRRN2	ENSG00000170382.7	LRRN2	ENSG00000170382.7	12550
chr1:248100289-248100635	-4.44927	3.72748	-5.56315	4.86955e-05	0.00610225	187.378	150.556	3.6694	15.1676	1	48944	151	0.438952	0.0309889	0.309424	7.41773	3.46141	346	Down2	OR2L13,OR2X1P	ENSG00000196071.3,ENSG00000224830.2	.	.	OR2L13	ENSG00000196071.3	0
chr13:95014770-95015023	-4.42171	0.753233	-5.97947	2.23071e-05	0.004904	54.612	15.0658	0	0	1	48854	408	0.665583	0.247403	0	5.01209	1.58815	253	Down2	.	.	.	.	DCT	ENSG00000080166.11	105187
chr4:79551233-79551545	-4.42171	0.753233	-5.97947	2.23071e-05	0.004904	44.2847	12.2168	0	0	1	49032	976	0.628927	0.25543	0	4.74586	1.58815	312	Down2	Y_RNA	ENSG00000200998.1	.	.	Y_RNA	ENSG00000200998.1	1995
chr7:148001660-148001926	-4.42171	0.753233	-5.97947	2.23071e-05	0.004904	51.943	14.3295	0	0	1	48838	432	0.656987	0.249353	0	4.94787	1.58815	266	Down2	.	.	CNTNAP2	ENSG00000174469.13	CNTNAP2	ENSG00000174469.13	34639
chr10:100227279-100227564	-4.42126	2.24228	-5.55705	4.92641e-05	0.00614335	89.5018	53.4968	8.9097	0	1	48026	233	0.466574	0.0853717	0.570501	6.17589	2.58151	285	Down2	.	.	HPS1	ENSG00000107521.14	HPS1	ENSG00000107521.14	20595
chr10:130008581-130008868	-4.39036	0.771603	-6.77897	5.32279e-06	0.00263571	25.9228	26.562	0	0	1	48170	116	0.751658	0.00479941	0	4.87023	1.58815	287	Down2	.	.	.	.	MKI67	ENSG00000148773.8	83932
chr12:127778159-127778440	-4.39036	0.771603	-6.77897	5.32279e-06	0.00263571	26.4763	27.1292	0	0	1	48187.5	106.5	0.754747	0.00478287	0	4.89761	1.58815	281	Down2	.	.	.	.	Y_RNA	ENSG00000199584.1	325553
chr17:70536522-70536803	-4.39036	0.771603	-6.77897	5.32279e-06	0.00263571	26.4763	27.1292	0	0	1	48187.5	106.5	0.754747	0.00478287	0	4.89761	1.58815	281	Down2	.	.	.	.	LINC00511	ENSG00000227036.2	51677
chr2:10969558-10969760	-4.39036	0.771603	-6.77897	5.32279e-06	0.00263571	36.8309	37.7391	0	0	1	48589	37	0.800526	0.00452116	0	5.33232	1.58815	202	Down2	.	.	PDIA6	ENSG00000143870.8	PDIA6	ENSG00000143870.8	2707
chr6:110026584-110026805	-4.39036	0.771603	-6.77897	5.32279e-06	0.00263571	33.6644	34.4946	0	0	1	48532	49	0.788514	0.00459266	0	5.21272	1.58815	221	Down2	.	.	AK9,FIG4	ENSG00000112367.6,ENSG00000155085.11	FIG4	ENSG00000112367.6	3661
chr6:37659921-37660143	-4.39036	0.771603	-6.77897	5.32279e-06	0.00263571	33.5128	34.3392	0	0	1	48528	51	0.787902	0.00459625	0	5.20673	1.58815	222	Down2	.	.	MDGA1	ENSG00000112139.10	MDGA1	ENSG00000112139.10	4445
chr9:112203167-112203386	-4.39036	0.771603	-6.77897	5.32279e-06	0.00263571	33.9719	34.8096	0	0	1	48537	47	0.789744	0.00458542	0	5.22477	1.58815	219	Down2	.	.	PTPN3	ENSG00000070159.9	PTPN3	ENSG00000070159.9	10279
chr2:113484339-113484663	-4.38586	1.86683	-6.58517	7.47283e-06	0.00322997	45.9249	50.9788	3.9186	0	1	48773	124	0.522622	0.0184955	0.407448	5.6836	2.19001	324	Down2	NT5DC4	ENSG00000144130.7	.	.	NT5DC4	ENSG00000144130.7	519
chr9:119334493-119334805	-4.38546	2.02967	-6.15134	1.62722e-05	0.00427365	61.3173	65.1564	0	5.6068	1	48997	271	0.485475	0.010249	0.479525	6.0491	2.34737	312	Down2	.	.	.	.	ASTN2	ENSG00000148219.12	114690
chr3:64519407-64519681	-4.38474	1.55297	-7.04705	3.35719e-06	0.00251799	54.3054	41.7334	2.3168	0	1	48504	48	0.643748	0.0467749	0.305457	5.66213	2.00026	274	Down2	ADAMTS9	ENSG00000163638.9	.	.	ADAMTS9	ENSG00000163638.9	445
chr1:235267629-235267867	-4.37964	2.01981	-6.10986	1.75531e-05	0.00427365	89.3138	74.7382	0	7.3501	1	49082	230	0.484732	0.0286933	0.533293	6.40463	2.48032	238	Down2	.	.	RBM34,TOMM20	ENSG00000173726.6,ENSG00000188739.10	TOMM20	ENSG00000173726.6	15348
chr12:94495280-94495497	-4.37426	0.755321	-6.68015	6.32397e-06	0.00287954	39.1828	29.2753	0	0	1	48509	59	0.769175	0.0549885	0	5.20573	1.58815	217	Down2	.	.	PLXNC1	ENSG00000136040.4	PLXNC1	ENSG00000136040.4	47003
chr1:230247898-230248268	-4.37426	0.755321	-6.68015	6.32397e-06	0.00287954	22.9802	17.1696	0	0	1	47182	317	0.687498	0.0599198	0	4.51715	1.58815	370	Down2	.	.	GALNT2	ENSG00000143641.8	GALNT2	ENSG00000143641.8	44880
chr8:130548146-130548388	-4.37426	0.755321	-6.68015	6.32397e-06	0.00287954	35.135	26.251	0	0	1	48447	81	0.7535	0.0560223	0	5.06202	1.58815	242	Down2	.	.	CCDC26,hsa-mir-3669,hsa-mir-3673	ENSG00000229140.4,ENSG00000264680.1,ENSG00000265513.1	hsa-mir-3669	ENSG00000264680.1	38472
chrX:118646554-118646790	-4.37426	0.755321	-6.68015	6.32397e-06	0.00287954	36.0283	26.9184	0	0	1	48462	73	0.757155	0.0557847	0	5.09499	1.58815	236	Down2	.	.	CXorf56,SLC25A5,SLC25A5-AS1	ENSG00000005022.5,ENSG00000018610.9,ENSG00000224281.4	CXorf56	ENSG00000018610.9	29941
chr1:84552021-84552235	-4.37422	0.771603	-6.68407	6.28077e-06	0.00287954	29.7991	41.56	0	0	1	48494	57	0.771676	0.0623312	0	5.25688	1.58815	214	Down2	.	.	PRKACB	ENSG00000142875.15	PRKACB	ENSG00000142875.15	8194
chr5:149815589-149815994	-4.37422	0.771603	-6.68407	6.28077e-06	0.00287954	15.7457	21.9601	0	0	1	46836	391	0.673066	0.0690146	0	4.43547	1.58815	405	Down2	.	.	CD74,NDST1,RPS14,TCOF1	ENSG00000019582.10,ENSG00000070614.10,ENSG00000070814.13,ENSG00000164587.7	RPS14	ENSG00000164587.7	10507
chr5:82769490-82769704	-4.34735	2.0184	-5.99127	2.18265e-05	0.00488253	76.981	106.869	0	8.1744	1	48455	164	0.498511	0.0518309	0.553976	6.55071	2.53557	214	Down2	VCAN	ENSG00000038427.11	.	.	VCAN	ENSG00000038427.11	1746
chr5:127537149-127537394	-4.32664	0.745829	-6.59897	7.29318e-06	0.00317927	26.0286	33.7085	0	0	1	48230	87	0.752255	0.0499067	0	5.02902	1.58815	245	Down2	.	.	SLC12A2	ENSG00000064651.9	SLC12A2	ENSG00000064651.9	23077
chr12:66501308-66501521	-4.32527	0.755321	-6.40964	1.02063e-05	0.0036031	24.9492	47.7202	0	0	1	48587	96	0.746011	0.121726	0	5.23488	1.58815	213	Down2	.	.	LLPH,TMBIM4	ENSG00000139233.2,ENSG00000155957.12	LLPH	ENSG00000139233.2	22962
chr6:119434132-119434487	-4.32527	0.755321	-6.40964	1.02063e-05	0.0036031	14.9695	28.6321	0	0	1	48097	475	0.664489	0.132132	0	4.57582	1.58815	355	Down2	.	.	FAM184A	ENSG00000111879.14	FAM184A	ENSG00000111879.14	33788
chr7:143824939-143825166	-4.32527	0.755321	-6.40964	1.02063e-05	0.0036031	23.4104	44.7771	0	0	1	48568	105	0.736479	0.123055	0	5.15092	1.58815	227	Down2	OR2A14	ENSG00000221938.2	.	.	OR2A14	ENSG00000221938.2	986
chr20:3897147-3897369	-4.32177	0.720372	-6.38153	1.07331e-05	0.0036031	43.0879	22.8928	0	0	1	48560	111	0.733088	0.120634	0	5.11069	1.58815	222	Down2	.	.	PANK2	ENSG00000125779.17	PANK2	ENSG00000125779.17	7810
chr7:131192770-131192980	-4.32177	0.720372	-6.38153	1.07331e-05	0.0036031	45.55	24.2009	0	0	1	48606	100	0.741474	0.119503	0	5.18377	1.58815	210	Down2	PODXL	ENSG00000128567.12	.	.	PODXL	ENSG00000128567.12	1084
chr8:77905262-77905494	-4.32177	0.720372	-6.38153	1.07331e-05	0.0036031	41.2306	21.906	0	0	1	48500	122	0.726343	0.121528	0	5.053	1.58815	232	Down2	.	.	HIGD1AP18,PEX2,hsa-mir-3149	ENSG00000164751.10,ENSG00000253952.1,ENSG00000266712.1	PEX2	ENSG00000164751.10	6499
chr2:203453479-203453782	-4.30733	0.719224	-6.48455	8.93032e-06	0.00330053	28.0616	18.8696	0	0	1	47875	236	0.702862	0.0797472	0	4.70433	1.58815	303	Down2	.	.	FAM117B,MTND4P30	ENSG00000138439.10,ENSG00000227454.2	MTND4P30	ENSG00000227454.2	28925
chr5:6765937-6766166	-4.30733	0.719224	-6.48455	8.93032e-06	0.00330053	37.1296	24.9671	0	0	1	48380	93	0.746118	0.0762059	0	5.06642	1.58815	229	Down2	.	.	PAPD7	ENSG00000112941.8	PAPD7	ENSG00000112941.8	15444
chr5:127980725-127981005	-4.30618	0.757397	-6.00235	2.13848e-05	0.00482607	15.1833	45.3768	0	0	1	48757	452	0.666906	0.213924	0	4.89076	1.58815	280	Down2	.	.	FBN2	ENSG00000138829.6	FBN2	ENSG00000138829.6	13874
chr4:190714299-190714530	-4.29422	0.694217	-5.92873	2.45033e-05	0.00491459	50.6111	16.5006	0	0	1	48800	327	0.680913	0.215607	0	5.01529	1.58815	231	Down2	.	.	AF250324.1	ENSG00000266024.1	AF250324.1	ENSG00000266024.1	25294
chr5:87077074-87077319	-4.29422	0.694217	-5.92873	2.45033e-05	0.00491459	47.7191	15.5578	0	0	1	48780	396	0.671038	0.217635	0	4.93956	1.58815	245	Down2	.	.	.	.	CCNH	ENSG00000134480.9	368238
chr7:39766193-39766494	-4.29422	0.694217	-5.92873	2.45033e-05	0.00491459	38.8411	12.6633	0	0	1	48912	811	0.635332	0.224545	0	4.6785	1.58815	301	Down2	.	.	LINC00265,RALA	ENSG00000006451.3,ENSG00000188185.7	LINC00265	ENSG00000188185.7	6738
chr6:71665642-71666002	-4.28065	2.17726	-5.48729	5.62796e-05	0.00648981	59.0463	42.3517	7.0535	0	1	48581	436	0.440532	0.0584998	0.525202	5.72936	2.45936	360	Down2	B3GAT2	ENSG00000112309.6	.	.	B3GAT2	ENSG00000112309.6	740
chr11:35843457-35843674	-4.27534	0.718071	-6.49865	8.70946e-06	0.00330053	29.3871	35.1304	0	0	1	48361.5	61.5	0.769714	0.0339916	0	5.13538	1.58815	217	Down2	.	.	KRT18P14	ENSG00000186082.9	KRT18P14	ENSG00000186082.9	39375
chr18:23501681-23501898	-4.27534	0.718071	-6.49865	8.70946e-06	0.00330053	29.3871	35.1304	0	0	1	48361.5	61.5	0.769714	0.0339916	0	5.13538	1.58815	217	Down2	.	.	.	.	SS18	ENSG00000141380.9	113132
chr7:6475284-6475620	-4.27534	0.718071	-6.49865	8.70946e-06	0.00330053	18.9792	22.6884	0	0	1	47238	229	0.703792	0.036476	0	4.57096	1.58815	336	Down2	.	.	DAGLB,FLJ20306,KDELR2,RAC1	ENSG00000136238.13,ENSG00000136240.5,ENSG00000164535.10,ENSG00000269781.1	DAGLB	ENSG00000164535.10	11944
chr8:27584877-27585095	-4.27534	0.718071	-6.49865	8.70946e-06	0.00330053	29.2523	34.9693	0	0	1	48355	63	0.769064	0.0340183	0	5.12932	1.58815	218	Down2	.	.	CCDC25,ESCO2,snoU13	ENSG00000147419.12,ENSG00000171320.10,ENSG00000238624.1	CCDC25	ENSG00000147419.12	20898
chr9:73192692-73192965	-4.27534	0.718071	-6.49865	8.70946e-06	0.00330053	23.359	27.9242	0	0	1	47947	121	0.736146	0.0353171	0	4.83578	1.58815	273	Down2	Metazoa_SRP	ENSG00000272232.1	.	.	Metazoa_SRP	ENSG00000272232.1	1413
chr11:131544001-131544215	-4.27398	0.708718	-6.48859	8.86645e-06	0.00330053	34.7656	29.6857	0	0	1	48569.5	71.5	0.77114	0.0300806	0	5.13507	1.58815	214	Down2	.	.	NTM	ENSG00000182667.10	NTM	ENSG00000182667.10	13113
chr11:15626793-15627021	-4.27398	0.708718	-6.48859	8.86645e-06	0.00330053	32.6309	27.8629	0	0	1	48496	89	0.76213	0.0304066	0	5.05172	1.58815	228	Down2	.	.	.	.	snoMBII-202	ENSG00000253072.1	123354
chr18:39694424-39694642	-4.27398	0.708718	-6.48859	8.86645e-06	0.00330053	34.1277	29.1411	0	0	1	48548	74	0.768525	0.0301759	0	5.11066	1.58815	218	Down2	.	.	LINC00907,PIK3C3	ENSG00000078142.7,ENSG00000267586.2	LINC00907	ENSG00000267586.2	44606
chr5:32712289-32712503	-4.27398	0.708718	-6.48859	8.86645e-06	0.00330053	34.7656	29.6857	0	0	1	48569.5	71.5	0.77114	0.0300806	0	5.13507	1.58815	214	Down2	NPR3	ENSG00000113389.11	.	.	NPR3	ENSG00000113389.11	0
chr6:134242529-134242752	-4.27398	0.708718	-6.48859	8.86645e-06	0.00330053	33.3625	28.4877	0	0	1	48519	84	0.765302	0.0302926	0	5.08083	1.58815	223	Down2	.	.	TBPL1,TCF21	ENSG00000028839.5,ENSG00000118526.6	TBPL1	ENSG00000028839.5	30557
chr7:106672547-106672754	-4.27398	0.708718	-6.48859	8.86645e-06	0.00330053	35.9412	30.6896	0	0	1	48595	64	0.775799	0.0299092	0	5.17899	1.58815	207	Down2	.	.	PRKAR2B	ENSG00000005249.8	PRKAR2B	ENSG00000005249.8	12341
chr8:104524397-104524620	-4.27398	0.708718	-6.48859	8.86645e-06	0.00330053	33.3625	28.4877	0	0	1	48519	84	0.765302	0.0302926	0	5.08083	1.58815	223	Down2	.	.	RIMS2	ENSG00000176406.16	RIMS2	ENSG00000176406.16	11282
chr1:201346893-201347221	-4.26781	1.81228	-6.30342	1.23509e-05	0.00391264	38.8842	50.3572	3.8708	0	1	48394	161	0.536378	0.046535	0.404991	5.56318	2.18501	328	Down2	TNNT2	ENSG00000118194.14	.	.	TNNT2	ENSG00000118194.14	3
chr11:73712880-73713157	-4.2393	0.708718	-6.30374	1.23437e-05	0.00391264	19.1847	32.1078	0	0	1	48212	200	0.705517	0.102185	0	4.80296	1.58815	277	Down2	UCP3	ENSG00000175564.8	.	.	UCP3	ENSG00000175564.8	143
chr3:193290298-193290572	-4.2393	0.708718	-6.30374	1.23437e-05	0.00391264	19.3948	32.4593	0	0	1	48224	192	0.707256	0.102008	0	4.81694	1.58815	274	Down2	.	.	OPA1	ENSG00000198836.4	OPA1	ENSG00000198836.4	20362
chr9:5886238-5886529	-4.2393	0.708718	-6.30374	1.23437e-05	0.00391264	18.2618	30.5631	0	0	1	48092	226	0.697578	0.102979	0	4.73986	1.58815	291	Down2	.	.	AK4P4,KIAA2026,MLANA,snoU13	ENSG00000120215.5,ENSG00000183354.7,ENSG00000223621.1,ENSG00000238654.1	snoU13	ENSG00000238654.1	3622
chr11:119039375-119039600	-4.23294	0.679108	-6.26198	1.33104e-05	0.00392576	37.7896	22.5876	0	0	1	48417	118	0.731043	0.0994433	0	5.01405	1.58815	225	Down2	NLRX1	ENSG00000160703.11	.	.	NLRX1	ENSG00000160703.11	0
chr3:14962771-14963018	-4.23294	0.679108	-6.26198	1.33104e-05	0.00392576	34.4238	20.5757	0	0	1	48229	141	0.716604	0.100979	0	4.89289	1.58815	247	Down2	.	.	FGD5,FGD5-AS1,NR2C2	ENSG00000154783.6,ENSG00000177463.11,ENSG00000225733.1	FGD5	ENSG00000154783.6	9253
chr8:127836803-127837055	-4.23294	0.679108	-6.26198	1.33104e-05	0.00392576	33.7408	20.1675	0	0	1	48216	147	0.713452	0.101307	0	4.86701	1.58815	252	Down2	.	.	PCAT1	ENSG00000253438.2	PCAT1	ENSG00000253438.2	22246
chr12:99132313-99132546	-4.22183	0.660641	-5.88106	2.67714e-05	0.00496516	45.6152	16.359	0	0	1	48753	336	0.679476	0.199317	0	4.93948	1.58815	233	Down2	.	.	ANKS1B,APAF1	ENSG00000120868.9,ENSG00000185046.14	APAF1	ENSG00000120868.9	4887
chr13:92185724-92186022	-4.22183	0.660641	-5.88106	2.67714e-05	0.00496516	35.6656	12.7908	0	0	1	48495	483	0.63711	0.206912	0	4.62742	1.58815	298	Down2	.	.	.	.	GPC5	ENSG00000179399.9	134795
chr6:166519697-166519912	-4.22183	0.660641	-5.88106	2.67714e-05	0.00496516	49.4341	17.7286	0	0	1	48775	280	0.692756	0.196757	0	5.04331	1.58815	215	Down2	.	.	GAPDHP72	ENSG00000216624.2	GAPDHP72	ENSG00000216624.2	41918
chr1:95320061-95320297	-4.22042	2.17962	-5.03183	0.000136292	0.0103494	51.7906	113.057	10.7596	0	1	47494	225	0.477039	0.127052	0.605855	6.3174	2.6856	236	Down2	.	.	CNN3,LINC01057,SLC44A3	ENSG00000117519.11,ENSG00000143036.12,ENSG00000224081.3	SLC44A3	ENSG00000143036.12	12591
chr5:142092820-142093273	-4.21076	0.687998	-6.33336	1.17026e-05	0.00382609	12.9042	16.8285	0	0	1	45334	691	0.638674	0.056799	0	4.15096	1.58815	453	Down2	.	.	FGF1	ENSG00000113578.13	FGF1	ENSG00000113578.13	15203
chr15:101548704-101548930	-4.16198	0.679108	-5.92161	2.48287e-05	0.00491459	18.8112	44.9752	0	0	1	48599	207	0.702364	0.168033	0	5.01593	1.58815	226	Down2	.	.	LRRK1	ENSG00000154237.8	LRRK1	ENSG00000154237.8	12985
chr9:19926118-19926357	-4.16198	0.679108	-5.92161	2.48287e-05	0.00491459	17.788	42.5289	0	0	1	48561	231	0.693302	0.169564	0	4.94353	1.58815	239	Down2	.	.	.	.	SLC24A2	ENSG00000155886.7	139192
chr8:1729508-1729731	-4.15949	1.75327	-6.13633	1.6724e-05	0.00427365	57.1929	62.6729	5.6934	0	1	48904	134	0.478681	0.0155954	0.482598	5.97453	2.35459	223	Down2	.	.	ARHGEF10,CLN8	ENSG00000104728.11,ENSG00000182372.6	CLN8	ENSG00000182372.6	7758
chr1:35318348-35318668	-4.15908	1.74799	-6.13248	1.68421e-05	0.00427365	43.1776	39.7047	3.9676	0	1	48618	204	0.491994	0.0152763	0.409939	5.47294	2.19509	320	Down2	.	.	SMIM12	ENSG00000163866.8	SMIM12	ENSG00000163866.8	5979
chr10:118764742-118765087	-4.15895	0.655187	-6.24291	1.37778e-05	0.00392576	18.4841	18.4138	0	0	1	46805	397	0.698921	0.000792236	0	4.42328	1.58815	345	Down2	KIAA1598	ENSG00000187164.13	.	.	KIAA1598	ENSG00000187164.13	0
chr12:131232794-131233044	-4.15895	0.655187	-6.24291	1.37778e-05	0.00392576	25.508	25.411	0	0	1	48110	129	0.748724	0.00075446	0	4.83117	1.58815	250	Down2	.	.	RIMBP2	ENSG00000060709.9	RIMBP2	ENSG00000060709.9	31968
chr18:72219307-72219530	-4.15895	0.655187	-6.24291	1.37778e-05	0.00392576	28.5964	28.4877	0	0	1	48338	98	0.765302	0.000740432	0	4.97951	1.58815	223	Down2	.	.	CNDP1,CNDP2,LINC00909,ZNF407	ENSG00000133313.10,ENSG00000150656.10,ENSG00000215421.5,ENSG00000264247.1	CNDP1	ENSG00000150656.10	8669
chr3:16958395-16958720	-4.15895	0.655187	-6.24291	1.37778e-05	0.00392576	19.6215	19.5469	0	0	1	47317	265	0.708501	0.000785514	0	4.49767	1.58815	325	Down2	.	.	PLCL2	ENSG00000154822.11	PLCL2	ENSG00000154822.11	15863
chr4:106462729-106462955	-4.15895	0.655187	-6.24291	1.37778e-05	0.00392576	28.2168	28.1095	0	0	1	48271	102	0.763393	0.000742081	0	4.96207	1.58815	226	Down2	.	.	ARHGEF38,ARHGEF38-IT1	ENSG00000236699.4,ENSG00000249885.1	ARHGEF38	ENSG00000236699.4	10823
chr8:6658355-6658624	-4.15895	0.655187	-6.24291	1.37778e-05	0.00392576	23.7063	23.6162	0	0	1	47916	163	0.7378	0.000763327	0	4.73703	1.58815	269	Down2	.	.	GS1-24F4.2,XKR5	ENSG00000186530.13,ENSG00000245857.2	XKR5	ENSG00000186530.13	34397
chr2:166150345-166150601	-4.15439	1.90743	-5.7127	3.66891e-05	0.00553111	70.5788	59.557	0	6.8333	1	49142	484	0.464449	0.0285218	0.518947	6.0843	2.4434	256	Down2	SCN2A	ENSG00000136531.9	.	.	SCN2A	ENSG00000136531.9	0
chr1:211729803-211730059	-4.14207	0.623617	-5.81307	3.03906e-05	0.00511555	37.3653	14.8893	0	0	1	48562	424	0.66357	0.183236	0	4.74842	1.58815	256	Down2	.	.	SLC30A1	ENSG00000170385.9	SLC30A1	ENSG00000170385.9	22026
chr1:48963882-48964098	-4.14207	0.623617	-5.81307	3.03906e-05	0.00511555	44.2847	17.6465	0	0	1	48711	284	0.691997	0.178419	0	4.9659	1.58815	216	Down2	.	.	SPATA6	ENSG00000132122.7	SPATA6	ENSG00000132122.7	26037
chr1:85410772-85410989	-4.14207	0.623617	-5.81307	3.03906e-05	0.00511555	44.0807	17.5652	0	0	1	48704	288	0.691241	0.178552	0	4.95993	1.58815	217	Down2	.	.	MCOLN2	ENSG00000153898.8	MCOLN2	ENSG00000153898.8	15245
chr3:111436521-111436746	-4.14207	0.623617	-5.81307	3.03906e-05	0.00511555	42.5134	16.9407	0	0	1	48689	315	0.685281	0.17959	0	4.91327	1.58815	225	Down2	.	.	PHLDB2,PLCXD2,PLCXD2-AS1	ENSG00000144824.15,ENSG00000240766.1,ENSG00000240891.2	PLCXD2	ENSG00000240891.2	3747
chr4:178171371-178171612	-4.14207	0.623617	-5.81307	3.03906e-05	0.00511555	39.6909	15.816	0	0	1	48628	388	0.673816	0.181542	0	4.82524	1.58815	241	Down2	.	.	.	.	NEIL3	ENSG00000109674.3	59379
chr6:135410578-135410831	-4.14207	0.623617	-5.81307	3.03906e-05	0.00511555	37.8083	15.0658	0	0	1	48575	416	0.665583	0.182907	0	4.76337	1.58815	253	Down2	.	.	HBS1L	ENSG00000112339.10	HBS1L	ENSG00000112339.10	13364
chr10:126092162-126092482	-4.14035	0.655187	-6.14893	1.63439e-05	0.00427365	16.6068	23.8228	0	0	1	47164.5	249.5	0.68198	0.0741301	0	4.51976	1.58815	320	Down2	OAT	ENSG00000065154.7	.	.	OAT	ENSG00000065154.7	257
chr3:143309634-143309954	-4.14035	0.655187	-6.14893	1.63439e-05	0.00427365	16.6068	23.8228	0	0	1	47164.5	249.5	0.68198	0.0741301	0	4.51976	1.58815	320	Down2	.	.	.	.	ST13P15	ENSG00000243759.1	72563
chr4:185089687-185089924	-4.14035	0.655187	-6.14893	1.63439e-05	0.00427365	22.4227	32.1658	0	0	1	48189	119	0.729922	0.0707603	0	4.9024	1.58815	237	Down2	.	.	ENPP6	ENSG00000164303.6	ENPP6	ENSG00000164303.6	48932
chr5:157375911-157376144	-4.14035	0.655187	-6.14893	1.63439e-05	0.00427365	22.8076	32.718	0	0	1	48208	117	0.732521	0.0705633	0	4.92447	1.58815	233	Down2	.	.	MARK2P11	ENSG00000253743.1	MARK2P11	ENSG00000253743.1	40855
chr19:15666679-15666989	-4.13789	1.7562	-5.86701	2.74811e-05	0.00497027	32.5707	57.3797	4.0956	0	1	47963	170	0.573613	0.102232	0.416311	5.53452	2.20821	310	Down2	.	.	CYP4F22,CYP4F23P	ENSG00000171954.8,ENSG00000269516.2	CYP4F23P	ENSG00000269516.2	7897
chr11:131557996-131558240	-4.1327	0.632504	-6.10331	1.77646e-05	0.00427365	30.4911	20.8287	0	0	1	48029	144	0.718517	0.0755006	0	4.82051	1.58815	244	Down2	.	.	NTM	ENSG00000182667.10	NTM	ENSG00000182667.10	27108
chr18:74695306-74695578	-4.1327	0.632504	-6.10331	1.77646e-05	0.00427365	27.3523	18.6846	0	0	1	47799	244	0.701277	0.0767996	0	4.68154	1.58815	272	Down2	MBP	ENSG00000197971.10	.	.	MBP	ENSG00000197971.10	1866
chr2:119613280-119613572	-4.1327	0.632504	-6.10331	1.77646e-05	0.00427365	25.4789	17.4048	0	0	1	47563	309	0.689736	0.0776299	0	4.59173	1.58815	292	Down2	.	.	EN1	ENSG00000163064.6	EN1	ENSG00000163064.6	8026
chr4:111437636-111437885	-4.1327	0.632504	-6.10331	1.77646e-05	0.00427365	29.8789	20.4104	0	0	1	48032	152	0.715338	0.0757453	0	4.79443	1.58815	249	Down2	.	.	ENPEP	ENSG00000138792.5	ENPEP	ENSG00000138792.5	2991
chr4:164166668-164166901	-4.1327	0.632504	-6.10331	1.77646e-05	0.00427365	31.9306	21.812	0	0	1	48124	131	0.72568	0.0749411	0	4.88002	1.58815	233	Down2	.	.	.	.	NAF1	ENSG00000145414.4	78595
chr4:87964378-87964629	-4.1327	0.632504	-6.10331	1.77646e-05	0.00427365	29.6408	20.2478	0	0	1	48011	155	0.714079	0.0758416	0	4.78417	1.58815	251	Down2	.	.	AFF1	ENSG00000172493.16	AFF1	ENSG00000172493.16	6176
chr4:99308905-99309215	-4.1327	0.632504	-6.10331	1.77646e-05	0.00427365	23.9995	16.3942	0	0	1	47313	344	0.679835	0.078316	0	4.51663	1.58815	310	Down2	.	.	RAP1GDS1	ENSG00000138698.10	RAP1GDS1	ENSG00000138698.10	8595
chr7:12714625-12714857	-4.1327	0.632504	-6.10331	1.77646e-05	0.00427365	32.0683	21.906	0	0	1	48134	128	0.726343	0.0748888	0	4.88559	1.58815	232	Down2	.	.	ARL4A	ENSG00000122644.8	ARL4A	ENSG00000122644.8	11625
chr7:158469721-158470069	-4.1327	0.632504	-6.10331	1.77646e-05	0.00427365	21.3788	14.604	0	0	1	46859	442	0.660255	0.079598	0	4.37316	1.58815	348	Down2	.	.	NCAPG2	ENSG00000146918.15	NCAPG2	ENSG00000146918.15	8834
chrX:38487080-38487371	-4.1327	0.632504	-6.10331	1.77646e-05	0.00427365	25.5665	17.4646	0	0	1	47583	306	0.690299	0.0775902	0	4.59606	1.58815	291	Down2	.	.	TSPAN7	ENSG00000156298.8	TSPAN7	ENSG00000156298.8	15505
chr3:33029852-33030143	-4.11373	0.592302	-5.18977	9.99991e-05	0.00855224	43.8282	8.7323	0	0	1	49117	1713	0.566663	0.325142	0	4.55137	1.58815	291	Down2	.	.	CCR4,GLB1,SEC13P1	ENSG00000170266.11,ENSG00000183813.6,ENSG00000223899.1	GLB1	ENSG00000170266.11	35775
chr8:22876862-22877085	-4.11373	0.592302	-5.18977	9.99991e-05	0.00855224	57.1929	11.3951	0	0	1	49134	1136	0.616355	0.313464	0	4.87992	1.58815	223	Down2	.	.	PEBP4,RHOBTB2,TNFRSF10B	ENSG00000008853.12,ENSG00000120889.8,ENSG00000134020.6	TNFRSF10B	ENSG00000120889.8	8063
chr13:95844155-95844387	-4.09437	0.625113	-6.09565	1.80153e-05	0.00427365	25.1965	27.3825	0	0	1	48112	114	0.747472	0.0163887	0	4.87163	1.58815	232	Down2	.	.	snoU13	ENSG00000238463.1	snoU13	ENSG00000238463.1	18212
chr4:144760706-144760965	-4.08095	1.68505	-5.43355	6.2385e-05	0.00673889	73.8649	29.4336	4.902	0	1	47304	216	0.607801	0.163535	0.452502	5.64204	2.28579	259	Down2	.	.	.	.	GYPE	ENSG00000197465.9	65708
chr12:127865734-127865988	-4.07593	0.632504	-5.83801	2.90072e-05	0.00499816	16.7375	35.0152	0	0	1	48365	251	0.683283	0.146737	0	4.77605	1.58815	254	Down2	.	.	.	.	Y_RNA	ENSG00000199584.1	238005
chr18:29738125-29738345	-4.07593	0.632504	-5.83801	2.90072e-05	0.00499816	19.3243	40.4266	0	0	1	48513	193	0.706675	0.143417	0	4.96085	1.58815	220	Down2	.	.	MEP1B,RNF138	ENSG00000134758.9,ENSG00000141434.7	MEP1B	ENSG00000141434.7	26688
chr1:212838711-212839205	-4.07593	0.632504	-5.83801	2.90072e-05	0.00499816	8.6059	18.0037	0	0	1	45590	1816	0.563873	0.159916	0	3.96532	1.58815	494	Down2	.	.	BATF3,FAM71A	ENSG00000123685.4,ENSG00000162771.6	BATF3	ENSG00000123685.4	21647
chr1:223307149-223307418	-4.07593	0.632504	-5.83801	2.90072e-05	0.00499816	15.8042	33.0626	0	0	1	48406	385	0.673691	0.148037	0	4.7031	1.58815	269	Down2	TLR5	ENSG00000187554.7	.	.	TLR5	ENSG00000187554.7	681
chr1:95087054-95087356	-4.07593	0.632504	-5.83801	2.90072e-05	0.00499816	14.0773	29.4498	0	0	1	48175	548	0.653915	0.150597	0	4.5575	1.58815	302	Down2	.	.	KATNBL1P2,LINC01057	ENSG00000224081.3,ENSG00000232857.2	KATNBL1P2	ENSG00000232857.2	29579
chr2:119097641-119097960	-4.07593	0.632504	-5.83801	2.90072e-05	0.00499816	13.3271	27.8804	0	0	1	48065	584	0.644359	0.151774	0	4.48935	1.58815	319	Down2	.	.	.	.	INSIG2	ENSG00000125629.10	233406
chr4:101014711-101014992	-4.07593	0.632504	-5.83801	2.90072e-05	0.00499816	15.1293	31.6507	0	0	1	48352	462	0.6663	0.149013	0	4.64793	1.58815	281	Down2	.	.	.	.	DDIT4L	ENSG00000145358.2	96470
chr5:38441981-38442213	-4.07593	0.632504	-5.83801	2.90072e-05	0.00499816	18.3247	38.3356	0	0	1	48473	222	0.698136	0.144653	0	4.89222	1.58815	232	Down2	.	.	EGFLAM,EGFLAM-AS1,EGFLAM-AS2,LIFR	ENSG00000113594.5,ENSG00000164318.13,ENSG00000248572.1,ENSG00000249491.1	EGFLAM	ENSG00000164318.13	3410
chrX:136134592-136134887	-4.07258	1.41409	-6.33938	1.15766e-05	0.00381633	30.624	43.0695	2.1519	0	1	48399	137	0.629616	0.063548	0.291944	5.29883	1.97756	295	Down2	.	.	GPR101	ENSG00000165370.1	GPR101	ENSG00000165370.1	20759
chr12:89987114-89987398	-4.072	1.69595	-5.8544	2.8134e-05	0.00499816	52.3932	35.7901	4.4705	0	1	48020	232	0.523658	0.0688345	0.433934	5.53484	2.24532	284	Down2	.	.	.	.	GALNT4	ENSG00000257594.2	67075
chr1:65784942-65785249	-4.06011	2.68414	-4.33006	0.000557833	0.0183156	81.357	74.4948	20.678	0	1	49725	1761	0.25061	0.0143173	0.717381	6.33735	3.07701	307	Down2	.	.	DNAJC6	ENSG00000116675.11	DNAJC6	ENSG00000116675.11	9714
chr1:201865052-201865381	-4.05338	0.582352	-5.71907	3.62514e-05	0.00553111	25.844	11.5856	0	0	1	48129	1128	0.619366	0.167246	0	4.35883	1.58815	329	Down2	.	.	IPO9,SHISA4	ENSG00000198700.5,ENSG00000198892.6	SHISA4	ENSG00000198892.6	6990
chr4:17638946-17639346	-4.05338	0.582352	-5.71907	3.62514e-05	0.00553111	21.2567	9.5291	0	0	1	47488.5	1622.5	0.583237	0.171241	0	4.12434	1.58815	400	Down2	.	.	MED28	ENSG00000118579.7	MED28	ENSG00000118579.7	6399
chr5:150618937-150619172	-4.05338	0.582352	-5.71907	3.62514e-05	0.00553111	36.1816	16.2198	0	0	1	48499	347	0.678048	0.159366	0	4.77868	1.58815	235	Down2	.	.	CCDC69	ENSG00000198624.8	CCDC69	ENSG00000198624.8	15231
chr5:32613230-32613515	-4.05338	0.582352	-5.71907	3.62514e-05	0.00553111	29.8339	13.3742	0	0	1	48156	472	0.644979	0.164005	0	4.53567	1.58815	285	Down2	.	.	SUB1	ENSG00000113387.7	SUB1	ENSG00000113387.7	18201
chr8:61966161-61966401	-4.05338	0.582352	-5.71907	3.62514e-05	0.00553111	35.4278	15.8819	0	0	1	48472	383	0.674516	0.159884	0	4.75188	1.58815	240	Down2	.	.	CLVS1	ENSG00000177182.6	CLVS1	ENSG00000177182.6	3317
chr9:116844905-116845131	-4.05338	0.582352	-5.71907	3.62514e-05	0.00553111	37.6224	16.8657	0	0	1	48552	319	0.684548	0.158398	0	4.82857	1.58815	226	Down2	.	.	AMBP,KIF12	ENSG00000106927.7,ENSG00000136883.8	AMBP	ENSG00000106927.7	4153
chr3:195641945-195642260	-4.04854	1.86683	-5.50839	5.40545e-05	0.00632326	43.863	56.4689	0	5.5534	1	49003	673	0.479434	0.0445167	0.477604	5.7224	2.34288	315	Down2	.	.	TNK2,TNK2-AS1	ENSG00000061938.12,ENSG00000224614.1	TNK2	ENSG00000061938.12	3129
chr10:64577850-64578068	-4.0291	2.56829	-4.29512	0.000599121	0.0183156	151.137	93.2514	0	24.0733	1	49126	1709	0.327795	0.07268	0.740682	6.92848	3.17365	218	Down2	EGR2	ENSG00000122877.9	.	.	EGR2	ENSG00000122877.9	860
chr10:64684305-64684621	-4.02394	0.592302	-5.92919	2.44821e-05	0.00491459	16.817	20.1036	0	0	1	46885	283	0.684068	0.0371192	0	4.41981	1.58815	316	Down2	.	.	EGR2	ENSG00000122877.9	EGR2	ENSG00000122877.9	4645
chr11:117097269-117097499	-4.02394	0.592302	-5.92919	2.44821e-05	0.00491459	23.1051	27.6206	0	0	1	47933	125	0.734491	0.0353793	0	4.82169	1.58815	230	Down2	PCSK7	ENSG00000160613.8	.	.	PCSK7	ENSG00000160613.8	94
chr4:88072083-88072302	-4.02394	0.592302	-5.92919	2.44821e-05	0.00491459	24.2656	29.008	0	0	1	48061	109	0.741873	0.0350994	0	4.88501	1.58815	219	Down2	.	.	AFF1	ENSG00000172493.16	AFF1	ENSG00000172493.16	35988
chr9:131464753-131465078	-4.02394	0.592302	-5.92919	2.44821e-05	0.00491459	16.3513	19.5469	0	0	1	46828	295	0.679397	0.037264	0	4.38507	1.58815	325	Down2	PKN3	ENSG00000160447.6	.	.	PKN3	ENSG00000160447.6	0
chr10:6128457-6128716	-4.02049	1.68898	-5.81835	3.00925e-05	0.00511555	41.0361	53.9616	4.902	0	1	48725	239	0.500151	0.0487405	0.452502	5.64646	2.28579	259	Down2	.	.	IL2RA,RBM17	ENSG00000134453.11,ENSG00000134460.11	RBM17	ENSG00000134453.11	2235
chr11:119979034-119979255	-4.01771	0.578973	-5.89445	2.61133e-05	0.00491459	28.8552	22.9964	0	0	1	48201	145	0.733775	0.0448329	0	4.84718	1.58815	221	Down2	.	.	TRIM29	ENSG00000137699.12	TRIM29	ENSG00000137699.12	8560
chr11:77383452-77383715	-4.01771	0.578973	-5.89445	2.61133e-05	0.00491459	24.2472	19.324	0	0	1	47901	211	0.706673	0.0460739	0	4.62467	1.58815	263	Down2	.	.	CLNS1A,RSF1,RSF1-IT2,Y_RNA	ENSG00000048649.9,ENSG00000074201.4,ENSG00000206816.1,ENSG00000254985.1	RSF1	ENSG00000048649.9	4392
chr12:68764104-68764319	-4.01771	0.578973	-5.89445	2.61133e-05	0.00491459	29.6605	23.6381	0	0	1	48235.5	135.5	0.73794	0.0446329	0	4.88277	1.58815	215	Down2	.	.	MDM1	ENSG00000111554.10	MDM1	ENSG00000111554.10	37943
chr16:56378008-56378320	-4.01771	0.578973	-5.89445	2.61133e-05	0.00491459	20.4391	16.2891	0	0	1	46710	426	0.678761	0.0472344	0	4.41073	1.58815	312	Down2	.	.	AMFR,GNAO1	ENSG00000087258.9,ENSG00000159461.10	GNAO1	ENSG00000087258.9	3800
chr16:87812791-87813042	-4.01771	0.578973	-5.89445	2.61133e-05	0.00491459	25.4064	20.2478	0	0	1	47961	189	0.714079	0.0457455	0	4.68396	1.58815	251	Down2	.	.	KLHDC4	ENSG00000104731.9	KLHDC4	ENSG00000104731.9	13193
chr17:66459217-66459440	-4.01771	0.578973	-5.89445	2.61133e-05	0.00491459	28.5964	22.7901	0	0	1	48190	148	0.732404	0.0448982	0	4.83556	1.58815	223	Down2	.	.	PRKAR1A,WIPI1	ENSG00000070540.8,ENSG00000108946.10	WIPI1	ENSG00000070540.8	5563
chr18:56683012-56683350	-4.01771	0.578973	-5.89445	2.61133e-05	0.00491459	18.8669	15.0361	0	0	1	46497	516	0.665246	0.04775	0	4.31223	1.58815	338	Down2	.	.	OACYLP,ZNF532	ENSG00000074657.9,ENSG00000224367.2	OACYLP	ENSG00000224367.2	5115
chr1:15667012-15667283	-4.01771	0.578973	-5.89445	2.61133e-05	0.00491459	23.5314	18.7535	0	0	1	47368	262	0.70187	0.0462824	0	4.5868	1.58815	271	Down2	FHAD1	ENSG00000142621.15	.	.	FHAD1	ENSG00000142621.15	975
chr2:178197199-178197410	-4.01771	0.578973	-5.89445	2.61133e-05	0.00491459	30.2228	24.0863	0	0	1	48259	126	0.740762	0.044496	0	4.90712	1.58815	211	Down2	.	.	NFE2L2,snoU13	ENSG00000116044.11,ENSG00000238295.1	snoU13	ENSG00000238295.1	13280
chr3:61046338-61046626	-4.01771	0.578973	-5.89445	2.61133e-05	0.00491459	22.1424	17.6465	0	0	1	47167	310	0.691997	0.0466996	0	4.51036	1.58815	288	Down2	.	.	.	.	FHIT	ENSG00000189283.5	190433
chr4:140762770-140763015	-4.01771	0.578973	-5.89445	2.61133e-05	0.00491459	26.0286	20.7437	0	0	1	48027	181	0.717877	0.0455738	0	4.7148	1.58815	245	Down2	.	.	MAML3	ENSG00000196782.8	MAML3	ENSG00000196782.8	48192
chr4:153522468-153522721	-4.01771	0.578973	-5.89445	2.61133e-05	0.00491459	25.2055	20.0877	0	0	1	47958	191	0.712827	0.0458016	0	4.67386	1.58815	253	Down2	.	.	TMEM154	ENSG00000170006.7	TMEM154	ENSG00000170006.7	39857
chr7:92776842-92777046	-4.01771	0.578973	-5.89445	2.61133e-05	0.00491459	31.2598	24.9127	0	0	1	48339	110	0.745794	0.0442493	0	4.95096	1.58815	204	Down2	SAMD9L	ENSG00000177409.7	.	.	SAMD9L	ENSG00000177409.7	613
chr8:105772053-105772281	-4.01771	0.578973	-5.89445	2.61133e-05	0.00491459	27.9693	22.2903	0	0	1	48143	154	0.729016	0.0450585	0	4.80698	1.58815	228	Down2	.	.	.	.	LRP12	ENSG00000147650.7	170801
chr8:6637256-6637471	-4.01771	0.578973	-5.89445	2.61133e-05	0.00491459	29.6605	23.6381	0	0	1	48235.5	135.5	0.73794	0.0446329	0	4.88277	1.58815	215	Down2	.	.	AGPAT5	ENSG00000155189.7	AGPAT5	ENSG00000155189.7	32051
chr9:73217492-73217705	-4.01771	0.578973	-5.89445	2.61133e-05	0.00491459	29.939	23.8601	0	0	1	48252	132	0.739346	0.0445648	0	4.89488	1.58815	213	Down2	.	.	Metazoa_SRP	ENSG00000272232.1	Metazoa_SRP	ENSG00000272232.1	23115
chr6:5270414-5270681	-4.01516	1.6697	-5.78243	3.21844e-05	0.00532955	51.7485	38.0689	4.7552	0	1	48564	201	0.502459	0.0552176	0.446372	5.56756	2.27227	267	Down2	.	.	FARS2,LYRM4	ENSG00000145982.7,ENSG00000214113.6	FARS2	ENSG00000145982.7	8655
chr1:50798620-50799015	-4.01431	1.86935	-5.48528	5.64962e-05	0.00648981	34.9793	32.1658	4.8214	0	1	48389	585	0.416837	0.0158516	0.449159	5.19188	2.2784	395	Down2	.	.	.	.	HMGB1P45	ENSG00000229316.1	66431
chr6:134703212-134703640	-4.00634	2.05052	-5.14579	0.000108971	0.00897872	34.7656	35.6229	5.9328	0	1	49189	1070	0.372694	0.00456705	0.490847	5.25544	2.37417	428	Down2	.	.	CHCHD2P4	ENSG00000213118.4	CHCHD2P4	ENSG00000213118.4	11399
chr2:149267018-149267390	-3.99187	2.9009	-4.9516	0.00015969	0.0111111	88.5695	71.7246	3.413	4.7025	1	48713	95	0.572518	0.0341263	0.0695545	6.37027	2.81453	372	Down2	.	.	MBD5	ENSG00000204406.7	MBD5	ENSG00000204406.7	24333
chr10:75639521-75639732	-3.97686	0.578973	-5.71162	3.67634e-05	0.00553111	20.1485	36.1294	0	0	1	48382	173	0.713304	0.114272	0	4.91184	1.58815	211	Down2	.	.	C10orf55,CAMK2G,PLAU	ENSG00000122861.11,ENSG00000148660.16,ENSG00000222047.4	CAMK2G	ENSG00000148660.16	5178
chr14:106765326-106765555	-3.97686	0.578973	-5.71162	3.67634e-05	0.00553111	18.5648	33.2895	0	0	1	48246.5	214.5	0.70024	0.115781	0	4.8064	1.58815	229	Down2	.	.	HOMER2P2,LINC00226	ENSG00000229084.2,ENSG00000238275.2	LINC00226	ENSG00000229084.2	20812
chr15:22461082-22461494	-3.97686	0.578973	-5.71162	3.67634e-05	0.00553111	10.3188	18.5032	0	0	1	45877	1486	0.598124	0.125468	0	4.08151	1.58815	412	Down2	.	.	OR4N3P	ENSG00000259435.2	OR4N3P	ENSG00000259435.2	47513
chr16:46776921-46777169	-3.97686	0.578973	-5.71162	3.67634e-05	0.00553111	17.1425	30.7391	0	0	1	48111	242	0.687237	0.117229	0	4.70464	1.58815	248	Down2	.	.	MYLK3,ORC6	ENSG00000091651.4,ENSG00000140795.8	MYLK3	ENSG00000140795.8	4872
chr1:111162088-111162383	-3.97686	0.578973	-5.71162	3.67634e-05	0.00553111	14.4113	25.8417	0	0	1	47891	531	0.657969	0.120274	0	4.48646	1.58815	295	Down2	.	.	KCNA2	ENSG00000177301.9	KCNA2	ENSG00000177301.9	11714
chr1:116694791-116695022	-3.97686	0.578973	-5.71162	3.67634e-05	0.00553111	18.404	33.0013	0	0	1	48237	218	0.698835	0.11594	0	4.79525	1.58815	231	Down2	.	.	MAB21L3	ENSG00000173212.4	MAB21L3	ENSG00000173212.4	28297
chr1:158173573-158173870	-3.97686	0.578973	-5.71162	3.67634e-05	0.00553111	14.3143	25.6677	0	0	1	47879	535	0.656804	0.120388	0	4.47806	1.58815	297	Down2	.	.	CD1D,ELL2P1	ENSG00000158473.6,ENSG00000227295.2	CD1D	ENSG00000158473.6	23836
chr1:167033977-167034206	-3.97686	0.578973	-5.71162	3.67634e-05	0.00553111	18.5648	33.2895	0	0	1	48246.5	214.5	0.70024	0.115781	0	4.8064	1.58815	229	Down2	.	.	DUSP27,GPA33,snoU13	ENSG00000143167.7,ENSG00000198842.5,ENSG00000238325.1	GPA33	ENSG00000143167.7	13751
chr3:126108121-126108553	-3.97686	0.578973	-5.71162	3.67634e-05	0.00553111	9.8411	17.6465	0	0	1	45417.5	1596.5	0.589286	0.126105	0	4.02586	1.58815	432	Down2	.	.	CCDC37,KLF15	ENSG00000163884.3,ENSG00000163885.7	CCDC37	ENSG00000163885.7	5230
chr3:25689566-25689905	-3.97686	0.578973	-5.71162	3.67634e-05	0.00553111	12.5408	22.4876	0	0	1	47158	621	0.633603	0.122565	0	4.31535	1.58815	339	Down2	.	.	CRIP1P2,TOP2B	ENSG00000077097.9,ENSG00000238225.1	TOP2B	ENSG00000077097.9	15884
chr7:18705871-18706117	-3.97686	0.578973	-5.71162	3.67634e-05	0.00553111	17.2819	30.989	0	0	1	48120	237	0.688571	0.117083	0	4.71493	1.58815	246	Down2	.	.	.	.	HDAC9	ENSG00000048052.17	126666
chr8:123685835-123686059	-3.97686	0.578973	-5.71162	3.67634e-05	0.00553111	18.9792	34.0326	0	0	1	48267	205	0.703792	0.115376	0	4.83474	1.58815	224	Down2	.	.	snoU13	ENSG00000238901.1	snoU13	ENSG00000238901.1	2305
chr6:137397804-137398043	-3.97594	0.528013	-5.12682	0.000113093	0.00918484	44.47	10.6322	0	0	1	49060	1423	0.603661	0.285683	0	4.6694	1.58815	239	Down2	.	.	IL20RA	ENSG00000016402.8	IL20RA	ENSG00000016402.8	31506
chr1:65934947-65935253	-3.96339	1.65195	-5.75059	3.4166e-05	0.00553111	38.2064	37.3691	4.1491	0	1	48858	330	0.458124	0.00410308	0.41892	5.35022	2.21363	306	Down2	.	.	LEPR,LEPROT	ENSG00000116678.14,ENSG00000213625.4	LEPR	ENSG00000116678.14	48544
chr6:159159057-159159423	-3.95884	1.35585	-6.11208	1.7482e-05	0.00427365	23.2313	31.243	1.7345	0	1	47613	272	0.607799	0.0580905	0.25413	4.9058	1.91669	366	Down2	.	.	AMZ2P2	ENSG00000219249.2	AMZ2P2	ENSG00000219249.2	11222
chr15:74419993-74420244	-3.95705	0.556205	-5.78759	3.1875e-05	0.00529551	21.172	22.7788	0	0	1	47600	196	0.721066	0.0148231	0	4.64207	1.58815	251	Down2	ISLR2	ENSG00000167178.11	.	.	ISLR2	ENSG00000167178.11	224
chr17:58498739-58499298	-3.9547	0.582352	-5.32653	7.66722e-05	0.00771304	5.7039	18.1832	0	0	1	46169	2908	0.482969	0.252586	0	3.76403	1.58815	559	Down2	C17orf64,USP32	ENSG00000141371.8,ENSG00000170832.8	.	.	C17orf64	ENSG00000141371.8	0
chr4:146411639-146411881	-3.95391	1.6414	-5.694	3.8005e-05	0.00566464	52.7025	42.0016	5.2464	0	1	48696.5	209.5	0.478437	0.0404032	0.466174	5.64598	2.31654	242	Down2	.	.	NMNAT1P4,SMAD1	ENSG00000170365.5,ENSG00000248745.2	SMAD1	ENSG00000170365.5	5974
chr8:22941800-22942042	-3.95391	1.6414	-5.694	3.8005e-05	0.00566464	52.7025	42.0016	5.2464	0	1	48696.5	209.5	0.478437	0.0404032	0.466174	5.64598	2.31654	242	Down2	TNFRSF10C	ENSG00000173535.9	.	.	TNFRSF10C	ENSG00000173535.9	0
chr10:125795515-125795734	-3.9534	0.535749	-5.59108	4.61775e-05	0.00582969	33.9719	17.4048	0	0	1	48396	305	0.689736	0.132956	0	4.77996	1.58815	219	Down2	.	.	CHST15	ENSG00000182022.13	CHST15	ENSG00000182022.13	2402
chr11:19092870-19093138	-3.9534	0.535749	-5.59108	4.61775e-05	0.00582969	27.7606	14.2226	0	0	1	47931	450	0.655693	0.137043	0	4.52505	1.58815	268	Down2	.	.	MRGPRX2,ZDHHC13	ENSG00000177054.9,ENSG00000183695.2	MRGPRX2	ENSG00000183695.2	10642
chr18:68101169-68101485	-3.9534	0.535749	-5.59108	4.61775e-05	0.00582969	23.5438	12.0622	0	0	1	47729	1034	0.626641	0.140156	0	4.32208	1.58815	316	Down2	.	.	RPS2P6	ENSG00000214255.4	RPS2P6	ENSG00000214255.4	3702
chr1:225623645-225623906	-3.9534	0.535749	-5.59108	4.61775e-05	0.00582969	28.5051	14.604	0	0	1	48017	441	0.660255	0.136521	0	4.5581	1.58815	261	Down2	.	.	DNAH14,LBR	ENSG00000143815.10,ENSG00000185842.10	LBR	ENSG00000143815.10	7018
chr22:37934896-37935169	-3.9534	0.535749	-5.59108	4.61775e-05	0.00582969	27.2522	13.9621	0	0	1	47881	456	0.65249	0.137404	0	4.50204	1.58815	273	Down2	.	.	CARD10,CDC42EP1,LGALS2	ENSG00000100065.10,ENSG00000100079.5,ENSG00000128283.6	CARD10	ENSG00000100065.10	19347
chr2:136555176-136555427	-3.9534	0.535749	-5.59108	4.61775e-05	0.00582969	29.6408	15.1859	0	0	1	48116.5	420.5	0.666935	0.135743	0	4.60708	1.58815	251	Down2	.	.	LCT,UBXN4,Y_RNA	ENSG00000115850.5,ENSG00000144224.12,ENSG00000200664.1	Y_RNA	ENSG00000200664.1	12423
chr6:16771319-16771546	-3.9534	0.535749	-5.59108	4.61775e-05	0.00582969	32.7746	16.7914	0	0	1	48348	325	0.683816	0.133698	0	4.73421	1.58815	227	Down2	.	.	ATXN1	ENSG00000124788.13	ATXN1	ENSG00000124788.13	9597
chr6:20292029-20292270	-3.9534	0.535749	-5.59108	4.61775e-05	0.00582969	30.8707	15.816	0	0	1	48192	395	0.673816	0.134923	0	4.65832	1.58815	241	Down2	.	.	.	.	MBOAT1	ENSG00000172197.9	79359
chr7:66836910-66837126	-3.9534	0.535749	-5.59108	4.61775e-05	0.00582969	34.4437	17.6465	0	0	1	48414	289	0.691997	0.132669	0	4.7976	1.58815	216	Down2	.	.	.	.	STAG3L4	ENSG00000106610.10	65936
chr4:164253972-164254225	-3.94844	1.81228	-5.36456	7.12421e-05	0.00735538	54.612	60.2632	0	6.9143	1	49236	784	0.432685	0.016914	0.521274	5.91596	2.44932	253	Down2	NPY1R	ENSG00000164128.2	.	.	NPY1R	ENSG00000164128.2	0
chr1:234634938-234635181	-3.94016	1.7987	-5.31733	7.80494e-05	0.00782366	65.607	52.286	0	7.1989	1	49179	618	0.445925	0.0388323	0.529214	5.94472	2.46971	243	Down2	.	.	TARBP1	ENSG00000059588.5	TARBP1	ENSG00000059588.5	20089
chr2:42316581-42316833	-3.92655	1.34627	-5.92488	2.46787e-05	0.00491459	29.5232	50.4186	2.5191	0	1	48373	171	0.647939	0.0985945	0.321078	5.38157	2.02716	252	Down2	.	.	PKDCC	ENSG00000162878.8	PKDCC	ENSG00000162878.8	34484
chr6:126354898-126355216	-3.92285	1.99658	-4.90973	0.000173506	0.0113718	53.4759	35.959	7.9851	0	1	48623	632	0.400458	0.0715145	0.549442	5.55193	2.52325	318	Down2	.	.	TRMT11	ENSG00000066651.13	TRMT11	ENSG00000066651.13	26910
chr3:155581365-155581594	-3.89695	0.490988	-5.07354	0.000125554	0.00992704	41.7708	11.0965	0	0	1	49017	1332	0.611513	0.265637	0	4.65132	1.58815	229	Down2	.	.	SLC33A1	ENSG00000169359.9	SLC33A1	ENSG00000169359.9	9147
chr6:119121790-119122016	-3.89695	0.490988	-5.07354	0.000125554	0.00992704	42.3252	11.2438	0	0	1	49033	1165	0.613921	0.265145	0	4.66769	1.58815	226	Down2	.	.	MCM9	ENSG00000111877.13	MCM9	ENSG00000111877.13	28401
chr1:211307496-211307772	-3.89255	1.76486	-5.07281	0.000125735	0.00992704	65.4644	36.8275	0	6.3381	1	48136	706	0.498812	0.101516	0.504031	5.70668	2.40615	276	Down2	KCNH1,KCNH1-IT1	ENSG00000143473.7,ENSG00000234233.1	.	.	KCNH1	ENSG00000143473.7	39
chr6:147827889-147828100	-3.8872	1.77424	-5.24118	9.04726e-05	0.00815984	70.5198	60.2156	0	8.2907	1	49231	633	0.422605	0.0265096	0.5567	6.09128	2.54303	211	Down2	SAMD5	ENSG00000203727.3	.	.	SAMD5	ENSG00000203727.3	1964
chr3:128975409-128975785	-3.88665	1.81033	-5.26104	8.70477e-05	0.00794863	31.0935	33.7912	5.065	0	1	49038	1028	0.400385	0.0158212	0.459091	5.14663	2.30051	376	Down2	.	.	COPG1,HMCES,RPS27P12	ENSG00000181789.10,ENSG00000183624.9,ENSG00000241673.1	COPG1	ENSG00000181789.10	2239
chr10:118927774-118928103	-3.88272	0.516088	-5.61983	4.37257e-05	0.0057712	16.1525	15.4474	0	0	1	46429	570	0.669834	0.00947341	0	4.23291	1.58815	329	Down2	.	.	KCNK18,KIAA1598,VAX1	ENSG00000148704.8,ENSG00000186795.1,ENSG00000187164.13	KCNK18	ENSG00000186795.1	28898
chr10:126218851-126219182	-3.88272	0.516088	-5.61983	4.37257e-05	0.0057712	16.0549	15.3541	0	0	1	46407	572	0.668806	0.00948066	0	4.22557	1.58815	331	Down2	.	.	LHPP,RPS10P18	ENSG00000107902.9,ENSG00000229455.2	LHPP	ENSG00000107902.9	15372
chr11:96053093-96053343	-3.88272	0.516088	-5.61983	4.37257e-05	0.0057712	21.2567	20.3288	0	0	1	47626	234	0.714707	0.00911988	0	4.57258	1.58815	250	Down2	.	.	CCDC82,MAML2	ENSG00000149231.7,ENSG00000184384.9	MAML2	ENSG00000184384.9	23002
chr12:127359078-127359286	-3.88272	0.516088	-5.61983	4.37257e-05	0.0057712	25.5489	24.4336	0	0	1	48157	153	0.742904	0.00886337	0	4.80696	1.58815	208	Down2	.	.	.	.	LINC00944	ENSG00000256128.1	102121
chr12:22596448-22596680	-3.88272	0.516088	-5.61983	4.37257e-05	0.0057712	22.9059	21.906	0	0	1	47943.5	202.5	0.726343	0.00901704	0	4.66719	1.58815	232	Down2	.	.	C2CD5,ST8SIA1	ENSG00000111728.6,ENSG00000111731.8	ST8SIA1	ENSG00000111728.6	6473
chr13:74083065-74083322	-3.88272	0.516088	-5.61983	4.37257e-05	0.0057712	20.6777	19.7751	0	0	1	47524	246	0.710344	0.00915731	0	4.53783	1.58815	257	Down2	.	.	LINC00393	ENSG00000224853.1	LINC00393	ENSG00000224853.1	37657
chr14:88655830-88656067	-3.88272	0.516088	-5.61983	4.37257e-05	0.0057712	22.4227	21.4439	0	0	1	47934	212	0.723048	0.0090466	0	4.64011	1.58815	237	Down2	.	.	.	.	KCNK10	ENSG00000100433.11	81189
chr19:8461589-8462008	-3.88272	0.516088	-5.61983	4.37257e-05	0.0057712	12.683	12.1294	0	0	1	44443	1437	0.627639	0.00973675	0	3.94582	1.58815	419	Down2	.	.	ANGPTL4,HNRNPM,MARCH2,RAB11B,RAB11B-AS1	ENSG00000099783.7,ENSG00000099785.6,ENSG00000167772.7,ENSG00000185236.7,ENSG00000269386.1	RAB11B-AS1	ENSG00000269386.1	6020
chr1:228116036-228116252	-3.88272	0.516088	-5.61983	4.37257e-05	0.0057712	24.6026	23.5287	0	0	1	48090	166	0.73724	0.00891686	0	4.75846	1.58815	216	Down2	.	.	CICP26,WNT9A	ENSG00000143816.7,ENSG00000233003.3	WNT9A	ENSG00000143816.7	19348
chr21:46560410-46560681	-3.88272	0.516088	-5.61983	4.37257e-05	0.0057712	19.6095	18.7535	0	0	1	47091	333	0.70187	0.00922819	0	4.47145	1.58815	271	Down2	.	.	ADARB1,PRED57,PRED58	ENSG00000197381.11,ENSG00000267857.1,ENSG00000268805.1	ADARB1	ENSG00000197381.11	12042
chr2:7126578-7126945	-3.88272	0.516088	-5.61983	4.37257e-05	0.0057712	14.48	13.848	0	0	1	45500	781	0.651062	0.00959935	0	4.10163	1.58815	367	Down2	.	.	RNF144A	ENSG00000151692.10	RNF144A	ENSG00000151692.10	7823
chr3:15157892-15158109	-3.88272	0.516088	-5.61983	4.37257e-05	0.0057712	24.4893	23.4203	0	0	1	48087.5	168.5	0.736542	0.00892339	0	4.75254	1.58815	217	Down2	.	.	COL6A4P1,RPS3AP53,ZFYVE20	ENSG00000131381.8,ENSG00000227578.1,ENSG00000230524.4	ZFYVE20	ENSG00000131381.8	17222
chr4:160367792-160368009	-3.88272	0.516088	-5.61983	4.37257e-05	0.0057712	24.4893	23.4203	0	0	1	48087.5	168.5	0.736542	0.00892339	0	4.75254	1.58815	217	Down2	.	.	.	.	U3	ENSG00000251979.1	60172
chr4:47124832-47125062	-3.88272	0.516088	-5.61983	4.37257e-05	0.0057712	23.1051	22.0965	0	0	1	47954	194	0.727675	0.00900499	0	4.67821	1.58815	230	Down2	.	.	.	.	GABRB1	ENSG00000163288.9	91182
chr4:77101111-77101352	-3.88272	0.516088	-5.61983	4.37257e-05	0.0057712	22.0505	21.088	0	0	1	47915	217	0.720447	0.00906969	0	4.61889	1.58815	241	Down2	.	.	FAM47E,NUP54,SCARB2	ENSG00000138750.10,ENSG00000138760.4,ENSG00000189157.9	SCARB2	ENSG00000138760.4	13094
chr4:87843662-87843969	-3.88272	0.516088	-5.61983	4.37257e-05	0.0057712	17.31	16.5544	0	0	1	46550	502	0.681455	0.00938874	0	4.31725	1.58815	307	Down2	.	.	AFF1,C4orf36,TECRP1	ENSG00000163633.6,ENSG00000172493.16,ENSG00000235043.2	C4orf36	ENSG00000163633.6	11726
chr5:131399243-131399462	-3.88272	0.516088	-5.61983	4.37257e-05	0.0057712	24.2656	23.2064	0	0	1	48074	172	0.735154	0.00893632	0	4.74079	1.58815	219	Down2	.	.	CSF2,IL3,snoZ6	ENSG00000164399.4,ENSG00000164400.4,ENSG00000253067.1	IL3	ENSG00000164399.4	3021
chr5:133375259-133375586	-3.88272	0.516088	-5.61983	4.37257e-05	0.0057712	16.2513	15.5419	0	0	1	46439	565	0.670866	0.0094661	0	4.24031	1.58815	327	Down2	.	.	VDAC1	ENSG00000213585.6	VDAC1	ENSG00000213585.6	34435
chr6:132601038-132601263	-3.88272	0.516088	-5.61983	4.37257e-05	0.0057712	23.6185	22.5876	0	0	1	48006	184	0.731043	0.00897429	0	4.70623	1.58815	225	Down2	.	.	EEF1A1P36,MOXD1	ENSG00000079931.10,ENSG00000223912.1	EEF1A1P36	ENSG00000223912.1	7917
chr6:167120667-167120887	-3.88272	0.516088	-5.61983	4.37257e-05	0.0057712	24.1553	23.1009	0	0	1	48059.5	174.5	0.734463	0.00894274	0	4.73495	1.58815	220	Down2	.	.	.	.	RPS6KA2	ENSG00000071242.7	50513
chr6:37039614-37039846	-3.88272	0.516088	-5.61983	4.37257e-05	0.0057712	22.9059	21.906	0	0	1	47943.5	202.5	0.726343	0.00901704	0	4.66719	1.58815	232	Down2	.	.	COX6A1P2,RPL12P2	ENSG00000216412.3,ENSG00000226976.1	RPL12P2	ENSG00000216412.3	19243
chr7:2749472-2749692	-3.88272	0.516088	-5.61983	4.37257e-05	0.0057712	24.1553	23.1009	0	0	1	48059.5	174.5	0.734463	0.00894274	0	4.73495	1.58815	220	Down2	.	.	AMZ1	ENSG00000174945.9	AMZ1	ENSG00000174945.9	7308
chr7:29961162-29961390	-3.88272	0.516088	-5.61983	4.37257e-05	0.0057712	23.3078	22.2903	0	0	1	47956	190	0.729016	0.00899281	0	4.68934	1.58815	228	Down2	.	.	SCRN1,snoU13	ENSG00000136193.12,ENSG00000238906.1	snoU13	ENSG00000238906.1	9018
chr9:36166642-36166863	-3.88272	0.516088	-5.61983	4.37257e-05	0.0057712	24.046	22.9964	0	0	1	48049	176	0.733775	0.00894912	0	4.72915	1.58815	221	Down2	.	.	CCIN,CLTA,GLIPR2	ENSG00000122694.11,ENSG00000122705.12,ENSG00000185972.4	CCIN	ENSG00000185972.4	2527
chr20:30200737-30201033	-3.88201	2.71268	-3.94701	0.00122618	0.025545	86.1757	68.6784	25.7357	0	1	49554	2531	0.220003	0.0369512	0.750594	6.32114	3.21663	296	Down2	.	.	COX4I2,HM13,HM13-AS1,HM13-IT1,ID1	ENSG00000101294.12,ENSG00000125968.7,ENSG00000131055.4,ENSG00000230613.1,ENSG00000235313.1	ID1	ENSG00000125968.7	7645
chr14:93626473-93626886	-3.8795	0.520107	-5.60853	4.46728e-05	0.00582969	11.5805	13.8438	0	0	1	45140	812	0.619287	0.0388482	0	3.97067	1.58815	413	Down2	.	.	C14orf142,ITPK1,MOAP1,TMEM251,UBR7	ENSG00000012963.9,ENSG00000100605.12,ENSG00000153485.5,ENSG00000165943.4,ENSG00000170270.4	MOAP1	ENSG00000165943.4	24383
chr12:57632949-57633240	-3.87893	1.61838	-5.54265	5.06341e-05	0.00614335	32.8712	43.6615	4.363	0	1	48668	332	0.49062	0.0525166	0.429031	5.35469	2.23487	291	Down2	NDUFA4L2	ENSG00000185633.6	.	.	NDUFA4L2	ENSG00000185633.6	1236
chr13:77554346-77554580	-3.87893	1.61838	-5.54265	5.06341e-05	0.00614335	40.8782	54.297	5.4258	0	1	48852	286	0.480428	0.0505176	0.472933	5.6481	2.33205	234	Down2	RPL7P44	ENSG00000233873.1	.	.	RPL7P44	ENSG00000233873.1	1472
chr9:37997726-37998147	-3.87325	1.97367	-4.86221	0.000190687	0.0113718	37.8682	27.1614	6.0315	0	1	48825	1057	0.398938	0.0632701	0.494143	5.13404	2.38209	421	Down2	.	.	.	.	SHB	ENSG00000107338.8	71062
chr10:88660877-88661124	-3.86803	1.5948	-5.47933	5.71441e-05	0.00652018	51.6357	36.0075	5.1402	0	1	47936	276	0.489738	0.0651641	0.462058	5.52894	2.30719	247	Down2	.	.	MMRN2	ENSG00000173269.9	MMRN2	ENSG00000173269.9	43205
chr1:118303209-118303541	-3.86803	1.5948	-5.47933	5.71441e-05	0.00652018	38.4157	26.7887	3.8242	0	1	47758	463	0.502691	0.0686228	0.402564	5.13468	2.1801	332	Down2	.	.	.	.	GDAP2	ENSG00000196505.6	126815
chr12:27037826-27038234	-3.86019	0.516088	-5.52592	5.22756e-05	0.00614335	10.4199	15.5705	0	0	1	44747	1407	0.599933	0.0872217	0	3.98124	1.58815	408	Down2	.	.	ASUN	ENSG00000064102.10	ASUN	ENSG00000064102.10	21184
chr12:96312412-96312627	-3.86019	0.516088	-5.52592	5.22756e-05	0.00614335	19.7737	29.5477	0	0	1	47957	187	0.710333	0.0800915	0	4.76725	1.58815	215	Down2	.	.	AMDHD1,CCDC38	ENSG00000139344.3,ENSG00000165972.8	CCDC38	ENSG00000165972.8	19891
chr17:55208470-55208684	-3.86019	0.516088	-5.52592	5.22756e-05	0.00614335	19.8661	29.6857	0	0	1	48005	183	0.711072	0.0800326	0	4.77322	1.58815	214	Down2	.	.	AKAP1	ENSG00000121057.8	AKAP1	ENSG00000121057.8	14976
chr1:222807899-222808124	-3.86019	0.516088	-5.52592	5.22756e-05	0.00614335	18.8948	28.2344	0	0	1	47863	206	0.703077	0.0806629	0	4.70916	1.58815	225	Down2	.	.	AIDA,MIA3,TAF1A	ENSG00000143498.13,ENSG00000154305.12,ENSG00000186063.8	MIA3	ENSG00000154305.12	6083
chr1:235247121-235247373	-3.86019	0.516088	-5.52592	5.22756e-05	0.00614335	16.8704	25.2093	0	0	1	47350	243	0.684593	0.0820592	0	4.56573	1.58815	252	Down2	.	.	TOMM20	ENSG00000173726.6	TOMM20	ENSG00000173726.6	35842
chr2:1136220-1136441	-3.86019	0.516088	-5.52592	5.22756e-05	0.00614335	19.2368	28.7455	0	0	1	47903.5	198.5	0.705951	0.0804381	0	4.73204	1.58815	221	Down2	.	.	SNTG2	ENSG00000172554.7	SNTG2	ENSG00000172554.7	22493
chr3:8664666-8664943	-3.86019	0.516088	-5.52592	5.22756e-05	0.00614335	15.3478	22.9341	0	0	1	47133	428	0.668737	0.0831858	0	4.4476	1.58815	277	Down2	.	.	LMCD1-AS1,SSUH2	ENSG00000125046.10,ENSG00000227110.2	SSUH2	ENSG00000125046.10	10459
chr4:55099577-55099798	-3.86019	0.516088	-5.52592	5.22756e-05	0.00614335	19.2368	28.7455	0	0	1	47903.5	198.5	0.705951	0.0804381	0	4.73204	1.58815	221	Down2	.	.	PDGFRA	ENSG00000134853.7	PDGFRA	ENSG00000134853.7	3088
chr5:173201374-173201646	-3.86019	0.516088	-5.52592	5.22756e-05	0.00614335	15.6299	23.3557	0	0	1	47209	402	0.67182	0.0829721	0	4.47023	1.58815	272	Down2	.	.	.	.	CPEB4	ENSG00000113742.8	113638
chr6:99293776-99293988	-3.86019	0.516088	-5.52592	5.22756e-05	0.00614335	20.0535	29.9658	0	0	1	48040	178	0.712557	0.0799138	0	4.78526	1.58815	212	Down2	.	.	POU3F2	ENSG00000184486.7	POU3F2	ENSG00000184486.7	11196
chr8:74577842-74578073	-3.86019	0.516088	-5.52592	5.22756e-05	0.00614335	18.404	27.5011	0	0	1	47780	219	0.698835	0.080991	0	4.67568	1.58815	231	Down2	.	.	VENTXP6	ENSG00000254105.1	VENTXP6	ENSG00000254105.1	14318
chr8:85538485-85538768	-3.86019	0.516088	-5.52592	5.22756e-05	0.00614335	15.0224	22.4479	0	0	1	47081	465	0.665091	0.0834352	0	4.42105	1.58815	283	Down2	.	.	.	.	RALYL	ENSG00000184672.7	79395
chr9:89563464-89563719	-3.86019	0.516088	-5.52592	5.22756e-05	0.00614335	16.6719	24.9127	0	0	1	47302	248	0.682631	0.0822023	0	4.55087	1.58815	255	Down2	GAS1	ENSG00000180447.5	.	.	GAS1	ENSG00000180447.5	1360
chrX:128742615-128742869	-3.86019	0.516088	-5.52592	5.22756e-05	0.00614335	16.7375	25.0108	0	0	1	47325	245	0.683283	0.0821549	0	4.5558	1.58815	254	Down2	.	.	APLN,OCRL	ENSG00000122126.11,ENSG00000171388.9	OCRL	ENSG00000122126.11	19049
chr9:87569130-87569353	-3.85943	1.58293	-5.31238	7.87992e-05	0.00788038	64.342	34.1852	5.6934	0	1	47649	254	0.525005	0.112492	0.482598	5.64524	2.35459	223	Down2	.	.	.	.	UBE2V1P10	ENSG00000226590.1	205245
chr9:7052733-7053038	-3.85397	1.59833	-5.53625	5.12564e-05	0.00614335	34.847	35.4088	4.1627	0	1	48709	389	0.44414	0.00299914	0.419578	5.25299	2.215	305	Down2	.	.	KDM4C	ENSG00000107077.13	KDM4C	ENSG00000107077.13	3541
chr12:39539258-39539572	-3.84685	2.33079	-4.261	0.000642453	0.0186523	67.6964	44.5097	14.1519	0	1	49132	1736	0.313169	0.0725664	0.654832	5.85703	2.8445	314	Down2	.	.	.	.	KIF21A	ENSG00000139116.13	167057
chr1:49679042-49679362	-3.83996	2.68977	-3.87826	0.00141368	0.025545	79.7125	59.557	23.8056	0	1	49394	2721	0.224954	0.0484166	0.739002	6.1687	3.16648	320	Down2	.	.	.	.	snoU13	ENSG00000239144.1	61978
chr10:31015863-31016078	-3.83885	0.482217	-5.41851	6.42138e-05	0.00673889	29.6605	17.7286	0	0	1	48083	291	0.692756	0.103386	0	4.70189	1.58815	215	Down2	.	.	SVILP1	ENSG00000234814.3	SVILP1	ENSG00000234814.3	31013
chr10:77268860-77269117	-3.83885	0.482217	-5.41851	6.42138e-05	0.00673889	24.8132	14.8313	0	0	1	47513	431	0.662903	0.106153	0	4.47746	1.58815	257	Down2	.	.	.	.	C10orf11	ENSG00000148655.10	91882
chr11:122086245-122086476	-3.83885	0.482217	-5.41851	6.42138e-05	0.00673889	27.6061	16.5006	0	0	1	47900	342	0.680913	0.104518	0	4.611	1.58815	231	Down2	.	.	.	.	MIRLET7A2	ENSG00000198975.1	68944
chr12:77015429-77015712	-3.83885	0.482217	-5.41851	6.42138e-05	0.00673889	22.5336	13.4687	0	0	1	47170	470	0.646214	0.107571	0	4.35847	1.58815	283	Down2	.	.	YWHAQP7	ENSG00000271142.1	YWHAQP7	ENSG00000271142.1	2263
chr13:96228300-96228526	-3.83885	0.482217	-5.41851	6.42138e-05	0.00673889	28.2168	16.8657	0	0	1	47937	326	0.684548	0.104175	0	4.63862	1.58815	226	Down2	.	.	CLDN10,CLDN10-AS1,DZIP1	ENSG00000134873.5,ENSG00000134874.13,ENSG00000223392.1	DZIP1	ENSG00000134874.13	11403
chr17:38646866-38647090	-3.83885	0.482217	-5.41851	6.42138e-05	0.00673889	28.4688	17.0163	0	0	1	47962	320	0.686018	0.104036	0	4.64987	1.58815	224	Down2	.	.	IGFBP4,TNS4	ENSG00000131746.8,ENSG00000141753.5	TNS4	ENSG00000131746.8	9739
chr17:71366074-71366360	-3.83885	0.482217	-5.41851	6.42138e-05	0.00673889	22.2972	13.3274	0	0	1	47121	474	0.644364	0.107722	0	4.34555	1.58815	286	Down2	SDK2	ENSG00000069188.12	.	.	SDK2	ENSG00000069188.12	722
chr17:73468337-73468570	-3.83885	0.482217	-5.41851	6.42138e-05	0.00673889	27.3691	16.359	0	0	1	47871.5	352.5	0.679476	0.104652	0	4.60014	1.58815	233	Down2	.	.	CASKIN2,KIAA0195,TSEN54,Y_RNA	ENSG00000177303.5,ENSG00000177728.10,ENSG00000182173.8,ENSG00000202332.1	KIAA0195	ENSG00000177728.10	4010
chr1:190163939-190164164	-3.83885	0.482217	-5.41851	6.42138e-05	0.00673889	28.3422	16.9407	0	0	1	47950	322	0.685281	0.104106	0	4.64423	1.58815	225	Down2	.	.	BRINP3	ENSG00000162670.8	BRINP3	ENSG00000162670.8	31163
chr1:220011237-220011454	-3.83885	0.482217	-5.41851	6.42138e-05	0.00673889	29.3871	17.5652	0	0	1	48072	302	0.691241	0.103533	0	4.69012	1.58815	217	Down2	.	.	.	.	SLC30A10	ENSG00000196660.6	80919
chr1:223297162-223297398	-3.83885	0.482217	-5.41851	6.42138e-05	0.00673889	27.0212	16.1511	0	0	1	47858	380	0.677337	0.104851	0	4.58404	1.58815	236	Down2	.	.	TLR5	ENSG00000187554.7	TLR5	ENSG00000187554.7	10701
chr1:40711464-40711751	-3.83885	0.482217	-5.41851	6.42138e-05	0.00673889	22.2195	13.281	0	0	1	47117	479	0.643751	0.107772	0	4.34128	1.58815	287	Down2	TMCO2	ENSG00000188800.5	.	.	TMCO2	ENSG00000188800.5	0
chr1:47190940-47191260	-3.83885	0.482217	-5.41851	6.42138e-05	0.00673889	19.9281	11.9114	0	0	1	46607	1059	0.624378	0.109274	0	4.20923	1.58815	320	Down2	.	.	CYP4B1,EFCAB14	ENSG00000142973.8,ENSG00000159658.6	EFCAB14	ENSG00000159658.6	6116
chr3:30735149-30735379	-3.83885	0.482217	-5.41851	6.42138e-05	0.00673889	27.7261	16.5724	0	0	1	47911	337	0.681636	0.10445	0	4.61647	1.58815	230	Down2	.	.	.	.	GADL1	ENSG00000144644.10	85187
chr3:79042249-79042451	-3.83885	0.482217	-5.41851	6.42138e-05	0.00673889	31.5693	18.8696	0	0	1	48172	235	0.702862	0.102387	0	4.78149	1.58815	202	Down2	.	.	ROBO1	ENSG00000169855.15	ROBO1	ENSG00000169855.15	25244
chr4:167087104-167087350	-3.83885	0.482217	-5.41851	6.42138e-05	0.00673889	25.9228	15.4945	0	0	1	47642	406	0.670349	0.10549	0	4.532	1.58815	246	Down2	.	.	.	.	Y_RNA	ENSG00000206711.1	146837
chr6:86901899-86902201	-3.83885	0.482217	-5.41851	6.42138e-05	0.00673889	21.1159	12.6214	0	0	1	46932	827	0.634742	0.108488	0	4.27918	1.58815	302	Down2	.	.	NDUFA5P9	ENSG00000220831.3	NDUFA5P9	ENSG00000220831.3	22094
chr6:90605175-90605415	-3.83885	0.482217	-5.41851	6.42138e-05	0.00673889	26.5708	15.8819	0	0	1	47765	390	0.674516	0.105111	0	4.56293	1.58815	240	Down2	GJA10	ENSG00000135355.3	.	.	GJA10	ENSG00000135355.3	987
chr7:118910133-118910347	-3.83885	0.482217	-5.41851	6.42138e-05	0.00673889	29.7991	17.8114	0	0	1	48096	287	0.693517	0.103312	0	4.70782	1.58815	214	Down2	.	.	.	.	U1	ENSG00000271739.1	735809
chr7:131359047-131359266	-3.83885	0.482217	-5.41851	6.42138e-05	0.00673889	29.1187	17.4048	0	0	1	48051	312	0.689736	0.103679	0	4.67847	1.58815	219	Down2	.	.	.	.	PODXL	ENSG00000128567.12	116071
chr7:1619249-1619497	-3.83885	0.482217	-5.41851	6.42138e-05	0.00673889	25.7137	15.3696	0	0	1	47625	412	0.668977	0.105614	0	4.52188	1.58815	248	Down2	.	.	MAFK,PSMG3,PSMG3-AS1,TFAMP1,TMEM184A	ENSG00000157778.4,ENSG00000164855.11,ENSG00000198517.5,ENSG00000230444.1,ENSG00000230487.3	PSMG3	ENSG00000157778.4	8608
chr8:141404021-141404259	-3.83885	0.482217	-5.41851	6.42138e-05	0.00673889	26.7941	16.0153	0	0	1	47844	387	0.675922	0.104982	0	4.57344	1.58815	238	Down2	.	.	TRAPPC9	ENSG00000167632.10	TRAPPC9	ENSG00000167632.10	41038
chr8:62008783-62009016	-3.83885	0.482217	-5.41851	6.42138e-05	0.00673889	27.3691	16.359	0	0	1	47871.5	352.5	0.679476	0.104652	0	4.60014	1.58815	233	Down2	.	.	CLVS1	ENSG00000177182.6	CLVS1	ENSG00000177182.6	39066
chr8:49306658-49306957	-3.838	2.23592	-4.49193	0.000401273	0.0158211	53.3194	55.2413	12.7388	0	1	49578	1580	0.285734	0.00614426	0.636387	5.83993	2.7825	299	Down2	.	.	RPL29P19	ENSG00000224594.2	RPL29P19	ENSG00000224594.2	9508
chrX:70843703-70844018	-3.83563	2.23052	-4.48071	0.00041051	0.0160562	53.9852	48.4019	12.0917	0	1	49608	1607	0.295951	0.0191491	0.627081	5.75831	2.75223	315	Down2	.	.	ACRC,CXCR3	ENSG00000147174.7,ENSG00000186810.7	CXCR3	ENSG00000186810.7	5336
chr18:7567056-7567419	-3.83048	1.56957	-5.28581	8.29612e-05	0.00794863	38.0629	21.0008	3.4976	0	1	46787	425	0.540933	0.115471	0.384769	4.9727	2.14476	363	Down2	PTPRM	ENSG00000173482.12	.	.	PTPRM	ENSG00000173482.12	276
chr3:183968163-183968391	-3.81492	1.57711	-5.45738	5.95979e-05	0.00673889	46.6155	44.5807	5.5686	0	1	49068	343	0.432975	0.0079925	0.47815	5.60271	2.34416	228	Down2	ALG3,ECE2	ENSG00000145194.13,ENSG00000214160.5	.	.	ECE2	ENSG00000145194.13	680
chr5:151038609-151038826	-3.81472	0.528013	-4.63143	0.000302685	0.0141372	9.7957	58.5507	0	0	1	49131	1651	0.588421	0.349075	0	4.8111	1.58815	217	Down2	.	.	SPARC	ENSG00000113140.6	SPARC	ENSG00000113140.6	8320
chr6:166744211-166744477	-3.81091	1.58135	-5.43775	6.1884e-05	0.00673889	35.9605	42.9885	4.773	0	1	48846	378	0.461061	0.0328169	0.447128	5.4038	2.27393	266	Down2	SFT2D1	ENSG00000198818.5	.	.	SFT2D1	ENSG00000198818.5	419
chr10:88448199-88448419	-3.80971	0.449723	-4.99931	0.000145318	0.0104207	38.6485	11.5505	0	0	1	48960	1118	0.618816	0.243266	0	4.62204	1.58815	220	Down2	.	.	LDB3,OPN4	ENSG00000122367.15,ENSG00000122375.7	LDB3	ENSG00000122367.15	19750
chr14:21560775-21560994	-3.80971	0.449723	-4.99931	0.000145318	0.0104207	38.825	11.6032	0	0	1	48959	1107	0.619641	0.24311	0	4.62769	1.58815	219	Down2	ZNF219	ENSG00000165804.11	.	.	ZNF219	ENSG00000165804.11	994
chr1:203651685-203651889	-3.80971	0.449723	-4.99931	0.000145318	0.0104207	41.6798	12.4564	0	0	1	48973	861	0.632399	0.240645	0	4.71626	1.58815	204	Down2	.	.	.	.	LAX1	ENSG00000122188.8	82416
chr6:126227710-126227947	-3.80971	0.449723	-4.99931	0.000145318	0.0104207	35.8762	10.7219	0	0	1	48916	1422	0.60521	0.245779	0	4.53009	1.58815	237	Down2	.	.	HINT3,NCOA7	ENSG00000111911.5,ENSG00000111912.14	NCOA7	ENSG00000111912.14	6655
chr8:56941504-56941752	-3.80971	0.449723	-4.99931	0.000145318	0.0104207	34.285	10.2464	0	0	1	48891	1506	0.596816	0.24727	0	4.47451	1.58815	248	Down2	.	.	RPS20	ENSG00000008988.5	RPS20	ENSG00000008988.5	45164
chr16:83859843-83860077	-3.80159	1.56408	-5.3858	6.83847e-05	0.00710352	49.9623	38.0079	5.4258	0	1	48358	354	0.466038	0.0493539	0.472933	5.54257	2.33205	234	Down2	.	.	HSBP1	ENSG00000230989.2	HSBP1	ENSG00000230989.2	11871
chr12:13408763-13409053	-3.80118	1.95999	-4.7147	0.000256032	0.0125666	36.6494	56.9557	8.7561	0	1	49034	972	0.392964	0.0788547	0.567182	5.60773	2.57215	290	Down2	.	.	EMP1	ENSG00000134531.5	EMP1	ENSG00000134531.5	42377
chr8:96179916-96180278	-3.77843	2.65364	-3.72791	0.00193102	0.0301555	73.4001	45.6275	21.0436	0	1	48906	2750	0.242591	0.0814752	0.720119	5.92976	3.08806	362	Down2	.	.	PLEKHF2	ENSG00000175895.3	PLEKHF2	ENSG00000175895.3	33612
chr12:48375326-48375589	-3.77094	1.53293	-5.00807	0.000142828	0.0104207	56.5767	24.1549	4.8275	0	1	47186	335	0.561169	0.157621	0.449414	5.33017	2.27896	263	Down2	.	.	COL2A1,TMEM106C,VDR	ENSG00000111424.6,ENSG00000134291.7,ENSG00000139219.13	COL2A1	ENSG00000139219.13	2050
chr1:249208279-249208539	-3.76917	1.54127	-5.22203	9.39068e-05	0.00838796	49.0539	29.3204	4.8832	0	1	47559	314	0.504815	0.0951043	0.451726	5.35839	2.28407	260	Down2	.	.	PGBD2	ENSG00000185220.7	PGBD2	ENSG00000185220.7	7708
chr10:29738052-29738322	-3.76837	0.482217	-5.15577	0.000106864	0.00887687	11.8093	28.2344	0	0	1	48100	672	0.622825	0.180217	0	4.42722	1.58815	270	Down2	.	.	PTCHD3P1,SVIL	ENSG00000197321.10,ENSG00000224597.5	SVIL	ENSG00000197321.10	32263
chr7:33935025-33935269	-3.76837	0.482217	-5.15577	0.000106864	0.00887687	13.0676	31.243	0	0	1	48353	608	0.640898	0.177712	0	4.55235	1.58815	244	Down2	.	.	BMPER	ENSG00000164619.4	BMPER	ENSG00000164619.4	9255
chr18:68132092-68132410	-3.76274	0.470945	-5.28092	8.37525e-05	0.00794863	11.6979	19.9772	0	0	1	46615	676	0.621112	0.11372	0	4.20037	1.58815	318	Down2	.	.	RPS2P6	ENSG00000214255.4	RPS2P6	ENSG00000214255.4	34625
chr10:82204517-82204761	-3.7619	0.427174	-4.95211	0.00015953	0.0111111	32.6691	10.4143	0	0	1	48793	1480	0.599833	0.234872	0	4.45164	1.58815	244	Down2	.	.	FAM213A,TSPAN14	ENSG00000108219.10,ENSG00000122378.9	TSPAN14	ENSG00000108219.10	9162
chr2:240250393-240250722	-3.74416	2.06594	-4.51948	0.000379481	0.0151209	41.9965	42.4804	9.6476	0	1	49514	1621	0.29897	0.00207985	0.585563	5.49967	2.62485	329	Down2	.	.	HDAC4	ENSG00000068024.12	HDAC4	ENSG00000068024.12	19486
chr3:142547675-142547894	-3.735	1.54009	-5.3033	8.01971e-05	0.00794863	43.6781	46.4128	5.7974	0	1	49028	381	0.424961	0.0108989	0.486225	5.58594	2.36316	219	Down2	PCOLCE2	ENSG00000163710.3	.	.	PCOLCE2	ENSG00000163710.3	680
chr5:43040532-43040747	-3.73344	2.36914	-4.08227	0.000927452	0.0222495	88.9814	70.9144	23.621	0	1	49475	1951	0.242321	0.0367366	0.737831	6.36564	3.1615	215	Down2	.	.	ANXA2R,ZNF131	ENSG00000172262.7,ENSG00000177721.3	ANXA2R	ENSG00000177721.3	2526
chr11:5621669-5621883	-3.72902	1.53051	-5.27166	8.52698e-05	0.00794863	49.6651	41.56	5.9328	0	1	48738	461	0.439175	0.0319199	0.490847	5.59843	2.37417	214	Down2	.	.	HBG2,HNRNPA1P53,OR52B5P,OR52B6,OR52H2P,OR52T1P,TRIM34,TRIM6,TRIM6-TRIM34	ENSG00000121236.15,ENSG00000187747.2,ENSG00000196565.8,ENSG00000229534.1,ENSG00000231049.1,ENSG00000233646.1,ENSG00000248553.1,ENSG00000258588.2,ENSG00000258659.2	TRIM6	ENSG00000121236.15	3633
chr20:21486939-21487267	-3.72902	1.53051	-5.27166	8.52698e-05	0.00794863	32.4035	27.1154	3.8708	0	1	47739	553	0.455537	0.034393	0.404991	5.02942	2.18501	328	Down2	.	.	GSTM3P1,NKX2-2,NKX2-2-AS1	ENSG00000125820.5,ENSG00000227693.1,ENSG00000258197.1	NKX2-2-AS1	ENSG00000258197.1	4819
chr3:47866345-47866616	-3.72902	1.53051	-5.27166	8.52698e-05	0.00794863	39.219	32.8186	4.685	0	1	48379	518	0.449335	0.0332847	0.443375	5.28148	2.26572	271	Down2	DHX30	ENSG00000132153.10	.	.	DHX30	ENSG00000132153.10	0
chr10:122702458-122702697	-3.72197	1.54009	-5.23981	9.07129e-05	0.00815984	35.576	47.845	5.3123	0	1	48843	382	0.46507	0.0539929	0.468683	5.46905	2.32227	239	Down2	.	.	WDR11	ENSG00000120008.11	WDR11	ENSG00000120008.11	35651
chr11:114855573-114855862	-3.72197	1.54009	-5.23981	9.07129e-05	0.00815984	29.421	39.5673	4.3932	0	1	48063	487	0.47336	0.0558223	0.43042	5.21553	2.23782	289	Down2	.	.	.	.	ACA59	ENSG00000252870.1	143232
chr12:58934414-58934635	-3.7187	0.439875	-5.25603	8.78974e-05	0.00794863	19.2368	22.9964	0	0	1	47260	223	0.705951	0.0364026	0	4.58796	1.58815	221	Down2	.	.	.	.	RPL21P103	ENSG00000241423.2	296253
chr1:158094898-158095128	-3.7187	0.439875	-5.25603	8.78974e-05	0.00794863	18.4841	22.0965	0	0	1	47189	240	0.699537	0.036619	0	4.53772	1.58815	230	Down2	.	.	KIRREL	ENSG00000183853.13	KIRREL	ENSG00000183853.13	38428
chr1:169307967-169308260	-3.7187	0.439875	-5.25603	8.78974e-05	0.00794863	14.5097	17.3454	0	0	1	45563	615	0.659141	0.0378572	0	4.23886	1.58815	293	Down2	.	.	BLZF1,NME7	ENSG00000117475.9,ENSG00000143156.9	NME7	ENSG00000143156.9	14279
chr1:212541434-212541669	-3.7187	0.439875	-5.25603	8.78974e-05	0.00794863	18.0908	21.6264	0	0	1	47160	257	0.696052	0.0367344	0	4.51076	1.58815	235	Down2	.	.	TMEM206	ENSG00000065600.8	TMEM206	ENSG00000065600.8	9380
chr1:226814293-226814611	-3.7187	0.439875	-5.25603	8.78974e-05	0.00794863	13.369	15.9818	0	0	1	45374	704	0.64491	0.0382388	0	4.14026	1.58815	318	Down2	.	.	C1orf95,ITPKB-AS1,ITPKB-IT1	ENSG00000203685.5,ENSG00000228382.1,ENSG00000228548.1	C1orf95	ENSG00000203685.5	26003
chr1:59116771-59116973	-3.7187	0.439875	-5.25603	8.78974e-05	0.00794863	21.0462	25.1594	0	0	1	47579	167	0.720139	0.0359059	0	4.70201	1.58815	202	Down2	.	.	MYSM1	ENSG00000162601.5	MYSM1	ENSG00000162601.5	30596
chr20:4153184-4153498	-3.7187	0.439875	-5.25603	8.78974e-05	0.00794863	13.5393	16.1853	0	0	1	45406.5	695.5	0.647128	0.0381813	0	4.15542	1.58815	314	Down2	SMOX	ENSG00000088826.13	.	.	SMOX	ENSG00000088826.13	827
chr21:16855611-16855854	-3.7187	0.439875	-5.25603	8.78974e-05	0.00794863	17.4952	20.9144	0	0	1	47089	269	0.690586	0.0369122	0	4.46894	1.58815	243	Down2	.	.	AJ009632.3,CYCSP42	ENSG00000224247.1,ENSG00000224524.1	CYCSP42	ENSG00000224524.1	7233
chr21:38120150-38120464	-3.7187	0.439875	-5.25603	8.78974e-05	0.00794863	13.5393	16.1853	0	0	1	45406.5	695.5	0.647128	0.0381813	0	4.15542	1.58815	314	Down2	.	.	SIM2	ENSG00000159263.11	SIM2	ENSG00000159263.11	35284
chr2:15717349-15717600	-3.7187	0.439875	-5.25603	8.78974e-05	0.00794863	16.9376	20.2478	0	0	1	46894	279	0.685251	0.037082	0	4.42867	1.58815	251	Down2	.	.	DDX1,NBAS	ENSG00000079785.10,ENSG00000151779.8	DDX1	ENSG00000079785.10	13703
chr3:115411869-115412114	-3.7187	0.439875	-5.25603	8.78974e-05	0.00794863	17.3524	20.7437	0	0	1	47080	275	0.689241	0.0369554	0	4.45874	1.58815	245	Down2	.	.	.	.	GAP43	ENSG00000172020.8	69512
chr4:173946388-173946701	-3.7187	0.439875	-5.25603	8.78974e-05	0.00794863	13.5825	16.2371	0	0	1	45410	693	0.647686	0.0381667	0	4.15924	1.58815	313	Down2	.	.	.	.	GALNT7	ENSG00000109586.7	143204
chr7:132736009-132736248	-3.7187	0.439875	-5.25603	8.78974e-05	0.00794863	17.788	21.2644	0	0	1	47106	264	0.693302	0.0368243	0	4.48965	1.58815	239	Down2	CHCHD3	ENSG00000106554.7	.	.	CHCHD3	ENSG00000106554.7	575
chr8:103409181-103409388	-3.7187	0.439875	-5.25603	8.78974e-05	0.00794863	20.5379	24.5517	0	0	1	47493	179	0.716315	0.0360422	0	4.67087	1.58815	207	Down2	.	.	UBR5,snoU13	ENSG00000104517.8,ENSG00000238533.1	snoU13	ENSG00000238533.1	8318
chr8:135697978-135698187	-3.7187	0.439875	-5.25603	8.78974e-05	0.00794863	20.3413	24.3167	0	0	1	47479	188	0.714804	0.0360956	0	4.65864	1.58815	209	Down2	.	.	ZFAT	ENSG00000066827.11	ZFAT	ENSG00000066827.11	10611
chr9:112771040-112771301	-3.7187	0.439875	-5.25603	8.78974e-05	0.00794863	16.2886	19.472	0	0	1	46818	303	0.678756	0.0372836	0	4.38033	1.58815	261	Down2	.	.	AKAP2	ENSG00000241978.5	AKAP2	ENSG00000241978.5	39578
chr10:114206596-114206900	-3.71404	1.50668	-4.96721	0.000154834	0.0108924	45.4501	20.8972	4.1764	0	1	47111	464	0.550007	0.148504	0.420238	5.0889	2.21637	304	Down2	VTI1A,ZDHHC6	ENSG00000023041.7,ENSG00000151532.9	.	.	ZDHHC6	ENSG00000023041.7	0
chr5:160084250-160084569	-3.71404	1.50668	-4.96721	0.000154834	0.0108924	43.313	19.9146	3.98	0	1	47119	492	0.552481	0.149694	0.410566	5.02608	2.19638	319	Down2	.	.	.	.	PTTG1	ENSG00000164611.8	235036
chr10:98135206-98135430	-3.71082	0.40312	-4.89635	0.000178176	0.0113718	33.2136	11.3442	0	0	1	48828	1161	0.615541	0.219496	0	4.51089	1.58815	224	Down2	TLL2	ENSG00000095587.8	.	.	TLL2	ENSG00000095587.8	88
chr12:105569523-105569736	-3.71082	0.40312	-4.89635	0.000178176	0.0113718	34.9288	11.93	0	0	1	48865	1054	0.62466	0.217972	0	4.57313	1.58815	213	Down2	APPL2	ENSG00000136044.7	.	.	APPL2	ENSG00000136044.7	417
chr17:17669855-17670104	-3.71082	0.40312	-4.89635	0.000178176	0.0113718	29.8789	10.2052	0	0	1	48635	1538	0.596068	0.222584	0	4.38157	1.58815	249	Down2	.	.	RAI1,RAI1-AS1,SMCR5,SREBF1	ENSG00000072310.12,ENSG00000108557.13,ENSG00000226746.2,ENSG00000237328.1	RAI1-AS1	ENSG00000237328.1	4032
chr18:46201749-46202088	-3.71082	0.40312	-4.89635	0.000178176	0.0113718	21.9464	7.4959	0	0	1	47801	1893	0.537136	0.230402	0	4.0169	1.58815	339	Down2	.	.	CTIF	ENSG00000134030.9	CTIF	ENSG00000134030.9	16796
chr1:168409120-168409343	-3.71082	0.40312	-4.89635	0.000178176	0.0113718	33.3625	11.3951	0	0	1	48831	1151	0.616355	0.219362	0	4.5164	1.58815	223	Down2	.	.	QRSL1P1	ENSG00000215833.3	QRSL1P1	ENSG00000215833.3	11107
chr3:100946567-100946782	-3.71082	0.40312	-4.89635	0.000178176	0.0113718	34.6039	11.8191	0	0	1	48857	1069	0.622975	0.218258	0	4.56155	1.58815	215	Down2	.	.	snoU13	ENSG00000238312.1	snoU13	ENSG00000238312.1	25891
chr5:110614676-110614896	-3.71082	0.40312	-4.89635	0.000178176	0.0113718	33.8174	11.5505	0	0	1	48850	1122	0.618816	0.218955	0	4.53311	1.58815	220	Down2	.	.	.	.	CAMK4	ENSG00000152495.6	54514
chr5:126192905-126193202	-3.71082	0.40312	-4.89635	0.000178176	0.0113718	25.05	8.5559	0	0	1	48147	1745	0.562755	0.227302	0	4.17083	1.58815	297	Down2	.	.	LMNB1,MARCH3	ENSG00000113368.7,ENSG00000173926.5	MARCH3	ENSG00000173926.5	20888
chr5:148944443-148944653	-3.71082	0.40312	-4.89635	0.000178176	0.0113718	35.4278	12.1005	0	0	1	48873	1016	0.627211	0.217538	0	4.59074	1.58815	210	Down2	.	.	ARHGEF37,CSNK1A1,RPL29P14	ENSG00000113712.12,ENSG00000183111.7,ENSG00000241112.1	ARHGEF37	ENSG00000183111.7	12933
chr6:7239139-7239403	-3.71082	0.40312	-4.89635	0.000178176	0.0113718	28.1812	9.6254	0	0	1	48526	1600	0.585128	0.224215	0	4.31096	1.58815	264	Down2	.	.	.	.	SSR1	ENSG00000124783.8	50681
chr7:98928307-98928546	-3.71082	0.40312	-4.89635	0.000178176	0.0113718	31.129	10.6322	0	0	1	48694	1447	0.603661	0.221408	0	4.43143	1.58815	239	Down2	.	.	ARPC1A,ARPC1B,MYH16	ENSG00000002079.8,ENSG00000130429.8,ENSG00000241685.4	ARPC1A	ENSG00000241685.4	4757
chr8:140353185-140353445	-3.71082	0.40312	-4.89635	0.000178176	0.0113718	28.6148	9.7735	0	0	1	48571	1585	0.587995	0.223795	0	4.32933	1.58815	260	Down2	.	.	.	.	KCNK9	ENSG00000169427.2	260863
chr8:43136065-43136292	-3.71082	0.40312	-4.89635	0.000178176	0.0113718	32.7746	11.1943	0	0	1	48795	1335	0.613116	0.219894	0	4.49452	1.58815	227	Down2	.	.	AFG3L2P1,POTEA	ENSG00000188877.7,ENSG00000253606.1	AFG3L2P1	ENSG00000253606.1	8960
chr9:103894135-103894416	-3.71082	0.40312	-4.89635	0.000178176	0.0113718	26.4763	9.0431	0	0	1	48368	1696	0.573329	0.225885	0	4.23637	1.58815	281	Down2	LPPR1	ENSG00000148123.10	.	.	LPPR1	ENSG00000148123.10	331
chr6:15730734-15731043	-3.70615	2.14905	-4.0713	0.000948664	0.0222663	65.3522	32.8945	12.3265	0	1	48243	1752	0.351165	0.122323	0.630527	5.63051	2.76336	309	Down2	.	.	.	.	DTNBP1	ENSG00000047579.15	67445
chr11:73716472-73716687	-3.70427	0.419333	-5.1841	0.000101112	0.00855224	24.7171	17.7286	0	0	1	47476	290	0.692756	0.0677711	0	4.58353	1.58815	215	Down2	UCP3	ENSG00000175564.8	.	.	UCP3	ENSG00000175564.8	1663
chr13:99097723-99097942	-3.70427	0.419333	-5.1841	0.000101112	0.00855224	24.2656	17.4048	0	0	1	47342	311	0.689736	0.0679567	0	4.56033	1.58815	219	Down2	FARP1	ENSG00000152767.11	.	.	FARP1	ENSG00000152767.11	316
chr15:58358638-58358843	-3.70427	0.419333	-5.1841	0.000101112	0.00855224	25.9228	18.5934	0	0	1	47587	253	0.700489	0.0672866	0	4.64371	1.58815	205	Down2	ALDH1A2	ENSG00000128918.10	.	.	ALDH1A2	ENSG00000128918.10	22
chr18:30812135-30812363	-3.70427	0.419333	-5.1841	0.000101112	0.00855224	23.3078	16.7178	0	0	1	47226	329	0.683087	0.0683583	0	4.50984	1.58815	228	Down2	.	.	CCDC178	ENSG00000166960.12	CCDC178	ENSG00000166960.12	34567
chr19:51382215-51382457	-3.70427	0.419333	-5.1841	0.000101112	0.00855224	21.9594	15.7506	0	0	1	46940	398	0.673119	0.0689414	0	4.43563	1.58815	242	Down2	KLK2	ENSG00000167751.8	.	.	KLK2	ENSG00000167751.8	1515
chr1:173389601-173389811	-3.70427	0.419333	-5.1841	0.000101112	0.00855224	25.3056	18.1507	0	0	1	47534	273	0.696589	0.0675326	0	4.61322	1.58815	210	Down2	.	.	.	.	PRDX6	ENSG00000117592.8	56595
chr1:210484466-210484801	-3.70427	0.419333	-5.1841	0.000101112	0.00855224	15.8632	11.3781	0	0	1	45006	1130	0.616084	0.0718052	0	4.04224	1.58815	335	Down2	.	.	HHAT,ST13P19	ENSG00000054392.8,ENSG00000228110.3	HHAT	ENSG00000054392.8	16796
chr2:16689564-16689853	-3.70427	0.419333	-5.1841	0.000101112	0.00855224	18.3881	13.1891	0	0	1	46287	555	0.642529	0.0705816	0	4.21836	1.58815	289	Down2	.	.	.	.	FAM49A	ENSG00000197872.7	52898
chr2:26963812-26964055	-3.70427	0.419333	-5.1841	0.000101112	0.00855224	21.869	15.6858	0	0	1	46927	401	0.672423	0.0689812	0	4.43052	1.58815	243	Down2	.	.	CENPA,KCNK3,SLC35F6	ENSG00000115163.10,ENSG00000171303.5,ENSG00000213699.4	SLC35F6	ENSG00000213699.4	23098
chr3:122449219-122449432	-3.70427	0.419333	-5.1841	0.000101112	0.00855224	24.9492	17.8951	0	0	1	47500.5	281.5	0.694281	0.0676766	0	4.59531	1.58815	213	Down2	.	.	HSPBAP1,PARP14,snoU13	ENSG00000169087.6,ENSG00000173193.9,ENSG00000238480.1	HSPBAP1	ENSG00000169087.6	11192
chr3:155040976-155041229	-3.70427	0.419333	-5.1841	0.000101112	0.00855224	21.0046	15.0658	0	0	1	46552	429	0.665583	0.0693667	0	4.38068	1.58815	253	Down2	.	.	PABPC1P10	ENSG00000239443.1	PABPC1P10	ENSG00000239443.1	13380
chr4:108784035-108784293	-3.70427	0.419333	-5.1841	0.000101112	0.00855224	20.5976	14.7738	0	0	1	46496	451	0.662238	0.0695511	0	4.3566	1.58815	258	Down2	.	.	SGMS2	ENSG00000164023.10	SGMS2	ENSG00000164023.10	30102
chr4:120971176-120971389	-3.70427	0.419333	-5.1841	0.000101112	0.00855224	24.9492	17.8951	0	0	1	47500.5	281.5	0.694281	0.0676766	0	4.59531	1.58815	213	Down2	.	.	LTV1P1,MAD2L1	ENSG00000164109.9,ENSG00000250219.2	MAD2L1	ENSG00000164109.9	10803
chr4:171059881-171060092	-3.70427	0.419333	-5.1841	0.000101112	0.00855224	25.1856	18.0647	0	0	1	47522	277	0.695817	0.0675809	0	4.60722	1.58815	211	Down2	.	.	AADAT,APOBEC3AP1	ENSG00000109576.9,ENSG00000248822.1	APOBEC3AP1	ENSG00000248822.1	38912
chr6:143658832-143659067	-3.70427	0.419333	-5.1841	0.000101112	0.00855224	22.6135	16.2198	0	0	1	47152	376	0.678048	0.0686559	0	4.47211	1.58815	235	Down2	.	.	.	.	TUBB8P2	ENSG00000218896.1	98287
chr7:36710595-36710802	-3.70427	0.419333	-5.1841	0.000101112	0.00855224	25.6723	18.4138	0	0	1	47564	258	0.698921	0.0673859	0	4.63142	1.58815	207	Down2	.	.	AOAH	ENSG00000136250.7	AOAH	ENSG00000136250.7	9690
chr8:138855581-138855831	-3.70427	0.419333	-5.1841	0.000101112	0.00855224	21.2567	15.2466	0	0	1	46600	415	0.667613	0.0692534	0	4.39539	1.58815	250	Down2	.	.	.	.	FAM135B	ENSG00000147724.7	305248
chr7:76221043-76221292	-3.70384	1.90098	-4.65853	0.00028661	0.0136818	46.9525	51.0261	10.1978	0	1	49517	1401	0.321798	0.014709	0.595933	5.69922	2.65555	249	Down2	.	.	POMZP3	ENSG00000146707.10	POMZP3	ENSG00000146707.10	26326
chr10:82203429-82203675	-3.70274	1.68898	-4.92942	0.000166863	0.0113718	47.5251	51.6484	0	7.1111	1	49373	1023	0.400966	0.0146769	0.526802	5.7157	2.46348	246	Down2	.	.	FAM213A,TSPAN14	ENSG00000108219.10,ENSG00000122378.9	TSPAN14	ENSG00000108219.10	10248
chr11:102972477-102972782	-3.70274	1.68898	-4.92942	0.000166863	0.0113718	38.3317	41.6574	0	5.7355	1	49642	1802	0.410554	0.0152533	0.484075	5.42522	2.35807	305	Down2	.	.	DCUN1D5,DYNC2H1	ENSG00000137692.7,ENSG00000187240.9	DYNC2H1	ENSG00000187240.9	7379
chr2:60808990-60809285	-3.70274	1.68898	-4.92942	0.000166863	0.0113718	39.6311	43.0695	0	5.9299	1	49652	1779	0.409174	0.0151633	0.490749	5.47	2.37393	295	Down2	.	.	BCL11A	ENSG00000119866.16	BCL11A	ENSG00000119866.16	28288
chr4:166414591-166414884	-3.70224	1.89467	-4.65057	0.000291237	0.0138048	43.529	39.0271	8.6664	0	1	49468	1496	0.330927	0.0199043	0.565214	5.46687	2.56663	293	Down2	.	.	SCGB1D5P	ENSG00000248287.1	SCGB1D5P	ENSG00000248287.1	23770
chr6:80579419-80579676	-3.69138	3.85726	-5.74439	3.4566e-05	0.00553111	210.913	192.807	14.8206	13.6134	1	48492	56	0.448267	0.0123194	0.0182649	7.67713	4.10543	257	Down2	.	.	.	.	ELOVL4	ENSG00000118402.5	77622
chr3:136703764-136704040	-3.68968	1.53051	-5.08711	0.000122251	0.00975771	26.9559	46.0344	4.6001	0	1	47744	482	0.508936	0.100169	0.439691	5.2605	2.25771	276	Down2	.	.	IL20RB,IL20RB-AS1,NCK1	ENSG00000158092.2,ENSG00000174564.8,ENSG00000249407.1	IL20RB-AS1	ENSG00000249407.1	2726
chr12:125117338-125117613	-3.68759	1.8817	-4.58396	0.000333091	0.0144694	50.2431	36.9614	9.2337	0	1	49252	1334	0.351989	0.0555096	0.577287	5.52774	2.60086	275	Down2	.	.	.	.	NCOR2	ENSG00000196498.9	65203
chr9:19469326-19469662	-3.68759	1.8817	-4.58396	0.000333091	0.0144694	41.1215	30.2512	7.5573	0	1	49157	1507	0.361599	0.0575051	0.53873	5.25963	2.49461	336	Down2	.	.	.	.	ACER2	ENSG00000177076.4	60269
chr4:111553135-111553429	-3.68245	1.48118	-4.64705	0.000293313	0.0138261	54.2262	17.2864	4.3185	0	1	47722.5	978.5	0.566013	0.217819	0.426966	5.09084	2.2305	294	Down2	.	.	PITX2	ENSG00000164093.11	PITX2	ENSG00000164093.11	4748
chr6:41246827-41247121	-3.68245	1.48118	-4.64705	0.000293313	0.0138261	54.2262	17.2864	4.3185	0	1	47722.5	978.5	0.566013	0.217819	0.426966	5.09084	2.2305	294	Down2	TREM1	ENSG00000124731.8	.	.	TREM1	ENSG00000124731.8	1852
chr13:66643819-66644056	-3.66803	2.14333	-4.22566	0.000690707	0.0197689	67.268	53.6097	16.0713	0	1	49409	1825	0.276762	0.0386561	0.676507	5.97904	2.92099	237	Down2	.	.	.	.	TRIM60P19	ENSG00000235737.1	199074
chr10:13108600-13108871	-3.66253	1.85518	-4.30391	0.000588455	0.0183156	62.7503	28.1303	9.37	0	1	47280	814	0.415871	0.14537	0.580059	5.49981	2.60885	271	Down2	.	.	CCDC3,OPTN,RPL5P25,SNRPGP5	ENSG00000123240.12,ENSG00000151468.9,ENSG00000225251.1,ENSG00000235763.1	RPL5P25	ENSG00000225251.1	7924
chr18:74514096-74514339	-3.65748	1.64934	-4.72212	0.000252254	0.0124085	61.2332	36.6002	0	7.1989	1	48692	1074	0.454443	0.0914375	0.529214	5.65654	2.46971	243	Down2	.	.	RPL26P35,ZNF236	ENSG00000130856.11,ENSG00000244229.1	ZNF236	ENSG00000130856.11	20225
chr8:99953341-99953631	-3.65679	2.40926	-3.89809	0.00135682	0.025545	65.969	52.5745	19.7011	0	1	49552	2688	0.230688	0.0387935	0.70975	5.95227	3.04663	290	Down2	STK3	ENSG00000104375.11	.	.	STK3	ENSG00000104375.11	1169
chr15:35465806-35466044	-3.65585	0.377346	-4.83098	0.000202921	0.0117556	29.027	10.6769	0	0	1	48535	1448	0.604434	0.207315	0	4.38794	1.58815	238	Down2	.	.	ANP32AP1	ENSG00000259516.2	ANP32AP1	ENSG00000259516.2	7957
chr11:124065950-124066165	-3.65271	1.47838	-4.91417	0.000171984	0.0113718	59.321	29.5477	5.9053	0	1	47533	318	0.50856	0.126448	0.489915	5.49329	2.37194	215	Down2	.	.	OR10D1P,OR10D3,OR8F1P,OR8G2P,OR8G3P,OR8G7P	ENSG00000181214.6,ENSG00000196403.4,ENSG00000197309.2,ENSG00000239426.3,ENSG00000254845.1,ENSG00000255425.3	OR10D3	ENSG00000197309.2	10027
chr11:4658241-4658482	-3.65071	0.419333	-4.99877	0.000145473	0.0104207	13.2303	26.36	0	0	1	47935	595	0.643078	0.142455	0	4.44866	1.58815	241	Down2	.	.	OR51A9P,OR51D1,OR51E1,OR52I1,TRIM68	ENSG00000167333.8,ENSG00000180723.5,ENSG00000180785.8,ENSG00000197428.2,ENSG00000232268.4	OR51D1	ENSG00000197428.2	2464
chr11:73372132-73372340	-3.65071	0.419333	-4.99877	0.000145473	0.0104207	15.3293	30.5421	0	0	1	48217	443	0.668533	0.139475	0	4.63239	1.58815	208	Down2	PLEKHB1	ENSG00000021300.9	.	.	PLEKHB1	ENSG00000021300.9	778
chr12:65950645-65950862	-3.65071	0.419333	-4.99877	0.000145473	0.0104207	14.6936	29.2753	0	0	1	48164	504	0.661304	0.140349	0	4.57917	1.58815	217	Down2	.	.	.	.	PCNPP3	ENSG00000213344.2	89381
chr13:27936231-27936478	-3.65071	0.419333	-4.99877	0.000145473	0.0104207	12.9089	25.7196	0	0	1	47902	614	0.638739	0.142936	0	4.41833	1.58815	247	Down2	.	.	LINC01079,RNY1P1	ENSG00000201242.1,ENSG00000229609.1	LINC01079	ENSG00000229609.1	11008
chr13:31618677-31618887	-3.65071	0.419333	-4.99877	0.000145473	0.0104207	15.1833	30.2512	0	0	1	48211	455	0.666906	0.139673	0	4.62035	1.58815	210	Down2	.	.	LINC01066,WDR95P	ENSG00000230403.1,ENSG00000231894.1	WDR95P	ENSG00000231894.1	32505
chr13:99238766-99239024	-3.65071	0.419333	-4.99877	0.000145473	0.0104207	12.3585	24.6231	0	0	1	47523	629	0.630991	0.143773	0	4.36487	1.58815	258	Down2	.	.	CYCSP35,NUS1P4,STK24,STK24-AS1	ENSG00000102572.10,ENSG00000217686.2,ENSG00000224418.1,ENSG00000233549.2	STK24	ENSG00000102572.10	8572
chr15:27369711-27369929	-3.65071	0.419333	-4.99877	0.000145473	0.0104207	14.6262	29.1411	0	0	1	48149	513	0.660515	0.140443	0	4.57342	1.58815	218	Down2	.	.	.	.	GABRG3	ENSG00000182256.8	146760
chr1:63793386-63793609	-3.65071	0.419333	-4.99877	0.000145473	0.0104207	14.2982	28.4877	0	0	1	48094	537	0.65661	0.140905	0	4.54506	1.58815	223	Down2	.	.	ALG6,FOXD3,LINC00466,Y_RNA	ENSG00000088035.11,ENSG00000187140.4,ENSG00000224209.2,ENSG00000252784.1	FOXD3	ENSG00000187140.4	4656
chr2:207125152-207125366	-3.65071	0.419333	-4.99877	0.000145473	0.0104207	14.8995	29.6857	0	0	1	48183	485	0.663688	0.140063	0	4.59663	1.58815	214	Down2	HMGN1P6	ENSG00000224070.1	.	.	HMGN1P6	ENSG00000224070.1	510
chr2:49173747-49173969	-3.65071	0.419333	-4.99877	0.000145473	0.0104207	14.3626	28.616	0	0	1	48113	532	0.657386	0.140813	0	4.55067	1.58815	222	Down2	.	.	CTBP2P5	ENSG00000214602.3	CTBP2P5	ENSG00000214602.3	30078
chr3:131748256-131748499	-3.65071	0.419333	-4.99877	0.000145473	0.0104207	13.1214	26.143	0	0	1	47926	603	0.641622	0.142618	0	4.43845	1.58815	243	Down2	.	.	CPNE4	ENSG00000196353.7	CPNE4	ENSG00000196353.7	5346
chr3:15671776-15672002	-3.65071	0.419333	-4.99877	0.000145473	0.0104207	14.1084	28.1095	0	0	1	48069	541	0.654298	0.141175	0	4.52839	1.58815	226	Down2	BTD	ENSG00000169814.8	.	.	BTD	ENSG00000169814.8	267
chr3:188672516-188672734	-3.65071	0.419333	-4.99877	0.000145473	0.0104207	14.6262	29.1411	0	0	1	48149	513	0.660515	0.140443	0	4.57342	1.58815	218	Down2	.	.	TPRG1,TPRG1-AS1	ENSG00000188001.5,ENSG00000234076.1	TPRG1-AS1	ENSG00000234076.1	7088
chr4:84430351-84430572	-3.65071	0.419333	-4.99877	0.000145473	0.0104207	14.4276	28.7455	0	0	1	48123	530	0.658164	0.140721	0	4.55632	1.58815	221	Down2	.	.	AGPAT9,FAM175A,MRPS18C,RPL30P5,SLC25A14P1	ENSG00000138678.6,ENSG00000163319.6,ENSG00000163322.9,ENSG00000213608.5,ENSG00000239525.1	RPL30P5	ENSG00000239525.1	6499
chr5:115700793-115700998	-3.65071	0.419333	-4.99877	0.000145473	0.0104207	15.5537	30.989	0	0	1	48225	418	0.670994	0.139173	0	4.65071	1.58815	205	Down2	.	.	.	.	COMMD10	ENSG00000145781.4	72639
chr7:150865433-150865664	-3.65071	0.419333	-4.99877	0.000145473	0.0104207	13.803	27.5011	0	0	1	48037	560	0.650497	0.141615	0	4.50116	1.58815	231	Down2	GBX1	ENSG00000164900.4	.	.	GBX1	ENSG00000164900.4	798
chrX:118616760-118616978	-3.65071	0.419333	-4.99877	0.000145473	0.0104207	14.6262	29.1411	0	0	1	48149	513	0.660515	0.140443	0	4.57342	1.58815	218	Down2	.	.	SLC25A5,SLC25A5-AS1,Y_RNA	ENSG00000005022.5,ENSG00000224281.4,ENSG00000252147.1	SLC25A5	ENSG00000005022.5	12535
chr6:4426995-4427410	-3.64962	2.12921	-4.14711	0.000811594	0.0220159	40.9767	27.5541	9.178	0	1	48788	1945	0.321478	0.0749367	0.576142	5.19625	2.59757	415	Down2	.	.	.	.	snoU13	ENSG00000238801.1	216587
chr10:118978314-118978541	-3.64911	1.49348	-5.13352	0.000111619	0.00915208	42.1388	39.1799	5.5931	0	1	48837	540	0.417112	0.0133078	0.479032	5.44761	2.34622	227	Down2	.	.	KCNK18,SLC18A2	ENSG00000165646.7,ENSG00000186795.1	KCNK18	ENSG00000186795.1	21314
chr2:127535067-127535310	-3.64607	1.49882	-5.12057	0.000114486	0.00923913	34.9904	41.8288	5.2248	0	1	48829	417	0.437399	0.0329757	0.465344	5.36719	2.31465	243	Down2	.	.	.	.	GYPC	ENSG00000136732.10	121302
chr3:4039983-4040218	-3.64607	1.49882	-5.12057	0.000114486	0.00923913	36.1816	43.2528	5.4027	0	1	48869	411	0.435986	0.0327813	0.472076	5.41201	2.33007	235	Down2	.	.	PNPT1P1	ENSG00000229241.1	PNPT1P1	ENSG00000229241.1	14004
chr7:102566509-102566762	-3.64607	1.49882	-5.12057	0.000114486	0.00923913	33.6074	40.1755	5.0183	0	1	48764	423	0.439035	0.0332102	0.457224	5.31334	2.29632	253	Down2	.	.	FBXL13,LRRC17,NFE4	ENSG00000128606.8,ENSG00000161040.12,ENSG00000230257.1	LRRC17	ENSG00000128606.8	6916
chr6:36315562-36315883	-3.64281	2.32728	-3.9898	0.0011224	0.025285	52.9761	47.4972	15.8209	0	1	49633	2689	0.235604	0.0192146	0.673869	5.73262	2.91146	321	Down2	.	.	C6orf222,ETV7	ENSG00000010030.9,ENSG00000189325.6	C6orf222	ENSG00000189325.6	10900
chr6:52747274-52747489	-3.63581	1.86395	-4.55185	0.000355419	0.0145368	54.3775	53.1858	11.8105	0	1	49587	1484	0.29852	0.0038515	0.622844	5.82744	2.73867	215	Down2	.	.	GSTA3,GSTA5	ENSG00000174156.9,ENSG00000182793.6	GSTA3	ENSG00000174156.9	23132
chr20:61603809-61604069	-3.63524	0.394732	-5.07851	0.000124335	0.0098777	16.3513	17.1036	0	0	1	46480	500	0.679397	0.00947697	0	4.30235	1.58815	260	Down2	.	.	BHLHE23,DIDO1,GID8,SLC17A9	ENSG00000101191.12,ENSG00000101193.6,ENSG00000101194.13,ENSG00000125533.4	SLC17A9	ENSG00000101194.13	7451
chr3:179371237-179371584	-3.63449	2.14188	-4.16484	0.000782536	0.0214233	35.2236	47.5998	10.9766	0	1	49031	1861	0.303582	0.0549439	0.609524	5.45895	2.69689	347	Down2	USP13	ENSG00000058056.4	.	.	USP13	ENSG00000058056.4	0
chr2:68668905-68669235	-3.63014	1.47698	-5.04285	0.000133367	0.0102806	32.2071	23.1009	3.8474	0	1	47332	613	0.467785	0.0650107	0.403774	4.92223	2.18255	330	Down2	.	.	APLF,FBXO48	ENSG00000169621.5,ENSG00000204923.3	FBXO48	ENSG00000204923.3	25156
chr3:119227311-119227634	-3.63014	1.47698	-5.04285	0.000133367	0.0102806	32.9051	23.6015	3.9307	0	1	47481	609	0.46714	0.0647816	0.408068	4.95009	2.19127	323	Down2	.	.	CD80,POGLUT1,TIMMDC1,TMEM39A	ENSG00000113845.5,ENSG00000121594.7,ENSG00000163389.6,ENSG00000176142.8	TIMMDC1	ENSG00000113845.5	8090
chr6:97842166-97842389	-3.63014	1.47698	-5.04285	0.000133367	0.0102806	47.6607	34.1852	5.6934	0	1	48444	515	0.451996	0.0607859	0.482598	5.43995	2.35459	223	Down2	.	.	.	.	MMS22L	ENSG00000146263.7	111073
chr7:1032873-1033150	-3.63014	1.47698	-5.04285	0.000133367	0.0102806	38.3695	27.5209	4.5835	0	1	48028	569	0.461718	0.0631281	0.438962	5.15138	2.25614	277	Down2	.	.	ADAP1,C7orf50,COX19,CYP2W1	ENSG00000073067.9,ENSG00000105963.9,ENSG00000146540.10,ENSG00000240230.1	CYP2W1	ENSG00000073067.9	6580
chr14:105512136-105512379	-3.6244	1.66262	-4.67502	0.000277263	0.0133913	52.4856	31.3716	7.8372	0	1	48378	684	0.408808	0.0939806	0.545814	5.44882	2.51348	243	Down2	.	.	CDCA4,GPR132	ENSG00000170779.10,ENSG00000183484.7	GPR132	ENSG00000183484.7	9750
chr2:178628522-178628767	-3.6217	1.49348	-5.00881	0.000142619	0.0104207	30.3667	46.6733	5.1822	0	1	48075	498	0.476405	0.0795649	0.463694	5.34761	2.3109	245	Down2	.	.	.	.	PDE11A	ENSG00000128655.12	80324
chr21:19297437-19297661	-3.62111	0.394732	-5.03007	0.000136767	0.0103494	16.6068	22.6884	0	0	1	46855	255	0.68198	0.0643512	0	4.48859	1.58815	224	Down2	.	.	CHODL,CHODL-AS1,RPL37P3	ENSG00000154645.9,ENSG00000215369.3,ENSG00000231755.1	CHODL	ENSG00000154645.9	7780
chr7:55323345-55323587	-3.62111	0.394732	-5.03007	0.000136767	0.0103494	15.3716	21.0008	0	0	1	46683	430	0.668999	0.0650543	0	4.39267	1.58815	242	Down2	.	.	CALM1P2	ENSG00000230564.1	CALM1P2	ENSG00000230564.1	4363
chr1:100929417-100929650	-3.62018	1.46335	-4.88241	0.000183179	0.0113718	52.4575	27.265	5.4491	0	1	47362	346	0.502902	0.120894	0.473794	5.35669	2.33404	233	Down2	.	.	CDC14A	ENSG00000079335.13	CDC14A	ENSG00000079335.13	40129
chr9:133770004-133770282	-3.61543	2.30485	-3.87591	0.0014206	0.025545	68.8166	45.7032	18.268	0	1	49076	2144	0.259796	0.0705547	0.697634	5.88626	2.99961	278	Down2	QRFP	ENSG00000188710.1	.	.	QRFP	ENSG00000188710.1	779
chr1:173400477-173400690	-3.60916	1.15364	-5.14889	0.000108312	0.00895112	49.8983	23.8601	2.9804	0	1	47633	278	0.635856	0.138389	0.353295	5.23654	2.08499	213	Down2	.	.	PRDX6	ENSG00000117592.8	PRDX6	ENSG00000117592.8	45716
chr5:148745861-148746227	-3.60002	2.1063	-4.10365	0.000887503	0.0220159	43.5588	31.243	10.4068	0	1	49045	1988	0.301022	0.0617567	0.599699	5.3196	2.66688	366	Down2	.	.	GRPEL2,GRPEL2-AS1,IL17B,PCYOX1L	ENSG00000127743.5,ENSG00000145882.6,ENSG00000164284.10,ENSG00000253618.1	PCYOX1L	ENSG00000145882.6	3229
chr10:104238851-104239127	-3.59694	0.349589	-4.75386	0.000236712	0.0117556	23.1051	9.2069	0	0	1	47869	1676	0.576737	0.195413	0	4.15852	1.58815	276	Down2	.	.	ACTR1A,C10orf95,CUEDC2,SUFU,TMEM180	ENSG00000107874.6,ENSG00000107882.7,ENSG00000120055.5,ENSG00000138107.7,ENSG00000138111.10	ACTR1A	ENSG00000138107.7	4311
chr11:130304493-130304722	-3.59694	0.349589	-4.75386	0.000236712	0.0117556	27.8472	11.0965	0	0	1	48425	1372	0.611513	0.191037	0	4.38266	1.58815	229	Down2	.	.	ADAMTS15,ADAMTS8	ENSG00000134917.9,ENSG00000166106.2	ADAMTS8	ENSG00000134917.9	5605
chr12:71961519-71961753	-3.59694	0.349589	-4.75386	0.000236712	0.0117556	27.2522	10.8594	0	0	1	48371	1409	0.607553	0.191571	0	4.35638	1.58815	234	Down2	LGR5	ENSG00000139292.8	.	.	LGR5	ENSG00000139292.8	477
chr13:100057977-100058217	-3.59694	0.349589	-4.75386	0.000236712	0.0117556	26.5708	10.5879	0	0	1	48262.5	1471.5	0.60289	0.192188	0	4.32569	1.58815	240	Down2	.	.	CCR12P,HMGB3P4,UBAC2	ENSG00000134882.11,ENSG00000228808.1,ENSG00000238241.1	CCR12P	ENSG00000238241.1	3100
chr13:33326563-33326949	-3.59694	0.349589	-4.75386	0.000236712	0.0117556	16.5207	6.5832	0	0	1	46146	2028	0.511565	0.201491	0	3.77446	1.58815	386	Down2	.	.	PDS5B,RNY1P4	ENSG00000083642.14,ENSG00000207325.1	PDS5B	ENSG00000083642.14	5359
chr19:39123321-39123526	-3.59694	0.349589	-4.75386	0.000236712	0.0117556	31.1073	12.3956	0	0	1	48609	946	0.631526	0.188205	0	4.51868	1.58815	205	Down2	EIF3K	ENSG00000178982.5	.	.	EIF3K	ENSG00000178982.5	655
chr1:211985304-211985637	-3.59694	0.349589	-4.75386	0.000236712	0.0117556	19.1502	7.6309	0	0	1	46636	1874	0.540622	0.19915	0	3.94039	1.58815	333	Down2	.	.	LPGAT1,Y_RNA	ENSG00000123684.8,ENSG00000212205.1	Y_RNA	ENSG00000212205.1	8945
chr1:231347212-231347419	-3.59694	0.349589	-4.75386	0.000236712	0.0117556	30.8068	12.2758	0	0	1	48596	974	0.62979	0.188459	0	4.50667	1.58815	207	Down2	.	.	C1orf131,GNPAT,TRIM67	ENSG00000116906.7,ENSG00000119283.11,ENSG00000143633.8	C1orf131	ENSG00000143633.8	14250
chr1:79083319-79083585	-3.59694	0.349589	-4.75386	0.000236712	0.0117556	23.9737	9.553	0	0	1	47939	1613	0.583708	0.194594	0	4.20228	1.58815	266	Down2	.	.	IFI44,IFI44L	ENSG00000137959.11,ENSG00000137965.6	IFI44L	ENSG00000137959.11	2023
chr2:131896927-131897171	-3.59694	0.349589	-4.75386	0.000236712	0.0117556	26.1353	10.4143	0	0	1	48176	1489	0.599833	0.192586	0	4.30572	1.58815	244	Down2	.	.	FAM168B,NEK2P4,PLEKHB2	ENSG00000115762.12,ENSG00000152102.13,ENSG00000230450.1	PLEKHB2	ENSG00000115762.12	18412
chr2:179779125-179779339	-3.59694	0.349589	-4.75386	0.000236712	0.0117556	29.7991	11.8743	0	0	1	48563	1068	0.623816	0.189321	0	4.46563	1.58815	214	Down2	.	.	CCDC141	ENSG00000163492.9	CCDC141	ENSG00000163492.9	12054
chr2:67827712-67827939	-3.59694	0.349589	-4.75386	0.000236712	0.0117556	28.0925	11.1943	0	0	1	48445	1363	0.613116	0.190818	0	4.39336	1.58815	227	Down2	.	.	.	.	ETAA1	ENSG00000143971.7	197786
chr3:156603726-156604015	-3.59694	0.349589	-4.75386	0.000236712	0.0117556	22.0658	8.7927	0	0	1	47712	1726	0.567981	0.196398	0	4.10433	1.58815	289	Down2	.	.	LEKR1	ENSG00000197980.7	LEKR1	ENSG00000197980.7	34442
chr3:64470198-64470430	-3.59694	0.349589	-4.75386	0.000236712	0.0117556	27.4871	10.953	0	0	1	48392.5	1395.5	0.609129	0.191359	0	4.36682	1.58815	232	Down2	.	.	ADAMTS9,PRICKLE2	ENSG00000163637.7,ENSG00000163638.9	ADAMTS9	ENSG00000163638.9	37758
chr4:106083318-106083623	-3.59694	0.349589	-4.75386	0.000236712	0.0117556	20.9082	8.3315	0	0	1	47194	1765	0.557646	0.197497	0	4.04147	1.58815	305	Down2	.	.	TET2,TET2-AS1	ENSG00000168769.8,ENSG00000251586.1	TET2	ENSG00000168769.8	14704
chr5:135161024-135161322	-3.59694	0.349589	-4.75386	0.000236712	0.0117556	21.3993	8.5272	0	0	1	47599	1751	0.56211	0.197031	0	4.06848	1.58815	298	Down2	.	.	SLC25A48	ENSG00000145832.8	SLC25A48	ENSG00000145832.8	9017
chr5:75627137-75627345	-3.59694	0.349589	-4.75386	0.000236712	0.0117556	30.6587	12.2168	0	0	1	48601.5	994.5	0.628927	0.188584	0	4.50071	1.58815	208	Down2	.	.	SV2C	ENSG00000122012.9	SV2C	ENSG00000122012.9	39547
chr6:84672358-84672611	-3.59694	0.349589	-4.75386	0.000236712	0.0117556	25.2055	10.0439	0	0	1	48139	1551	0.593099	0.193443	0	4.26214	1.58815	253	Down2	.	.	CYB5R4	ENSG00000065615.9	CYB5R4	ENSG00000065615.9	36370
chr7:103047392-103047679	-3.59694	0.349589	-4.75386	0.000236712	0.0117556	22.2195	8.854	0	0	1	47732	1718	0.569306	0.196252	0	4.11248	1.58815	287	Down2	.	.	SLC26A5,Y_RNA	ENSG00000170615.10,ENSG00000251852.1,ENSG00000252047.1	SLC26A5	ENSG00000170615.10	14291
chr7:143589851-143590059	-3.59694	0.349589	-4.75386	0.000236712	0.0117556	30.6587	12.2168	0	0	1	48601.5	994.5	0.628927	0.188584	0	4.50071	1.58815	208	Down2	.	.	FAM115A,OR2F2	ENSG00000198420.5,ENSG00000221910.2	FAM115A	ENSG00000198420.5	7388
chr7:86849038-86849292	-3.59694	0.349589	-4.75386	0.000236712	0.0117556	25.1063	10.0043	0	0	1	48128	1555	0.592363	0.193536	0	4.25741	1.58815	254	Down2	TMEM243,Y_RNA	ENSG00000135185.7,ENSG00000200397.1	.	.	TMEM243	ENSG00000135185.7	0
chr8:124203127-124203362	-3.59694	0.349589	-4.75386	0.000236712	0.0117556	27.1362	10.8132	0	0	1	48366	1421	0.60677	0.191675	0	4.3512	1.58815	235	Down2	.	.	C8orf76,FAM83A,FAM83A-AS1,U3,UBA52P5	ENSG00000147689.12,ENSG00000189376.7,ENSG00000204949.4,ENSG00000221461.1,ENSG00000243498.2	FAM83A	ENSG00000147689.12	7729
chr8:135703634-135703873	-3.59694	0.349589	-4.75386	0.000236712	0.0117556	26.682	10.6322	0	0	1	48349	1467	0.603661	0.192087	0	4.33074	1.58815	239	Down2	.	.	ZFAT	ENSG00000066827.11	ZFAT	ENSG00000066827.11	4925
chr8:18422542-18422782	-3.59694	0.349589	-4.75386	0.000236712	0.0117556	26.5708	10.5879	0	0	1	48262.5	1471.5	0.60289	0.192188	0	4.32569	1.58815	240	Down2	.	.	.	.	PSD3	ENSG00000156011.12	118828
chr9:116354066-116354288	-3.59694	0.349589	-4.75386	0.000236712	0.0117556	28.7252	11.4464	0	0	1	48484	1154	0.617173	0.190258	0	4.42058	1.58815	222	Down2	RGS3	ENSG00000138835.18	.	.	RGS3	ENSG00000138835.18	1479
chr14:57880649-57880982	-3.59323	2.30437	-3.93194	0.001265	0.025545	47.8754	45.7856	15.2508	0	1	49727	2811	0.223725	0.00795425	0.66766	5.63883	2.88928	333	Down2	.	.	NAA30	ENSG00000139977.9	NAA30	ENSG00000139977.9	22630
chr11:70165818-70166113	-3.58485	1.47344	-4.96028	0.000156972	0.0110124	25.2198	36.6091	4.3038	0	1	47581	558	0.470109	0.0715939	0.426283	5.06349	2.22906	295	Down2	.	.	H2AFZP4,PPFIA1	ENSG00000131626.11,ENSG00000255329.1	PPFIA1	ENSG00000131626.11	6338
chr2:180128972-180129191	-3.58359	0.383235	-4.89427	0.000178912	0.0113718	14.5594	26.1072	0	0	1	47898	519	0.659729	0.120099	0	4.49917	1.58815	219	Down2	SESTD1	ENSG00000187231.9	.	.	SESTD1	ENSG00000187231.9	0
chrX:71314840-71315107	-3.58359	0.383235	-4.89427	0.000178912	0.0113718	11.942	21.4138	0	0	1	46845	646	0.62484	0.123332	0	4.25598	1.58815	267	Down2	.	.	NHSL2,RGAG4	ENSG00000204131.6,ENSG00000242732.3	RGAG4	ENSG00000242732.3	36572
chr6:161791971-161792184	-3.57916	0.40312	-4.51129	0.000385826	0.0153019	9.9797	41.7552	0	0	1	49037	1601	0.591902	0.28823	0	4.59156	1.58815	213	Down2	.	.	.	.	AGPAT4	ENSG00000026652.9	96878
chr8:22446700-22446961	-3.57916	0.40312	-4.51129	0.000385826	0.0153019	8.1443	34.076	0	0	1	48961	1902	0.553263	0.295705	0	4.34588	1.58815	261	Down2	PDLIM2	ENSG00000120913.19	.	.	PDLIM2	ENSG00000120913.19	0
chr1:235078809-235079071	-3.57449	1.4469	-4.90957	0.000173561	0.0113718	40.5662	26.6718	4.8459	0	1	48036	575	0.466053	0.0794622	0.450182	5.16835	2.28065	262	Down2	.	.	.	.	RNY4P16	ENSG00000201638.1	105089
chr7:362195-362529	-3.56616	2.36739	-3.80807	0.00163505	0.0279653	50.9142	45.6485	17.1058	0	1	49937	3679	0.212328	0.0193529	0.686884	5.67865	2.95908	334	Down2	.	.	WI2-2373I1.1,WI2-2373I1.2	ENSG00000248767.1,ENSG00000248999.1	WI2-2373I1.2	ENSG00000248767.1	30885
chr1:156890227-156890555	-3.5621	2.66429	-3.39809	0.00383304	0.0439494	77.7683	46.4835	27.0957	0	1	48925	4469	0.200293	0.0875771	0.758106	5.98245	3.24998	328	Down2	LRRC71	ENSG00000160838.9	.	.	LRRC71	ENSG00000160838.9	0
chr7:150946296-150946687	-3.56017	1.45222	-4.96734	0.000154795	0.0108924	21.746	22.7464	3.2471	0	1	47265	1061	0.41618	0.00909714	0.370075	4.65809	2.11644	391	Down2	SMARCD3	ENSG00000082014.12	.	.	SMARCD3	ENSG00000082014.12	237
chr7:92053796-92054241	-3.56017	1.45222	-4.96734	0.000154795	0.0108924	19.1071	19.9862	2.8531	0	1	45948	1030	0.416674	0.00927468	0.344838	4.49499	2.06949	445	Down2	.	.	ANKIB1,ERVW-1,GATAD1	ENSG00000001629.5,ENSG00000157259.6,ENSG00000242950.2	GATAD1	ENSG00000157259.6	22527
chr11:123940201-123940525	-3.55869	2.09789	-4.09874	0.000896519	0.0221537	39.3642	43.1359	11.7558	0	1	49457	1906	0.262426	0.0166833	0.622006	5.46651	2.73601	324	Down2	.	.	OR10D4P,OR10D5P,OR10G7,OR10G8,OR10G9,OR10N1P,VWA5A	ENSG00000110002.11,ENSG00000182634.7,ENSG00000186268.3,ENSG00000213181.2,ENSG00000213182.3,ENSG00000234560.3,ENSG00000236981.1	OR10D5P	ENSG00000213182.3	14624
chr13:30982541-30982885	-3.55023	1.43995	-4.92107	0.000169645	0.0113718	27.8067	22.1608	3.6908	0	1	46743	627	0.441323	0.0451005	0.39547	4.79948	2.16588	344	Down2	.	.	LINC00426,LINC01058,UBE2L5P	ENSG00000225039.1,ENSG00000236444.2,ENSG00000238121.1	LINC01058	ENSG00000225039.1	13490
chr6:53036771-53037021	-3.55023	1.43995	-4.92107	0.000169645	0.0113718	38.262	30.4932	5.0785	0	1	48233	594	0.431441	0.0427587	0.459627	5.21653	2.30171	250	Down2	.	.	GCM1,SOD1P1,U3	ENSG00000137270.10,ENSG00000219074.1,ENSG00000251930.1	GCM1	ENSG00000137270.10	23144
chr2:169630322-169630569	-3.54579	1.45222	-4.90451	0.000175314	0.0113718	30.1208	41.1514	5.1402	0	1	48047	533	0.447627	0.0584675	0.462058	5.25728	2.30719	247	Down2	.	.	CERS6-AS1,NOSTRIN	ENSG00000163072.10,ENSG00000227617.4	CERS6-AS1	ENSG00000227617.4	10730
chr6:15691672-15691891	-3.54579	1.45222	-4.90451	0.000175314	0.0113718	33.9719	46.4128	5.7974	0	1	48336	507	0.442082	0.057247	0.486225	5.41781	2.36316	219	Down2	.	.	DTNBP1	ENSG00000047579.15	DTNBP1	ENSG00000047579.15	28383
chr9:94712510-94712743	-3.54579	1.45222	-4.90451	0.000175314	0.0113718	31.9306	43.624	5.4491	0	1	48174	521	0.445015	0.057875	0.473794	5.33495	2.33404	233	Down2	ROR2	ENSG00000169071.10	.	.	ROR2	ENSG00000169071.10	66
chr15:69090163-69090475	-3.54046	1.8068	-4.34093	0.000545592	0.0182711	40.8782	28.5059	8.1387	0	1	48787	1790	0.346672	0.0678948	0.553128	5.21675	2.53326	312	Down2	.	.	ANP32A,SPESP1	ENSG00000140350.11,ENSG00000258484.3	ANP32A	ENSG00000140350.11	5576
chr10:118934501-118934714	-3.54026	0.343119	-4.86332	0.000190267	0.0113718	19.9593	17.8951	0	0	1	47077.5	399.5	0.694281	0.0226172	0	4.45349	1.58815	213	Down2	.	.	KCNK18,KIAA1598,VAX1	ENSG00000148704.8,ENSG00000186795.1,ENSG00000187164.13	KCNK18	ENSG00000186795.1	22287
chr10:26775991-26776251	-3.54026	0.343119	-4.86332	0.000190267	0.0113718	16.3513	14.6602	0	0	1	46436.5	591.5	0.660914	0.0232278	0	4.20891	1.58815	260	Down2	.	.	APBB1IP	ENSG00000077420.11	APBB1IP	ENSG00000077420.11	48637
chr10:75811862-75812081	-3.54026	0.343119	-4.86332	0.000190267	0.0113718	19.4125	17.4048	0	0	1	46838	434	0.689736	0.022706	0	4.41898	1.58815	219	Down2	.	.	VCL	ENSG00000035403.12	VCL	ENSG00000035403.12	9013
chr10:90998844-90999051	-3.54026	0.343119	-4.86332	0.000190267	0.0113718	20.5379	18.4138	0	0	1	47202	331	0.698921	0.0225248	0	4.48912	1.58815	207	Down2	.	.	CH25H,LIPA	ENSG00000107798.13,ENSG00000138135.5	LIPA	ENSG00000107798.13	8538
chr10:97304672-97304880	-3.54026	0.343119	-4.86332	0.000190267	0.0113718	20.4391	18.3252	0	0	1	47177.5	339.5	0.698141	0.0225404	0	4.4831	1.58815	208	Down2	.	.	SORBS1	ENSG00000095637.16	SORBS1	ENSG00000095637.16	16233
chr10:97404809-97405058	-3.54026	0.343119	-4.86332	0.000190267	0.0113718	17.0736	15.3078	0	0	1	46488	559	0.668294	0.0231012	0	4.26131	1.58815	249	Down2	.	.	ALDH18A1,TCTN3	ENSG00000059573.4,ENSG00000119977.16	ALDH18A1	ENSG00000059573.4	11309
chr11:102158737-102159036	-3.54026	0.343119	-4.86332	0.000190267	0.0113718	14.2185	12.748	0	0	1	45465	799	0.636516	0.0236106	0	4.04207	1.58815	299	Down2	.	.	BIRC3	ENSG00000023445.9	BIRC3	ENSG00000023445.9	29180
chr11:123381986-123382263	-3.54026	0.343119	-4.86332	0.000190267	0.0113718	15.3478	13.7605	0	0	1	45972	716	0.649959	0.0234066	0	4.13281	1.58815	277	Down2	.	.	GRAMD1B	ENSG00000023171.10	GRAMD1B	ENSG00000023171.10	14082
chr11:133817333-133817541	-3.54026	0.343119	-4.86332	0.000190267	0.0113718	20.4391	18.3252	0	0	1	47177.5	339.5	0.698141	0.0225404	0	4.4831	1.58815	208	Down2	IGSF9B	ENSG00000080854.10	.	.	IGSF9B	ENSG00000080854.10	1146
chr12:103576163-103576373	-3.54026	0.343119	-4.86332	0.000190267	0.0113718	20.2445	18.1507	0	0	1	47125	357	0.696589	0.0225714	0	4.47116	1.58815	210	Down2	.	.	.	.	C12orf42	ENSG00000179088.10	85298
chr14:51714813-51715088	-3.54026	0.343119	-4.86332	0.000190267	0.0113718	15.4594	13.8605	0	0	1	45974	709	0.651221	0.0233866	0	4.14147	1.58815	275	Down2	.	.	TMX1,Y_RNA	ENSG00000139921.8,ENSG00000201820.1	Y_RNA	ENSG00000201820.1	5654
chr14:66291537-66291767	-3.54026	0.343119	-4.86332	0.000190267	0.0113718	18.4841	16.5724	0	0	1	46648	481	0.681636	0.0228599	0	4.35844	1.58815	230	Down2	.	.	.	.	FUT8	ENSG00000033170.12	155404
chr15:86402166-86402369	-3.54026	0.343119	-4.86332	0.000190267	0.0113718	20.9425	18.7766	0	0	1	47282	313	0.702068	0.0224611	0	4.51352	1.58815	203	Down2	.	.	.	.	KLHL25	ENSG00000183655.11	63905
chr16:51796128-51796381	-3.54026	0.343119	-4.86332	0.000190267	0.0113718	16.8037	15.0658	0	0	1	46470	571	0.665583	0.0231483	0	4.24195	1.58815	253	Down2	.	.	.	.	HNRNPA1P48	ENSG00000224578.3	116397
chr16:81592566-81592801	-3.54026	0.343119	-4.86332	0.000190267	0.0113718	18.0908	16.2198	0	0	1	46613.5	505.5	0.678048	0.0229263	0	4.33201	1.58815	235	Down2	.	.	.	.	CMIP	ENSG00000153815.12	51112
chr17:70974871-70975093	-3.54026	0.343119	-4.86332	0.000190267	0.0113718	19.1502	17.1696	0	0	1	46789.5	453.5	0.687498	0.0227491	0	4.40213	1.58815	222	Down2	.	.	SLC39A11	ENSG00000133195.7	SLC39A11	ENSG00000133195.7	13979
chr1:15455156-15455368	-3.54026	0.343119	-4.86332	0.000190267	0.0113718	20.0535	17.9795	0	0	1	47092.5	392.5	0.695048	0.022602	0	4.45934	1.58815	212	Down2	.	.	C1orf195,TMEM51,TMEM51-AS1	ENSG00000171729.9,ENSG00000175147.7,ENSG00000204464.3	TMEM51-AS1	ENSG00000175147.7	23531
chr1:201405023-201405243	-3.54026	0.343119	-4.86332	0.000190267	0.0113718	19.3243	17.3257	0	0	1	46824	439	0.688987	0.0227204	0	4.41334	1.58815	220	Down2	.	.	LAD1,PHLDA3,TNNI1	ENSG00000159166.9,ENSG00000159173.14,ENSG00000174307.5	TNNI1	ENSG00000159173.14	6029
chr1:212650623-212650846	-3.54026	0.343119	-4.86332	0.000190267	0.0113718	19.0643	17.0926	0	0	1	46779	459	0.686757	0.0227632	0	4.39657	1.58815	223	Down2	.	.	NENF	ENSG00000117691.5	NENF	ENSG00000117691.5	44290
chr1:68027497-68027769	-3.54026	0.343119	-4.86332	0.000190267	0.0113718	15.6299	14.0134	0	0	1	45953	692	0.653127	0.0233561	0	4.15461	1.58815	272	Down2	.	.	.	.	HNRNPCP9	ENSG00000232048.2	98928
chr20:16784746-16784958	-3.54026	0.343119	-4.86332	0.000190267	0.0113718	20.0535	17.9795	0	0	1	47092.5	392.5	0.695048	0.022602	0	4.45934	1.58815	212	Down2	.	.	.	.	OTOR	ENSG00000125879.4	54727
chr2:232040913-232041121	-3.54026	0.343119	-4.86332	0.000190267	0.0113718	20.4391	18.3252	0	0	1	47177.5	339.5	0.698141	0.0225404	0	4.4831	1.58815	208	Down2	.	.	ARMC9,PSMD1	ENSG00000135931.13,ENSG00000173692.8	PSMD1	ENSG00000173692.8	5797
chr2:3307511-3307731	-3.54026	0.343119	-4.86332	0.000190267	0.0113718	19.3243	17.3257	0	0	1	46824	439	0.688987	0.0227204	0	4.41334	1.58815	220	Down2	.	.	TSSC1,TSSC1-IT1	ENSG00000032389.8,ENSG00000224885.1	TSSC1-IT1	ENSG00000224885.1	2275
chr2:85512701-85512932	-3.54026	0.343119	-4.86332	0.000190267	0.0113718	18.404	16.5006	0	0	1	46643	486	0.680913	0.0228734	0	4.3531	1.58815	231	Down2	.	.	TCF7L1,TGOLN2,Y_RNA	ENSG00000152284.4,ENSG00000152291.9,ENSG00000239143.1	TCF7L1	ENSG00000152284.4	17585
chr3:112453693-112453933	-3.54026	0.343119	-4.86332	0.000190267	0.0113718	17.7139	15.8819	0	0	1	46580	523	0.674516	0.0229906	0	4.30621	1.58815	240	Down2	.	.	.	.	CCDC80	ENSG00000091986.11	85316
chr3:194403443-194403645	-3.54026	0.343119	-4.86332	0.000190267	0.0113718	21.0462	18.8696	0	0	1	47306.5	307.5	0.702862	0.0224449	0	4.51971	1.58815	202	Down2	.	.	FAM43A,LSG1,TMEM44	ENSG00000041802.6,ENSG00000145014.13,ENSG00000185112.4	FAM43A	ENSG00000185112.4	2978
chr4:56475847-56476092	-3.54026	0.343119	-4.86332	0.000190267	0.0113718	17.3524	15.5578	0	0	1	46539	542	0.671038	0.0230528	0	4.28103	1.58815	245	Down2	.	.	NMU,PDCL2	ENSG00000109255.7,ENSG00000163440.6	PDCL2	ENSG00000163440.6	17468
chr5:121852898-121853162	-3.54026	0.343119	-4.86332	0.000190267	0.0113718	16.1035	14.4381	0	0	1	46389	601	0.658289	0.0232717	0	4.19049	1.58815	264	Down2	.	.	.	.	SNCAIP	ENSG00000064692.14	73047
chr5:141525000-141525206	-3.54026	0.343119	-4.86332	0.000190267	0.0113718	20.6376	18.5032	0	0	1	47215.5	323.5	0.699703	0.022509	0	4.49517	1.58815	206	Down2	.	.	NDFIP1	ENSG00000131507.9	NDFIP1	ENSG00000131507.9	2457
chr5:148494373-148494592	-3.54026	0.343119	-4.86332	0.000190267	0.0113718	19.4125	17.4048	0	0	1	46838	434	0.689736	0.022706	0	4.41898	1.58815	219	Down2	.	.	ABLIM3	ENSG00000173210.15	ABLIM3	ENSG00000173210.15	26455
chr5:174337353-174337574	-3.54026	0.343119	-4.86332	0.000190267	0.0113718	19.2368	17.2473	0	0	1	46814.5	446.5	0.688241	0.0227348	0	4.40772	1.58815	221	Down2	.	.	MKI67IPP2	ENSG00000251122.1	MKI67IPP2	ENSG00000251122.1	12520
chr5:177407440-177407752	-3.54026	0.343119	-4.86332	0.000190267	0.0113718	13.6261	12.2168	0	0	1	44629	1330	0.628927	0.0237179	0	3.99209	1.58815	312	Down2	.	.	FAM153C,PROP1,SUDS3P1	ENSG00000175325.2,ENSG00000204677.6,ENSG00000249129.1	SUDS3P1	ENSG00000249129.1	9123
chr5:87986931-87987137	-3.54026	0.343119	-4.86332	0.000190267	0.0113718	20.6376	18.5032	0	0	1	47215.5	323.5	0.699703	0.022509	0	4.49517	1.58815	206	Down2	LINC00461	ENSG00000245526.4	.	.	LINC00461	ENSG00000245526.4	73
chr6:105273226-105273554	-3.54026	0.343119	-4.86332	0.000190267	0.0113718	12.9614	11.6209	0	0	1	44444	1528	0.619917	0.0238379	0	3.93386	1.58815	328	Down2	.	.	HACE1	ENSG00000085382.7	HACE1	ENSG00000085382.7	33882
chr6:127481738-127482020	-3.54026	0.343119	-4.86332	0.000190267	0.0113718	15.0757	13.5165	0	0	1	45711	721	0.646834	0.0234556	0	4.11146	1.58815	282	Down2	.	.	RSPO3	ENSG00000146374.9	RSPO3	ENSG00000146374.9	40766
chr6:128097616-128097836	-3.54026	0.343119	-4.86332	0.000190267	0.0113718	19.3243	17.3257	0	0	1	46824	439	0.688987	0.0227204	0	4.41334	1.58815	220	Down2	.	.	.	.	THEMIS	ENSG00000172673.6	124268
chr6:134424218-134424498	-3.54026	0.343119	-4.86332	0.000190267	0.0113718	15.1833	13.613	0	0	1	45875	720	0.648078	0.0234362	0	4.11995	1.58815	280	Down2	.	.	HMGA1P7	ENSG00000216753.3	HMGA1P7	ENSG00000216753.3	12377
chr6:142433739-142433952	-3.54026	0.343119	-4.86332	0.000190267	0.0113718	19.9593	17.8951	0	0	1	47077.5	399.5	0.694281	0.0226172	0	4.45349	1.58815	213	Down2	.	.	GJE1,NMBR,VTA1	ENSG00000009844.11,ENSG00000135577.4,ENSG00000203733.5	GJE1	ENSG00000203733.5	20276
chr6:158493208-158493416	-3.54026	0.343119	-4.86332	0.000190267	0.0113718	20.4391	18.3252	0	0	1	47177.5	339.5	0.698141	0.0225404	0	4.4831	1.58815	208	Down2	.	.	SERAC1,SYNJ2	ENSG00000078269.9,ENSG00000122335.9	SYNJ2	ENSG00000078269.9	5297
chr6:3446527-3446762	-3.54026	0.343119	-4.86332	0.000190267	0.0113718	18.0908	16.2198	0	0	1	46613.5	505.5	0.678048	0.0229263	0	4.33201	1.58815	235	Down2	SLC22A23	ENSG00000137266.10	.	.	SLC22A23	ENSG00000137266.10	1280
chr6:72359791-72360010	-3.54026	0.343119	-4.86332	0.000190267	0.0113718	19.4125	17.4048	0	0	1	46838	434	0.689736	0.022706	0	4.41898	1.58815	219	Down2	.	.	.	.	KRT19P1	ENSG00000218014.1	65367
chr7:104838940-104839161	-3.54026	0.343119	-4.86332	0.000190267	0.0113718	19.2368	17.2473	0	0	1	46814.5	446.5	0.688241	0.0227348	0	4.40772	1.58815	221	Down2	.	.	SRPK2	ENSG00000135250.12	SRPK2	ENSG00000135250.12	4943
chr7:155589815-155590212	-3.54026	0.343119	-4.86332	0.000190267	0.0113718	10.7087	9.6011	0	0	1	43696	1806	0.584654	0.024226	0	3.71698	1.58815	397	Down2	.	.	RBM33,SHH	ENSG00000164690.3,ENSG00000184863.6	SHH	ENSG00000164690.3	9853
chr8:26324969-26325191	-3.54026	0.343119	-4.86332	0.000190267	0.0113718	19.1502	17.1696	0	0	1	46789.5	453.5	0.687498	0.0227491	0	4.40213	1.58815	222	Down2	.	.	DPYSL2,PNMA2	ENSG00000092964.12,ENSG00000240694.4	PNMA2	ENSG00000240694.4	45293
chr8:38824120-38824334	-3.54026	0.343119	-4.86332	0.000190267	0.0113718	19.8661	17.8114	0	0	1	46936.5	404.5	0.693517	0.0226322	0	4.44766	1.58815	214	Down2	.	.	ADAM9,HTRA4,PLEKHA2,TM2D2	ENSG00000168615.7,ENSG00000169490.12,ENSG00000169495.4,ENSG00000169499.10	PLEKHA2	ENSG00000169499.10	2152
chrX:102118811-102119025	-3.54026	0.343119	-4.86332	0.000190267	0.0113718	19.8661	17.8114	0	0	1	46936.5	404.5	0.693517	0.0226322	0	4.44766	1.58815	214	Down2	.	.	LINC00630,LL0XNC01-237H1.2	ENSG00000223546.2,ENSG00000239407.1	LL0XNC01-237H1.2	ENSG00000239407.1	20318
chrX:70613981-70614242	-3.54026	0.343119	-4.86332	0.000190267	0.0113718	16.2886	14.604	0	0	1	46425	596	0.660255	0.0232389	0	4.20428	1.58815	261	Down2	TAF1	ENSG00000147133.11	.	.	TAF1	ENSG00000147133.11	23
chr15:101648393-101648681	-3.53936	1.5948	-4.58326	0.000333562	0.0144694	44.2847	30.8814	0	6.0741	1	49184	1831	0.427031	0.0669567	0.495547	5.32311	2.38548	288	Down2	.	.	LRRK1	ENSG00000154237.8	LRRK1	ENSG00000154237.8	43772
chr11:124514377-124514589	-3.5326	0.319515	-4.66257	0.000284293	0.0136276	27.5735	11.9863	0	0	1	48363.5	1047.5	0.625507	0.172449	0	4.42037	1.58815	212	Down2	.	.	OR8Q1P,PANX3,SIAE,SPA17,TBRG1	ENSG00000064199.2,ENSG00000110013.8,ENSG00000154143.2,ENSG00000154144.8,ENSG00000255341.1	TBRG1	ENSG00000154144.8	14559
chr5:148761608-148761820	-3.5326	0.319515	-4.66257	0.000284293	0.0136276	27.5735	11.9863	0	0	1	48363.5	1047.5	0.625507	0.172449	0	4.42037	1.58815	212	Down2	.	.	GRPEL2,GRPEL2-AS1,IL17B,PCYOX1L	ENSG00000127743.5,ENSG00000145882.6,ENSG00000164284.10,ENSG00000253618.1	IL17B	ENSG00000127743.5	2769
chr4:1750491-1750805	-3.52946	1.44767	-4.83417	0.000201634	0.0117556	22.0013	34.3939	4.0434	0	1	47132	604	0.478313	0.0872301	0.413736	4.93465	2.20289	314	Down2	.	.	FGFR3,SLBP,TACC3,TMEM129	ENSG00000013810.14,ENSG00000068078.13,ENSG00000163950.8,ENSG00000168936.6	TACC3	ENSG00000013810.14	4325
chr16:1979558-1980114	-3.52416	2.06504	-3.96151	0.00118997	0.025545	28.6736	18.2813	6.8505	0	1	46409	2733	0.32376	0.090486	0.519444	4.69874	2.44466	556	Down2	.	.	HS3ST6,MEIOB,MSRB1,NDUFB10,NOXO1,RNF151,RPL3L,RPS2,SNHG9,TBL3,XX-DJ76P10__A.2	ENSG00000140986.7,ENSG00000140988.11,ENSG00000140990.10,ENSG00000162039.10,ENSG00000162040.5,ENSG00000179580.5,ENSG00000183751.10,ENSG00000196408.7,ENSG00000198736.7,ENSG00000255198.3,ENSG00000259947.1	HS3ST6	ENSG00000162040.5	11117
chr8:24857557-24857791	-3.52399	1.82269	-4.27845	0.000619912	0.0183156	36.3362	59.7267	10.8515	0	1	49029	1495	0.355291	0.0885587	0.60742	5.63459	2.69041	234	Down2	.	.	NEFL	ENSG00000104725.9	NEFL	ENSG00000104725.9	42933
chr9:108222064-108222470	-3.52399	1.82269	-4.27845	0.000619912	0.0183156	20.9425	34.4238	6.2543	0	1	47582	1880	0.383341	0.0973836	0.50138	4.90402	2.39966	406	Down2	.	.	FSD1L	ENSG00000106701.7	FSD1L	ENSG00000106701.7	11647
chr1:91630790-91631161	-3.51926	0.359081	-4.67159	0.000279181	0.0134458	7.162	17.1233	0	0	1	45394	2053	0.528204	0.190261	0	3.83866	1.58815	371	Down2	.	.	.	.	Y_RNA	ENSG00000206817.1	96022
chr4:154671493-154671706	-3.51926	0.359081	-4.67159	0.000279181	0.0134458	12.4746	29.8251	0	0	1	48223	630	0.632659	0.178875	0	4.49473	1.58815	213	Down2	RNF175	ENSG00000145428.10	.	.	RNF175	ENSG00000145428.10	1592
chr5:129188574-129188790	-3.51926	0.359081	-4.67159	0.000279181	0.0134458	12.3013	29.4109	0	0	1	48196	641	0.630161	0.17922	0	4.47746	1.58815	216	Down2	.	.	.	.	CHSY3	ENSG00000198108.3	51376
chr2:228736290-228736518	-3.51855	0.278989	-4.0448	0.00100195	0.0231546	41.954	5.5726	0	0	1	49491	3551	0.478296	0.412391	0	4.29572	1.58815	228	Down2	DAW1,TDGF1P2	ENSG00000123977.5,ENSG00000183514.4	.	.	DAW1	ENSG00000123977.5	0
chr7:4831881-4832087	-3.51641	0.322983	-4.76277	0.000232531	0.0117556	23.2172	15.4193	0	0	1	47230	409	0.669525	0.0846587	0	4.45824	1.58815	206	Down2	.	.	AP5Z1,FOXK1,RADIL,Y_RNA	ENSG00000157927.12,ENSG00000164916.9,ENSG00000206895.1,ENSG00000242802.2	AP5Z1	ENSG00000242802.2	2413
chr5:188815-189065	-3.5137	1.41409	-4.76192	0.000232925	0.0117556	42.5134	25.411	5.0785	0	1	47889	605	0.471233	0.0974877	0.459627	5.16857	2.30171	250	Down2	.	.	CCDC127,LRRC14B,PLEKHG4B,SDHA,Y_RNA	ENSG00000073578.12,ENSG00000153404.9,ENSG00000164366.3,ENSG00000185028.3,ENSG00000199540.1	LRRC14B	ENSG00000185028.3	2562
chr13:113873935-113874244	-3.5112	1.40217	-4.54439	0.000360822	0.0146989	41.2751	16.4472	4.1088	0	1	47095	1125	0.54979	0.180433	0.41696	4.87531	2.20955	309	Down2	.	.	CUL4A,PCID2	ENSG00000126226.17,ENSG00000139842.10	CUL4A	ENSG00000139842.10	9738
chr15:89448091-89448334	-3.5112	1.40217	-4.54439	0.000360822	0.0146989	52.4856	20.9144	5.2248	0	1	46434	581	0.535561	0.173493	0.465344	5.18721	2.31465	243	Down2	MFGE8	ENSG00000140545.10	.	.	MFGE8	ENSG00000140545.10	0
chr15:94867499-94867805	-3.5112	1.40217	-4.54439	0.000360822	0.0146989	41.6798	16.6085	4.1491	0	1	47096	1105	0.549279	0.180155	0.41892	4.88783	2.21363	306	Down2	.	.	MCTP2	ENSG00000140563.10	MCTP2	ENSG00000140563.10	26004
chr10:49678347-49678577	-3.509	0.343119	-4.76592	0.000231069	0.0117556	13.8631	22.0965	0	0	1	46926	549	0.651252	0.0974284	0	4.36308	1.58815	230	Down2	.	.	ARHGAP22,ARHGAP22-IT1,MAPK8	ENSG00000107643.11,ENSG00000128805.10,ENSG00000248682.1	ARHGAP22	ENSG00000128805.10	3608
chr10:557110-557334	-3.509	0.343119	-4.76592	0.000231069	0.0117556	14.2344	22.6884	0	0	1	47161	534	0.655837	0.0970802	0	4.39559	1.58815	224	Down2	.	.	.	.	DIP2C	ENSG00000151240.11	72567
chr11:111494518-111494812	-3.509	0.343119	-4.76592	0.000231069	0.0117556	10.8452	17.2864	0	0	1	45088	707	0.607314	0.100403	0	4.06746	1.58815	294	Down2	.	.	SIK2	ENSG00000170145.4	SIK2	ENSG00000170145.4	21403
chr11:60598644-60598861	-3.509	0.343119	-4.76592	0.000231069	0.0117556	14.6936	23.4203	0	0	1	47248	496	0.661304	0.096656	0	4.43481	1.58815	217	Down2	.	.	CCDC86,MS4A10,PTGDR2,ZP1	ENSG00000110104.7,ENSG00000149506.6,ENSG00000172689.1,ENSG00000183134.4	CCDC86	ENSG00000110104.7	10684
chr11:61500999-61501231	-3.509	0.343119	-4.76592	0.000231069	0.0117556	13.7435	21.906	0	0	1	46895.5	556.5	0.649744	0.0975415	0	4.35246	1.58815	232	Down2	.	.	MYRF	ENSG00000124920.9	MYRF	ENSG00000124920.9	18884
chr11:95438816-95439036	-3.509	0.343119	-4.76592	0.000231069	0.0117556	14.4932	23.1009	0	0	1	47212	517	0.658945	0.0968402	0	4.41783	1.58815	220	Down2	.	.	.	.	FAM76B	ENSG00000077458.8	73333
chr12:127765324-127765584	-3.509	0.343119	-4.76592	0.000231069	0.0117556	12.2635	19.5469	0	0	1	46578.5	638.5	0.629609	0.0989779	0	4.21396	1.58815	260	Down2	.	.	.	.	Y_RNA	ENSG00000199584.1	338409
chr12:49297830-49298074	-3.509	0.343119	-4.76592	0.000231069	0.0117556	13.0676	20.8287	0	0	1	46739	602	0.640898	0.0981894	0	4.29085	1.58815	244	Down2	CCDC65	ENSG00000139537.6	.	.	CCDC65	ENSG00000139537.6	0
chr12:49730912-49731177	-3.509	0.343119	-4.76592	0.000231069	0.0117556	12.0321	19.1781	0	0	1	46532	642	0.626192	0.0992078	0	4.19105	1.58815	265	Down2	C1QL4	ENSG00000186897.3	.	.	C1QL4	ENSG00000186897.3	0
chr13:91669736-91669941	-3.509	0.343119	-4.76592	0.000231069	0.0117556	15.5537	24.7912	0	0	1	47482.5	413.5	0.670994	0.0958812	0	4.50552	1.58815	205	Down2	.	.	BRK1P2	ENSG00000227983.1	BRK1P2	ENSG00000227983.1	6268
chr14:50715899-50716207	-3.509	0.343119	-4.76592	0.000231069	0.0117556	10.3523	16.5006	0	0	1	45049	1451	0.598725	0.100903	0	4.01284	1.58815	308	Down2	.	.	SOS2	ENSG00000100485.7	SOS2	ENSG00000100485.7	17623
chr14:62358149-62358366	-3.509	0.343119	-4.76592	0.000231069	0.0117556	14.6936	23.4203	0	0	1	47248	496	0.661304	0.096656	0	4.43481	1.58815	217	Down2	.	.	.	.	COX4I1P1	ENSG00000258956.2	59062
chr16:74937196-74937462	-3.509	0.343119	-4.76592	0.000231069	0.0117556	11.9868	19.106	0	0	1	46528	644	0.625515	0.0992529	0	4.18653	1.58815	266	Down2	WDR59	ENSG00000103091.10	.	.	WDR59	ENSG00000103091.10	457
chr17:48075718-48075928	-3.509	0.343119	-4.76592	0.000231069	0.0117556	15.1833	24.2009	0	0	1	47343	449	0.666906	0.0962116	0	4.4755	1.58815	210	Down2	.	.	DLX3,DLX4	ENSG00000064195.7,ENSG00000108813.9	DLX3	ENSG00000064195.7	3130
chr17:53404615-53404941	-3.509	0.343119	-4.76592	0.000231069	0.0117556	9.7807	15.5896	0	0	1	44791	1603	0.588133	0.10148	0	3.94679	1.58815	326	Down2	.	.	HLF	ENSG00000108924.9	HLF	ENSG00000108924.9	8301
chr19:34992591-34992793	-3.509	0.343119	-4.76592	0.000231069	0.0117556	15.7847	25.1594	0	0	1	47531	386	0.673482	0.0956775	0	4.52394	1.58815	202	Down2	.	.	RPS26P55,UBA2,WTIP,ZNF807	ENSG00000126261.8,ENSG00000142279.8,ENSG00000239210.2,ENSG00000248830.1	WTIP	ENSG00000142279.8	19158
chr1:46993805-46994016	-3.509	0.343119	-4.76592	0.000231069	0.0117556	15.1114	24.0863	0	0	1	47333.5	457.5	0.666098	0.0962764	0	4.4696	1.58815	211	Down2	.	.	DMBX1,KNCN,MKNK1,MKNK1-AS1	ENSG00000079277.15,ENSG00000162456.5,ENSG00000197587.6,ENSG00000269956.1	MKNK1-AS1	ENSG00000269956.1	10353
chr20:40104864-40105124	-3.509	0.343119	-4.76592	0.000231069	0.0117556	12.2635	19.5469	0	0	1	46578.5	638.5	0.629609	0.0989779	0	4.21396	1.58815	260	Down2	.	.	CHD6	ENSG00000124177.10	CHD6	ENSG00000124177.10	8024
chr21:44344077-44344359	-3.509	0.343119	-4.76592	0.000231069	0.0117556	11.3067	18.022	0	0	1	45233	675	0.614939	0.0999357	0	4.11679	1.58815	282	Down2	ERVH48-1	ENSG00000233056.1	.	.	ERVH48-1	ENSG00000233056.1	1398
chr2:213727990-213728236	-3.509	0.343119	-4.76592	0.000231069	0.0117556	12.9614	20.6593	0	0	1	46725	610	0.639456	0.0982926	0	4.28093	1.58815	246	Down2	.	.	PCED1CP	ENSG00000231254.2	PCED1CP	ENSG00000231254.2	31105
chr2:75649274-75649488	-3.509	0.343119	-4.76592	0.000231069	0.0117556	14.8995	23.7486	0	0	1	47303	480	0.663688	0.0964681	0	4.45207	1.58815	214	Down2	.	.	GAPDHP57,snoU13	ENSG00000236167.1,ENSG00000238521.1	snoU13	ENSG00000238521.1	3199
chr3:15190192-15190409	-3.509	0.343119	-4.76592	0.000231069	0.0117556	14.6936	23.4203	0	0	1	47248	496	0.661304	0.096656	0	4.43481	1.58815	217	Down2	.	.	COL6A4P1,RPS3AP53,ZFYVE20	ENSG00000131381.8,ENSG00000227578.1,ENSG00000230524.4	RPS3AP53	ENSG00000227578.1	7305
chr4:159756469-159756673	-3.509	0.343119	-4.76592	0.000231069	0.0117556	15.6299	24.9127	0	0	1	47503	403	0.67182	0.0958137	0	4.51163	1.58815	204	Down2	.	.	FNIP2	ENSG00000052795.8	FNIP2	ENSG00000052795.8	3237
chr4:46982877-46983082	-3.509	0.343119	-4.76592	0.000231069	0.0117556	15.5537	24.7912	0	0	1	47482.5	413.5	0.670994	0.0958812	0	4.50552	1.58815	205	Down2	.	.	GABRA4,GABRB1	ENSG00000109158.6,ENSG00000163288.9	GABRA4	ENSG00000109158.6	12441
chr5:14869442-14869648	-3.509	0.343119	-4.76592	0.000231069	0.0117556	15.4782	24.6709	0	0	1	47376	422	0.670171	0.0959481	0	4.49945	1.58815	206	Down2	ANKH	ENSG00000154122.8	.	.	ANKH	ENSG00000154122.8	1934
chr5:167150413-167150631	-3.509	0.343119	-4.76592	0.000231069	0.0117556	14.6262	23.3128	0	0	1	47231	503	0.660515	0.0967178	0	4.42912	1.58815	218	Down2	.	.	TENM2	ENSG00000145934.11	TENM2	ENSG00000145934.11	31311
chr5:77283254-77283480	-3.509	0.343119	-4.76592	0.000231069	0.0117556	14.1084	22.4876	0	0	1	47109	539	0.654298	0.0971978	0	4.38465	1.58815	226	Down2	.	.	AP3B1	ENSG00000132842.9	AP3B1	ENSG00000132842.9	28218
chr6:125684840-125685078	-3.509	0.343119	-4.76592	0.000231069	0.0117556	13.3971	21.3538	0	0	1	46813	578	0.645278	0.0978718	0	4.32121	1.58815	238	Down2	.	.	.	.	HDDC2	ENSG00000111906.13	61558
chr6:1397339-1397555	-3.509	0.343119	-4.76592	0.000231069	0.0117556	14.7616	23.5287	0	0	1	47272.5	490.5	0.662096	0.0965938	0	4.44053	1.58815	216	Down2	.	.	FOXF2	ENSG00000137273.3	FOXF2	ENSG00000137273.3	7270
chr6:53191955-53192166	-3.509	0.343119	-4.76592	0.000231069	0.0117556	15.1114	24.0863	0	0	1	47333.5	457.5	0.666098	0.0962764	0	4.4696	1.58815	211	Down2	.	.	ELOVL5,RPL31P28,RPL31P33,RPS16P5	ENSG00000012660.9,ENSG00000217527.1,ENSG00000218049.1,ENSG00000219863.4	RPS16P5	ENSG00000217527.1	9979
chr7:106587832-106588054	-3.509	0.343119	-4.76592	0.000231069	0.0117556	14.3626	22.8928	0	0	1	47187	529	0.657386	0.096961	0	4.40666	1.58815	222	Down2	.	.	.	.	PIK3CG	ENSG00000105851.6	65223
chr8:142147866-142148099	-3.509	0.343119	-4.76592	0.000231069	0.0117556	13.6846	21.812	0	0	1	46878	561	0.648994	0.0975974	0	4.34718	1.58815	233	Down2	.	.	DENND3	ENSG00000105339.6	DENND3	ENSG00000105339.6	3204
chr8:41470392-41470626	-3.509	0.343119	-4.76592	0.000231069	0.0117556	13.6261	21.7188	0	0	1	46870	564	0.648246	0.097653	0	4.34194	1.58815	234	Down2	.	.	AGPAT6,NKX6-3	ENSG00000158669.7,ENSG00000165066.11	AGPAT6	ENSG00000158669.7	2095
chr8:77171760-77171976	-3.509	0.343119	-4.76592	0.000231069	0.0117556	14.7616	23.5287	0	0	1	47272.5	490.5	0.662096	0.0965938	0	4.44053	1.58815	216	Down2	.	.	.	.	MRPL9P1	ENSG00000254305.1	344112
chr20:37678825-37679063	-3.50702	1.41991	-4.85043	0.00019521	0.0115771	37.9584	32.0307	5.3346	0	1	48374	593	0.415592	0.0318796	0.469526	5.24357	2.3242	238	Down2	.	.	DHX35	ENSG00000101452.10	DHX35	ENSG00000101452.10	19822
chr8:143534225-143534700	-3.5018	1.56957	-4.43264	0.000452614	0.0164371	29.0881	16.0491	0	3.6828	1	47546	2657	0.479581	0.120466	0.395038	4.62821	2.16502	475	Down2	.	.	BAI1,TSNARE1	ENSG00000171045.10,ENSG00000181790.6	BAI1	ENSG00000181790.6	3185
chr6:130342259-130342543	-3.49646	1.76939	-4.01399	0.00106772	0.0243545	56.1356	22.3688	8.9411	0	1	46074	1365	0.414972	0.17153	0.571171	5.27574	2.5834	284	Down2	L3MBTL3	ENSG00000198945.3	.	.	L3MBTL3	ENSG00000198945.3	557
chr14:93605563-93605888	-3.48734	1.78911	-4.31561	0.000574554	0.0183156	32.7026	31.2751	7.8131	0	1	49220	1804	0.299237	0.00850708	0.545215	5.1288	2.51187	325	Down2	.	.	ITPK1,MOAP1,TMEM251	ENSG00000100605.12,ENSG00000153485.5,ENSG00000165943.4	ITPK1	ENSG00000100605.12	22898
chr5:159935914-159936205	-3.48734	1.78911	-4.31561	0.000574554	0.0183156	36.5235	34.9292	8.726	0	1	49435	1794	0.295314	0.00834604	0.566524	5.27519	2.5703	291	Down2	.	.	.	.	PTTG1	ENSG00000164611.8	86700
chr7:95978894-95979251	-3.48734	1.78911	-4.31561	0.000574554	0.0183156	29.7713	28.4717	7.1128	0	1	48985	1903	0.30232	0.00864354	0.526849	5.00547	2.4636	357	Down2	.	.	SLC25A13	ENSG00000004864.9	SLC25A13	ENSG00000004864.9	27435
chr10:96943318-96943799	-3.48723	3.03415	-4.12071	0.000856869	0.0220159	64.0794	47.5466	2.6396	7.2737	1	48177	794	0.444724	0.0516055	0.218765	5.86384	2.92955	481	Down2	PAWRP1	ENSG00000225533.1	.	.	PAWRP1	ENSG00000225533.1	0
chr3:113557567-113557865	-3.48624	1.57711	-4.54902	0.00035746	0.0146086	35.6656	34.1087	0	5.8702	1	49789	2775	0.376354	0.00838068	0.488725	5.24358	2.3691	298	Down2	GRAMD1C	ENSG00000178075.15	.	.	GRAMD1C	ENSG00000178075.15	0
chr4:184183715-184184068	-3.48537	1.59833	-4.50851	0.000388011	0.0153647	30.1086	21.5957	5.395	0	1	47657	1737	0.381425	0.0657267	0.471791	4.83507	2.32941	353	Down2	.	.	WWC2,WWC2-AS1,snoU13	ENSG00000151718.11,ENSG00000238319.1,ENSG00000251128.1	WWC2	ENSG00000151718.11	2955
chr8:134461828-134462083	-3.48516	1.85993	-4.10976	0.000876401	0.0220159	75.0236	34.8778	0	10.2902	1	48127	1859	0.421656	0.134048	0.597608	5.76475	2.66058	255	Down2	.	.	ST13P6,ST3GAL1	ENSG00000008513.10,ENSG00000225259.3	ST3GAL1	ENSG00000008513.10	26095
chr12:21966198-21966458	-3.4839	2.24919	-3.79084	0.00169455	0.0287319	57.2295	53.754	19.5328	0	1	50010	3580	0.203716	0.0108281	0.708386	5.86969	3.04126	260	Down2	.	.	KCNJ8	ENSG00000121361.3	KCNJ8	ENSG00000121361.3	37683
chr10:91020227-91020482	-3.48334	1.79335	-4.30031	0.000592795	0.0183156	37.5118	44.8429	9.9579	0	1	49376	1683	0.309077	0.032572	0.591494	5.46047	2.64232	255	Down2	.	.	IFIT2,LIPA	ENSG00000107798.13,ENSG00000119922.7	LIPA	ENSG00000107798.13	8412
chr7:50485853-50486107	-3.4815	1.10496	-5.11622	0.000115468	0.00927435	29.2907	25.0108	2.4993	0	1	47181	419	0.520569	0.0309588	0.319589	4.9108	2.02456	254	Down2	.	.	DDC,FIGNL1	ENSG00000132436.7,ENSG00000132437.13	FIGNL1	ENSG00000132436.7	31287
chr8:59496200-59496507	-3.4815	1.10496	-5.11622	0.000115468	0.00927435	24.234	20.693	2.0678	0	1	46035	473	0.520182	0.0319084	0.284761	4.66724	1.9657	307	Down2	.	.	NSMAF,SDCBP	ENSG00000035681.3,ENSG00000137575.7	NSMAF	ENSG00000035681.3	2631
chr10:115323340-115323543	-3.47827	0.349589	-4.42076	0.000463677	0.0164371	10.4713	37.5532	0	0	1	48946	1469	0.600842	0.259115	0	4.54725	1.58815	203	Down2	.	.	HABP2	ENSG00000148702.10	HABP2	ENSG00000148702.10	3701
chr14:95155955-95156185	-3.47827	0.349589	-4.42076	0.000463677	0.0164371	9.242	33.1448	0	0	1	48917	1768	0.577459	0.263348	0	4.39527	1.58815	230	Down2	.	.	RPSAP4,SERPINA13P	ENSG00000187483.5,ENSG00000239269.1	RPSAP4	ENSG00000239269.1	36441
chr7:33972585-33972816	-3.47827	0.349589	-4.42076	0.000463677	0.0164371	9.202	33.0013	0	0	1	48913	1778	0.576637	0.26349	0	4.39004	1.58815	231	Down2	.	.	BMPER	ENSG00000164619.4	BMPER	ENSG00000164619.4	27434
chr8:33448577-33448786	-3.47827	0.349589	-4.42076	0.000463677	0.0164371	10.1707	36.4751	0	0	1	48948	1554	0.595437	0.260127	0	4.51155	1.58815	209	Down2	.	.	DUSP26,RNF122	ENSG00000133874.1,ENSG00000133878.4	DUSP26	ENSG00000133878.4	6540
chr9:80506436-80506757	-3.47827	0.349589	-4.42076	0.000463677	0.0164371	6.622	23.7486	0	0	1	48089	2528	0.512732	0.272936	0	4.00454	1.58815	321	Down2	.	.	.	.	GNAQ	ENSG00000156052.6	68521
chr16:78036973-78037211	-3.47401	1.77608	-4.26221	0.000640861	0.018635	49.1226	37.3691	10.6692	0	1	49168	1781	0.314208	0.0495035	0.604301	5.51972	2.68085	238	Down2	.	.	CLEC3A,KRT8P22	ENSG00000166509.6,ENSG00000260731.1	CLEC3A	ENSG00000166509.6	19202
chr6:3251846-3252055	-3.47401	1.77608	-4.26221	0.000640861	0.018635	55.9386	42.5543	12.1496	0	1	49248	1743	0.30802	0.0483628	0.627937	5.69551	2.75499	209	Down2	.	.	PSMG4,SLC22A23,TUBB2B	ENSG00000137266.10,ENSG00000137285.9,ENSG00000180822.7	PSMG4	ENSG00000180822.7	7074
chr8:140688110-140688436	-3.47401	1.77608	-4.26221	0.000640861	0.018635	35.8625	27.2817	7.7891	0	1	48739	1875	0.328032	0.0523004	0.544618	5.10062	2.51027	326	Down2	.	.	KCNK9	ENSG00000169427.2	KCNK9	ENSG00000169427.2	26849
chr8:121135863-121136151	-3.47119	2.04057	-3.91568	0.0013083	0.025545	51.6655	35.293	13.2253	0	1	49143	2069	0.279899	0.0690063	0.643011	5.516	2.80446	288	Down2	COL14A1	ENSG00000187955.7	.	.	COL14A1	ENSG00000187955.7	1197
chr14:91838988-91839322	-3.46394	3.05339	-4.21155	0.000710981	0.0201905	92.282	72.2768	7.6026	5.2375	1	47847	156	0.486996	0.0393522	0.0836326	6.40425	3.22531	334	Down2	.	.	CCDC88C	ENSG00000015133.14	CCDC88C	ENSG00000015133.14	33788
chr10:69548342-69548616	-3.46292	0.286704	-4.55503	0.000353143	0.0144694	19.3948	9.2741	0	0	1	46604	1654	0.578114	0.158654	0	4.05192	1.58815	274	Down2	.	.	AKR1B10P1,DNAJC12,DNAJC19P1	ENSG00000108176.10,ENSG00000213606.3,ENSG00000237141.1	AKR1B10P1	ENSG00000213606.3	38300
chr10:82359311-82359542	-3.46292	0.286704	-4.55503	0.000353143	0.0144694	23.0051	11.0004	0	0	1	47709	1375	0.609921	0.155593	0	4.25459	1.58815	231	Down2	.	.	SH2D4B	ENSG00000178217.9	SH2D4B	ENSG00000178217.9	7514
chr12:101110978-101111289	-3.46292	0.286704	-4.55503	0.000353143	0.0144694	17.0874	8.1707	0	0	1	46084	1775	0.553888	0.160609	0	3.9056	1.58815	311	Down2	ANO4	ENSG00000151572.12	.	.	ANO4	ENSG00000151572.12	16
chr13:45855306-45855528	-3.46292	0.286704	-4.55503	0.000353143	0.0144694	23.9377	11.4464	0	0	1	47841	1148	0.617173	0.154822	0	4.3026	1.58815	222	Down2	.	.	.	.	TPT1	ENSG00000133112.12	58141
chr14:94406097-94406299	-3.46292	0.286704	-4.55503	0.000353143	0.0144694	26.3078	12.5797	0	0	1	48115	857	0.634154	0.152917	0	4.41787	1.58815	202	Down2	ASB2	ENSG00000100628.7	.	.	ASB2	ENSG00000100628.7	543
chr15:70075312-70075530	-3.46292	0.286704	-4.55503	0.000353143	0.0144694	24.3769	11.6564	0	0	1	47907	1110	0.62047	0.154463	0	4.32468	1.58815	218	Down2	.	.	.	.	LINC00593	ENSG00000259703.1	52044
chr15:72361396-72361645	-3.46292	0.286704	-4.55503	0.000353143	0.0144694	21.342	10.2052	0	0	1	47539	1537	0.596068	0.156992	0	4.16477	1.58815	249	Down2	.	.	MYO9A,SENP8	ENSG00000066933.11,ENSG00000166192.10	MYO9A	ENSG00000066933.11	22419
chr15:99852571-99852798	-3.46292	0.286704	-4.55503	0.000353143	0.0144694	23.4104	11.1943	0	0	1	47752	1361	0.613116	0.155257	0	4.27565	1.58815	227	Down2	.	.	HNRNPA1P62,LRRC28	ENSG00000168904.10,ENSG00000259228.1	LRRC28	ENSG00000168904.10	8011
chr17:20093389-20093644	-3.46292	0.286704	-4.55503	0.000353143	0.0144694	20.8399	9.9651	0	0	1	47135.5	1556.5	0.591629	0.157419	0	4.1365	1.58815	255	Down2	.	.	SPECC1	ENSG00000128487.12	SPECC1	ENSG00000128487.12	15206
chr18:29302497-29302703	-3.46292	0.286704	-4.55503	0.000353143	0.0144694	25.7969	12.3354	0	0	1	48068	958	0.630656	0.153321	0	4.3938	1.58815	206	Down2	LRRC37A7P	ENSG00000265158.1	.	.	LRRC37A7P	ENSG00000265158.1	1459
chr19:35610067-35610292	-3.46292	0.286704	-4.55503	0.000353143	0.0144694	23.6185	11.2938	0	0	1	47774.5	1182.5	0.61473	0.155085	0	4.28635	1.58815	225	Down2	FXYD3	ENSG00000089356.12	.	.	FXYD3	ENSG00000089356.12	0
chr1:171686345-171686585	-3.46292	0.286704	-4.55503	0.000353143	0.0144694	22.1424	10.5879	0	0	1	47616	1470	0.60289	0.156315	0	4.20869	1.58815	240	Down2	.	.	PFN1P1,RPL4P3,VAMP4	ENSG00000117533.10,ENSG00000230364.1,ENSG00000233328.3	VAMP4	ENSG00000117533.10	24616
chr1:172514821-172515100	-3.46292	0.286704	-4.55503	0.000353143	0.0144694	19.0472	9.1079	0	0	1	46522	1681	0.574686	0.158951	0	4.03081	1.58815	279	Down2	.	.	SUCO	ENSG00000094975.9	SUCO	ENSG00000094975.9	7371
chr1:32811171-32811448	-3.46292	0.286704	-4.55503	0.000353143	0.0144694	19.1847	9.1736	0	0	1	46566	1663	0.576051	0.158833	0	4.0392	1.58815	277	Down2	.	.	BSDC1,FAM229A,HDAC1,MARCKSL1,TSSK3	ENSG00000116478.7,ENSG00000160058.14,ENSG00000162526.6,ENSG00000175130.6,ENSG00000225828.1	TSSK3	ENSG00000162526.6	5675
chr1:36983140-36983408	-3.46292	0.286704	-4.55503	0.000353143	0.0144694	19.829	9.4817	0	0	1	46685.5	1629.5	0.582297	0.158282	0	4.07786	1.58815	268	Down2	.	.	CSF3R	ENSG00000119535.13	CSF3R	ENSG00000119535.13	34261
chr22:30651957-30652164	-3.46292	0.286704	-4.55503	0.000353143	0.0144694	25.6723	12.2758	0	0	1	48066	975	0.62979	0.15342	0	4.38786	1.58815	207	Down2	.	.	GATSL3,LIF,OSM,TBC1D10A	ENSG00000099985.3,ENSG00000099992.11,ENSG00000128342.4,ENSG00000239282.3	LIF	ENSG00000128342.4	9117
chr2:149411124-149411411	-3.46292	0.286704	-4.55503	0.000353143	0.0144694	18.5163	8.854	0	0	1	46398.5	1707.5	0.569306	0.159404	0	3.99796	1.58815	287	Down2	.	.	EPC2	ENSG00000135999.7	EPC2	ENSG00000135999.7	8135
chr2:150754518-150754924	-3.46292	0.286704	-4.55503	0.000353143	0.0144694	13.0891	6.2589	0	0	1	43988	2812	0.501525	0.163596	0	3.61024	1.58815	406	Down2	.	.	.	.	MMADHC	ENSG00000168288.8	310188
chr2:160031861-160032086	-3.46292	0.286704	-4.55503	0.000353143	0.0144694	23.6185	11.2938	0	0	1	47774.5	1182.5	0.61473	0.155085	0	4.28635	1.58815	225	Down2	.	.	TANC1	ENSG00000115183.9	TANC1	ENSG00000115183.9	23444
chr2:28213024-28213279	-3.46292	0.286704	-4.55503	0.000353143	0.0144694	20.8399	9.9651	0	0	1	47135.5	1556.5	0.591629	0.157419	0	4.1365	1.58815	255	Down2	.	.	.	.	BRE	ENSG00000158019.16	95537
chr2:70298107-70298325	-3.46292	0.286704	-4.55503	0.000353143	0.0144694	24.3769	11.6564	0	0	1	47907	1110	0.62047	0.154463	0	4.32468	1.58815	218	Down2	PCBP1-AS1	ENSG00000179818.9	.	.	PCBP1-AS1	ENSG00000179818.9	173
chr3:128327320-128327532	-3.46292	0.286704	-4.55503	0.000353143	0.0144694	25.0668	11.9863	0	0	1	48009	1049	0.625507	0.153904	0	4.35867	1.58815	212	Down2	.	.	C3orf27,RPN1	ENSG00000163902.7,ENSG00000198685.2	RPN1	ENSG00000163902.7	18578
chr3:13537873-13538116	-3.46292	0.286704	-4.55503	0.000353143	0.0144694	21.869	10.4572	0	0	1	47573	1483	0.600594	0.156546	0	4.19384	1.58815	243	Down2	HDAC11	ENSG00000163517.10	.	.	HDAC11	ENSG00000163517.10	0
chr3:147079751-147079988	-3.46292	0.286704	-4.55503	0.000353143	0.0144694	22.4227	10.7219	0	0	1	47645	1445	0.60521	0.15608	0	4.22376	1.58815	237	Down2	.	.	ZIC1,ZIC4,ZIC4-AS1	ENSG00000152977.5,ENSG00000174963.13,ENSG00000241202.1	ZIC4-AS1	ENSG00000241202.1	24767
chr3:169387006-169387225	-3.46292	0.286704	-4.55503	0.000353143	0.0144694	24.2656	11.6032	0	0	1	47890	1120	0.619641	0.154554	0	4.31911	1.58815	219	Down2	.	.	MECOM	ENSG00000085276.13	MECOM	ENSG00000085276.13	5600
chr3:17973801-17974027	-3.46292	0.286704	-4.55503	0.000353143	0.0144694	23.514	11.2438	0	0	1	47763	1333	0.613921	0.155171	0	4.28099	1.58815	226	Down2	.	.	.	.	PDCL3P3	ENSG00000214286.2	54140
chr3:71690953-71691163	-3.46292	0.286704	-4.55503	0.000353143	0.0144694	25.3056	12.1005	0	0	1	48042	1029	0.627211	0.153713	0	4.37025	1.58815	210	Down2	.	.	.	.	FOXP1	ENSG00000114861.14	57813
chr4:171180834-171181099	-3.46292	0.286704	-4.55503	0.000353143	0.0144694	20.0535	9.5891	0	0	1	46754	1599	0.584417	0.15809	0	4.09109	1.58815	265	Down2	.	.	.	.	APOBEC3AP1	ENSG00000248822.1	159865
chr4:55578484-55578748	-3.46292	0.286704	-4.55503	0.000353143	0.0144694	20.1294	9.6254	0	0	1	46809	1592	0.585128	0.158025	0	4.09554	1.58815	264	Down2	.	.	KIT	ENSG00000157404.11	KIT	ENSG00000157404.11	16711
chr4:8453304-8453507	-3.46292	0.286704	-4.55503	0.000353143	0.0144694	26.1782	12.5177	0	0	1	48098	862	0.633275	0.153019	0	4.4118	1.58815	203	Down2	.	.	ACOX3,TRMT44	ENSG00000087008.11,ENSG00000155275.14	TRMT44	ENSG00000155275.14	2637
chr5:108816579-108816866	-3.46292	0.286704	-4.55503	0.000353143	0.0144694	18.5163	8.854	0	0	1	46398.5	1707.5	0.569306	0.159404	0	3.99796	1.58815	287	Down2	.	.	.	.	PJA2	ENSG00000198961.5	70884
chr5:142078787-142079023	-3.46292	0.286704	-4.55503	0.000353143	0.0144694	22.5177	10.7674	0	0	1	47655.5	1435.5	0.605989	0.156	0	4.22884	1.58815	236	Down2	FGF1	ENSG00000113578.13	.	.	FGF1	ENSG00000113578.13	1170
chr5:148822223-148822432	-3.46292	0.286704	-4.55503	0.000353143	0.0144694	25.4266	12.1584	0	0	1	48058	1014	0.628067	0.153616	0	4.37609	1.58815	209	Down2	.	.	IL17B	ENSG00000127743.5	IL17B	ENSG00000127743.5	38458
chr6:122170794-122171007	-3.46292	0.286704	-4.55503	0.000353143	0.0144694	24.9492	11.93	0	0	1	47990	1060	0.62466	0.153999	0	4.35293	1.58815	213	Down2	.	.	HMGB3P18	ENSG00000220184.2	HMGB3P18	ENSG00000220184.2	8908
chr6:125474797-125475053	-3.46292	0.286704	-4.55503	0.000353143	0.0144694	20.7585	9.9262	0	0	1	47114.5	1564.5	0.590898	0.157488	0	4.13187	1.58815	256	Down2	TPD52L1	ENSG00000111907.16	.	.	TPD52L1	ENSG00000111907.16	0
chr6:129796602-129796825	-3.46292	0.286704	-4.55503	0.000353143	0.0144694	23.8304	11.3951	0	0	1	47834	1158	0.616355	0.154911	0	4.29716	1.58815	223	Down2	.	.	LAMA2	ENSG00000196569.7	LAMA2	ENSG00000196569.7	15004
chr6:88639568-88639850	-3.46292	0.286704	-4.55503	0.000353143	0.0144694	18.8446	9.011	0	0	1	46477	1689	0.572654	0.159124	0	4.01836	1.58815	282	Down2	.	.	.	.	Y_RNA	ENSG00000207131.1	103565
chr7:41122650-41122926	-3.46292	0.286704	-4.55503	0.000353143	0.0144694	19.2542	9.2069	0	0	1	46590	1659	0.576737	0.158774	0	4.04342	1.58815	276	Down2	.	.	.	.	C7orf10	ENSG00000175600.11	274894
chr7:54685293-54685564	-3.46292	0.286704	-4.55503	0.000353143	0.0144694	19.6095	9.3768	0	0	1	46647	1646	0.580196	0.15847	0	4.06481	1.58815	271	Down2	.	.	GS1-18A18.2,RPL31P35	ENSG00000228735.1,ENSG00000232612.1	RPL31P35	ENSG00000232612.1	38488
chr8:127888984-127889220	-3.46292	0.286704	-4.55503	0.000353143	0.0144694	22.5177	10.7674	0	0	1	47655.5	1435.5	0.605989	0.156	0	4.22884	1.58815	236	Down2	.	.	PCAT1	ENSG00000253438.2	PCAT1	ENSG00000253438.2	29684
chr8:56972817-56973123	-3.46292	0.286704	-4.55503	0.000353143	0.0144694	17.3666	8.3042	0	0	1	46162	1763	0.557015	0.160376	0	3.92412	1.58815	306	Down2	.	.	NPM1P21,RPS20	ENSG00000008988.5,ENSG00000248578.1	RPS20	ENSG00000008988.5	13793
chr8:65480326-65480544	-3.46292	0.286704	-4.55503	0.000353143	0.0144694	24.3769	11.6564	0	0	1	47907	1110	0.62047	0.154463	0	4.32468	1.58815	218	Down2	.	.	BHLHE22,CYP7B1	ENSG00000172817.3,ENSG00000180828.1	BHLHE22	ENSG00000180828.1	12271
chr8:98338137-98338425	-3.46292	0.286704	-4.55503	0.000353143	0.0144694	18.452	8.8233	0	0	1	46382	1714	0.568643	0.159458	0	3.99393	1.58815	288	Down2	.	.	TSPYL5,U3	ENSG00000180543.3,ENSG00000207215.1	U3	ENSG00000207215.1	32069
chr9:34958199-34958528	-3.46292	0.286704	-4.55503	0.000353143	0.0144694	16.1525	7.7237	0	0	1	46024	1852	0.542977	0.161377	0	3.84179	1.58815	329	Down2	KIAA1045	ENSG00000122733.11	.	.	KIAA1045	ENSG00000122733.11	0
chr9:95922355-95922582	-3.46292	0.286704	-4.55503	0.000353143	0.0144694	23.4104	11.1943	0	0	1	47752	1361	0.613116	0.155257	0	4.27565	1.58815	227	Down2	.	.	NINJ1,WNK2	ENSG00000131669.5,ENSG00000165238.12	WNK2	ENSG00000165238.12	24617
chrX:110099214-110099431	-3.46292	0.286704	-4.55503	0.000353143	0.0144694	24.4893	11.7101	0	0	1	47919	1088	0.621302	0.154372	0	4.33027	1.58815	217	Down2	.	.	.	.	CHRDL1	ENSG00000101938.10	59928
chrX:133898350-133898618	-3.46292	0.286704	-4.55503	0.000353143	0.0144694	19.829	9.4817	0	0	1	46685.5	1629.5	0.582297	0.158282	0	4.07786	1.58815	268	Down2	PLAC1	ENSG00000170965.5	.	.	PLAC1	ENSG00000170965.5	0
chrX:15567868-15568107	-3.46292	0.286704	-4.55503	0.000353143	0.0144694	22.235	10.6322	0	0	1	47631	1454	0.603661	0.156238	0	4.21369	1.58815	239	Down2	.	.	ACE2,BMX	ENSG00000102010.10,ENSG00000130234.6	ACE2	ENSG00000130234.6	16304
chr11:128105939-128106410	-3.4613	1.39869	-4.77245	0.000228073	0.0117556	18.0524	16.1853	2.6956	0	1	44452	1108	0.41253	0.0229328	0.333929	4.3294	2.04984	471	Down2	.	.	.	.	ETS1	ENSG00000134954.10	227436
chr12:82587505-82587784	-3.4613	1.39869	-4.77245	0.000228073	0.0117556	30.4755	27.3237	4.5506	0	1	48619	999	0.40607	0.0211722	0.437513	4.994	2.25301	279	Down2	.	.	.	.	CCDC59	ENSG00000133773.7	162117
chr1:228688766-228688986	-3.45989	1.40562	-4.76807	0.000230076	0.0117556	33.8174	40.4266	5.771	0	1	49137	923	0.410271	0.033174	0.485313	5.32165	2.36099	220	Down2	.	.	BTNL10,HIST3H2A,HIST3H2BA,HIST3H2BB,RNF187	ENSG00000168159.9,ENSG00000181201.2,ENSG00000181218.4,ENSG00000196890.3,ENSG00000215811.3	RNF187	ENSG00000168159.9	7829
chr2:122051019-122051358	-3.45989	1.40562	-4.76807	0.000230076	0.0117556	21.9464	26.2355	3.7452	0	1	47838	1086	0.423887	0.0356708	0.398393	4.75556	2.17172	339	Down2	.	.	TFCP2L1	ENSG00000115112.7	TFCP2L1	ENSG00000115112.7	8236
chr9:123325457-123325685	-3.45989	1.40562	-4.76807	0.000230076	0.0117556	32.6309	39.0081	5.5686	0	1	49085	951	0.411737	0.0333819	0.47815	5.27407	2.34416	228	Down2	.	.	CDK5RAP2	ENSG00000136861.13	CDK5RAP2	ENSG00000136861.13	16599
chr4:154331131-154331428	-3.45681	2.05078	-3.94068	0.00124234	0.025545	37.5749	47.0574	12.8245	0	1	49093	2062	0.264017	0.040875	0.637578	5.49423	2.78642	297	Down2	.	.	.	.	KIAA0922	ENSG00000121210.11	56071
chrX:12789703-12789927	-3.44893	2.62388	-4.12864	0.000843013	0.0220159	109.13	73.7373	5.668	7.8095	1	48052	197	0.48087	0.0620595	0.0720292	6.53555	3.27596	224	Down2	.	.	PRPS2	ENSG00000101911.8	PRPS2	ENSG00000101911.8	19548
chr18:44209451-44209708	-3.44478	1.37145	-4.48788	0.000404584	0.0158853	45.4909	19.7751	4.9402	0	1	46310	702	0.515826	0.159856	0.454064	5.05482	2.28926	257	Down2	.	.	LOXHD1	ENSG00000167210.12	LOXHD1	ENSG00000167210.12	27289
chr2:169637869-169638118	-3.44478	1.37145	-4.48788	0.000404584	0.0158853	46.9525	20.4104	5.0989	0	1	46410	687	0.513979	0.15902	0.460434	5.09608	2.30353	249	Down2	.	.	CERS6-AS1,NOSTRIN	ENSG00000163072.10,ENSG00000227617.4	CERS6-AS1	ENSG00000227617.4	3181
chr8:71446799-71447047	-3.44478	1.37145	-4.48788	0.000404584	0.0158853	47.1418	20.4927	5.1195	0	1	46424	686	0.51374	0.158914	0.461244	5.10134	2.30536	248	Down2	.	.	.	.	Metazoa_SRP	ENSG00000253143.2	53941
chr1:203236525-203236756	-3.44261	0.297976	-4.65844	0.000286668	0.0136818	16.1035	16.5006	0	0	1	46441	524	0.676843	0.00514983	0	4.2711	1.58815	231	Down2	.	.	BTG2,CHIT1,NPM1P40	ENSG00000133063.11,ENSG00000159388.5,ENSG00000236523.2	CHIT1	ENSG00000133063.11	5182
chr2:128991190-128991414	-3.44227	1.53293	-4.21373	0.000707808	0.0201381	66.4271	28.3605	0	7.8095	1	47086	1357	0.473098	0.153275	0.545126	5.54437	2.51163	224	Down2	.	.	DYNLT3P2,UGGT1	ENSG00000136731.8,ENSG00000229758.2	DYNLT3P2	ENSG00000229758.2	33715
chr13:27009868-27010173	-3.4416	1.75327	-4.13887	0.000825456	0.0220159	41.8164	24.9944	8.3254	0	1	48402	1860	0.353949	0.0977628	0.557506	5.14679	2.54524	305	Down2	.	.	CDK8	ENSG00000132964.7	CDK8	ENSG00000132964.7	35658
chr1:51762621-51762881	-3.4416	1.75327	-4.13887	0.000825456	0.0220159	49.0539	29.3204	9.7664	0	1	48723	1815	0.345854	0.0951043	0.587859	5.35839	2.63159	260	Down2	TTC39A	ENSG00000085831.11	.	.	TTC39A	ENSG00000085831.11	89
chr5:137203425-137203742	-3.4416	1.75327	-4.13887	0.000825456	0.0220159	40.2335	24.0483	8.0103	0	1	48256	1877	0.35582	0.0984044	0.550052	5.09606	2.5249	317	Down2	MYOT	ENSG00000120729.5	.	.	MYOT	ENSG00000120729.5	0
chr1:184951304-184951613	-3.4405	1.54127	-4.36582	0.000518579	0.0176072	41.2751	24.6709	0	5.6613	1	48958	1931	0.441229	0.0979795	0.481463	5.12964	2.35191	309	Down2	.	.	FAM129A,GS1-120K12.4	ENSG00000135842.12,ENSG00000260976.1	FAM129A	ENSG00000135842.12	7622
chrX:131353478-131353695	-3.44046	1.07535	-4.55895	0.000350354	0.0144694	39.1828	23.4203	0	4.0307	1	48658	1568	0.508122	0.0988437	0.413105	5.06137	2.20159	217	Down2	RAP2C,RAP2C-AS1	ENSG00000123728.5,ENSG00000232160.2	.	.	RAP2C	ENSG00000123728.5	7
chr9:101684098-101684378	-3.43837	2.01843	-3.79653	0.00167468	0.0284997	56.9375	31.7637	13.6032	0	1	48409	2152	0.299241	0.105663	0.647952	5.51267	2.82106	280	Down2	.	.	COL15A1	ENSG00000204291.6	COL15A1	ENSG00000204291.6	21084
chr6:52516954-52517210	-3.43502	0.258946	-4.31408	0.000576351	0.0183156	24.9102	7.4446	0	0	1	48219	1899	0.535794	0.256638	0	4.09433	1.58815	256	Down2	.	.	TMEM14A	ENSG00000096092.5	TMEM14A	ENSG00000096092.5	18698
chr1:202088131-202088415	-3.43382	1.37707	-4.65641	0.000287838	0.0136818	33.6814	22.3688	4.4705	0	1	47322	681	0.449558	0.0799541	0.433934	4.9313	2.24532	284	Down2	.	.	ARL8A,CRIP1P3,GPR37L1,PTPN7,PTPRVP	ENSG00000143851.11,ENSG00000143862.3,ENSG00000170075.8,ENSG00000227109.1,ENSG00000243323.1	GPR37L1	ENSG00000170075.8	3572
chr2:209331133-209331448	-3.43382	1.37707	-4.65641	0.000287838	0.0136818	30.3667	20.1675	4.0306	0	1	46663.5	697.5	0.453008	0.0813041	0.413098	4.79753	2.20158	315	Down2	.	.	PTH2R	ENSG00000144407.5	PTH2R	ENSG00000144407.5	22364
chr6:10801586-10801817	-3.43382	1.37707	-4.65641	0.000287838	0.0136818	41.4091	27.5011	5.4962	0	1	48122	624	0.440959	0.0772212	0.475525	5.20205	2.33805	231	Down2	.	.	MAK,TMEM14B	ENSG00000111837.7,ENSG00000137210.9	MAK	ENSG00000111837.7	29294
chr6:136628582-136628897	-3.43382	1.37707	-4.65641	0.000287838	0.0136818	30.3667	20.1675	4.0306	0	1	46663.5	697.5	0.453008	0.0813041	0.413098	4.79753	2.20158	315	Down2	.	.	BCLAF1	ENSG00000029363.11	BCLAF1	ENSG00000029363.11	17593
chr7:45194320-45194561	-3.43382	1.37707	-4.65641	0.000287838	0.0136818	39.6909	26.36	5.2682	0	1	48014	631	0.442892	0.0777842	0.467007	5.14609	2.31844	241	Down2	.	.	RAMP3,TBRG4	ENSG00000122679.4,ENSG00000136270.9	RAMP3	ENSG00000122679.4	2830
chr8:123807374-123807609	-3.4308	1.39869	-4.64913	0.000292082	0.0138192	27.1362	43.2528	5.4027	0	1	47749	579	0.456656	0.0877079	0.472076	5.22271	2.33007	235	Down2	.	.	ZHX2	ENSG00000178764.6	ZHX2	ENSG00000178764.6	13741
chr15:41139709-41139964	-3.43022	0.282867	-4.60004	0.000322457	0.0144694	16.6719	12.4564	0	0	1	45858	864	0.632399	0.0625086	0	4.12465	1.58815	255	Down2	.	.	DNAJC17,PPP1R14D,RHOV,SPINT1,VPS18,ZFYVE19	ENSG00000104129.5,ENSG00000104140.6,ENSG00000104142.6,ENSG00000166140.13,ENSG00000166143.5,ENSG00000166145.10	SPINT1	ENSG00000166145.10	2836
chr1:207038419-207038638	-3.43022	0.282867	-4.60004	0.000322457	0.0144694	19.4125	14.504	0	0	1	46464	501	0.659073	0.0613389	0	4.30841	1.58815	219	Down2	IL20	ENSG00000162891.6	.	.	IL20	ENSG00000162891.6	62
chr13:97762252-97762509	-3.42901	2.02729	-3.91509	0.00130989	0.025545	49.6265	44.494	14.8206	0	1	49618	2696	0.238092	0.0194425	0.662779	5.64389	2.87208	257	Down2	.	.	.	.	snoU13	ENSG00000238522.1	52619
chr18:55710859-55711074	-3.42901	2.02729	-3.91509	0.00130989	0.025545	59.321	53.1858	17.7158	0	1	49646	2553	0.23125	0.0188245	0.692637	5.88705	2.98063	215	Down2	NEDD4L	ENSG00000049759.12	.	.	NEDD4L	ENSG00000049759.12	526
chr15:85131326-85131565	-3.4276	2.20624	-3.58477	0.00259998	0.036723	75.5991	42.5289	21.249	0	1	48655	2770	0.248779	0.0989166	0.721631	5.90274	3.0942	239	Down2	.	.	EGLN1P1,LINC00933,SCAND2P,UBE2Q2P1,ZSCAN2	ENSG00000176371.9,ENSG00000176700.15,ENSG00000189136.4,ENSG00000254779.4,ENSG00000259728.1	ZSCAN2	ENSG00000176371.9	12653
chr8:123584663-123584880	-3.42537	0.297976	-4.60851	0.000316989	0.0144694	14.6936	20.4927	0	0	1	46649	499	0.661304	0.069673	0	4.35012	1.58815	217	Down2	.	.	.	.	snoU13	ENSG00000238901.1	98651
chr7:132141265-132141571	-3.40684	2.29378	-3.61376	0.00244792	0.0353957	45.1531	49.8255	18.671	0	1	49801	4013	0.190015	0.017507	0.70116	5.65655	3.01314	306	Down2	.	.	.	.	PLXNA4	ENSG00000221866.5	119659
chr2:118761021-118761243	-3.40633	1.54009	-4.41187	0.000472142	0.0164936	43.0879	45.7856	0	7.8799	1	49766	2730	0.357654	0.0109255	0.546868	5.56755	2.51631	222	Down2	.	.	CCDC93	ENSG00000125633.6	CCDC93	ENSG00000125633.6	2308
chr8:125586781-125587093	-3.40466	1.71608	-3.7261	0.0019383	0.030186	54.5043	16.2891	8.1387	0	1	45111	1932	0.452975	0.230914	0.553128	5.05799	2.53326	312	Down2	.	.	MTSS1,NDUFB9,TATDN1	ENSG00000147684.3,ENSG00000147687.12,ENSG00000170873.14	MTSS1	ENSG00000170873.14	5699
chr3:168867222-168867510	-3.40145	1.74251	-4.16747	0.000778332	0.0214107	36.904	30.8814	8.8169	0	1	49042	1941	0.300954	0.0336383	0.568504	5.2007	2.57587	288	Down2	MECOM	ENSG00000085276.13	.	.	MECOM	ENSG00000085276.13	1700
chr6:100008681-100008920	-3.40145	1.74251	-4.16747	0.000778332	0.0214107	44.47	37.2128	10.6245	0	1	49256	1897	0.293356	0.032556	0.603527	5.44948	2.67849	239	Down2	CCNC	ENSG00000112237.8	.	.	CCNC	ENSG00000112237.8	615
chr7:141538479-141538738	-3.39755	2.35612	-3.53824	0.00286412	0.0392251	57.4505	58.8672	24.5102	0	1	50159	4665	0.161978	0.00417416	0.743371	5.93455	3.1852	259	Down2	.	.	MTND1P3,MTND2P5,MYL6P4,OR9A1P,OR9A3P,PRSS37,TAS2R5	ENSG00000127366.4,ENSG00000165076.9,ENSG00000224354.2,ENSG00000237621.3,ENSG00000239648.1,ENSG00000240031.1,ENSG00000240677.1	PRSS37	ENSG00000165076.9	2274
chr1:233104836-233105093	-3.3944	1.75209	-4.14235	0.000819577	0.0220159	33.0843	44.494	9.8804	0	1	49155	1773	0.314881	0.0546907	0.590033	5.37172	2.638	257	Down2	.	.	NTPCR,PCNXL2	ENSG00000135749.14,ENSG00000135778.7	NTPCR	ENSG00000135778.7	7187
chr8:104093108-104093409	-3.3944	1.75209	-4.14235	0.000819577	0.0220159	28.2481	37.9899	8.4361	0	1	48718	1888	0.321794	0.0562148	0.560047	5.16172	2.55225	301	Down2	.	.	MTND1P5	ENSG00000253795.1	MTND1P5	ENSG00000253795.1	4471
chr8:23836832-23837120	-3.39146	1.87917	-3.94605	0.00122864	0.025545	44.2847	30.8814	11.0211	0	1	49035	2056	0.292304	0.0669567	0.610265	5.32311	2.69918	288	Down2	.	.	.	.	STC1	ENSG00000159167.7	124512
chr5:131637747-131637998	-3.38924	1.37614	-4.59337	0.000326821	0.0144694	25.4064	37.9646	5.0583	0	1	48557	996	0.443426	0.076868	0.458823	5.09251	2.2999	251	Down2	.	.	P4HA2,PDLIM4,SLC22A4	ENSG00000072682.14,ENSG00000131435.8,ENSG00000197208.5	SLC22A4	ENSG00000197208.5	6629
chr19:13172167-13172514	-3.38608	0.250606	-4.42825	0.00045667	0.0164371	13.7831	7.3231	0	0	1	43814	1876	0.53257	0.139682	0	3.71912	1.58815	347	Down2	.	.	LYL1,NFIX,TRMT1	ENSG00000008441.12,ENSG00000104903.4,ENSG00000104907.8	NFIX	ENSG00000008441.12	8304
chr3:15599219-15599436	-3.38608	0.250606	-4.42825	0.00045667	0.0164371	22.0403	11.7101	0	0	1	47560	1098	0.621302	0.133406	0	4.26298	1.58815	217	Down2	.	.	BTD,COLQ,HACL1	ENSG00000131373.10,ENSG00000169814.8,ENSG00000206561.8	COLQ	ENSG00000206561.8	35961
chr8:4733022-4733230	-3.38608	0.250606	-4.42825	0.00045667	0.0164371	22.994	12.2168	0	0	1	47650	998	0.628927	0.13269	0	4.31435	1.58815	208	Down2	.	.	.	.	PAICSP4	ENSG00000254244.1	88168
chr3:186543276-186543553	-3.38595	2.17996	-3.44755	0.00345851	0.0438573	69.065	32.1078	18.334	0	1	46872	3062	0.272599	0.136042	0.698218	5.65268	3.00184	277	Down2	.	.	ADIPOQ,ADIPOQ-AS1,EIF4A2,RFC4	ENSG00000156976.10,ENSG00000163918.6,ENSG00000181092.5,ENSG00000226482.1	ADIPOQ	ENSG00000181092.5	16911
chr14:24885451-24885668	-3.37702	0.282867	-4.45307	0.000434201	0.0164371	12.2446	23.4203	0	0	1	47285	636	0.629334	0.135858	0	4.3274	1.58815	217	Down2	.	.	CBLN3,KHNYN,NFATC4,NYNRIN,SDR39U1	ENSG00000100441.5,ENSG00000100445.12,ENSG00000100968.9,ENSG00000139899.6,ENSG00000205978.5	NYNRIN	ENSG00000205978.5	3651
chr10:120091889-120092226	-3.37514	1.72255	-4.06992	0.000951356	0.0222885	34.6919	22.6211	7.5349	0	1	48160	1989	0.337431	0.0832506	0.53815	4.95803	2.49308	337	Down2	.	.	FAM204A,LINC00867	ENSG00000165669.9,ENSG00000232139.1	FAM204A	ENSG00000165669.9	6028
chr5:141071758-141071983	-3.37514	1.72255	-4.06992	0.000951356	0.0222885	51.9608	33.8813	11.2856	0	1	48986	1842	0.318638	0.0776588	0.614598	5.49279	2.71265	225	Down2	.	.	ARAP3,FCHSD1	ENSG00000120318.11,ENSG00000197948.6	ARAP3	ENSG00000120318.11	9970
chr7:158653977-158654184	-3.37514	1.72255	-4.06992	0.000951356	0.0222885	56.4791	36.8275	12.267	0	1	49054	1832	0.314429	0.0765128	0.62966	5.6052	2.76056	207	Down2	.	.	ESYT2,WDR60	ENSG00000117868.11,ENSG00000126870.11	WDR60	ENSG00000126870.11	4708
chr5:174961170-174961466	-3.37404	1.51055	-4.28569	0.000610797	0.0183156	39.4972	25.7544	0	5.9099	1	49083	1982	0.417413	0.0814595	0.490072	5.12778	2.37232	296	Down2	.	.	SFXN1	ENSG00000164466.8	SFXN1	ENSG00000164466.8	12281
chr10:33212891-33213211	-3.37228	1.33788	-4.41622	0.000467983	0.0164371	33.2136	15.8819	3.9676	0	1	46248	1329	0.500418	0.147862	0.409939	4.70908	2.19509	320	Down2	.	.	AK3P5,ITGB1	ENSG00000150093.14,ENSG00000228816.1	ITGB1	ENSG00000150093.14	8435
chr2:231917682-231917935	-3.37228	1.33788	-4.41622	0.000467983	0.0164371	42.0092	20.0877	5.0183	0	1	46564	797	0.489586	0.142447	0.457224	5.01092	2.29632	253	Down2	.	.	C2orf72,PSMD1	ENSG00000173692.8,ENSG00000204128.5	PSMD1	ENSG00000173692.8	3644
chr11:57335749-57335999	-3.3719	1.37707	-4.42354	0.000461063	0.0164371	21.2567	45.7398	5.0785	0	1	46826	652	0.504574	0.146187	0.459627	5.10396	2.30171	250	Down2	UBE2L6	ENSG00000156587.11	.	.	UBE2L6	ENSG00000156587.11	0
chr4:48700434-48700689	-3.36546	2.18938	-3.63801	0.00232758	0.0340836	54.1837	49.8255	19.9158	0	1	50050	4277	0.190936	0.0146651	0.711467	5.78052	3.05342	255	Down2	.	.	FRYL	ENSG00000075539.9	FRYL	ENSG00000075539.9	17246
chrX:118615329-118615806	-3.36546	2.18938	-3.63801	0.00232758	0.0340836	28.9661	26.6363	10.6468	0	1	49581	4533	0.210143	0.0163662	0.603914	4.94419	2.67967	477	Down2	.	.	SLC25A5,SLC25A5-AS1,Y_RNA	ENSG00000005022.5,ENSG00000224281.4,ENSG00000252147.1	SLC25A5	ENSG00000005022.5	11104
chr10:44185621-44185879	-3.36101	1.35208	-4.59164	0.000327965	0.0144694	28.8366	29.5477	4.921	0	1	48789	1127	0.378625	0.00471558	0.453282	5.00885	2.28752	258	Down2	.	.	UQCRHP3,ZNF32,ZNF32-AS1,ZNF32-AS2	ENSG00000169740.9,ENSG00000224162.1,ENSG00000226245.1,ENSG00000230565.1	ZNF32	ENSG00000169740.9	41317
chr15:98971710-98971939	-3.36101	1.35208	-4.59164	0.000327965	0.0144694	32.4884	33.2895	5.5442	0	1	49116	1087	0.375014	0.00462095	0.477272	5.16564	2.34211	229	Down2	.	.	.	.	FAM169B	ENSG00000185087.7	57269
chr5:148865426-148865685	-3.36101	1.35208	-4.59164	0.000327965	0.0144694	28.7252	29.4336	4.902	0	1	48779	1129	0.378732	0.00471864	0.452502	5.00379	2.28579	259	Down2	.	.	CSNK1A1	ENSG00000113712.12	CSNK1A1	ENSG00000113712.12	26999
chr5:153990003-153990329	-3.36101	1.35208	-4.59164	0.000327965	0.0144694	22.8216	23.3844	3.8946	0	1	47593	1160	0.383675	0.00489803	0.406215	4.70642	2.1875	326	Down2	.	.	.	.	CIR1P1	ENSG00000253146.1	50003
chr6:37175913-37176283	-3.36101	1.53051	-4.24615	0.000662301	0.0191059	20.1077	34.3392	0	4.7279	1	48968	2859	0.45012	0.105212	0.445214	4.87679	2.26973	370	Down2	.	.	PIM1,TBC1D22B,TMEM217,snoU13	ENSG00000065491.8,ENSG00000137193.9,ENSG00000172738.7,ENSG00000238375.1	TMEM217	ENSG00000172738.7	9983
chr8:122654608-122654864	-3.36101	1.53051	-4.24615	0.000662301	0.0191059	29.0619	49.6309	0	6.8333	1	48178	1658	0.432073	0.0988668	0.518947	5.36055	2.4434	256	Down2	HAS2,HAS2-AS1	ENSG00000170961.6,ENSG00000248690.2	.	.	HAS2-AS1	ENSG00000248690.2	932
chr6:132722606-132722892	-3.36072	2.32372	-3.40887	0.00374815	0.0439494	63.1754	39.9823	22.1963	0	1	49364	4331	0.204836	0.0804304	0.728367	5.73713	3.12183	286	Down2	MOXD1	ENSG00000079931.10	.	.	MOXD1	ENSG00000079931.10	0
chr11:126789453-126789719	-3.35975	0.286704	-4.28374	0.000613231	0.0183156	7.9912	23.8825	0	0	1	48016	1924	0.549591	0.232972	0	4.10405	1.58815	266	Down2	.	.	KIRREL3-AS2	ENSG00000254960.2	KIRREL3-AS2	ENSG00000254960.2	20924
chr11:32217553-32217881	-3.35975	0.286704	-4.28374	0.000613231	0.0183156	6.4807	19.3681	0	0	1	47490	2691	0.508452	0.237414	0	3.8649	1.58815	328	Down2	.	.	.	.	RCN1	ENSG00000049449.4	91621
chr12:32213646-32213876	-3.35975	0.286704	-4.28374	0.000613231	0.0183156	9.242	27.6206	0	0	1	48538	1770	0.577459	0.229238	0	4.27565	1.58815	230	Down2	.	.	BICD1	ENSG00000151746.9	BICD1	ENSG00000151746.9	45894
chr13:107857803-107858245	-3.35975	0.286704	-4.28374	0.000613231	0.0183156	4.8092	14.3727	0	0	1	45337	4197	0.448649	0.241231	0	3.54285	1.58815	442	Down2	.	.	.	.	PPIAP24	ENSG00000174408.8	341169
chr14:47747573-47747783	-3.35975	0.286704	-4.28374	0.000613231	0.0183156	10.1222	30.2512	0	0	1	48684	1576	0.594548	0.226685	0	4.38515	1.58815	210	Down2	.	.	.	.	MDGA2	ENSG00000139915.14	64537
chr17:76754938-76755212	-3.35975	0.286704	-4.28374	0.000613231	0.0183156	7.7579	23.1852	0	0	1	47892	1979	0.543837	0.233673	0	4.06963	1.58815	274	Down2	.	.	CYTH1,USP36	ENSG00000055483.15,ENSG00000108669.12	CYTH1	ENSG00000108669.12	21889
chr18:39878841-39879054	-3.35975	0.286704	-4.28374	0.000613231	0.0183156	9.9797	29.8251	0	0	1	48649.5	1604.5	0.591902	0.227093	0	4.36797	1.58815	213	Down2	.	.	.	.	LINC00907	ENSG00000267586.2	72912
chr1:156066529-156066770	-3.35975	0.286704	-4.28374	0.000613231	0.0183156	8.8202	26.36	0	0	1	48469	1822	0.568576	0.230488	0	4.22005	1.58815	241	Down2	.	.	LAMTOR2,LMNA,MEX3A,RAB25,UBQLN4	ENSG00000116586.7,ENSG00000132698.9,ENSG00000160789.15,ENSG00000160803.7,ENSG00000254726.2	LMNA	ENSG00000160789.15	9680
chr21:40327490-40327736	-3.35975	0.286704	-4.28374	0.000613231	0.0183156	8.6409	25.8242	0	0	1	48442	1839	0.56465	0.231022	0	4.19575	1.58815	246	Down2	AF064858.6	ENSG00000205622.5	.	.	AF064858.6	ENSG00000205622.5	657
chr3:32509461-32509668	-3.35975	0.286704	-4.28374	0.000613231	0.0183156	10.2689	30.6896	0	0	1	48710	1545	0.597225	0.226268	0	4.40261	1.58815	207	Down2	.	.	CMTM6,CMTM7	ENSG00000091317.7,ENSG00000153551.9	CMTM7	ENSG00000153551.9	16966
chr5:118127856-118128071	-3.35975	0.286704	-4.28374	0.000613231	0.0183156	9.8868	29.5477	0	0	1	48638	1643	0.590155	0.22736	0	4.35667	1.58815	215	Down2	.	.	.	.	PTMAP2	ENSG00000197744.5	181421
chr5:159448963-159449176	-3.35975	0.286704	-4.28374	0.000613231	0.0183156	9.9797	29.8251	0	0	1	48649.5	1604.5	0.591902	0.227093	0	4.36797	1.58815	213	Down2	.	.	TTC1,Y_RNA	ENSG00000113312.6,ENSG00000199398.1	TTC1	ENSG00000113312.6	12843
chr5:60394178-60394461	-3.35975	0.286704	-4.28374	0.000613231	0.0183156	7.5112	22.4479	0	0	1	47802	2024	0.537535	0.234412	0	4.03231	1.58815	283	Down2	.	.	NDUFAF2	ENSG00000164182.6	NDUFAF2	ENSG00000164182.6	47975
chr8:26077168-26077393	-3.35975	0.286704	-4.28374	0.000613231	0.0183156	9.4474	28.2344	0	0	1	48567	1741	0.581613	0.228635	0	4.30196	1.58815	225	Down2	.	.	.	.	PPP2R2A	ENSG00000221914.4	71615
chr9:19457549-19457771	-3.35975	0.286704	-4.28374	0.000613231	0.0183156	9.5751	28.616	0	0	1	48591	1719	0.584143	0.228263	0	4.31807	1.58815	222	Down2	.	.	ACER2	ENSG00000177076.4	ACER2	ENSG00000177076.4	48492
chrX:95140110-95140415	-3.35975	0.286704	-4.28374	0.000613231	0.0183156	6.9694	20.8287	0	0	1	47594	2136	0.522839	0.236014	0	3.94675	1.58815	305	Down2	.	.	.	.	RPS7P13	ENSG00000235425.2	205484
chr3:36409517-36409829	-3.3558	2.19465	-3.60322	0.00250214	0.0357972	37.4717	48.8673	16.2773	0	1	49524	3816	0.220284	0.0480756	0.67864	5.51801	2.92874	312	Down2	.	.	STAC	ENSG00000144681.6	STAC	ENSG00000144681.6	12008
chr14:101112061-101112420	-3.3456	2.25574	-3.53029	0.00291189	0.0396251	41.4476	35.3914	15.9146	0	1	49895	4651	0.19222	0.0291749	0.674862	5.3686	2.91504	359	Down2	.	.	LINC00523	ENSG00000196273.3	LINC00523	ENSG00000196273.3	11168
chr10:27830842-27831152	-3.3449	1.3358	-4.52581	0.000374644	0.0149749	27.428	20.4927	4.0956	0	1	47702	1179	0.421591	0.058335	0.416311	4.7411	2.20821	310	Down2	.	.	RAB18	ENSG00000099246.12	RAB18	ENSG00000099246.12	37294
chr12:105730278-105730543	-3.3449	1.3358	-4.52581	0.000374644	0.0149749	32.0856	23.9726	4.7911	0	1	48342	1044	0.416919	0.0568783	0.447887	4.94343	2.2756	265	Down2	.	.	C12orf75	ENSG00000235162.4	C12orf75	ENSG00000235162.4	5632
chr19:14685201-14685428	-3.3449	1.3358	-4.52581	0.000374644	0.0149749	37.4567	27.9857	5.5931	0	1	48114	677	0.411076	0.0554161	0.479032	5.14619	2.34622	227	Down2	.	.	CLEC17A,DNAJB1,ITGB1P1,NDUFB7,TECR	ENSG00000099795.2,ENSG00000099797.7,ENSG00000132002.3,ENSG00000187912.7,ENSG00000269378.1	NDUFB7	ENSG00000099795.2	2327
chr1:181111684-181111963	-3.3449	1.3358	-4.52581	0.000374644	0.0149749	30.4755	22.7697	4.5506	0	1	48138	1099	0.418601	0.0573602	0.437513	4.87665	2.25301	279	Down2	.	.	.	.	IER5	ENSG00000162783.8	54046
chr4:37661396-37661702	-3.3449	1.3358	-4.52581	0.000374644	0.0149749	27.7865	20.7606	4.1491	0	1	47737	1157	0.421257	0.0582159	0.41892	4.75772	2.21363	306	Down2	.	.	RELL1,Y_RNA	ENSG00000181826.5,ENSG00000207075.1	RELL1	ENSG00000181826.5	5302
chr4:88976130-88976433	-3.3449	1.3358	-4.52581	0.000374644	0.0149749	28.0616	20.9662	4.1902	0	1	47771	1150	0.420997	0.0581253	0.420901	4.77035	2.21776	303	Down2	PKD2	ENSG00000118762.3	.	.	PKD2	ENSG00000118762.3	786
chr5:42995116-42995336	-3.3449	1.3358	-4.52581	0.000374644	0.0149749	38.6485	28.8761	5.771	0	1	48186	668	0.409764	0.0551188	0.485313	5.18756	2.36099	220	Down2	.	.	ANXA2R	ENSG00000177721.3	ANXA2R	ENSG00000177721.3	47937
chr6:604616-604935	-3.3449	1.3358	-4.52581	0.000374644	0.0149749	26.6541	19.9146	3.98	0	1	47595	1338	0.422291	0.0585964	0.410566	4.70455	2.19638	319	Down2	.	.	.	.	HUS1B	ENSG00000188996.4	52029
chr7:106750470-106750791	-3.3449	1.3358	-4.52581	0.000374644	0.0149749	26.4881	19.7905	3.9552	0	1	47532	1336	0.422437	0.0586533	0.409313	4.69658	2.19381	321	Down2	.	.	PRKAR2B	ENSG00000005249.8	PRKAR2B	ENSG00000005249.8	18349
chr9:125112975-125113214	-3.3449	1.3358	-4.52581	0.000374644	0.0149749	35.576	26.5805	5.3123	0	1	47917	679	0.413144	0.0559043	0.468683	5.07839	2.32227	239	Down2	.	.	PTGS1	ENSG00000095303.10	PTGS1	ENSG00000095303.10	19611
chr11:111317412-111317643	-3.34487	1.35208	-4.5293	0.000372011	0.0149749	27.6061	38.5015	5.4962	0	1	48894	1050	0.422639	0.0631586	0.475525	5.15569	2.33805	231	Down2	.	.	POU2AF1	ENSG00000110777.7	POU2AF1	ENSG00000110777.7	3064
chr2:176944679-176944998	-3.34487	1.35208	-4.5293	0.000372011	0.0149749	19.9906	27.8804	3.98	0	1	47382	1358	0.43384	0.0666053	0.410566	4.73616	2.19638	319	Down2	.	.	EVX2,HOXD10,HOXD11,HOXD12,HOXD13,HOXD8,HOXD9	ENSG00000128709.10,ENSG00000128710.5,ENSG00000128713.11,ENSG00000128714.5,ENSG00000170178.5,ENSG00000174279.4,ENSG00000175879.7	EVX2	ENSG00000174279.4	3644
chr8:53683586-53683868	-3.34487	1.35208	-4.5293	0.000372011	0.0149749	22.6135	31.5385	4.5022	0	1	48268	1167	0.430218	0.0653042	0.435358	4.89481	2.24837	282	Down2	.	.	RB1CC1	ENSG00000023287.8	RB1CC1	ENSG00000023287.8	25183
chr18:3585848-3586157	-3.34022	1.02874	-4.40985	0.000474091	0.0165277	24.0771	16.4472	0	2.8306	1	48133	2042	0.480803	0.0782793	0.343312	4.52067	2.06672	309	Down2	.	.	DLGAP1-AS1,DLGAP1-AS2,snoU13	ENSG00000177337.3,ENSG00000238445.1,ENSG00000262001.1	DLGAP1-AS1	ENSG00000177337.3	7574
chr3:171783421-171783671	-3.34022	1.02874	-4.40985	0.000474091	0.0165277	29.7593	20.3288	0	3.4987	1	48890	1890	0.47725	0.0757936	0.384828	4.78929	2.14488	250	Down2	.	.	FNDC3B	ENSG00000075420.8	FNDC3B	ENSG00000075420.8	18718
chr2:60901801-60902033	-3.3399	0.191121	-3.88959	0.00138091	0.025545	32.0683	5.4765	0	0	1	49255	3684	0.474803	0.369482	0	4.10848	1.58815	232	Down2	.	.	.	.	PAPOLG	ENSG00000115421.8	81333
chr9:124308393-124308658	-3.3399	0.191121	-3.88959	0.00138091	0.025545	28.0749	4.7945	0	0	1	49166	3985	0.448033	0.373247	0	3.96084	1.58815	265	Down2	.	.	DAB2IP,GGTA1P,HMGB1P37	ENSG00000136848.12,ENSG00000204136.6,ENSG00000213467.4	DAB2IP	ENSG00000136848.12	20679
chr7:138780108-138780337	-3.33211	2.44731	-3.34785	0.00425484	0.0459644	64.9767	72.1273	33.2654	0	1	50071	5479	0.138236	0.0173652	0.786895	6.15925	3.38447	229	Down2	.	.	TTC26,ZC3HAV1	ENSG00000105939.8,ENSG00000105948.9	ZC3HAV1	ENSG00000105939.8	13764
chr10:74100318-74100550	-3.33011	0.246363	-4.41457	0.000469558	0.0164371	13.7435	16.4295	0	0	1	45444.5	682.5	0.649744	0.0381125	0	4.17339	1.58815	232	Down2	.	.	DNAJB12	ENSG00000148719.10	DNAJB12	ENSG00000148719.10	3695
chr10:91518475-91518703	-3.33011	0.246363	-4.41457	0.000469558	0.0164371	13.9847	16.7178	0	0	1	45470	651	0.65277	0.0380317	0	4.19432	1.58815	228	Down2	.	.	KIF20B	ENSG00000138182.10	KIF20B	ENSG00000138182.10	35142
chr10:98400782-98401023	-3.33011	0.246363	-4.41457	0.000469558	0.0164371	13.2303	15.816	0	0	1	45351	712	0.643078	0.0382857	0	4.1278	1.58815	241	Down2	.	.	PIK3AP1	ENSG00000155629.10	PIK3AP1	ENSG00000155629.10	7784
chr11:18067815-18068058	-3.33011	0.246363	-4.41457	0.000469558	0.0164371	13.1214	15.6858	0	0	1	45336	717	0.641622	0.0383227	0	4.11794	1.58815	243	Down2	.	.	SAAL1,SERGEF,TPH1	ENSG00000129158.6,ENSG00000129167.5,ENSG00000166788.5	TPH1	ENSG00000129167.5	3842
chr11:64490653-64490906	-3.33011	0.246363	-4.41457	0.000469558	0.0164371	12.6028	15.0658	0	0	1	45268	787	0.63448	0.0384992	0	4.07003	1.58815	253	Down2	NRXN2	ENSG00000110076.14	.	.	NRXN2	ENSG00000110076.14	0
chr12:120339896-120340176	-3.33011	0.246363	-4.41457	0.000469558	0.0164371	11.3875	13.613	0	0	1	45103	818	0.616235	0.0389138	0	3.95111	1.58815	280	Down2	.	.	CIT	ENSG00000122966.9	CIT	ENSG00000122966.9	24801
chr12:2962929-2963138	-3.33011	0.246363	-4.41457	0.000469558	0.0164371	15.256	18.2376	0	0	1	45955.5	526.5	0.667718	0.0376131	0	4.29991	1.58815	209	Down2	.	.	FOXM1,ITFG2,NRIP2,RHNO1,TULP3,Y_RNA	ENSG00000053702.10,ENSG00000078246.11,ENSG00000111203.7,ENSG00000111206.8,ENSG00000171792.6,ENSG00000222493.1	ITFG2	ENSG00000111203.7	3281
chr13:20737636-20737853	-3.33011	0.246363	-4.41457	0.000469558	0.0164371	14.6936	17.5652	0	0	1	45688	598	0.661304	0.0377966	0	4.25415	1.58815	217	Down2	.	.	GJA3,GJB2,LINC00556,PPIAP28	ENSG00000121743.3,ENSG00000165474.5,ENSG00000226633.2,ENSG00000260131.1	GJA3	ENSG00000121743.3	2448
chr15:28331410-28331617	-3.33011	0.246363	-4.41457	0.000469558	0.0164371	15.4034	18.4138	0	0	1	46016.5	509.5	0.66935	0.0375654	0	4.31167	1.58815	207	Down2	.	.	HERC2,OCA2	ENSG00000104044.11,ENSG00000128731.11	OCA2	ENSG00000104044.11	12823
chr15:49870378-49870611	-3.33011	0.246363	-4.41457	0.000469558	0.0164371	13.6846	16.359	0	0	1	45432.5	689.5	0.648994	0.0381324	0	4.16822	1.58815	233	Down2	.	.	DTWD1,FAM227B	ENSG00000104047.10,ENSG00000166262.11	FAM227B	ENSG00000166262.11	11530
chr15:51455209-51455421	-3.33011	0.246363	-4.41457	0.000469558	0.0164371	15.0401	17.9795	0	0	1	45881.5	551.5	0.665292	0.0376832	0	4.28251	1.58815	212	Down2	.	.	.	.	CYP19A1	ENSG00000137869.9	52001
chr15:63655634-63655858	-3.33011	0.246363	-4.41457	0.000469558	0.0164371	14.2344	17.0163	0	0	1	45505	640	0.655837	0.0379485	0	4.21568	1.58815	224	Down2	.	.	CA12	ENSG00000074410.9	CA12	ENSG00000074410.9	15415
chr16:66518943-66519301	-3.33011	0.246363	-4.41457	0.000469558	0.0164371	8.9064	10.6471	0	0	1	42147	2047	0.570432	0.0397101	0	3.67285	1.58815	358	Down2	BEAN1	ENSG00000166546.9	.	.	BEAN1	ENSG00000166546.9	407
chr16:81437270-81437479	-3.33011	0.246363	-4.41457	0.000469558	0.0164371	15.256	18.2376	0	0	1	45955.5	526.5	0.667718	0.0376131	0	4.29991	1.58815	209	Down2	.	.	CMIP,GAN	ENSG00000153815.12,ENSG00000261609.3	GAN	ENSG00000261609.3	38246
chr18:51806689-51806910	-3.33011	0.246363	-4.41457	0.000469558	0.0164371	14.4276	17.2473	0	0	1	45543	620	0.658164	0.0378844	0	4.23199	1.58815	221	Down2	.	.	POLI	ENSG00000101751.6	POLI	ENSG00000101751.6	2315
chr1:113752990-113753217	-3.33011	0.246363	-4.41457	0.000469558	0.0164371	14.0463	16.7914	0	0	1	45479	645	0.653533	0.0380111	0	4.19962	1.58815	227	Down2	.	.	.	.	RLIMP2	ENSG00000237278.2	83485
chr1:157459213-157459416	-3.33011	0.246363	-4.41457	0.000469558	0.0164371	15.7069	18.7766	0	0	1	46143.5	467.5	0.67265	0.037468	0	4.33558	1.58815	203	Down2	.	.	FCRL5	ENSG00000143297.14	FCRL5	ENSG00000143297.14	26448
chr1:209739534-209739753	-3.33011	0.246363	-4.41457	0.000469558	0.0164371	14.5594	17.4048	0	0	1	45584	612	0.659729	0.0378408	0	4.24301	1.58815	219	Down2	.	.	CAMK1G	ENSG00000008118.5	CAMK1G	ENSG00000008118.5	17310
chr1:237970215-237970424	-3.33011	0.246363	-4.41457	0.000469558	0.0164371	15.256	18.2376	0	0	1	45955.5	526.5	0.667718	0.0376131	0	4.29991	1.58815	209	Down2	.	.	RYR2	ENSG00000198626.11	RYR2	ENSG00000198626.11	6886
chr1:239550165-239550507	-3.33011	0.246363	-4.41457	0.000469558	0.0164371	9.3231	11.1452	0	0	1	42240	1987	0.579112	0.0395874	0	3.72349	1.58815	342	Down2	CHRM3	ENSG00000133019.7	.	.	CHRM3	ENSG00000133019.7	0
chr1:9327234-9327484	-3.33011	0.246363	-4.41457	0.000469558	0.0164371	12.754	15.2466	0	0	1	45284	783	0.6366	0.0384476	0	4.08417	1.58815	250	Down2	H6PD	ENSG00000049239.8	.	.	H6PD	ENSG00000049239.8	1645
chr20:49084678-49084892	-3.33011	0.246363	-4.41457	0.000469558	0.0164371	14.8995	17.8114	0	0	1	45743	574	0.663688	0.0377291	0	4.27108	1.58815	214	Down2	.	.	COX6CP2,PTPN1	ENSG00000196396.5,ENSG00000231715.1	COX6CP2	ENSG00000231715.1	11413
chr21:33437277-33437497	-3.33011	0.246363	-4.41457	0.000469558	0.0164371	14.4932	17.3257	0	0	1	45554.5	616.5	0.658945	0.0378627	0	4.23749	1.58815	220	Down2	.	.	HUNK-AS1,LINC00159	ENSG00000230323.1,ENSG00000237138.1	LINC00159	ENSG00000230323.1	21112
chr21:37896851-37897255	-3.33011	0.246363	-4.41457	0.000469558	0.0164371	7.8923	9.4348	0	0	1	41437	2534	0.547175	0.03997	0	3.5416	1.58815	404	Down2	.	.	CLDN14,PSMD4P1	ENSG00000159261.6,ENSG00000223741.1	CLDN14	ENSG00000159261.6	17644
chr2:16888645-16888858	-3.33011	0.246363	-4.41457	0.000469558	0.0164371	14.9695	17.8951	0	0	1	45860	567	0.664489	0.0377062	0	4.27678	1.58815	213	Down2	.	.	FAM49A	ENSG00000197872.7	FAM49A	ENSG00000197872.7	41046
chr2:234281615-234281857	-3.33011	0.246363	-4.41457	0.000469558	0.0164371	13.1756	15.7506	0	0	1	45343	715	0.642349	0.0383043	0	4.12286	1.58815	242	Down2	.	.	DGKD,SAG,Y_RNA	ENSG00000077044.5,ENSG00000130561.12,ENSG00000201013.1	Y_RNA	ENSG00000201013.1	6745
chr2:36660522-36660755	-3.33011	0.246363	-4.41457	0.000469558	0.0164371	13.6846	16.359	0	0	1	45432.5	689.5	0.648994	0.0381324	0	4.16822	1.58815	233	Down2	.	.	CRIM1	ENSG00000150938.5	CRIM1	ENSG00000150938.5	45932
chr3:133142572-133142775	-3.33011	0.246363	-4.41457	0.000469558	0.0164371	15.7069	18.7766	0	0	1	46143.5	467.5	0.67265	0.037468	0	4.33558	1.58815	203	Down2	.	.	BFSP2,BFSP2-AS1,TMEM108	ENSG00000144868.9,ENSG00000170819.4,ENSG00000249993.1	BFSP2	ENSG00000170819.4	23266
chr3:4762567-4762780	-3.33011	0.246363	-4.41457	0.000469558	0.0164371	14.9695	17.8951	0	0	1	45860	567	0.664489	0.0377062	0	4.27678	1.58815	213	Down2	.	.	EGOT,ITPR1	ENSG00000150995.13,ENSG00000235947.1	ITPR1	ENSG00000150995.13	3282
chr4:129112624-129112879	-3.33011	0.246363	-4.41457	0.000469558	0.0164371	12.5039	14.9476	0	0	1	45250	792	0.633078	0.0385329	0	4.06072	1.58815	255	Down2	.	.	FOSL1P1,LARP1B	ENSG00000138709.13,ENSG00000248394.1	LARP1B	ENSG00000138709.13	12122
chr4:154006399-154006663	-3.33011	0.246363	-4.41457	0.000469558	0.0164371	12.0777	14.4381	0	0	1	45186	798	0.626872	0.0386785	0	4.01985	1.58815	264	Down2	.	.	.	.	TRIM2	ENSG00000109654.10	66832
chr4:15704718-15705009	-3.33011	0.246363	-4.41457	0.000469558	0.0164371	10.9571	13.0985	0	0	1	45025	858	0.609197	0.0390594	0	3.90653	1.58815	291	Down2	BST1	ENSG00000109743.6	.	.	BST1	ENSG00000109743.6	0
chr4:173401389-173401594	-3.33011	0.246363	-4.41457	0.000469558	0.0164371	15.5537	18.5934	0	0	1	46059.5	488.5	0.670994	0.0375171	0	4.32356	1.58815	205	Down2	.	.	.	.	GALNTL6	ENSG00000174473.11	214084
chr4:186651636-186651907	-3.33011	0.246363	-4.41457	0.000469558	0.0164371	11.7657	14.0651	0	0	1	45151	806	0.622158	0.038785	0	3.98918	1.58815	271	Down2	.	.	SORBS2,Y_RNA	ENSG00000154556.13,ENSG00000207497.1	SORBS2	ENSG00000154556.13	9578
chr4:25989862-25990093	-3.33011	0.246363	-4.41457	0.000469558	0.0164371	13.803	16.5006	0	0	1	45447	678	0.650497	0.0380926	0	4.17858	1.58815	231	Down2	.	.	.	.	SMIM20	ENSG00000250317.4	60025
chr4:38576636-38576987	-3.33011	0.246363	-4.41457	0.000469558	0.0164371	9.0841	10.8594	0	0	1	42189	2021	0.574189	0.0396586	0	3.69465	1.58815	351	Down2	.	.	.	.	KLF3	ENSG00000109787.8	88831
chr5:110821845-110822099	-3.33011	0.246363	-4.41457	0.000469558	0.0164371	12.5532	15.0065	0	0	1	45258	789	0.633778	0.0385161	0	4.06536	1.58815	254	Down2	.	.	CAMK4,STARD4,STARD4-AS1	ENSG00000152495.6,ENSG00000164211.8,ENSG00000246859.2	CAMK4	ENSG00000152495.6	3659
chr5:112331846-112332057	-3.33011	0.246363	-4.41457	0.000469558	0.0164371	15.1114	18.0647	0	0	1	45911	544	0.666098	0.03766	0	4.28828	1.58815	211	Down2	.	.	DCP2	ENSG00000172795.11	DCP2	ENSG00000172795.11	4767
chr5:135223219-135223429	-3.33011	0.246363	-4.41457	0.000469558	0.0164371	15.1833	18.1507	0	0	1	45943	536	0.666906	0.0376366	0	4.29408	1.58815	210	Down2	.	.	FBXL21,GS1-39E22.1,GS1-39E22.2,IL9,SLC25A48	ENSG00000145832.8,ENSG00000145839.1,ENSG00000164616.10,ENSG00000253927.1,ENSG00000254239.1	SLC25A48	ENSG00000145832.8	7501
chr5:140971724-140971941	-3.33011	0.246363	-4.41457	0.000469558	0.0164371	14.6936	17.5652	0	0	1	45688	598	0.661304	0.0377966	0	4.25415	1.58815	217	Down2	.	.	DIAPH1,HDAC3,RELL2	ENSG00000131504.11,ENSG00000164620.4,ENSG00000171720.5	DIAPH1	ENSG00000131504.11	4672
chr5:147202398-147202635	-3.33011	0.246363	-4.41457	0.000469558	0.0164371	13.4536	16.0829	0	0	1	45397	703	0.646017	0.0382102	0	4.14781	1.58815	237	Down2	.	.	JAKMIP2,SCGB3A2,SPINK1	ENSG00000164265.4,ENSG00000164266.6,ENSG00000176049.11	SPINK1	ENSG00000164266.6	5059
chr5:75980917-75981234	-3.33011	0.246363	-4.41457	0.000469558	0.0164371	10.0584	12.0241	0	0	1	42712	1841	0.593368	0.0393567	0	3.80874	1.58815	317	Down2	.	.	F2R,IQGAP2	ENSG00000145703.11,ENSG00000181104.6	IQGAP2	ENSG00000145703.11	7938
chr5:96204743-96204952	-3.33011	0.246363	-4.41457	0.000469558	0.0164371	15.256	18.2376	0	0	1	45955.5	526.5	0.667718	0.0376131	0	4.29991	1.58815	209	Down2	.	.	ERAP2	ENSG00000164308.12	ERAP2	ENSG00000164308.12	6692
chr6:133197869-133198201	-3.33011	0.246363	-4.41457	0.000469558	0.0164371	9.6039	11.4809	0	0	1	42323	1939	0.584709	0.0395011	0	3.75665	1.58815	332	Down2	.	.	HMGB1P13	ENSG00000220557.1	HMGB1P13	ENSG00000220557.1	7871
chr6:160877090-160877322	-3.33011	0.246363	-4.41457	0.000469558	0.0164371	13.7435	16.4295	0	0	1	45444.5	682.5	0.649744	0.0381125	0	4.17339	1.58815	232	Down2	.	.	LPAL2	ENSG00000213071.6	LPAL2	ENSG00000213071.6	20906
chr6:4854305-4854525	-3.33011	0.246363	-4.41457	0.000469558	0.0164371	14.4932	17.3257	0	0	1	45554.5	616.5	0.658945	0.0378627	0	4.23749	1.58815	220	Down2	.	.	CDYL	ENSG00000153046.13	CDYL	ENSG00000153046.13	17973
chr6:98194265-98194483	-3.33011	0.246363	-4.41457	0.000469558	0.0164371	14.6262	17.4846	0	0	1	45669.5	606.5	0.660515	0.0378188	0	4.24856	1.58815	218	Down2	.	.	.	.	MMS22L	ENSG00000146263.7	463172
chr7:106730250-106730465	-3.33011	0.246363	-4.41457	0.000469558	0.0164371	14.8302	17.7286	0	0	1	45720.5	582.5	0.662891	0.0377518	0	4.2654	1.58815	215	Down2	PRKAR2B	ENSG00000005249.8	.	.	PRKAR2B	ENSG00000005249.8	1657
chr7:120647007-120647281	-3.33011	0.246363	-4.41457	0.000469558	0.0164371	11.6369	13.9111	0	0	1	45147	810	0.620166	0.038829	0	3.97633	1.58815	274	Down2	.	.	CPED1,HMGN1P18,ING3	ENSG00000071243.11,ENSG00000106034.13,ENSG00000234927.1	CPED1	ENSG00000106034.13	8518
chr7:45178440-45178645	-3.33011	0.246363	-4.41457	0.000469558	0.0164371	15.5537	18.5934	0	0	1	46059.5	488.5	0.670994	0.0375171	0	4.32356	1.58815	205	Down2	.	.	NACAD,RAMP3,TBRG4	ENSG00000122679.4,ENSG00000136270.9,ENSG00000136274.8	RAMP3	ENSG00000122679.4	18746
chr7:80057934-80058150	-3.33011	0.246363	-4.41457	0.000469558	0.0164371	14.7616	17.6465	0	0	1	45709	588	0.662096	0.0377743	0	4.25976	1.58815	216	Down2	.	.	.	.	SNRPBP1	ENSG00000223550.1	50783
chr8:118342472-118342695	-3.33011	0.246363	-4.41457	0.000469558	0.0164371	14.2982	17.0926	0	0	1	45518	634	0.65661	0.0379273	0	4.22109	1.58815	223	Down2	.	.	.	.	MED30	ENSG00000164758.3	190258
chr8:129007137-129007345	-3.33011	0.246363	-4.41457	0.000469558	0.0164371	15.3293	18.3252	0	0	1	45976	520	0.668533	0.0375893	0	4.30577	1.58815	208	Down2	.	.	PVT1,TMEM75	ENSG00000249859.3,ENSG00000256655.1	PVT1	ENSG00000249859.3	5630
chr8:4399545-4399763	-3.33011	0.246363	-4.41457	0.000469558	0.0164371	14.6262	17.4846	0	0	1	45669.5	606.5	0.660515	0.0378188	0	4.24856	1.58815	218	Down2	.	.	.	.	PAICSP4	ENSG00000254244.1	245092
chr8:59425914-59426279	-3.33011	0.246363	-4.41457	0.000469558	0.0164371	8.7356	10.4429	0	0	1	42117	2081	0.566736	0.0397581	0	3.65156	1.58815	365	Down2	.	.	CYP7A1,SDCBP	ENSG00000137575.7,ENSG00000167910.3	CYP7A1	ENSG00000167910.3	13119
chr9:110187649-110187862	-3.33011	0.246363	-4.41457	0.000469558	0.0164371	14.9695	17.8951	0	0	1	45860	567	0.664489	0.0377062	0	4.27678	1.58815	213	Down2	.	.	HMGN2P32	ENSG00000213558.3	HMGN2P32	ENSG00000213558.3	32726
chr9:111235591-111235859	-3.33011	0.246363	-4.41457	0.000469558	0.0164371	11.8974	14.2226	0	0	1	45152	803	0.624166	0.0387401	0	4.00221	1.58815	268	Down2	.	.	.	.	RPL36AP35	ENSG00000231810.1	348119
chr9:14538645-14538901	-3.33011	0.246363	-4.41457	0.000469558	0.0164371	12.4551	14.8893	0	0	1	45240	795	0.63238	0.0385496	0	4.05609	1.58815	256	Down2	.	.	.	.	NFIB	ENSG00000147862.10	139663
chr9:75815845-75816062	-3.33011	0.246363	-4.41457	0.000469558	0.0164371	14.6936	17.5652	0	0	1	45688	598	0.661304	0.0377966	0	4.25415	1.58815	217	Down2	.	.	ANXA1	ENSG00000135046.9	ANXA1	ENSG00000135046.9	32831
chrX:139139276-139139479	-3.33011	0.246363	-4.41457	0.000469558	0.0164371	15.7069	18.7766	0	0	1	46143.5	467.5	0.67265	0.037468	0	4.33558	1.58815	203	Down2	.	.	HNRNPA3P3	ENSG00000214653.3	HNRNPA3P3	ENSG00000214653.3	23831
chr11:9030359-9030630	-3.32513	1.69038	-3.89706	0.00135971	0.025545	47.0628	23.4419	9.37	0	1	47584	2032	0.357811	0.131626	0.580059	5.18549	2.60885	271	Down2	.	.	NRIP3,SCUBE2,TMEM9B,TMEM9B-AS1	ENSG00000175348.6,ENSG00000175352.6,ENSG00000175356.8,ENSG00000254860.1	NRIP3	ENSG00000175352.6	4763
chr9:101855261-101855510	-3.32513	1.69038	-3.89706	0.00135971	0.025545	51.2209	25.513	10.1978	0	1	47860	1980	0.353114	0.12973	0.595933	5.29742	2.65555	249	Down2	.	.	TGFBR1	ENSG00000106799.8	TGFBR1	ENSG00000106799.8	10811
chr10:97036390-97036703	-3.32153	1.70548	-4.05406	0.000982992	0.0228304	30.5607	28.4149	8.1126	0	1	49006	2143	0.279719	0.0140702	0.55251	5.02133	2.53157	313	Down2	.	.	PDLIM1	ENSG00000107438.4	PDLIM1	ENSG00000107438.4	3227
chr2:99418398-99418692	-3.32153	1.70548	-4.05406	0.000982992	0.0228304	32.5357	30.2512	8.6369	0	1	49148	2131	0.277652	0.0139218	0.564562	5.10354	2.56481	294	Down2	.	.	KIAA1211L	ENSG00000196872.6	KIAA1211L	ENSG00000196872.6	20076
chr6:134281313-134281558	-3.32153	1.70548	-4.05406	0.000982992	0.0228304	39.0429	36.3014	10.3643	0	1	49412	2057	0.271164	0.0134886	0.598941	5.34539	2.66459	245	Down2	.	.	TBPL1	ENSG00000028839.5	TBPL1	ENSG00000028839.5	6951
chr3:167097944-167098354	-3.31739	1.49882	-4.25179	0.00065468	0.0189652	20.7382	24.7912	0	4.2667	1	49188	3102	0.385862	0.0359882	0.424537	4.68322	2.22538	410	Down2	ZBBX	ENSG00000169064.8	.	.	ZBBX	ENSG00000169064.8	0
chr6:135516745-135517004	-3.31306	1.95532	-3.757	0.00181783	0.0287487	65.6577	39.2448	0	13.5083	1	49519	3818	0.322645	0.0902986	0.646728	5.75121	2.81693	259	Down2	MYB,MYB-AS1	ENSG00000118513.14,ENSG00000236703.1	.	.	MYB	ENSG00000118513.14	0
chr15:82365326-82365712	-3.30256	1.68898	-3.98595	0.00113137	0.0253893	27.5346	19.7495	6.5784	0	1	47515	2107	0.31906	0.0666641	0.511421	4.72043	2.42447	386	Down2	.	.	MEX3B	ENSG00000183496.5	MEX3B	ENSG00000183496.5	26844
chr22:35746843-35747237	-3.30256	1.68898	-3.98595	0.00113137	0.0253893	26.9755	19.3485	6.4448	0	1	47353	2111	0.319725	0.0668768	0.507349	4.69428	2.41434	394	Down2	.	.	HMOX1,MCM5,TOM1	ENSG00000100284.16,ENSG00000100292.12,ENSG00000100297.11	TOM1	ENSG00000100284.16	6664
chr7:106655111-106655475	-3.30256	1.68898	-3.98595	0.00113137	0.0253893	29.1987	20.9431	6.976	0	1	47731	2099	0.317074	0.0660503	0.523025	4.79558	2.45378	364	Down2	.	.	PRKAR2B	ENSG00000005249.8	PRKAR2B	ENSG00000005249.8	29620
chr11:5356474-5356797	-3.30146	1.47698	-4.18996	0.000743191	0.0207712	32.9051	23.6015	0	5.4159	1	49651	3087	0.397256	0.0647816	0.472567	4.95009	2.3312	323	Down2	.	.	OR51AB1P,OR51B2,OR51B3P,OR51B4,OR51B5,OR51B6,OR51B8P	ENSG00000176239.7,ENSG00000183251.3,ENSG00000184881.2,ENSG00000223735.1,ENSG00000229093.1,ENSG00000236359.1,ENSG00000242180.2	OR51B8P	ENSG00000236359.1	3884
chr5:133476314-133476606	-3.30146	1.47698	-4.18996	0.000743191	0.0207712	36.3984	26.1072	0	5.9908	1	49682	2985	0.393258	0.0636974	0.492792	5.08197	2.37884	292	Down2	TCF7	ENSG00000081059.15	.	.	TCF7	ENSG00000081059.15	88
chr1:50799293-50799593	-3.30069	1.45671	-3.88962	0.00138081	0.025545	49.5989	16.9407	0	5.8311	1	46154	2148	0.511328	0.20669	0.487386	5.01763	2.36591	300	Down2	.	.	.	.	HMGB1P45	ENSG00000229316.1	65853
chr10:122708550-122708756	-3.30047	0.21049	-4.27513	0.000624135	0.0183156	20.6376	12.3354	0	0	1	46793	955	0.630656	0.108803	0	4.25142	1.58815	206	Down2	.	.	WDR11	ENSG00000120008.11	WDR11	ENSG00000120008.11	41743
chr11:12005196-12005424	-3.30047	0.21049	-4.27513	0.000624135	0.0183156	18.6462	11.1452	0	0	1	46288	1339	0.612313	0.110139	0	4.1297	1.58815	228	Down2	.	.	DKK3,USP47	ENSG00000050165.13,ENSG00000170242.13	DKK3	ENSG00000050165.13	3733
chr11:123354355-123354600	-3.30047	0.21049	-4.27513	0.000624135	0.0183156	17.3524	10.3718	0	0	1	46064.5	1490.5	0.599075	0.11102	0	4.04472	1.58815	245	Down2	.	.	GRAMD1B,LINC01059	ENSG00000023171.10,ENSG00000255414.1	LINC01059	ENSG00000255414.1	29249
chr11:5108584-5108797	-3.30047	0.21049	-4.27513	0.000624135	0.0183156	19.9593	11.93	0	0	1	46611.5	1055.5	0.62466	0.109254	0	4.21111	1.58815	213	Down2	.	.	OR52A4,OR52A5,OR52E1,OR52E2,OR52E3P,OR52J1P,OR52J3,OR52S1P	ENSG00000171944.1,ENSG00000176787.2,ENSG00000203560.2,ENSG00000205494.5,ENSG00000205495.1,ENSG00000226157.1,ENSG00000236621.3,ENSG00000237354.1,ENSG00000273085.1	OR52E3P	ENSG00000226157.1	5110
chr11:5226205-5226423	-3.30047	0.21049	-4.27513	0.000624135	0.0183156	19.5015	11.6564	0	0	1	46493.5	1102.5	0.62047	0.109561	0	4.18325	1.58815	218	Down2	.	.	CoTC_ribozyme,HBB,HBBP1,HBD,HBG1,HBG2,OR51A1P,OR51V1,OR52A1,OR52Z1	ENSG00000176742.1,ENSG00000176748.4,ENSG00000176752.6,ENSG00000182070.4,ENSG00000196565.8,ENSG00000213934.5,ENSG00000221031.1,ENSG00000223609.3,ENSG00000229988.1,ENSG00000244734.2	OR51V1	ENSG00000176742.1	4275
chr12:11993469-11993676	-3.30047	0.21049	-4.27513	0.000624135	0.0183156	20.5379	12.2758	0	0	1	46755	973	0.62979	0.108869	0	4.24556	1.58815	207	Down2	.	.	ETV6	ENSG00000139083.6	ETV6	ENSG00000139083.6	45196
chr12:66217949-66218167	-3.30047	0.21049	-4.27513	0.000624135	0.0183156	19.5015	11.6564	0	0	1	46493.5	1102.5	0.62047	0.109561	0	4.18325	1.58815	218	Down2	HMGA2	ENSG00000149948.9	.	.	HMGA2	ENSG00000149948.9	38
chr12:93380532-93380756	-3.30047	0.21049	-4.27513	0.000624135	0.0183156	18.9792	11.3442	0	0	1	46393.5	1162.5	0.615541	0.109913	0	4.15078	1.58815	224	Down2	.	.	Y_RNA	ENSG00000207365.1	Y_RNA	ENSG00000207365.1	34627
chr12:97703794-97704045	-3.30047	0.21049	-4.27513	0.000624135	0.0183156	16.9376	10.1239	0	0	1	46030	1540	0.594579	0.111304	0	4.01638	1.58815	251	Down2	.	.	.	.	RMST	ENSG00000255794.2	121387
chr13:32738935-32739171	-3.30047	0.21049	-4.27513	0.000624135	0.0183156	18.0141	10.7674	0	0	1	46172	1411	0.605989	0.110569	0	4.08881	1.58815	236	Down2	.	.	.	.	FRY	ENSG00000073910.15	89115
chr14:62605441-62605689	-3.30047	0.21049	-4.27513	0.000624135	0.0183156	17.1425	10.2464	0	0	1	46022	1498	0.596816	0.111164	0	4.03045	1.58815	248	Down2	LINC00644	ENSG00000259142.1	.	.	LINC00644	ENSG00000259142.1	1003
chr14:89506834-89507055	-3.30047	0.21049	-4.27513	0.000624135	0.0183156	19.2368	11.4982	0	0	1	46444.5	1134.5	0.617993	0.109739	0	4.16688	1.58815	221	Down2	.	.	.	.	MPPE1P1	ENSG00000258990.2	70513
chr15:102176691-102176972	-3.30047	0.21049	-4.27513	0.000624135	0.0183156	15.1293	9.0431	0	0	1	44540	1641	0.573329	0.112526	0	3.88585	1.58815	281	Down2	TM2D3	ENSG00000184277.8	.	.	TM2D3	ENSG00000184277.8	130
chr15:45410442-45410660	-3.30047	0.21049	-4.27513	0.000624135	0.0183156	19.5015	11.6564	0	0	1	46493.5	1102.5	0.62047	0.109561	0	4.18325	1.58815	218	Down2	.	.	DUOX1,DUOX2,DUOXA1,DUOXA2,SORD	ENSG00000137857.13,ENSG00000140254.8,ENSG00000140263.9,ENSG00000140274.9,ENSG00000140279.8	DUOXA2	ENSG00000140274.9	3770
chr15:52171015-52171375	-3.30047	0.21049	-4.27513	0.000624135	0.0183156	11.8093	7.0586	0	0	1	42951	1910	0.525345	0.114529	0	3.61019	1.58815	360	Down2	.	.	TMOD3,U6,Y_RNA	ENSG00000138594.8,ENSG00000207484.1,ENSG00000272337.1	TMOD3	ENSG00000138594.8	3792
chr15:76483266-76483469	-3.30047	0.21049	-4.27513	0.000624135	0.0183156	20.9425	12.5177	0	0	1	46873.5	859.5	0.633275	0.108602	0	4.26918	1.58815	203	Down2	C15orf27	ENSG00000169758.8	.	.	C15orf27	ENSG00000169758.8	342
chr15:91398474-91398785	-3.30047	0.21049	-4.27513	0.000624135	0.0183156	13.6699	8.1707	0	0	1	43678.5	1732.5	0.553888	0.113469	0	3.77113	1.58815	311	Down2	.	.	BLM,FES,FURIN,MAN2A2	ENSG00000140564.6,ENSG00000182511.7,ENSG00000196547.10,ENSG00000197299.6	FURIN	ENSG00000140564.6	13038
chr16:66901837-66902049	-3.30047	0.21049	-4.27513	0.000624135	0.0183156	20.0535	11.9863	0	0	1	46627	1042	0.625507	0.109191	0	4.21677	1.58815	212	Down2	.	.	CA7,CDH16,NAE1,PDP2	ENSG00000159593.10,ENSG00000166589.8,ENSG00000168748.9,ENSG00000172840.2	NAE1	ENSG00000159593.10	5111
chr16:75798166-75798402	-3.30047	0.21049	-4.27513	0.000624135	0.0183156	18.0141	10.7674	0	0	1	46172	1411	0.605989	0.110569	0	4.08881	1.58815	236	Down2	.	.	.	.	TERF2IP	ENSG00000166848.5	108061
chr16:80500316-80500617	-3.30047	0.21049	-4.27513	0.000624135	0.0183156	14.124	8.4422	0	0	1	43796	1700	0.560186	0.113183	0	3.80782	1.58815	301	Down2	.	.	.	.	DYNLRB2	ENSG00000168589.10	74015
chr16:81643814-81644022	-3.30047	0.21049	-4.27513	0.000624135	0.0183156	20.4391	12.2168	0	0	1	46746.5	991.5	0.628927	0.108934	0	4.23974	1.58815	208	Down2	CMIP	ENSG00000153815.12	.	.	CMIP	ENSG00000153815.12	0
chr17:49841874-49842095	-3.30047	0.21049	-4.27513	0.000624135	0.0183156	19.2368	11.4982	0	0	1	46444.5	1134.5	0.617993	0.109739	0	4.16688	1.58815	221	Down2	.	.	CA10	ENSG00000154975.9	CA10	ENSG00000154975.9	15970
chr17:61502908-61503121	-3.30047	0.21049	-4.27513	0.000624135	0.0183156	19.9593	11.93	0	0	1	46611.5	1055.5	0.62466	0.109254	0	4.21111	1.58815	213	Down2	.	.	CYB561,TANC2	ENSG00000008283.11,ENSG00000170921.10	CYB561	ENSG00000008283.11	9425
chr19:32715655-32715870	-3.30047	0.21049	-4.27513	0.000624135	0.0183156	19.7737	11.8191	0	0	1	46559.5	1071.5	0.622975	0.109378	0	4.19987	1.58815	215	Down2	.	.	.	.	ZNF507	ENSG00000168813.12	120631
chr1:155140453-155140685	-3.30047	0.21049	-4.27513	0.000624135	0.0183156	18.3247	10.953	0	0	1	46231.5	1373.5	0.609129	0.110357	0	4.10905	1.58815	232	Down2	.	.	DPM3,EFNA1,GBAP1,HMGN2P18,KRTCAP2,MTX1,MUC1,SLC50A1,THBS3,TRIM46,Y_RNA	ENSG00000160766.10,ENSG00000163462.13,ENSG00000163463.7,ENSG00000169231.9,ENSG00000169241.13,ENSG00000169242.7,ENSG00000173171.10,ENSG00000179085.7,ENSG00000185499.12,ENSG00000202027.1,ENSG00000223452.2	KRTCAP2	ENSG00000163463.7	4569
chr1:201673424-201673659	-3.30047	0.21049	-4.27513	0.000624135	0.0183156	18.0908	10.8132	0	0	1	46191	1398	0.60677	0.110516	0	4.09383	1.58815	235	Down2	.	.	NAV1	ENSG00000134369.11	NAV1	ENSG00000134369.11	34787
chr1:44316326-44316544	-3.30047	0.21049	-4.27513	0.000624135	0.0183156	19.5015	11.6564	0	0	1	46493.5	1102.5	0.62047	0.109561	0	4.18325	1.58815	218	Down2	SHMT1P1	ENSG00000224751.2	.	.	SHMT1P1	ENSG00000224751.2	740
chr1:44471441-44471677	-3.30047	0.21049	-4.27513	0.000624135	0.0183156	18.0141	10.7674	0	0	1	46172	1411	0.605989	0.110569	0	4.08881	1.58815	236	Down2	.	.	B4GALT2,CCDC24,DPH2,IPO13,SLC6A9	ENSG00000117408.6,ENSG00000117411.12,ENSG00000132768.9,ENSG00000159214.8,ENSG00000196517.7	CCDC24	ENSG00000159214.8	10376
chr1:47854567-47854789	-3.30047	0.21049	-4.27513	0.000624135	0.0183156	19.1502	11.4464	0	0	1	46421.5	1140.5	0.617173	0.109797	0	4.16149	1.58815	222	Down2	.	.	FOXD2,FOXD2-AS1,FOXE3	ENSG00000186564.5,ENSG00000186790.4,ENSG00000237424.1	FOXE3	ENSG00000186790.4	26956
chr1:52088237-52088451	-3.30047	0.21049	-4.27513	0.000624135	0.0183156	19.8661	11.8743	0	0	1	46593	1063	0.623816	0.109316	0	4.20547	1.58815	214	Down2	.	.	CALR4P,OSBPL9	ENSG00000117859.14,ENSG00000227742.1	OSBPL9	ENSG00000117859.14	5451
chr1:60225257-60225467	-3.30047	0.21049	-4.27513	0.000624135	0.0183156	20.2445	12.1005	0	0	1	46669	1020	0.627211	0.109063	0	4.22819	1.58815	210	Down2	.	.	FGGY	ENSG00000172456.12	FGGY	ENSG00000172456.12	3913
chr20:10055261-10055500	-3.30047	0.21049	-4.27513	0.000624135	0.0183156	17.788	10.6322	0	0	1	46135	1442	0.603661	0.110723	0	4.0739	1.58815	239	Down2	.	.	ANKEF1,SNAP25-AS1	ENSG00000132623.11,ENSG00000227906.3	SNAP25-AS1	ENSG00000227906.3	39289
chr20:56101284-56101506	-3.30047	0.21049	-4.27513	0.000624135	0.0183156	19.1502	11.4464	0	0	1	46421.5	1140.5	0.617173	0.109797	0	4.16149	1.58815	222	Down2	CTCFL	ENSG00000124092.8	.	.	CTCFL	ENSG00000124092.8	576
chr2:11724497-11724728	-3.30047	0.21049	-4.27513	0.000624135	0.0183156	18.404	11.0004	0	0	1	46249	1371	0.609921	0.110303	0	4.11417	1.58815	231	Down2	.	.	GREB1	ENSG00000196208.9	GREB1	ENSG00000196208.9	3655
chr2:141825993-141826201	-3.30047	0.21049	-4.27513	0.000624135	0.0183156	20.4391	12.2168	0	0	1	46746.5	991.5	0.628927	0.108934	0	4.23974	1.58815	208	Down2	.	.	.	.	Y_RNA	ENSG00000201892.1	75881
chr2:169988553-169988777	-3.30047	0.21049	-4.27513	0.000624135	0.0183156	18.9792	11.3442	0	0	1	46393.5	1162.5	0.615541	0.109913	0	4.15078	1.58815	224	Down2	.	.	LRP2,UBE2V1P6	ENSG00000081479.8,ENSG00000235995.1	LRP2	ENSG00000081479.8	7397
chr2:175636420-175636647	-3.30047	0.21049	-4.27513	0.000624135	0.0183156	18.7284	11.1943	0	0	1	46298	1331	0.613116	0.110083	0	4.13493	1.58815	227	Down2	.	.	CHN1,CHRNA1	ENSG00000128656.9,ENSG00000138435.10	CHRNA1	ENSG00000138435.10	7220
chr2:198281189-198281399	-3.30047	0.21049	-4.27513	0.000624135	0.0183156	20.2445	12.1005	0	0	1	46669	1020	0.627211	0.109063	0	4.22819	1.58815	210	Down2	.	.	COQ10B,NPM1P46,SF3B1	ENSG00000115520.4,ENSG00000115524.11,ENSG00000213104.3	SF3B1	ENSG00000115524.11	2288
chr2:208449653-208449964	-3.30047	0.21049	-4.27513	0.000624135	0.0183156	13.6699	8.1707	0	0	1	43678.5	1732.5	0.553888	0.113469	0	3.77113	1.58815	311	Down2	.	.	CREB1,METTL21A	ENSG00000118260.10,ENSG00000144401.10	CREB1	ENSG00000118260.10	8293
chr2:236616630-236616839	-3.30047	0.21049	-4.27513	0.000624135	0.0183156	20.3413	12.1584	0	0	1	46726	1013	0.628067	0.108999	0	4.23395	1.58815	209	Down2	.	.	AGAP1	ENSG00000157985.13	AGAP1	ENSG00000157985.13	36570
chr2:239259283-239259509	-3.30047	0.21049	-4.27513	0.000624135	0.0183156	18.8112	11.2438	0	0	1	46304.5	1180.5	0.613921	0.110027	0	4.14019	1.58815	226	Down2	.	.	TRAF3IP1	ENSG00000204104.7	TRAF3IP1	ENSG00000204104.7	3459
chr2:37989768-37989970	-3.30047	0.21049	-4.27513	0.000624135	0.0183156	21.0462	12.5797	0	0	1	46905	846	0.634154	0.108533	0	4.27517	1.58815	202	Down2	.	.	CDC42EP3	ENSG00000163171.6	CDC42EP3	ENSG00000163171.6	24157
chr2:99266023-99266229	-3.30047	0.21049	-4.27513	0.000624135	0.0183156	20.6376	12.3354	0	0	1	46793	955	0.630656	0.108803	0	4.25142	1.58815	206	Down2	.	.	COA5,MGAT4A,UNC50,YWHAQP5	ENSG00000071073.8,ENSG00000115446.7,ENSG00000183513.4,ENSG00000236564.1	MGAT4A	ENSG00000071073.8	13708
chr3:12748101-12748326	-3.30047	0.21049	-4.27513	0.000624135	0.0183156	18.8948	11.2938	0	0	1	46380	1168	0.61473	0.10997	0	4.14547	1.58815	225	Down2	.	.	CRIP1P1,RAF1,TMEM40	ENSG00000088726.11,ENSG00000132155.7,ENSG00000233252.1	TMEM40	ENSG00000088726.11	31042
chr3:150439231-150439450	-3.30047	0.21049	-4.27513	0.000624135	0.0183156	19.4125	11.6032	0	0	1	46475.5	1112.5	0.619641	0.10962	0	4.17776	1.58815	219	Down2	.	.	FAM194A,SIAH2,SIAH2-AS1	ENSG00000163645.10,ENSG00000181788.3,ENSG00000244265.1	FAM194A	ENSG00000163645.10	17473
chr3:37232343-37232557	-3.30047	0.21049	-4.27513	0.000624135	0.0183156	19.8661	11.8743	0	0	1	46593	1063	0.623816	0.109316	0	4.20547	1.58815	214	Down2	.	.	LRRFIP2,UBE2FP1,snoU13	ENSG00000093167.13,ENSG00000224080.1,ENSG00000238929.1	snoU13	ENSG00000238929.1	5676
chr3:46530323-46530539	-3.30047	0.21049	-4.27513	0.000624135	0.0183156	19.6821	11.7643	0	0	1	46543.5	1080.5	0.622137	0.109439	0	4.1943	1.58815	216	Down2	.	.	LTF,RTP3	ENSG00000012223.8,ENSG00000163825.3	LTF	ENSG00000012223.8	3599
chr3:81539761-81539971	-3.30047	0.21049	-4.27513	0.000624135	0.0183156	20.2445	12.1005	0	0	1	46669	1020	0.627211	0.109063	0	4.22819	1.58815	210	Down2	.	.	.	.	GBE1	ENSG00000114480.8	87124
chr4:127656647-127656858	-3.30047	0.21049	-4.27513	0.000624135	0.0183156	20.1485	12.0431	0	0	1	46646	1033	0.626357	0.109127	0	4.22246	1.58815	211	Down2	.	.	.	.	RBM48P1	ENSG00000223620.3	171983
chr4:130367389-130367635	-3.30047	0.21049	-4.27513	0.000624135	0.0183156	17.2819	10.3297	0	0	1	46053.5	1493.5	0.59832	0.111069	0	4.03994	1.58815	246	Down2	.	.	.	.	ZSWIM5P3	ENSG00000248958.2	306494
chr4:139951958-139952161	-3.30047	0.21049	-4.27513	0.000624135	0.0183156	20.9425	12.5177	0	0	1	46873.5	859.5	0.633275	0.108602	0	4.26918	1.58815	203	Down2	.	.	CCRN4L,ELF2	ENSG00000109381.15,ENSG00000151014.4	CCRN4L	ENSG00000151014.4	12066
chr4:159651255-159651457	-3.30047	0.21049	-4.27513	0.000624135	0.0183156	21.0462	12.5797	0	0	1	46905	846	0.634154	0.108533	0	4.27517	1.58815	202	Down2	.	.	ETFDH,FNIP2,PPID,U3	ENSG00000052795.8,ENSG00000171497.4,ENSG00000171503.7,ENSG00000271817.1	PPID	ENSG00000171497.4	6707
chr4:48189939-48190149	-3.30047	0.21049	-4.27513	0.000624135	0.0183156	20.2445	12.1005	0	0	1	46669	1020	0.627211	0.109063	0	4.22819	1.58815	210	Down2	.	.	TEC,Y_RNA	ENSG00000135605.8,ENSG00000202014.1	TEC	ENSG00000135605.8	32056
chr4:53646918-53647155	-3.30047	0.21049	-4.27513	0.000624135	0.0183156	17.9381	10.7219	0	0	1	46159	1424	0.60521	0.110621	0	4.08381	1.58815	237	Down2	.	.	ERVMER34-1,Y_RNA	ENSG00000199901.1,ENSG00000226887.3	Y_RNA	ENSG00000199901.1	5550
chr4:86396057-86396273	-3.30047	0.21049	-4.27513	0.000624135	0.0183156	19.6821	11.7643	0	0	1	46543.5	1080.5	0.622137	0.109439	0	4.1943	1.58815	216	Down2	ARHGAP24	ENSG00000138639.13	.	.	ARHGAP24	ENSG00000138639.13	0
chr5:116790446-116790679	-3.30047	0.21049	-4.27513	0.000624135	0.0183156	18.2461	10.906	0	0	1	46224	1392	0.60834	0.110411	0	4.10395	1.58815	233	Down2	LINC00992	ENSG00000248663.2	.	.	LINC00992	ENSG00000248663.2	281
chr5:126247840-126248054	-3.30047	0.21049	-4.27513	0.000624135	0.0183156	19.8661	11.8743	0	0	1	46593	1063	0.623816	0.109316	0	4.20547	1.58815	214	Down2	.	.	MARCH3	ENSG00000173926.5	MARCH3	ENSG00000173926.5	2629
chr5:147823623-147823831	-3.30047	0.21049	-4.27513	0.000624135	0.0183156	20.4391	12.2168	0	0	1	46746.5	991.5	0.628927	0.108934	0	4.23974	1.58815	208	Down2	.	.	FBXO38	ENSG00000145868.12	FBXO38	ENSG00000145868.12	3704
chr5:150503497-150503741	-3.30047	0.21049	-4.27513	0.000624135	0.0183156	17.4235	10.4143	0	0	1	46085	1479	0.599833	0.110972	0	4.04952	1.58815	244	Down2	.	.	ANXA6,TNIP1	ENSG00000145901.10,ENSG00000197043.9	ANXA6	ENSG00000197043.9	4192
chr5:32232689-32232899	-3.30047	0.21049	-4.27513	0.000624135	0.0183156	20.2445	12.1005	0	0	1	46669	1020	0.627211	0.109063	0	4.22819	1.58815	210	Down2	MTMR12	ENSG00000150712.6	.	.	MTMR12	ENSG00000150712.6	1101
chr5:75775936-75776138	-3.30047	0.21049	-4.27513	0.000624135	0.0183156	21.0462	12.5797	0	0	1	46905	846	0.634154	0.108533	0	4.27517	1.58815	202	Down2	.	.	.	.	IQGAP2	ENSG00000145703.11	67097
chr5:81156785-81156991	-3.30047	0.21049	-4.27513	0.000624135	0.0183156	20.6376	12.3354	0	0	1	46793	955	0.630656	0.108803	0	4.25142	1.58815	206	Down2	.	.	SHFM1P1	ENSG00000214857.4	SHFM1P1	ENSG00000214857.4	31319
chr5:97639520-97639740	-3.30047	0.21049	-4.27513	0.000624135	0.0183156	19.3243	11.5505	0	0	1	46456	1123	0.618816	0.10968	0	4.17231	1.58815	220	Down2	.	.	CH17-12M21.1	ENSG00000176183.8	CH17-12M21.1	ENSG00000176183.8	34709
chr6:127442634-127442880	-3.30047	0.21049	-4.27513	0.000624135	0.0183156	17.2819	10.3297	0	0	1	46053.5	1493.5	0.59832	0.111069	0	4.03994	1.58815	246	Down2	RSPO3	ENSG00000146374.9	.	.	RSPO3	ENSG00000146374.9	1662
chr6:166264074-166264278	-3.30047	0.21049	-4.27513	0.000624135	0.0183156	20.8399	12.4564	0	0	1	46851	921	0.632399	0.108669	0	4.26323	1.58815	204	Down2	.	.	SDIM1	ENSG00000256391.1	SDIM1	ENSG00000256391.1	45448
chr7:107515215-107515427	-3.30047	0.21049	-4.27513	0.000624135	0.0183156	20.0535	11.9863	0	0	1	46627	1042	0.625507	0.109191	0	4.21677	1.58815	212	Down2	.	.	DLD	ENSG00000091140.8	DLD	ENSG00000091140.8	15989
chr7:107520925-107521144	-3.30047	0.21049	-4.27513	0.000624135	0.0183156	19.4125	11.6032	0	0	1	46475.5	1112.5	0.619641	0.10962	0	4.17776	1.58815	219	Down2	.	.	DLD,LAMB1	ENSG00000091136.9,ENSG00000091140.8	DLD	ENSG00000091140.8	10272
chr7:128001984-128002210	-3.30047	0.21049	-4.27513	0.000624135	0.0183156	18.8112	11.2438	0	0	1	46304.5	1180.5	0.613921	0.110027	0	4.14019	1.58815	226	Down2	PRRT4	ENSG00000224940.4	.	.	PRRT4	ENSG00000224940.4	245
chr7:155391575-155391807	-3.30047	0.21049	-4.27513	0.000624135	0.0183156	18.3247	10.953	0	0	1	46231.5	1373.5	0.609129	0.110357	0	4.10905	1.58815	232	Down2	.	.	RBM33	ENSG00000184863.6	RBM33	ENSG00000184863.6	45339
chr7:50626186-50626431	-3.30047	0.21049	-4.27513	0.000624135	0.0183156	17.3524	10.3718	0	0	1	46064.5	1490.5	0.599075	0.11102	0	4.04472	1.58815	245	Down2	.	.	DDC,GRB10	ENSG00000106070.13,ENSG00000132437.13	DDC	ENSG00000132437.13	2315
chr8:106505723-106505946	-3.30047	0.21049	-4.27513	0.000624135	0.0183156	19.0643	11.3951	0	0	1	46403	1153	0.616355	0.109855	0	4.15612	1.58815	223	Down2	.	.	ZFPM2	ENSG00000169946.9	ZFPM2	ENSG00000169946.9	35167
chr8:123706368-123706659	-3.30047	0.21049	-4.27513	0.000624135	0.0183156	14.6094	8.7323	0	0	1	44104	1668	0.566663	0.112869	0	3.84602	1.58815	291	Down2	.	.	snoU13	ENSG00000238901.1	snoU13	ENSG00000238901.1	22838
chr8:84061967-84062184	-3.30047	0.21049	-4.27513	0.000624135	0.0183156	19.5914	11.7101	0	0	1	46525.5	1084.5	0.621302	0.1095	0	4.18876	1.58815	217	Down2	.	.	.	.	HNRNPA1P4	ENSG00000206228.4	857353
chr8:98183002-98183208	-3.30047	0.21049	-4.27513	0.000624135	0.0183156	20.6376	12.3354	0	0	1	46793	955	0.630656	0.108803	0	4.25142	1.58815	206	Down2	.	.	.	.	TSPYL5	ENSG00000180543.3	106969
chr9:14353613-14353909	-3.30047	0.21049	-4.27513	0.000624135	0.0183156	14.3626	8.5848	0	0	1	43989	1684	0.563401	0.113029	0	3.82673	1.58815	296	Down2	.	.	NFIB	ENSG00000147862.10	NFIB	ENSG00000147862.10	31276
chr1:87597545-87597771	-3.2965	1.97654	-3.67436	0.0021582	0.0324676	39.9738	61.8409	16.8535	0	1	48717	2171	0.259932	0.0768688	0.684428	5.72229	2.94998	226	Down2	.	.	.	.	HS2ST1	ENSG00000153936.12	138780
chr3:107148848-107149114	-3.29636	1.31325	-4.44943	0.000437427	0.0164371	29.9671	23.8825	4.773	0	1	48350	1177	0.400725	0.044558	0.447128	4.8961	2.27393	266	Down2	.	.	.	.	CCDC54	ENSG00000138483.1	52660
chr15:64445869-64446077	-3.29458	1.34097	-4.24509	0.000663739	0.0191366	22.994	54.9757	6.104	0	1	46842	628	0.501841	0.16248	0.496529	5.27901	2.38785	208	Down2	SNX22	ENSG00000157734.9	.	.	SNX22	ENSG00000157734.9	190
chr11:100934287-100934598	-3.29242	1.30085	-4.32604	0.000562434	0.0183156	30.7573	16.3415	4.0824	0	1	45901	1124	0.470237	0.127354	0.415664	4.67576	2.20687	311	Down2	PGR	ENSG00000082175.10	.	.	PGR	ENSG00000082175.10	159
chr11:120039796-120040153	-3.29242	1.30085	-4.32604	0.000562434	0.0183156	26.7941	14.2359	3.5564	0	1	45501	1455	0.474388	0.129963	0.388081	4.50259	2.15125	357	Down2	.	.	OAF,TRIM29	ENSG00000137699.12,ENSG00000184232.4	TRIM29	ENSG00000137699.12	15979
chr2:31475855-31476569	-3.29242	1.30085	-4.32604	0.000562434	0.0183156	13.3971	7.1179	1.7782	0	1	41042	3109	0.463891	0.139936	0.25836	3.68787	1.92331	714	Down2	.	.	CAPN14,EHD3	ENSG00000013016.10,ENSG00000214711.5	EHD3	ENSG00000013016.10	18652
chr3:158012541-158012781	-3.29242	1.30085	-4.32604	0.000562434	0.0183156	39.8563	21.1758	5.2901	0	1	46713	805	0.459237	0.122214	0.467843	5.00877	2.32035	240	Down2	.	.	.	.	RSRC1	ENSG00000174891.8	91614
chr3:32989251-32989558	-3.29242	1.30085	-4.32604	0.000562434	0.0183156	31.158	16.5544	4.1356	0	1	45930	1100	0.469781	0.127104	0.418264	4.69217	2.21226	307	Down2	.	.	CCR4	ENSG00000183813.6	CCR4	ENSG00000183813.6	3509
chr8:13070200-13070492	-3.29242	1.30085	-4.32604	0.000562434	0.0183156	32.7586	17.4048	4.348	0	1	45964	1031	0.467918	0.126127	0.42834	4.7559	2.23341	292	Down2	.	.	.	.	Y_RNA	ENSG00000200630.1	52513
chr8:56773595-56773892	-3.29242	1.30085	-4.32604	0.000562434	0.0183156	32.2071	17.1118	4.2748	0	1	45975	1065	0.468567	0.126459	0.424923	4.73426	2.22619	297	Down2	.	.	LYN	ENSG00000254087.3	LYN	ENSG00000254087.3	18481
chr8:134556767-134556976	-3.28655	1.94044	-3.57074	0.00267693	0.0373956	71.1946	36.4751	18.2243	0	1	48269	2710	0.275609	0.117184	0.697246	5.75824	2.99812	209	Down2	.	.	ST3GAL1	ENSG00000008513.10	ST3GAL1	ENSG00000008513.10	25647
chr1:16470383-16470701	-3.28395	2.53106	-3.1838	0.00598014	0.0530949	60.1604	43.9498	27.9478	0	1	49676	6287	0.145225	0.0549946	0.762567	5.76718	3.27011	318	Down2NoFDR	.	.	EPHA2	ENSG00000142627.9	EPHA2	ENSG00000142627.9	2245
chr6:25137087-25137428	-3.27832	1.68544	-3.98939	0.00112334	0.025285	26.4929	26.0817	7.4465	0	1	48979	2726	0.269039	0.0030815	0.535844	4.87249	2.48701	341	Down2	CMAHP	ENSG00000168405.10	.	.	CMAHP	ENSG00000168405.10	602
chr2:85153052-85153271	-3.27813	1.963	-3.68669	0.00210364	0.0319131	43.6781	58.016	17.3922	0	1	49515	3052	0.236858	0.049918	0.689617	5.73808	2.96928	219	Down2	.	.	KCMF1,TMSB10,TRABD2A	ENSG00000034510.4,ENSG00000176407.13,ENSG00000186854.6	TRABD2A	ENSG00000186854.6	18920
chr2:238596456-238596735	-3.27672	2.41275	-3.28078	0.00489071	0.0482271	57.1416	50.0934	27.3039	0	1	50343	6361	0.137608	0.0229006	0.759212	5.82055	3.25495	279	Down2	.	.	LRRFIP1	ENSG00000124831.14	LRRFIP1	ENSG00000124831.14	4054
chr12:110421674-110421895	-3.27606	0.258946	-3.94709	0.00122598	0.025545	7.2138	34.4946	0	0	1	49049	2089	0.529621	0.323993	0	4.29112	1.58815	221	Down2	GIT2	ENSG00000139436.16	.	.	GIT2	ENSG00000139436.16	689
chr2:14774649-14774862	-3.27606	0.258946	-3.94709	0.00122598	0.025545	7.4847	35.7901	0	0	1	49056	2035	0.536845	0.322675	0	4.3345	1.58815	213	Down2	FAM84A	ENSG00000162981.12	.	.	FAM84A	ENSG00000162981.12	354
chr14:21323873-21324175	-3.26487	1.2747	-4.04619	0.000999078	0.0231093	38.7125	12.6214	4.2041	0	1	47480	2718	0.517222	0.224653	0.421565	4.67435	2.21914	302	Down2	.	.	RNASE3	ENSG00000169397.3	RNASE3	ENSG00000169397.3	35384
chr16:70285840-70286176	-3.26222	2.45393	-3.11309	0.00692249	0.0587369	60.1007	34.0326	24.5613	0	1	48446	6015	0.177216	0.101848	0.743681	5.59536	3.18653	336	Down2NoFDR	EXOSC6	ENSG00000223496.1	.	.	EXOSC6	ENSG00000223496.1	7
chr5:114598519-114598850	-3.26053	2.66292	-3.1611	0.00626799	0.0547689	57.7976	53.7393	30.6859	0	1	50420	7039	0.115844	0.0125717	0.775782	5.87627	3.33125	331	Down2NoFDR	PGGT1B	ENSG00000164219.5	.	.	PGGT1B	ENSG00000164219.5	0
chr6:5031000-5031322	-3.26002	2.53654	-3.99417	0.00111231	0.0251356	59.4131	51.2955	3.9429	5.4327	1	48144	471	0.484156	0.0254111	0.0707225	5.86343	2.93703	322	Down2	.	.	RMRPP2,RPP40	ENSG00000124787.9,ENSG00000252419.1	RMRPP2	ENSG00000252419.1	15014
chr10:90595498-90595741	-3.25758	1.44767	-4.03613	0.00102001	0.0234659	48.1118	26.143	0	7.1989	1	48502	2106	0.419427	0.113977	0.529214	5.27059	2.46971	243	Down2	.	.	ANKRD22,LIPM,PTCD2P2,RCBTB2P1,STAMBPL1	ENSG00000138134.7,ENSG00000152766.5,ENSG00000173239.9,ENSG00000234256.2,ENSG00000235150.1	ANKRD22	ENSG00000152766.5	12226
chr3:8811155-8811396	-3.25758	1.44767	-4.03613	0.00102001	0.0234659	48.5111	26.36	0	7.2586	1	48512	2101	0.418958	0.113814	0.530837	5.28155	2.47392	241	Down2	OXTR,hsa-mir-548ba	ENSG00000180914.6,ENSG00000266778.1	.	.	OXTR	ENSG00000180914.6	0
chr10:129948301-129948609	-3.25728	1.68544	-3.91736	0.00130377	0.025545	24.1553	35.0639	8.2443	0	1	48041	2090	0.31583	0.0721137	0.55562	5.00706	2.54006	308	Down2	.	.	MKI67	ENSG00000148773.8	MKI67	ENSG00000148773.8	23652
chr1:55743107-55743544	-3.25136	2.9387	-3.73139	0.00191712	0.0299909	69.3153	40.7041	5.8107	4.003	1	48388	713	0.455738	0.0926373	0.0824791	5.81314	2.97484	437	Down2	.	.	.	.	GYG1P3	ENSG00000231095.1	55055
chr5:10284260-10284472	-3.24606	1.47698	-4.00782	0.0010814	0.0246007	30.0802	59.9316	0	8.2515	1	47803	1690	0.431004	0.124762	0.555788	5.51203	2.54053	212	Down2	CMBL	ENSG00000164237.4	.	.	CMBL	ENSG00000164237.4	1860
chr11:11423796-11424173	-3.24598	1.29855	-4.37171	0.000512392	0.0175511	16.9151	20.221	3.3677	0	1	46012	1579	0.395758	0.0370889	0.37727	4.42702	2.13021	377	Down2	.	.	CSNK2A3	ENSG00000254598.2	CSNK2A3	ENSG00000254598.2	48892
chr3:112489944-112490258	-3.24598	1.29855	-4.37171	0.000512392	0.0175511	20.3089	24.278	4.0434	0	1	47208	1492	0.393244	0.0361044	0.413736	4.65662	2.20289	314	Down2	.	.	.	.	CD200R1L	ENSG00000206531.6	74533
chr3:88083756-88084043	-3.24598	1.29855	-4.37171	0.000512392	0.0175511	22.2195	26.562	4.4238	0	1	48131	1509	0.391264	0.035601	0.431818	4.77142	2.2408	287	Down2	.	.	CGGBP1,HTR1F	ENSG00000163320.6,ENSG00000179097.4	CGGBP1	ENSG00000163320.6	22417
chr15:75899183-75899441	-3.24554	2.11519	-3.37063	0.00405819	0.0445597	61.7927	34.4723	19.6842	0	1	47874	3845	0.230626	0.104136	0.709613	5.62296	3.04609	258	Down2	SNUPN	ENSG00000169371.9	.	.	SNUPN	ENSG00000169371.9	1478
chr12:111834872-111835110	-3.24463	1.2892	-4.36457	0.000519901	0.0176072	31.2598	26.6922	5.3346	0	1	48790	1366	0.380031	0.0306267	0.469526	4.99553	2.3242	238	Down2	.	.	FAM109A,HSPA8P14,SH2B3	ENSG00000111252.6,ENSG00000198324.10,ENSG00000257539.2	SH2B3	ENSG00000111252.6	8643
chr15:74340880-74341119	-3.24463	1.2892	-4.36457	0.000519901	0.0176072	31.129	26.5805	5.3123	0	1	48782	1367	0.380168	0.0306482	0.468683	4.99005	2.32227	239	Down2	.	.	DNM1P33,GOLGA6A,PML	ENSG00000140464.15,ENSG00000159289.6,ENSG00000260096.1	PML	ENSG00000140464.15	7210
chr17:38269507-38269802	-3.24463	1.2892	-4.36457	0.000519901	0.0176072	25.2198	21.5347	4.3038	0	1	47671	1475	0.385944	0.0317115	0.426283	4.71806	2.22906	295	Down2	.	.	CASC3,MSL1,NR1D1,THRA	ENSG00000108349.10,ENSG00000126351.8,ENSG00000126368.5,ENSG00000188895.7	MSL1	ENSG00000188895.7	8750
chr2:180882533-180882789	-3.24463	1.2892	-4.36457	0.000519901	0.0176072	29.0619	24.8154	4.9595	0	1	48454	1408	0.382294	0.0309987	0.45485	4.90062	2.29101	256	Down2	.	.	CWC22	ENSG00000163510.9	CWC22	ENSG00000163510.9	10693
chr2:223836501-223836777	-3.24463	1.2892	-4.36457	0.000519901	0.0176072	26.9559	23.0172	4.6001	0	1	48121	1450	0.384361	0.031379	0.439691	4.80343	2.25771	276	Down2	.	.	ACSL3	ENSG00000123983.9	ACSL3	ENSG00000123983.9	38765
chr3:117807246-117807509	-3.24463	1.2892	-4.36457	0.000519901	0.0176072	28.2884	24.1549	4.8275	0	1	48351	1429	0.383068	0.0311355	0.449414	4.86568	2.27896	263	Down2	.	.	.	.	LSAMP	ENSG00000185565.7	91151
chr10:98378533-98378846	-3.2432	2.1061	-3.24759	0.00523942	0.0482601	57.7258	24.3556	16.2253	0	1	45872	3926	0.272091	0.159406	0.678105	5.34925	2.92679	313	Down2	PIK3AP1	ENSG00000155629.10	.	.	PIK3AP1	ENSG00000155629.10	0
chr2:217745462-217745845	-3.2432	2.1061	-3.24759	0.00523942	0.0482601	47.1754	19.9042	13.2598	0	1	45420	4086	0.282098	0.164948	0.64347	5.08353	2.80599	383	Down2	.	.	TNP1	ENSG00000118245.2	TNP1	ENSG00000118245.2	20675
chr10:91122801-91123103	-3.23995	2.51073	-3.14928	0.00642316	0.0558569	59.8284	46.2783	29.4285	0	1	50027	7001	0.132902	0.0448008	0.769912	5.79829	3.30382	302	Down2NoFDR	IFIT6P	ENSG00000224289.1	.	.	IFIT6P	ENSG00000224289.1	750
chr12:82524120-82524418	-3.2326	1.66422	-3.91879	0.0012999	0.025545	28.5325	29.8451	8.521	0	1	49396	2980	0.263343	0.00870735	0.561971	5.00848	2.55759	298	Down2	.	.	.	.	CCDC59	ENSG00000133773.7	225483
chr15:88288151-88288417	-3.2326	1.66422	-3.91879	0.0012999	0.025545	31.9649	33.4355	9.5461	0	1	49536	2753	0.2597	0.00854091	0.583572	5.15782	2.61904	266	Down2	.	.	.	.	LINC00052	ENSG00000259527.1	167991
chr7:25011044-25011301	-3.2326	1.66422	-3.91879	0.0012999	0.025545	33.0843	34.6064	9.8804	0	1	49570	2746	0.258546	0.00849036	0.590033	5.20336	2.638	257	Down2	.	.	OSBPL3	ENSG00000070882.8	OSBPL3	ENSG00000070882.8	8460
chr8:52921088-52921375	-3.2326	1.66422	-3.91879	0.0012999	0.025545	29.626	30.989	8.8476	0	1	49455	2966	0.262167	0.00865235	0.569168	5.05776	2.57774	287	Down2	.	.	.	.	PCMTD1	ENSG00000168300.9	109353
chr8:49838283-49838496	-3.2315	1.45222	-4.11266	0.000871197	0.0220159	39.9186	41.7552	0	8.2128	1	49792	2956	0.332111	0.008215	0.55488	5.45398	2.53804	213	Down2	.	.	SNAI2	ENSG00000019549.4	SNAI2	ENSG00000019549.4	3984
chr9:71614595-71614915	-3.2315	1.45222	-4.11266	0.000871197	0.0220159	26.5708	27.7933	0	5.4666	1	49621	3123	0.34639	0.00881104	0.474441	4.91564	2.33553	320	Down2	.	.	FXN,PRKACG	ENSG00000165059.5,ENSG00000165060.7	PRKACG	ENSG00000165059.5	14125
chr11:126310846-126311248	-3.23146	0.988543	-4.24968	0.000657518	0.0190002	13.2193	15.8029	0	2.1758	1	46597	3107	0.43124	0.0382894	0.293946	4.12681	1.98089	402	Down2	KIRREL3	ENSG00000149571.6	.	.	KIRREL3	ENSG00000149571.6	69
chr18:56975862-56976218	-3.23146	0.988543	-4.60919	0.000316555	0.0144694	14.9274	17.8448	1.7832	0	1	42894	801	0.489716	0.03772	0.258839	4.27335	1.92406	356	Down2	.	.	CPLX4,LMAN1,RAX	ENSG00000074695.5,ENSG00000134438.9,ENSG00000166569.4	CPLX4	ENSG00000166569.4	9559
chr10:11800044-11800256	-3.228	0.137589	-3.7627	0.00179647	0.0287319	30.0802	5.9932	0	0	1	49162	3058	0.492869	0.338858	0	4.10904	1.58815	212	Down2	.	.	ECHDC3	ENSG00000134463.10	ECHDC3	ENSG00000134463.10	10595
chr17:70667276-70667526	-3.228	0.137589	-3.7627	0.00179647	0.0287319	25.508	5.0822	0	0	1	48953	3848	0.459773	0.343321	0	3.92478	1.58815	250	Down2	.	.	LINC00511,RPL32P33	ENSG00000227036.2,ENSG00000243514.2	LINC00511	ENSG00000227036.2	30665
chr1:219362876-219363146	-3.228	0.137589	-3.7627	0.00179647	0.0287319	23.6185	4.7057	0	0	1	48822	4033	0.444266	0.344995	0	3.84095	1.58815	270	Down2	.	.	LYPLAL1,RIMKLBP2	ENSG00000143353.7,ENSG00000225920.2	LYPLAL1	ENSG00000143353.7	8740
chr1:247809579-247809816	-3.228	0.137589	-3.7627	0.00179647	0.0287319	26.9072	5.361	0	0	1	49058	3726	0.470518	0.342001	0	3.98378	1.58815	237	Down2	.	.	OR13G1,OR14L1P,OR2G3,OR3D1P	ENSG00000177476.2,ENSG00000197437.2,ENSG00000198452.5,ENSG00000230411.1	OR3D1P	ENSG00000230411.1	20374
chr3:192056326-192056643	-3.228	0.137589	-3.7627	0.00179647	0.0287319	20.1167	4.008	0	0	1	48436	4729	0.411973	0.347525	0	3.67083	1.58815	317	Down2	.	.	.	.	FGF12	ENSG00000114279.9	69788
chr5:176057540-176057745	-3.228	0.137589	-3.7627	0.00179647	0.0287319	31.1073	6.1978	0	0	1	49061	2887	0.499571	0.337816	0	4.14731	1.58815	205	Down2	EIF4E1B,SNCB	ENSG00000074317.6,ENSG00000175766.7	.	.	EIF4E1B	ENSG00000175766.7	0
chr6:122813220-122813426	-3.228	0.137589	-3.7627	0.00179647	0.0287319	30.9563	6.1677	0	0	1	49057	2894	0.498601	0.33797	0	4.14175	1.58815	206	Down2	.	.	PKIB,SERINC1	ENSG00000111897.6,ENSG00000135549.10	PKIB	ENSG00000135549.10	20096
chr14:78074378-78074634	-3.22692	0.159964	-4.01046	0.00107551	0.0245204	18.6826	7.4446	0	0	1	46538	1894	0.535794	0.199582	0	3.91226	1.58815	256	Down2	.	.	SPTLC2	ENSG00000100596.2	SPTLC2	ENSG00000100596.2	8483
chr12:16155920-16156303	-3.22686	2.13036	-3.44077	0.00350763	0.0439494	27.7502	36.491	13.2598	0	1	49059	4397	0.21162	0.0522135	0.64347	5.12327	2.80599	383	Down2	.	.	DERA	ENSG00000023697.8	DERA	ENSG00000023697.8	17814
chr14:78488461-78488723	-3.22155	1.43995	-4.07593	0.000939644	0.0222495	36.5096	29.0966	0	6.6768	1	49879	3146	0.363274	0.0431055	0.514365	5.15451	2.43184	262	Down2	.	.	FRDAP	ENSG00000258421.2	FRDAP	ENSG00000258421.2	37899
chr5:139536820-139537072	-3.22155	1.43995	-4.07593	0.000939644	0.0222495	37.9584	30.2512	0	6.9418	1	49887	3122	0.361675	0.0428176	0.522056	5.20597	2.45131	252	Down2	.	.	CYSTM1,IGIP,LINC01024,PURA	ENSG00000120306.5,ENSG00000182700.3,ENSG00000185129.4,ENSG00000245146.2	CYSTM1	ENSG00000120306.5	17156
chrX:107402282-107402604	-3.22155	1.43995	-4.07593	0.000939644	0.0222495	29.7065	23.6748	0	5.4327	1	49763	3681	0.37083	0.0446216	0.47319	4.88478	2.33264	322	Down2	COL4A6	ENSG00000197565.11	.	.	COL4A6	ENSG00000197565.11	596
chr12:50377782-50378107	-3.21822	1.66422	-3.87058	0.00143635	0.025545	22.8918	31.2751	7.8131	0	1	47769	2153	0.303394	0.0612427	0.545215	4.89708	2.51187	325	Down2	.	.	AQP2,AQP5,AQP6,RACGAP1	ENSG00000086159.8,ENSG00000161798.6,ENSG00000161800.8,ENSG00000167580.3	RACGAP1	ENSG00000161800.8	8035
chr1:154293451-154293704	-3.21822	1.66422	-3.87058	0.00143635	0.025545	29.4065	40.1755	10.0366	0	1	48645	2079	0.293527	0.0587113	0.592964	5.22543	2.64669	253	Down2	AQP10	ENSG00000143595.8	.	.	AQP10	ENSG00000143595.8	0
chr1:171614193-171614420	-3.21822	1.66422	-3.87058	0.00143635	0.025545	32.7746	44.7771	11.1862	0	1	48893	2027	0.288886	0.0576104	0.612983	5.36979	2.70762	227	Down2	.	.	MYOC,PFN1P1,RPL4P3	ENSG00000034971.10,ENSG00000230364.1,ENSG00000233328.3	MYOC	ENSG00000034971.10	7404
chr5:180586416-180586620	-3.21822	1.66422	-3.87058	0.00143635	0.025545	36.4698	49.8255	12.4473	0	1	48977	1991	0.284162	0.0565305	0.632269	5.51313	2.76903	204	Down2	.	.	OR2V1,OR2V2,TRIM7	ENSG00000146054.13,ENSG00000182613.1,ENSG00000185372.2	OR2V2	ENSG00000182613.1	4473
chr7:150821133-150821356	-3.21822	1.66422	-3.87058	0.00143635	0.025545	33.3625	45.5803	11.3868	0	1	48907	2019	0.288109	0.0574303	0.616224	5.39357	2.71774	223	Down2	AGAP3	ENSG00000133612.14	.	.	AGAP3	ENSG00000133612.14	424
chr1:36628571-36628831	-3.21711	1.45222	-4.06484	0.000961373	0.022498	28.6148	39.0938	0	6.7282	1	49505	2950	0.378921	0.0589886	0.515881	5.1893	2.43565	260	Down2	.	.	COL8A2,MAP7D1,TRAPPC3	ENSG00000054116.7,ENSG00000116871.11,ENSG00000171812.6	MAP7D1	ENSG00000116871.11	5755
chr8:134278304-134278616	-3.21555	1.99808	-3.21222	0.00563817	0.0509363	57.9108	20.3614	14.2426	0	1	44641	3922	0.311823	0.195645	0.655937	5.23762	2.84831	312	Down2NoFDR	NDRG1	ENSG00000104419.10	.	.	NDRG1	ENSG00000104419.10	1069
chr10:122268035-122268307	-3.21513	0.21049	-4.07471	0.000942017	0.0222495	7.815	18.6846	0	0	1	46133	1943	0.545261	0.188871	0	3.93744	1.58815	272	Down2	.	.	PPAPDC1A	ENSG00000203805.6	PPAPDC1A	ENSG00000203805.6	4944
chr14:100095318-100095535	-3.21513	0.21049	-4.07471	0.000942017	0.0222495	9.7957	23.4203	0	0	1	47760.5	1649.5	0.588421	0.184499	0	4.20114	1.58815	217	Down2	.	.	CCDC85C,HHIPL1,Y_RNA	ENSG00000182218.5,ENSG00000200506.1,ENSG00000205476.4	HHIPL1	ENSG00000182218.5	15913
chr14:61928607-61928825	-3.21513	0.21049	-4.07471	0.000942017	0.0222495	9.7508	23.3128	0	0	1	47742.5	1656.5	0.587559	0.184597	0	4.19566	1.58815	218	Down2	PRKCH	ENSG00000027075.9	.	.	PRKCH	ENSG00000027075.9	963
chr14:61955826-61956196	-3.21513	0.21049	-4.07471	0.000942017	0.0222495	5.745	13.7357	0	0	1	44806	2880	0.484408	0.192845	0	3.59749	1.58815	370	Down2	.	.	PRKCH	ENSG00000027075.9	PRKCH	ENSG00000027075.9	2716
chr18:43578374-43578613	-3.21513	0.21049	-4.07471	0.000942017	0.0222495	8.894	21.2644	0	0	1	47510	1808	0.570166	0.186492	0	4.08707	1.58815	239	Down2	.	.	EPG5,PSTPIP2	ENSG00000152223.8,ENSG00000152229.14	PSTPIP2	ENSG00000152229.14	4434
chr19:10172750-10172970	-3.21513	0.21049	-4.07471	0.000942017	0.0222495	9.6621	23.1009	0	0	1	47724	1687	0.585845	0.184792	0	4.1848	1.58815	220	Down2	.	.	ANGPTL6,C19orf66,C3P1,P2RY11,PPAN,PPAN-P2RY11,RDH8	ENSG00000080511.2,ENSG00000130810.15,ENSG00000130812.6,ENSG00000130813.13,ENSG00000167798.12,ENSG00000243207.2,ENSG00000244165.1	C3P1	ENSG00000167798.12	20233
chr19:30251137-30251352	-3.21513	0.21049	-4.07471	0.000942017	0.0222495	9.8868	23.6381	0	0	1	47843	1633	0.590155	0.184299	0	4.21217	1.58815	215	Down2	.	.	C19orf12	ENSG00000131943.13	C19orf12	ENSG00000131943.13	44773
chr1:12679997-12680199	-3.21513	0.21049	-4.07471	0.000942017	0.0222495	10.5231	25.1594	0	0	1	48023.5	1426.5	0.601756	0.182918	0	4.28697	1.58815	202	Down2	.	.	AADACL4,DHRS3	ENSG00000162496.4,ENSG00000204518.2	DHRS3	ENSG00000162496.4	2260
chr1:243912135-243912353	-3.21513	0.21049	-4.07471	0.000942017	0.0222495	9.7508	23.3128	0	0	1	47742.5	1656.5	0.587559	0.184597	0	4.19566	1.58815	218	Down2	.	.	AKT3-IT1	ENSG00000228939.1	AKT3-IT1	ENSG00000228939.1	45350
chr1:63782754-63782970	-3.21513	0.21049	-4.07471	0.000942017	0.0222495	9.8411	23.5287	0	0	1	47797	1639	0.589286	0.184399	0	4.20664	1.58815	216	Down2	LINC00466	ENSG00000224209.2	.	.	LINC00466	ENSG00000224209.2	0
chr20:52486444-52486672	-3.21513	0.21049	-4.07471	0.000942017	0.0222495	9.3231	22.2903	0	0	1	47629	1753	0.579112	0.18554	0	4.14248	1.58815	228	Down2	.	.	SUMO1P1	ENSG00000241721.1	SUMO1P1	ENSG00000241721.1	5425
chr22:46375126-46375409	-3.21513	0.21049	-4.07471	0.000942017	0.0222495	7.5112	17.9583	0	0	1	45724	1999	0.537535	0.189526	0	3.89234	1.58815	283	Down2	.	.	CITF22-92A6.1,CR536603.1,WNT7B	ENSG00000188064.5,ENSG00000265610.1,ENSG00000273145.1	WNT7B	ENSG00000188064.5	2117
chr2:202042227-202042431	-3.21513	0.21049	-4.07471	0.000942017	0.0222495	10.4199	24.9127	0	0	1	47959.5	1481.5	0.599933	0.18314	0	4.27511	1.58815	204	Down2	.	.	CASP10,CFLAR,CFLAR-AS1,IMPDH1P10,MTND4P23,MTND5P25	ENSG00000003400.10,ENSG00000003402.15,ENSG00000225796.2,ENSG00000226312.3,ENSG00000227348.1,ENSG00000232133.1	CASP10	ENSG00000003400.10	5174
chr2:210825871-210826090	-3.21513	0.21049	-4.07471	0.000942017	0.0222495	9.7062	23.2064	0	0	1	47734.5	1677.5	0.5867	0.184695	0	4.19022	1.58815	219	Down2	UNC80	ENSG00000144406.14	.	.	UNC80	ENSG00000144406.14	0
chr2:218933524-218933847	-3.21513	0.21049	-4.07471	0.000942017	0.0222495	6.581	15.7344	0	0	1	45077	2160	0.5115	0.191419	0	3.74465	1.58815	323	Down2	RUFY4	ENSG00000188282.8	.	.	RUFY4	ENSG00000188282.8	0
chr2:233304269-233304521	-3.21513	0.21049	-4.07471	0.000942017	0.0222495	8.4352	20.1675	0	0	1	47296	1855	0.560026	0.187509	0	4.02534	1.58815	252	Down2	.	.	ALPI,ALPPL2,DIS3L2P1,ECEL1	ENSG00000163286.3,ENSG00000163295.4,ENSG00000171551.7,ENSG00000223788.4	DIS3L2P1	ENSG00000223788.4	2224
chr3:151634652-151634933	-3.21513	0.21049	-4.07471	0.000942017	0.0222495	7.5647	18.0861	0	0	1	45890	1990	0.53892	0.189412	0	3.90038	1.58815	281	Down2	.	.	SUCNR1	ENSG00000198829.5	SUCNR1	ENSG00000198829.5	43221
chr3:164169324-164169555	-3.21513	0.21049	-4.07471	0.000942017	0.0222495	9.202	22.0009	0	0	1	47585	1771	0.576637	0.185808	0	4.12706	1.58815	231	Down2	.	.	.	.	SI	ENSG00000090402.3	624248
chr3:183103908-183104137	-3.21513	0.21049	-4.07471	0.000942017	0.0222495	9.2824	22.193	0	0	1	47602	1759	0.578284	0.18563	0	4.13731	1.58815	229	Down2	.	.	MCF2L2	ENSG00000053524.7	MCF2L2	ENSG00000053524.7	14145
chr4:151882116-151882423	-3.21513	0.21049	-4.07471	0.000942017	0.0222495	6.924	16.5544	0	0	1	45277	2109	0.52155	0.190747	0	3.8009	1.58815	307	Down2	.	.	.	.	LRBA	ENSG00000198589.6	53997
chr4:154564697-154564901	-3.21513	0.21049	-4.07471	0.000942017	0.0222495	10.4199	24.9127	0	0	1	47959.5	1481.5	0.599933	0.18314	0	4.27511	1.58815	204	Down2	.	.	KIAA0922	ENSG00000121210.11	KIAA0922	ENSG00000121210.11	11181
chr4:25441682-25441905	-3.21513	0.21049	-4.07471	0.000942017	0.0222495	9.5321	22.7901	0	0	1	47699	1720	0.583297	0.185078	0	4.16872	1.58815	223	Down2	.	.	ANAPC4	ENSG00000053900.6	ANAPC4	ENSG00000053900.6	24908
chr6:63354191-63354403	-3.21513	0.21049	-4.07471	0.000942017	0.0222495	10.0267	23.9726	0	0	1	47867	1582	0.592781	0.183993	0	4.22896	1.58815	212	Down2	.	.	.	.	KHDRBS2	ENSG00000112232.8	358059
chr6:83924997-83925211	-3.21513	0.21049	-4.07471	0.000942017	0.0222495	9.933	23.7486	0	0	1	47842	1606	0.591027	0.184198	0	4.21774	1.58815	214	Down2	.	.	PGM3,RWDD2A	ENSG00000013375.11,ENSG00000013392.6	PGM3	ENSG00000013375.11	21342
chr7:105656451-105656667	-3.21513	0.21049	-4.07471	0.000942017	0.0222495	9.8411	23.5287	0	0	1	47797	1639	0.589286	0.184399	0	4.20664	1.58815	216	Down2	CDHR3	ENSG00000128536.11	.	.	CDHR3	ENSG00000128536.11	881
chr7:111375875-111376077	-3.21513	0.21049	-4.07471	0.000942017	0.0222495	10.5231	25.1594	0	0	1	48023.5	1426.5	0.601756	0.182918	0	4.28697	1.58815	202	Down2	.	.	DOCK4	ENSG00000128512.15	DOCK4	ENSG00000128512.15	3305
chr7:14774516-14774842	-3.21513	0.21049	-4.07471	0.000942017	0.0222495	6.5205	15.5896	0	0	1	45046	2167	0.509666	0.191534	0	3.73449	1.58815	326	Down2	DGKB	ENSG00000136267.9	.	.	DGKB	ENSG00000136267.9	953
chr7:31776055-31776348	-3.21513	0.21049	-4.07471	0.000942017	0.0222495	7.2548	17.3454	0	0	1	45477	2037	0.530734	0.190068	0	3.85313	1.58815	293	Down2	.	.	PPP1R17	ENSG00000106341.6	PPP1R17	ENSG00000106341.6	40478
chr7:6469931-6470134	-3.21513	0.21049	-4.07471	0.000942017	0.0222495	10.4713	25.0355	0	0	1	48012.5	1452.5	0.600842	0.183029	0	4.28102	1.58815	203	Down2	.	.	DAGLB,KDELR2,RAC1	ENSG00000136238.13,ENSG00000136240.5,ENSG00000164535.10	DAGLB	ENSG00000164535.10	7497
chr8:117899874-117900090	-3.21513	0.21049	-4.07471	0.000942017	0.0222495	9.8411	23.5287	0	0	1	47797	1639	0.589286	0.184399	0	4.20664	1.58815	216	Down2	.	.	RAD21,RAD21-AS1	ENSG00000164754.8,ENSG00000253327.2	RAD21	ENSG00000164754.8	12769
chr8:123691239-123691442	-3.21513	0.21049	-4.07471	0.000942017	0.0222495	10.4713	25.0355	0	0	1	48012.5	1452.5	0.600842	0.183029	0	4.28102	1.58815	203	Down2	.	.	snoU13	ENSG00000238901.1	snoU13	ENSG00000238901.1	7709
chr8:133204411-133204621	-3.21513	0.21049	-4.07471	0.000942017	0.0222495	10.1222	24.2009	0	0	1	47888	1563	0.594548	0.183785	0	4.2403	1.58815	210	Down2	.	.	.	.	HHLA1	ENSG00000132297.7	81005
chr8:59521175-59521483	-3.21513	0.21049	-4.07471	0.000942017	0.0222495	6.9015	16.5006	0	0	1	45254	2112	0.520908	0.190792	0	3.79728	1.58815	308	Down2	.	.	NSMAF,SDCBP	ENSG00000035681.3,ENSG00000137575.7	NSMAF	ENSG00000035681.3	8438
chr9:112232077-112232284	-3.21513	0.21049	-4.07471	0.000942017	0.0222495	10.2689	24.5517	0	0	1	47921	1529	0.597225	0.183466	0	4.25756	1.58815	207	Down2	.	.	PTPN3	ENSG00000070159.9	PTPN3	ENSG00000070159.9	18413
chr9:130307955-130308160	-3.21513	0.21049	-4.07471	0.000942017	0.0222495	10.3691	24.7912	0	0	1	47942	1497	0.599026	0.18325	0	4.26922	1.58815	205	Down2	.	.	FAM129B	ENSG00000136830.7	FAM129B	ENSG00000136830.7	18455
chr9:140726680-140726882	-3.21513	0.21049	-4.07471	0.000942017	0.0222495	10.5231	25.1594	0	0	1	48023.5	1426.5	0.601756	0.182918	0	4.28697	1.58815	202	Down2	EHMT1	ENSG00000181090.13	.	.	EHMT1	ENSG00000181090.13	203
chr9:97689569-97689853	-3.21513	0.21049	-4.07471	0.000942017	0.0222495	7.4847	17.8951	0	0	1	45700	2004	0.536845	0.189582	0	3.88834	1.58815	284	Down2	.	.	C9orf3	ENSG00000148120.10	C9orf3	ENSG00000148120.10	6027
chrX:15583463-15583685	-3.21513	0.21049	-4.07471	0.000942017	0.0222495	9.5751	22.8928	0	0	1	47704	1711	0.584143	0.184984	0	4.17405	1.58815	222	Down2	ACE2	ENSG00000130234.6	.	.	ACE2	ENSG00000130234.6	726
chr8:23332829-23333166	-3.21411	1.92174	-3.62276	0.00240253	0.0349506	31.5381	30.1614	11.3023	0	1	49740	4329	0.212044	0.00855984	0.614868	5.08106	2.7135	337	Down2	.	.	ENTPD4,LOXL2	ENSG00000134013.11,ENSG00000197217.8	ENTPD4	ENSG00000197217.8	17621
chr15:84811721-84811944	-3.2129	2.52248	-3.92294	0.00128879	0.025545	71.4911	85.463	5.6934	7.8445	1	48102	270	0.464683	0.0289814	0.0720317	6.34312	3.2804	223	Down2	.	.	CSPG4P11,EFTUD1P1	ENSG00000259404.1,ENSG00000259726.1	EFTUD1P1	ENSG00000259404.1	30023
chrX:128753084-128753365	-3.2122	2.18315	-3.40444	0.00378283	0.0439494	45.3879	63.3014	0	18.6761	1	49656	5063	0.23825	0.0578305	0.701204	5.82394	3.01331	281	Down2	.	.	APLN,OCRL	ENSG00000122126.11,ENSG00000171388.9	APLN	ENSG00000171388.9	29378
chr14:93604356-93604631	-3.21011	1.92598	-3.60976	0.00246834	0.0355255	34.7837	41.5816	13.8505	0	1	49562	3746	0.223348	0.0330101	0.651094	5.35927	2.83172	275	Down2	.	.	ITPK1,MOAP1,TMEM251	ENSG00000100605.12,ENSG00000153485.5,ENSG00000165943.4	ITPK1	ENSG00000100605.12	21691
chr15:49267990-49268292	-3.21011	1.92598	-3.60976	0.00246834	0.0355255	31.6739	37.8641	12.6122	0	1	49490	3810	0.226568	0.0335552	0.634613	5.23452	2.77668	302	Down2	.	.	KRT8P24,SECISBP2L,SHC4,Y_RNA	ENSG00000138593.4,ENSG00000185634.7,ENSG00000207105.1,ENSG00000259500.1	KRT8P24	ENSG00000259500.1	3990
chr10:113900043-113900255	-3.20995	1.2892	-4.24222	0.000667648	0.0191951	25.0668	41.9521	5.9888	0	1	48522	1126	0.431262	0.0977774	0.492724	5.15083	2.37867	212	Down2	.	.	GPAM	ENSG00000119927.9	GPAM	ENSG00000119927.9	43214
chr2:17412873-17413089	-3.20995	1.2892	-4.24222	0.000667648	0.0191951	24.6026	41.1752	5.8779	0	1	48488	1138	0.432187	0.0980886	0.488986	5.12623	2.36972	216	Down2	.	.	.	.	ZFYVE9P2	ENSG00000214843.3	52471
chr10:43844038-43844392	-3.20359	1.25959	-4.21309	0.000708739	0.0201381	24.0188	14.3565	3.5865	0	1	45355	1814	0.441225	0.106639	0.38976	4.4371	2.15456	354	Down2	.	.	FXYD4,HNRNPF	ENSG00000150201.10,ENSG00000169813.12	FXYD4	ENSG00000150201.10	22699
chr5:56009262-56009572	-3.20359	1.25959	-4.21309	0.000708739	0.0201381	27.428	16.3942	4.0956	0	1	46089	1767	0.437995	0.104619	0.416311	4.60284	2.20821	310	Down2	.	.	.	.	MAP3K1	ENSG00000095015.5	101830
chr20:21216422-21216639	-3.20296	0.165347	-4.09183	0.000909364	0.0222495	17.1425	11.7101	0	0	1	45977	1082	0.621302	0.0818307	0	4.10602	1.58815	217	Down2	.	.	PLK1S1,ZNF877P	ENSG00000088970.11,ENSG00000226875.1	PLK1S1	ENSG00000088970.11	8471
chr2:182819078-182819323	-3.20296	0.165347	-4.09183	0.000909364	0.0222495	15.1833	10.3718	0	0	1	44474	1420	0.599075	0.0828991	0	3.96346	1.58815	245	Down2	PPP1R1C	ENSG00000150722.6	.	.	PPP1R1C	ENSG00000150722.6	0
chr19:54402439-54402644	-3.19704	0.186111	-4.11887	0.000860136	0.0220159	12.9614	18.5934	0	0	1	45435	587	0.639456	0.0766528	0	4.21504	1.58815	205	Down2	.	.	CACNG7,MYADM,PRKCG	ENSG00000105605.3,ENSG00000126583.6,ENSG00000179820.11	CACNG7	ENSG00000105605.3	9946
chr6:58564828-58565078	-3.19704	0.186111	-4.11887	0.000860136	0.0220159	10.6283	15.2466	0	0	1	44624	863	0.603594	0.0783908	0	3.97966	1.58815	250	Down2	.	.	.	.	RBBP4P4	ENSG00000214561.3	117521
chr8:42269899-42270180	-3.19704	0.186111	-4.11887	0.000860136	0.0220159	9.4558	13.5646	0	0	1	44425	1685	0.581781	0.0792556	0	3.84506	1.58815	281	Down2	.	.	DKK4,POLB,SLC20A2,VDAC3	ENSG00000070501.7,ENSG00000078668.9,ENSG00000104371.4,ENSG00000168575.5	VDAC3	ENSG00000078668.9	9349
chr1:205035323-205035712	-3.19253	2.09073	-3.33229	0.00439466	0.0463303	38.2511	22.8634	13.0553	0	1	48141	4783	0.231969	0.0992425	0.640732	5.0299	2.79686	389	Down2	CNTN2	ENSG00000184144.5	.	.	CNTN2	ENSG00000184144.5	971
chr12:71786460-71786692	-3.19248	1.24112	-3.98546	0.0011325	0.0253893	45.8118	16.4295	5.4725	0	1	46240	1586	0.508406	0.199181	0.474658	4.94501	2.33604	232	Down2	.	.	LGR5,TSPAN8	ENSG00000127324.4,ENSG00000139292.8	LGR5	ENSG00000139292.8	46859
chr8:60964152-60964397	-3.19248	1.24112	-3.98546	0.0011325	0.0253893	43.381	15.5578	5.1822	0	1	46266	1697	0.511787	0.200901	0.463694	4.87507	2.3109	245	Down2	.	.	.	.	SLC2A13P1	ENSG00000254954.1	89984
chr9:140283443-140283721	-3.19248	1.24112	-3.98546	0.0011325	0.0253893	38.2314	13.711	4.567	0	1	46139	1823	0.518999	0.204816	0.438236	4.7146	2.25457	278	Down2	.	.	ENTPD8,EXD3,NOXA1,snoU13	ENSG00000187609.11,ENSG00000188747.4,ENSG00000188833.5,ENSG00000272272.1	EXD3	ENSG00000187609.11	6140
chr1:846682-846942	-3.18613	1.62609	-3.7637	0.00179274	0.0287319	40.8782	24.4336	9.7664	0	1	48031	2651	0.3123	0.0981402	0.587859	5.11694	2.63159	260	Down2	.	.	FAM41C,KLHL17,NOC2L,SAMD11,TUBB8P11	ENSG00000187634.6,ENSG00000187961.9,ENSG00000188976.6,ENSG00000230368.2,ENSG00000234711.1	SAMD11	ENSG00000187634.6	13319
chr3:186648972-186649295	-3.18613	1.62609	-3.7637	0.00179274	0.0287319	32.9051	19.668	7.8615	0	1	47195	2723	0.321776	0.101715	0.546415	4.83469	2.51509	323	Down2	ST6GAL1	ENSG00000073849.10	.	.	ST6GAL1	ENSG00000073849.10	0
chr6:108374016-108374324	-3.18613	1.62609	-3.7637	0.00179274	0.0287319	34.5076	20.6258	8.2443	0	1	47339	2714	0.319796	0.100939	0.55562	4.89603	2.54006	308	Down2	OSTM1	ENSG00000081087.10	.	.	OSTM1	ENSG00000081087.10	1746
chr8:79429236-79429449	-3.18613	1.62609	-3.7637	0.00179274	0.0287319	49.8983	29.8251	11.9214	0	1	48489	2140	0.302821	0.0948203	0.624529	5.38118	2.74405	213	Down2	PKIA	ENSG00000171033.8	.	.	PKIA	ENSG00000171033.8	646
chr13:77552439-77552687	-3.18503	1.41409	-3.95105	0.001216	0.025545	42.8562	25.6159	0	7.0537	1	48664	2544	0.397185	0.0973539	0.525209	5.17917	2.45938	248	Down2	.	.	CLN5,DHX9P1,FBXL3,IRG1,RPL7P44	ENSG00000005812.6,ENSG00000102794.5,ENSG00000102805.9,ENSG00000228002.2,ENSG00000233873.1	RPL7P44	ENSG00000233873.1	3365
chr1:211828638-211828909	-3.18503	1.41409	-3.95105	0.001216	0.025545	39.219	23.4419	0	6.4551	1	49206	3148	0.401567	0.0988284	0.507665	5.06258	2.41513	271	Down2	.	.	FDPSP8,NEK2	ENSG00000117650.8,ENSG00000224763.1	FDPSP8	ENSG00000224763.1	5711
chr3:153993219-153993459	-3.18503	1.41409	-3.95105	0.001216	0.025545	44.2847	26.4698	0	7.2889	1	48714	2529	0.395501	0.0968078	0.531652	5.2225	2.47605	240	Down2	.	.	ARHGEF26,DHX36	ENSG00000114790.8,ENSG00000174953.9	DHX36	ENSG00000174953.9	2166
chr12:98791426-98791652	-3.18438	0.975214	-4.43321	0.000452081	0.0164371	18.8112	33.7314	2.8089	0	1	47491	680	0.564257	0.115539	0.341828	4.82332	2.06403	226	Down2	.	.	.	.	SLC9A7P1	ENSG00000227825.3	59242
chr2:154335097-154335587	-3.18362	1.61417	-3.60586	0.00248844	0.0356411	26.0286	10.3718	5.1822	0	1	43753	4203	0.399579	0.192684	0.463694	4.30079	2.3109	490	Down2	RPRM	ENSG00000177519.3	.	.	RPRM	ENSG00000177519.3	0
chr6:151796838-151797125	-3.18362	1.61417	-3.60586	0.00248844	0.0356411	44.439	17.708	8.8476	0	1	45891	2773	0.373619	0.178319	0.569168	4.97039	2.57774	287	Down2	.	.	C6orf211,CCDC170,RMND1	ENSG00000120262.8,ENSG00000146476.6,ENSG00000155906.12	CCDC170	ENSG00000120262.8	18041
chr18:29091074-29091417	-3.18246	2.00693	-3.47942	0.0032368	0.0418641	34.0851	29.6338	12.9554	0	1	49699	4655	0.199831	0.0266992	0.639375	5.12081	2.79236	343	Down2	.	.	DSG2	ENSG00000046604.8	DSG2	ENSG00000046604.8	12891
chrX:23717664-23718380	-3.17831	2.47716	-3.06168	0.0076981	0.0632419	25.2349	17.7451	12.4126	0	1	48082	8201	0.155548	0.0716855	0.63177	4.59745	2.7674	716	Down2NoFDR	.	.	ACOT9,PRDX4	ENSG00000123130.12,ENSG00000123131.8	ACOT9	ENSG00000123130.12	6938
chr5:180668613-180668848	-3.17667	1.64167	-3.81759	0.00160312	0.0275949	31.6589	40.5495	10.8054	0	1	48872	2102	0.275921	0.0462423	0.606636	5.28012	2.688	235	Down2	GNB2L1	ENSG00000204628.7	.	.	GNB2L1	ENSG00000204628.7	0
chr21:30848872-30849208	-3.17285	1.44767	-3.78069	0.00173062	0.0287319	15.816	41.5954	0	5.2063	1	45455	2145	0.497673	0.189975	0.464631	4.85672	2.31303	336	Down2	.	.	BACH1-IT3	ENSG00000234293.1	BACH1-IT3	ENSG00000234293.1	19160
chr1:65933339-65933628	-3.1711	2.06354	-3.05585	0.00779117	0.0637941	66.1973	21.9818	17.5727	0	1	43776	4350	0.288024	0.202568	0.691311	5.37799	2.97564	289	Down2NoFDR	.	.	LEPR,LEPROT	ENSG00000116678.14,ENSG00000213625.4	LEPR	ENSG00000116678.14	46936
chr1:150592167-150592774	-3.16701	1.62188	-3.78467	0.0017164	0.0287319	15.7587	11.5124	4.1833	0	1	42243	3897	0.305993	0.0678308	0.420569	4.04493	2.21706	607	Down2	.	.	ENSA,MCL1	ENSG00000143384.8,ENSG00000143420.13	ENSA	ENSG00000143420.13	8819
chr5:126312185-126312435	-3.16148	2.23729	-3.25469	0.0051628	0.0482271	51.016	50.822	25.3926	0	1	50199	5883	0.130026	0.000668906	0.748618	5.7529	3.20796	250	Down2	.	.	.	.	MARCH3	ENSG00000173926.5	53427
chr3:186667414-186667632	-3.16066	0.94514	-4.46276	0.000425739	0.0164371	26.8146	23.3128	2.912	0	1	46719	538	0.474909	0.0277839	0.34879	4.80816	2.07671	218	Down2	.	.	RPS20P14,ST6GAL1	ENSG00000073849.10,ENSG00000223803.1	ST6GAL1	ENSG00000073849.10	18273
chr11:9573522-9573800	-3.16028	2.08279	-3.3616	0.00413508	0.0451416	45.8777	36.5626	18.268	0	1	49903	4802	0.183122	0.0414179	0.697634	5.4588	2.99961	278	Down2	.	.	WEE1,ZNF143,snoU13	ENSG00000166478.5,ENSG00000166483.6,ENSG00000238387.1	WEE1	ENSG00000166483.6	21429
chr3:108317319-108317598	-3.15974	2.4567	-2.90793	0.0105626	0.0757608	76.1888	36.4315	31.8545	0	1	46840	6599	0.168354	0.128457	0.780962	5.80443	3.35585	279	Down2NoFDR	.	.	DZIP3,KIAA1524	ENSG00000163507.9,ENSG00000198919.8	DZIP3	ENSG00000198919.8	4083
chr2:11925247-11925484	-3.15354	0.196061	-3.80946	0.00163036	0.0279131	6.7268	26.8048	0	0	1	48637	2168	0.515841	0.29266	0	4.09037	1.58815	237	Down2	LPIN1	ENSG00000134324.7	.	.	LPIN1	ENSG00000134324.7	1252
chr2:226321365-226321788	-3.14776	2.44407	-2.79024	0.0134353	0.0890958	55.2774	21.0256	21.0104	0	1	44544	6960	0.20673	0.181302	0.719873	5.22597	3.08707	423	Down2NoFDR	.	.	NYAP2	ENSG00000144460.10	NYAP2	ENSG00000144460.10	47768
chr11:10477457-10477743	-3.14431	2.71646	-2.79403	0.013332	0.0885031	96.6213	44.4248	39.9534	0	1	46582	6564	0.163674	0.13005	0.811114	6.10312	3.50654	286	Down2NoFDR	AMPD3	ENSG00000133805.11	.	.	AMPD3	ENSG00000133805.11	0
chr11:2782898-2783127	-3.1412	0.119848	-3.86634	0.00144902	0.0255725	18.5648	8.3224	0	0	1	46396	1762	0.557436	0.17364	0	3.9665	1.58815	229	Down2	.	.	KCNQ1	ENSG00000053918.11	KCNQ1	ENSG00000053918.11	15679
chr5:168040165-168040379	-3.1412	0.119848	-3.86634	0.00144902	0.0255725	19.8661	8.9057	0	0	1	46738	1701	0.570417	0.172483	0	4.04497	1.58815	214	Down2	.	.	PANK3	ENSG00000120137.6	PANK3	ENSG00000120137.6	33560
chr6:130076069-130076281	-3.1412	0.119848	-3.86634	0.00144902	0.0255725	20.0535	8.9897	0	0	1	46822	1692	0.572205	0.172315	0	4.05593	1.58815	212	Down2	RPL5P21	ENSG00000218689.2	.	.	RPL5P21	ENSG00000218689.2	1977
chr10:121298177-121298438	-3.1342	1.88472	-3.51372	0.00301394	0.0406815	36.6494	38.9441	14.5934	0	1	49732	4053	0.196662	0.0112445	0.660131	5.35005	2.86283	261	Down2	.	.	RGS10,TIAL1	ENSG00000148908.10,ENSG00000151923.13	RGS10	ENSG00000148908.10	2132
chr15:77901170-77901427	-3.1342	1.88472	-3.51372	0.00301394	0.0406815	37.2199	39.5502	14.8206	0	1	49744	4049	0.196195	0.0112139	0.662779	5.3707	2.87208	257	Down2	.	.	LINGO1	ENSG00000169783.8	LINGO1	ENSG00000169783.8	23406
chr2:203246127-203246382	-3.1342	1.88472	-3.51372	0.00301394	0.0406815	37.5118	39.8604	14.9368	0	1	49751	4043	0.195958	0.0111984	0.664115	5.38115	2.87677	255	Down2	.	.	BMPR2	ENSG00000204217.8	BMPR2	ENSG00000204217.8	3970
chr5:159491540-159491783	-3.1342	1.88472	-3.51372	0.00301394	0.0406815	39.3642	41.8288	15.6744	0	1	49776	4020	0.194487	0.0111032	0.672301	5.44578	2.90583	243	Down2	.	.	PWWP2A,TTC1	ENSG00000113312.6,ENSG00000170234.8	TTC1	ENSG00000113312.6	21400
chr4:129756786-129757038	-3.13372	1.61069	-3.76153	0.00180084	0.0287319	33.7408	30.2512	10.0764	0	1	49223	2762	0.252017	0.0208107	0.593703	5.1276	2.64889	252	Down2	.	.	PHF17	ENSG00000077684.11	PHF17	ENSG00000077684.11	4198
chr6:10115576-10115893	-3.13263	1.25959	-3.9841	0.0011357	0.0254275	13.4112	32.0643	4.0051	0	1	46379	2134	0.502884	0.177054	0.411828	4.5847	2.19896	317	Down2	OFCC1	ENSG00000181355.16	.	.	OFCC1	ENSG00000181355.16	569
chrX:11535256-11535673	-3.13263	1.25959	-3.9841	0.0011357	0.0254275	10.195	24.3751	3.0447	0	1	46527	3711	0.500738	0.183627	0.357455	4.24889	2.0927	417	Down2	.	.	.	.	ARHGAP6	ENSG00000047648.17	89363
chr5:131344816-131345037	-3.13262	1.39869	-3.94025	0.00124346	0.025545	38.4736	34.4946	0	7.9155	1	49931	3534	0.328905	0.020343	0.547744	5.30161	2.51867	221	Down2	.	.	ACSL6	ENSG00000164398.8	ACSL6	ENSG00000164398.8	2270
chr7:116731884-116732142	-3.13262	1.39869	-3.94025	0.00124346	0.025545	32.9561	29.5477	0	6.7803	1	49910	3706	0.334753	0.0208944	0.517409	5.0966	2.43951	258	Down2	ST7-AS2	ENSG00000226367.1	.	.	ST7-AS2	ENSG00000226367.1	1050
chr8:130832462-130832708	-3.13262	1.39869	-3.94025	0.00124346	0.025545	34.5637	30.989	0	7.1111	1	49920	3674	0.333029	0.0207249	0.526802	5.1594	2.46348	246	Down2	.	.	FAM49B,GSDMC	ENSG00000147697.4,ENSG00000153310.14	FAM49B	ENSG00000153310.14	26856
chr19:1513929-1514196	-3.13255	1.2531	-4.07676	0.000938038	0.0222495	17.9129	33.3103	4.7552	0	1	46941	1744	0.44947	0.123293	0.446372	4.78468	2.27227	267	Down2	ADAMTSL5	ENSG00000185761.6	.	.	ADAMTSL5	ENSG00000185761.6	326
chr11:60760647-60760915	-3.13231	1.61762	-3.75764	0.00181541	0.0287319	27.7606	33.186	9.4748	0	1	49239	3091	0.265245	0.0343225	0.58216	5.06047	2.61493	268	Down2	.	.	CD6,SLC15A3	ENSG00000013725.10,ENSG00000110446.5	CD6	ENSG00000013725.10	10969
chr18:32811087-32811308	-3.13231	1.61762	-3.75764	0.00181541	0.0287319	33.6644	40.2437	11.4899	0	1	49483	2970	0.25823	0.0332003	0.617861	5.3156	2.72289	221	Down2	.	.	ZNF397,ZSCAN30	ENSG00000186812.8,ENSG00000186814.8	ZNF397	ENSG00000186812.8	9687
chr4:79731397-79731774	-3.13231	1.61762	-3.75764	0.00181541	0.0287319	19.7343	23.5911	6.7354	0	1	47832	3549	0.275724	0.0362628	0.516095	4.62023	2.43619	377	Down2	.	.	BMP2K	ENSG00000138756.13	BMP2K	ENSG00000138756.13	33865
chr10:130010325-130010592	-3.1317	2.46319	-3.68815	0.00209724	0.031854	75.6324	47.5861	4.7552	6.5518	1	47269	437	0.449631	0.0788925	0.0716777	5.97902	3.10658	267	Down2	.	.	.	.	MKI67	ENSG00000148773.8	85676
chr1:31545423-31545653	-3.13121	1.40562	-3.93777	0.00124984	0.025545	32.3471	38.6689	0	7.6058	1	49654	3070	0.342144	0.0334327	0.539978	5.26246	2.49791	230	Down2	.	.	PUM1,SEPW1P	ENSG00000134644.11,ENSG00000215900.4	PUM1	ENSG00000134644.11	6585
chr13:24766348-24766677	-3.13079	0.165347	-3.93359	0.00126071	0.025545	6.461	13.5165	0	0	1	44665	2647	0.507847	0.163406	0	3.64471	1.58815	329	Down2	.	.	SPATA13	ENSG00000182957.11	SPATA13	ENSG00000182957.11	31461
chr1:209527772-209527994	-3.13079	0.165347	-3.93359	0.00126071	0.025545	9.5751	20.0312	0	0	1	47250	1715	0.584143	0.158186	0	4.08959	1.58815	222	Down2	.	.	.	.	CAMK1G	ENSG00000008118.5	229069
chr4:44631426-44631632	-3.13079	0.165347	-3.93359	0.00126071	0.025545	10.3188	21.587	0	0	1	47367	1518	0.598124	0.15686	0	4.17816	1.58815	206	Down2	.	.	GUF1,YIPF7	ENSG00000151806.9,ENSG00000177752.10	YIPF7	ENSG00000177752.10	22014
chr11:100967025-100967381	-3.12959	1.23567	-4.16539	0.000781656	0.0214107	17.9129	17.8448	3.5664	0	1	45102	1595	0.348839	0.0007957	0.388639	4.38443	2.15235	356	Down2	.	.	PGR	ENSG00000082175.10	PGR	ENSG00000082175.10	32269
chr11:62687427-62687730	-3.12959	1.23567	-4.16539	0.000781656	0.0214107	21.0462	20.9662	4.1902	0	1	46887.5	1611.5	0.347326	0.000777433	0.420901	4.58573	2.21776	303	Down2	CHRM1	ENSG00000168539.3	.	.	CHRM1	ENSG00000168539.3	1424
chr12:13069280-13069583	-3.12959	1.23567	-4.16539	0.000781656	0.0214107	21.0462	20.9662	4.1902	0	1	46887.5	1611.5	0.347326	0.000777433	0.420901	4.58573	2.21776	303	Down2	.	.	GPRC5A,GPRC5D,RPL13AP20	ENSG00000013588.5,ENSG00000111291.4,ENSG00000234498.2	GPRC5A	ENSG00000013588.5	7277
chr12:42418113-42418346	-3.12959	1.23567	-4.16539	0.000781656	0.0214107	27.3691	27.265	5.4491	0	1	48750	1559	0.341919	0.000745839	0.473794	4.92237	2.33404	233	Down2	.	.	.	.	GXYLT1	ENSG00000151233.6	120169
chr16:629027-629423	-3.12959	1.23567	-4.16539	0.000781656	0.0214107	16.1035	16.0423	3.2061	0	1	44719	1872	0.348975	0.000807051	0.367575	4.25395	2.11169	396	Down2	PIGQ	ENSG00000007541.10	.	.	PIGQ	ENSG00000007541.10	0
chr1:184653829-184654075	-3.12959	1.23567	-4.16539	0.000781656	0.0214107	25.9228	25.8242	5.1611	0	1	48474	1570	0.343303	0.000752493	0.462874	4.852	2.30904	246	Down2	.	.	EDEM3	ENSG00000116406.14	EDEM3	ENSG00000116406.14	25529
chr1:212185459-212185664	-3.12959	1.23567	-4.16539	0.000781656	0.0214107	31.1073	30.989	6.1933	0	1	49062	1515	0.338175	0.000730005	0.499427	5.08978	2.39489	205	Down2	INTS7	ENSG00000143493.8	.	.	INTS7	ENSG00000143493.8	490
chr1:23866363-23866657	-3.12959	1.23567	-4.16539	0.000781656	0.0214107	21.6905	21.608	4.3185	0	1	47336	1615	0.346881	0.000773901	0.426966	4.62386	2.2305	294	Down2	.	.	E2F2,ID3,MDS2	ENSG00000007968.6,ENSG00000117318.8,ENSG00000197880.4	E2F2	ENSG00000007968.6	8651
chr1:52468110-52468343	-3.12959	1.23567	-4.16539	0.000781656	0.0214107	27.3691	27.265	5.4491	0	1	48750	1559	0.341919	0.000745839	0.473794	4.92237	2.33404	233	Down2	.	.	KTI12,RAB3B,TXNDC12,TXNDC12-AS1	ENSG00000117862.7,ENSG00000169213.6,ENSG00000198841.3,ENSG00000228369.2	RAB3B	ENSG00000169213.6	11674
chr20:52824303-52824536	-3.12959	1.23567	-4.16539	0.000781656	0.0214107	27.3691	27.265	5.4491	0	1	48750	1559	0.341919	0.000745839	0.473794	4.92237	2.33404	233	Down2	PFDN4	ENSG00000101132.5	.	.	PFDN4	ENSG00000101132.5	0
chr22:22292514-22292771	-3.12959	1.23567	-4.16539	0.000781656	0.0214107	24.8132	24.7189	4.9402	0	1	48193	1591	0.344323	0.000757816	0.454064	4.79559	2.28926	257	Down2	LL22NC03-86G7.1,PPM1F	ENSG00000100034.9,ENSG00000224086.3	.	.	LL22NC03-86G7.1	ENSG00000224086.3	0
chr2:231852054-231852325	-3.12959	1.23567	-4.16539	0.000781656	0.0214107	23.5314	23.4419	4.685	0	1	47885	1598	0.345439	0.000764216	0.443375	4.72755	2.26572	271	Down2	.	.	C2orf72,COX20P2,GPR55,SPATA3	ENSG00000135898.5,ENSG00000173699.11,ENSG00000204128.5,ENSG00000235013.1	SPATA3	ENSG00000173699.11	8512
chr4:114315997-114316229	-3.12959	1.23567	-4.16539	0.000781656	0.0214107	27.4871	27.3825	5.4725	0	1	48770	1552	0.341804	0.000745309	0.474658	4.92796	2.33604	232	Down2	.	.	ANK2	ENSG00000145362.12	ANK2	ENSG00000145362.12	21482
chr7:110830959-110831312	-3.12959	1.23567	-4.16539	0.000781656	0.0214107	18.0652	17.9965	3.5967	0	1	45171	1590	0.348798	0.000794771	0.390323	4.39489	2.15567	353	Down2	.	.	.	.	snoU13	ENSG00000238922.1	81546
chr8:144470100-144470309	-3.12959	1.23567	-4.16539	0.000781656	0.0214107	30.512	30.3959	6.0748	0	1	49016	1517	0.338781	0.000732404	0.495571	5.06439	2.38553	209	Down2	.	.	MAFA,RHPN1,RHPN1-AS1,TOP1MT	ENSG00000158106.8,ENSG00000182759.3,ENSG00000184428.8,ENSG00000254389.2	RHPN1	ENSG00000158106.8	8593
chr8:65582577-65582873	-3.12959	1.23567	-4.16539	0.000781656	0.0214107	21.5439	21.462	4.2893	0	1	47320	1620	0.346985	0.000774697	0.425602	4.61527	2.22762	296	Down2	.	.	.	.	CYP7B1	ENSG00000172817.3	54206
chr9:10268935-10269150	-3.12959	1.23567	-4.16539	0.000781656	0.0214107	29.6605	29.5477	5.9053	0	1	48954	1527	0.339642	0.000735913	0.489915	5.02727	2.37194	215	Down2	.	.	.	.	PTPRD	ENSG00000153707.11	235145
chr9:112906404-112906660	-3.12959	1.23567	-4.16539	0.000781656	0.0214107	24.9102	24.8154	4.9595	0	1	48205	1587	0.344236	0.000757343	0.45485	4.80061	2.29101	256	Down2	.	.	AKAP2	ENSG00000241978.5	AKAP2	ENSG00000241978.5	4149
chr2:1496952-1497193	-3.12388	2.71896	-2.94813	0.00972613	0.0714851	92.6121	65.8999	47.4135	0	1	49863	7700	0.116376	0.0552393	0.832527	6.34289	3.62204	241	Down2NoFDR	.	.	TPO	ENSG00000115705.16	TPO	ENSG00000115705.16	8511
chr1:61670363-61670642	-3.12158	1.57196	-3.31499	0.0045554	0.0475812	53.3322	13.6618	9.1013	0	1	42858	3034	0.429503	0.263789	0.574549	4.93755	2.59301	279	Down2	.	.	.	.	NFIA	ENSG00000162599.11	116279
chr3:151961120-151961499	-3.12117	1.88472	-3.47316	0.00327918	0.0422024	22.4345	30.1714	10.0498	0	1	48449	4237	0.238161	0.0584217	0.59321	4.86062	2.64742	379	Down2	MBNL1	ENSG00000152601.13	.	.	MBNL1	ENSG00000152601.13	119
chr1:47679158-47679457	-3.11847	3.32368	-2.97957	0.00911729	0.0683334	113.748	114.732	63.6938	0	1	50348	6751	0.0940255	0.00130561	0.866842	6.87339	3.82389	299	Down2NoFDR	.	.	CYP4A22-AS1,LINC00853,MTND1P34,PDZK1IP1,TAL1	ENSG00000162366.3,ENSG00000162367.7,ENSG00000224805.2,ENSG00000225506.2,ENSG00000225514.1	TAL1	ENSG00000162367.7	10292
chr3:37000236-37000518	-3.11745	2.46638	-3.80645	0.00164057	0.0280503	60.3026	54.0659	4.5022	6.2033	1	48162	546	0.456227	0.0187684	0.0714629	5.90954	3.05589	282	Down2	.	.	EPM2AIP1,MLH1,PRADC1P1,TRANK1	ENSG00000076242.10,ENSG00000168016.9,ENSG00000178567.5,ENSG00000236165.1	TRANK1	ENSG00000168016.9	13688
chr3:59504486-59504815	-3.11721	1.58345	-3.55415	0.00277089	0.038424	35.5355	15.4474	7.7181	0	1	45399	2958	0.358661	0.166268	0.542836	4.73711	2.50551	329	Down2	.	.	.	.	NPCDR1	ENSG00000269415.1	452769
chrX:23383677-23384096	-3.11721	1.58345	-3.55415	0.00277089	0.038424	27.9026	12.1294	6.0603	0	1	43311	3789	0.369443	0.172173	0.495094	4.43494	2.38438	419	Down2	.	.	PTCHD1	ENSG00000165186.9	PTCHD1	ENSG00000165186.9	30491
chr2:5506119-5506362	-3.11611	1.37145	-3.73386	0.0019073	0.0298673	48.1118	20.9144	0	7.1989	1	47542	2725	0.434508	0.158374	0.529214	5.12799	2.46971	243	Down2	.	.	.	.	SOX11	ENSG00000176887.5	326438
chr3:108030714-108031044	-3.11611	1.37145	-3.73386	0.0019073	0.0298673	35.4278	15.4006	0	5.301	1	46631	2964	0.451502	0.166345	0.468256	4.73326	2.32129	330	Down2	HHLA2	ENSG00000114455.9	.	.	HHLA2	ENSG00000114455.9	82
chr1:209921070-209921477	-3.11567	4.7737	-6.45028	9.49213e-06	0.00345805	203.688	202.913	34.3143	12.8943	1	48777	345	0.283641	0.000522326	0.198079	7.68865	4.60648	407	Down2	.	.	ADORA2BP,C1orf74,HSD11B1,IRF6,TRAF3IP3	ENSG00000009790.10,ENSG00000117594.5,ENSG00000117595.6,ENSG00000162757.3,ENSG00000236136.1	ADORA2BP	ENSG00000236136.1	3352
chr12:72377557-72377897	-3.11272	1.2041	-3.9088	0.00132706	0.025545	28.1338	11.2107	3.7342	0	1	46589	2977	0.497268	0.190781	0.397805	4.39515	2.17054	340	Down2	.	.	TPH2	ENSG00000139287.8	TPH2	ENSG00000139287.8	44800
chr3:134027352-134027780	-3.11272	1.2041	-3.9088	0.00132706	0.025545	22.3493	8.9057	2.9664	0	1	45350	3721	0.478606	0.196129	0.352384	4.11932	2.08331	428	Down2	.	.	RPL39P5	ENSG00000214289.2	RPL39P5	ENSG00000214289.2	43152
chr1:201458525-201458876	-3.11228	2.59815	-2.9815	0.00908112	0.0681324	42.3922	54.297	28.9374	0	1	49692	7389	0.119019	0.0439051	0.767531	5.67257	3.29281	351	Down2NoFDR	.	.	CSRP1,PHLDA3,RPS10P7	ENSG00000159176.9,ENSG00000174307.5,ENSG00000223396.2	CSRP1	ENSG00000159176.9	2752
chr8:135462028-135462450	-3.11127	1.41409	-3.73187	0.00191521	0.0299728	12.5928	30.1078	0	4.1453	1	46483	3928	0.481949	0.17864	0.418736	4.50641	2.21324	422	Down2	.	.	.	.	ZFAT	ENSG00000066827.11	59976
chr11:95450636-95450858	-3.111	1.23567	-4.10318	0.000888356	0.0220159	23.9377	34.3392	5.7191	0	1	48559	1550	0.3948	0.0700017	0.483499	4.98739	2.35671	222	Down2	.	.	.	.	FAM76B	ENSG00000077458.8	61511
chr1:209862459-209862672	-3.111	1.23567	-4.10318	0.000888356	0.0220159	24.9492	35.7901	5.9607	0	1	48690	1539	0.393112	0.0695192	0.491784	5.04147	2.37641	213	Down2	.	.	G0S2,HSD11B1,LAMB3	ENSG00000117594.5,ENSG00000123689.5,ENSG00000196878.8	HSD11B1	ENSG00000117594.5	2909
chr2:39859004-39859259	-3.111	1.23567	-4.10318	0.000888356	0.0220159	20.8399	29.8953	4.9789	0	1	47918	1644	0.399904	0.0716019	0.455638	4.8079	2.29277	255	Down2	.	.	TMEM178A	ENSG00000152154.6	TMEM178A	ENSG00000152154.6	32864
chr6:157849095-157849362	-3.111	1.23567	-4.10318	0.000888356	0.0220159	19.9033	28.5517	4.7552	0	1	47665	1669	0.401393	0.0721253	0.446372	4.74892	2.27227	267	Down2	.	.	ZDHHC14	ENSG00000175048.12	ZDHHC14	ENSG00000175048.12	46930
chr6:158327631-158327860	-3.111	1.23567	-4.10318	0.000888356	0.0220159	23.206	33.2895	5.5442	0	1	48476	1569	0.396019	0.0703626	0.477272	4.94697	2.34211	229	Down2	.	.	.	.	SYNJ2	ENSG00000078269.9	75029
chr11:126350666-126350976	-3.10624	1.58907	-3.67371	0.00216115	0.0324676	30.8565	20.4927	8.1912	0	1	47495	2884	0.294411	0.081097	0.55437	4.8181	2.53665	310	Down2	.	.	KIRREL3	ENSG00000149571.6	KIRREL3	ENSG00000149571.6	39889
chr12:57607206-57607419	-3.10624	1.58907	-3.67371	0.00216115	0.0324676	44.9085	29.8251	11.9214	0	1	48675	2694	0.279111	0.0761429	0.624529	5.30971	2.74405	213	Down2	.	.	LRP1,NDUFA4L2,NXPH4,SHMT2,STAC3,Y_RNA	ENSG00000123384.9,ENSG00000182199.6,ENSG00000182379.9,ENSG00000185482.3,ENSG00000185633.6,ENSG00000202067.1	NXPH4	ENSG00000182379.9	3160
chr12:94683721-94683966	-3.10574	2.33375	-3.09025	0.00725706	0.0609973	52.0572	57.0451	31.093	0	1	50221	6940	0.111311	0.0158646	0.777615	5.84558	3.33992	245	Down2NoFDR	.	.	CCDC41,PLXNC1	ENSG00000136040.4,ENSG00000173588.10	CCDC41	ENSG00000173588.10	22989
chr1:172569902-172570173	-3.10514	1.37707	-3.8489	0.00150237	0.0261967	35.2971	23.4419	0	6.4551	1	49476	3852	0.375396	0.0793377	0.507665	4.99226	2.41513	271	Down2	SUCO	ENSG00000094975.9	.	.	SUCO	ENSG00000094975.9	1117
chr3:156504820-156505253	-3.10514	1.37707	-3.8489	0.00150237	0.0261967	22.0912	14.6715	0	4.04	1	48853	4377	0.390319	0.0852463	0.413568	4.39669	2.20254	433	Down2	.	.	LEKR1,LINC00886,PA2G4P4	ENSG00000197980.7,ENSG00000230457.3,ENSG00000240875.1	PA2G4P4	ENSG00000230457.3	23269
chr7:122794425-122794665	-3.10514	1.37707	-3.8489	0.00150237	0.0261967	39.8563	26.4698	0	7.2889	1	49537	3724	0.369995	0.077729	0.531652	5.15157	2.47605	240	Down2	.	.	SLC13A1	ENSG00000081800.4	SLC13A1	ENSG00000081800.4	26536
chr14:52913203-52913444	-3.10335	1.21299	-4.07189	0.00094751	0.0222495	30.8707	21.088	5.2682	0	1	47640	1710	0.394653	0.075351	0.467007	4.83644	2.31844	241	Down2	.	.	TXNDC16	ENSG00000087301.4	TXNDC16	ENSG00000087301.4	23949
chr2:228749256-228749488	-3.10335	1.21299	-4.07189	0.00094751	0.0222495	32.0683	21.906	5.4725	0	1	47859	1695	0.393258	0.0748888	0.474658	4.88559	2.33604	232	Down2	.	.	DAW1,TDGF1P2	ENSG00000123977.5,ENSG00000183514.4	DAW1	ENSG00000123977.5	4742
chr4:1171516-1171769	-3.10335	1.21299	-4.07189	0.00094751	0.0222495	29.4065	20.0877	5.0183	0	1	47352	1727	0.396336	0.075937	0.457224	4.77399	2.29632	253	Down2	.	.	CTBP1,SPON2,TMED11P	ENSG00000159674.7,ENSG00000159692.11,ENSG00000215367.6	SPON2	ENSG00000159674.7	4517
chr4:140656086-140656380	-3.10335	1.21299	-4.07189	0.00094751	0.0222495	25.3056	17.2864	4.3185	0	1	46131.5	1829.5	0.400764	0.0777089	0.426966	4.58313	2.2305	294	Down2	.	.	H3F3AP6	ENSG00000178458.5	H3F3AP6	ENSG00000178458.5	36378
chr5:118715691-118716139	-3.10335	1.21299	-4.07189	0.00094751	0.0222495	16.6068	11.3442	2.834	0	1	42554	2086	0.405538	0.0821226	0.343541	4.06842	2.06714	448	Down2	.	.	TNFAIP8	ENSG00000145779.7	TNFAIP8	ENSG00000145779.7	23961
chr6:43111363-43111585	-3.10335	1.21299	-4.07189	0.00094751	0.0222495	33.5128	22.8928	5.7191	0	1	48076	1660	0.39156	0.0743507	0.483499	4.94272	2.35671	222	Down2	PTK7	ENSG00000112655.11	.	.	PTK7	ENSG00000112655.11	453
chr6:6731188-6731473	-3.10335	1.21299	-4.07189	0.00094751	0.0222495	26.1047	17.8323	4.4548	0	1	46289	1817	0.399949	0.0773478	0.433226	4.62236	2.2438	285	Down2	.	.	.	.	BTF3P7	ENSG00000219986.2	64163
chr7:80210892-80211186	-3.10335	1.21299	-4.07189	0.00094751	0.0222495	25.3056	17.2864	4.3185	0	1	46131.5	1829.5	0.400764	0.0777089	0.426966	4.58313	2.2305	294	Down2	.	.	CD36	ENSG00000135218.13	CD36	ENSG00000135218.13	20281
chr14:65242225-65242509	-3.10322	1.61069	-3.66646	0.00219396	0.0326045	22.4542	35.7901	8.9411	0	1	47618	2695	0.305405	0.0905611	0.571171	4.97404	2.5834	284	Down2	.	.	PLEKHG3,SPTB	ENSG00000070182.13,ENSG00000126822.11	SPTB	ENSG00000070182.13	6760
chr6:123033610-123033908	-3.10322	1.61069	-3.66646	0.00219396	0.0326045	21.3993	34.1087	8.521	0	1	47485	2709	0.307395	0.0912796	0.561971	4.91155	2.55759	298	Down2	.	.	PKIB	ENSG00000135549.10	PKIB	ENSG00000135549.10	4799
chr2:238391292-238391528	-3.10281	2.1914	-3.07962	0.00741816	0.0618425	67.553	37.6858	26.8989	0	1	48466	5813	0.179148	0.102486	0.757049	5.74373	3.24525	236	Down2NoFDR	.	.	MLPH	ENSG00000115648.9	MLPH	ENSG00000115648.9	2544
chr19:49977338-49977734	-3.10212	1.39869	-3.84586	0.00151184	0.0263169	16.1035	25.6677	0	4.4175	1	48344	3886	0.40432	0.0953994	0.431531	4.54898	2.24019	396	Down2	FLT3LG	ENSG00000090554.8	.	.	FLT3LG	ENSG00000090554.8	0
chr7:155241379-155241697	-3.10191	1.85518	-3.41394	0.00370884	0.0439494	36.7647	23.9726	11.9776	0	1	48889	4231	0.241122	0.0824514	0.625377	5.03372	2.74676	318	Down2	.	.	EN2	ENSG00000164778.4	EN2	ENSG00000164778.4	9128
chr1:228556981-228557284	-3.09721	2.05976	-3.29906	0.00470862	0.0482271	35.077	37.7391	16.7608	0	1	49942	5437	0.161899	0.0136343	0.683513	5.29984	2.9466	303	Down2	.	.	OBSCN,TRIM11,TRIM17	ENSG00000154358.15,ENSG00000154370.9,ENSG00000162931.7	OBSCN	ENSG00000154358.15	16246
chr10:88720286-88720510	-3.09658	1.96032	-3.34976	0.00423807	0.0458537	52.1927	39.7047	19.838	0	1	49877	4644	0.190029	0.0489695	0.710848	5.60156	3.05096	224	Down2	SNCG	ENSG00000173267.9	.	.	SNCG	ENSG00000173267.9	1154
chr12:82694522-82694752	-3.09506	0.0747047	-3.58285	0.00261039	0.0367347	23.1051	5.5241	0	0	1	48636	3579	0.476542	0.306802	0	3.89965	1.58815	230	Down2	.	.	.	.	CCDC59	ENSG00000133773.7	55149
chr17:35249458-35249698	-3.09506	0.0747047	-3.58285	0.00261039	0.0367347	22.1424	5.294	0	0	1	48546	3743	0.467989	0.307696	0	3.85282	1.58815	240	Down2	.	.	LHX1	ENSG00000132130.7	LHX1	ENSG00000132130.7	44387
chr2:128632588-128632794	-3.09506	0.0747047	-3.58285	0.00261039	0.0367347	25.7969	6.1677	0	0	1	48670	2899	0.498601	0.304151	0	4.02289	1.58815	206	Down2	.	.	AMMECR1L,POLR2D,Y_RNA	ENSG00000144231.6,ENSG00000144233.5,ENSG00000200390.1	AMMECR1L	ENSG00000144233.5	9641
chr6:139922347-139922605	-3.09506	0.0747047	-3.58285	0.00261039	0.0367347	20.5976	4.9246	0	0	1	48008	3896	0.453428	0.309035	0	3.77426	1.58815	258	Down2	.	.	.	.	CITED2	ENSG00000164442.8	226590
chr8:135243721-135244028	-3.09506	0.0747047	-3.58285	0.00261039	0.0367347	17.31	4.1386	0	0	1	47185	4361	0.41841	0.311238	0	3.59079	1.58815	307	Down2	.	.	.	.	ZFAT	ENSG00000066827.11	278398
chr4:84679520-84679907	-3.09478	3.39558	-4.18938	0.000744071	0.0207831	74.1512	91.9261	13.1228	4.5202	1	48266	394	0.368757	0.0345393	0.235457	6.41929	3.46184	387	Down2	.	.	.	.	Y_RNA	ENSG00000201633.1	122077
chr10:17495374-17495667	-3.09384	2.05207	-3.28872	0.00481076	0.0482271	39.9016	34.6908	17.3328	0	1	50007	5205	0.166627	0.0259798	0.689055	5.32979	2.96718	293	Down2	ST8SIA6	ENSG00000148488.11	.	.	ST8SIA6	ENSG00000148488.11	663
chr5:111756072-111756303	-3.09266	1.86217	-3.45738	0.00338853	0.0432171	41.4091	41.2516	16.4887	0	1	50063	4584	0.180586	0.000694462	0.680793	5.47044	2.9366	231	Down2	EPB41L4A,EPB41L4A-AS2	ENSG00000129595.8,ENSG00000268358.1	.	.	EPB41L4A-AS2	ENSG00000268358.1	792
chr10:100019763-100020060	-3.09041	0.113735	-3.86854	0.00144244	0.025545	10.7357	8.5559	0	0	1	43253	1853	0.562755	0.0505228	0	3.65597	1.58815	297	Down2	.	.	LOXL4	ENSG00000138131.3	LOXL4	ENSG00000138131.3	7948
chr10:119029068-119029275	-3.09041	0.113735	-3.86854	0.00144244	0.025545	15.4034	12.2758	0	0	1	44846.5	1025.5	0.62979	0.0489472	0	4.06811	1.58815	207	Down2	.	.	PDZD8,SLC18A2	ENSG00000165646.7,ENSG00000165650.7	SLC18A2	ENSG00000165646.7	28464
chr10:131628023-131628240	-3.09041	0.113735	-3.86854	0.00144244	0.025545	14.6936	11.7101	0	0	1	44616.5	1171.5	0.621302	0.0491985	0	4.01254	1.58815	217	Down2	.	.	EBF3	ENSG00000108001.9	EBF3	ENSG00000108001.9	12196
chr10:99788054-99788267	-3.09041	0.113735	-3.86854	0.00144244	0.025545	14.9695	11.93	0	0	1	44677.5	1115.5	0.62466	0.0491008	0	4.0344	1.58815	213	Down2	.	.	CRTAC1	ENSG00000095713.9	CRTAC1	ENSG00000095713.9	2319
chr11:116603571-116603793	-3.09041	0.113735	-3.86854	0.00144244	0.025545	14.3626	11.4464	0	0	1	44479	1432	0.617173	0.0493156	0	3.98588	1.58815	222	Down2	.	.	BUD13	ENSG00000137656.7	BUD13	ENSG00000137656.7	29760
chr11:126795777-126795979	-3.09041	0.113735	-3.86854	0.00144244	0.025545	15.7847	12.5797	0	0	1	45070	871	0.634154	0.0488126	0	4.0971	1.58815	202	Down2	.	.	KIRREL3-AS2	ENSG00000254960.2	KIRREL3-AS2	ENSG00000254960.2	14664
chr11:58975601-58975818	-3.09041	0.113735	-3.86854	0.00144244	0.025545	14.6936	11.7101	0	0	1	44616.5	1171.5	0.621302	0.0491985	0	4.01254	1.58815	217	Down2	.	.	DTX4,MPEG1	ENSG00000110042.3,ENSG00000197629.5	MPEG1	ENSG00000197629.5	4607
chr11:88218093-88218313	-3.09041	0.113735	-3.86854	0.00144244	0.025545	14.4932	11.5505	0	0	1	44523.5	1385.5	0.618816	0.0492694	0	3.99646	1.58815	220	Down2	.	.	GRM5-AS1	ENSG00000255082.1	GRM5-AS1	ENSG00000255082.1	19432
chr11:95314517-95314730	-3.09041	0.113735	-3.86854	0.00144244	0.025545	14.9695	11.93	0	0	1	44677.5	1115.5	0.62466	0.0491008	0	4.0344	1.58815	213	Down2	.	.	.	.	Y_RNA	ENSG00000201204.1	107979
chr12:105753815-105754021	-3.09041	0.113735	-3.86854	0.00144244	0.025545	15.4782	12.3354	0	0	1	44868.5	1005.5	0.630656	0.0489208	0	4.07384	1.58815	206	Down2	.	.	C12orf75	ENSG00000235162.4	C12orf75	ENSG00000235162.4	6528
chr12:109217701-109217913	-3.09041	0.113735	-3.86854	0.00144244	0.025545	15.0401	11.9863	0	0	1	44710	1093	0.625507	0.0490758	0	4.03994	1.58815	212	Down2	.	.	DAO,SSH1	ENSG00000084112.10,ENSG00000110887.3	SSH1	ENSG00000084112.10	2150
chr12:11639604-11639824	-3.09041	0.113735	-3.86854	0.00144244	0.025545	14.4932	11.5505	0	0	1	44523.5	1385.5	0.618816	0.0492694	0	3.99646	1.58815	220	Down2	.	.	HIGD1AP8,PRB2	ENSG00000121335.10,ENSG00000237303.2	HIGD1AP8	ENSG00000237303.2	5287
chr12:121690611-121690813	-3.09041	0.113735	-3.86854	0.00144244	0.025545	15.7847	12.5797	0	0	1	45070	871	0.634154	0.0488126	0	4.0971	1.58815	202	Down2	.	.	CAMKK2,P2RX4	ENSG00000110931.14,ENSG00000135124.10	CAMKK2	ENSG00000110931.14	7533
chr12:53902492-53902698	-3.09041	0.113735	-3.86854	0.00144244	0.025545	15.4782	12.3354	0	0	1	44868.5	1005.5	0.630656	0.0489208	0	4.07384	1.58815	206	Down2	NPFF	ENSG00000139574.7	.	.	NPFF	ENSG00000139574.7	1070
chr13:101167203-101167407	-3.09041	0.113735	-3.86854	0.00144244	0.025545	15.6299	12.4564	0	0	1	44980	965	0.632399	0.0488672	0	4.08541	1.58815	204	Down2	PCCA	ENSG00000175198.10	.	.	PCCA	ENSG00000175198.10	275
chr13:37363352-37363564	-3.09041	0.113735	-3.86854	0.00144244	0.025545	15.0401	11.9863	0	0	1	44710	1093	0.625507	0.0490758	0	4.03994	1.58815	212	Down2	ARL2BPP3	ENSG00000215486.4	.	.	ARL2BPP3	ENSG00000215486.4	0
chr13:76888815-76889021	-3.09041	0.113735	-3.86854	0.00144244	0.025545	15.4782	12.3354	0	0	1	44868.5	1005.5	0.630656	0.0489208	0	4.07384	1.58815	206	Down2	.	.	.	.	LINC01034	ENSG00000224933.2	300178
chr13:99844372-99844586	-3.09041	0.113735	-3.86854	0.00144244	0.025545	14.8995	11.8743	0	0	1	44660	1132	0.623816	0.0491256	0	4.02889	1.58815	214	Down2	GAPDHP22	ENSG00000234005.3	.	.	GAPDHP22	ENSG00000234005.3	1127
chr14:65419871-65420075	-3.09041	0.113735	-3.86854	0.00144244	0.025545	15.6299	12.4564	0	0	1	44980	965	0.632399	0.0488672	0	4.08541	1.58815	204	Down2	.	.	CHURC1,CHURC1-FNTB,FNTB,GPX2,RAB15,RPPH1-2P	ENSG00000125954.8,ENSG00000139998.10,ENSG00000176153.10,ENSG00000252497.1,ENSG00000257365.3,ENSG00000258289.3	RAB15	ENSG00000139998.10	2326
chr14:66307229-66307451	-3.09041	0.113735	-3.86854	0.00144244	0.025545	14.3626	11.4464	0	0	1	44479	1432	0.617173	0.0493156	0	3.98588	1.58815	222	Down2	.	.	.	.	FUT8	ENSG00000033170.12	171096
chr14:88165021-88165223	-3.09041	0.113735	-3.86854	0.00144244	0.025545	15.7847	12.5797	0	0	1	45070	871	0.634154	0.0488126	0	4.0971	1.58815	202	Down2	.	.	.	.	GALC	ENSG00000054983.12	251021
chr15:66981304-66981510	-3.09041	0.113735	-3.86854	0.00144244	0.025545	15.4782	12.3354	0	0	1	44868.5	1005.5	0.630656	0.0489208	0	4.07384	1.58815	206	Down2	.	.	SMAD6	ENSG00000137834.10	SMAD6	ENSG00000137834.10	13057
chr15:90418328-90418567	-3.09041	0.113735	-3.86854	0.00144244	0.025545	13.341	10.6322	0	0	1	44328	1581	0.603661	0.0496745	0	3.90033	1.58815	239	Down2	.	.	AP3S2,C15orf38,C15orf38-AP3S2	ENSG00000157823.12,ENSG00000242498.3,ENSG00000250021.3	AP3S2	ENSG00000157823.12	13319
chr16:21035022-21035227	-3.09041	0.113735	-3.86854	0.00144244	0.025545	15.5537	12.3956	0	0	1	44956	983	0.631526	0.0488941	0	4.07961	1.58815	205	Down2	.	.	DNAH3	ENSG00000158486.9	DNAH3	ENSG00000158486.9	15959
chr16:5587605-5587830	-3.09041	0.113735	-3.86854	0.00144244	0.025545	14.1711	11.2938	0	0	1	44440	1474	0.61473	0.0493832	0	3.97023	1.58815	225	Down2	.	.	.	.	FAM86A	ENSG00000118894.10	439796
chr16:58695215-58695419	-3.09041	0.113735	-3.86854	0.00144244	0.025545	15.6299	12.4564	0	0	1	44980	965	0.632399	0.0488672	0	4.08541	1.58815	204	Down2	.	.	CNOT1,SLC38A7,snoU13	ENSG00000103042.4,ENSG00000125107.12,ENSG00000239121.1	SLC38A7	ENSG00000103042.4	16063
chr16:58790452-58790665	-3.09041	0.113735	-3.86854	0.00144244	0.025545	14.9695	11.93	0	0	1	44677.5	1115.5	0.62466	0.0491008	0	4.0344	1.58815	213	Down2	.	.	GEMIN8P2,GOT2	ENSG00000125166.8,ENSG00000260451.1	GEMIN8P2	ENSG00000260451.1	19780
chr16:76461794-76462163	-3.09041	0.113735	-3.86854	0.00144244	0.025545	8.6409	6.8864	0	0	1	41396	2795	0.520477	0.050991	0	3.42419	1.58815	369	Down2	.	.	.	.	CNTNAP4	ENSG00000152910.14	111717
chr17:55145753-55145976	-3.09041	0.113735	-3.86854	0.00144244	0.025545	14.2982	11.3951	0	0	1	44457.5	1443.5	0.616355	0.0493383	0	3.98064	1.58815	223	Down2	.	.	AKAP1,RNF126P1	ENSG00000121057.8,ENSG00000261192.1	AKAP1	ENSG00000121057.8	16478
chr17:67410686-67410889	-3.09041	0.113735	-3.86854	0.00144244	0.025545	15.7069	12.5177	0	0	1	45017	930	0.633275	0.04884	0	4.09124	1.58815	203	Down2	MAP2K6	ENSG00000108984.9	.	.	MAP2K6	ENSG00000108984.9	0
chr18:76987869-76988081	-3.09041	0.113735	-3.86854	0.00144244	0.025545	15.0401	11.9863	0	0	1	44710	1093	0.625507	0.0490758	0	4.03994	1.58815	212	Down2	.	.	.	.	NFATC1	ENSG00000131196.13	167776
chr19:35959755-35959957	-3.09041	0.113735	-3.86854	0.00144244	0.025545	15.7847	12.5797	0	0	1	45070	871	0.634154	0.0488126	0	4.0971	1.58815	202	Down2	.	.	DMKN,FFAR2,KRTDAP	ENSG00000126262.4,ENSG00000161249.16,ENSG00000188508.6	FFAR2	ENSG00000126262.4	19138
chr19:41633877-41634097	-3.09041	0.113735	-3.86854	0.00144244	0.025545	14.4932	11.5505	0	0	1	44523.5	1385.5	0.618816	0.0492694	0	3.99646	1.58815	220	Down2	.	.	CYP2A13,CYP2F1,CYP2T3P,RPL36P16	ENSG00000197446.4,ENSG00000197838.4,ENSG00000224476.3,ENSG00000268529.1	CYP2F1	ENSG00000197446.4	3117
chr1:161162443-161162657	-3.09041	0.113735	-3.86854	0.00144244	0.025545	14.8995	11.8743	0	0	1	44660	1132	0.623816	0.0491256	0	4.02889	1.58815	214	Down2	.	.	ADAMTS4,APOA2,B4GALT3,FCER1G,NDUFS2,NR1I3,PPOX,TOMM40L,UFC1,USP21	ENSG00000143222.7,ENSG00000143224.13,ENSG00000143257.7,ENSG00000143258.11,ENSG00000158850.10,ENSG00000158859.9,ENSG00000158864.8,ENSG00000158869.6,ENSG00000158874.7,ENSG00000158882.8	ADAMTS4	ENSG00000158859.9	2885
chr1:174084118-174084321	-3.09041	0.113735	-3.86854	0.00144244	0.025545	15.7069	12.5177	0	0	1	45017	930	0.633275	0.04884	0	4.09124	1.58815	203	Down2	.	.	RABGAP1L,RPL30P1	ENSG00000152061.17,ENSG00000225713.4	RPL30P1	ENSG00000225713.4	24506
chr1:182083936-182084142	-3.09041	0.113735	-3.86854	0.00144244	0.025545	15.4782	12.3354	0	0	1	44868.5	1005.5	0.630656	0.0489208	0	4.07384	1.58815	206	Down2	.	.	GS1-122H1.1	ENSG00000232309.1	GS1-122H1.1	ENSG00000232309.1	13659
chr1:209361068-209361270	-3.09041	0.113735	-3.86854	0.00144244	0.025545	15.7847	12.5797	0	0	1	45070	871	0.634154	0.0488126	0	4.0971	1.58815	202	Down2	.	.	.	.	CAMK1G	ENSG00000008118.5	395793
chr1:225648516-225648725	-3.09041	0.113735	-3.86854	0.00144244	0.025545	15.256	12.1584	0	0	1	44785	1052	0.628067	0.0489994	0	4.05675	1.58815	209	Down2	.	.	ENAH,LBR	ENSG00000143815.10,ENSG00000154380.12	LBR	ENSG00000143815.10	31889
chr1:226910859-226911243	-3.09041	0.113735	-3.86854	0.00144244	0.025545	8.3034	6.6174	0	0	1	41316	2874	0.512595	0.0510288	0	3.38309	1.58815	384	Down2	.	.	ITPKB,ITPKB-IT1	ENSG00000143772.5,ENSG00000228382.1	ITPKB	ENSG00000143772.5	13917
chr1:240061553-240061759	-3.09041	0.113735	-3.86854	0.00144244	0.025545	15.4782	12.3354	0	0	1	44868.5	1005.5	0.630656	0.0489208	0	4.07384	1.58815	206	Down2	CHRM3-AS1	ENSG00000234601.1	.	.	CHRM3-AS1	ENSG00000234601.1	1414
chr1:246029424-246029660	-3.09041	0.113735	-3.86854	0.00144244	0.025545	13.5106	10.7674	0	0	1	44376	1553	0.605989	0.0496153	0	3.91489	1.58815	236	Down2	.	.	SMYD3	ENSG00000185420.14	SMYD3	ENSG00000185420.14	7475
chr1:26222010-26222220	-3.09041	0.113735	-3.86854	0.00144244	0.025545	15.1833	12.1005	0	0	1	44757.5	1066.5	0.627211	0.0490251	0	4.05111	1.58815	210	Down2	.	.	AUNIP,PAQR7,SNRPFP2,STMN1,Y_RNA	ENSG00000117632.16,ENSG00000127423.6,ENSG00000182749.5,ENSG00000207302.1,ENSG00000229786.1	STMN1	ENSG00000117632.16	2912
chr1:27773177-27773380	-3.09041	0.113735	-3.86854	0.00144244	0.025545	15.7069	12.5177	0	0	1	45017	930	0.633275	0.04884	0	4.09124	1.58815	203	Down2	.	.	WASF2	ENSG00000158195.6	WASF2	ENSG00000158195.6	43183
chr1:76320872-76321077	-3.09041	0.113735	-3.86854	0.00144244	0.025545	15.5537	12.3956	0	0	1	44956	983	0.631526	0.0488941	0	4.07961	1.58815	205	Down2	.	.	.	.	MSH4	ENSG00000057468.6	58305
chr1:79015727-79015944	-3.09041	0.113735	-3.86854	0.00144244	0.025545	14.6936	11.7101	0	0	1	44616.5	1171.5	0.621302	0.0491985	0	4.01254	1.58815	217	Down2	.	.	.	.	PTGFR	ENSG00000122420.5	58970
chr1:85219370-85219574	-3.09041	0.113735	-3.86854	0.00144244	0.025545	15.6299	12.4564	0	0	1	44980	965	0.632399	0.0488672	0	4.08541	1.58815	204	Down2	.	.	.	.	SSX2IP	ENSG00000117155.12	62884
chr20:51711857-51712071	-3.09041	0.113735	-3.86854	0.00144244	0.025545	14.8995	11.8743	0	0	1	44660	1132	0.623816	0.0491256	0	4.02889	1.58815	214	Down2	.	.	.	.	TSHZ2	ENSG00000182463.11	89752
chr21:45368743-45369142	-3.09041	0.113735	-3.86854	0.00144244	0.025545	7.9912	6.3687	0	0	1	41245	2941	0.504986	0.0510499	0	3.34401	1.58815	399	Down2	AGPAT3	ENSG00000160216.14	.	.	AGPAT3	ENSG00000160216.14	1427
chr2:150454179-150454388	-3.09041	0.113735	-3.86854	0.00144244	0.025545	15.256	12.1584	0	0	1	44785	1052	0.628067	0.0489994	0	4.05675	1.58815	209	Down2	.	.	MMADHC	ENSG00000168288.8	MMADHC	ENSG00000168288.8	9849
chr2:16900217-16900422	-3.09041	0.113735	-3.86854	0.00144244	0.025545	15.5537	12.3956	0	0	1	44956	983	0.631526	0.0488941	0	4.07961	1.58815	205	Down2	.	.	.	.	FAM49A	ENSG00000197872.7	52618
chr2:20611311-20611519	-3.09041	0.113735	-3.86854	0.00144244	0.025545	15.3293	12.2168	0	0	1	44809.5	1037.5	0.628927	0.0489734	0	4.06241	1.58815	208	Down2	.	.	RHOB,SLC7A15P	ENSG00000143878.8,ENSG00000232800.1	SLC7A15P	ENSG00000232800.1	25164
chr2:206790705-206790909	-3.09041	0.113735	-3.86854	0.00144244	0.025545	15.6299	12.4564	0	0	1	44980	965	0.632399	0.0488672	0	4.08541	1.58815	204	Down2	.	.	.	.	Vault	ENSG00000252485.1	81790
chr2:221552111-221552315	-3.09041	0.113735	-3.86854	0.00144244	0.025545	15.6299	12.4564	0	0	1	44980	965	0.632399	0.0488672	0	4.08541	1.58815	204	Down2	.	.	.	.	EPHA4	ENSG00000116106.7	737946
chr2:223804053-223804268	-3.09041	0.113735	-3.86854	0.00144244	0.025545	14.8302	11.8191	0	0	1	44647	1144	0.622975	0.0491501	0	4.02341	1.58815	215	Down2	.	.	ACSL3,ATG12P2	ENSG00000123983.9,ENSG00000224121.1	ACSL3	ENSG00000123983.9	6317
chr2:62684180-62684425	-3.09041	0.113735	-3.86854	0.00144244	0.025545	13.0143	10.3718	0	0	1	44113	1631	0.599075	0.0497877	0	3.87186	1.58815	245	Down2	.	.	TMEM17	ENSG00000186889.5	TMEM17	ENSG00000186889.5	49052
chr2:84508105-84508308	-3.09041	0.113735	-3.86854	0.00144244	0.025545	15.7069	12.5177	0	0	1	45017	930	0.633275	0.04884	0	4.09124	1.58815	203	Down2	.	.	FUNDC2P2	ENSG00000182814.6	FUNDC2P2	ENSG00000182814.6	9499
chr2:89948258-89948466	-3.09041	0.113735	-3.86854	0.00144244	0.025545	15.3293	12.2168	0	0	1	44809.5	1037.5	0.628927	0.0489734	0	4.06241	1.58815	208	Down2	.	.	.	.	CH17-132F21.1	ENSG00000270999.1	509736
chr3:129492593-129492798	-3.09041	0.113735	-3.86854	0.00144244	0.025545	15.5537	12.3956	0	0	1	44956	983	0.631526	0.0488941	0	4.07961	1.58815	205	Down2	.	.	TMCC1,Y_RNA	ENSG00000172765.12,ENSG00000202412.1	TMCC1	ENSG00000172765.12	20462
chr3:193782831-193783103	-3.09041	0.113735	-3.86854	0.00144244	0.025545	11.7224	9.3423	0	0	1	43775	1783	0.5795	0.0502202	0	3.75345	1.58815	272	Down2	.	.	.	.	HES1	ENSG00000114315.3	70832
chr3:194241613-194241834	-3.09041	0.113735	-3.86854	0.00144244	0.025545	14.4276	11.4982	0	0	1	44504.5	1403.5	0.617993	0.0492926	0	3.99116	1.58815	221	Down2	.	.	LINC00884	ENSG00000233058.1	LINC00884	ENSG00000233058.1	22925
chr3:43680348-43680571	-3.09041	0.113735	-3.86854	0.00144244	0.025545	14.2982	11.3951	0	0	1	44457.5	1443.5	0.616355	0.0493383	0	3.98064	1.58815	223	Down2	ANO10	ENSG00000160746.8	.	.	ANO10	ENSG00000160746.8	0
chr3:46441868-46442083	-3.09041	0.113735	-3.86854	0.00144244	0.025545	14.8302	11.8191	0	0	1	44647	1144	0.622975	0.0491501	0	4.02341	1.58815	215	Down2	.	.	CCR2,CCR5,CCRL2,LTF	ENSG00000012223.8,ENSG00000121797.9,ENSG00000121807.5,ENSG00000160791.12	CCRL2	ENSG00000121797.9	6572
chr3:49918134-49918349	-3.09041	0.113735	-3.86854	0.00144244	0.025545	14.8302	11.8191	0	0	1	44647	1144	0.622975	0.0491501	0	4.02341	1.58815	215	Down2	.	.	ACTBP13,CAMKV,MON1A,MST1R,TRAIP	ENSG00000164076.12,ENSG00000164077.9,ENSG00000164078.8,ENSG00000183763.4,ENSG00000234667.1	ACTBP13	ENSG00000234667.1	2721
chr3:58626498-58626706	-3.09041	0.113735	-3.86854	0.00144244	0.025545	15.3293	12.2168	0	0	1	44809.5	1037.5	0.628927	0.0489734	0	4.06241	1.58815	208	Down2	.	.	FAM107A,FAM3D	ENSG00000168309.12,ENSG00000198643.2	FAM107A	ENSG00000168309.12	13161
chr3:66869652-66869854	-3.09041	0.113735	-3.86854	0.00144244	0.025545	15.7847	12.5797	0	0	1	45070	871	0.634154	0.0488126	0	4.0971	1.58815	202	Down2	.	.	.	.	KBTBD8	ENSG00000163376.7	178874
chr3:8062415-8062623	-3.09041	0.113735	-3.86854	0.00144244	0.025545	15.3293	12.2168	0	0	1	44809.5	1037.5	0.628927	0.0489734	0	4.06241	1.58815	208	Down2	.	.	LMCD1-AS1	ENSG00000227110.2	LMCD1-AS1	ENSG00000227110.2	4421
chr3:9246059-9246296	-3.09041	0.113735	-3.86854	0.00144244	0.025545	13.4536	10.7219	0	0	1	44371	1567	0.60521	0.0496352	0	3.91001	1.58815	237	Down2	.	.	SRGAP3,SRGAP3-AS2,SRGAP3-AS3	ENSG00000196220.11,ENSG00000227929.3,ENSG00000228723.2	SRGAP3-AS2	ENSG00000228723.2	11049
chr3:9939661-9939893	-3.09041	0.113735	-3.86854	0.00144244	0.025545	13.7435	10.953	0	0	1	44397	1525	0.609129	0.0495337	0	3.93465	1.58815	232	Down2	.	.	CIDEC,CRELD1,IL17RC,IL17RE,JAGN1,PRRT3-AS1	ENSG00000163701.14,ENSG00000163702.14,ENSG00000163703.13,ENSG00000171135.10,ENSG00000187288.6,ENSG00000230082.1	IL17RE	ENSG00000163701.14	4404
chr4:185820587-185820857	-3.09041	0.113735	-3.86854	0.00144244	0.025545	11.8093	9.4115	0	0	1	43784	1772	0.580894	0.0501922	0	3.76172	1.58815	270	Down2	.	.	.	.	ACSL1	ENSG00000151726.9	72615
chr4:82194007-82194227	-3.09041	0.113735	-3.86854	0.00144244	0.025545	14.4932	11.5505	0	0	1	44523.5	1385.5	0.618816	0.0492694	0	3.99646	1.58815	220	Down2	.	.	.	.	PRKG2	ENSG00000138669.5	57789
chr5:112214623-112214861	-3.09041	0.113735	-3.86854	0.00144244	0.025545	13.3971	10.6769	0	0	1	44368	1577	0.604434	0.0496549	0	3.90516	1.58815	238	Down2	.	.	REEP5,SRP19,XBP1P1,ZRSR1	ENSG00000129625.8,ENSG00000153037.8,ENSG00000212643.1,ENSG00000249947.2	XBP1P1	ENSG00000249947.2	5931
chr5:119079833-119080035	-3.09041	0.113735	-3.86854	0.00144244	0.025545	15.7847	12.5797	0	0	1	45070	871	0.634154	0.0488126	0	4.0971	1.58815	202	Down2	.	.	.	.	FAM170A	ENSG00000164334.11	114452
chr5:119846077-119846298	-3.09041	0.113735	-3.86854	0.00144244	0.025545	14.4276	11.4982	0	0	1	44504.5	1403.5	0.617993	0.0492926	0	3.99116	1.58815	221	Down2	.	.	PRR16	ENSG00000184838.10	PRR16	ENSG00000184838.10	20862
chr5:126297546-126297752	-3.09041	0.113735	-3.86854	0.00144244	0.025545	15.4782	12.3354	0	0	1	44868.5	1005.5	0.630656	0.0489208	0	4.07384	1.58815	206	Down2	.	.	MARCH3	ENSG00000173926.5	MARCH3	ENSG00000173926.5	43626
chr5:142742334-142742538	-3.09041	0.113735	-3.86854	0.00144244	0.025545	15.6299	12.4564	0	0	1	44980	965	0.632399	0.0488672	0	4.08541	1.58815	204	Down2	.	.	NR3C1	ENSG00000113580.10	NR3C1	ENSG00000113580.10	27029
chr5:14352354-14352556	-3.09041	0.113735	-3.86854	0.00144244	0.025545	15.7847	12.5797	0	0	1	45070	871	0.634154	0.0488126	0	4.0971	1.58815	202	Down2	.	.	TRIO	ENSG00000038382.13	TRIO	ENSG00000038382.13	34897
chr5:146345737-146345948	-3.09041	0.113735	-3.86854	0.00144244	0.025545	15.1114	12.0431	0	0	1	44738	1077	0.626357	0.0490506	0	4.04551	1.58815	211	Down2	.	.	PPP2R2B,PPP2R2B-IT1	ENSG00000156475.14,ENSG00000249553.1	PPP2R2B	ENSG00000156475.14	43598
chr5:153211717-153211929	-3.09041	0.113735	-3.86854	0.00144244	0.025545	15.0401	11.9863	0	0	1	44710	1093	0.625507	0.0490758	0	4.03994	1.58815	212	Down2	.	.	.	.	FAM114A2	ENSG00000055147.13	162939
chr5:159532904-159533110	-3.09041	0.113735	-3.86854	0.00144244	0.025545	15.4782	12.3354	0	0	1	44868.5	1005.5	0.630656	0.0489208	0	4.07384	1.58815	206	Down2	.	.	PWWP2A	ENSG00000170234.8	PWWP2A	ENSG00000170234.8	12613
chr5:159739257-159739461	-3.09041	0.113735	-3.86854	0.00144244	0.025545	15.6299	12.4564	0	0	1	44980	965	0.632399	0.0488672	0	4.08541	1.58815	204	Down2	CCNJL	ENSG00000135083.10	.	.	CCNJL	ENSG00000135083.10	23
chr5:173345135-173345344	-3.09041	0.113735	-3.86854	0.00144244	0.025545	15.256	12.1584	0	0	1	44785	1052	0.628067	0.0489994	0	4.05675	1.58815	209	Down2	CPEB4	ENSG00000113742.8	.	.	CPEB4	ENSG00000113742.8	0
chr5:2400046-2400250	-3.09041	0.113735	-3.86854	0.00144244	0.025545	15.6299	12.4564	0	0	1	44980	965	0.632399	0.0488672	0	4.08541	1.58815	204	Down2	.	.	.	.	Y_RNA	ENSG00000201026.1	215222
chr5:71483405-71483624	-3.09041	0.113735	-3.86854	0.00144244	0.025545	14.5594	11.6032	0	0	1	44542	1369	0.619641	0.049246	0	4.00179	1.58815	219	Down2	.	.	MAP1B,MRPS27	ENSG00000113048.12,ENSG00000131711.10	MAP1B	ENSG00000131711.10	7950
chr5:87195061-87195263	-3.09041	0.113735	-3.86854	0.00144244	0.025545	15.7847	12.5797	0	0	1	45070	871	0.634154	0.0488126	0	4.0971	1.58815	202	Down2	.	.	.	.	TMEM161B	ENSG00000164180.9	299006
chr6:109119920-109120128	-3.09041	0.113735	-3.86854	0.00144244	0.025545	15.3293	12.2168	0	0	1	44809.5	1037.5	0.628927	0.0489734	0	4.06241	1.58815	208	Down2	.	.	ARMC2,LINC00222,ZNF259P1	ENSG00000118690.8,ENSG00000203801.4,ENSG00000219565.2	ZNF259P1	ENSG00000219565.2	11664
chr6:114316176-114316395	-3.09041	0.113735	-3.86854	0.00144244	0.025545	14.5594	11.6032	0	0	1	44542	1369	0.619641	0.049246	0	4.00179	1.58815	219	Down2	.	.	HDAC2,NUDT19P3	ENSG00000196591.7,ENSG00000216723.1	HDAC2	ENSG00000196591.7	16078
chr6:13795471-13795688	-3.09041	0.113735	-3.86854	0.00144244	0.025545	14.6936	11.7101	0	0	1	44616.5	1171.5	0.621302	0.0491985	0	4.01254	1.58815	217	Down2	.	.	MCUR1	ENSG00000050393.7	MCUR1	ENSG00000050393.7	5890
chr6:153219082-153219292	-3.09041	0.113735	-3.86854	0.00144244	0.025545	15.1833	12.1005	0	0	1	44757.5	1066.5	0.627211	0.0490251	0	4.05111	1.58815	210	Down2	TUBB4BP7	ENSG00000217372.2	.	.	TUBB4BP7	ENSG00000217372.2	0
chr6:157901570-157901787	-3.09041	0.113735	-3.86854	0.00144244	0.025545	14.6936	11.7101	0	0	1	44616.5	1171.5	0.621302	0.0491985	0	4.01254	1.58815	217	Down2	.	.	.	.	ZDHHC14	ENSG00000175048.12	61831
chr6:2794269-2794475	-3.09041	0.113735	-3.86854	0.00144244	0.025545	15.4782	12.3354	0	0	1	44868.5	1005.5	0.630656	0.0489208	0	4.07384	1.58815	206	Down2	.	.	MYLK4,SERPINB1,WRNIP1	ENSG00000021355.8,ENSG00000124535.11,ENSG00000145949.8	WRNIP1	ENSG00000124535.11	25262
chr6:76007080-76007286	-3.09041	0.113735	-3.86854	0.00144244	0.025545	15.4782	12.3354	0	0	1	44868.5	1005.5	0.630656	0.0489208	0	4.07384	1.58815	206	Down2	.	.	COX7A2,FILIP1,HMGB1P39,TMEM30A	ENSG00000112695.7,ENSG00000112697.11,ENSG00000118407.10,ENSG00000203489.3	TMEM30A	ENSG00000112697.11	12396
chr6:83716162-83716373	-3.09041	0.113735	-3.86854	0.00144244	0.025545	15.1114	12.0431	0	0	1	44738	1077	0.626357	0.0490506	0	4.04551	1.58815	211	Down2	.	.	.	.	UBE3D	ENSG00000118420.12	51316
chr7:120329040-120329248	-3.09041	0.113735	-3.86854	0.00144244	0.025545	15.3293	12.2168	0	0	1	44809.5	1037.5	0.628927	0.0489734	0	4.06241	1.58815	208	Down2	.	.	.	.	KCND2	ENSG00000184408.5	51651
chr7:134434977-134435194	-3.09041	0.113735	-3.86854	0.00144244	0.025545	14.6936	11.7101	0	0	1	44616.5	1171.5	0.621302	0.0491985	0	4.01254	1.58815	217	Down2	.	.	CALD1,TUBB3P2	ENSG00000122786.15,ENSG00000230101.4	CALD1	ENSG00000122786.15	4759
chr7:22669790-22669996	-3.09041	0.113735	-3.86854	0.00144244	0.025545	15.4782	12.3354	0	0	1	44868.5	1005.5	0.630656	0.0489208	0	4.07384	1.58815	206	Down2	.	.	STEAP1B	ENSG00000105889.10	STEAP1B	ENSG00000105889.10	2549
chr7:35686892-35687103	-3.09041	0.113735	-3.86854	0.00144244	0.025545	15.1114	12.0431	0	0	1	44738	1077	0.626357	0.0490506	0	4.04551	1.58815	211	Down2	.	.	HERPUD2	ENSG00000122557.5	HERPUD2	ENSG00000122557.5	21087
chr7:7176165-7176371	-3.09041	0.113735	-3.86854	0.00144244	0.025545	15.4782	12.3354	0	0	1	44868.5	1005.5	0.630656	0.0489208	0	4.07384	1.58815	206	Down2	.	.	C1GALT1,Y_RNA	ENSG00000106392.6,ENSG00000201218.1	C1GALT1	ENSG00000106392.6	20195
chr7:95270654-95270866	-3.09041	0.113735	-3.86854	0.00144244	0.025545	15.0401	11.9863	0	0	1	44710	1093	0.625507	0.0490758	0	4.03994	1.58815	212	Down2	.	.	PDK4	ENSG00000004799.7	PDK4	ENSG00000004799.7	44851
chr8:119756007-119756209	-3.09041	0.113735	-3.86854	0.00144244	0.025545	15.7847	12.5797	0	0	1	45070	871	0.634154	0.0488126	0	4.0971	1.58815	202	Down2	.	.	RPS26P35	ENSG00000242206.2	RPS26P35	ENSG00000242206.2	18232
chr8:122350184-122350389	-3.09041	0.113735	-3.86854	0.00144244	0.025545	15.5537	12.3956	0	0	1	44956	983	0.631526	0.0488941	0	4.07961	1.58815	205	Down2	.	.	RPL35AP19	ENSG00000239872.1	RPL35AP19	ENSG00000239872.1	42317
chr8:125902640-125902842	-3.09041	0.113735	-3.86854	0.00144244	0.025545	15.7847	12.5797	0	0	1	45070	871	0.634154	0.0488126	0	4.0971	1.58815	202	Down2	.	.	LINC00964	ENSG00000249816.2	LINC00964	ENSG00000249816.2	41632
chr8:139948555-139948758	-3.09041	0.113735	-3.86854	0.00144244	0.025545	15.7069	12.5177	0	0	1	45017	930	0.633275	0.04884	0	4.09124	1.58815	203	Down2	.	.	COL22A1	ENSG00000169436.12	COL22A1	ENSG00000169436.12	22306
chr8:61980929-61981151	-3.09041	0.113735	-3.86854	0.00144244	0.025545	14.3626	11.4464	0	0	1	44479	1432	0.617173	0.0493156	0	3.98588	1.58815	222	Down2	.	.	CLVS1	ENSG00000177182.6	CLVS1	ENSG00000177182.6	11212
chr8:86992433-86992645	-3.09041	0.113735	-3.86854	0.00144244	0.025545	15.0401	11.9863	0	0	1	44710	1093	0.625507	0.0490758	0	4.03994	1.58815	212	Down2	.	.	.	.	PSKH2	ENSG00000147613.3	89282
chr8:92922851-92923063	-3.09041	0.113735	-3.86854	0.00144244	0.025545	15.0401	11.9863	0	0	1	44710	1093	0.625507	0.0490758	0	4.03994	1.58815	212	Down2	.	.	MRPS16P1	ENSG00000229182.3	MRPS16P1	ENSG00000229182.3	6673
chr9:102028894-102029159	-3.09041	0.113735	-3.86854	0.00144244	0.025545	12.0321	9.5891	0	0	1	43815	1746	0.584417	0.0501194	0	3.78273	1.58815	265	Down2	.	.	ALG2,KRT8P11,SEC61B	ENSG00000106803.5,ENSG00000119523.8,ENSG00000255815.2	KRT8P11	ENSG00000255815.2	38236
chr9:108282125-108282338	-3.09041	0.113735	-3.86854	0.00144244	0.025545	14.9695	11.93	0	0	1	44677.5	1115.5	0.62466	0.0491008	0	4.0344	1.58815	213	Down2	RALGAPA1P	ENSG00000229419.1	.	.	RALGAPA1P	ENSG00000229419.1	72
chr9:114287424-114287631	-3.09041	0.113735	-3.86854	0.00144244	0.025545	15.4034	12.2758	0	0	1	44846.5	1025.5	0.62979	0.0489472	0	4.06811	1.58815	207	Down2	ZNF483	ENSG00000173258.8	.	.	ZNF483	ENSG00000173258.8	0
chr9:21119216-21119445	-3.09041	0.113735	-3.86854	0.00144244	0.025545	13.9236	11.0965	0	0	1	44415	1508	0.611513	0.0494705	0	3.94974	1.58815	229	Down2	.	.	IFNA21,IFNB1,IFNW1,IFNWP4,Y_RNA	ENSG00000137080.4,ENSG00000171855.5,ENSG00000177047.5,ENSG00000199635.1,ENSG00000225027.2	IFNWP4	ENSG00000225027.2	12674
chr9:79527625-79527846	-3.09041	0.113735	-3.86854	0.00144244	0.025545	14.4276	11.4982	0	0	1	44504.5	1403.5	0.617993	0.0492926	0	3.99116	1.58815	221	Down2	.	.	PRUNE2	ENSG00000106772.13	PRUNE2	ENSG00000106772.13	6622
chr9:88817259-88817567	-3.09041	0.113735	-3.86854	0.00144244	0.025545	10.3523	8.2503	0	0	1	42491	2128	0.555759	0.0506301	0	3.61624	1.58815	308	Down2	.	.	C9orf153	ENSG00000187753.8	C9orf153	ENSG00000187753.8	26978
chrX:65370180-65370382	-3.09041	0.113735	-3.86854	0.00144244	0.025545	15.7847	12.5797	0	0	1	45070	871	0.634154	0.0488126	0	4.0971	1.58815	202	Down2	.	.	HEPH	ENSG00000089472.12	HEPH	ENSG00000089472.12	12010
chr20:25848844-25849222	-3.09024	0.912329	-3.99	0.00112193	0.025285	14.0586	13.445	0	2.3139	1	47659	4175	0.386387	0.00963153	0.305225	4.06657	1.99986	378	Down2	FAM182B	ENSG00000175170.10	.	.	FAM182B	ENSG00000175170.10	0
chr15:98894873-98895264	-3.08888	1.87514	-3.37613	0.00401204	0.0442052	19.0277	32.4949	9.7414	0	1	47197	4349	0.26933	0.106145	0.587379	4.80575	2.63018	391	Down2	.	.	.	.	FAM169B	ENSG00000185087.7	133944
chr1:246862503-246862819	-3.0861	2.86212	-3.69074	0.00208601	0.0317537	77.3582	56.2902	8.0356	5.5358	1	46796	328	0.443001	0.0532216	0.0836969	6.10919	3.27981	316	Down2	.	.	SCCPDH	ENSG00000143653.9	SCCPDH	ENSG00000143653.9	24531
chr7:135443376-135443658	-3.08437	1.17278	-3.52703	0.00293169	0.039852	45.227	9.011	4.5022	0	1	47257	4247	0.456244	0.323829	0.435358	4.58952	2.24837	282	Down2	.	.	FAM180A,SLC13A4	ENSG00000164707.11,ENSG00000189320.4	FAM180A	ENSG00000189320.4	9782
chr3:118960427-118960637	-3.08064	1.84936	-3.42043	0.00365911	0.0439494	50.6111	39.3265	18.1376	0	1	49761	4351	0.202971	0.0453387	0.696471	5.57418	2.99517	210	Down2	B4GALT4	ENSG00000121578.8	.	.	B4GALT4	ENSG00000121578.8	477
chr5:49680350-49680613	-3.08016	2.02168	-3.02183	0.00835739	0.0660856	64.6591	24.1549	19.31	0	1	44547	4599	0.256679	0.180044	0.706557	5.42192	3.0341	263	Down2NoFDR	.	.	EMB	ENSG00000170571.7	EMB	ENSG00000170571.7	27220
chr6:84075124-84075468	-3.08016	2.02168	-3.02183	0.00835739	0.0660856	49.4341	18.4673	14.7631	0	1	43718	4797	0.269912	0.188391	0.662114	5.06857	2.86975	344	Down2NoFDR	.	.	.	.	ME1	ENSG00000065833.7	65297
chr4:113739160-113739468	-3.06771	0.912329	-3.92622	0.00128008	0.025545	13.803	20.6258	0	2.8398	1	47868	3172	0.451388	0.0843956	0.343937	4.31696	2.06785	308	Down2	ANK2	ENSG00000145362.12	.	.	ANK2	ENSG00000145362.12	0
chr4:124486059-124486364	-3.06723	1.61417	-3.29823	0.00471673	0.0482271	13.9388	49.9888	8.3254	0	1	44014	3537	0.434989	0.248591	0.557506	4.90531	2.54524	305	Down2	.	.	.	.	SPRY1	ENSG00000164056.6	164936
chr1:220983611-220983889	-3.06417	1.93751	-3.25435	0.00516647	0.0482271	45.8777	27.4219	15.9845	0	1	48616	4758	0.220427	0.096219	0.675599	5.26933	2.9177	278	Down2	.	.	MARC1,MARC2	ENSG00000117791.11,ENSG00000186205.8	MARC1	ENSG00000186205.8	12507
chr1:78610859-78611094	-3.06271	1.19957	-4.03948	0.00101299	0.0233674	27.1362	24.3297	5.4027	0	1	48450	1648	0.348079	0.0215806	0.472076	4.84324	2.33007	235	Down2	.	.	RNFT1P2	ENSG00000233333.2	RNFT1P2	ENSG00000233333.2	25828
chr8:60032215-60032528	-3.0557	2.52453	-3.45011	0.0034402	0.0436361	64.5171	44.6519	2.0282	11.1778	1	49119	1959	0.355015	0.0639584	0.359759	5.82599	3.07909	313	Down2	TOX	ENSG00000198846.5	.	.	TOX	ENSG00000198846.5	448
chr1:70780477-70780828	-3.05374	2.16078	-2.9475	0.00973875	0.0715404	48.4483	21.7188	18.0859	0	1	45969	6358	0.211318	0.151997	0.696007	5.15658	2.9934	351	Down2NoFDR	ANKRD13C	ENSG00000118454.8	.	.	ANKRD13C	ENSG00000118454.8	1004
chr2:26407675-26407965	-3.05218	2.04172	-3.22928	0.00544219	0.0496338	32.9845	41.6215	17.5121	0	1	49627	5365	0.174426	0.043201	0.690745	5.32472	2.97351	290	Down2	GAREML	ENSG00000157833.8	.	.	GAREML	ENSG00000157833.8	137
chr1:222271887-222272151	-3.0519	1.82301	-3.27012	0.0050001	0.0482271	48.3106	24.0634	14.4276	0	1	46529	3974	0.25997	0.13104	0.658164	5.22	2.856	264	Down2	.	.	.	.	QRSL1P2	ENSG00000227613.1	163988
chr2:170569944-170570238	-3.0519	1.82301	-3.27012	0.0050001	0.0482271	43.381	21.608	12.9554	0	1	46262	4051	0.264778	0.133446	0.639375	5.07856	2.79236	294	Down2	.	.	CCDC173,KLHL23,PHOSPHO2	ENSG00000144362.7,ENSG00000154479.8,ENSG00000213160.5	KLHL23	ENSG00000213160.5	16041
chr14:94603162-94603407	-3.04658	1.21299	-3.89408	0.00136813	0.025545	17.3524	36.3014	5.1822	0	1	46573	1824	0.454568	0.145911	0.463694	4.82217	2.3109	245	Down2	.	.	IFI27,IFI27L1,IFI27L2,PPP4R4	ENSG00000119632.3,ENSG00000119698.7,ENSG00000165948.6,ENSG00000165949.8	IFI27L2	ENSG00000119632.3	6572
chr22:30661882-30662117	-3.04658	1.21299	-3.89408	0.00136813	0.025545	18.0908	37.8462	5.4027	0	1	46672	1798	0.452535	0.14495	0.472076	4.87568	2.33007	235	Down2	OSM	ENSG00000099985.3	.	.	OSM	ENSG00000099985.3	75
chr3:129200638-129200916	-3.04658	1.21299	-3.89408	0.00136813	0.025545	15.2926	31.9923	4.567	0	1	45946	1929	0.460167	0.148774	0.438236	4.66147	2.25457	278	Down2	IFT122	ENSG00000163913.7	.	.	IFT122	ENSG00000163913.7	265
chr1:117028008-117028221	-3.04637	0.878458	-4.16583	0.000780957	0.0214107	29.939	17.8951	2.9804	0	1	46454	714	0.523507	0.103237	0.353295	4.71378	2.08499	213	Down2	.	.	NAP1L4P1,Y_RNA	ENSG00000177173.5,ENSG00000200547.1	Y_RNA	ENSG00000200547.1	32850
chr3:70169662-70169884	-3.04637	0.878458	-4.16583	0.000780957	0.0214107	28.7252	17.1696	2.8595	0	1	46446	793	0.524291	0.103894	0.345272	4.66122	2.07028	222	Down2	.	.	UQCRHP4	ENSG00000242728.1	UQCRHP4	ENSG00000242728.1	19485
chr7:66843323-66843540	-3.04637	0.878458	-4.16583	0.000780957	0.0214107	29.3871	17.5652	2.9254	0	1	46452	780	0.523877	0.103533	0.349681	4.69012	2.07834	217	Down2	.	.	.	.	STAG3L4	ENSG00000106610.10	72349
chr11:58939038-58939296	-3.04606	2.42363	-3.63629	0.00233591	0.0341861	70.0317	49.2461	4.921	6.7803	1	47535	563	0.448248	0.0602044	0.0717864	5.94901	3.13888	258	Down2	DTX4	ENSG00000110042.3	.	.	DTX4	ENSG00000110042.3	135
chrX:26427874-26428191	-3.04526	1.84345	-3.38582	0.00393211	0.0439494	26.8223	32.0643	12.0154	0	1	49408	4688	0.205902	0.0345219	0.625943	5.01542	2.74858	317	Down2	.	.	.	.	VENTXP1	ENSG00000259849.1	148264
chr16:30996225-30996630	-3.04471	1.54988	-3.49018	0.00316512	0.0418641	26.2428	12.5486	6.2698	0	1	43226	3768	0.342446	0.152968	0.501872	4.41483	2.40086	405	Down2	HSD3B7	ENSG00000099377.9	.	.	HSD3B7	ENSG00000099377.9	0
chr2:180653011-180653230	-3.04471	1.54988	-3.49018	0.00316512	0.0418641	48.5312	23.2064	11.5948	0	1	47268	2808	0.314399	0.139047	0.61951	5.19989	2.72809	219	Down2	.	.	ZNF385B	ENSG00000144331.14	ZNF385B	ENSG00000144331.14	7817
chr4:78100827-78101057	-3.04471	1.54988	-3.49018	0.00316512	0.0418641	46.2102	22.0965	11.0403	0	1	47151	2838	0.316933	0.140205	0.610583	5.13544	2.70016	230	Down2	.	.	CCNG2	ENSG00000138764.9	CCNG2	ENSG00000138764.9	7861
chr3:128303367-128303617	-3.04432	1.58907	-3.49292	0.00314718	0.0418641	21.2567	45.7398	10.157	0	1	46272	2777	0.3366	0.146187	0.595187	5.10396	2.65332	250	Down2	.	.	C3orf27,RPN1,TMED10P2	ENSG00000163902.7,ENSG00000198685.2,ENSG00000239405.1	C3orf27	ENSG00000198685.2	8438
chr6:10954888-10955128	-3.04361	1.33788	-3.6588	0.00222914	0.0329888	44.2847	21.1758	0	7.2889	1	47748	2813	0.409691	0.141208	0.531652	5.0797	2.47605	240	Down2	.	.	SYCP2L	ENSG00000153157.8	SYCP2L	ENSG00000153157.8	8413
chr5:153368149-153368465	-3.04342	1.79545	-3.0018	0.00870955	0.0677877	67.268	16.0829	0	11.0717	1	43229	4186	0.426132	0.268307	0.611103	5.19482	2.70178	316	Down2NoFDR	.	.	FAM114A2	ENSG00000055147.13	FAM114A2	ENSG00000055147.13	6403
chr11:128494319-128494601	-3.04319	0.0747047	-3.69084	0.00208556	0.0317537	13.1912	6.7582	0	0	1	43319	1962	0.516763	0.148178	0	3.65267	1.58815	282	Down2	.	.	ETS1	ENSG00000134954.10	ETS1	ENSG00000134954.10	36866
chr2:30645384-30645678	-3.03685	2.01095	-3.12396	0.00676854	0.0577961	46.9961	25.9296	17.2739	0	1	48234	5276	0.209878	0.111438	0.688495	5.24937	2.96509	294	Down2NoFDR	.	.	LCLAT1	ENSG00000172954.9	LCLAT1	ENSG00000172954.9	24415
chr10:111896948-111897150	-3.03543	0.113735	-3.75744	0.0018162	0.0287319	10.5231	18.8696	0	0	1	46048.5	1379.5	0.601756	0.125196	0	4.10468	1.58815	202	Down2	.	.	ADD3,SNRPGP12	ENSG00000148700.9,ENSG00000226734.1	SNRPGP12	ENSG00000226734.1	2035
chr10:113241156-113241365	-3.03543	0.113735	-3.75744	0.0018162	0.0287319	10.1707	18.2376	0	0	1	45677.5	1521.5	0.595437	0.125666	0	4.06449	1.58815	209	Down2	.	.	.	.	BTBD7P2	ENSG00000237618.1	158620
chr10:4058702-4058923	-3.03543	0.113735	-3.75744	0.0018162	0.0287319	9.6184	17.2473	0	0	1	45302	1653	0.584992	0.126402	0	3.99917	1.58815	221	Down2	.	.	.	.	LINC00702	ENSG00000233117.2	226913
chr10:43828271-43828476	-3.03543	0.113735	-3.75744	0.0018162	0.0287319	10.3691	18.5934	0	0	1	45922	1461	0.599026	0.125401	0	4.08725	1.58815	205	Down2	.	.	FXYD4	ENSG00000150201.10	FXYD4	ENSG00000150201.10	38615
chr11:109568118-109568323	-3.03543	0.113735	-3.75744	0.0018162	0.0287319	10.3691	18.5934	0	0	1	45922	1461	0.599026	0.125401	0	4.08725	1.58815	205	Down2	.	.	.	.	TFAMP2	ENSG00000254798.1	210145
chr11:114211350-114211569	-3.03543	0.113735	-3.75744	0.0018162	0.0287319	9.7062	17.4048	0	0	1	45346	1635	0.5867	0.126285	0	4.00976	1.58815	219	Down2	.	.	NNMT	ENSG00000166741.3	NNMT	ENSG00000166741.3	42477
chr11:13797738-13797941	-3.03543	0.113735	-3.75744	0.0018162	0.0287319	10.4713	18.7766	0	0	1	46008	1416	0.600842	0.125265	0	4.09884	1.58815	203	Down2	.	.	.	.	FAR1	ENSG00000197601.8	56288
chr11:59448149-59448354	-3.03543	0.113735	-3.75744	0.0018162	0.0287319	10.3691	18.5934	0	0	1	45922	1461	0.599026	0.125401	0	4.08725	1.58815	205	Down2	.	.	OR10V1,OR10Y1P,PATL1,STX3	ENSG00000166889.13,ENSG00000166900.10,ENSG00000172289.2,ENSG00000254403.1	PATL1	ENSG00000166889.13	11696
chr11:63341603-63341815	-3.03543	0.113735	-3.75744	0.0018162	0.0287319	10.0267	17.9795	0	0	1	45507	1547	0.592781	0.125858	0	4.04775	1.58815	212	Down2	.	.	HRASLS2,PLA2G16,RARRES3	ENSG00000133321.6,ENSG00000133328.3,ENSG00000176485.6	HRASLS2	ENSG00000133328.3	10748
chr11:6384424-6384632	-3.03543	0.113735	-3.75744	0.0018162	0.0287319	10.2196	18.3252	0	0	1	45705	1513	0.596329	0.1256	0	4.07013	1.58815	208	Down2	.	.	APBB1,PRKCDBP,SMPD1	ENSG00000166311.5,ENSG00000166313.14,ENSG00000170955.9	SMPD1	ENSG00000166311.5	27024
chr11:75479122-75479382	-3.03543	0.113735	-3.75744	0.0018162	0.0287319	8.1756	14.6602	0	0	1	44692	1862	0.554004	0.128278	0	3.81306	1.58815	260	Down2	DGAT2	ENSG00000062282.10	.	.	DGAT2	ENSG00000062282.10	195
chr12:109058736-109058946	-3.03543	0.113735	-3.75744	0.0018162	0.0287319	10.1222	18.1507	0	0	1	45577.5	1533.5	0.594548	0.12573	0	4.05888	1.58815	210	Down2	.	.	CORO1C,SELPLG	ENSG00000110876.8,ENSG00000110880.6	CORO1C	ENSG00000110880.6	6128
chr12:70060763-70060968	-3.03543	0.113735	-3.75744	0.0018162	0.0287319	10.3691	18.5934	0	0	1	45922	1461	0.599026	0.125401	0	4.08725	1.58815	205	Down2	.	.	BEST3	ENSG00000127325.14	BEST3	ENSG00000127325.14	22024
chr12:72332594-72332805	-3.03543	0.113735	-3.75744	0.0018162	0.0287319	10.0743	18.0647	0	0	1	45535	1542	0.593663	0.125794	0	4.0533	1.58815	211	Down2	TPH2	ENSG00000139287.8	.	.	TPH2	ENSG00000139287.8	0
chr12:89960560-89960764	-3.03543	0.113735	-3.75744	0.0018162	0.0287319	10.4199	18.6846	0	0	1	45960.5	1439.5	0.599933	0.125333	0	4.09303	1.58815	204	Down2	.	.	GALNT4,POC1B,POC1B-GALNT4	ENSG00000139323.9,ENSG00000257594.2,ENSG00000259075.2	GALNT4	ENSG00000257594.2	40521
chr12:95779651-95779858	-3.03543	0.113735	-3.75744	0.0018162	0.0287319	10.2689	18.4138	0	0	1	45749	1502	0.597225	0.125535	0	4.07581	1.58815	207	Down2	.	.	.	.	METAP2	ENSG00000111142.9	87439
chr13:111471939-111472155	-3.03543	0.113735	-3.75744	0.0018162	0.0287319	9.8411	17.6465	0	0	1	45417.5	1596.5	0.589286	0.126105	0	4.02586	1.58815	216	Down2	.	.	LINC00567	ENSG00000259831.1	LINC00567	ENSG00000259831.1	6508
chr13:96486568-96486775	-3.03543	0.113735	-3.75744	0.0018162	0.0287319	10.2689	18.4138	0	0	1	45749	1502	0.597225	0.125535	0	4.07581	1.58815	207	Down2	.	.	HMGN1P24,UGGT2	ENSG00000102595.14,ENSG00000226977.1	HMGN1P24	ENSG00000226977.1	24707
chr15:41080204-41080409	-3.03543	0.113735	-3.75744	0.0018162	0.0287319	10.3691	18.5934	0	0	1	45922	1461	0.599026	0.125401	0	4.08725	1.58815	205	Down2	.	.	C15orf62,DNAJC17,GCHFR,PPP1R14D,RMDN3,ZFYVE19	ENSG00000104129.5,ENSG00000137824.11,ENSG00000137880.4,ENSG00000166140.13,ENSG00000166143.5,ENSG00000188277.8	DNAJC17	ENSG00000104129.5	7439
chr15:59785210-59785420	-3.03543	0.113735	-3.75744	0.0018162	0.0287319	10.1222	18.1507	0	0	1	45577.5	1533.5	0.594548	0.12573	0	4.05888	1.58815	210	Down2	.	.	FAM81A	ENSG00000157470.7	FAM81A	ENSG00000157470.7	47905
chr15:68852381-68852621	-3.03543	0.113735	-3.75744	0.0018162	0.0287319	8.8569	15.8819	0	0	1	44998	1780	0.56937	0.127407	0	3.90395	1.58815	240	Down2	.	.	CORO2B	ENSG00000103647.8	CORO2B	ENSG00000103647.8	18688
chr16:29481048-29481255	-3.03543	0.113735	-3.75744	0.0018162	0.0287319	10.2689	18.4138	0	0	1	45749	1502	0.597225	0.125535	0	4.07581	1.58815	207	Down2	.	.	BOLA2,SLX1B,SLX1B-SULT1A4,SULT1A4,snoU13	ENSG00000181625.13,ENSG00000183336.7,ENSG00000213648.6,ENSG00000238639.1,ENSG00000260280.1	SULT1A4	ENSG00000213648.6	7998
chr16:71995473-71995684	-3.03543	0.113735	-3.75744	0.0018162	0.0287319	10.0743	18.0647	0	0	1	45535	1542	0.593663	0.125794	0	4.0533	1.58815	211	Down2	.	.	DHODH,IST1,PKD1L3,RPL39P31	ENSG00000102967.7,ENSG00000182149.16,ENSG00000187008.2,ENSG00000242176.1	RPL39P31	ENSG00000242176.1	29521
chr19:49605198-49605425	-3.03543	0.113735	-3.75744	0.0018162	0.0287319	9.3642	16.7914	0	0	1	45196	1702	0.579943	0.126739	0	3.96808	1.58815	227	Down2	SNRNP70	ENSG00000104852.10	.	.	SNRNP70	ENSG00000104852.10	244
chr19:52340547-52340750	-3.03543	0.113735	-3.75744	0.0018162	0.0287319	10.4713	18.7766	0	0	1	46008	1416	0.600842	0.125265	0	4.09884	1.58815	203	Down2	.	.	FPR1,FPR3,ZNF577	ENSG00000161551.8,ENSG00000171051.4,ENSG00000187474.4	FPR3	ENSG00000187474.4	19610
chr1:1104299-1104521	-3.03543	0.113735	-3.75744	0.0018162	0.0287319	9.5751	17.1696	0	0	1	45274.5	1665.5	0.584143	0.126459	0	3.99392	1.58815	222	Down2	.	.	TNFRSF18,TNFRSF4,TTLL10,TTLL10-AS1	ENSG00000162571.9,ENSG00000186827.6,ENSG00000186891.9,ENSG00000205231.1	TTLL10	ENSG00000162571.9	4744
chr1:175765240-175765454	-3.03543	0.113735	-3.75744	0.0018162	0.0287319	9.933	17.8114	0	0	1	45449.5	1572.5	0.591027	0.125982	0	4.03675	1.58815	214	Down2	.	.	.	.	TNR	ENSG00000116147.12	52334
chr1:196507768-196507982	-3.03543	0.113735	-3.75744	0.0018162	0.0287319	9.933	17.8114	0	0	1	45449.5	1572.5	0.591027	0.125982	0	4.03675	1.58815	214	Down2	.	.	.	.	KCNT2	ENSG00000162687.12	69508
chr1:242181031-242181236	-3.03543	0.113735	-3.75744	0.0018162	0.0287319	10.3691	18.5934	0	0	1	45922	1461	0.599026	0.125401	0	4.08725	1.58815	205	Down2	.	.	CFL1P4,MAP1LC3C,TUBB8P6	ENSG00000197769.5,ENSG00000213026.4,ENSG00000224625.2	MAP1LC3C	ENSG00000197769.5	18656
chr1:36084988-36085190	-3.03543	0.113735	-3.75744	0.0018162	0.0287319	10.5231	18.8696	0	0	1	46048.5	1379.5	0.601756	0.125196	0	4.10468	1.58815	202	Down2	.	.	PSMB2,TFAP2E	ENSG00000116819.6,ENSG00000126067.7	PSMB2	ENSG00000126067.7	22256
chr1:48192072-48192279	-3.03543	0.113735	-3.75744	0.0018162	0.0287319	10.2689	18.4138	0	0	1	45749	1502	0.597225	0.125535	0	4.07581	1.58815	207	Down2	.	.	FLJ00388	ENSG00000273395.1	FLJ00388	ENSG00000273395.1	35012
chr1:85575229-85575444	-3.03543	0.113735	-3.75744	0.0018162	0.0287319	9.8868	17.7286	0	0	1	45436.5	1588.5	0.590155	0.126044	0	4.03129	1.58815	215	Down2	.	.	WDR63	ENSG00000162643.8	WDR63	ENSG00000162643.8	16793
chr20:23106603-23106829	-3.03543	0.113735	-3.75744	0.0018162	0.0287319	9.4056	16.8657	0	0	1	45208	1698	0.580776	0.126684	0	3.97319	1.58815	226	Down2	.	.	CD93,LINC00656	ENSG00000125810.9,ENSG00000233746.1	LINC00656	ENSG00000233746.1	6430
chr20:30048413-30048616	-3.03543	0.113735	-3.75744	0.0018162	0.0287319	10.4713	18.7766	0	0	1	46008	1416	0.600842	0.125265	0	4.09884	1.58815	203	Down2	.	.	DEFB121,DEFB122,DEFB123,DEFB124,LINC00028,REM1	ENSG00000088320.3,ENSG00000180383.3,ENSG00000180424.6,ENSG00000204547.6,ENSG00000204548.3,ENSG00000233354.1	DEFB124	ENSG00000180383.3	12201
chr21:16264588-16264796	-3.03543	0.113735	-3.75744	0.0018162	0.0287319	10.2196	18.3252	0	0	1	45705	1513	0.596329	0.1256	0	4.07013	1.58815	208	Down2	.	.	AF127577.8,AF127936.7	ENSG00000235277.1,ENSG00000235609.4	AF127936.7	ENSG00000235609.4	10292
chr21:43713879-43714101	-3.03543	0.113735	-3.75744	0.0018162	0.0287319	9.5751	17.1696	0	0	1	45274.5	1665.5	0.584143	0.126459	0	3.99392	1.58815	222	Down2	.	.	ABCG1,TFF3	ENSG00000160179.14,ENSG00000160180.14	ABCG1	ENSG00000160179.14	7835
chr2:109177435-109177647	-3.03543	0.113735	-3.75744	0.0018162	0.0287319	10.0267	17.9795	0	0	1	45507	1547	0.592781	0.125858	0	4.04775	1.58815	212	Down2	.	.	LIMS1	ENSG00000169756.12	LIMS1	ENSG00000169756.12	26523
chr2:120048572-120048776	-3.03543	0.113735	-3.75744	0.0018162	0.0287319	10.4199	18.6846	0	0	1	45960.5	1439.5	0.599933	0.125333	0	4.09303	1.58815	204	Down2	.	.	STEAP3,STEAP3-AS1	ENSG00000115107.15,ENSG00000229867.1	STEAP3-AS1	ENSG00000229867.1	41925
chr2:121453345-121453557	-3.03543	0.113735	-3.75744	0.0018162	0.0287319	10.0267	17.9795	0	0	1	45507	1547	0.592781	0.125858	0	4.04775	1.58815	212	Down2	.	.	GLI2,Y_RNA	ENSG00000074047.16,ENSG00000201006.1	GLI2	ENSG00000074047.16	39643
chr2:146488014-146488244	-3.03543	0.113735	-3.75744	0.0018162	0.0287319	9.242	16.5724	0	0	1	45149.5	1724.5	0.577459	0.126901	0	3.95289	1.58815	230	Down2	.	.	.	.	RPL6P5	ENSG00000214064.3	393216
chr2:15365346-15365553	-3.03543	0.113735	-3.75744	0.0018162	0.0287319	10.2689	18.4138	0	0	1	45749	1502	0.597225	0.125535	0	4.07581	1.58815	207	Down2	.	.	NBAS	ENSG00000151779.8	NBAS	ENSG00000151779.8	13258
chr2:177005422-177005629	-3.03543	0.113735	-3.75744	0.0018162	0.0287319	10.2689	18.4138	0	0	1	45749	1502	0.597225	0.125535	0	4.07581	1.58815	207	Down2	.	.	HOXD-AS1,HOXD-AS2,HOXD1,HOXD10,HOXD11,HOXD12,HOXD13,HOXD3,HOXD4,HOXD8,HOXD9	ENSG00000128645.11,ENSG00000128652.7,ENSG00000128709.10,ENSG00000128710.5,ENSG00000128713.11,ENSG00000128714.5,ENSG00000170166.5,ENSG00000170178.5,ENSG00000175879.7,ENSG00000224189.2,ENSG00000237380.2	HOXD-AS2	ENSG00000237380.2	3596
chr2:204538799-204539009	-3.03543	0.113735	-3.75744	0.0018162	0.0287319	10.1222	18.1507	0	0	1	45577.5	1533.5	0.594548	0.12573	0	4.05888	1.58815	210	Down2	.	.	CD28	ENSG00000178562.13	CD28	ENSG00000178562.13	32190
chr2:28629728-28629951	-3.03543	0.113735	-3.75744	0.0018162	0.0287319	9.5321	17.0926	0	0	1	45249	1682	0.583297	0.126516	0	3.9887	1.58815	223	Down2	.	.	FOSL2	ENSG00000075426.7	FOSL2	ENSG00000075426.7	11149
chr3:140127169-140127373	-3.03543	0.113735	-3.75744	0.0018162	0.0287319	10.4199	18.6846	0	0	1	45960.5	1439.5	0.599933	0.125333	0	4.09303	1.58815	204	Down2	.	.	.	.	CLSTN2-AS1	ENSG00000250433.1	100259
chr3:141681509-141681741	-3.03543	0.113735	-3.75744	0.0018162	0.0287319	9.1624	16.4295	0	0	1	45106	1740	0.575818	0.127006	0	3.9429	1.58815	232	Down2	TFDP2	ENSG00000114126.13	.	.	TFDP2	ENSG00000114126.13	937
chr3:152148546-152148761	-3.03543	0.113735	-3.75744	0.0018162	0.0287319	9.8868	17.7286	0	0	1	45436.5	1588.5	0.590155	0.126044	0	4.03129	1.58815	215	Down2	.	.	MBNL1,Y_RNA	ENSG00000152601.13,ENSG00000201217.1	MBNL1	ENSG00000152601.13	15699
chr3:177017913-177018126	-3.03543	0.113735	-3.75744	0.0018162	0.0287319	9.9797	17.8951	0	0	1	45481.5	1561.5	0.591902	0.12592	0	4.04223	1.58815	213	Down2	ASS1P7	ENSG00000236893.1	.	.	ASS1P7	ENSG00000236893.1	1739
chr3:18336838-18337056	-3.03543	0.113735	-3.75744	0.0018162	0.0287319	9.7508	17.4846	0	0	1	45371	1625	0.587559	0.126225	0	4.0151	1.58815	218	Down2	.	.	.	.	SATB1	ENSG00000182568.12	55968
chr4:124281125-124281347	-3.03543	0.113735	-3.75744	0.0018162	0.0287319	9.5751	17.1696	0	0	1	45274.5	1665.5	0.584143	0.126459	0	3.99392	1.58815	222	Down2	.	.	SPRY1	ENSG00000164056.6	SPRY1	ENSG00000164056.6	36604
chr4:147559180-147559382	-3.03543	0.113735	-3.75744	0.0018162	0.0287319	10.5231	18.8696	0	0	1	46048.5	1379.5	0.601756	0.125196	0	4.10468	1.58815	202	Down2	POU4F2	ENSG00000151615.3	.	.	POU4F2	ENSG00000151615.3	664
chr4:151264205-151264410	-3.03543	0.113735	-3.75744	0.0018162	0.0287319	10.3691	18.5934	0	0	1	45922	1461	0.599026	0.125401	0	4.08725	1.58815	205	Down2	.	.	LRBA	ENSG00000198589.6	LRBA	ENSG00000198589.6	27419
chr4:170731630-170731840	-3.03543	0.113735	-3.75744	0.0018162	0.0287319	10.1222	18.1507	0	0	1	45577.5	1533.5	0.594548	0.12573	0	4.05888	1.58815	210	Down2	.	.	PTGES3P3	ENSG00000229204.2	PTGES3P3	ENSG00000229204.2	18777
chr4:26374573-26374786	-3.03543	0.113735	-3.75744	0.0018162	0.0287319	9.9797	17.8951	0	0	1	45481.5	1561.5	0.591902	0.12592	0	4.04223	1.58815	213	Down2	.	.	RBPJ	ENSG00000168214.16	RBPJ	ENSG00000168214.16	10421
chr4:8458939-8459149	-3.03543	0.113735	-3.75744	0.0018162	0.0287319	10.1222	18.1507	0	0	1	45577.5	1533.5	0.594548	0.12573	0	4.05888	1.58815	210	Down2	.	.	ACOX3,TRMT44	ENSG00000087008.11,ENSG00000155275.14	TRMT44	ENSG00000155275.14	2796
chr5:112083771-112083973	-3.03543	0.113735	-3.75744	0.0018162	0.0287319	10.5231	18.8696	0	0	1	46048.5	1379.5	0.601756	0.125196	0	4.10468	1.58815	202	Down2	.	.	APC,CBX3P3	ENSG00000134982.12,ENSG00000250045.2	APC	ENSG00000134982.12	9742
chr5:134857330-134857552	-3.03543	0.113735	-3.75744	0.0018162	0.0287319	9.5751	17.1696	0	0	1	45274.5	1665.5	0.584143	0.126459	0	3.99392	1.58815	222	Down2	.	.	NEUROG1	ENSG00000181965.4	NEUROG1	ENSG00000181965.4	14088
chr5:150695712-150695918	-3.03543	0.113735	-3.75744	0.0018162	0.0287319	10.3188	18.5032	0	0	1	45877	1486	0.598124	0.125468	0	4.08151	1.58815	206	Down2	.	.	SLC36A2,SLC36A3	ENSG00000186334.5,ENSG00000186335.4	SLC36A3	ENSG00000186334.5	12385
chr5:39361742-39361944	-3.03543	0.113735	-3.75744	0.0018162	0.0287319	10.5231	18.8696	0	0	1	46048.5	1379.5	0.601756	0.125196	0	4.10468	1.58815	202	Down2	.	.	C9,DAB2	ENSG00000113600.6,ENSG00000153071.10	C9	ENSG00000113600.6	2654
chr5:90724101-90724319	-3.03543	0.113735	-3.75744	0.0018162	0.0287319	9.7508	17.4846	0	0	1	45371	1625	0.587559	0.126225	0	4.0151	1.58815	218	Down2	.	.	ARRDC3,RAB5CP2	ENSG00000113369.4,ENSG00000251356.1	ARRDC3	ENSG00000113369.4	44925
chr6:12636242-12636447	-3.03543	0.113735	-3.75744	0.0018162	0.0287319	10.3691	18.5934	0	0	1	45922	1461	0.599026	0.125401	0	4.08725	1.58815	205	Down2	.	.	.	.	PHACTR1	ENSG00000112137.12	81447
chr6:151412382-151412589	-3.03543	0.113735	-3.75744	0.0018162	0.0287319	10.2689	18.4138	0	0	1	45749	1502	0.597225	0.125535	0	4.07581	1.58815	207	Down2	.	.	.	.	MTHFD1L	ENSG00000120254.11	54272
chr6:153552319-153552521	-3.03543	0.113735	-3.75744	0.0018162	0.0287319	10.5231	18.8696	0	0	1	46048.5	1379.5	0.601756	0.125196	0	4.10468	1.58815	202	Down2	.	.	.	.	RGS17	ENSG00000091844.3	99935
chr6:166268007-166268217	-3.03543	0.113735	-3.75744	0.0018162	0.0287319	10.1222	18.1507	0	0	1	45577.5	1533.5	0.594548	0.12573	0	4.05888	1.58815	210	Down2	.	.	SDIM1	ENSG00000256391.1	SDIM1	ENSG00000256391.1	41509
chr6:16782102-16782306	-3.03543	0.113735	-3.75744	0.0018162	0.0287319	10.4199	18.6846	0	0	1	45960.5	1439.5	0.599933	0.125333	0	4.09303	1.58815	204	Down2	.	.	ATXN1	ENSG00000124788.13	ATXN1	ENSG00000124788.13	20380
chr6:81148645-81148850	-3.03543	0.113735	-3.75744	0.0018162	0.0287319	10.3691	18.5934	0	0	1	45922	1461	0.599026	0.125401	0	4.08725	1.58815	205	Down2	.	.	.	.	RPL17P25	ENSG00000219547.1	64359
chr7:131862788-131863145	-3.03543	0.113735	-3.75744	0.0018162	0.0287319	5.9543	10.6769	0	0	1	40773	2736	0.491567	0.130508	0	3.469	1.58815	357	Down2	.	.	PLXNA4	ENSG00000221866.5	PLXNA4	ENSG00000221866.5	32522
chr7:153752720-153752950	-3.03543	0.113735	-3.75744	0.0018162	0.0287319	9.242	16.5724	0	0	1	45149.5	1724.5	0.577459	0.126901	0	3.95289	1.58815	230	Down2	.	.	DPP6	ENSG00000130226.12	DPP6	ENSG00000130226.12	2955
chr7:31023324-31023558	-3.03543	0.113735	-3.75744	0.0018162	0.0287319	9.0841	16.2891	0	0	1	45081	1755	0.574189	0.127109	0	3.93302	1.58815	234	Down2	GHRHR	ENSG00000106128.14	.	.	GHRHR	ENSG00000106128.14	139
chr7:43580199-43580407	-3.03543	0.113735	-3.75744	0.0018162	0.0287319	10.2196	18.3252	0	0	1	45705	1513	0.596329	0.1256	0	4.07013	1.58815	208	Down2	.	.	STK17A	ENSG00000164543.5	STK17A	ENSG00000164543.5	41951
chr8:123020758-123021152	-3.03543	0.113735	-3.75744	0.0018162	0.0287319	5.3951	9.6742	0	0	1	40342	2907	0.471794	0.130731	0	3.36763	1.58815	394	Down2	.	.	.	.	MRPS36P3	ENSG00000253814.1	82568
chr8:141351403-141351614	-3.03543	0.113735	-3.75744	0.0018162	0.0287319	10.0743	18.0647	0	0	1	45535	1542	0.593663	0.125794	0	4.0533	1.58815	211	Down2	.	.	TRAPPC9	ENSG00000167632.10	TRAPPC9	ENSG00000167632.10	38469
chr9:26524415-26524617	-3.03543	0.113735	-3.75744	0.0018162	0.0287319	10.5231	18.8696	0	0	1	46048.5	1379.5	0.601756	0.125196	0	4.10468	1.58815	202	Down2	.	.	.	.	CAAP1	ENSG00000120159.7	362860
chr9:27333307-27333516	-3.03543	0.113735	-3.75744	0.0018162	0.0287319	10.1707	18.2376	0	0	1	45677.5	1521.5	0.595437	0.125666	0	4.06449	1.58815	209	Down2	.	.	EQTN	ENSG00000120160.6	EQTN	ENSG00000120160.6	36170
chrX:130396836-130397042	-3.03543	0.113735	-3.75744	0.0018162	0.0287319	10.3188	18.5032	0	0	1	45877	1486	0.598124	0.125468	0	4.08151	1.58815	206	Down2	.	.	IGSF1	ENSG00000147255.13	IGSF1	ENSG00000147255.13	14450
chrX:68333754-68333972	-3.03543	0.113735	-3.75744	0.0018162	0.0287319	9.7508	17.4846	0	0	1	45371	1625	0.587559	0.126225	0	4.0151	1.58815	218	Down2	.	.	PJA1	ENSG00000181191.11	PJA1	ENSG00000181191.11	48566
chr11:61276554-61277103	-3.03344	1.56408	-3.61353	0.0024491	0.0353957	13.5516	13.8858	4.6252	0	1	43981	4336	0.243422	0.00525822	0.440789	4.06389	2.26009	549	Down2	LRRC10B	ENSG00000204950.2	.	.	LRRC10B	ENSG00000204950.2	282
chr12:48332939-48333176	-3.03344	1.56408	-3.61353	0.0024491	0.0353957	31.3917	32.1658	10.7142	0	1	49573	3710	0.226679	0.00464825	0.605077	5.12032	2.68322	237	Down2	.	.	COL2A1,TMEM106C,VDR	ENSG00000111424.6,ENSG00000134291.7,ENSG00000139219.13	VDR	ENSG00000111424.6	3656
chr14:89493655-89493988	-3.03234	1.35208	-3.77859	0.00173817	0.0287319	22.3419	22.8928	0	5.2532	1	49474	3938	0.317046	0.00491423	0.466435	4.67934	2.31713	333	Down2	.	.	.	.	MPPE1P1	ENSG00000258990.2	83580
chr3:185141094-185141328	-3.03234	1.35208	-3.77859	0.00173817	0.0287319	31.7942	32.5782	0	7.4758	1	49790	3719	0.307164	0.00463812	0.53661	5.13712	2.48902	234	Down2	.	.	MAP3K13,RPL4P4,snoU13	ENSG00000073803.9,ENSG00000229638.1,ENSG00000239146.1	RPL4P4	ENSG00000229638.1	4528
chr6:151632502-151632838	-3.02934	1.82161	-3.33844	0.00433885	0.0463218	31.632	22.6884	11.336	0	1	49075	4721	0.221212	0.0652029	0.615409	4.89886	2.71519	336	Down2	.	.	AKAP12,RNY4P20,snoU13	ENSG00000131016.12,ENSG00000238939.1,ENSG00000252487.1	RNY4P20	ENSG00000252487.1	12434
chr11:27264266-27264558	-3.02703	2.16955	-3.09369	0.00720572	0.0606472	40.0383	39.1608	21.7402	0	1	50246	7047	0.118078	0.00406929	0.725171	5.41291	3.10866	292	Down2NoFDR	.	.	.	.	CCDC34	ENSG00000109881.12	107414
chr21:40084708-40084960	-3.02403	1.16283	-3.81228	0.00162087	0.027788	33.7408	15.1256	5.0382	0	1	45523	1717	0.451986	0.161075	0.458022	4.69003	2.29811	252	Down2	.	.	LINC00114	ENSG00000223806.3	LINC00114	ENSG00000223806.3	29018
chr2:192419934-192420171	-3.02403	1.16283	-3.81228	0.00162087	0.027788	35.8762	16.0829	5.3571	0	1	45544	1616	0.449087	0.159575	0.470373	4.76789	2.32615	237	Down2	.	.	.	.	NABP1	ENSG00000173559.8	122624
chr3:32465601-32465859	-3.02403	1.16283	-3.81228	0.00162087	0.027788	32.9561	14.7738	4.921	0	1	45489	1742	0.453045	0.161644	0.453282	4.66033	2.28752	258	Down2	.	.	CMTM7	ENSG00000153551.9	CMTM7	ENSG00000153551.9	25149
chr4:159649542-159649769	-3.02403	1.16283	-3.81228	0.00162087	0.027788	37.4567	16.7914	5.5931	0	1	45569	1549	0.446937	0.158508	0.479032	4.82291	2.34622	227	Down2	.	.	ETFDH,FNIP2,PPID,U3	ENSG00000052795.8,ENSG00000171497.4,ENSG00000171503.7,ENSG00000271817.1	PPID	ENSG00000171497.4	4994
chr7:139119457-139119695	-3.02403	1.16283	-3.81228	0.00162087	0.027788	35.7255	16.0153	5.3346	0	1	45540	1627	0.449292	0.159679	0.469526	4.76253	2.3242	238	Down2	.	.	C7orf55-LUC7L2,KLRG2	ENSG00000146963.13,ENSG00000188883.4	C7orf55-LUC7L2	ENSG00000146963.13	18586
chr8:86878951-86879242	-3.02403	1.16283	-3.81228	0.00162087	0.027788	29.2188	13.0985	4.363	0	1	45080	1972	0.457953	0.164488	0.429031	4.50979	2.23487	291	Down2	.	.	REXO1L2P	ENSG00000270375.1	REXO1L2P	ENSG00000270375.1	38074
chrY:2870798-2871065	-3.02403	1.16283	-3.81228	0.00162087	0.027788	31.8452	14.2758	4.7552	0	1	45391	1911	0.454531	0.162466	0.446372	4.6172	2.27227	267	Down2	LINC00278,ZFY-AS1	ENSG00000231535.1,ENSG00000233070.1	.	.	LINC00278	ENSG00000231535.1	0
chr6:158981609-158981860	-3.02056	2.09988	-3.14009	0.00654648	0.0565915	42.344	45.5576	22.7623	0	1	50037	6136	0.133013	0.0131868	0.732218	5.55244	3.13785	251	Down2NoFDR	.	.	CACYBPP3,TMEM181	ENSG00000146433.8,ENSG00000219188.1	TMEM181	ENSG00000146433.8	24141
chr6:121478475-121478874	-3.01836	1.14207	-3.48475	0.00320109	0.0418641	29.3012	6.3687	3.182	0	1	46123	4908	0.415214	0.321056	0.366093	4.12134	2.10889	399	Down2	.	.	TBC1D32	ENSG00000146350.9	TBC1D32	ENSG00000146350.9	2310
chr15:50034026-50034278	-3.01825	2.27643	-2.9483	0.00972261	0.0714763	59.0463	40.3349	30.2293	0	1	49729	8061	0.12728	0.0673754	0.773687	5.69655	3.32141	252	Down2NoFDR	.	.	.	.	DTWD1	ENSG00000104047.10	109807
chr12:118558801-118559026	-3.01733	1.5478	-3.56387	0.00271545	0.037758	37.7896	28.2344	11.2856	0	1	48908	2953	0.254868	0.0553321	0.614598	5.15787	2.71265	225	Down2	VSIG10	ENSG00000176834.9	.	.	VSIG10	ENSG00000176834.9	0
chr12:25429236-25429471	-3.01733	1.5478	-3.56387	0.00271545	0.037758	36.1816	27.033	10.8054	0	1	48802.5	2968.5	0.256486	0.0557444	0.606636	5.10057	2.688	235	Down2	.	.	KRAS	ENSG00000133703.7	KRAS	ENSG00000133703.7	25366
chr12:42779205-42779611	-3.01733	1.5478	-3.56387	0.00271545	0.037758	20.9425	15.6472	6.2543	0	1	46130	4129	0.273427	0.0607144	0.50138	4.40165	2.39966	406	Down2	PPHLN1	ENSG00000134283.13	.	.	PPHLN1	ENSG00000134283.13	1165
chr19:49339100-49339335	-3.01733	1.5478	-3.56387	0.00271545	0.037758	36.1816	27.033	10.8054	0	1	48802.5	2968.5	0.256486	0.0557444	0.606636	5.10057	2.688	235	Down2	HSD17B14	ENSG00000087076.4	.	.	HSD17B14	ENSG00000087076.4	20
chr1:55487745-55488096	-3.01733	1.5478	-3.56387	0.00271545	0.037758	24.2241	18.099	7.2344	0	1	47255	3958	0.269703	0.0594561	0.530179	4.58336	2.47222	351	Down2	.	.	BSND,PCSK9,TMEM61	ENSG00000143001.4,ENSG00000162399.6,ENSG00000169174.9	PCSK9	ENSG00000169174.9	17126
chr4:124365539-124365879	-3.01733	1.5478	-3.56387	0.00271545	0.037758	25.0079	18.6846	7.4684	0	1	47530	3929	0.268798	0.0591723	0.536418	4.62357	2.48852	340	Down2	.	.	SPRY1	ENSG00000164056.6	SPRY1	ENSG00000164056.6	44416
chr17:2689677-2689950	-3.01729	2.02274	-3.19162	0.00588404	0.0525024	35.0385	41.8863	18.6026	0	1	49800	5660	0.161506	0.0329677	0.700569	5.36903	3.01086	273	Down2NoFDR	.	.	RAP1GAP2,hsa-mir-1253	ENSG00000132359.9,ENSG00000272920.1	RAP1GAP2	ENSG00000132359.9	9327
chr9:136652867-136653104	-3.01729	2.02274	-3.19162	0.00588404	0.0525024	40.3608	48.2487	21.4283	0	1	49893	5553	0.157674	0.0321494	0.722936	5.55909	3.09951	237	Down2NoFDR	.	.	SARDH	ENSG00000123453.12	SARDH	ENSG00000123453.12	47790
chr20:4089427-4089691	-3.01642	0.0386072	-3.46797	0.00331477	0.0425531	18.1165	4.8127	0	0	1	47319	3965	0.448795	0.288501	0	3.6839	1.58815	264	Down2	.	.	RPL21P2,SMOX	ENSG00000088826.13,ENSG00000215063.3	SMOX	ENSG00000088826.13	11937
chr10:4891941-4892154	-3.01623	1.3358	-3.72626	0.00193764	0.030185	39.9186	29.8251	0	8.2128	1	49723	3903	0.336666	0.0548119	0.55488	5.23039	2.53804	213	Down2	.	.	AKR1C1,AKR1C6P,AKR1E2	ENSG00000151631.7,ENSG00000165568.13,ENSG00000187134.8	AKR1E2	ENSG00000165568.13	9965
chr13:31070431-31070720	-3.01623	1.3358	-3.72626	0.00193764	0.030185	29.421	21.9818	0	6.053	1	49565	4226	0.348671	0.057688	0.494855	4.83117	2.3838	289	Down2	.	.	HMGB1,MFAP1P1,RBM22P2	ENSG00000189403.10,ENSG00000213411.2,ENSG00000232489.1	HMGB1	ENSG00000189403.10	29780
chrX:12974037-12974283	-3.01623	1.3358	-3.72626	0.00193764	0.030185	34.5637	25.8242	0	7.1111	1	49665	4041	0.342698	0.0561773	0.526802	5.04053	2.46348	246	Down2	.	.	TLR8,TLR8-AS1,TMSB4X	ENSG00000101916.11,ENSG00000205542.6,ENSG00000233338.1	TMSB4X	ENSG00000205542.6	18945
chr2:16817470-16817717	-3.0162	1.35208	-3.73085	0.00191927	0.0300024	25.8178	36.0075	0	7.0823	1	49417	3548	0.353484	0.0638822	0.526004	5.06757	2.46143	247	Down2	.	.	FAM49A	ENSG00000197872.7	FAM49A	ENSG00000197872.7	13126
chr16:67834293-67834760	-3.01048	2.79172	-3.46421	0.00334081	0.0428226	50.0693	32.648	2.7187	7.4918	1	47953	1956	0.405487	0.0781707	0.21946	5.443	2.95473	467	Down2	.	.	CENPT,NUTF2,RANBP10,THAP11,TSNAXIP1	ENSG00000102898.7,ENSG00000102901.8,ENSG00000102904.10,ENSG00000141084.6,ENSG00000168286.1	RANBP10	ENSG00000141084.6	5662
chr2:121643294-121643499	-3.00922	0.119848	-3.60947	0.00246986	0.0355255	7.7768	24.7912	0	0	1	48173	1970	0.544311	0.246177	0	4.11383	1.58815	205	Down2	.	.	.	.	GLI2	ENSG00000074047.16	88373
chr3:50419489-50419809	-3.00922	0.119848	-3.60947	0.00246986	0.0355255	4.982	15.8819	0	0	1	45703	4113	0.455763	0.254321	0	3.6187	1.58815	320	Down2	.	.	CACNA2D2,CYB561D2,NPRL2,RASSF1,TMEM115,XXcos-LUCA11.4,XXcos-LUCA11.5,ZMYND10,ZMYND10-AS1	ENSG00000004838.9,ENSG00000007402.7,ENSG00000068028.13,ENSG00000114388.8,ENSG00000114395.6,ENSG00000126062.3,ENSG00000235058.1,ENSG00000271858.1,ENSG00000272104.1	XXcos-LUCA11.4	ENSG00000271858.1	14593
chr11:35104135-35104466	-3.00419	2.16955	-3.02844	0.00824444	0.0657118	28.8988	42.2237	19.1787	0	1	48976	6555	0.160938	0.0711268	0.705467	5.24747	3.02984	331	Down2NoFDR	.	.	.	.	CD44	ENSG00000026508.12	55952
chr8:120600067-120600330	-3.00419	2.16955	-3.02844	0.00824444	0.0657118	36.3707	53.1409	24.1374	0	1	49176	6443	0.154507	0.0683029	0.74108	5.55522	3.17536	263	Down2NoFDR	.	.	ENPP2	ENSG00000136960.8	ENPP2	ENSG00000136960.8	4919
chr3:193611914-193612209	-3.00356	1.51741	-3.24934	0.00522048	0.0482271	43.2339	12.9208	8.6077	0	1	42841	3857	0.392391	0.239351	0.563911	4.76227	2.56299	295	Down2	.	.	.	.	DPPA2P3	ENSG00000224403.1	99566
chr7:150869766-150869982	-3.00245	1.30541	-3.41607	0.00369246	0.0439494	59.0463	17.6465	0	8.0987	1	45414	2929	0.469321	0.22793	0.552178	5.16186	2.53067	216	Down2	GBX1	ENSG00000164900.4	.	.	GBX1	ENSG00000164900.4	1851
chr8:130701758-130702008	-3.00245	1.30541	-3.41607	0.00369246	0.0439494	51.016	15.2466	0	6.9973	1	45241	3063	0.480149	0.233358	0.523627	4.97279	2.45532	250	Down2	.	.	CCDC26	ENSG00000229140.4	CCDC26	ENSG00000229140.4	9273
chr2:121521230-121521472	-3.00168	1.2041	-3.6007	0.00251529	0.0359235	13.1756	47.2519	5.2464	0	1	46641	2717	0.509829	0.250732	0.466174	4.83382	2.31654	242	Down2	.	.	GLI2	ENSG00000074047.16	GLI2	ENSG00000074047.16	27407
chr17:48255634-48256081	-2.9982	1.68043	-3.37244	0.00404294	0.0444305	22.5882	14.212	7.1008	0	1	46077	4638	0.266997	0.0965286	0.526518	4.39184	2.46275	447	Down2	.	.	COL1A1,HILS1,PPP1R9B,SAMD14,SGCA	ENSG00000108819.9,ENSG00000108821.9,ENSG00000108823.11,ENSG00000167100.10,ENSG00000188662.5	HILS1	ENSG00000188662.5	2459
chr6:158321731-158322156	-2.99562	2.774	-2.76144	0.0142463	0.0912592	57.5181	35.8743	29.8736	0	1	49398	8664	0.126465	0.0845127	0.772027	5.60022	3.31365	425	Down2NoFDR	.	.	.	.	SNX9	ENSG00000130340.10	77435
chr14:93136627-93136894	-2.99459	1.17278	-3.9185	0.00130068	0.025545	19.9033	23.7931	4.7552	0	1	47236	1782	0.354619	0.0362159	0.446372	4.63102	2.27227	267	Down2	.	.	LGMN,RIN3	ENSG00000100599.11,ENSG00000100600.10	RIN3	ENSG00000100599.11	10897
chr17:39735945-39736175	-2.99459	1.17278	-3.9185	0.00130068	0.025545	23.1051	27.6206	5.5201	0	1	48255	1722	0.350706	0.0353793	0.476397	4.82169	2.34007	230	Down2	.	.	KRT14,KRT16,KRT17,KRT42P,KRT9,LINC00974	ENSG00000128422.11,ENSG00000171403.5,ENSG00000186832.4,ENSG00000186847.5,ENSG00000214514.3,ENSG00000226629.1	KRT14	ENSG00000186847.5	3533
chr17:72329048-72329336	-2.99459	1.17278	-3.9185	0.00130068	0.025545	18.452	22.0582	4.4084	0	1	46583	1803	0.356186	0.0366284	0.431118	4.53554	2.2393	288	Down2	.	.	BTBD17,DNAI2,GPR142,KIF19	ENSG00000171595.9,ENSG00000196169.10,ENSG00000204347.3,ENSG00000257008.2	KIF19	ENSG00000196169.10	6652
chr19:11146649-11146954	-2.99459	1.17278	-3.9185	0.00130068	0.025545	17.4235	20.8287	4.1627	0	1	46270.5	1819.5	0.357166	0.0369339	0.419578	4.46383	2.215	305	Down2	.	.	SMARCA4	ENSG00000127616.13	SMARCA4	ENSG00000127616.13	2537
chr2:170271971-170272255	-2.99459	1.17278	-3.9185	0.00130068	0.025545	18.7119	22.3688	4.4705	0	1	46655	1800	0.355919	0.0365529	0.433934	4.55311	2.24532	284	Down2	.	.	.	.	LRP2	ENSG00000081479.8	52776
chr2:68589258-68589475	-2.99459	1.17278	-3.9185	0.00130068	0.025545	24.4893	29.2753	5.8508	0	1	48508	1688	0.348911	0.0350467	0.488062	4.8969	2.36752	217	Down2	.	.	CNRIP1,PLEK	ENSG00000115956.9,ENSG00000119865.4	PLEK	ENSG00000115956.9	2831
chr3:136751388-136751622	-2.99459	1.17278	-3.9185	0.00130068	0.025545	22.7101	27.1485	5.4258	0	1	48202	1734	0.35121	0.0354773	0.472933	4.79948	2.33205	234	Down2	.	.	.	.	IL20RB-AS1	ENSG00000249407.1	50350
chr4:119274146-119274411	-2.99459	1.17278	-3.9185	0.00130068	0.025545	20.0535	23.9726	4.7911	0	1	47274	1777	0.354447	0.0361744	0.447887	4.64055	2.2756	265	Down2	PRSS12	ENSG00000164099.3	.	.	PRSS12	ENSG00000164099.3	0
chr4:152283999-152284207	-2.99459	1.17278	-3.9185	0.00130068	0.025545	25.5489	30.5421	6.104	0	1	48699	1679	0.347519	0.034803	0.496529	4.95194	2.38785	208	Down2	.	.	FAM160A1,SH3D19	ENSG00000109686.12,ENSG00000164142.11	SH3D19	ENSG00000109686.12	37215
chr6:145955273-145955500	-2.99459	1.17278	-3.9185	0.00130068	0.025545	23.4104	27.9857	5.5931	0	1	48343	1716	0.350313	0.0353045	0.479032	4.83862	2.34622	227	Down2	.	.	EPM2A	ENSG00000112425.9	EPM2A	ENSG00000112425.9	36996
chrX:129433900-129434205	-2.99459	1.17278	-3.9185	0.00130068	0.025545	17.4235	20.8287	4.1627	0	1	46270.5	1819.5	0.357166	0.0369339	0.419578	4.46383	2.215	305	Down2	.	.	SLC25A14,ZNF280C	ENSG00000056277.11,ENSG00000102078.11	ZNF280C	ENSG00000056277.11	31027
chr11:3706150-3706404	-2.994	0.137589	-3.34695	0.00426285	0.0459872	4.1844	30.013	0	0	1	49472	4898	0.420622	0.413146	0	3.94572	1.58815	254	Down2	.	.	ART1,ART5,CHRNA10,NUP98,Y_RNA,snoU13	ENSG00000110713.11,ENSG00000129744.2,ENSG00000129749.3,ENSG00000167311.9,ENSG00000200201.1,ENSG00000201279.1,ENSG00000238686.1	NUP98	ENSG00000110713.11	5152
chr1:2221664-2221936	-2.98836	1.15946	-3.89492	0.00136573	0.025545	23.4449	18.6846	4.6678	0	1	46402	1898	0.358686	0.0463079	0.442633	4.58216	2.2641	272	Down2	.	.	SKI	ENSG00000157933.9	SKI	ENSG00000157933.9	13150
chr1:46915307-46915540	-2.98836	1.15946	-3.89492	0.00136573	0.025545	27.3691	21.812	5.4491	0	1	47661	1828	0.354621	0.0452147	0.473794	4.7791	2.33404	233	Down2	.	.	FAAH,LINC00505	ENSG00000117480.11,ENSG00000225667.1	LINC00505	ENSG00000225667.1	5956
chr20:5510347-5510660	-2.98836	1.15946	-3.89492	0.00136573	0.025545	20.3738	16.2371	4.0563	0	1	45203	1930	0.361301	0.0472554	0.414377	4.40677	2.20421	313	Down2	.	.	GPCPD1,LINC00654,RPS18P1	ENSG00000125772.8,ENSG00000205181.5,ENSG00000225831.1	RPS18P1	ENSG00000225831.1	2865
chr3:167695918-167696225	-2.98836	1.15946	-3.89492	0.00136573	0.025545	20.772	16.5544	4.1356	0	1	45331	1926	0.361006	0.0471279	0.418264	4.43075	2.21226	307	Down2	.	.	HMGN2P26	ENSG00000241203.1	HMGN2P26	ENSG00000241203.1	19386
chr4:122698755-122699132	-2.98836	1.15946	-3.89492	0.00136573	0.025545	16.9151	13.4806	3.3677	0	1	44050	2006	0.362946	0.0484164	0.37727	4.17978	2.13021	377	Down2	.	.	CCNA2,EXOSC9,TMEM155	ENSG00000123737.8,ENSG00000145386.5,ENSG00000164112.8	TMEM155	ENSG00000164112.8	12173
chr6:25138533-25138787	-2.98836	1.15946	-3.89492	0.00136573	0.025545	25.1063	20.0087	4.9985	0	1	47149	1846	0.35703	0.0458294	0.45643	4.66884	2.29454	254	Down2	CMAHP	ENSG00000168405.10	.	.	CMAHP	ENSG00000168405.10	0
chr7:86099130-86099344	-2.98836	1.15946	-3.89492	0.00136573	0.025545	29.7991	23.7486	5.9328	0	1	48081	1793	0.351925	0.0445989	0.490847	4.88881	2.37417	214	Down2	.	.	.	.	GRM3	ENSG00000198822.6	173887
chr8:125617493-125617706	-2.98836	1.15946	-3.89492	0.00136573	0.025545	29.939	23.8601	5.9607	0	1	48118	1789	0.351768	0.0445648	0.491784	4.89488	2.37641	213	Down2	.	.	MTSS1	ENSG00000170873.14	MTSS1	ENSG00000170873.14	14015
chrY:7147562-7147927	-2.98836	1.15946	-3.89492	0.00136573	0.025545	17.4712	13.9238	3.4784	0	1	44318	1983	0.362821	0.0482239	0.383678	4.21877	2.14264	365	Down2	.	.	PRKY	ENSG00000099725.10	PRKY	ENSG00000099725.10	5208
chr5:75698837-75699185	-2.98786	1.38095	-3.55934	0.00274119	0.0380743	12.2165	29.208	5.4725	0	1	44460	3044	0.407163	0.179391	0.474658	4.46892	2.33604	348	Down2	IQGAP2	ENSG00000145703.11	.	.	IQGAP2	ENSG00000145703.11	0
chr3:61137809-61138125	-2.98545	1.7923	-3.21481	0.00560792	0.0507579	36.9974	20.1036	12.0534	0	1	47122	4723	0.247491	0.119121	0.626511	4.92627	2.7504	316	Down2NoFDR	.	.	.	.	FHIT	ENSG00000189283.5	98934
chr6:76644534-76644996	-2.98545	1.7923	-3.21481	0.00560792	0.0507579	25.3056	13.7505	8.2443	0	1	45244	5143	0.261142	0.126186	0.55562	4.44503	2.54006	462	Down2NoFDR	IMPG1	ENSG00000112706.7	.	.	IMPG1	ENSG00000112706.7	0
chr6:5096775-5097078	-2.98308	2.2452	-2.75937	0.0143065	0.0914725	59.6309	25.1594	25.1412	0	1	45354	7296	0.177651	0.158514	0.747147	5.39242	3.20155	303	Down2NoFDR	.	.	LYRM4,PPP1R3G	ENSG00000214113.6,ENSG00000219607.2	PPP1R3G	ENSG00000219607.2	11055
chr5:177550750-177551018	-2.97975	1.99595	-3.14771	0.00644412	0.0559282	39.658	35.5564	18.9497	0	1	50226	6446	0.1461	0.020235	0.703543	5.34206	3.02236	268	Down2NoFDR	.	.	N4BP3,NHP2,RMND5B	ENSG00000145911.5,ENSG00000145912.4,ENSG00000145916.14	RMND5B	ENSG00000145916.14	6980
chr14:73470502-73470788	-2.97809	2.3866	-3.49968	0.00310325	0.041677	63.1754	39.9823	4.4393	6.1165	1	46307	779	0.435284	0.0804304	0.0713991	5.73713	3.04299	286	Down2	.	.	DCAF4,ZFYVE1	ENSG00000119599.12,ENSG00000165861.9	ZFYVE1	ENSG00000165861.9	16809
chr3:37067195-37067413	-2.97732	1.97431	-2.96831	0.00933094	0.0693918	68.2554	29.1411	23.296	0	1	46001	5238	0.219243	0.152543	0.735737	5.58085	3.15264	218	Down2NoFDR	MLH1	ENSG00000076242.10	.	.	MLH1	ENSG00000076242.10	55
chr13:28740546-28740769	-2.9767	1.32201	-3.68439	0.00211373	0.0320376	33.3625	31.3364	0	7.8445	1	49911	3889	0.302859	0.0119189	0.545995	5.14329	2.51396	223	Down2	.	.	EEF1A1P3,PAN3,PAN3-AS1	ENSG00000152520.9,ENSG00000232587.1,ENSG00000261485.1	PAN3	ENSG00000152520.9	27376
chr7:124702153-124702394	-2.9756	1.14028	-3.75486	0.00182594	0.0288681	33.0757	15.816	5.2682	0	1	45938	1952	0.432477	0.147955	0.467007	4.70381	2.31844	241	Down2	.	.	EEF1GP1	ENSG00000186676.3	EEF1GP1	ENSG00000186676.3	28646
chr3:110344442-110344715	-2.97555	1.98265	-3.0746	0.00749541	0.0621221	46.718	27.9242	18.6026	0	1	48759	5632	0.189945	0.0959166	0.700569	5.29343	3.01086	273	Down2NoFDR	.	.	.	.	Y_RNA	ENSG00000201426.1	101154
chr2:16829408-16829637	-2.97393	1.82161	-3.18461	0.00597003	0.053084	27.8472	55.4825	16.6327	0	1	47565	4193	0.25254	0.126464	0.68224	5.40874	2.94191	229	Down2NoFDR	.	.	FAM49A	ENSG00000197872.7	FAM49A	ENSG00000197872.7	17460
chr5:168108755-168109144	-2.97369	1.79153	-3.24786	0.00523646	0.0482601	27.3222	17.9641	9.7915	0	1	47221	5174	0.228736	0.0847436	0.58834	4.65646	2.633	389	Down2	.	.	SLIT3	ENSG00000184347.10	SLIT3	ENSG00000184347.10	14173
chr5:131526013-131526237	-2.97167	1.7751	-3.06122	0.00770535	0.0632742	61.6823	22.6884	17.004	0	1	44638	4244	0.278664	0.184587	0.685898	5.34943	2.95542	224	Down2NoFDR	.	.	P4HA2,P4HA2-AS1	ENSG00000072682.14,ENSG00000237714.1	P4HA2	ENSG00000072682.14	3025
chr2:190539138-190539598	-2.97035	4.21879	-5.33796	7.4996e-05	0.00758933	110.904	122.912	22.0805	7.6058	1	48547	622	0.300568	0.0155241	0.22841	6.90406	4.02828	460	Down2	ANKAR	ENSG00000151687.10	.	.	ANKAR	ENSG00000151687.10	0
chr11:4903863-4904149	-2.96834	1.5478	-3.42456	0.00362782	0.0439494	18.581	35.5399	8.8785	0	1	46004	3012	0.314451	0.12783	0.569834	4.85033	2.57962	286	Down2	OR51T1	ENSG00000176900.2	.	.	OR51T1	ENSG00000176900.2	733
chr19:39260514-39260851	-2.96834	1.5478	-3.42456	0.00362782	0.0439494	15.769	30.1614	7.5349	0	1	45112	3106	0.321386	0.131118	0.53815	4.64126	2.49308	337	Down2	CAPN12	ENSG00000182472.4	.	.	CAPN12	ENSG00000182472.4	0
chr8:74086654-74086908	-2.96769	1.31325	-3.65592	0.00224253	0.0331236	31.3829	25.0108	0	6.8871	1	49705	4258	0.328388	0.0442205	0.520496	4.95608	2.44733	254	Down2	.	.	.	.	SBSPON	ENSG00000164764.10	50331
chr3:155524003-155524428	-2.96598	3.4357	-4.17783	0.000761937	0.0212008	85.0267	53.8115	5.9747	12.3482	1	47883	1769	0.382356	0.0762155	0.161387	6.14413	3.55378	425	Down2	C3orf33	ENSG00000174928.11	.	.	C3orf33	ENSG00000174928.11	0
chr8:97295046-97295310	-2.96374	1.30085	-3.56816	0.00269137	0.0375459	36.233	19.2508	0	6.6262	1	49008	4137	0.387924	0.12413	0.512858	4.88523	2.42806	264	Down2	PTDSS1	ENSG00000156471.8	.	.	PTDSS1	ENSG00000156471.8	516
chr9:27428686-27428915	-2.96374	1.30085	-3.56816	0.00269137	0.0375459	41.7708	22.193	0	7.639	1	49086	3968	0.380874	0.121264	0.540828	5.07002	2.50017	229	Down2	.	.	MOB3B	ENSG00000120162.9	MOB3B	ENSG00000120162.9	6974
chr6:12290368-12290651	-2.95937	1.79685	-3.27625	0.00493695	0.0482271	30.0448	31.427	13.459	0	1	49810	5214	0.173638	0.00863179	0.646087	5.07619	2.81477	283	Down2	EDN1	ENSG00000078401.6	.	.	EDN1	ENSG00000078401.6	0
chr1:47644859-47645170	-2.95906	3.14279	-3.57566	0.00264973	0.0371275	82.0193	85.7928	20.412	2.8124	1	49445	1516	0.26013	0.00720982	0.420041	6.44115	3.54519	311	Down2	CYP4A22-AS1,LINC00853	ENSG00000224805.2,ENSG00000225506.2	.	.	LINC00853	ENSG00000224805.2	0
chr12:120308396-120308617	-2.95748	0.0534825	-3.59694	0.00253502	0.0360249	12.023	11.4982	0	0	1	44323	1584	0.617993	0.00978667	0	3.8841	1.58815	221	Down2	.	.	CIT	ENSG00000122966.9	CIT	ENSG00000122966.9	6476
chr13:95791127-95791332	-2.95748	0.0534825	-3.59694	0.00253502	0.0360249	12.9614	12.3956	0	0	1	44545.5	1340.5	0.631526	0.00971552	0	3.97109	1.58815	205	Down2	.	.	.	.	ABCC4	ENSG00000125257.9	62854
chr17:72286780-72286988	-2.95748	0.0534825	-3.59694	0.00253502	0.0360249	12.7744	12.2168	0	0	1	44462	1400	0.628927	0.00972978	0	3.95417	1.58815	208	Down2	.	.	DNAI2,KIF19,TTYH2	ENSG00000141540.6,ENSG00000171595.9,ENSG00000196169.10	DNAI2	ENSG00000171595.9	9129
chr3:173650635-173650845	-2.95748	0.0534825	-3.59694	0.00253502	0.0360249	12.6528	12.1005	0	0	1	44442	1449	0.627211	0.00973905	0	3.94306	1.58815	210	Down2	.	.	NLGN1-AS1	ENSG00000228213.1	NLGN1-AS1	ENSG00000228213.1	12049
chr4:44226977-44227180	-2.95748	0.0534825	-3.59694	0.00253502	0.0360249	13.0891	12.5177	0	0	1	44622	1155	0.633275	0.00970576	0	3.98253	1.58815	203	Down2	.	.	.	.	KCTD8	ENSG00000183783.6	222451
chr9:73825825-73826030	-2.95748	0.0534825	-3.59694	0.00253502	0.0360249	12.9614	12.3956	0	0	1	44545.5	1340.5	0.631526	0.00971552	0	3.97109	1.58815	205	Down2	.	.	.	.	TRPM3	ENSG00000083067.18	89311
chr10:22991448-22991809	-2.95724	1.66144	-3.32794	0.00443455	0.0465836	26.4972	17.5976	8.7924	0	1	47525	4669	0.247346	0.0830399	0.567975	4.62385	2.57438	361	Down2	.	.	PIP4K2A	ENSG00000150867.9	PIP4K2A	ENSG00000150867.9	10689
chr1:29562810-29563202	-2.95276	1.53401	-3.45542	0.00340242	0.0433293	14.9122	22.6884	6.4777	0	1	45542	4202	0.287731	0.0871464	0.50836	4.42341	2.41685	392	Down2	PTPRU	ENSG00000060656.15	.	.	PTPRU	ENSG00000060656.15	0
chr13:46917872-46918129	-2.95109	1.75196	-2.82427	0.0125345	0.0846641	66.1686	14.8313	14.8206	0	1	40146	4932	0.348883	0.282298	0.662779	5.13453	2.87208	257	Down2NoFDR	.	.	KIAA0226L,LINC00563	ENSG00000102445.14,ENSG00000261097.1	KIAA0226L	ENSG00000102445.14	7014
chr14:55240069-55240469	-2.94985	2.37918	-3.55279	0.00277873	0.0384909	39.8563	31.7637	3.1741	4.3733	1	46630	1478	0.461637	0.0424566	0.0688227	5.27072	2.75569	400	Down2	SAMD4A	ENSG00000020577.9	.	.	SAMD4A	ENSG00000020577.9	1212
chr2:196353915-196354189	-2.94985	2.37918	-3.55279	0.00277873	0.0384909	58.1843	46.3704	4.6337	6.3844	1	47323	643	0.450642	0.0396878	0.0715824	5.78051	3.08246	274	Down2	.	.	.	.	SLC39A10	ENSG00000196950.9	86513
chr3:87320409-87320739	-2.94943	1.78458	-3.24786	0.00523652	0.0482601	28.9864	23.1009	11.5421	0	1	49243	5057	0.196694	0.0448	0.618684	4.85304	2.72548	330	Down2	.	.	CHMP2B,POU1F1	ENSG00000064835.6,ENSG00000083937.4	POU1F1	ENSG00000064835.6	4874
chr9:1009236-1009455	-2.94882	2.39276	-3.54424	0.00282857	0.0390329	58.2375	75.4208	5.7974	7.9878	1	47507	600	0.441588	0.0432528	0.0720386	6.11489	3.29843	219	Down2	.	.	DMRT2,DMRT3	ENSG00000064218.4,ENSG00000173253.10	DMRT3	ENSG00000064218.4	19399
chr11:1051199-1051426	-2.94751	1.15946	-3.77258	0.00175999	0.0287319	18.7284	33.5828	5.5931	0	1	46934	1884	0.410437	0.11562	0.479032	4.81765	2.34622	227	Down2	.	.	AP2A2,MUC2,MUC6	ENSG00000183020.9,ENSG00000184956.11,ENSG00000198788.7	MUC6	ENSG00000184956.11	14493
chr1:70139210-70139424	-2.94751	1.15946	-3.77258	0.00175999	0.0287319	19.8661	35.6229	5.9328	0	1	47286	1850	0.407833	0.114534	0.490847	4.89359	2.37417	214	Down2	.	.	.	.	LRRC7	ENSG00000033122.14	86435
chr20:44065646-44065891	-2.94751	1.15946	-3.77258	0.00175999	0.0287319	17.3524	31.1155	5.1822	0	1	46542	1916	0.413569	0.117009	0.463694	4.72012	2.3109	245	Down2	.	.	DBNDD2,PIGT,TP53TG5,WFDC2	ENSG00000101443.13,ENSG00000124155.12,ENSG00000124251.6,ENSG00000244274.3	PIGT	ENSG00000124155.12	20823
chr2:223437563-223437841	-2.94751	1.15946	-3.77258	0.00175999	0.0287319	15.2926	27.4219	4.567	0	1	45691	2020	0.418098	0.119252	0.438236	4.56053	2.25457	278	Down2	.	.	.	.	GAPDHP49	ENSG00000234285.1	68001
chr4:141023599-141023885	-2.94751	1.15946	-3.77258	0.00175999	0.0287319	14.8648	26.6549	4.4393	0	1	45496	2040	0.418991	0.119743	0.432521	4.52505	2.2423	286	Down2	.	.	.	.	MAML3	ENSG00000196782.8	50239
chr4:86561198-86561436	-2.94751	1.15946	-3.77258	0.00175999	0.0287319	17.8628	32.0307	5.3346	0	1	46731	1904	0.412412	0.116484	0.469526	4.75707	2.3242	238	Down2	.	.	ARHGAP24	ENSG00000138639.13	ARHGAP24	ENSG00000138639.13	35892
chr7:150839878-150840105	-2.94659	1.10849	-3.4322	0.00357071	0.0439494	46.8209	11.1943	5.5931	0	1	46448	3917	0.479021	0.283616	0.479032	4.73339	2.34622	227	Down2	.	.	AGAP3,ASB10,GBX1	ENSG00000133612.14,ENSG00000146926.6,ENSG00000164900.4	AGAP3	ENSG00000133612.14	3223
chr11:122620916-122621146	-2.94464	2.05861	-3.04745	0.00792738	0.0645578	46.2102	44.193	24.8406	0	1	50366	7048	0.117578	0.00800505	0.745364	5.59089	3.1938	230	Down2NoFDR	.	.	UBASH3B,snoU13	ENSG00000154127.5,ENSG00000239079.1	UBASH3B	ENSG00000154127.5	23659
chr2:175643392-175643714	-2.94257	2.13597	-2.97379	0.00922642	0.0688882	29.7065	39.4581	19.7147	0	1	49194	6843	0.140245	0.0534521	0.70986	5.22	3.04706	322	Down2NoFDR	.	.	CHN1,CHRNA1	ENSG00000128656.9,ENSG00000138435.10	CHRNA1	ENSG00000138435.10	14192
chr2:43653701-43653981	-2.94257	2.13597	-2.97379	0.00922642	0.0688882	34.1625	45.3768	22.672	0	1	49386	6761	0.136891	0.0521611	0.731612	5.40624	3.13532	280	Down2NoFDR	.	.	THADA	ENSG00000115970.14	THADA	ENSG00000115970.14	28504
chr2:152631683-152631927	-2.94138	1.98147	-3.10314	0.00706628	0.0597483	39.2029	41.6574	20.8136	0	1	50008	6149	0.134816	0.0111113	0.718404	5.44027	3.08113	244	Down2NoFDR	.	.	ARL5A,NEB	ENSG00000162980.12,ENSG00000183091.15	ARL5A	ENSG00000162980.12	16378
chr8:128902327-128902639	-2.93781	2.50087	-2.81157	0.0128638	0.0862033	49.3945	44.795	32.5546	0	1	50474	11230	0.0772706	0.0174041	0.783948	5.64526	3.37019	312	Down2NoFDR	PVT1	ENSG00000249859.3	.	.	PVT1	ENSG00000249859.3	236
chr14:88635018-88635239	-2.93619	1.2747	-3.36122	0.0041383	0.0451574	52.9012	17.2473	0	7.9155	1	45559	3083	0.448397	0.214072	0.547744	5.07255	2.51867	221	Down2	.	.	.	.	KCNK10	ENSG00000100433.11	102017
chr8:99418914-99419132	-2.93619	1.2747	-3.36122	0.0041383	0.0451574	53.6292	17.4846	0	8.0244	1	45604	3067	0.447436	0.213597	0.550394	5.09029	2.52582	218	Down2	.	.	KCNS2	ENSG00000156486.7	KCNS2	ENSG00000156486.7	20119
chr10:110226164-110226469	-2.9354	1.97189	-3.08651	0.00731331	0.0613536	34.847	29.1602	16.6509	0	1	49907	6769	0.150634	0.0339716	0.682421	5.12493	2.94258	305	Down2NoFDR	.	.	.	.	PTGES3P5	ENSG00000234544.2	170307
chr18:43407793-43408021	-2.9354	1.97189	-3.08651	0.00731331	0.0613536	46.6155	39.0081	22.2742	0	1	50077	6628	0.143491	0.0322841	0.728905	5.51287	3.12406	228	Down2NoFDR	SIGLEC15	ENSG00000197046.7	.	.	SIGLEC15	ENSG00000197046.7	1033
chr7:139184805-139185072	-2.9354	1.97189	-3.08651	0.00731331	0.0613536	39.8065	33.3103	19.0207	0	1	50004	6688	0.147396	0.0331983	0.704142	5.30128	3.02468	267	Down2NoFDR	.	.	CLEC2L,ERHP1,KLRG2	ENSG00000188883.4,ENSG00000236279.2,ENSG00000254270.1	KLRG2	ENSG00000188883.4	16347
chr4:70698252-70698785	-2.9324	2.22983	-2.82317	0.0125629	0.0847658	27.9168	16.6864	14.2923	0	1	47184	9488	0.147696	0.104343	0.656538	4.62512	2.85038	533	Down2NoFDR	.	.	SULT1B1,SULT1D1P,SULT1E1	ENSG00000109193.6,ENSG00000173597.4,ENSG00000236959.1	SULT1E1	ENSG00000109193.6	14720
chr11:96669614-96669821	-2.92967	0.023092	-3.48282	0.00321397	0.0418641	15.4034	9.2069	0	0	1	44726.5	1617.5	0.576737	0.112343	0	3.90641	1.58815	207	Down2	.	.	.	.	MED28P5	ENSG00000255205.1	201891
chr12:15911539-15911757	-2.92967	0.023092	-3.48282	0.00321397	0.0418641	14.6262	8.7423	0	0	1	44115	1662	0.566882	0.112858	0	3.84732	1.58815	218	Down2	.	.	EPS8	ENSG00000151491.8	EPS8	ENSG00000151491.8	21905
chr2:159339264-159339471	-2.92967	0.023092	-3.48282	0.00321397	0.0418641	15.4034	9.2069	0	0	1	44726.5	1617.5	0.576737	0.112343	0	3.90641	1.58815	207	Down2	.	.	CCDC148,PKP4	ENSG00000144283.17,ENSG00000153237.13	PKP4	ENSG00000144283.17	24559
chr11:100919900-100920118	-2.92827	-0.00150893	-3.33155	0.00440141	0.0463303	19.5015	5.8282	0	0	1	47567	3125	0.487287	0.261969	0	3.81779	1.58815	218	Down2	.	.	PGR	ENSG00000082175.10	PGR	ENSG00000082175.10	2084
chr11:85929655-85929872	-2.92827	-0.00150893	-3.33155	0.00440141	0.0463303	19.5914	5.8551	0	0	1	47578	3114	0.488207	0.261887	0	3.82285	1.58815	217	Down2	.	.	EED,FNTAL1	ENSG00000074266.13,ENSG00000254502.1	FNTAL1	ENSG00000254502.1	23481
chr12:107388524-107388742	-2.92827	-0.00150893	-3.33155	0.00440141	0.0463303	19.5015	5.8282	0	0	1	47567	3125	0.487287	0.261969	0	3.81779	1.58815	218	Down2	.	.	C12orf23,CRY1,MTERFD3	ENSG00000008405.7,ENSG00000120832.5,ENSG00000151135.5	CRY1	ENSG00000008405.7	2576
chr15:90744847-90745092	-2.92827	-0.00150893	-3.33155	0.00440141	0.0463303	17.3524	5.1859	0	0	1	47113	3792	0.46384	0.263763	0	3.69095	1.58815	245	Down2	SEMA4B	ENSG00000185033.10	.	.	SEMA4B	ENSG00000185033.10	79
chr16:49948742-49948946	-2.92827	-0.00150893	-3.33155	0.00440141	0.0463303	20.8399	6.2282	0	0	1	47651	2882	0.500546	0.260719	0	3.89139	1.58815	204	Down2	.	.	RPL34P29	ENSG00000244551.2	RPL34P29	ENSG00000244551.2	19994
chr16:56611070-56611301	-2.92827	-0.00150893	-3.33155	0.00440141	0.0463303	18.404	5.5002	0	0	1	47277	3676	0.475671	0.262926	0	3.75444	1.58815	231	Down2	.	.	MT1E,MT1L,MT2A,MT3,MT4	ENSG00000087250.4,ENSG00000102891.3,ENSG00000125148.6,ENSG00000169715.10,ENSG00000260549.1	MT3	ENSG00000087250.4	11686
chr1:47843952-47844236	-2.92827	-0.00150893	-3.33155	0.00440141	0.0463303	14.9695	4.4738	0	0	1	45285	4095	0.43408	0.26521	0	3.53556	1.58815	284	Down2	.	.	CMPK1,FOXE3	ENSG00000162368.9,ENSG00000186790.4	FOXE3	ENSG00000186790.4	37509
chr20:32150091-32150301	-2.92827	-0.00150893	-3.33155	0.00440141	0.0463303	20.2445	6.0502	0	0	1	47701	3015	0.494763	0.261284	0	3.85912	1.58815	210	Down2	CBFA2T2	ENSG00000078699.17	.	.	CBFA2T2	ENSG00000078699.17	0
chr22:29620367-29620668	-2.92827	-0.00150893	-3.33155	0.00440141	0.0463303	14.124	4.2211	0	0	1	44833	4252	0.422378	0.265503	0	3.47603	1.58815	301	Down2	.	.	EMID1,EWSR1,RHBDD3	ENSG00000100263.9,ENSG00000182944.13,ENSG00000186998.11	EMID1	ENSG00000186998.11	6340
chr22:38336495-38336751	-2.92827	-0.00150893	-3.33155	0.00440141	0.0463303	16.6068	4.9631	0	0	1	46827	3877	0.454996	0.264294	0	3.64415	1.58815	256	Down2	.	.	C22orf23,MICALL1,POLR2F,SOX10	ENSG00000100139.9,ENSG00000100142.10,ENSG00000100146.12,ENSG00000128346.6	MICALL1	ENSG00000100139.9	7893
chr2:16800393-16800595	-2.92827	-0.00150893	-3.33155	0.00440141	0.0463303	21.0462	6.2899	0	0	1	47720.5	2862.5	0.502508	0.26052	0	3.90241	1.58815	202	Down2	.	.	FAM49A	ENSG00000197872.7	FAM49A	ENSG00000197872.7	3750
chr2:176774740-176774942	-2.92827	-0.00150893	-3.33155	0.00440141	0.0463303	21.0462	6.2899	0	0	1	47720.5	2862.5	0.502508	0.26052	0	3.90241	1.58815	202	Down2	.	.	KIAA1715	ENSG00000144320.9	KIAA1715	ENSG00000144320.9	27643
chr2:240922334-240922619	-2.92827	-0.00150893	-3.33155	0.00440141	0.0463303	14.917	4.4581	0	0	1	45264	4109	0.433372	0.265232	0	3.53194	1.58815	285	Down2	.	.	NDUFA10,OR6B2	ENSG00000130414.7,ENSG00000182083.6	NDUFA10	ENSG00000130414.7	6332
chr2:29044353-29044582	-2.92827	-0.00150893	-3.33155	0.00440141	0.0463303	18.5648	5.5483	0	0	1	47324	3566	0.477417	0.262791	0	3.7639	1.58815	229	Down2	.	.	PPP1CB,SPDYA,TRMT61B	ENSG00000163806.11,ENSG00000171103.6,ENSG00000213639.5	SPDYA	ENSG00000163806.11	7435
chr3:160787562-160787774	-2.92827	-0.00150893	-3.33155	0.00440141	0.0463303	20.0535	5.9932	0	0	1	47690	3048	0.492869	0.261462	0	3.84861	1.58815	212	Down2	.	.	B3GALNT1,NMD3	ENSG00000169251.8,ENSG00000169255.9	B3GALNT1	ENSG00000169255.9	31182
chr5:142599421-142599640	-2.92827	-0.00150893	-3.33155	0.00440141	0.0463303	19.4125	5.8016	0	0	1	47541	3139	0.48637	0.262049	0	3.81276	1.58815	219	Down2	.	.	ARHGAP26,ARHGAP26-IT1	ENSG00000145819.11,ENSG00000230789.1	ARHGAP26	ENSG00000145819.11	12656
chr6:154914351-154914608	-2.92827	-0.00150893	-3.33155	0.00440141	0.0463303	16.5422	4.9438	0	0	1	46817	3885	0.45421	0.264337	0	3.64002	1.58815	257	Down2	.	.	RPS4XP8	ENSG00000219146.1	RPS4XP8	ENSG00000219146.1	16908
chr7:35038158-35038363	-2.92827	-0.00150893	-3.33155	0.00440141	0.0463303	20.7382	6.1978	0	0	1	47627.5	2888.5	0.499571	0.260816	0	3.88594	1.58815	205	Down2	DPY19L1	ENSG00000173852.9	.	.	DPY19L1	ENSG00000173852.9	1952
chr8:56669904-56670139	-2.92827	-0.00150893	-3.33155	0.00440141	0.0463303	18.0908	5.4066	0	0	1	47232	3707	0.472222	0.263185	0	3.73583	1.58815	235	Down2	TMEM68	ENSG00000167904.10	.	.	TMEM68	ENSG00000167904.10	943
chr9:110184610-110184815	-2.92827	-0.00150893	-3.33155	0.00440141	0.0463303	20.7382	6.1978	0	0	1	47627.5	2888.5	0.499571	0.260816	0	3.88594	1.58815	205	Down2	.	.	HMGN2P32	ENSG00000213558.3	HMGN2P32	ENSG00000213558.3	35773
chr9:77138821-77139039	-2.92827	-0.00150893	-3.33155	0.00440141	0.0463303	19.5015	5.8282	0	0	1	47567	3125	0.487287	0.261969	0	3.81779	1.58815	218	Down2	.	.	RORB	ENSG00000198963.6	RORB	ENSG00000198963.6	26540
chrX:24680643-24680919	-2.92827	-0.00150893	-3.33155	0.00440141	0.0463303	15.4034	4.6034	0	0	1	45515	4032	0.439837	0.265007	0	3.56517	1.58815	276	Down2	.	.	PCYT1B,PCYT1B-AS1,POLA1	ENSG00000101868.6,ENSG00000102230.9,ENSG00000236836.1	PCYT1B	ENSG00000102230.9	9876
chr20:57724301-57724556	-2.9277	1.13669	-3.80407	0.00164868	0.0281512	20.8399	22.4215	4.9789	0	1	47264	1818	0.327126	0.0148588	0.455638	4.62203	2.29277	255	Down2	.	.	MRPS16P2,ZNF831	ENSG00000124203.5,ENSG00000232925.2	MRPS16P2	ENSG00000232925.2	36022
chr10:127623071-127623273	-2.92628	0.0534825	-3.5392	0.00285843	0.039187	10.5231	15.7246	0	0	1	44764	1364	0.601756	0.0871342	0	3.99272	1.58815	202	Down2	.	.	DHX32,FANK1,FANK1-AS1	ENSG00000089876.7,ENSG00000203780.6,ENSG00000233409.1	FANK1	ENSG00000203780.6	37891
chr12:94337718-94337964	-2.92622	0.836115	-3.69106	0.00208463	0.0317537	17.2819	20.6593	0	3.5555	1	48915	3541	0.388798	0.0369768	0.388034	4.45367	2.15116	246	Down2	.	.	.	.	CRADD	ENSG00000169372.8	95282
chr8:139739771-139740002	-2.92535	1.16283	-3.54255	0.00283857	0.039118	13.803	44.0017	5.4962	0	1	46412	2650	0.510872	0.228507	0.475525	4.81303	2.33805	231	Down2	.	.	COL22A1	ENSG00000169436.12	COL22A1	ENSG00000169436.12	5335
chr11:4203478-4203693	-2.92405	1.11623	-3.69039	0.00208753	0.0317537	34.6039	17.7286	5.9053	0	1	46455	1961	0.409025	0.132572	0.489915	4.80354	2.37194	215	Down2	.	.	OR55B1P,RRM1-AS1	ENSG00000231548.1,ENSG00000255276.1	OR55B1P	ENSG00000231548.1	34953
chr12:75728252-75728457	-2.92405	1.11623	-3.69039	0.00208753	0.0317537	36.2919	18.5934	6.1933	0	1	46729	1909	0.406796	0.131575	0.499427	4.86468	2.39489	205	Down2	GLIPR1L1	ENSG00000173401.5	.	.	GLIPR1L1	ENSG00000173401.5	0
chr15:78251861-78252077	-2.92405	1.11623	-3.69039	0.00208753	0.0317537	34.4437	17.6465	5.8779	0	1	46443	1964	0.409237	0.132669	0.488986	4.7976	2.36972	216	Down2	.	.	TBC1D2B	ENSG00000167202.7	TBC1D2B	ENSG00000167202.7	39647
chr15:90863365-90863639	-2.92405	1.11623	-3.69039	0.00208753	0.0317537	27.1527	13.9111	4.6337	0	1	45297.5	2065.5	0.418711	0.137475	0.441157	4.4975	2.26089	274	Down2	.	.	GABARAPL3,ZNF774	ENSG00000196391.6,ENSG00000238244.2	GABARAPL3	ENSG00000238244.2	29031
chr1:116681776-116682003	-2.92405	1.11623	-3.69039	0.00208753	0.0317537	32.7746	16.7914	5.5931	0	1	46217	2005	0.411448	0.133698	0.479032	4.73421	2.34622	227	Down2	.	.	MAB21L3	ENSG00000173212.4	MAB21L3	ENSG00000173212.4	15282
chr1:44951415-44951702	-2.92405	1.11623	-3.69039	0.00208753	0.0317537	25.9228	13.281	4.4238	0	1	44996	2087	0.420197	0.138367	0.431818	4.44009	2.2408	287	Down2	.	.	.	.	RNF220	ENSG00000187147.13	61703
chr2:11919422-11919666	-2.92405	1.11623	-3.69039	0.00208753	0.0317537	30.4911	15.6215	5.2034	0	1	45857	2029	0.414454	0.135174	0.464517	4.6427	2.31277	244	Down2	.	.	LPIN1	ENSG00000134324.7	LPIN1	ENSG00000134324.7	2089
chr2:141300348-141300593	-2.92405	1.11623	-3.69039	0.00208753	0.0317537	30.3667	15.5578	5.1822	0	1	45736	2033	0.414617	0.135256	0.463694	4.63754	2.3109	245	Down2	.	.	.	.	LRP1B	ENSG00000168702.12	184711
chr2:165594274-165594527	-2.92405	1.11623	-3.69039	0.00208753	0.0317537	29.4065	15.0658	5.0183	0	1	45550	2044	0.415863	0.135902	0.457224	4.59711	2.29632	253	Down2	.	.	COBLL1	ENSG00000082438.11	COBLL1	ENSG00000082438.11	12757
chr3:105426936-105427210	-2.92405	1.11623	-3.69039	0.00208753	0.0317537	27.1527	13.9111	4.6337	0	1	45297.5	2065.5	0.418711	0.137475	0.441157	4.4975	2.26089	274	Down2	.	.	CBLB	ENSG00000114423.14	CBLB	ENSG00000114423.14	5891
chr3:187934861-187935081	-2.92405	1.11623	-3.69039	0.00208753	0.0317537	33.8174	17.3257	5.771	0	1	46354	1985	0.410067	0.13305	0.485313	4.77414	2.36099	220	Down2	.	.	LPP	ENSG00000145012.8	LPP	ENSG00000145012.8	4140
chr5:14484027-14484258	-2.92405	1.11623	-3.69039	0.00208753	0.0317537	32.2071	16.5006	5.4962	0	1	46136	2013	0.412198	0.134058	0.475525	4.712	2.33805	231	Down2	TRIO	ENSG00000038382.13	.	.	TRIO	ENSG00000038382.13	1501
chr5:159788443-159788720	-2.92405	1.11623	-3.69039	0.00208753	0.0317537	26.8586	13.7605	4.5835	0	1	45218	2083	0.419072	0.137686	0.438962	4.48398	2.25614	277	Down2	.	.	C1QTNF2,C5orf54,CCNJL,SLU7	ENSG00000135083.10,ENSG00000145861.7,ENSG00000164609.5,ENSG00000221886.3	C1QTNF2	ENSG00000145861.7	8929
chr7:54856469-54856704	-2.92405	1.11623	-3.69039	0.00208753	0.0317537	31.6589	16.2198	5.4027	0	1	46029	2015	0.412921	0.134409	0.472076	4.69022	2.33007	235	Down2	.	.	SEC61G	ENSG00000132432.9	SEC61G	ENSG00000132432.9	28802
chrX:7857114-7857489	-2.92405	1.11623	-3.69039	0.00208753	0.0317537	19.8396	10.1644	3.3857	0	1	43779	3088	0.425969	0.143086	0.378322	4.11659	2.13224	375	Down2	.	.	PNPLA4,VCX	ENSG00000006757.7,ENSG00000182583.8	PNPLA4	ENSG00000006757.7	37996
chr16:20685516-20685844	-2.92041	1.94807	-2.93217	0.0100501	0.0732477	42.1245	19.3681	15.4833	0	1	45987	6234	0.219578	0.150379	0.670227	4.98993	2.89841	328	Down2NoFDR	ACSM1,ACSM3	ENSG00000005187.7,ENSG00000166743.5	.	.	ACSM3	ENSG00000005187.7	0
chr10:102321836-102322127	-2.91841	1.51055	-3.43468	0.00355236	0.0439494	21.9141	26.1969	8.726	0	1	48734	4005	0.238111	0.0356791	0.566524	4.75367	2.5703	291	Down2	.	.	HIF1AN,NDUFB8,SEC31B	ENSG00000075826.12,ENSG00000166135.9,ENSG00000166136.11,ENSG00000255339.2	HIF1AN	ENSG00000166135.9	25609
chr10:112370088-112370292	-2.91841	1.51055	-3.43468	0.00355236	0.0439494	31.2598	37.3691	12.4473	0	1	49477	3817	0.227013	0.0336319	0.632269	5.21707	2.76903	204	Down2	.	.	RBM20,SMC3,Y_RNA,snoU13	ENSG00000108055.9,ENSG00000203867.7,ENSG00000223302.1,ENSG00000239125.1	Y_RNA	ENSG00000223302.1	32252
chr12:28285424-28285643	-2.91841	1.51055	-3.43468	0.00355236	0.0439494	29.1187	34.8096	11.5948	0	1	49391	3867	0.229381	0.0340449	0.61951	5.12329	2.72809	219	Down2	CCDC91	ENSG00000123106.6	.	.	CCDC91	ENSG00000123106.6	540
chr13:42074783-42075025	-2.91841	1.51055	-3.43468	0.00355236	0.0439494	26.3513	31.5012	10.4928	0	1	49174	3902	0.232603	0.0346244	0.601223	4.99226	2.67149	242	Down2	.	.	RGCC	ENSG00000102760.12	RGCC	ENSG00000102760.12	36532
chr8:56923299-56923503	-2.91731	1.29855	-3.58525	0.00259738	0.0366964	31.2598	37.3691	0	8.5751	1	49662	3747	0.309424	0.0336319	0.563186	5.21707	2.56097	204	Down2	.	.	.	.	LYN	ENSG00000254087.3	55644
chr1:21835721-21836031	-2.91711	1.13669	-3.77263	0.00175981	0.0287319	15.4282	20.4927	4.0956	0	1	45305	2007	0.36393	0.059275	0.416311	4.37946	2.20821	310	Down2	ALPL	ENSG00000162551.9	.	.	ALPL	ENSG00000162551.9	0
chr11:11996926-11997185	-2.91705	1.5012	-3.42981	0.00358847	0.0439494	28.7252	24.528	9.8041	0	1	49226	4321	0.22926	0.0310578	0.588581	4.88552	2.63371	259	Down2	.	.	DKK3,USP47	ENSG00000050165.13,ENSG00000170242.13	DKK3	ENSG00000050165.13	4279
chr3:10020809-10021018	-2.91705	1.5012	-3.42981	0.00358847	0.0439494	35.5973	30.3959	12.1496	0	1	49614	4156	0.222602	0.0299588	0.627937	5.16628	2.75499	209	Down2	EMC3	ENSG00000125037.8	.	.	EMC3	ENSG00000125037.8	828
chr3:146583054-146583294	-2.91705	1.5012	-3.42981	0.00358847	0.0439494	30.9993	26.4698	10.5802	0	1	49438	4242	0.226974	0.0306695	0.602756	4.9846	2.67615	240	Down2	.	.	.	.	U3	ENSG00000251800.1	88572
chr5:142696548-142696803	-2.91705	1.5012	-3.42981	0.00358847	0.0439494	29.1758	24.9127	9.9579	0	1	49259	4312	0.228801	0.0309788	0.591494	4.9057	2.64232	255	Down2	.	.	.	.	NR3C1	ENSG00000113580.10	72764
chr5:168110724-168110945	-2.91705	1.5012	-3.42981	0.00358847	0.0439494	33.6644	28.7455	11.4899	0	1	49559	4207	0.224397	0.0302463	0.617861	5.09268	2.72289	221	Down2	.	.	SLIT3	ENSG00000184347.10	SLIT3	ENSG00000184347.10	12372
chr15:40803921-40804207	-2.91595	1.2892	-3.5787	0.00263301	0.0369339	26.0134	22.2124	0	6.1165	1	49695	4547	0.315463	0.0315573	0.496938	4.75771	2.38884	286	Down2	.	.	BAHD1,CHST14	ENSG00000140320.7,ENSG00000169105.6	CHST14	ENSG00000169105.6	40636
chr4:4996979-4997202	-2.91595	1.2892	-3.5787	0.00263301	0.0369339	33.3625	28.4877	0	7.8445	1	49900	4348	0.307354	0.0302926	0.545995	5.08083	2.51396	223	Down2	.	.	CYTL1	ENSG00000170891.6	CYTL1	ENSG00000170891.6	23963
chr12:62586400-62586803	-2.9129	1.75872	-3.14768	0.00644453	0.0559282	26.373	15.7636	9.4513	0	1	46088	5478	0.233194	0.105226	0.581692	4.55356	2.61357	403	Down2NoFDR	FAM19A2	ENSG00000198673.6	.	.	FAM19A2	ENSG00000198673.6	0
chr18:45275583-45275902	-2.9129	1.75872	-3.14768	0.00644453	0.0559282	33.3177	19.9146	11.9401	0	1	47757	5212	0.225568	0.101512	0.624811	4.85074	2.74495	319	Down2NoFDR	.	.	.	.	TPMTP1	ENSG00000267156.1	119100
chr2:113238771-113239018	-2.9129	1.75872	-3.14768	0.00644453	0.0559282	43.0297	25.7196	15.4206	0	1	48583	5016	0.216446	0.0972867	0.669539	5.1845	2.89596	247	Down2NoFDR	TTL	ENSG00000114999.7	.	.	TTL	ENSG00000114999.7	714
chr2:163874347-163874547	-2.9129	1.75872	-3.14768	0.00644453	0.0559282	53.1417	31.7637	19.0444	0	1	48895	4871	0.208622	0.0937746	0.704342	5.46548	3.02546	200	Down2NoFDR	.	.	.	.	KCNH7	ENSG00000184611.7	179107
chr2:187792455-187792664	-2.91179	0.815573	-3.94553	0.00122995	0.025545	25.4266	18.2376	3.0374	0	1	45693	688	0.472857	0.067484	0.356987	4.61925	2.09183	209	Down2	.	.	.	.	ZSWIM2	ENSG00000163012.3	78520
chr6:170833320-170833589	-2.91179	0.815573	-3.94553	0.00122995	0.025545	19.7553	14.1697	2.3599	0	1	44366	1017	0.473552	0.0699383	0.308868	4.30545	2.00607	269	Down2	.	.	PSMB1,TBP	ENSG00000008018.8,ENSG00000112592.8	PSMB1	ENSG00000008018.8	25941
chr8:12698326-12698533	-2.91179	0.815573	-3.6395	0.00232035	0.0340072	25.6723	18.4138	0	4.2254	1	49200	3826	0.405025	0.0673859	0.422584	4.63142	2.22128	207	Down2	.	.	LINC00681	ENSG00000255494.1	LINC00681	ENSG00000255494.1	46574
chr7:97713364-97713625	-2.91039	1.7468	-3.02135	0.00836564	0.0661349	48.8659	19.472	14.5934	0	1	44694	4589	0.267959	0.175573	0.660131	5.09369	2.86283	261	Down2NoFDR	.	.	LMTK2	ENSG00000164715.5	LMTK2	ENSG00000164715.5	22573
chr12:96883217-96883493	-2.90928	4.40618	-5.98134	2.22302e-05	0.004904	211.797	202.551	23.0005	31.6907	1	48620	785	0.304638	0.00609843	0.0628095	7.71514	4.9088	276	Down2	C12orf55	ENSG00000188596.5	.	.	C12orf55	ENSG00000188596.5	0
chr6:106698917-106699230	-2.90764	1.75327	-3.21783	0.00557295	0.050558	40.7476	24.3556	0	11.1778	1	49447	5161	0.280151	0.0981934	0.612847	5.11273	2.70719	313	Down2NoFDR	.	.	ATG5	ENSG00000057663.8	ATG5	ENSG00000057663.8	28469
chr2:217053335-217053576	-2.90633	2.35657	-2.79962	0.0131811	0.0877396	48.5111	57.9919	36.8772	0	1	50358	10834	0.0825818	0.0311007	0.800692	5.80885	3.45294	241	Down2NoFDR	.	.	POLHP1,XRCC5	ENSG00000079246.11,ENSG00000232970.1	XRCC5	ENSG00000079246.11	15164
chr3:129088921-129089121	-2.90621	1.76454	-3.19605	0.00583026	0.0521971	45.1704	38.1165	19.0444	0	1	50014	5039	0.170146	0.0309182	0.704342	5.47608	3.02546	200	Down2NoFDR	.	.	EFCAB12,NUP210P3,RPL32P3	ENSG00000172771.7,ENSG00000248916.1,ENSG00000251474.2	RPL32P3	ENSG00000251474.2	26016
chr4:123719365-123719642	-2.90593	1.78458	-3.12995	0.00668522	0.0572984	23.0217	41.2814	13.7505	0	1	47592	4603	0.237072	0.111781	0.649832	5.08543	2.82743	277	Down2NoFDR	.	.	FGF2	ENSG00000138685.8	FGF2	ENSG00000138685.8	28222
chr6:167125790-167126184	-2.90516	3.04592	-2.92638	0.0101704	0.0739022	99.8093	32.2475	9.6672	4.4399	1	49368	2655	0.377769	0.193632	0.173385	5.91182	3.28018	394	Down2NoFDR	.	.	RPS6KA2	ENSG00000071242.7	RPS6KA2	ENSG00000071242.7	45216
chr3:194054620-194054849	-2.90277	2.37918	-3.33813	0.00434171	0.0463218	46.412	83.2238	5.5442	7.639	1	47266	625	0.415119	0.0987583	0.0720125	6.02855	3.25413	229	Down2	.	.	CPN2,LINC00887,LRRC15	ENSG00000172061.7,ENSG00000178772.6,ENSG00000214145.2	CPN2	ENSG00000178772.6	17199
chr11:93276516-93276878	-2.89689	2.35472	-3.4966	0.00312317	0.0418259	41.1041	35.0981	3.5073	4.8324	1	46841	1511	0.449398	0.0292177	0.0698043	5.35748	2.8371	362	Down2	SMCO4	ENSG00000166002.2	.	.	SMCO4	ENSG00000166002.2	0
chr6:40995850-40996090	-2.89689	2.35472	-3.4966	0.00312317	0.0418259	61.9986	52.9396	5.2901	7.2889	1	47357	650	0.429836	0.0271386	0.0719511	5.91423	3.20824	240	Down2	.	.	APOBEC2,NFYA,OARD1,TSPO2,UNC5CL	ENSG00000001167.10,ENSG00000112212.7,ENSG00000124596.12,ENSG00000124602.5,ENSG00000124701.5	UNC5CL	ENSG00000124602.5	4637
chr2:201907867-201908149	-2.89412	2.08717	-2.84736	0.0119573	0.0817282	48.9959	27.033	22.5112	0	1	47770	7220	0.158914	0.110639	0.730525	5.30465	3.13079	282	Down2NoFDR	.	.	FAM126B,HNRNPA1P35,NDUFB3	ENSG00000119013.4,ENSG00000155744.5,ENSG00000225695.1	FAM126B	ENSG00000155744.5	2132
chr16:56352348-56352576	-2.8918	1.12938	-3.69686	0.00205964	0.0317269	18.6462	30.6492	5.5686	0	1	46804	1927	0.388051	0.0992064	0.47815	4.75464	2.34416	228	Down2	.	.	AMFR,GNAO1	ENSG00000087258.9,ENSG00000159461.10	GNAO1	ENSG00000087258.9	18083
chr13:31998399-31998616	-2.88127	1.2892	-3.48431	0.00320405	0.0418641	24.4893	40.9855	0	8.0614	1	48892	3859	0.357796	0.0981654	0.551284	5.12016	2.52824	217	Down2	.	.	.	.	ANKRD26P4	ENSG00000229427.1	112973
chr18:75612201-75612452	-2.88127	1.2892	-3.48431	0.00320405	0.0418641	21.172	35.4337	0	6.9694	1	48653	4000	0.36457	0.100575	0.52284	4.9301	2.45331	251	Down2	.	.	.	.	LINC01029	ENSG00000265843.2	72047
chr21:34572217-34572420	-2.88127	1.2892	-3.48431	0.00320405	0.0418641	26.1782	43.8121	0	8.6174	1	48923	3795	0.3545	0.0970546	0.564127	5.20808	2.56359	203	Down2	.	.	C21orf54,IFNAR2	ENSG00000159110.15,ENSG00000229086.3	C21orf54	ENSG00000229086.3	29676
chr3:123603171-123603524	-2.88127	1.2892	-3.48431	0.00320405	0.0418641	15.0543	25.195	0	4.9556	1	47497	4345	0.377381	0.105997	0.454692	4.49625	2.29066	353	Down2	MYLK	ENSG00000065534.14	.	.	MYLK	ENSG00000065534.14	0
chr3:9732863-9733097	-2.88127	1.2892	-3.48431	0.00320405	0.0418641	22.7101	38.0079	0	7.4758	1	48784.5	3920.5	0.361384	0.0994177	0.53661	5.02135	2.48902	234	Down2	.	.	BRPF1,CPNE9,MTMR14	ENSG00000144550.8,ENSG00000156983.11,ENSG00000163719.14	MTMR14	ENSG00000163719.14	8015
chr9:80572701-80572935	-2.88127	1.2892	-3.48431	0.00320405	0.0418641	22.7101	38.0079	0	7.4758	1	48784.5	3920.5	0.361384	0.0994177	0.53661	5.02135	2.48902	234	Down2	.	.	.	.	GNAQ	ENSG00000156052.6	72586
chr6:74385328-74385556	-2.88118	1.51285	-3.19516	0.00584108	0.0522654	18.6462	50.1533	11.1371	0	1	44850	3090	0.34292	0.188925	0.61218	5.08438	2.70512	228	Down2NoFDR	.	.	CD109,SLC17A5	ENSG00000119899.11,ENSG00000156535.9	CD109	ENSG00000156535.9	19953
chr1:95509091-95509322	-2.87926	1.28419	-3.40297	0.00379437	0.0439494	36.8081	16.5006	8.2443	0	1	45690	2965	0.347542	0.158942	0.55562	4.80059	2.54006	231	Down2	.	.	ALG14	ENSG00000172339.9	ALG14	ENSG00000172339.9	16332
chr5:148061764-148062222	-2.87831	2.75775	-3.42141	0.00365172	0.0439494	46.412	33.2895	5.5442	3.8195	1	45279	796	0.431765	0.0610719	0.082127	5.40436	2.93357	458	Down2	.	.	HTR4,HTR4-IT1	ENSG00000164270.13,ENSG00000253297.1	HTR4	ENSG00000164270.13	4966
chr7:157190497-157190961	-2.87788	1.73177	-2.99819	0.00877456	0.0680752	26.3418	10.953	8.2088	0	1	42073	5879	0.282219	0.183142	0.554786	4.3392	2.53778	464	Down2NoFDR	.	.	DNAJB6	ENSG00000105993.10	DNAJB6	ENSG00000105993.10	15982
chr12:96022366-96022725	-2.87601	1.47159	-3.31417	0.00456321	0.0476238	23.6843	14.1565	7.0731	0	1	45731	4366	0.28016	0.106846	0.525749	4.41976	2.46077	359	Down2	.	.	NTN4,PGAM1P5,Y_RNA	ENSG00000074527.7,ENSG00000212448.1,ENSG00000257150.1	Y_RNA	ENSG00000212448.1	10901
chr2:159975213-159975451	-2.87601	1.47159	-3.31417	0.00456321	0.0476238	35.7255	21.3538	10.6692	0	1	47588	3565	0.265719	0.10037	0.604301	4.94096	2.68085	238	Down2	.	.	TANC1	ENSG00000115183.9	TANC1	ENSG00000115183.9	17260
chr4:40313891-40314215	-2.87601	1.47159	-3.31417	0.00456321	0.0476238	26.2428	15.6858	7.8372	0	1	46280	4330	0.276959	0.105302	0.545814	4.54736	2.51348	324	Down2	.	.	CHRNA9	ENSG00000174343.5	CHRNA9	ENSG00000174343.5	23132
chr14:35806043-35806306	-2.87556	2.20358	-2.77964	0.0137285	0.0893457	52.5355	33.8169	28.9649	0	1	49550	9582	0.115802	0.0799335	0.767665	5.49903	3.29343	263	Down2NoFDR	.	.	PSMA6	ENSG00000100902.6	PSMA6	ENSG00000100902.6	24094
chr11:59197508-59197752	-2.87491	1.25959	-3.45856	0.00338022	0.0431651	34.847	20.8287	0	7.1694	1	49245	4341	0.354692	0.100779	0.528407	4.90869	2.46762	244	Down2	.	.	OR4D10,OR4D6,OR5A1,OR5A2,OR5BB1P	ENSG00000166884.2,ENSG00000172320.2,ENSG00000172324.4,ENSG00000198261.3,ENSG00000254466.1	OR5A2	ENSG00000172324.4	7059
chr14:102529502-102529760	-2.87491	1.25959	-3.45856	0.00338022	0.0431651	32.9561	19.6984	0	6.7803	1	49207	4381	0.357074	0.10169	0.517409	4.83669	2.43951	258	Down2	.	.	DYNC1H1,HSP90AA1	ENSG00000080824.14,ENSG00000197102.6	DYNC1H1	ENSG00000197102.6	15404
chrX:130423180-130423472	-2.87491	1.25959	-3.45856	0.00338022	0.0431651	29.1187	17.4048	0	5.9908	1	48978	4578	0.361959	0.103679	0.492792	4.67847	2.37884	292	Down2	IGSF1	ENSG00000147255.13	.	.	IGSF1	ENSG00000147255.13	0
chr19:44066898-44067336	-2.87455	2.09895	-2.90602	0.010604	0.0759494	21.8391	26.1072	14.4935	0	1	49622	9066	0.124225	0.0356985	0.658949	4.74928	2.85872	438	Down2NoFDR	XRCC1	ENSG00000073050.7	.	.	XRCC1	ENSG00000073050.7	1797
chr18:74682848-74683134	-2.87383	0.0747047	-3.21064	0.00565662	0.0509363	3.7162	22.2124	0	0	1	48964	5215	0.39684	0.38186	0	3.70276	1.58815	286	Down2NoFDR	.	.	MBP	ENSG00000197971.10	MBP	ENSG00000197971.10	14310
chr1:197987904-197988113	-2.87383	0.0747047	-3.21064	0.00565662	0.0509363	5.0853	30.3959	0	0	1	49218	4112	0.459897	0.375386	0	4.03919	1.58815	209	Down2NoFDR	.	.	.	.	LHX9	ENSG00000143355.11	101375
chr22:43832127-43832327	-2.87383	0.0747047	-3.21064	0.00565662	0.0509363	5.3142	31.7637	0	0	1	49205	3701	0.468755	0.374084	0	4.08825	1.58815	200	Down2NoFDR	.	.	MPPED1	ENSG00000186732.9	MPPED1	ENSG00000186732.9	18366
chr2:236675000-236675212	-2.87383	0.0747047	-3.21064	0.00565662	0.0509363	5.0134	29.9658	0	0	1	49209	4167	0.457026	0.375788	0	4.0234	1.58815	212	Down2NoFDR	.	.	AGAP1	ENSG00000157985.13	AGAP1	ENSG00000157985.13	21592
chr2:127412843-127413056	-2.87363	1.93554	-2.98159	0.00907951	0.0681308	52.3932	35.7901	23.8428	0	1	49466	6323	0.154549	0.0688345	0.739237	5.53484	3.16748	213	Down2NoFDR	GYPC	ENSG00000136732.10	.	.	GYPC	ENSG00000136732.10	454
chrX:84655318-84655613	-2.86759	1.07147	-3.3665	0.00409313	0.0447891	32.4254	8.6139	4.3038	0	1	45989	4382	0.451231	0.274545	0.426283	4.34279	2.22906	295	Down2	.	.	POF1B	ENSG00000124429.13	POF1B	ENSG00000124429.13	20570
chr3:158188805-158189183	-2.86534	2.73292	-3.40323	0.00379235	0.0439494	44.9877	47.0574	3.3588	9.2557	1	49066	2853	0.327031	0.00804122	0.223083	5.61525	3.14321	378	Down2	.	.	.	.	MLF1	ENSG00000178053.13	99770
chr15:34099932-34100193	-2.8649	1.45312	-3.14833	0.00643578	0.0559094	40.7216	14.604	9.729	0	1	43292	4123	0.337882	0.202875	0.587139	4.79443	2.62947	261	Down2NoFDR	.	.	RYR3	ENSG00000198838.7	RYR3	ENSG00000198838.7	12726
chr3:196336275-196336570	-2.8649	1.45312	-3.14833	0.00643578	0.0559094	36.0283	12.9208	8.6077	0	1	42963	4188	0.34428	0.20661	0.563911	4.64007	2.56299	295	Down2NoFDR	.	.	FBXO45,LINC01063,NRROS,PIGX,WDR53	ENSG00000163964.9,ENSG00000174004.5,ENSG00000174013.7,ENSG00000185798.6,ENSG00000232065.1	LINC01063	ENSG00000232065.1	22889
chr4:88320423-88320669	-2.8649	1.45312	-3.14833	0.00643578	0.0559094	43.2046	15.4945	10.3222	0	1	43771	4069	0.334675	0.201029	0.598185	4.86986	2.66231	246	Down2NoFDR	.	.	HSD17B11,NUDT9,Y_RNA	ENSG00000170502.8,ENSG00000198189.6,ENSG00000251716.1	HSD17B11	ENSG00000198189.6	7885
chr8:61325193-61325433	-2.8638	1.24112	-3.29502	0.00474825	0.0482271	44.2847	15.8819	0	7.2889	1	45686	3569	0.428898	0.200253	0.531652	4.90147	2.47605	240	Down2	.	.	PDCL3P1	ENSG00000226301.3	PDCL3P1	ENSG00000226301.3	25372
chr1:226552391-226552604	-2.86049	1.74332	-3.13935	0.00655658	0.0566213	39.9186	35.7901	17.8821	0	1	50073	5377	0.159438	0.0202117	0.694163	5.35081	2.9864	213	Down2NoFDR	PARP1	ENSG00000143799.8	.	.	PARP1	ENSG00000143799.8	318
chr5:107473006-107473416	-2.86049	1.74332	-3.13935	0.00655658	0.0566213	20.7382	18.5934	9.29	0	1	48652	6219	0.174778	0.0224931	0.578438	4.50125	2.60417	410	Down2NoFDR	.	.	.	.	FBXL17	ENSG00000145743.11	227053
chr7:2839070-2839320	-2.86049	1.74332	-3.13935	0.00655658	0.0566213	34.0107	30.4932	15.2356	0	1	49944	5440	0.163541	0.0207823	0.66749	5.13811	2.88868	250	Down2NoFDR	.	.	AMZ1,GNA12	ENSG00000146535.9,ENSG00000174945.9	GNA12	ENSG00000146535.9	4291
chr7:39620149-39620383	-2.86049	1.74332	-3.13935	0.00655658	0.0566213	36.3362	32.5782	16.2773	0	1	50031	5429	0.161863	0.0205466	0.67864	5.22561	2.92874	234	Down2NoFDR	.	.	RALA,YAE1D1	ENSG00000006451.3,ENSG00000241127.3	YAE1D1	ENSG00000241127.3	10296
chr9:128168956-128169197	-2.86049	1.74332	-3.13935	0.00655658	0.0566213	35.2808	31.6319	15.8045	0	1	49990	5428	0.162614	0.0206517	0.673694	5.18655	2.91083	241	Down2NoFDR	.	.	MAPKAP1	ENSG00000119487.12	MAPKAP1	ENSG00000119487.12	44184
chr2:228249399-228249683	-2.85908	1.75024	-3.13575	0.00660552	0.056826	26.1966	31.3164	13.4116	0	1	49488	5573	0.17712	0.0346585	0.645468	4.98458	2.81269	284	Down2NoFDR	.	.	MFF,TM4SF20	ENSG00000168955.3,ENSG00000168958.15	TM4SF20	ENSG00000168955.3	2688
chr2:73721287-73721489	-2.85908	1.75024	-3.13575	0.00660552	0.056826	36.8309	44.029	18.8559	0	1	49797	5346	0.16779	0.0326782	0.702746	5.43587	3.01927	202	Down2NoFDR	.	.	ALMS1,ALMS1-IT1	ENSG00000116127.13,ENSG00000230002.2	ALMS1	ENSG00000116127.13	25584
chr3:101925404-101925644	-2.85908	1.75024	-3.13575	0.00660552	0.056826	30.9993	37.0577	15.8704	0	1	49681	5453	0.172592	0.0336806	0.674394	5.20598	2.91335	240	Down2NoFDR	.	.	ZPLD1	ENSG00000170044.4	ZPLD1	ENSG00000170044.4	30877
chr4:184473199-184473428	-2.85908	1.75024	-3.13575	0.00660552	0.056826	32.4884	38.8378	16.6327	0	1	49722	5413	0.171298	0.0334073	0.68224	5.26825	2.94191	229	Down2NoFDR	.	.	ING2,snoU13	ENSG00000168556.5,ENSG00000239116.1	snoU13	ENSG00000239116.1	30027
chrX:102510085-102510380	-2.85908	1.75024	-3.13575	0.00660552	0.056826	25.2198	30.1486	12.9115	0	1	49414	5600	0.178111	0.0348777	0.638774	4.93507	2.79037	295	Down2NoFDR	TCEAL8	ENSG00000180964.12	.	.	TCEAL8	ENSG00000180964.12	0
chr10:134266667-134266905	-2.85908	1.91977	-2.88833	0.0109955	0.0779643	53.5883	26.6922	21.3383	0	1	47150	6345	0.189979	0.128718	0.722282	5.35747	3.09685	238	Down2NoFDR	.	.	C10orf91	ENSG00000180066.5	C10orf91	ENSG00000180066.5	7974
chr1:233845888-233846182	-2.85464	2.43843	-2.55234	0.0217253	0.117603	68.6865	30.2512	34.5477	0	0.75	45300	10292	0.159717	0.146437	0.792009	5.60969	3.40953	294	Down2NoFDR	.	.	.	.	KCNK1	ENSG00000135750.10	54447
chr11:126146203-126146429	-2.85337	1.09657	-3.67151	0.00217104	0.0324676	23.514	22.4876	5.6178	0	1	47773	2022	0.308811	0.00898049	0.479918	4.70057	2.34829	226	Down2	FOXRED1	ENSG00000110074.6	.	.	FOXRED1	ENSG00000110074.6	379
chr11:1793883-1794145	-2.85337	1.09657	-3.67151	0.00217104	0.0324676	20.2831	19.3977	4.8459	0	1	46831.5	2117.5	0.311763	0.00918322	0.450182	4.51366	2.28065	262	Down2	.	.	CTSD,IFITM10,RPL36AP39	ENSG00000117984.8,ENSG00000230980.1,ENSG00000244242.1	CTSD	ENSG00000117984.8	8661
chr11:1884905-1885125	-2.85337	1.09657	-3.67151	0.00217104	0.0324676	24.1553	23.1009	5.771	0	1	47941	2014	0.308174	0.00894274	0.485313	4.73495	2.36099	220	Down2	LSP1	ENSG00000130592.9	.	.	LSP1	ENSG00000130592.9	278
chr15:89440697-89440908	-2.85337	1.09657	-3.67151	0.00217104	0.0324676	25.1856	24.0863	6.0172	0	1	48207	1997	0.307129	0.00888371	0.493669	4.78853	2.38094	211	Down2	HAPLN3	ENSG00000140511.7	.	.	HAPLN3	ENSG00000140511.7	1840
chr16:2977079-2977405	-2.85337	1.09657	-3.67151	0.00217104	0.0324676	16.3011	15.5896	3.8946	0	1	44753	2162	0.314197	0.00946241	0.406215	4.24402	2.1875	326	Down2	.	.	FLYWCH1,FLYWCH2,KREMEN2,PAQR4,PKMYT1	ENSG00000059122.12,ENSG00000127564.12,ENSG00000131650.9,ENSG00000162073.9,ENSG00000162076.8	FLYWCH1	ENSG00000059122.12	3394
chr18:67902018-67902353	-2.85337	1.09657	-3.67151	0.00217104	0.0324676	15.8632	15.1707	3.7899	0	1	43780	2119	0.31432	0.00949493	0.400765	4.21104	2.17648	335	Down2	.	.	RTTN	ENSG00000176225.8	RTTN	ENSG00000176225.8	28837
chr1:233656409-233656641	-2.85337	1.09657	-3.67151	0.00217104	0.0324676	22.9059	21.906	5.4725	0	1	47634	2034	0.309403	0.00901704	0.474658	4.66719	2.33604	232	Down2	.	.	.	.	KCNK1	ENSG00000135750.10	93110
chr3:157261052-157261330	-2.85337	1.09657	-3.67151	0.00217104	0.0324676	19.1157	18.2813	4.567	0	1	45541	2078	0.312665	0.00926176	0.438236	4.4397	2.25457	278	Down2	C3orf55	ENSG00000174899.6	.	.	C3orf55	ENSG00000174899.6	0
chr4:164465660-164465913	-2.85337	1.09657	-3.67151	0.00217104	0.0324676	21.0046	20.0877	5.0183	0	1	47116	2097	0.311153	0.00913609	0.457224	4.55755	2.29632	253	Down2	.	.	TMA16	ENSG00000198498.5	TMA16	ENSG00000198498.5	27436
chr4:187614729-187614951	-2.85337	1.09657	-3.67151	0.00217104	0.0324676	23.9377	22.8928	5.7191	0	1	47895	2016	0.308392	0.00895546	0.483499	4.72338	2.35671	222	Down2	.	.	FAT1	ENSG00000083857.9	FAT1	ENSG00000083857.9	30059
chr4:78016615-78016877	-2.85337	1.09657	-3.67151	0.00217104	0.0324676	20.2831	19.3977	4.8459	0	1	46831.5	2117.5	0.311763	0.00918322	0.450182	4.51366	2.28065	262	Down2	.	.	CCNI	ENSG00000118816.5	CCNI	ENSG00000118816.5	19457
chr6:85484558-85484777	-2.85337	1.09657	-3.67151	0.00217104	0.0324676	24.2656	23.2064	5.7974	0	1	48007	2009	0.308063	0.00893632	0.486225	4.74079	2.36316	219	Down2	.	.	TBX18	ENSG00000112837.12	TBX18	ENSG00000112837.12	10321
chr7:116164827-116165097	-2.85337	1.09657	-3.67151	0.00217104	0.0324676	19.6821	18.823	4.7023	0	1	45940	2061	0.312242	0.0092233	0.44412	4.47606	2.26734	270	Down2	CAV1	ENSG00000105974.7	.	.	CAV1	ENSG00000105974.7	0
chr7:2996503-2996746	-2.85337	1.09657	-3.67151	0.00217104	0.0324676	21.869	20.9144	5.2248	0	1	47358	2049	0.31038	0.00908105	0.465344	4.60843	2.31465	243	Down2	.	.	CARD11	ENSG00000198286.5	CARD11	ENSG00000198286.5	26809
chr9:125572744-125572948	-2.85337	1.09657	-3.67151	0.00217104	0.0324676	26.0498	24.9127	6.2237	0	1	48430	1967	0.306237	0.0088357	0.500401	4.83199	2.39726	204	Down2	.	.	KRT18P67,OR1K1,OR5C1,PDCL,RC3H2,SKA2P1	ENSG00000056586.11,ENSG00000136940.9,ENSG00000148215.3,ENSG00000165204.2,ENSG00000232387.2,ENSG00000233425.1	OR1K1	ENSG00000165204.2	10374
chr1:224623112-224623350	-2.85016	1.4651	-3.31952	0.00451277	0.0472097	31.2598	24.023	10.6692	0	1	49185	4394	0.230328	0.0514883	0.604301	4.9276	2.68085	238	Down2	CNIH3,WDR26	ENSG00000143786.3,ENSG00000162923.10	.	.	CNIH3	ENSG00000143786.3	485
chr6:34784503-34784806	-2.84982	1.29414	-3.48866	0.00317516	0.0418641	17.5385	20.9662	6.2853	0	1	47082	3767	0.267561	0.0368992	0.502364	4.47203	2.40206	303	Down2	.	.	UHRF1BP1,Y_RNA	ENSG00000065060.12,ENSG00000206717.1	Y_RNA	ENSG00000206717.1	4417
chr2:44591866-44592192	-2.84596	1.72262	-3.03664	0.00810615	0.0649651	32.6023	17.5383	11.6837	0	1	46268	5785	0.229903	0.123636	0.620893	4.75744	2.73247	326	Down2NoFDR	.	.	CAMKMT,PREPL	ENSG00000138078.11,ENSG00000143919.10	CAMKMT	ENSG00000143919.10	2622
chr11:4066270-4066488	-2.84453	0.818206	-3.659	0.00222822	0.0329888	12.1885	34.9693	2.912	0	1	48095	2025	0.533896	0.213596	0.34879	4.58627	2.07671	218	Down2	.	.	RPS29P20,RRM1,STIM1	ENSG00000167323.5,ENSG00000167325.10,ENSG00000240385.1	STIM1	ENSG00000167323.5	10266
chr6:134516840-134517069	-2.84398	1.71608	-2.97259	0.00924909	0.069017	51.0532	22.193	16.6327	0	1	45888	5107	0.241961	0.1568	0.68224	5.20591	2.94191	229	Down2NoFDR	.	.	SGK1,snoU13	ENSG00000118515.7,ENSG00000238631.1	snoU13	ENSG00000238631.1	10584
chr8:103404146-103404455	-2.84398	1.71608	-2.97259	0.00924909	0.069017	37.8355	16.4472	12.3265	0	1	44816	5463	0.254911	0.164666	0.630527	4.81699	2.76336	309	Down2NoFDR	.	.	UBR5,snoU13	ENSG00000104517.8,ENSG00000238533.1	snoU13	ENSG00000238533.1	3283
chr1:113541573-113541834	-2.84359	1.28081	-3.46824	0.00331287	0.0425393	24.433	19.472	7.2967	0	1	47948	3755	0.266708	0.0460205	0.531864	4.63434	2.4766	261	Down2	.	.	SLC16A1	ENSG00000155380.7	SLC16A1	ENSG00000155380.7	41938
chr6:4478417-4478713	-2.84265	1.95194	-2.84855	0.0119282	0.0816388	21.5439	47.2164	17.1572	0	1	45403	5595	0.218063	0.149097	0.687378	5.13398	2.96092	296	Down2NoFDR	.	.	.	.	snoU13	ENSG00000238801.1	165284
chr9:22446604-22447070	-2.84142	1.75451	-3.02621	0.00828229	0.0657118	12.5442	24.5385	8.1736	0	1	43266	5372	0.259163	0.139873	0.553956	4.37132	2.53551	466	Down2NoFDR	DMRTA1	ENSG00000176399.3	.	.	DMRTA1	ENSG00000176399.3	0
chr1:227015878-227016107	-2.84118	1.72255	-3.14904	0.00642641	0.0558756	51.0532	33.2895	0	15.278	1	49693	5216	0.247344	0.0779019	0.667963	5.46911	2.89035	229	Down2NoFDR	.	.	PSEN2,RPS27P5	ENSG00000143801.12,ENSG00000238183.2	PSEN2	ENSG00000143801.12	41779
chr10:129809727-129809963	-2.8401	2.32848	-3.42926	0.00359256	0.0439494	58.5459	53.8369	5.3798	7.4124	1	47309	804	0.412516	0.0144604	0.0719771	5.88634	3.2246	236	Down2	.	.	PTPRE	ENSG00000132334.12	PTPRE	ENSG00000132334.12	13337
chr2:10084465-10084859	-2.83914	1.75872	-2.96227	0.00944755	0.0699049	13.4877	32.2475	9.6672	0	1	43697	5351	0.283901	0.176908	0.585944	4.59181	2.62597	394	Down2NoFDR	GRHL1	ENSG00000134317.13	.	.	GRHL1	ENSG00000134317.13	483
chr16:67555520-67555734	-2.83888	1.11623	-3.46357	0.00334525	0.042858	14.8995	41.56	5.9328	0	1	45485	2535	0.469265	0.202315	0.490847	4.82014	2.37417	214	Down2	.	.	AGRP,CTCF,FAM65A	ENSG00000039523.13,ENSG00000102974.10,ENSG00000159723.4	FAM65A	ENSG00000039523.13	3199
chr4:38622705-38622986	-2.83888	1.11623	-3.46357	0.00334525	0.042858	11.347	31.6507	4.5183	0	1	45385	2995	0.48361	0.210471	0.436074	4.47922	2.24991	281	Down2	.	.	KLF3	ENSG00000109787.8	KLF3	ENSG00000109787.8	42832
chr2:220507311-220507577	-2.83877	2.73948	-3.39227	0.00387974	0.0439494	75.9167	57.318	9.5461	6.5764	1	46161	626	0.411154	0.0470498	0.0835533	6.10853	3.45521	266	Down2	.	.	SLC4A3,STK11IP	ENSG00000114923.12,ENSG00000144589.16	SLC4A3	ENSG00000114923.12	9243
chr14:96572453-96572888	-2.83708	2.19886	-2.78573	0.0135593	0.0893457	24.433	26.2872	17.5121	0	1	50187	11597	0.0833468	0.014493	0.690745	4.82536	2.97351	435	Down2NoFDR	.	.	C14orf132	ENSG00000227051.4	C14orf132	ENSG00000227051.4	15857
chr2:161262216-161262439	-2.83708	2.19886	-2.78573	0.0135593	0.0893457	47.6607	51.2778	34.1604	0	1	50465	11222	0.0744798	0.0129091	0.790491	5.71273	3.40205	223	Down2NoFDR	RBMS1	ENSG00000153250.13	.	.	RBMS1	ENSG00000153250.13	1962
chr7:32772568-32772789	-2.83702	2.07216	-2.86473	0.0115399	0.0798385	48.092	43.1182	28.7246	0	1	50403	8935	0.0969168	0.0195526	0.766482	5.60134	3.28799	221	Down2NoFDR	.	.	DPY19L1P1,ZNRF2P1	ENSG00000229358.3,ENSG00000237004.3	ZNRF2P1	ENSG00000237004.3	4387
chr5:143208296-143208593	-2.83651	1.91836	-2.94466	0.00979556	0.0718543	35.7857	25.6677	17.0994	0	1	49557	7205	0.153274	0.0638804	0.686822	5.05969	2.95885	297	Down2NoFDR	.	.	HMHB1	ENSG00000158497.2	HMHB1	ENSG00000158497.2	16570
chr8:5021988-5022340	-2.83651	1.91836	-2.94466	0.00979556	0.0718543	30.1941	21.6571	14.4276	0	1	49180	7303	0.157492	0.0656967	0.658164	4.83873	2.856	352	Down2NoFDR	.	.	.	.	CSMD1	ENSG00000183117.13	169494
chr15:69644379-69644653	-2.83574	1.8981	-2.73528	0.0150242	0.0943574	54.3054	18.5482	18.5347	0	1	42797	6507	0.236261	0.203656	0.699979	5.13535	3.00859	274	Down2NoFDR	.	.	PAQR5	ENSG00000137819.9	PAQR5	ENSG00000137819.9	7652
chr6:123699662-123699973	-2.83574	1.8981	-2.73528	0.0150242	0.0943574	47.8446	16.3415	16.3296	0	1	42294	6630	0.241968	0.207887	0.679176	4.97117	2.93069	311	Down2NoFDR	.	.	.	.	TRDN	ENSG00000186439.8	137379
chr6:20445077-20445331	-2.83574	1.8981	-2.73528	0.0150242	0.0943574	58.5814	20.0087	19.9942	0	1	43193	6360	0.232835	0.201104	0.712089	5.23455	3.05588	254	Down2NoFDR	.	.	E2F3,E2F3-IT1	ENSG00000112242.10,ENSG00000224707.1	E2F3-IT1	ENSG00000224707.1	7025
chr8:12939497-12939747	-2.83574	1.8981	-2.73528	0.0150242	0.0943574	59.5187	20.3288	20.3141	0	1	43216	6340	0.232118	0.200568	0.714593	5.25541	3.06584	250	Down2NoFDR	.	.	DLC1	ENSG00000164741.10	DLC1	ENSG00000164741.10	6502
chr3:138500085-138500330	-2.83458	2.05052	-2.70521	0.0159686	0.0977728	60.7334	25.9296	25.9108	0	1	45553	7360	0.174128	0.155698	0.75159	5.42447	3.22101	245	Down2NoFDR	.	.	EEF1A1P25,GAPDHP39,PIK3CB,RPL23AP40	ENSG00000051382.4,ENSG00000239207.2,ENSG00000241429.1,ENSG00000242321.1	GAPDHP39	ENSG00000239207.2	3411
chr21:38382277-38382528	-2.83301	1.7217	-3.06644	0.00762285	0.0628193	38.1096	25.3098	15.1749	0	1	48911	5491	0.193759	0.0783237	0.666811	5.0926	2.88627	251	Down2NoFDR	.	.	HLCS,MRPL20P1,RIPPLY3,Y_RNA	ENSG00000159267.10,ENSG00000183145.4,ENSG00000207416.1,ENSG00000215734.3	RIPPLY3	ENSG00000183145.4	3414
chr2:79739800-79740208	-2.83301	1.7217	-3.06644	0.00762285	0.0628193	23.4449	15.5705	9.3355	0	1	46253	6060	0.207946	0.0845418	0.579363	4.47037	2.60683	408	Down2NoFDR	CTNNA2	ENSG00000066032.14	.	.	CTNNA2	ENSG00000066032.14	0
chr3:4546450-4546783	-2.83301	1.7217	-3.06644	0.00762285	0.0628193	28.7252	19.0773	11.4381	0	1	47876	5768	0.202386	0.0820183	0.617041	4.72639	2.72031	333	Down2NoFDR	.	.	ITPR1,ITPR1-AS1,SUMF1	ENSG00000144455.9,ENSG00000150995.13,ENSG00000231249.1	ITPR1	ENSG00000150995.13	11216
chr7:32545996-32546233	-2.83301	1.7217	-3.06644	0.00762285	0.0628193	40.3608	26.8048	16.0713	0	1	49019	5442	0.191928	0.0775619	0.676507	5.16817	2.92099	237	Down2NoFDR	.	.	AVL9,LSM5,SLC25A5P5	ENSG00000105778.13,ENSG00000106355.5,ENSG00000226421.1	AVL9	ENSG00000105778.13	10674
chr9:132552728-132553067	-2.83281	2.05886	-2.79964	0.0131804	0.0877396	37.6224	22.4876	18.7261	0	1	48556	8596	0.146837	0.0995167	0.701635	5.00827	3.01497	339	Down2NoFDR	UBE2V1P4	ENSG00000233909.1	.	.	UBE2V1P4	ENSG00000233909.1	409
chr1:159861468-159861680	-2.83216	0.023092	-3.31355	0.00456911	0.0476269	7.5201	17.9795	0	0	1	45744	1994	0.537765	0.189507	0	3.89367	1.58815	212	Down2	.	.	C1orf204,CCDC19,IGSF9,TAGLN2,VSIG8,hsa-mir-4259	ENSG00000085552.12,ENSG00000158710.10,ENSG00000188004.5,ENSG00000213085.5,ENSG00000243284.1,ENSG00000266458.1	CCDC19	ENSG00000213085.5	6380
chr11:15991065-15991293	-2.83084	1.09657	-3.60851	0.0024748	0.0355255	18.6462	27.8629	5.5686	0	1	46676	1992	0.363525	0.0808283	0.47815	4.6923	2.34416	228	Down2	.	.	SOX6	ENSG00000110693.11	SOX6	ENSG00000110693.11	45581
chr12:132345588-132345875	-2.83084	1.09657	-3.60851	0.0024748	0.0355255	14.813	22.135	4.4238	0	1	45030	2130	0.369883	0.0835972	0.431818	4.4037	2.2408	287	Down2	.	.	MMP17,ULK1	ENSG00000177169.5,ENSG00000198598.2	MMP17	ENSG00000198598.2	11208
chr15:89750195-89750420	-2.83084	1.09657	-3.60851	0.0024748	0.0355255	18.8948	28.2344	5.6428	0	1	46780	1986	0.363081	0.0806629	0.480808	4.70916	2.35038	225	Down2	.	.	ABHD2,FANCI,RLBP1	ENSG00000140522.7,ENSG00000140525.13,ENSG00000140526.12	RLBP1	ENSG00000140522.7	4655
chr1:22014294-22014593	-2.83084	1.09657	-3.60851	0.0024748	0.0355255	14.2185	21.2467	4.2463	0	1	44755	2149	0.370715	0.0840638	0.423573	4.35328	2.22335	299	Down2	.	.	RAP1GAP,USP48	ENSG00000076864.15,ENSG00000090686.11	USP48	ENSG00000090686.11	6549
chr1:7705697-7705968	-2.83084	1.09657	-3.60851	0.0024748	0.0355255	15.6876	23.4419	4.685	0	1	45411	2093	0.368556	0.0829287	0.443375	4.47482	2.26572	271	Down2	.	.	.	.	CAMTA1	ENSG00000171735.14	90501
chr2:18229329-18229559	-2.83084	1.09657	-3.60851	0.0024748	0.0355255	18.4841	27.6206	5.5201	0	1	46652	1996	0.363814	0.0809371	0.476397	4.68119	2.34007	230	Down2	.	.	.	.	KCNS3	ENSG00000170745.7	168679
chr2:224467050-224467272	-2.83084	1.09657	-3.60851	0.0024748	0.0355255	19.1502	28.616	5.7191	0	1	46852.5	1977.5	0.362623	0.0804948	0.483499	4.72628	2.35671	222	Down2	SCG2	ENSG00000171951.4	.	.	SCG2	ENSG00000171951.4	0
chr3:183493746-183494018	-2.83084	1.09657	-3.60851	0.0024748	0.0355255	15.6299	23.3557	4.6678	0	1	45375	2096	0.368647	0.0829721	0.442633	4.47023	2.2641	272	Down2	YEATS2	ENSG00000163872.11	.	.	YEATS2	ENSG00000163872.11	0
chr5:111870425-111870687	-2.83084	1.09657	-3.60851	0.0024748	0.0355255	16.2265	24.2471	4.8459	0	1	45931	2031	0.367691	0.0825276	0.450182	4.51695	2.28065	262	Down2	.	.	.	.	HMGB3P16	ENSG00000248430.1	81739
chr5:177591297-177591519	-2.83084	1.09657	-3.60851	0.0024748	0.0355255	19.1502	28.616	5.7191	0	1	46852.5	1977.5	0.362623	0.0804948	0.483499	4.72628	2.35671	222	Down2	.	.	HNRNPAB,NHP2,RMND5B	ENSG00000145912.4,ENSG00000145916.14,ENSG00000197451.6	NHP2	ENSG00000145912.4	10329
chr6:160941016-160941236	-2.83084	1.09657	-3.60851	0.0024748	0.0355255	19.3243	28.8761	5.771	0	1	46897	1968	0.36231	0.0803811	0.485313	4.73784	2.36099	220	Down2	.	.	LPAL2	ENSG00000213071.6	LPAL2	ENSG00000213071.6	8860
chr9:101610987-101611197	-2.83084	1.09657	-3.60851	0.0024748	0.0355255	20.2445	30.2512	6.0459	0	1	47295	1949	0.360645	0.0797936	0.494618	4.79742	2.38323	210	Down2	GALNT12	ENSG00000119514.5	.	.	GALNT12	ENSG00000119514.5	0
chr9:79626930-79627161	-2.83084	1.09657	-3.60851	0.0024748	0.0355255	18.404	27.5011	5.4962	0	1	46638	2002	0.363956	0.080991	0.475525	4.67568	2.33805	231	Down2	.	.	FOXB2	ENSG00000204612.1	FOXB2	ENSG00000204612.1	7411
chr13:102403984-102404204	-2.82999	1.74332	-3.0593	0.0077359	0.063423	28.9864	46.2018	17.3131	0	1	48534	4733	0.202454	0.086711	0.688868	5.31026	2.96648	220	Down2NoFDR	.	.	ITGBL1	ENSG00000198542.9	ITGBL1	ENSG00000198542.9	34070
chr13:22650569-22650769	-2.82999	1.74332	-3.0593	0.0077359	0.063423	31.885	50.822	19.0444	0	1	48703	4678	0.1991	0.0852731	0.704342	5.43756	3.02546	200	Down2NoFDR	.	.	MTND3P1,NME1P1	ENSG00000226118.1,ENSG00000237175.1	NME1P1	ENSG00000237175.1	22915
chr2:11632926-11633173	-2.82999	1.74332	-3.0593	0.0077359	0.063423	25.8178	41.1514	15.4206	0	1	48228	4785	0.206486	0.0884605	0.669539	5.15691	2.89596	247	Down2NoFDR	.	.	E2F6,GREB1	ENSG00000169016.12,ENSG00000196208.9	E2F6	ENSG00000169016.12	26629
chr8:47829393-47829753	-2.82888	2.31769	-3.38083	0.00397307	0.0439494	41.3324	31.7637	3.5267	4.8592	1	46570	1575	0.441729	0.0490994	0.0698534	5.29515	2.84172	360	Down2	.	.	.	.	MAPK6PS4	ENSG00000215179.5	56488
chrX:40409381-40409712	-2.82843	2.30372	-2.69671	0.016246	0.098954	41.7427	30.7082	26.8502	0	1	50042	11911	0.0867696	0.0573553	0.756786	5.27955	3.24407	331	Down2NoFDR	.	.	.	.	Y_RNA	ENSG00000206677.1	57289
chr18:4018932-4019132	-2.82623	-0.046652	-3.1684	0.0061739	0.0542629	18.5996	6.3527	0	0	1	46711	2661	0.504488	0.233615	0	3.82989	1.58815	200	Down2NoFDR	.	.	DLGAP1,GAPDHP66	ENSG00000170579.10,ENSG00000250933.1	DLGAP1	ENSG00000170579.10	13673
chr1:170036425-170036710	-2.82623	-0.046652	-3.1684	0.0061739	0.0542629	13.0523	4.4581	0	0	1	44533	4096	0.433372	0.237293	0	3.4527	1.58815	285	Down2NoFDR	KIFAP3	ENSG00000075945.8	.	.	KIFAP3	ENSG00000075945.8	1349
chr8:93984758-93985137	-2.82098	3.42827	-4.27662	0.000622241	0.0183156	70.1078	80.457	10.0498	9.2313	1	45360	577	0.386242	0.0225177	0.0189188	6.28758	3.65999	379	Down2	IRF5P1	ENSG00000251347.2	.	.	IRF5P1	ENSG00000251347.2	0
chr2:208623615-208623945	-2.81767	1.41309	-2.83014	0.0123853	0.0839114	41.8692	7.7003	7.6947	0	1	40677	6724	0.397153	0.344073	0.542244	4.45417	2.50394	330	Down2NoFDR	.	.	CCNYL1,FZD5	ENSG00000163249.5,ENSG00000163251.3	CCNYL1	ENSG00000163249.5	8206
chr11:85942229-85942532	-2.80949	1.0627	-3.53594	0.00287787	0.0392251	21.0462	12.5797	4.1902	0	1	43272	2729	0.379007	0.108533	0.420901	4.27517	2.21776	303	Down2	.	.	EED,FNTAL1	ENSG00000074266.13,ENSG00000254502.1	EED	ENSG00000074266.13	13055
chr12:15007074-15007293	-2.80949	1.0627	-3.53594	0.00287787	0.0392251	29.1187	17.4048	5.7974	0	1	46238	2104	0.369682	0.103679	0.486225	4.67847	2.36316	219	Down2	.	.	ART4,C12orf60,MGP,SMCO3	ENSG00000111339.6,ENSG00000111341.5,ENSG00000179256.2,ENSG00000182993.3	ART4	ENSG00000111339.6	10645
chr15:31651889-31652149	-2.80949	1.0627	-3.53594	0.00287787	0.0392251	24.5269	14.6602	4.8832	0	1	45304	2166	0.375309	0.106327	0.451726	4.46305	2.28407	260	Down2	.	.	KLF13	ENSG00000169926.5	KLF13	ENSG00000169926.5	6209
chr15:81567520-81567755	-2.80949	1.0627	-3.53594	0.00287787	0.0392251	27.1362	16.2198	5.4027	0	1	45937	2142	0.372166	0.104785	0.472076	4.58938	2.33007	235	Down2	.	.	IL16,STARD5	ENSG00000172345.9,ENSG00000172349.12	IL16	ENSG00000172349.12	3465
chr15:98418849-98419173	-2.80949	1.0627	-3.53594	0.00287787	0.0392251	19.6821	11.7643	3.9186	0	1	43007	2872	0.380177	0.109439	0.407448	4.1943	2.19001	324	Down2	LINC00923	ENSG00000251209.3	.	.	LINC00923	ENSG00000251209.3	1069
chr1:59118409-59118620	-2.80949	1.0627	-3.53594	0.00287787	0.0392251	30.2228	18.0647	6.0172	0	1	46458	2068	0.368283	0.103087	0.493669	4.7258	2.38094	211	Down2	.	.	MYSM1	ENSG00000162601.5	MYSM1	ENSG00000162601.5	28949
chr6:43474591-43474801	-2.80949	1.0627	-3.53594	0.00287787	0.0392251	30.3667	18.1507	6.0459	0	1	46484	2060	0.3681	0.103011	0.494618	4.73185	2.38323	210	Down2	.	.	LRRC73,POLR1C,SCARNA15,TJAP1,XPO5,YIPF3	ENSG00000124571.13,ENSG00000137207.7,ENSG00000137221.10,ENSG00000171453.13,ENSG00000204052.4,ENSG00000252218.1	POLR1C	ENSG00000171453.13	2640
chr6:47381831-47382063	-2.80949	1.0627	-3.53594	0.00287787	0.0392251	27.4871	16.4295	5.4725	0	1	45990	2137	0.371731	0.104585	0.474658	4.60556	2.33604	232	Down2	.	.	.	.	CD2AP	ENSG00000198087.7	63463
chr9:101704855-101705082	-2.80949	1.0627	-3.53594	0.00287787	0.0392251	28.0925	16.7914	5.5931	0	1	46071.5	2125.5	0.370974	0.104245	0.479032	4.63304	2.34622	227	Down2	COL15A1	ENSG00000204291.6	.	.	COL15A1	ENSG00000204291.6	380
chr9:15533309-15533609	-2.80949	1.0627	-3.53594	0.00287787	0.0392251	21.2567	12.7055	4.2321	0	1	44299	2702	0.378808	0.108395	0.422902	4.28726	2.22194	300	Down2	.	.	CCDC171,FTH1P12,PSIP1	ENSG00000164985.10,ENSG00000164989.11,ENSG00000213362.3	FTH1P12	ENSG00000213362.3	5628
chrX:10870058-10870285	-2.80949	1.0627	-3.53594	0.00287787	0.0392251	28.0925	16.7914	5.5931	0	1	46071.5	2125.5	0.370974	0.104245	0.479032	4.63304	2.34622	227	Down2	.	.	MID1	ENSG00000101871.10	MID1	ENSG00000101871.10	18285
chr6:44189396-44189656	-2.8077	2.71001	-3.29181	0.00478	0.0482271	57.2295	73.3009	4.8832	13.4564	1	49147	2757	0.329565	0.0415786	0.224077	6.08316	3.51057	260	Down2	SLC29A1	ENSG00000112759.12	.	.	SLC29A1	ENSG00000112759.12	1647
chr5:109030876-109031092	-2.80445	0.745829	-3.33344	0.00438413	0.0463303	29.5232	11.7643	0	4.0494	1	45478	3150	0.487637	0.18956	0.414032	4.45419	2.2035	216	Down2	.	.	MAN2A1	ENSG00000112893.5	MAN2A1	ENSG00000112893.5	5809
chr7:105650030-105650276	-2.80445	0.745829	-3.59638	0.00253797	0.0360268	25.9228	10.3297	2.5805	0	1	47518	2837	0.512318	0.192781	0.32563	4.29588	2.03513	246	Down2	.	.	CDHR3	ENSG00000128536.11	CDHR3	ENSG00000128536.11	5295
chr11:7687092-7687328	-2.80396	1.25959	-3.2795	0.00490377	0.0482271	18.0141	43.0695	0	7.4124	1	47188	4093	0.408993	0.16922	0.534945	4.95985	2.48465	236	Down2	CYB5R2	ENSG00000166394.10	.	.	CYB5R2	ENSG00000166394.10	588
chr6:136647230-136647446	-2.80396	1.25959	-3.2795	0.00490377	0.0482271	19.6821	47.0574	0	8.0987	1	47297	3994	0.403778	0.166788	0.552178	5.0748	2.53067	216	Down2	.	.	BCLAF1	ENSG00000029363.11	BCLAF1	ENSG00000029363.11	36241
chr14:50554552-50554811	-2.80202	0.712254	-3.11823	0.00684931	0.0582918	41.0361	4.9056	2.451	0	1	49254	6419	0.380978	0.434821	0.315931	4.22246	2.01821	259	Down2NoFDR	Y_RNA	ENSG00000251792.1	.	.	Y_RNA	ENSG00000251792.1	852
chr11:113969742-113970008	-2.80202	1.44767	-3.26571	0.00504609	0.0482271	23.9737	23.8825	9.5461	0	1	49380	4807	0.194866	0.000761977	0.583572	4.75139	2.61904	266	Down2	.	.	ZBTB16	ENSG00000109906.9	ZBTB16	ENSG00000109906.9	34608
chr12:6532785-6533066	-2.80202	1.44767	-3.26571	0.00504609	0.0482271	22.694	22.6076	9.0365	0	1	49191	4843	0.196076	0.000768548	0.573192	4.6813	2.58914	281	Down2	.	.	CD27,CD27-AS1,LTBR,SCNN1A,TAPBPL,VAMP1	ENSG00000111319.8,ENSG00000111321.6,ENSG00000139190.12,ENSG00000139192.7,ENSG00000139193.3,ENSG00000215039.2	CD27	ENSG00000139193.3	20968
chr2:231612973-231613231	-2.80202	1.44767	-3.26571	0.00504609	0.0482271	24.7171	24.6231	9.8421	0	1	49453	4796	0.194168	0.000758287	0.589306	4.7906	2.63585	258	Down2	.	.	BANF1P3,CAB39	ENSG00000135932.6,ENSG00000237758.1	BANF1P3	ENSG00000237758.1	22855
chr3:172574794-172575214	-2.80202	1.44767	-3.26571	0.00504609	0.0482271	15.1833	15.1256	6.0459	0	1	45224	5067	0.202835	0.000813019	0.494618	4.18278	2.38323	420	Down2	.	.	ECT2	ENSG00000114346.9	ECT2	ENSG00000114346.9	38673
chr5:134812473-134812682	-2.80202	1.44767	-3.26571	0.00504609	0.0482271	30.512	30.3959	12.1496	0	1	49815	4698	0.18897	0.000732404	0.627937	5.06439	2.75499	209	Down2	.	.	C5orf20,TIFAB	ENSG00000251380.2,ENSG00000255833.1	TIFAB	ENSG00000255833.1	24384
chr6:39271062-39271643	-2.80202	1.44767	-3.26571	0.00504609	0.0482271	10.9759	10.9342	4.3705	0	1	41345	5201	0.204612	0.00084076	0.429377	3.8034	2.2356	581	Down2	.	.	KCNK16,KCNK17	ENSG00000095981.6,ENSG00000124780.9	KCNK17	ENSG00000124780.9	10559
chr9:133718556-133718806	-2.80202	1.44767	-3.26571	0.00504609	0.0482271	25.508	25.411	10.157	0	1	49527	4762	0.193433	0.00075446	0.595187	4.83117	2.65332	250	Down2	.	.	ABL1	ENSG00000097007.13	ABL1	ENSG00000097007.13	8103
chr5:135423751-135424006	-2.80092	1.23567	-3.4003	0.00381546	0.0439494	25.0079	24.9127	0	6.8601	1	49976	4916	0.275371	0.000756868	0.51972	4.80565	2.44536	255	Down2	.	.	SMAD5,SMAD5-AS1,TGFBI,VTRNA2-1	ENSG00000113658.12,ENSG00000120708.12,ENSG00000164621.5,ENSG00000270123.2	VTRNA2-1	ENSG00000270123.2	7465
chr10:23336318-23336646	-2.79864	2.05768	-2.82261	0.0125771	0.0848045	29.1631	30.989	19.3541	0	1	50254	10423	0.0944159	0.0116972	0.706922	5.04746	3.03552	328	Down2NoFDR	.	.	ARMC3,MSRB2	ENSG00000148450.8,ENSG00000165309.9	ARMC3	ENSG00000165309.9	16758
chr6:119652045-119652313	-2.79825	3.36325	-4.16168	0.000787643	0.0215516	99.145	94.8171	9.4748	19.582	1	49247	2654	0.29053	0.006969	0.15589	6.64334	4.06962	268	Down2	.	.	MAN1A1	ENSG00000111885.5	MAN1A1	ENSG00000111885.5	18589
chr7:143534456-143534679	-2.79789	3.61431	-4.42857	0.000456368	0.0164371	166.812	125.346	22.7736	15.689	1	46629	547	0.344861	0.0415497	0.077111	7.20591	4.45641	223	Down2	.	.	FAM115A,FAM115D	ENSG00000159860.5,ENSG00000198420.5	FAM115D	ENSG00000159860.5	36631
chr11:117005817-117006019	-2.79698	-0.0188942	-3.26811	0.005021	0.0482271	10.5231	12.5797	0	0	1	42924.5	1704.5	0.601756	0.0392044	0	3.86014	1.58815	202	Down2	.	.	PAFAH1B2,SIDT2,SIK3	ENSG00000149577.11,ENSG00000160584.11,ENSG00000168092.9	PAFAH1B2	ENSG00000168092.9	8965
chr11:124246222-124246443	-2.79698	-0.0188942	-3.26811	0.005021	0.0482271	9.6184	11.4982	0	0	1	42440.5	1933.5	0.584992	0.0394965	0	3.75834	1.58815	221	Down2	OR8C1P	ENSG00000229254.1	.	.	OR8C1P	ENSG00000229254.1	1255
chr11:130731982-130732188	-2.79698	-0.0188942	-3.26811	0.005021	0.0482271	10.3188	12.3354	0	0	1	42812.5	1785.5	0.598124	0.0392718	0	3.83776	1.58815	206	Down2	.	.	SNX19	ENSG00000120451.6	SNX19	ENSG00000120451.6	18849
chr11:76631189-76631408	-2.79698	-0.0188942	-3.26811	0.005021	0.0482271	9.7062	11.6032	0	0	1	42515.5	1914.5	0.5867	0.039469	0	3.76854	1.58815	219	Down2	.	.	ACER3	ENSG00000078124.7	ACER3	ENSG00000078124.7	6194
chr12:49012378-49012584	-2.79698	-0.0188942	-3.26811	0.005021	0.0482271	10.3188	12.3354	0	0	1	42812.5	1785.5	0.598124	0.0392718	0	3.83776	1.58815	206	Down2	.	.	KANSL2,LALBA,OR11M1P	ENSG00000139620.8,ENSG00000167531.2,ENSG00000224709.1	OR11M1P	ENSG00000224709.1	9088
chr15:40828935-40829267	-2.79698	-0.0188942	-3.26811	0.005021	0.0482271	6.4026	7.6539	0	0	1	40601	2923	0.506043	0.0401699	0	3.32414	1.58815	332	Down2	.	.	C15orf57,RPUSD2	ENSG00000128891.11,ENSG00000166133.13	C15orf57	ENSG00000128891.11	25736
chr15:91103789-91103991	-2.79698	-0.0188942	-3.26811	0.005021	0.0482271	10.5231	12.5797	0	0	1	42924.5	1704.5	0.601756	0.0392044	0	3.86014	1.58815	202	Down2	.	.	CRTC3	ENSG00000140577.11	CRTC3	ENSG00000140577.11	20940
chr19:39271848-39272057	-2.79698	-0.0188942	-3.26811	0.005021	0.0482271	10.1707	12.1584	0	0	1	42746	1812	0.595437	0.0393202	0	3.82133	1.58815	209	Down2	.	.	CAPN12,ECH1,LGALS4,LGALS7,LGALS7B	ENSG00000104823.4,ENSG00000171747.4,ENSG00000178934.4,ENSG00000182472.4,ENSG00000205076.4	LGALS7	ENSG00000205076.4	7716
chr1:167503148-167503358	-2.79698	-0.0188942	-3.26811	0.005021	0.0482271	10.1222	12.1005	0	0	1	42736.5	1826.5	0.594548	0.039336	0	3.81591	1.58815	210	Down2	.	.	AKR1D1P1,CD247,CREG1	ENSG00000143162.7,ENSG00000198821.6,ENSG00000227776.1	CREG1	ENSG00000143162.7	12060
chr1:210547165-210547369	-2.79698	-0.0188942	-3.26811	0.005021	0.0482271	10.4199	12.4564	0	0	1	42868.5	1748.5	0.599933	0.0392386	0	3.84888	1.58815	204	Down2	.	.	HHAT	ENSG00000054392.8	HHAT	ENSG00000054392.8	10969
chr1:2202215-2202437	-2.79698	-0.0188942	-3.26811	0.005021	0.0482271	9.5751	11.4464	0	0	1	42311	1947	0.584143	0.03951	0	3.75328	1.58815	222	Down2	.	.	SKI	ENSG00000157933.9	SKI	ENSG00000157933.9	22780
chr1:55247037-55247256	-2.79698	-0.0188942	-3.26811	0.005021	0.0482271	9.7062	11.6032	0	0	1	42515.5	1914.5	0.5867	0.039469	0	3.76854	1.58815	219	Down2	.	.	C1orf177,PARS2,TTC22,TTC4	ENSG00000006555.6,ENSG00000162396.5,ENSG00000162398.7,ENSG00000243725.2	TTC22	ENSG00000006555.6	6210
[truncated: 46,591 more rows]

## Sheet: Down2-2100
Supplementary Table S1. ATAC-seq peak data of decreased peaks information from the analysis in in CTCF mini-AID HUDEP-2 cells with IAA treatment versus. without IAA treatment grown in culture under immature conditions for 24 hours.
[truncated: 2,101 more rows]

[truncated: 4 more sheets: Down2-genes, Up2-728, Up2-genes, Control 1263]
