# Supplementary material for: CTCF is selectively required for maintaining chromatin accessibility and gene expression in human erythropoiesis
Source: Genome Biol. 2025 Feb 28;26:44. doi: 10.1186/s13059-025-03510-z (PMC11869676; doi:10.1186/s13059-025-03510-z)
Supplement: Supplementary file 3 — Additional file 3: Table S2. ATAC-seq peak data summary information from the analysis in CTCF-AID HEL cells with IAA treatment vs. without IAA treatment grown in culture under immature conditions for 24 hours. [file 13059_2025_3510_MOESM3_ESM.xlsx]

## Sheet: Peng-Hel-202401-ATACSeq.C10_IAA
Supplementary Table S2. ATAC-seq peak data summary information from the analysis in in CTCF mini-AID HEL cells with IAA treatment versus. without IAA treatment grown in culture under immature conditions for 24 hours.
Region	log2FC	log2AveExpr	t.value	p.value	q.value	FPKM.C10.DMSO.r1	FPKM.C10.DMSO.r2	FPKM.C10.DMSO.r3	FPKM.C10.IAA.r1	FPKM.C10.IAA.r2	FPKM.C10.IAA.r3	theAUC	UpRank	DownRank	MADScore	MADScoreGrp1	MADScoreGrp2	Averlog2FPKMGrp1	Averlog2FPKMGrp2	RegionSize	Regulation	Gene_2kb	Gencode_ids	Gene_2-50kb	Gencode_ids.1	Closest_Gene	Gencode_id	Distance	FeatureAssignment	#NAME?	aveEnrichment	PRank_metric	FCRank_metric	FCPRank_metric	FCPERank_metric
chr1:24136287-24136486	-4.98728	2.11162	-13.836	1.47226e-12	1.04588e-07	130.433	112.889	117.992	0	4.8547	0	1	68860	1	0.439457	0.0123429	0	7.03334	3.60641	199	Down2	.	.	GALE,HMGCL,LYPLA2,PITHD1,RP5-886K2.3	ENSG00000011009.6,ENSG00000057757.5,ENSG00000117305.10,ENSG00000117308.10,ENSG00000236810.1	HMGCL	ENSG00000117305.10	4326	Exon	4.98728	61.0282	-11.832	-4.98728	-59.0096	-105.78
chr3:183945313-183945397	-3.79106	0.999504	-9.71615	1.47067e-09	3.88669e-06	91.5562	89.1467	73.5604	0	0	0	1	68859	2	0.448242	0.00767421	0	6.57237	3.4273	84	Down2	.	.	ABCF3,ALG3,AP2M1,CAMK2N2,ECE2,VWA5B2	ENSG00000145194.13,ENSG00000145198.10,ENSG00000161203.9,ENSG00000161204.7,ENSG00000163888.3,ENSG00000214160.5	VWA5B2	ENSG00000145198.10	2821	Dis5 (5' distal regions)	3.79106	42.3772	-8.83249	-3.79106	-33.4845	-54.8229
chr11:63275645-63275748	-3.98535	1.10228	-10.384	4.23697e-10	2.54869e-06	93.334	83.0881	65.9901	0	0	0	1	68835	3	0.433754	0.0338258	0	6.50533	3.4273	103	Down2	LGALS12	ENSG00000133317.10	.	.	LGALS12	ENSG00000133317.10	186	Promoter.Down	3.98535	40.402	-9.37294	-3.98535	-37.3545	-60.403
chr17:27907467-27907564	-3.91241	1.582	-10.2261	5.65885e-10	2.67999e-06	118.929	121.313	108.293	0	0	8.9833	1	68798	4	0.379368	0.00555182	0	6.98649	3.71924	97	Down2	GIT1	ENSG00000108262.11	.	.	GIT1	ENSG00000108262.11	836	Promoter.Up	3.91241	59.5863	-9.24727	-3.91241	-36.1791	-64.4848
chr15:75566864-75566971	-3.98204	1.6431	-10.0912	7.26292e-10	2.97188e-06	116.798	149.966	86.6225	0	0	8.1437	1	68809	5	0.475352	0.0706763	0	6.97633	3.69834	107	Down2	.	.	GOLGA6C,GOLGA6D,MKI67IPP4,RP11-69H7.2,RP11-817O13.1	ENSG00000140478.10,ENSG00000167195.7,ENSG00000260104.1,ENSG00000260660.1,ENSG00000261205.2	GOLGA6D	ENSG00000140478.10	8206	Dis5 (5' distal regions)	3.98204	60.2551	-9.13889	-3.98204	-36.3914	-65.0367
chr18:33597787-33597930	-4.35307	1.27841	-11.7598	3.83603e-11	1.155e-06	94.1172	67.3275	64.8155	0	0	0	1	68827	6	0.43134	0.0111251	0	6.4131	3.4273	143	Down2	.	.	C18orf21,RPRD1A	ENSG00000141425.13,ENSG00000141428.12	RPRD1A	ENSG00000141425.13	10224	Intron	4.35307	37.71	-10.4161	-4.35307	-45.3421	-71.9952
chr14:65231627-65231716	-3.60527	0.914286	-8.91605	7.02389e-09	1.02349e-05	86.4126	72.1186	55.5422	0	0	0	1	68726	7	0.410392	0.053404	0	6.34209	3.4273	89	Down2	SPTB	ENSG00000070182.13	.	.	SPTB	ENSG00000070182.13	1069	Promoter.Up	3.60527	35.6789	-8.15342	-3.60527	-29.3953	-45.9865
chr2:95781175-95781313	-4.15698	1.16985	-10.9851	1.44561e-10	1.46707e-06	83.5948	54.2632	62.6862	0	0	0	1	68657	8	0.407204	0.0420343	0	6.26046	3.4273	138	Down2	.	.	MRPS5,ZNF2,ZNF514	ENSG00000144026.7,ENSG00000144029.7,ENSG00000163067.10	MRPS5	ENSG00000144029.7	6232	Intron	4.15698	33.424	-9.83995	-4.15698	-40.9044	-62.8645
chr1:27659405-27659503	-3.73819	0.969408	-9.53669	2.07384e-09	4.75237e-06	68.6672	76.4114	63.0518	0	0	0	1	68767	9	0.427622	0.0248492	0	6.321	3.4273	98	Down2	TMEM222	ENSG00000186501.10	.	.	TMEM222	ENSG00000186501.10	452	Promoter.Up	3.73819	34.6884	-8.68322	-3.73819	-32.4595	-50.3943
chr11:122504073-122504218	-4.30185	1.2366	-11.3577	7.57691e-11	1.155e-06	92.819	51.6436	68.1829	0	0	0	1	68647	10	0.40041	0.0797888	0	6.32025	3.4273	145	Down2	.	.	RP11-266E8.2,UBASH3B	ENSG00000154127.5,ENSG00000254935.1	RP11-266E8.2	ENSG00000254935.1	14514	Dis5 (5' distal regions)	4.30185	35.4409	-10.1205	-4.30185	-43.5369	-67.9868
chr6:33670289-33670403	-3.88156	1.03778	-9.94061	9.62194e-10	2.97188e-06	84.3281	56.3032	59.6226	0	0	0	1	68727	11	0.412251	0.0168385	0	6.25855	3.4273	114	Down2	.	.	IP6K3,SBP1,UQCC2	ENSG00000137288.5,ENSG00000161896.6,ENSG00000269490.1	UQCC2	ENSG00000137288.5	3855	Intron	3.88156	33.3757	-9.01674	-3.88156	-34.999	-53.7672
chr1:159861413-159861608	-4.32155	1.78791	-11.2113	9.74803e-11	1.155e-06	93.669	71.3173	69.7126	0	4.9543	0	1	68649	12	0.397267	0.00664176	0	6.4652	3.60947	195	Down2	.	.	C1orf204,CCDC19,IGSF9,RP11-190A12.7,RP11-190A12.8,TAGLN2,VSIG8,hsa-mir-4259	ENSG00000085552.12,ENSG00000158710.10,ENSG00000188004.5,ENSG00000213085.5,ENSG00000243284.1,ENSG00000256029.1,ENSG00000266458.1,ENSG00000272668.1	CCDC19	ENSG00000213085.5	6452	Intron	4.32155	39.9422	-10.0111	-4.32155	-43.2634	-69.748
chr22:36682664-36682770	-3.86313	1.03778	-9.71382	1.47723e-09	3.88669e-06	99.7617	60.5524	58.2931	0	0	0	1	68855	13	0.416986	0.0111865	0	6.35126	3.4273	106	Down2	MYH9	ENSG00000100345.16	.	.	MYH9	ENSG00000100345.16	574	Promoter.Up	3.86313	36.4345	-8.83055	-3.86313	-34.1136	-53.6699
chr2:27414526-27414625	-3.87036	1.07822	-9.32887	3.10317e-09	6.29847e-06	87.3946	118.862	49.9319	0	0	0	1	68889	14	0.395766	0.0898919	0	6.51949	3.4273	99	Down2	.	.	AC013403.13,ATRAID,CAD,SLC5A6,TCF23	ENSG00000084774.9,ENSG00000138074.10,ENSG00000138085.12,ENSG00000163792.5,ENSG00000236099.1	SLC5A6	ENSG00000138074.10	11293	Dis5 (5' distal regions)	3.87036	42.6981	-8.50819	-3.87036	-32.9298	-54.0201
chr9:127314206-127314306	-3.66945	0.924927	-9.20562	3.95124e-09	7.01731e-06	76.9072	53.488	61.7907	0	0	0	1	68685	15	0.405231	0.0420597	0	6.21344	3.4273	100	Down2	.	.	NR5A1,NR6A1,RP11-10J18.3,RP11-164H5.1	ENSG00000136931.5,ENSG00000148200.12,ENSG00000231149.2,ENSG00000231744.1	RP11-10J18.3	ENSG00000231149.2	35871	Intron	3.66945	32.031	-8.40327	-3.66945	-30.8354	-46.8366
chr1:204415648-204415751	-3.71692	0.951671	-9.29854	3.29269e-09	6.32187e-06	84.0006	51.9301	59.991	0	0	0	1	68654	16	0.401171	0.0421086	0	6.22698	3.4273	103	Down2	.	.	PIK3C2B,PPP1R15B	ENSG00000133056.9,ENSG00000158615.8	PIK3C2B	ENSG00000133056.9	3508	Intron	3.71692	32.6536	-8.48245	-3.71692	-31.5286	-48.1452
chr5:179049803-179049903	-3.72408	0.936755	-9.39315	2.73787e-09	5.72045e-06	67.2938	53.488	74.1489	0	0	0	1	68664	17	0.405231	0.0286432	0	6.23323	3.4273	100	Down2	HNRNPH1	ENSG00000169045.13	.	.	HNRNPH1	ENSG00000169045.13	263	Promoter.Up	3.72408	32.4885	-8.56259	-3.72408	-31.8877	-48.6254
chr17:56381777-56381871	-3.52752	0.852611	-8.57507	1.40233e-08	1.63659e-05	81.8162	45.5217	59.1613	0	0	0	1	68516	18	0.382966	0.0757505	0	6.15823	3.4273	94	Down2	BZRAP1	ENSG00000005379.11	.	.	BZRAP1	ENSG00000005379.11	879	Promoter.Down	3.52752	31.0832	-7.85315	-3.52752	-27.7022	-41.7272
chr16:2610883-2610987	-3.59074	1.4373	-8.92384	6.91505e-09	1.02349e-05	92.4365	102.862	71.297	0	0	8.3786	1	68666	19	0.40505	0.0307735	0	6.62527	3.70428	104	Down2	.	.	AMDHD2,ATP6C,ATP6V0C,CEMP1,CTD-3126B10.1,PDPK1,RP11-20I23.11,RP11-20I23.13,RP11-20I23.6,RP11-20I23.7,RP11-20I23.8	ENSG00000140992.14,ENSG00000162066.10,ENSG00000185883.6,ENSG00000205923.2,ENSG00000259784.1,ENSG00000260436.1,ENSG00000261093.1,ENSG00000261140.1,ENSG00000261288.1,ENSG00000261613.2,ENSG00000269937.1	PDPK1	ENSG00000140992.14	3438	Intron	3.59074	45.8289	-8.1602	-3.59074	-29.3012	-48.9481
chr15:90630119-90630238	-3.92009	1.05965	-9.98403	8.87004e-10	2.97188e-06	88.8634	53.9375	57.1175	0	0	0	1	68825	20	0.406379	0.0168673	0	6.24626	3.4273	119	Down2	.	.	CTD-2315E11.1,IDH2,RN7SL755P,RP11-617F23.1,ZNF710	ENSG00000140548.5,ENSG00000182054.5,ENSG00000259291.1,ENSG00000259685.1,ENSG00000263714.1	RP11-617F23.1	ENSG00000259291.1	4680	Intron	3.92009	33.3197	-9.05207	-3.92009	-35.4849	-54.4887
chr5:131755468-131755609	-3.84013	1.54598	-9.94356	9.56873e-10	2.97188e-06	81.8162	75.8695	70.1171	0	0	6.18	1	68643	21	0.36276	0.0220625	0	6.43563	3.64559	141	Down2	.	.	AC034220.3,AC116366.5,SLC22A5,Y_RNA	ENSG00000197375.8,ENSG00000202533.1,ENSG00000233006.2,ENSG00000238160.1	AC116366.5	ENSG00000238160.1	6538	Promoter.Up	3.84013	38.9971	-9.01915	-3.84013	-34.6347	-55.4858
chr15:42065079-42065176	-3.76258	1.72334	-8.83791	8.21876e-09	1.12279e-05	109.018	110.284	140.144	0	0	17.9666	1	68509	22	0.303936	0.00325167	0	7.02034	3.8996	97	Down2	MAPKBP1,RP11-107F6.3	ENSG00000137802.9,ENSG00000260814.2	.	.	RP11-107F6.3	ENSG00000260814.2	149	Promoter.Up	3.76258	62.9022	-8.08519	-3.76258	-30.4212	-54.9259
chr15:95125749-95125852	-3.71486	1.51601	-8.45522	1.7946e-08	1.96133e-05	158.668	93.4742	65.9901	0	9.3795	0	1	68732	23	0.458522	0.0976653	0	6.79007	3.7288	103	Down2	.	.	RP11-57P19.1	ENSG00000259331.1	RP11-57P19.1	ENSG00000259331.1	17392	Dis5 (5' distal regions)	3.71486	54.5853	-7.74603	-3.71486	-28.7755	-50.212
chr11:94887786-94887886	-3.5382	1.41725	-8.66535	1.16602e-08	1.45321e-05	96.134	106.976	67.9698	0	0	8.7138	1	68703	24	0.42554	0.0306588	0	6.6394	3.71263	100	Down2	.	.	RP11-712B9.2,RP11-712B9.4,RP11-712B9.5	ENSG00000245552.2,ENSG00000270578.1,ENSG00000270689.1	RP11-712B9.2	ENSG00000245552.2	2876	Intron	3.5382	46.6323	-7.93329	-3.5382	-28.0696	-47.098
chr3:196564865-196564978	-3.82171	1.04143	-9.21107	3.90911e-09	7.01731e-06	102.089	66.2683	43.7456	0	0	0	1	68804	25	0.377434	0.118045	0	6.28459	3.4273	113	Down2	.	.	PAK2,SENP5	ENSG00000119231.6,ENSG00000180370.6	PAK2	ENSG00000180370.6	25776	Dis5 (5' distal regions)	3.82171	35.3505	-8.40792	-3.82171	-32.1326	-50.1433
chr5:138893208-138893351	-4.23399	1.72194	-9.65222	1.66146e-09	4.06996e-06	114.285	74.8084	103.705	9.9784	0	0	1	68638	26	0.413742	0.0276519	0	6.74133	3.7429	143	Down2	.	.	AC138517.4,AC138517.5,TMEM173,UBE2D2,Y_RNA	ENSG00000131508.11,ENSG00000184584.8,ENSG00000207020.1,ENSG00000249215.1,ENSG00000249689.1	UBE2D2	ENSG00000131508.11	12666	Dis5 (5' distal regions)	4.23399	50.4628	-8.77951	-4.23399	-37.1724	-63.6203
chr14:102563051-102563133	-3.26839	0.74511	-7.76894	7.6436e-08	4.43911e-05	70.342	65.2293	45.2127	0	0	0	1	68615	27	0.38202	0.0222933	0	6.13197	3.4273	82	Down2	.	.	DYNC1H1,HSP90AA1,RP11-1017G21.4,WDR20	ENSG00000080824.14,ENSG00000140153.13,ENSG00000197102.6,ENSG00000258959.1	HSP90AA1	ENSG00000080824.14	9523	Intron	3.26839	30.1307	-7.1167	-3.26839	-23.2602	-34.7318
chr15:45410385-45410565	-4.00744	2.57894	-9.12428	4.63917e-09	7.66422e-06	170.905	124.805	109.85	7.9273	0	14.523	1	68900	28	0.366227	0.0353002	0.153094	7.16737	4.10369	180	Down2	.	.	CTD-2651B20.1,DUOX1,DUOX2,DUOXA1,DUOXA2,RP11-109D20.2,SORD	ENSG00000137857.13,ENSG00000140254.8,ENSG00000140263.9,ENSG00000140274.9,ENSG00000140279.8,ENSG00000259352.1,ENSG00000259539.1	DUOXA2	ENSG00000140274.9	3713	Exon	4.00744	71.3351	-8.33356	-4.00744	-33.3962	-62.0953
chr10:12306357-12306475	-3.73937	1.72748	-8.85076	8.00871e-09	1.11555e-05	105.91	90.6576	99.4935	0	0	14.7691	1	68423	29	0.302434	0.0178346	0	6.77168	3.84285	118	Down2	.	.	CDC123,RN7SL232P,RP11-186N15.3	ENSG00000151465.9,ENSG00000228302.2,ENSG00000265824.1	RN7SL232P	ENSG00000265824.1	2687	Dis5 (5' distal regions)	3.73937	51.8051	-8.09644	-3.73937	-30.2756	-52.155
chr9:34664426-34664523	-3.41177	0.813927	-8.25473	2.7227e-08	2.38788e-05	69.3751	55.1423	44.5912	0	0	0	1	68522	30	0.380097	0.0617659	0	6.05234	3.4273	97	Down2	CCL27,RP11-195F19.30,RP11-195F19.5,RP11-195F19.9	ENSG00000187186.10,ENSG00000213927.3,ENSG00000230074.1,ENSG00000261215.1	.	.	CCL27	ENSG00000213927.3	381	Promoter.Up	3.41177	28.1848	-7.565	-3.41177	-25.8101	-37.8158
chr3:50665310-50665444	-3.90754	1.58636	-8.74994	9.81826e-09	1.26814e-05	93.2643	87.8161	73.78	10.6486	0	0	1	68371	31	0.34284	0.0173738	0	6.57513	3.75819	134	Down2	.	.	CISH,DOCK3,MAPKAPK3,RP11-804H8.6	ENSG00000088538.12,ENSG00000114737.11,ENSG00000114738.6,ENSG00000273356.1	MAPKAPK3	ENSG00000114738.6	10489	Intron	3.90754	44.2515	-8.00797	-3.90754	-31.2914	-51.8071
chr9:127474285-127474490	-4.29124	1.74241	-11.4274	6.72516e-11	1.155e-06	70.342	57.4017	81.3829	0	0	4.2506	1	68618	32	0.425398	0.0430501	0	6.31941	3.58743	205	Down2	.	.	.	.	RP11-175D17.3	ENSG00000236643.1	57913	Intron	4.29124	35.5629	-10.1723	-4.29124	-43.6518	-68.2295
chr11:63916249-63916331	-3.24788	0.731268	-7.6296	1.03376e-07	5.36113e-05	82.0656	52.1834	45.2127	0	0	0	1	68591	33	0.38202	0.0420119	0	6.10631	3.4273	82	Down2	.	.	FLRT1,MACROD1,RP11-21A7A.3,STIP1	ENSG00000126500.3,ENSG00000133315.6,ENSG00000168439.12,ENSG00000256341.1	MACROD1	ENSG00000133315.6	16917	Exon	3.24788	29.9103	-6.98558	-3.24788	-22.6883	-33.8079
chr12:52414633-52414755	-3.7963	1.92204	-8.47143	1.73551e-08	1.92639e-05	126.077	105.222	106.361	0	0	21.4273	1	68230	34	0.262643	0.00304138	0	6.94195	3.95431	122	Down2	NR4A1	ENSG00000123358.15	.	.	NR4A1	ENSG00000123358.15	1862	Promoter.Up	3.7963	59.848	-7.76057	-3.7963	-29.4615	-52.5665
chr17:16356682-16356851	-4.11705	1.68103	-10.3365	4.62129e-10	2.54869e-06	113.768	56.9695	69.4689	0	0	5.1561	1	68799	35	0.42661	0.0572662	0	6.45599	3.61561	169	Down2	.	.	C17orf76-AS1,FAM211A,RP11-138I1.2,RP11-138I1.3,TRPV2	ENSG00000175061.13,ENSG00000181350.7,ENSG00000187688.10,ENSG00000264739.1,ENSG00000266651.1	FAM211A	ENSG00000181350.7	5074	Intron	4.11705	40.8938	-9.33524	-4.11705	-38.4336	-62.3451
chr6:138838858-138838941	-3.24788	0.731268	-7.6296	1.03376e-07	5.36113e-05	81.0769	51.5547	44.668	0	0	0	1	68583	36	0.380336	0.042021	0	6.09163	3.4273	83	Down2	.	.	NHSL1	ENSG00000135540.7	NHSL1	ENSG00000135540.7	5226	Intron	3.24788	29.5499	-6.98558	-3.24788	-22.6883	-33.6924
chr17:48703622-48703714	-3.60555	1.45362	-7.60985	1.07917e-07	5.36113e-05	135.841	104.65	73.8802	15.5099	0	0	1	68334	37	0.390422	0.0746933	0	6.81652	3.85661	92	Down2	.	.	ABCC3,CACNA1G,CTB-22K21.2	ENSG00000006283.13,ENSG00000108846.11,ENSG00000251239.1	CTB-22K21.2	ENSG00000251239.1	5588	Exon	3.60555	54.9803	-6.96691	-3.60555	-25.1195	-43.9098
chr2:201766262-201766451	-3.14135	2.90761	-8.93762	6.72674e-09	1.02349e-05	127.161	118.862	104.619	7.5498	15.3347	9.2209	1	68391	38	0.329736	0.0189144	0.0432461	6.99201	4.40677	189	Down2	.	.	CLK1,NIF3L1,ORC2,PPIL3,RN7SL694P,Y_RNA	ENSG00000013441.11,ENSG00000115942.4,ENSG00000196290.10,ENSG00000240344.4,ENSG00000252759.1,ENSG00000263947.1	NIF3L1	ENSG00000196290.10	4465	Intron	3.14135	63.7914	-8.1722	-3.14135	-25.6718	-46.5048
chr3:45634762-45634904	-4.02195	1.63787	-9.99551	8.68156e-10	2.97188e-06	67.7	113.003	82.6777	0	6.8034	0	1	68863	39	0.436349	0.0570886	0	6.59705	3.66298	142	Down2	AC099539.1,LIMD1	ENSG00000144791.5,ENSG00000251927.1	.	.	LIMD1	ENSG00000144791.5	913	Promoter.Up	4.02195	45.0307	-9.0614	-4.02195	-36.4445	-60.6089
chr22:36239173-36239254	-3.38897	0.819687	-7.98965	4.76352e-08	3.2854e-05	71.2104	92.4484	45.7709	0	0	0	1	68948	40	0.383724	0.077522	0	6.2891	3.4273	81	Down2	.	.	RBFOX2	ENSG00000100320.18	RBFOX2	ENSG00000100320.18	2539	Intron	3.38897	34.9049	-7.32207	-3.38897	-24.8143	-38.5901
chr1:156578003-156578107	-3.5971	0.914286	-8.81963	8.52738e-09	1.14047e-05	55.4619	82.2892	47.5313	0	0	0	1	68759	41	0.388956	0.0451051	0	6.15141	3.4273	104	Down2	.	.	APOA1BP,BCAN,GPATCH4,HAPLN2,IQGAP3,RP11-284F21.10,RP11-284F21.11,RP11-284F21.9,TTC24	ENSG00000132692.14,ENSG00000132702.8,ENSG00000160818.12,ENSG00000163382.7,ENSG00000183856.6,ENSG00000187862.7,ENSG00000272068.1,ENSG00000272405.1,ENSG00000272971.1	GPATCH4	ENSG00000160818.12	6715	Dis5 (5' distal regions)	3.5971	30.8804	-8.06918	-3.5971	-29.0256	-43.6407
chr2:200350831-200350916	-3.35013	0.813927	-7.61174	1.07474e-07	5.36113e-05	79.1692	88.0979	36.3475	0	0	0	1	68659	42	0.351547	0.0311952	0	6.22525	3.4273	85	Down2	.	.	SATB2	ENSG00000119042.12	SATB2	ENSG00000119042.12	14842	Dis5 (5' distal regions)	3.35013	33.9358	-6.9687	-3.35013	-23.3461	-36.0293
chr17:17822591-17822720	-4.04388	1.08442	-10.237	5.54611e-10	2.67999e-06	74.5225	41.4636	76.6397	0	0	0	1	68781	43	0.369967	0.00817773	0	6.19008	3.4273	129	Down2	.	.	TOM1L2	ENSG00000175662.13	TOM1L2	ENSG00000175662.13	47213	Intron	4.04388	32.1043	-9.25601	-4.04388	-37.4302	-56.8895
chr11:123578459-123578545	-3.17424	0.704942	-7.34762	1.91951e-07	7.40836e-05	67.0702	62.1953	35.9248	0	0	0	1	68343	44	0.349908	0.0223556	0	6.00531	3.4273	86	Down2	AP000868.1	ENSG00000266814.1	.	.	AP000868.1	ENSG00000266814.1	934	Promoter.Down	3.17424	27.5317	-6.71681	-3.17424	-21.3208	-31.0287
chr19:56150543-56150625	-3.50176	1.38649	-7.43941	1.56745e-07	6.51171e-05	93.7893	130.458	90.4255	17.4014	0	0	1	68323	45	0.306615	0.0104282	0	6.83687	3.89005	82	Down2	CCDC106,ZNF580,ZNF581	ENSG00000171425.5,ENSG00000173581.3,ENSG00000213015.4	.	.	ZNF580	ENSG00000213015.4	1638	Promoter.Up	3.50176	55.3458	-6.80481	-3.50176	-23.8288	-41.7209
chr5:133520001-133520100	-3.40033	0.844023	-7.67145	9.43891e-08	5.07978e-05	77.684	75.6396	31.2074	0	0	0	1	68407	46	0.330167	0.00777644	0	6.0969	3.4273	99	Down2	.	.	CTD-2410N18.3,CTD-2410N18.5,PPP2CA,SKP1,TCF7	ENSG00000081059.15,ENSG00000113558.14,ENSG00000113575.5,ENSG00000270177.1,ENSG00000272772.1	SKP1	ENSG00000113558.14	7272	Intron	3.40033	30.7552	-7.02508	-3.40033	-23.8876	-35.8747
chr15:51573709-51573815	-3.40604	0.795772	-8.24074	2.80362e-08	2.39959e-05	63.4847	40.3683	46.6345	0	0	0	1	68295	47	0.36623	0.0423248	0	5.91098	3.4273	106	Down2	RP11-108K3.3	ENSG00000259701.1	.	.	RP11-108K3.3	ENSG00000259701.1	1497	Promoter.Up	3.40604	25.0813	-7.55228	-3.40604	-25.7233	-36.4327
chr10:104163679-104163792	-3.85636	1.51855	-9.07044	5.16161e-09	8.33353e-06	119.104	56.8014	109.364	0	8.5494	0	1	68873	48	0.498689	0.024139	0	6.66909	3.70856	113	Down2	PSD	ENSG00000059915.12	.	.	PSD	ENSG00000059915.12	1428	Promoter.Down	3.85636	48.9698	-8.28722	-3.85636	-31.9585	-54.2882
chr10:134036662-134036915	-3.5422	2.70246	-10.3314	4.66406e-10	2.54869e-06	83.5948	97.2509	80.5966	5.64	3.8185	6.8884	1	68613	49	0.351294	0.0105292	0.0388906	6.60946	4.01408	253	Down2	.	.	DPYSL4,RP11-140A10.3,STK32C	ENSG00000151640.8,ENSG00000165752.12,ENSG00000235010.1	DPYSL4	ENSG00000151640.8	19605	Intron	3.5422	46.2982	-9.33124	-3.5422	-33.0531	-55.3589
chr8:37917813-37917894	-3.30419	0.727679	-7.80636	7.05151e-08	4.24519e-05	71.2104	39.6207	68.6564	0	0	0	1	68682	50	0.363618	0.0107278	0	6.10768	3.4273	81	Down2	.	.	ASH2L,EIF4EBP1,KB-1836B5.1,KB-1836B5.4	ENSG00000129691.11,ENSG00000187840.4,ENSG00000260949.1,ENSG00000272128.1	KB-1836B5.1	ENSG00000260949.1	2506	Exon	3.30419	29.9146	-7.15172	-3.30419	-23.6307	-35.2135
chr2:37395665-37395752	-3.33373	0.747939	-8.01827	4.48232e-08	3.12176e-05	44.1995	61.4805	63.9214	0	0	0	1	68598	51	0.37887	0.0115119	0	6.05919	3.4273	87	Down2	.	.	AC007390.4,AC007390.5,AC007899.3,CEBPZ,EIF2AK2,RP11-423P10.2,SULT6B1	ENSG00000055332.12,ENSG00000115816.9,ENSG00000138068.6,ENSG00000218739.5,ENSG00000224891.1,ENSG00000233159.1,ENSG00000272054.1	EIF2AK2	ENSG00000055332.12	11457	Intron	3.33373	28.2669	-7.3485	-3.33373	-24.4979	-35.9232
chr11:130002283-130002427	-4.06963	1.10955	-10.6251	2.73899e-10	2.12561e-06	66.7597	44.5733	64.3653	0	0	0	1	68844	52	0.380041	0.0107701	0	6.09922	3.4273	144	Down2	.	.	APLP2,ST14	ENSG00000084234.12,ENSG00000149418.6	APLP2	ENSG00000084234.12	6247	Intron	4.06963	29.283	-9.56241	-4.06963	-38.9155	-57.6416
chr15:65346759-65346908	-4.02418	1.09659	-10.0022	8.5743e-10	2.97188e-06	83.8753	35.898	53.9114	0	0	0	1	68489	53	0.349803	0.116099	0	6.04109	3.4273	149	Down2	.	.	KBTBD13,MTFMT,RASL12,RP11-325L12.5,SLC51B,UBAP1L	ENSG00000103707.5,ENSG00000103710.6,ENSG00000186198.3,ENSG00000234438.2,ENSG00000246922.4,ENSG00000270218.1	SLC51B	ENSG00000186198.3	9051	Exon	4.02418	28.9474	-9.0668	-4.02418	-36.4865	-53.8672
chr15:72492176-72492336	-3.51644	1.90203	-9.47499	2.33612e-09	5.1861e-06	90.1256	66.86	73.3765	0	6.038	5.4461	1	68602	54	0.340459	0.0269658	0.0190984	6.44316	3.83853	160	Down2	.	.	GRAMD2,PARP6,PKM,RP11-2I17.4	ENSG00000067225.13,ENSG00000137817.12,ENSG00000175318.7,ENSG00000260173.1	GRAMD2	ENSG00000175318.7	2050	Intron	3.51644	40.3077	-8.63151	-3.51644	-30.3522	-49.0501
chr19:18958079-18958233	-3.88307	1.02552	-9.94351	9.56967e-10	2.97188e-06	37.4548	55.5719	52.161	0	0	0	1	68077	55	0.355751	0.0188977	0	5.87278	3.4273	154	Down2	UPF1	ENSG00000005007.8	.	.	UPF1	ENSG00000005007.8	710	Promoter.Up	3.88307	24.1979	-9.0191	-3.88307	-35.0218	-49.0783
chr3:171229351-171229433	-3.00897	0.596263	-7.06288	3.62422e-07	0.000106389	58.6183	39.1376	45.2127	0	0	0	1	68036	56	0.361902	0.0423241	0	5.8546	3.4273	82	Down2	.	.	RP11-185E8.1,RP11-263C16.2	ENSG00000234594.1,ENSG00000240497.2	RP11-263C16.2	ENSG00000234594.1	22780	Dis5 (5' distal regions)	3.00897	23.8281	-6.44079	-3.00897	-19.3801	-27.0342
chr2:242017950-242018105	-3.7937	1.53095	-9.67364	1.59483e-09	4.04626e-06	62.0219	82.8201	59.7975	0	0	5.6218	1	68718	57	0.372898	0.0107341	0	6.29141	3.62948	155	Down2	.	.	AC005237.4,MTERFD2,PASK,SNED1	ENSG00000115687.9,ENSG00000122085.12,ENSG00000162804.9,ENSG00000225521.1	SNED1	ENSG00000162804.9	7129	Intron	3.7937	35.0436	-8.79728	-3.7937	-33.3742	-51.9579
chr17:60186873-60187115	-3.72706	2.66268	-9.14977	4.41123e-09	7.46118e-06	111.229	92.8304	79.1534	0	7.9842	10.8022	1	68635	58	0.334855	0.045241	0.07086	6.70524	4.02859	242	Down2	.	.	MED13,Y_RNA	ENSG00000108510.5,ENSG00000207123.1	Y_RNA	ENSG00000207123.1	12567	Dis5 (5' distal regions)	3.72706	50.3333	-8.35544	-3.72706	-31.1413	-53.264
chr9:99871614-99871736	-3.48677	0.844023	-8.57403	1.40532e-08	1.63659e-05	55.1589	43.8426	40.5185	0	0	0	1	68068	59	0.366749	0.0232813	0	5.83121	3.4273	122	Down2	.	.	RP11-520B13.4	ENSG00000228376.3	RP11-520B13.4	ENSG00000228376.3	27387	Dis5 (5' distal regions)	3.48677	23.2533	-7.85223	-3.48677	-27.3789	-37.9136
chr3:128964633-128964837	-3.26461	3.0065	-7.71777	8.53722e-08	4.7754e-05	179.073	125.854	84.8108	13.9893	4.7357	12.8144	1	68651	60	0.335332	0.0991959	0.0228218	7.08032	4.3806	204	Down2	.	.	COPG1,HMCES	ENSG00000181789.10,ENSG00000183624.9	COPG1	ENSG00000181789.10	3613	Dis5 (5' distal regions)	3.26461	70.2129	-7.06868	-3.26461	-23.0765	-42.7506
chr2:89173747-89173829	-3.03082	0.60844	-7.17582	2.81309e-07	9.00176e-05	46.8946	52.1834	45.2127	0	0	0	1	68252	61	0.38202	0.0108266	0	5.87728	3.4273	82	Down2	.	.	AC096579.13,AC096579.7,IGKC	ENSG00000211592.2,ENSG00000231486.3,ENSG00000240040.1	AC096579.7	ENSG00000231486.3	8094	Dis5 (5' distal regions)	3.03082	24.0484	-6.55082	-3.03082	-19.8543	-27.7719
chr6:41743722-41743906	-3.25692	2.86539	-7.98018	4.86046e-08	3.32002e-05	167.19	127.906	87.313	7.755	5.2505	18.943	1	68674	62	0.374252	0.0749815	0.0738418	7.06883	4.36787	184	Down2	.	.	FRS3,PGC,PRICKLE4,RP11-298J23.8,RP11-298J23.9,TFEB,TOMM6,USP49	ENSG00000096088.12,ENSG00000112561.13,ENSG00000124593.10,ENSG00000137218.6,ENSG00000164663.9,ENSG00000214736.3,ENSG00000268745.1,ENSG00000269387.1	FRS3	ENSG00000137218.6	2009	Intron	3.25692	69.0595	-7.31332	-3.25692	-23.8189	-43.957
chr2:217016504-217016645	-3.67342	0.94103	-9.23632	3.71979e-09	6.95396e-06	54.5441	45.5217	39.4409	0	0	0	1	68074	63	0.362982	0.0420617	0	5.83105	3.4273	141	Down2	.	.	AC012513.4,XRCC5	ENSG00000079246.11,ENSG00000236478.2	XRCC5	ENSG00000079246.11	21071	Intron	3.67342	23.2511	-8.42948	-3.67342	-30.965	-42.8783
chr1:225506817-225506902	-3.06696	0.656691	-6.85045	5.8633e-07	0.00014513	67.8593	62.9271	29.078	0	0	0	1	68102	64	0.320265	0.0223408	0	5.93869	3.4273	85	Down2	.	.	.	.	DNAH14	ENSG00000185842.10	68452	Intron	3.06696	26.6441	-6.23186	-3.06696	-19.1128	-27.5531
chr19:11052780-11052980	-3.0091	3.21813	-8.34256	2.26675e-08	2.20586e-05	153.814	133.72	111.223	14.2691	9.6609	17.4276	1	68595	65	0.319214	0.0388226	0.0547236	7.15593	4.6047	200	Down2	.	.	C19orf52,CARM1,SMARCA4,YIPF2	ENSG00000127616.13,ENSG00000130733.6,ENSG00000142444.6,ENSG00000142453.7	C19orf52	ENSG00000142444.6	10036	Dis5 (5' distal regions)	3.0091	73.3525	-7.6446	-3.0091	-23.0034	-43.0461
chr11:2218580-2218690	-3.74585	0.937104	-9.18978	4.07644e-09	7.06308e-06	69.9156	38.9004	73.0254	0	0	0	1	68736	66	0.361052	0.0127725	0	6.11886	3.4273	110	Down2	.	.	IGF2,INS,INS-IGF2,TH	ENSG00000129965.9,ENSG00000167244.13,ENSG00000180176.10,ENSG00000254647.2	TH	ENSG00000180176.10	25473	Dis5 (5' distal regions)	3.74585	30.3069	-8.38972	-3.74585	-31.4266	-47.0029
chr3:100181909-100182045	-3.71692	0.951671	-9.29854	3.29269e-09	6.32187e-06	63.6181	39.3294	45.4344	0	0	0	1	68303	67	0.362586	0.0423246	0	5.89181	3.4273	136	Down2	.	.	TMEM45A	ENSG00000181458.6	TMEM45A	ENSG00000181458.6	29419	Dis5 (5' distal regions)	3.71692	24.7303	-8.48245	-3.71692	-31.5286	-44.4694
chr3:155040955-155041050	-3.11691	0.656691	-7.39781	1.71795e-07	6.895e-05	50.5968	45.0425	39.0257	0	0	0	1	67982	68	0.361502	0.034981	0	5.79296	3.4273	95	Down2	.	.	RP11-451G4.2,RP11-451G4.3	ENSG00000240045.1,ENSG00000242790.1	RP11-451G4.2	ENSG00000240045.1	29391	Dis5 (5' distal regions)	3.11691	22.4442	-6.76499	-3.11691	-21.0859	-28.8884
chr16:3081789-3081872	-3.19211	0.711576	-6.91656	5.04484e-07	0.000133724	115.824	38.666	37.2233	0	0	0	1	68228	69	0.354883	0.0112607	0	6.06515	3.4273	83	Down2	CCDC64B,RP11-473M20.5	ENSG00000162069.10,ENSG00000205890.3	.	.	CCDC64B	ENSG00000162069.10	104	Promoter.Up	3.19211	31.9522	-6.29715	-3.19211	-20.1012	-30.5113
chr3:169480839-169481006	-2.96943	3.18558	-8.39443	2.03521e-08	2.07109e-05	172.696	140.927	140.602	17.0888	11.5699	20.8713	1	68761	70	0.29658	0.000632837	0.0567636	7.33534	4.75445	167	Down2	TERC	ENSG00000270141.2	.	.	TERC	ENSG00000270141.2	1830	Promoter.Down	2.96943	83.959	-7.69139	-2.96943	-22.839	-44.0613
chr19:57918056-57918189	-3.90602	1.57349	-8.72678	1.02905e-08	1.30541e-05	72.2812	96.5197	83.6266	10.7287	0	0	1	68696	71	0.343793	0.0417466	0	6.56046	3.75999	133	Down2	.	.	AC003002.4,AC003002.6,AC004076.7,AC004076.9,TRAPPC2P1,VN1R1,ZNF17,ZNF547,ZNF548,ZNF749	ENSG00000152433.10,ENSG00000178201.3,ENSG00000186230.6,ENSG00000186272.8,ENSG00000188785.7,ENSG00000256060.2,ENSG00000268133.1,ENSG00000268163.1,ENSG00000268533.1,ENSG00000269533.1	ZNF17	ENSG00000186272.8	4343	Intron	3.90602	43.8594	-7.98756	-3.90602	-31.1995	-51.5371
chr10:73715968-73716074	-3.59097	0.868455	-8.81146	8.66925e-09	1.14047e-05	63.4847	40.3683	64.1225	0	0	0	1	68865	72	0.36623	0.00294403	0	6.03889	3.4273	106	Down2	.	.	CHST3	ENSG00000122863.5	CHST3	ENSG00000122863.5	8050	Dis5 (5' distal regions)	3.59097	27.9959	-8.06202	-3.59097	-28.9505	-42.3354
chr9:139118098-139118197	-3.19887	0.704942	-7.60025	1.10198e-07	5.39887e-05	48.5525	54.0283	37.4489	0	0	0	1	68205	73	0.355729	0.0320674	0	5.83299	3.4273	99	Down2	QSOX2	ENSG00000165661.11	.	.	QSOX2	ENSG00000165661.11	1375	Promoter.Up	3.19887	23.3383	-6.95783	-3.19887	-22.2572	-30.8549
chr5:95116880-95116966	-3.00897	0.596263	-7.06288	3.62422e-07	0.000106389	55.8919	37.3172	43.1098	0	0	0	1	67977	74	0.355236	0.0423103	0	5.79903	3.4273	86	Down2	RHOBTB3	ENSG00000164292.8	.	.	RHOBTB3	ENSG00000164292.8	1169	Promoter.Down	3.00897	22.7198	-6.44079	-3.00897	-19.3801	-26.6498
chr1:160324341-160324422	-2.92311	0.568272	-6.64697	9.34538e-07	0.000194119	59.342	52.8276	30.5139	0	0	0	1	68008	75	0.327017	0.0348247	0	5.82968	3.4273	81	Down2	NCSTN	ENSG00000162736.11	.	.	NCSTN	ENSG00000162736.11	1054	Promoter.Up	2.92311	23.7806	-6.0294	-2.92311	-17.6246	-24.5706
chr9:32589214-32589350	-3.46721	1.36243	-8.2859	2.55098e-08	2.38788e-05	63.6181	62.9271	54.5212	0	7.1036	0	1	68297	76	0.32494	0.00321866	0	6.14953	3.67113	136	Down2	.	.	AL353671.1,AL353671.2,AL353671.3,AL353671.4,GVQW1,NDUFB6,RP11-205M20.7,RP11-555J4.4,TAF1L,TOPORS,TOPORS-AS1	ENSG00000122728.6,ENSG00000165264.6,ENSG00000197579.3,ENSG00000203542.1,ENSG00000203543.1,ENSG00000203659.4,ENSG00000214006.1,ENSG00000223440.1,ENSG00000232303.2,ENSG00000235453.3,ENSG00000241043.1	NDUFB6	ENSG00000165264.6	16054	Dis5 (5' distal regions)	3.46721	31.3617	-7.59329	-3.46721	-26.3276	-39.7554
chr11:2449575-2449666	-3.08008	1.18276	-7.17811	2.79872e-07	9.00176e-05	73.9492	82.2892	54.3215	0	0	9.5756	1	68475	77	0.368065	0.0313628	0	6.32281	3.73346	91	Down2	.	.	AC124057.5,CD81,KCNQ1,TRPM5,TSSC4	ENSG00000053918.11,ENSG00000070985.9,ENSG00000110651.7,ENSG00000184281.10,ENSG00000230483.1	TRPM5	ENSG00000070985.9	5300	Dis5 (5' distal regions)	3.08008	36.6893	-6.55304	-3.08008	-20.1839	-31.8142
chr2:97626205-97626361	-3.67601	2.24019	-7.83383	6.64698e-08	4.14206e-05	154.061	75.4318	102.984	18.2938	0	5.5858	1	68091	78	0.367562	0.0868735	0.221928	6.8746	4.10616	156	Down2	.	.	FAM178B,snoU13	ENSG00000168754.9,ENSG00000238760.1	FAM178B	ENSG00000168754.9	8533	Intron	3.67601	59.3928	-7.17738	-3.67601	-26.3841	-46.9897
chr11:117097234-117097385	-3.63556	2.2113	-8.26059	2.68956e-08	2.38788e-05	146.429	77.9295	102.302	9.4498	0	11.5414	1	68838	79	0.336357	0.0761397	0.0485785	6.86265	4.08101	151	Down2	PCSK7	ENSG00000160613.8	.	.	PCSK7	ENSG00000160613.8	208	Promoter.Down	3.63556	57.9421	-7.57032	-3.63556	-27.5223	-48.7262
chr21:46560361-46560554	-3.12234	3.27104	-8.52211	1.56343e-08	1.79137e-05	179.317	138.57	128.064	14.7867	20.0225	9.0298	1	68913	80	0.313139	0.021606	0.0853093	7.30328	4.6418	193	Down2	.	.	ADARB1,PRED57,PRED58	ENSG00000197381.11,ENSG00000267857.1,ENSG00000268805.1	ADARB1	ENSG00000197381.11	11993	Intron	3.12234	81.6316	-7.80592	-3.12234	-24.3727	-46.7261
chr17:25524686-25524783	-3.16415	0.670839	-7.43177	1.59404e-07	6.58367e-05	59.4643	33.0854	44.5912	0	0	0	1	67966	81	0.338362	0.0860827	0	5.79287	3.4273	97	Down2	.	.	RP11-663N22.1	ENSG00000265246.1	RP11-663N22.1	ENSG00000265246.1	43905	Dis3 (3' distal regions)	3.16415	22.8568	-6.7975	-3.16415	-21.5083	-29.6301
chr20:55664826-55664911	-3.09508	0.656691	-7.16775	2.8643e-07	9.12454e-05	67.8593	50.3416	36.3475	0	0	0	1	68500	82	0.351547	0.0908799	0	5.92922	3.4273	85	Down2	.	.	AL117380.1,RP11-560A15.3,RP11-560A15.4	ENSG00000203266.2,ENSG00000231078.1,ENSG00000238644.1	RP11-560A15.4	ENSG00000231078.1	15887	Dis5 (5' distal regions)	3.09508	25.7581	-6.54298	-3.09508	-20.2511	-28.9075
chr17:74677403-74677554	-2.96402	2.42387	-8.16846	3.263e-08	2.67715e-05	108.23	106.267	81.842	9.4498	6.3979	11.5414	1	68444	83	0.34115	0.00517821	0.0485785	6.7661	4.30545	151	Down2	.	.	JMJD6,METTL23,MXRA7,RP11-318A15.2,ST6GALNAC1,Y_RNA	ENSG00000070495.10,ENSG00000070526.10,ENSG00000181038.9,ENSG00000182534.9,ENSG00000212418.1,ENSG00000261335.1	MXRA7	ENSG00000182534.9	7234	Intron	2.96402	53.9548	-7.48638	-2.96402	-22.1898	-38.6104
chr3:159724451-159724549	-3.24788	0.731268	-7.6296	1.03376e-07	5.36113e-05	68.6672	43.6637	37.8311	0	0	0	1	68428	84	0.357151	0.0420527	0	5.89339	3.4273	98	Down2	.	.	CTD-2049J23.3,IL12A	ENSG00000168811.2,ENSG00000242107.1	CTD-2049J23.3	ENSG00000242107.1	9263	Intron	3.24788	25.027	-6.98558	-3.24788	-22.6883	-32.1136
chr2:169203295-169203376	-3.10684	0.664774	-7.22022	2.54751e-07	8.41732e-05	59.342	66.0346	38.1424	0	0	0	1	68818	85	0.358298	0.0318104	0	6.002	3.4273	81	Down2	.	.	.	.	RN7SL95P	ENSG00000239230.2	94340	Intergenic	3.10684	27.2532	-6.59388	-3.10684	-20.4861	-29.7267
chr19:32831325-32831411	-2.99791	0.58242	-7.06905	3.57428e-07	0.000106389	44.7135	37.3172	50.2948	0	0	0	1	67904	86	0.355236	0.0353938	0	5.77095	3.4273	86	Down2	.	.	ZNF507	ENSG00000168813.12	ZNF507	ENSG00000168813.12	5090	Dis5 (5' distal regions)	2.99791	22.0542	-6.44681	-2.99791	-19.327	-26.3378
chr1:111173573-111173654	-2.83204	0.507844	-6.62835	9.75511e-07	0.000197998	47.4736	39.6207	38.1424	0	0	0	1	67751.5	88.5	0.358298	0.0112657	0	5.71008	3.4273	81	Down2	KCNA2	ENSG00000177301.9	.	.	KCNA2	ENSG00000177301.9	443	Promoter.Down	2.83204	20.8728	-6.01077	-2.83204	-17.0227	-22.8088
chr12:71127318-71127399	-2.83204	0.507844	-6.62835	9.75511e-07	0.000197998	47.4736	39.6207	38.1424	0	0	0	1	67751.5	88.5	0.358298	0.0112657	0	5.71008	3.4273	81	Down2	.	.	PTPRR	ENSG00000153233.8	PTPRR	ENSG00000153233.8	20973	Intron	2.83204	20.8728	-6.01077	-2.83204	-17.0227	-22.8088
chr16:61036899-61036980	-2.83204	0.507844	-6.62835	9.75511e-07	0.000197998	47.4736	39.6207	38.1424	0	0	0	1	67751.5	88.5	0.358298	0.0112657	0	5.71008	3.4273	81	Down2	.	.	.	.	RP11-51O6.1	ENSG00000224631.3	52839	Intergenic	2.83204	20.8728	-6.01077	-2.83204	-17.0227	-22.8088
chr7:22150099-22150180	-2.83204	0.507844	-6.62835	9.75511e-07	0.000197998	47.4736	39.6207	38.1424	0	0	0	1	67751.5	88.5	0.358298	0.0112657	0	5.71008	3.4273	81	Down2	.	.	RAPGEF5	ENSG00000136237.14	RAPGEF5	ENSG00000136237.14	25511	Dis3 (3' distal regions)	2.83204	20.8728	-6.01077	-2.83204	-17.0227	-22.8088
chr12:7294763-7294955	-4.06615	1.11539	-10.5759	2.99217e-10	2.12561e-06	55.0768	33.43	45.0557	0	0	0	1	67906	91	0.339816	0.06087	0	5.76963	3.4273	192	Down2	CLSTN3	ENSG00000139182.9	.	.	CLSTN3	ENSG00000139182.9	780	Promoter.Up	4.06615	22.2604	-9.52401	-4.06615	-38.726	-52.9237
chr13:22199642-22199754	-3.36041	1.58383	-7.14365	3.0231e-07	9.54481e-05	94.4173	105.066	60.6873	0	17.2515	0	1	68126	92	0.352289	0.0307119	0	6.57707	3.88748	112	Down2	.	.	FGF9,MICU2	ENSG00000102678.6,ENSG00000165487.9	MICU2	ENSG00000165487.9	21289	Dis5 (5' distal regions)	3.36041	46.237	-6.51955	-3.36041	-21.9084	-36.6808
chr21:46548601-46548768	-3.47996	1.91125	-8.91352	7.05965e-09	1.02349e-05	103.618	70.4632	55.5007	0	5.7849	5.2178	1	68769	93	0.344435	0.0686518	0.0186637	6.41048	3.82441	167	Down2	ADARB1	ENSG00000197381.11	.	.	ADARB1	ENSG00000197381.11	233	Promoter.Down	3.47996	40.0973	-8.15122	-3.47996	-28.3659	-45.7772
chr15:23467075-23467159	-2.9195	0.548012	-6.87691	5.52048e-07	0.000140563	45.7781	38.2057	44.1362	0	0	0	1	67832	94	0.35853	0.0109088	0	5.73777	3.4273	84	Down2	.	.	RP11-467N20.6,RP11-566K19.8	ENSG00000259233.1,ENSG00000259401.1	RP11-566K19.8	ENSG00000259401.1	34202	Exon	2.9195	21.3533	-6.25802	-2.9195	-18.2703	-24.6529
chr16:761874-761957	-3.26352	1.25113	-6.76873	7.06609e-07	0.000161956	92.6593	77.332	81.8913	17.1917	0	0	1	67788	95	0.257993	0.0165199	0	6.56231	3.88645	83	Down2	LA16c-380A1.1	ENSG00000259840.1	.	.	LA16c-380A1.1	ENSG00000259840.1	597	Promoter.Up	3.26352	44.8457	-6.15082	-3.26352	-20.0733	-33.3478
chr20:3199333-3199432	-3.53886	0.902346	-7.95032	5.17989e-08	3.50452e-05	116.526	54.0283	37.4489	0	0	0	1	68960	96	0.355729	0.105067	0	6.20023	3.4273	99	Down2	.	.	DDRGK1,ITPA,LZTS3,SLC4A11	ENSG00000088836.8,ENSG00000088899.10,ENSG00000125877.8,ENSG00000198171.8	ITPA	ENSG00000125877.8	2968	Exon	3.53886	34.6672	-7.28568	-3.53886	-25.783	-40.0222
chr17:40474897-40475068	-3.5302	2.75217	-7.76638	7.68606e-08	4.43911e-05	174.278	93.8386	130.086	0	11.2993	25.4789	1	68416	97	0.333581	0.0817765	0.237915	7.1261	4.35662	171	Down2	.	.	STAT3,STAT5A,STAT5B	ENSG00000126561.12,ENSG00000168610.10,ENSG00000173757.5	STAT3	ENSG00000168610.10	2012	Exon	3.5302	72.4968	-7.1143	-3.5302	-25.1149	-46.8711
chr17:41416427-41416519	-3.24971	1.23101	-7.73364	8.24917e-08	4.65089e-05	83.5948	58.1391	80.5966	0	0	9.4715	1	68754	98	0.37313	0.0106045	0	6.39325	3.73099	92	Down2	.	.	LINC00854	ENSG00000236383.3	LINC00854	ENSG00000236383.3	33089	Dis5 (5' distal regions)	3.24971	38.6337	-7.08359	-3.24971	-23.0196	-36.7868
chr18:47536299-47536390	-3.03082	0.60844	-7.17582	2.81309e-07	9.00176e-05	42.2567	47.0224	40.7411	0	0	0	1	68016	99	0.367514	0.0108302	0	5.75576	3.4273	91	Down2	.	.	RP11-813F20.4	ENSG00000267196.1	RP11-813F20.4	ENSG00000267196.1	38972	Intron	3.03082	21.67	-6.55082	-3.03082	-19.8543	-26.9116
chr20:60471422-60471547	-3.49306	0.836358	-8.65601	1.18843e-08	1.4556e-05	46.1443	42.7904	44.4893	0	0	0	1	68236	100	0.374359	0.010908	0	5.787	3.4273	125	Down2	.	.	.	.	TAF4	ENSG00000130699.12	84942	Intron	3.49306	22.2373	-7.92503	-3.49306	-27.6826	-37.8195
chr11:66849062-66849200	-3.12083	1.70821	-8.0925	3.82993e-08	2.86697e-05	76.6286	62.0151	62.6862	0	7.0006	6.3143	1	68047	101	0.30195	0.00316799	0.0205937	6.27775	3.89043	138	Down2	.	.	KDM2A,RHOD	ENSG00000173120.10,ENSG00000173156.2	RHOD	ENSG00000173156.2	24702	Dis5 (5' distal regions)	3.12083	35.7741	-7.41681	-3.12083	-23.1466	-36.237
chr12:4216698-4216780	-2.98952	0.60844	-6.71897	7.91956e-07	0.000173107	70.342	52.1834	30.1418	0	0	0	1	68309	102	0.325297	0.0907267	0	5.89052	3.4273	82	Down2	.	.	RP11-320N7.1	ENSG00000242444.3	RP11-320N7.1	ENSG00000242444.3	2602	Dis3 (3' distal regions)	2.98952	25.4445	-6.1013	-2.98952	-18.24	-25.9434
chr22:50714649-50714822	-3.93887	1.09827	-9.75568	1.36419e-09	3.87643e-06	66.6826	49.4687	32.1455	0	0	0	1	68356	103	0.33432	0.0909493	0	5.87012	3.4273	173	Down2	.	.	DENND6B,HDAC10,MAPK11,MAPK12,PLXNB2,TUBGCP6,XX-C283C717.1	ENSG00000100429.13,ENSG00000128159.7,ENSG00000185386.10,ENSG00000188130.9,ENSG00000196576.10,ENSG00000205593.7,ENSG00000227484.1	PLXNB2	ENSG00000196576.10	2448	Promoter.Down	3.93887	24.7161	-8.86512	-3.93887	-34.9186	-49.2424
chr1:112024386-112024548	-3.68958	1.70342	-8.295	2.50296e-08	2.38788e-05	77.1446	59.4311	72.4706	0	11.927	0	1	68272	104	0.306646	0.0183207	0	6.32333	3.78609	162	Down2	.	.	ADORA3,ATP5F1,C1orf162,RP11-552M11.4,RP11-552M11.8,WDR77,Y_RNA	ENSG00000116455.9,ENSG00000116459.6,ENSG00000121933.13,ENSG00000143110.7,ENSG00000199890.1,ENSG00000243960.1,ENSG00000260948.1	ADORA3	ENSG00000121933.13	6899	TES (transcription end sites)	3.68958	36.8289	-7.60155	-3.68958	-28.0465	-44.2525
chr6:33668375-33668468	-3.05879	1.41324	-6.38085	1.73276e-06	0.000287602	93.0329	80.5196	66.4416	0	20.776	0	1	67557	105	0.258366	0.0421975	0	6.49341	3.94448	93	Down2	UQCC2	ENSG00000137288.5	.	.	UQCC2	ENSG00000137288.5	1941	Promoter.Up	3.05879	43.4617	-5.76126	-3.05879	-17.6225	-29.0416
chr7:948600-948708	-3.28094	0.739351	-7.91801	5.54979e-08	3.71936e-05	44.5065	49.5259	40.0495	0	0	0	1	68248	106	0.365122	0.0310723	0	5.78964	3.4273	108	Down2	.	.	ADAP1,GET4,RP11-449P15.2,SUN1	ENSG00000105963.9,ENSG00000164828.13,ENSG00000239857.2,ENSG00000273151.1	ADAP1	ENSG00000105963.9	3347	Intron	3.28094	22.347	-7.25572	-3.28094	-23.8056	-32.5716
chr7:44605187-44605316	-3.41177	0.813927	-8.25473	2.7227e-08	2.38788e-05	52.1657	41.4636	33.5299	0	0	0	1	67876	107	0.340234	0.0617652	0	5.71697	3.4273	129	Down2	.	.	DDX56,NPC1L1,OGDH,RP11-52M17.1,TMED4	ENSG00000015520.10,ENSG00000105953.10,ENSG00000136271.6,ENSG00000158604.10,ENSG00000271586.1	DDX56	ENSG00000136271.6	2066	Exon	3.41177	21.1932	-7.565	-3.41177	-25.8101	-34.746
chr15:74924414-74924521	-3.20359	1.25113	-7.33173	1.98825e-07	7.55311e-05	98.8294	59.9865	46.1987	0	0	8.1437	1	68492	108	0.399969	0.0754638	0	6.25075	3.69834	107	Down2	.	.	ARID3B,CLK3,CTD-3154N5.1,EDC3	ENSG00000179151.7,ENSG00000179335.14,ENSG00000179361.13,ENSG00000260919.1	CLK3	ENSG00000179335.14	2912	Exon	3.20359	35.5264	-6.70153	-3.20359	-21.469	-33.5475
chr2:239266152-239266236	-2.91996	0.556095	-6.78055	6.87749e-07	0.000160187	57.2226	38.2057	36.7802	0	0	0	1	67943	109	0.353206	0.0112578	0	5.75723	3.4273	84	Down2	.	.	TRAF3IP1	ENSG00000204104.7	TRAF3IP1	ENSG00000204104.7	10328	Intron	2.91996	22.0347	-6.16257	-2.91996	-17.9945	-24.5154
chr5:134905993-134906076	-3.02588	1.12458	-6.82817	6.16873e-07	0.000150941	69.4945	64.4434	74.4467	0	11.6396	0	1	68381	110	0.279616	0.0202447	0	6.324	3.77995	83	Down2	.	.	CTC-321K16.1,CXCL14,NEUROG1	ENSG00000145824.8,ENSG00000181965.4,ENSG00000250167.1	CXCL14	ENSG00000145824.8	8679	Intron	3.02588	36.6707	-6.2098	-3.02588	-18.7901	-29.6133
chr7:100303064-100303156	-3.33848	0.765439	-7.57525	1.16377e-07	5.47356e-05	31.348	93.0226	53.7311	0	0	0	1	68433	111	0.330798	0.151696	0	6.03477	3.4273	92	Down2	POP7	ENSG00000172336.4	.	.	POP7	ENSG00000172336.4	521	Promoter.Up	3.33848	29.6836	-6.93413	-3.33848	-23.1495	-34.4211
chr14:24777451-24777538	-2.96474	1.10052	-6.6533	9.21015e-07	0.000192435	66.2993	61.4805	63.9214	0	11.1044	0	1	68201	112	0.260299	0.0107743	0	6.22173	3.76832	87	Down2	CIDEB,LTB4R2	ENSG00000136305.7,ENSG00000213906.5,ENSG00000272658.1	.	.	CIDEB	ENSG00000136305.7	0	Promoter.Up	2.96474	33.8009	-6.03573	-2.96474	-17.8944	-27.5858
chr12:8390138-8390286	-3.51012	1.38917	-8.4082	1.97793e-08	2.06633e-05	58.4599	65.053	50.1006	0	6.5276	0	1	68440	113	0.342415	0.031835	0	6.09493	3.65536	148	Down2	RP11-266K4.9	ENSG00000215241.3	.	.	RP11-266K4.9	ENSG00000215241.3	1612	Promoter.Down	3.51012	30.0235	-7.70379	-3.51012	-27.0412	-40.3371
chr20:60957856-60957998	-2.9412	2.81691	-7.61946	1.05681e-07	5.36113e-05	162.48	128.07	121.841	20.0974	20.4103	6.1365	1	68554	114	0.26778	0.0137963	0.00436218	7.20156	4.66263	142	Down2	.	.	CABLES2,LAMA5,RBBP8NL,RP11-157P1.5,RP5-908M14.5,RPS21	ENSG00000130701.3,ENSG00000130702.9,ENSG00000149679.7,ENSG00000171858.13,ENSG00000228812.3,ENSG00000233017.1	RPS21	ENSG00000171858.13	4175	Dis5 (5' distal regions)	2.9412	76.5058	-6.976	-2.9412	-20.5178	-38.765
chr15:28331392-28331558	-3.39075	2.47847	-8.17396	3.22544e-08	2.67715e-05	127.406	90.2207	100.503	0	11.6396	15.7478	1	68716	115	0.301119	0.0305115	0.0803124	6.85532	4.21359	166	Down2	.	.	HERC2,OCA2	ENSG00000104044.11,ENSG00000128731.11	OCA2	ENSG00000104044.11	12882	Intron	3.39075	57.5863	-7.49141	-3.39075	-25.4015	-44.9047
chr5:179720579-179720733	-3.62469	1.66401	-8.37204	2.13201e-08	2.10355e-05	81.1521	55.5719	72.2229	0	0	11.3166	1	68508	116	0.335685	0.0342918	0	6.31614	3.77297	154	Down2	CTB-129O4.1,MAPK9	ENSG00000050748.13,ENSG00000248367.1	.	.	CTB-129O4.1	ENSG00000248367.1	334	Promoter.Up	3.62469	36.7106	-7.67121	-3.62469	-27.8058	-43.8348
chr11:2997031-2997134	-3.13477	0.63926	-7.34001	1.9521e-07	7.45565e-05	37.3336	31.1581	53.9919	0	0	0	1	67607	117	0.329945	0.0526109	0	5.66464	3.4273	103	Down2	.	.	CARS,NAP1L4,PHLDA2	ENSG00000110619.12,ENSG00000181649.5,ENSG00000205531.8	NAP1L4	ENSG00000205531.8	5897	Intron	3.13477	20.4139	-6.7095	-3.13477	-21.0327	-27.9882
chr17:61970162-61970254	-3.08916	0.630671	-7.28875	2.18713e-07	7.96664e-05	52.2467	34.8835	47.0147	0	0	0	1	68320	118	0.345784	0.0316856	0	5.78065	3.4273	92	Down2	.	.	CD79B,CSH1,CSH2,CSHL1,GH1,GH2,RP11-630H24.3,RP11-630H24.4,SMARCD2,TCAM1P	ENSG00000007312.8,ENSG00000108604.11,ENSG00000136487.13,ENSG00000136488.10,ENSG00000204414.7,ENSG00000213218.5,ENSG00000240280.2,ENSG00000259333.1,ENSG00000259384.2,ENSG00000259533.1	CSH1	ENSG00000136488.10	3689	Dis5 (5' distal regions)	3.08916	22.3575	-6.66012	-3.08916	-20.5742	-28.1542
chr4:8178714-8178836	-3.3685	0.846581	-7.07547	3.52306e-07	0.000106389	78.7984	61.3797	20.2593	0	0	0	1	67653	119	0.270206	0.0749492	0	5.87079	3.4273	122	Down2	.	.	ABLIM2,SH3TC1	ENSG00000125089.12,ENSG00000163995.14	SH3TC1	ENSG00000125089.12	4964	TES (transcription end sites)	3.3685	26.7396	-6.45308	-3.3685	-21.7372	-31.3689
chr8:138859412-138859508	-3.05143	0.630671	-6.90751	5.14956e-07	0.000135992	70.0977	33.43	32.1827	0	0	0	1	67865	120	0.334482	0.0112058	0	5.74237	3.4273	96	Down2	.	.	RP11-238K6.2	ENSG00000254361.1	RP11-238K6.2	ENSG00000254361.1	5063	Intron	3.05143	22.6184	-6.28823	-3.05143	-19.1881	-26.35
chr8:134221644-134221794	-3.15363	1.73782	-8.13265	3.51865e-08	2.78839e-05	76.9072	64.1856	53.552	0	6.4406	5.8092	1	68289	121	0.319286	0.0525559	0.0197527	6.22954	3.86058	150	Down2	.	.	NDRG1,WISP1,WISP1-UT1	ENSG00000104415.9,ENSG00000104419.10,ENSG00000270132.1	WISP1	ENSG00000104415.9	18264	Intron	3.15363	34.4824	-7.45362	-3.15363	-23.506	-36.4346
chr15:90830038-90830131	-2.99109	0.596263	-6.86408	5.68401e-07	0.000142178	62.0219	34.5084	33.2208	0	0	0	1	67891	122	0.338935	0.0112215	0	5.71485	3.4273	93	Down2	RP11-697E2.9	ENSG00000271396.1	.	.	RP11-697E2.9	ENSG00000271396.1	1226	Promoter.Up	2.99109	21.6252	-6.24535	-2.99109	-18.6804	-25.3043
chr7:135197012-135197094	-3.15378	1.19916	-6.46155	1.4356e-06	0.000253691	82.0656	78.2751	75.3545	17.4014	0	0	1	67688	123	0.233262	0.0110157	0	6.48028	3.89005	82	Down2	.	.	CNOT4,NUP205	ENSG00000080802.14,ENSG00000155561.10	CNOT4	ENSG00000080802.14	2137	Dis5 (5' distal regions)	3.15378	42.1828	-5.84297	-3.15378	-18.4275	-30.1346
chr1:53951288-53951369	-2.86778	0.548012	-6.17386	2.81733e-06	0.000391339	71.2104	52.8276	22.8855	0	0	0	1	67914	124	0.286931	0.0906711	0	5.80662	3.4273	81	Down2	.	.	DMRTB1	ENSG00000143006.7	DMRTB1	ENSG00000143006.7	25639	Dis5 (5' distal regions)	2.86778	24.4872	-5.55016	-2.86778	-15.9166	-22.3839
chr12:113634864-113635036	-3.08812	2.21106	-8.47242	1.73197e-08	1.92639e-05	83.8378	62.1953	82.6271	8.296	5.6168	5.0661	1	68261	125	0.344133	0.00420947	0.0181396	6.43257	4.08981	172	Down2	.	.	C12orf52,CCDC42B,DDX54,IQCD,RP11-545P7.4,TPCN1,Y_RNA	ENSG00000123064.8,ENSG00000139405.11,ENSG00000166578.5,ENSG00000186710.7,ENSG00000186815.8,ENSG00000199899.1,ENSG00000201208.1,ENSG00000257286.1	RP11-545P7.4	ENSG00000257286.1	4898	Intron	3.08812	41.2732	-7.76146	-3.08812	-23.9683	-38.974
chr8:98834323-98834464	-3.37604	1.56975	-7.504	1.36009e-07	6.15412e-05	88.6342	60.6956	52.5879	0	0	12.36	1	68085	126	0.321145	0.0418274	0	6.25972	3.79518	141	Down2	.	.	KB-1589B1.3,KB-1589B1.4,KB-1907C4.2,LAPTM4B,MATN2,RNU7-177P,Y_RNA	ENSG00000104341.12,ENSG00000132561.9,ENSG00000202399.1,ENSG00000252910.1,ENSG00000253639.1,ENSG00000270682.1,ENSG00000270861.1	KB-1589B1.4	ENSG00000270861.1	31018	Intron	3.37604	35.7129	-6.86643	-3.37604	-23.1814	-36.2747
chr10:100022376-100022590	-4.20276	1.20439	-10.7643	2.13562e-10	1.89641e-06	67.3837	34.9921	37.5364	0	0	0	1	68277	127	0.346221	0.0206949	0	5.79916	3.4273	214	Down2	.	.	LOXL4,RP11-34A14.3	ENSG00000138131.3,ENSG00000230928.1	LOXL4	ENSG00000138131.3	5418	Exon	4.20276	23.3187	-9.67048	-4.20276	-40.6427	-56.3284
chr6:44189368-44189566	-2.75311	3.39497	-7.89616	5.81539e-08	3.83515e-05	150.513	124.265	134.192	21.6199	14.6377	17.6036	1	68370	128	0.288522	0.021136	0.0489578	7.1966	4.83643	198	Down2	SLC29A1	ENSG00000112759.12	.	.	SLC29A1	ENSG00000112759.12	1737	Promoter.Up	2.75311	77.1385	-7.23542	-2.75311	-19.9199	-37.7057
chr1:160221798-160221973	-4.09201	1.17405	-10.0702	7.55198e-10	2.97188e-06	82.4006	48.9033	35.309	0	0	0	1	68890	129	0.347484	0.093767	0	5.98866	3.4273	175	Down2	.	.	COPA,DCAF8,PEA15,PEX19,RP11-179G5.1,RP11-536C5.7,RP11-574F21.2	ENSG00000122218.10,ENSG00000132716.14,ENSG00000162734.8,ENSG00000162735.14,ENSG00000224261.2,ENSG00000227741.1,ENSG00000228606.1,ENSG00000258465.2	RP11-574F21.2	ENSG00000228606.1	9562	Intron	4.09201	27.7688	-9.12194	-4.09201	-37.3271	-54.4573
chr5:149588865-149588979	-3.19805	0.6911	-7.67401	9.3866e-08	5.07978e-05	42.164	37.5354	37.9417	0	0	0	1	67673	130	0.356053	0.00319622	0	5.64179	3.4273	114	Down2	.	.	CAMK2A,CDX1,SLC6A7	ENSG00000011083.4,ENSG00000070808.11,ENSG00000113722.12	SLC6A7	ENSG00000011083.4	19051	Exon	3.19805	19.6068	-7.02749	-3.19805	-22.4743	-29.5314
chr1:85575240-85575365	-3.51093	0.870767	-8.38627	2.06996e-08	2.07109e-05	69.2165	42.7904	34.6028	0	0	0	1	68609	131	0.344652	0.061805	0	5.85586	3.4273	125	Down2	.	.	WDR63	ENSG00000162643.8	WDR63	ENSG00000162643.8	16872	Intron	3.51093	24.435	-7.68404	-3.51093	-26.9781	-37.9159
chr12:52766487-52766568	-2.73215	0.459593	-6.30388	2.07481e-06	0.000324478	47.4736	39.6207	30.5139	0	0	0	1	67650	132	0.327017	0.054794	0	5.62851	3.4273	81	Down2	.	.	KRT124P,KRT82,KRT84,KRT85,RP11-1020M18.10,RP3-416H24.4	ENSG00000135443.4,ENSG00000161849.3,ENSG00000161850.2,ENSG00000257500.1,ENSG00000257844.1,ENSG00000258253.1	KRT85	ENSG00000135443.4	5222	Dis5 (5' distal regions)	2.73215	19.6014	-5.68302	-2.73215	-15.5269	-20.4007
chr1:1376358-1376495	-3.61564	1.94519	-7.31739	2.05245e-07	7.67388e-05	133.325	70.2762	90.2054	0	0	25.4417	1	67715	133	0.297346	0.0706442	0	6.72296	4.01083	137	Down2	.	.	ANKRD65,ATAD3B,ATAD3C,CCNL2,MRPL20,RP4-758J18.10,RP4-758J18.13,RP4-758J18.2,RP4-758J18.7,TMEM88B,VWA1	ENSG00000160072.15,ENSG00000179403.10,ENSG00000205116.3,ENSG00000215915.5,ENSG00000221978.7,ENSG00000224870.3,ENSG00000225285.1,ENSG00000225905.1,ENSG00000235098.4,ENSG00000242485.1,ENSG00000272455.1	VWA1	ENSG00000179403.10	5243	Exon	3.61564	53.208	-6.68773	-3.61564	-24.1804	-41.9304
chr17:33325313-33325509	-3.07918	2.48009	-8.05279	4.16577e-08	2.98921e-05	88.2863	81.8694	75.6621	14.5603	4.929	4.4458	1	67983	134	0.276329	0.0219294	0.0168509	6.53222	4.18664	196	Down2	LIG3	ENSG00000005156.7	.	.	LIG3	ENSG00000005156.7	538	Promoter.Down	3.07918	44.9588	-7.3803	-3.07918	-22.7253	-37.7778
chr14:95909000-95909163	-3.11843	1.71778	-8.06157	4.08901e-08	2.96407e-05	64.8757	59.0665	49.281	0	5.9269	5.3459	1	67885	135	0.314768	0.0279054	0.0189098	6.09148	3.83236	163	Down2	.	.	LINC00341,SYNE3	ENSG00000176438.8,ENSG00000229645.4	SYNE3	ENSG00000176438.8	13364	Intron	3.11843	30.7493	-7.38838	-3.11843	-23.0402	-34.6002
chr15:91477621-91477708	-2.66421	2.43351	-6.51082	1.28032e-06	0.000231431	243.097	122.961	120.74	16.4013	11.1044	30.0475	1	68551	136	0.275193	0.00507079	0.0974201	7.36327	4.8548	87	Down2	HDDC3,UNC45A	ENSG00000140553.12,ENSG00000184508.6	.	.	UNC45A	ENSG00000140553.12	808	Promoter.Up	2.66421	90.7254	-5.89268	-2.66421	-15.6993	-30.8098
chr2:232354903-232354990	-2.94117	1.35476	-6.01531	4.10169e-06	0.000501278	99.449	73.7765	63.9214	0	22.2089	0	1	67412	137	0.252676	0.0414177	0	6.46939	3.96585	87	Down2	.	.	NCL,NMUR1	ENSG00000115053.11,ENSG00000171596.6	NCL	ENSG00000115053.11	6551	Promoter.Down	2.94117	43.226	-5.38704	-2.94117	-15.8442	-26.0744
chr1:93426048-93426179	-2.94349	2.15415	-7.70866	8.70728e-08	4.81045e-05	66.0463	122.492	94.337	10.8925	7.3747	6.6517	1	68438	138	0.332164	0.0756005	0.0208179	6.67888	4.2462	131	Down2	FAM69A	ENSG00000154511.7	.	.	FAM69A	ENSG00000154511.7	879	Promoter.Down	2.94349	51.299	-7.06012	-2.94349	-20.7814	-35.7127
chr17:56076986-56077087	-3.25669	1.78608	-7.38537	1.76581e-07	7.02749e-05	114.219	95.3251	97.8863	14.1279	9.5652	0	1	68911	139	0.308185	0.00754451	0.0997039	6.81934	4.13653	101	Down2	.	.	CUEDC1,RP11-159D12.2,RP11-159D12.5,SRSF1,VEZF1	ENSG00000136450.8,ENSG00000136451.4,ENSG00000180891.8,ENSG00000264112.1,ENSG00000266086.1	RP11-159D12.2	ENSG00000264112.1	4775	Intron	3.25669	55.1872	-6.75306	-3.25669	-21.9926	-38.4791
chr19:10652240-10652392	-3.62677	2.80642	-7.27018	2.27932e-07	8.05574e-05	227.686	140.758	134.151	28.1628	0	17.1982	1	68972	140	0.290089	0.0131659	0.147293	7.43994	4.50495	152	Down2	.	.	AP1M2,ATG4D,CDKN2D,KEAP1,KRI1,S1PR5	ENSG00000079999.9,ENSG00000129347.15,ENSG00000129354.7,ENSG00000129355.6,ENSG00000130734.5,ENSG00000180739.12	ATG4D	ENSG00000130734.5	2180	Dis5 (5' distal regions)	3.62677	91.3259	-6.6422	-3.62677	-24.0897	-47.3441
chr2:105852224-105852311	-3.14473	0.670839	-7.24487	2.41135e-07	8.3385e-05	77.3492	36.8883	42.6143	0	0	0	1	68846	141	0.353617	0.0423045	0	5.92449	3.4273	87	Down2	.	.	GPR45,RP11-332H14.1	ENSG00000135973.1,ENSG00000272861.1	GPR45	ENSG00000135973.1	5890	Dis5 (5' distal regions)	3.14473	26.142	-6.61774	-3.14473	-20.811	-29.8355
chr1:19977741-19977876	-3.40966	1.85213	-8.08286	3.90878e-08	2.89245e-05	78.3314	87.1656	86.9647	10.5697	0	6.4546	1	68857	142	0.317485	0.000664463	0.111687	6.56713	3.98244	135	Down2	.	.	HTR6,NBL1,RPS14P3,TMCO4	ENSG00000158747.9,ENSG00000158748.3,ENSG00000162542.9,ENSG00000226396.1	NBL1	ENSG00000158747.9	3637	Intron	3.40966	44.9143	-7.40796	-3.40966	-25.2586	-41.9785
chr9:33466722-33466847	-3.19887	0.704942	-7.60025	1.10198e-07	5.39887e-05	38.4536	42.7904	29.6596	0	0	0	1	67390	143	0.323038	0.0321385	0	5.56686	3.4273	125	Down2	NOL6	ENSG00000165271.12	.	.	NOL6	ENSG00000165271.12	1530	Promoter.Up	3.19887	18.4839	-6.95783	-3.19887	-22.2572	-28.7046
chr19:18279068-18279201	-3.29638	1.28006	-7.58902	1.1293e-07	5.47356e-05	72.2812	48.2598	46.4592	0	7.2638	0	1	68299	144	0.333068	0.0112656	0	6.03239	3.67542	133	Down2	PIK3R2	ENSG00000105647.10	.	.	PIK3R2	ENSG00000105647.10	108	Promoter.Up	3.29638	29.044	-6.94719	-3.29638	-22.9006	-33.8415
chr16:67962468-67962604	-3.4858	0.816248	-8.18194	3.17176e-08	2.67715e-05	56.5494	23.5976	45.4344	0	0	0	1	67327	145	0.291168	0.0664209	0	5.66248	3.4273	136	Down2	CTRL	ENSG00000141086.13	.	.	CTRL	ENSG00000141086.13	974	Promoter.Down	3.4858	20.9302	-7.4987	-3.4858	-26.1389	-35.0535
chr16:58695183-58695330	-3.3518	1.31447	-7.78821	7.33261e-08	4.36705e-05	65.3973	50.9409	42.0345	0	6.572	0	1	68139	146	0.355766	0.0560699	0	5.97343	3.6566	147	Down2	.	.	CNOT1,SLC38A7,snoU13	ENSG00000103042.4,ENSG00000125107.12,ENSG00000239121.1	SLC38A7	ENSG00000103042.4	16152	Dis5 (5' distal regions)	3.3518	27.4908	-7.13474	-3.3518	-23.9142	-34.7881
chr1:113346896-113347068	-3.70286	1.52016	-8.092	3.83398e-08	2.86697e-05	106.195	55.9758	35.9248	0	5.6168	0	1	68604	147	0.407565	0.126119	0	6.15831	3.62933	172	Down2	.	.	RP11-426L16.8,RP3-522D1.1	ENSG00000215866.3,ENSG00000224167.1	RP11-426L16.8	ENSG00000215866.3	45332	Dis5 (5' distal regions)	3.70286	33.952	-7.41635	-3.70286	-27.4617	-42.3864
chr1:36181178-36181364	-2.9933	2.70819	-7.57235	1.17116e-07	5.47356e-05	108.538	126.531	73.0858	15.3432	5.194	9.3697	1	68586	148	0.343044	0.0435562	0.114828	6.79637	4.34425	186	Down2	C1orf216	ENSG00000142686.7	.	.	C1orf216	ENSG00000142686.7	1149	Promoter.Down	2.9933	56.3436	-6.93138	-2.9933	-20.7477	-36.4845
chr11:100018044-100018125	-2.7177	0.447415	-6.35845	1.82591e-06	0.000295139	35.6052	39.6207	38.1424	0	0	0	1	67691	151	0.348655	0.011352	0	5.60047	3.4273	81	Down2	.	.	CNTN5	ENSG00000149972.6	CNTN5	ENSG00000149972.6	43785	Intron	2.7177	18.8947	-5.73852	-2.7177	-15.5956	-20.2546
chr14:68134018-68134099	-2.7177	0.447415	-6.35845	1.82591e-06	0.000295139	35.6052	39.6207	38.1424	0	0	0	1	67691	151	0.348655	0.011352	0	5.60047	3.4273	81	Down2	.	.	5S_rRNA,ARG2,RDH11,RDH12,RP11-1012A1.4,VTI1B,Y_RNA	ENSG00000072042.8,ENSG00000081181.3,ENSG00000100568.6,ENSG00000139988.5,ENSG00000201529.1,ENSG00000258466.1,ENSG00000272253.1	VTI1B	ENSG00000100568.6	7107	Intron	2.7177	18.8947	-5.73852	-2.7177	-15.5956	-20.2546
chr5:137078867-137078948	-2.7177	0.447415	-6.35845	1.82591e-06	0.000295139	35.6052	39.6207	38.1424	0	0	0	1	67691	151	0.348655	0.011352	0	5.60047	3.4273	81	Down2	.	.	HNRNPA0,KLHL3,RP11-381K20.4,RP11-381K20.5	ENSG00000146021.10,ENSG00000177733.4,ENSG00000270237.1,ENSG00000270697.1	RP11-381K20.5	ENSG00000270237.1	2893	Dis5 (5' distal regions)	2.7177	18.8947	-5.73852	-2.7177	-15.5956	-20.2546
chr7:10929016-10929097	-2.7177	0.447415	-6.35845	1.82591e-06	0.000295139	35.6052	39.6207	38.1424	0	0	0	1	67691	151	0.348655	0.011352	0	5.60047	3.4273	81	Down2	.	.	NDUFA4,Y_RNA	ENSG00000189043.5,ENSG00000201774.1	Y_RNA	ENSG00000201774.1	12509	Dis5 (5' distal regions)	2.7177	18.8947	-5.73852	-2.7177	-15.5956	-20.2546
chr7:4869906-4869987	-2.7177	0.447415	-6.35845	1.82591e-06	0.000295139	35.6052	39.6207	38.1424	0	0	0	1	67691	151	0.348655	0.011352	0	5.60047	3.4273	81	Down2	RADIL	ENSG00000157927.12	.	.	RADIL	ENSG00000157927.12	1854	Promoter.Down	2.7177	18.8947	-5.73852	-2.7177	-15.5956	-20.2546
chr19:2275221-2275355	-3.46496	1.34127	-8.2581	2.70357e-08	2.38788e-05	57.3934	55.883	64.5575	0	7.2096	0	1	68707	154	0.304461	0.00787096	0	6.12796	3.67397	134	Down2	.	.	AMH,C19orf35,DOT1L,JSRP1,LINGO3,LSM7,OAZ1,PLEKHJ1,SF3A2	ENSG00000104885.13,ENSG00000104886.5,ENSG00000104897.5,ENSG00000104899.4,ENSG00000104904.8,ENSG00000130332.10,ENSG00000167476.6,ENSG00000188305.4,ENSG00000220008.2	OAZ1	ENSG00000104904.8	2698	Exon	3.46496	30.8406	-7.56806	-3.46496	-26.223	-39.4127
chr8:110338219-110338311	-3.24794	0.699688	-7.75017	7.95966e-08	4.52357e-05	41.7974	46.5113	60.4475	0	0	0	1	68906	155	0.371086	0.0314622	0	5.90312	3.4273	92	Down2	.	.	ENY2,NUDCD1,PKHD1L1,RP11-122A21.2	ENSG00000120526.6,ENSG00000120533.8,ENSG00000205038.7,ENSG00000250267.2	NUDCD1	ENSG00000120526.6	3811	Intron	3.24794	24.7927	-7.09911	-3.24794	-23.0574	-32.5455
chr8:21911652-21911762	-3.17577	1.73928	-7.23713	2.45328e-07	8.40853e-05	69.9156	106.976	89.8774	12.9719	0	7.9216	1	68605	156	0.330392	0.0504511	0.121198	6.62213	4.0731	110	Down2	DMTN	ENSG00000158856.13	.	.	DMTN	ENSG00000158856.13	567	Promoter.Up	3.17577	47.9438	-6.61025	-3.17577	-20.9927	-35.4713
chr2:85618514-85618604	-3.30811	0.723753	-7.87084	6.13943e-08	3.92918e-05	42.7262	47.5449	68.6564	0	0	0	1	68994	157	0.37415	0.0314579	0	5.97262	3.4273	90	Down2	ELMOD3	ENSG00000115459.13	.	.	ELMOD3	ENSG00000115459.13	1843	Promoter.Down	3.30811	26.4879	-7.21187	-3.30811	-23.8577	-34.3345
chr17:79116645-79116831	-2.82421	3.02478	-6.6942	8.38305e-07	0.00018101	180.897	103.525	86.3741	23.0147	10.388	9.3697	1	67819	158	0.30899	0.0508753	0.0239815	7.0069	4.60372	186	Down2	.	.	AATK,AATK-AS1,AZI1,BAIAP2,RP11-149I9.2	ENSG00000141577.9,ENSG00000175866.11,ENSG00000181409.7,ENSG00000225180.2,ENSG00000263167.1	RP11-149I9.2	ENSG00000263167.1	7074	Intron	2.82421	68.9282	-6.0766	-2.82421	-17.1616	-31.6572
chr2:128936913-128937009	-3.18253	0.696859	-7.446	1.54487e-07	6.49384e-05	40.0558	66.86	38.6192	0	0	0	1	68802	159	0.360037	0.0108246	0	5.85707	3.4273	96	Down2	UGGT1	ENSG00000136731.8	.	.	UGGT1	ENSG00000136731.8	352	Promoter.Up	3.18253	24.2558	-6.81111	-3.18253	-21.6766	-30.3984
chr19:11607295-11607387	-2.50846	1.96745	-6.36875	1.78244e-06	0.000294472	114.943	116.278	73.8802	15.5099	10.5009	9.4715	1	68185	160	0.316043	0.0032412	0.0240747	6.78872	4.48786	92	Down2	.	.	CNN1,CTC-398G3.1,CTC-398G3.2,CTC-398G3.6,ECSIT,ELAVL3,PRKCSH,RN7SL669P,ZNF653	ENSG00000130159.9,ENSG00000130175.5,ENSG00000130176.3,ENSG00000161914.5,ENSG00000196361.5,ENSG00000213303.3,ENSG00000213304.3,ENSG00000265149.1,ENSG00000267477.1	ZNF653	ENSG00000161914.5	8613	Intron	2.50846	56.7639	-5.74898	-2.50846	-14.4211	-25.405
chr5:137516062-137516193	-3.02732	1.66094	-7.70718	8.73532e-08	4.81045e-05	80.7232	57.1627	61.319	0	7.3747	6.6517	1	68398	161	0.296001	0.0205852	0.0211144	6.25755	3.90987	131	Down2	BRD8,KIF20A	ENSG00000112983.13,ENSG00000112984.7	.	.	KIF20A	ENSG00000112984.7	1152	Promoter.Up	3.02732	35.5386	-7.05872	-3.02732	-21.369	-33.3944
chr21:17702734-17702892	-2.66923	2.53705	-7.02473	3.94958e-07	0.00011223	109.52	108.33	66.4837	9.0311	12.2289	11.0301	1	68101	162	0.280471	0.00308318	0.025772	6.69247	4.42493	158	Down2	LINC00478	ENSG00000215386.6	.	.	LINC00478	ENSG00000215386.6	34	Promoter.Up	2.66923	52.7706	-6.40345	-2.66923	-17.0923	-29.579
chr11:3238378-3238677	-3.06089	3.22757	-8.59549	1.34486e-08	1.61928e-05	99.6707	82.2892	86.7963	9.5446	12.9242	5.8286	1	68431	163	0.302319	0.015311	0.0758252	6.645	4.32041	299	Down2	MRGPRG	ENSG00000182170.3	.	.	MRGPRG	ENSG00000182170.3	1367	Promoter.Up	3.06089	49.5089	-7.87132	-3.06089	-24.0933	-41.0397
chr9:129064442-129064547	-3.24891	1.22518	-7.46542	1.48029e-07	6.4121e-05	54.9337	61.1291	76.5028	0	9.2008	0	1	68675	164	0.323294	0.0312552	0	6.21752	3.72452	105	Down2	.	.	MVB12B,RP11-343J18.1	ENSG00000196814.10,ENSG00000228392.1	MVB12B	ENSG00000196814.10	24582	Dis5 (5' distal regions)	3.24891	33.6277	-6.82965	-3.24891	-22.1889	-34.1582
chr17:74454724-74454864	-3.45401	1.34049	-8.43377	1.87596e-08	1.98905e-05	68.6672	45.8469	57.3771	0	0	6.2241	1	68756	165	0.373026	0.0538475	0	6.0749	3.64684	140	Down2	.	.	AANAT,RHBDF2,RP11-666A8.1,UBE2O	ENSG00000129667.8,ENSG00000129673.5,ENSG00000175931.8,ENSG00000242931.1	AANAT	ENSG00000129673.5	5291	Intron	3.45401	29.6859	-7.72678	-3.45401	-26.6884	-39.684
chr15:42942744-42942893	-3.3976	1.9	-6.73551	7.62465e-07	0.00017033	167.751	64.6164	49.7643	9.5766	6.4838	0	1	68340	166	0.307371	0.075273	0.08591	6.54508	3.96032	149	Down2	.	.	STARD9	ENSG00000159433.7	STARD9	ENSG00000159433.7	15113	Intron	3.3976	49.6986	-6.11778	-3.3976	-20.7858	-35.4397
chr17:28605205-28605292	-2.80309	0.507844	-6.13036	3.12226e-06	0.000416408	55.2494	49.1844	21.3071	0	0	0	1	67410	167	0.2771	0.0349099	0	5.65099	3.4273	87	Down2	.	.	BLMH,RP11-354P11.2,SLC6A4	ENSG00000108576.5,ENSG00000108578.10,ENSG00000266120.1	BLMH	ENSG00000108578.10	5057	Intron	2.80309	20.9568	-5.50553	-2.80309	-15.4325	-20.7038
chr10:49714675-49714835	-3.39235	1.87396	-7.45658	1.50935e-07	6.44e-05	120.168	60.174	54.0669	8.9182	0	5.4461	1	68577	168	0.306109	0.0313211	0.103346	6.39981	3.91464	160	Down2	.	.	ARHGAP22,RP11-541M12.3	ENSG00000128805.10,ENSG00000231906.1	ARHGAP22	ENSG00000128805.10	12983	Intron	3.39235	41.4621	-6.82121	-3.39235	-23.1399	-37.6718
chr2:208610921-208611036	-3.3939	0.772004	-8.16075	3.31634e-08	2.67715e-05	33.4379	46.5113	53.7311	0	0	0	1	68445	169	0.339849	0.0434886	0	5.77216	3.4273	115	Down2	.	.	CCNYL1,FZD5,RP11-801F7.1	ENSG00000163249.5,ENSG00000163251.3,ENSG00000272851.1	CCNYL1	ENSG00000163249.5	3923	Intron	3.3939	22.28	-7.47934	-3.3939	-25.3841	-34.6997
chr2:40987337-40987437	-3.10684	0.664774	-7.22022	2.54751e-07	8.41732e-05	48.067	53.488	30.8954	0	0	0	1	68553	170	0.328758	0.0320759	0	5.75474	3.4273	100	Down2	.	.	.	.	SLC8A1	ENSG00000183023.14	149144	Intron	3.10684	22.0751	-6.59388	-3.10684	-20.4861	-27.9255
chr15:85421841-85421990	-3.3901	1.33635	-8.11404	3.65951e-08	2.79536e-05	70.9714	50.2572	41.4703	0	0	5.8482	1	68515	171	0.380325	0.0560779	0	5.99687	3.63608	149	Down2	.	.	ALPK3,SLC28A1	ENSG00000136383.6,ENSG00000156222.7	SLC28A1	ENSG00000156222.7	5896	Dis5 (5' distal regions)	3.3901	28.0912	-7.43658	-3.3901	-25.2107	-36.9025
chr10:82621803-82621884	-2.73315	0.459593	-6.25735	2.31438e-06	0.000348329	35.6052	52.8276	30.5139	0	0	0	1	67800.5	172.5	0.327017	0.0449528	0	5.63087	3.4273	81	Down2	.	.	.	.	RP11-20E23.1	ENSG00000233703.1	110816	Intergenic	2.73315	19.8244	-5.63557	-2.73315	-15.4029	-20.3098
chr11:11809454-11809535	-2.73315	0.459593	-6.25735	2.31438e-06	0.000348329	35.6052	52.8276	30.5139	0	0	0	1	67800.5	172.5	0.327017	0.0449528	0	5.63087	3.4273	81	Down2	.	.	RP11-756D7.1	ENSG00000255309.1	RP11-756D7.1	ENSG00000255309.1	28474	Dis5 (5' distal regions)	2.73315	19.8244	-5.63557	-2.73315	-15.4029	-20.3098
chr22:39266367-39266509	-3.44038	1.56616	-7.82505	6.77371e-08	4.18433e-05	60.93	60.2682	73.9748	0	0	12.2729	1	68375	174	0.262855	0.00321873	0	6.23959	3.79336	142	Down2	CBX6	ENSG00000183741.7	.	.	CBX6	ENSG00000183741.7	1713	Promoter.Down	3.44038	34.5743	-7.16917	-3.44038	-24.6647	-38.2583
chr8:10131512-10131621	-3.02599	0.616523	-7.06037	3.64483e-07	0.000106553	44.0982	39.2572	28.3444	0	0	0	1	67508	175	0.316689	0.0350108	0	5.57035	3.4273	109	Down2	.	.	MSRA	ENSG00000175806.10	MSRA	ENSG00000175806.10	27425	Intron	3.02599	18.6166	-6.43832	-3.02599	-19.4823	-25.1833
chr17:79568631-79568782	-3.57204	1.62827	-7.84266	6.52209e-08	4.13681e-05	63.6649	56.676	81.842	0	12.7958	0	1	68422	176	0.29522	0.0339244	0	6.27534	3.80416	151	Down2	.	.	C17orf70,NPLOC4,TSPAN10,Y_RNA	ENSG00000182446.9,ENSG00000182612.6,ENSG00000185504.12,ENSG00000207021.1	NPLOC4	ENSG00000182446.9	4286	Intron	3.57204	35.8298	-7.18561	-3.57204	-25.6673	-40.2001
chr20:31664668-31664820	-3.51181	1.40289	-7.87979	6.02282e-08	3.9132e-05	107.518	42.2274	40.6518	0	0	5.7327	1	68562	177	0.350582	0.0112734	0	6.09916	3.63272	152	Down2	.	.	AL121756.1,BPIFB3,BPIFB4,BPIFB6,HDHD1P3	ENSG00000167104.7,ENSG00000186190.7,ENSG00000186191.7,ENSG00000214245.3,ENSG00000263856.1	BPIFB4	ENSG00000186191.7	2631	Dis5 (5' distal regions)	3.51181	32.6884	-7.2202	-3.51181	-25.356	-38.7307
chr2:16669044-16669182	-3.40604	0.795772	-8.24074	2.80362e-08	2.39959e-05	48.7636	31.0075	35.8207	0	0	0	1	67780	178	0.329266	0.0420999	0	5.60705	3.4273	138	Down2	.	.	.	.	FAM49A	ENSG00000197872.7	73569	Dis5 (5' distal regions)	3.40604	19.2653	-7.55228	-3.40604	-25.7233	-33.6141
chr3:12943382-12943469	-2.86778	0.548012	-6.17386	2.81733e-06	0.000391339	66.2993	49.1844	21.3071	0	0	0	1	67736	179	0.2771	0.0909713	0	5.72543	3.4273	87	Down2	.	.	RP11-767C1.1	ENSG00000232746.1	RP11-767C1.1	ENSG00000232746.1	16672	Intron	2.86778	22.7985	-5.55016	-2.86778	-15.9166	-21.91
chr1:62054477-62054581	-3.14898	1.18663	-7.47219	1.45843e-07	6.38959e-05	55.4619	61.7169	65.3556	0	0	8.3786	1	68768	180	0.305231	0.0169561	0	6.15956	3.70428	104	Down2	.	.	.	.	RP11-430G17.1	ENSG00000223920.2	65286	Dis5 (5' distal regions)	3.14898	31.8188	-6.83611	-3.14898	-21.5268	-32.6372
chr2:105911448-105911567	-3.3939	0.772004	-8.16075	3.31634e-08	2.67715e-05	32.314	44.9479	51.925	0	0	0	1	68326	181	0.335053	0.0435199	0	5.73281	3.4273	119	Down2	.	.	AC012360.4,C2orf49,RP11-332H14.1,RP11-332H14.2,TGFBRAP1	ENSG00000135966.8,ENSG00000135974.5,ENSG00000235319.1,ENSG00000272861.1,ENSG00000272994.1	TGFBRAP1	ENSG00000135966.8	13212	Intron	3.3939	21.5311	-7.47934	-3.3939	-25.3841	-34.3392
chr12:112825215-112825368	-3.77723	0.96102	-9.5678	1.95334e-09	4.62543e-06	37.6996	41.9514	52.5019	0	0	0	1	68695	182	0.356664	0.0314501	0	5.76728	3.4273	153	Down2	.	.	HECTD4,PTPN11,RPL6	ENSG00000089009.11,ENSG00000173064.6,ENSG00000179295.11	HECTD4	ENSG00000173064.6	5319	Dis5 (5' distal regions)	3.77723	22.0255	-8.70922	-3.77723	-32.8967	-44.8122
chr12:130396093-130396174	-2.92336	0.568272	-6.60858	1.02104e-06	0.000203176	47.4736	66.0346	30.5139	0	0	0	1	68723.5	183.5	0.327017	0.100926	0	5.83123	3.4273	81	Down2	.	.	TMEM132D	ENSG00000151952.10	TMEM132D	ENSG00000151952.10	7882	Dis5 (5' distal regions)	2.92336	24.0037	-5.99096	-2.92336	-17.5137	-24.4843
chr20:31850538-31850619	-2.92336	0.568272	-6.60858	1.02104e-06	0.000203176	47.4736	66.0346	30.5139	0	0	0	1	68723.5	183.5	0.327017	0.100926	0	5.83123	3.4273	81	Down2	.	.	BPIFA1,BPIFA3,BPIFB1,RP11-49G10.3	ENSG00000125999.6,ENSG00000131059.7,ENSG00000198183.7,ENSG00000224876.1	BPIFB1	ENSG00000125999.6	10668	Dis5 (5' distal regions)	2.92336	24.0037	-5.99096	-2.92336	-17.5137	-24.4843
chr12:45937743-45937824	-2.81905	0.507844	-6.42219	1.5734e-06	0.000269333	59.342	39.6207	30.5139	0	0	0	1	68396	185	0.327017	0.0754196	0	5.71772	3.4273	81	Down2	.	.	RNU6-671P	ENSG00000239178.1	RNU6-671P	ENSG00000239178.1	10619	Intron	2.81905	21.5794	-5.80316	-2.81905	-16.3594	-22.1459
chr19:16889763-16889928	-3.63933	1.45581	-7.89494	5.83055e-08	3.83515e-05	58.263	64.8339	48.6836	8.648	0	0	1	68208	186	0.317356	0.0318405	0	6.08084	3.71101	165	Down2	.	.	CTD-2538G9.6,NWD1	ENSG00000188039.9,ENSG00000269799.1	CTD-2538G9.6	ENSG00000269799.1	22310	Intron	3.63933	30.0714	-7.23429	-3.63933	-26.328	-39.2908
chr17:76247093-76247290	-2.51957	3.45102	-6.97992	4.37028e-07	0.000120802	151.277	141.187	109.781	14.4864	24.52	22.1162	1	68123	187	0.27164	0.0189758	0.0299566	7.16697	4.94581	197	Down2	.	.	AFMID,BIRC5,RP11-219G17.4,RP11-219G17.6,TMEM235	ENSG00000089685.10,ENSG00000183077.11,ENSG00000204277.1,ENSG00000204278.8,ENSG00000267624.1	TMEM235	ENSG00000204278.8	18971	Promoter.Up	2.51957	77.2278	-6.35949	-2.51957	-16.0232	-30.3376
chr1:32211296-32211464	-3.2519	2.04076	-7.3841	1.77075e-07	7.02749e-05	85.8339	76.4114	62.5263	8.4935	0	10.3735	1	68424	188	0.304847	0.0340605	0.0467088	6.41167	4.03183	168	Down2	BAI2	ENSG00000121753.8	.	.	BAI2	ENSG00000121753.8	963	Intron	3.2519	40.6064	-6.75184	-3.2519	-21.9563	-35.5508
chr13:30282117-30282316	-3.38842	1.57644	-7.37371	1.81188e-07	7.11126e-05	53.1394	48.3811	40.3658	0	9.7094	0	1	67104	189	0.273807	0.0281217	0	5.85321	3.73662	199	Down2	.	.	.	.	SLC7A1	ENSG00000139514.8	112292	Intergenic	3.38842	25.266	-6.74187	-3.38842	-22.8443	-32.425
chr16:49442001-49442136	-3.23222	0.739351	-7.42733	1.6097e-07	6.60993e-05	49.8473	39.6207	22.8855	0	0	0	1	67387	190	0.286931	0.0699069	0	5.54945	3.4273	135	Down2	.	.	C16orf78,RP11-189E14.3,RP11-189E14.5	ENSG00000166152.3,ENSG00000262950.1,ENSG00000263110.1	C16orf78	ENSG00000166152.3	34267	Dis5 (5' distal regions)	3.23222	18.7256	-6.79325	-3.23222	-21.9573	-28.4353
chr11:62448400-62448530	-3.02048	1.63787	-7.62226	1.0504e-07	5.36113e-05	73.9492	49.3735	71.297	0	7.4314	6.7029	1	68332	191	0.327871	0.0107011	0.0211906	6.22432	3.91278	130	Down2	UBXN1	ENSG00000162191.9	.	.	UBXN1	ENSG00000162191.9	1833	Promoter.Up	3.02048	34.7923	-6.97864	-3.02048	-21.0789	-32.7521
chr16:20786202-20786336	-3.44748	0.854095	-8.12181	3.60001e-08	2.78839e-05	50.2193	55.883	27.6675	0	0	0	1	68518	192	0.313309	0.0320358	0	5.75084	3.4273	134	Down2	.	.	AC004381.6,AC004381.7,ACSM3,ERI2,THUMPD1	ENSG00000005187.7,ENSG00000005189.15,ENSG00000066654.8,ENSG00000196678.9,ENSG00000260510.1	ACSM3	ENSG00000005187.7	4720	Intron	3.44748	22.295	-7.4437	-3.44748	-25.662	-35.0867
chr5:156904026-156904175	-3.35152	0.779519	-8.12035	3.61114e-08	2.78839e-05	38.7117	35.898	29.0292	0	0	0	1	67262	193	0.320029	0.0225929	0	5.49556	3.4273	149	Down2	.	.	ADAM19,CTB-109A12.1,NIPAL4	ENSG00000135074.11,ENSG00000172548.10,ENSG00000251405.2	NIPAL4	ENSG00000172548.10	16689	Intron	3.35152	17.2732	-7.44236	-3.35152	-24.9432	-31.4737
chr9:3467717-3467854	-2.70952	2.46406	-7.01913	3.99977e-07	0.000113203	98.2391	132.744	81.1849	10.4154	7.0517	19.0813	1	68362	194	0.306855	0.0537739	0.0840219	6.81858	4.48596	137	Down2	AL365202.1	ENSG00000203286.4	.	.	AL365202.1	ENSG00000203286.4	1328	Promoter.Down	2.70952	58.1194	-6.39797	-2.70952	-17.3354	-30.7137
chr20:60712026-60712178	-3.33477	1.80509	-7.40136	1.70455e-07	6.88009e-05	88.5445	49.2653	77.2384	9.3876	6.3558	0	1	68064	195	0.342032	0.0400262	0.0851492	6.33352	3.95225	152	Down2	.	.	LSM14B,MTG2,PSMA7,SS18L1	ENSG00000101181.13,ENSG00000101182.10,ENSG00000149657.15,ENSG00000184402.10	PSMA7	ENSG00000101182.10	2275	Intron	3.33477	38.4653	-6.76839	-3.33477	-22.571	-36.0282
chr19:46692836-46692920	-2.8398	0.501516	-6.3864	1.71043e-06	0.000286573	22.8891	50.9409	51.4923	0	0	0	1	67453	196	0.286953	0.00319955	0	5.65986	3.4273	84	Down2	.	.	AC006262.10,AC006262.5,AC006262.6,IGFL1,IGFL2	ENSG00000188293.5,ENSG00000204866.4,ENSG00000268460.1,ENSG00000268621.1,ENSG00000269745.1	AC006262.5	ENSG00000268621.1	13267	Exon	2.8398	20.887	-5.7669	-2.8398	-16.3768	-21.948
chr1:19670989-19671070	-2.80344	0.487583	-6.56557	1.12776e-06	0.000215636	35.6052	39.6207	45.7709	0	0	0	1	68342	197	0.348655	0.0314194	0	5.67018	3.4273	81	Down2	.	.	AKR7A2,CAPZB,PQLC2,RN7SL85P,RP4-657E11.10	ENSG00000040487.8,ENSG00000053371.8,ENSG00000077549.13,ENSG00000265192.1,ENSG00000270728.1	PQLC2	ENSG00000040487.8	19741	Intron	2.80344	20.1661	-5.94778	-2.80344	-16.6742	-22.1041
chr19:39964959-39965040	-2.65941	0.96102	-5.71336	8.4498e-06	0.000807894	71.2104	52.8276	45.7709	0	11.927	0	1	67776	198	0.290509	0.0420017	0	6.05618	3.78609	81	Down2	SUPT5H	ENSG00000196235.9	.	.	SUPT5H	ENSG00000196235.9	1475	Promoter.Up	2.65941	30.2893	-5.07315	-2.65941	-13.4916	-20.1752
chr8:124077947-124078047	-3.1621	0.660767	-7.47115	1.46176e-07	6.38959e-05	48.067	32.0928	49.4326	0	0	0	1	68601	199	0.33409	0.00835039	0	5.73702	3.4273	100	Down2	.	.	DERL1,RNY4P5,TBC1D31	ENSG00000136986.5,ENSG00000156787.12,ENSG00000199678.1	TBC1D31	ENSG00000156787.12	6874	Intron	3.1621	21.5987	-6.83512	-3.1621	-21.6133	-29.2663
chr1:19201839-19201946	-2.87576	1.07809	-6.48872	1.3477e-06	0.000241767	44.9224	69.9843	40.4238	0	0	8.1437	1	67729	200	0.331315	0.0310727	0	5.9373	3.69834	107	Down2	.	.	ALDH4A1,IFFO2,RP13-279N23.2,TAS1R2	ENSG00000159423.12,ENSG00000169991.6,ENSG00000179002.5,ENSG00000255275.3	ALDH4A1	ENSG00000159423.12	10168	Exon	2.87576	27.2457	-5.87041	-2.87576	-16.8819	-24.4948
chr8:74585388-74585491	-2.99109	0.596263	-6.86408	5.68401e-07	0.000142178	56.0004	31.1581	29.9955	0	0	0	1	67744	201	0.324615	0.0111631	0	5.59971	3.4273	103	Down2	.	.	RP11-463D19.1	ENSG00000254538.1	RP11-463D19.1	ENSG00000254538.1	2712	Exon	2.99109	19.5257	-6.24535	-2.99109	-18.6804	-24.5142
chr2:219552251-219552405	-3.71922	0.949359	-8.91581	7.02734e-09	1.02349e-05	68.6672	27.786	40.1239	0	0	0	1	68521	202	0.313906	0.104779	0	5.74967	3.4273	154	Down2	STK36	ENSG00000163482.7	.	.	STK36	ENSG00000163482.7	1156	Promoter.Up	3.71922	22.7629	-8.15321	-3.71922	-30.3236	-41.7222
chr20:30150763-30150948	-3.07181	2.86606	-7.83482	6.63283e-08	4.14206e-05	103.929	109.867	123.582	23.1391	10.4442	4.7101	1	68584	203	0.256058	0.0156173	0.153074	6.94189	4.48014	185	Down2	.	.	HM13,ID1,RP3-324O17.4	ENSG00000101294.12,ENSG00000101898.5,ENSG00000125968.7	HM13	ENSG00000101294.12	2913	Promoter.Up	3.07181	62.6118	-7.1783	-3.07181	-22.0503	-39.7686
chr7:103047397-103047564	-3.45703	1.36644	-7.31329	2.0712e-07	7.70347e-05	57.5653	51.246	40.7005	8.5444	0	0	1	67131	204	0.311614	0.0348638	0	5.9113	3.70843	167	Down2	.	.	CTB-107G13.1,SLC26A5,Y_RNA	ENSG00000170615.10,ENSG00000234715.1,ENSG00000251852.1,ENSG00000252047.1	SLC26A5	ENSG00000170615.10	14406	Intron	3.45703	26.3427	-6.68378	-3.45703	-23.106	-33.1997
chr20:62685821-62685974	-3.55474	1.39208	-7.62937	1.03427e-07	5.36113e-05	62.8327	48.9433	56.5405	9.3262	0	0	1	67903	205	0.29663	0.0314828	0	6.05788	3.72753	153	Down2	.	.	C20orf201,LINC00176,OPRL1,RGS19,RP13-152O15.5,SOX18,TCEA2,ZNF512B	ENSG00000125510.11,ENSG00000171695.6,ENSG00000171700.9,ENSG00000171703.12,ENSG00000196421.3,ENSG00000196700.3,ENSG00000203883.5,ENSG00000237371.1	RP13-152O15.5	ENSG00000237371.1	2183	Intron	3.55474	29.6071	-6.98536	-3.55474	-24.8312	-36.8947
chr17:72653698-72653873	-2.85708	2.80496	-6.75884	7.22789e-07	0.000163523	142.828	116.145	77.6798	24.4614	5.5205	9.9586	1	68061	206	0.334069	0.0584151	0.117933	6.90569	4.51195	175	Down2	.	.	CD300E,CD300LF,CTD-2006K23.2,RAB37	ENSG00000172794.15,ENSG00000186074.14,ENSG00000186407.4,ENSG00000264659.1	RAB37	ENSG00000172794.15	12845	Dis5 (5' distal regions)	2.85708	62.7656	-6.14099	-2.85708	-17.5453	-31.662
chr5:43631578-43631668	-2.80299	1.02984	-6.30224	2.08283e-06	0.000324478	74.7709	47.5449	48.0595	0	0	9.682	1	68200	207	0.301446	0.00319747	0	6.054	3.73597	90	Down2	.	.	CTD-2210P15.2,NNT	ENSG00000112992.12,ENSG00000249286.1	NNT	ENSG00000112992.12	13180	Intron	2.80299	30.0095	-5.68135	-2.80299	-15.9248	-23.7517
chr12:44170461-44170542	-2.83236	0.507844	-6.57728	1.09762e-06	0.000212464	35.6052	52.8276	38.1424	0	0	0	1	68546.5	209.5	0.348655	0.020308	0	5.71243	3.4273	81	Down2	.	.	IRAK4,PUS7L,RP11-210N13.1,TWF1	ENSG00000129317.10,ENSG00000151239.9,ENSG00000198001.9,ENSG00000257896.1	IRAK4	ENSG00000198001.9	2863	Intron	2.83236	21.0959	-5.95955	-2.83236	-16.8796	-22.6914
chr2:86745797-86745878	-2.83236	0.507844	-6.57728	1.09762e-06	0.000212464	35.6052	52.8276	38.1424	0	0	0	1	68546.5	209.5	0.348655	0.020308	0	5.71243	3.4273	81	Down2	.	.	AC015971.2,CHMP3,KDM3A	ENSG00000115548.12,ENSG00000115561.10,ENSG00000228363.2	CHMP3	ENSG00000115561.10	6139	Intron	2.83236	21.0959	-5.95955	-2.83236	-16.8796	-22.6914
chr6:10954911-10954992	-2.83236	0.507844	-6.57728	1.09762e-06	0.000212464	35.6052	52.8276	38.1424	0	0	0	1	68546.5	209.5	0.348655	0.020308	0	5.71243	3.4273	81	Down2	.	.	SYCP2L	ENSG00000153157.8	SYCP2L	ENSG00000153157.8	8549	Intron	2.83236	21.0959	-5.95955	-2.83236	-16.8796	-22.6914
chr8:71060339-71060420	-2.83236	0.507844	-6.57728	1.09762e-06	0.000212464	35.6052	52.8276	38.1424	0	0	0	1	68546.5	209.5	0.348655	0.020308	0	5.71243	3.4273	81	Down2	NCOA2	ENSG00000140396.8	.	.	NCOA2	ENSG00000140396.8	202	Promoter.Down	2.83236	21.0959	-5.95955	-2.83236	-16.8796	-22.6914
chr8:37943931-37944061	-3.34283	2.2087	-7.30499	2.1097e-07	7.80578e-05	125.714	82.2892	123.582	10.9763	0	20.1087	1	68882	212	0.339146	0.00476438	0.16892	6.90069	4.27238	130	Down2	.	.	ASH2L,EIF4EBP1,KB-1836B5.1,KB-1836B5.4,RP11-90P5.4,RP11-90P5.5	ENSG00000129691.11,ENSG00000187840.4,ENSG00000240015.2,ENSG00000253437.1,ENSG00000260949.1,ENSG00000272128.1	KB-1836B5.4	ENSG00000272128.1	12929	Dis5 (5' distal regions)	3.34283	60.4449	-6.67578	-3.34283	-22.316	-39.9118
chr6:126274310-126274412	-3.00001	1.38917	-6.39828	1.66367e-06	0.000282213	65.9743	94.3906	54.5212	0	0	17.0858	1	68012	213	0.294419	0.0552175	0	6.33553	3.88463	102	Down2	.	.	HINT3,NCOA7,TRMT11	ENSG00000066651.13,ENSG00000111911.5,ENSG00000111912.14	HINT3	ENSG00000111911.5	3516	Dis5 (5' distal regions)	3.00001	38.662	-5.77893	-3.00001	-17.3369	-27.7108
chr17:80739782-80739943	-2.9336	2.82025	-7.37778	1.79566e-07	7.08677e-05	137.334	119.6	107.462	26.5884	12.0011	5.4123	1	68596	214	0.260622	0.0297537	0.16216	7.04067	4.58216	161	Down2	.	.	AC068014.2,FN3K,RP11-388C12.5,RP11-388C12.8,RP11-567O16.1,TBCD	ENSG00000141556.16,ENSG00000167363.9,ENSG00000262410.1,ENSG00000263098.1,ENSG00000263321.1,ENSG00000265461.1	AC068014.2	ENSG00000265461.1	3332	Intron	2.9336	68.0665	-6.74578	-2.9336	-19.7894	-36.398
chr1:5953893-5953974	-2.61966	0.399164	-6.08195	3.50149e-06	0.000448185	35.6052	39.6207	30.5139	0	0	0	1	67563	216	0.327017	0.0320997	0	5.51891	3.4273	81	Down2	AL356261.1	ENSG00000266687.1	.	.	AL356261.1	ENSG00000266687.1	11	Promoter.Down	2.61966	17.6233	-5.45575	-2.61966	-14.2922	-18.1519
chr5:56434066-56434147	-2.61966	0.399164	-6.08195	3.50149e-06	0.000448185	35.6052	39.6207	30.5139	0	0	0	1	67563	216	0.327017	0.0320997	0	5.51891	3.4273	81	Down2	.	.	GPBP1,RP11-101B14.1,Y_RNA	ENSG00000062194.11,ENSG00000207293.1,ENSG00000250480.3	RP11-101B14.1	ENSG00000250480.3	17443	Dis5 (5' distal regions)	2.61966	17.6233	-5.45575	-2.61966	-14.2922	-18.1519
chr6:24695931-24696012	-2.61966	0.399164	-6.08195	3.50149e-06	0.000448185	35.6052	39.6207	30.5139	0	0	0	1	67563	216	0.327017	0.0320997	0	5.51891	3.4273	81	Down2	.	.	ACOT13,C6orf62,KIAA0319,RP1-30M3.5,RP1-30M3.6,RP3-369A17.4,TDP2	ENSG00000111802.9,ENSG00000112304.6,ENSG00000112308.8,ENSG00000137261.9,ENSG00000224164.1,ENSG00000272345.1,ENSG00000272402.1	RP1-30M3.5	ENSG00000272345.1	6010	Intron	2.61966	17.6233	-5.45575	-2.61966	-14.2922	-18.1519
chr2:38059864-38059965	-3.22025	1.7583	-7.27742	2.24289e-07	7.96664e-05	95.1822	95.3251	104.004	14.1279	9.5652	0	1	69102	218	0.287954	0.000428617	0.0997039	6.76622	4.13653	101	Down2	.	.	AC010878.3	ENSG00000225402.1	AC010878.3	ENSG00000225402.1	15806	Intron	3.22025	53.0341	-6.64919	-3.22025	-21.4121	-37.1
chr12:49457848-49457985	-3.34681	1.80293	-7.52776	1.29109e-07	5.87934e-05	77.1879	62.4677	94.7157	10.4154	7.0517	0	1	68763	219	0.322299	0.0601888	0.0890696	6.45785	3.99535	137	Down2	.	.	DHH,KMT2D,LMBR1L,PRKAG1,RHEBL1,RP11-386G11.8	ENSG00000139549.2,ENSG00000139636.11,ENSG00000167548.10,ENSG00000167550.6,ENSG00000181929.7,ENSG00000257346.1	KMT2D	ENSG00000167548.10	4291	TES (transcription end sites)	3.34681	41.9731	-6.88904	-3.34681	-23.0563	-37.6555
chr11:47475888-47476048	-2.60715	2.22646	-7.06899	3.5748e-07	0.000106389	66.0921	73.546	69.5146	8.9182	6.038	10.8922	1	67194	220	0.280453	0.0147302	0.0475755	6.32944	4.26823	160	Down2	.	.	CELF1,PSMC3,RAPSN,RNU6-1302P,RP11-750H9.5,SLC39A13	ENSG00000149187.13,ENSG00000165915.9,ENSG00000165916.4,ENSG00000165917.5,ENSG00000252327.1,ENSG00000255197.1	RAPSN	ENSG00000165917.5	5158	Dis5 (5' distal regions)	2.60715	39.1668	-6.44675	-2.60715	-16.8077	-26.9573
chr3:195800241-195800393	-3.41081	2.12598	-7.14893	2.98753e-07	9.47461e-05	126.492	77.4168	81.3036	18.7752	6.3558	0	1	68446	221	0.297739	0.0141414	0.242367	6.69583	4.13621	152	Down2	.	.	TFRC	ENSG00000072274.8	TFRC	ENSG00000072274.8	3670	Promoter.Down	3.41081	51.7239	-6.52469	-3.41081	-22.2544	-38.3223
chr12:47701647-47701802	-3.45622	1.40837	-7.56468	1.19092e-07	5.52954e-05	74.4263	75.9184	31.892	0	6.2328	0	1	68672	222	0.412975	0.00579211	0	6.08818	3.64709	155	Down2	.	.	RP11-493L12.3,RP11-493L12.5,RP11-493L12.6	ENSG00000257924.1,ENSG00000257925.1,ENSG00000258116.1	RP11-493L12.3	ENSG00000257925.1	28843	Dis5 (5' distal regions)	3.45622	31.4116	-6.92412	-3.45622	-23.9313	-36.153
chr4:84174064-84174203	-3.42101	0.79619	-8.39027	2.05285e-08	2.07109e-05	34.5806	38.4806	40.0084	0	0	0	1	67973	223	0.344561	0.0116264	0	5.59672	3.4273	139	Down2	.	.	COQ2,RP11-576N17.2,RP11-576N17.3,RP11-576N17.5	ENSG00000173085.9,ENSG00000248401.2,ENSG00000250057.1,ENSG00000250677.1	RP11-576N17.5	ENSG00000250057.1	5698	Dis5 (5' distal regions)	3.42101	18.8449	-7.68764	-3.42101	-26.2995	-34.1275
chr9:131614443-131614582	-3.44748	0.854095	-8.12181	3.60001e-08	2.78839e-05	48.4128	53.8728	26.6723	0	0	0	1	68490	224	0.308193	0.0320699	0	5.70903	3.4273	139	Down2	.	.	C9orf114,CCBL1,ENDOG,LRRC8A	ENSG00000136802.7,ENSG00000167136.6,ENSG00000171097.9,ENSG00000198917.7	CCBL1	ENSG00000171097.9	5307	Intron	3.44748	21.493	-7.4437	-3.44748	-25.662	-34.6962
chr22:43486210-43486422	-2.70408	2.68765	-7.22129	2.54144e-07	8.41732e-05	99.7617	65.5985	67.0371	6.7307	13.671	8.2205	1	67581	225	0.277729	0.00635584	0.0411812	6.44148	4.32837	212	Down2	AL022237.3,TTLL1	ENSG00000100271.12,ENSG00000234735.1	.	.	TTLL1	ENSG00000100271.12	776	Promoter.Up	2.70408	43.5033	-6.59492	-2.70408	-17.8332	-29.3961
chr11:71736290-71736440	-3.70558	1.52593	-7.55747	1.20984e-07	5.58091e-05	102.543	78.4491	41.1938	9.5128	0	0	1	68829	226	0.450636	0.0789301	0	6.33406	3.73197	150	Down2	NUMA1	ENSG00000137497.13	.	.	NUMA1	ENSG00000137497.13	394	Promoter.Up	3.70558	38.6164	-6.91727	-3.70558	-25.6325	-40.9576
chr1:39558157-39558259	-3.1621	0.660767	-7.47115	1.46176e-07	6.38959e-05	47.1245	31.4635	48.4633	0	0	0	1	68597	227	0.331313	0.00835341	0	5.71433	3.4273	102	Down2	.	.	MACF1	ENSG00000127603.19	MACF1	ENSG00000127603.19	8318	Intron	3.1621	21.1752	-6.83512	-3.1621	-21.6133	-29.0887
chr1:43379170-43379257	-2.8886	0.548012	-6.47891	1.37879e-06	0.000244259	66.2993	36.8883	28.4095	0	0	0	1	68377	228	0.31701	0.0751919	0	5.71124	3.4273	87	Down2	.	.	RP11-342M1.6,RP11-342M1.7,SLC2A1	ENSG00000117394.15,ENSG00000233708.1,ENSG00000237090.1	SLC2A1	ENSG00000117394.15	17540	Dis5 (5' distal regions)	2.8886	21.9328	-5.8605	-2.8886	-16.9286	-23.0307
chr2:232551998-232552166	-2.71962	3.09409	-6.83211	6.1135e-07	0.000150276	165.946	140.088	95.6285	8.4935	17.2515	25.9339	1	68751	229	0.301862	0.0467626	0.120125	7.14509	4.75736	168	Down2	.	.	MGC4771,PTMA	ENSG00000187514.10,ENSG00000269363.1	PTMA	ENSG00000187514.10	19440	Dis5 (5' distal regions)	2.71962	75.5568	-6.21371	-2.71962	-16.8989	-31.8373
chr8:120886797-120886878	-2.96336	1.89789	-6.20264	2.63242e-06	0.000376267	130.552	132.069	114.427	35.2324	0	10.7577	1	67740	230	0.214793	0.00319711	0.334876	7.08959	4.45929	81	Down2	DEPTOR,KB-1471A8.1	ENSG00000155792.5,ENSG00000245330.4	.	.	KB-1471A8.1	ENSG00000245330.4	69	Promoter.Up	2.96336	70.5065	-5.57964	-2.96336	-16.5345	-30.6607
chr1:120286834-120286970	-3.34784	0.779519	-8.06923	4.02315e-08	2.9464e-05	35.3434	47.1953	31.8041	0	0	0	1	68010	231	0.332823	0.0309151	0	5.59834	3.4273	136	Down2	.	.	HMGCS2,PHGDH	ENSG00000092621.7,ENSG00000134240.7	PHGDH	ENSG00000092621.7	4749	Exon	3.34784	19.0571	-7.39543	-3.34784	-24.7587	-32.2425
chr11:116613654-116613770	-2.52895	1.93644	-6.59278	1.05898e-06	0.000208391	82.8741	64.5545	79.9018	12.301	8.3283	7.5119	1	67361	232	0.30968	0.0106117	0.02198	6.42871	4.32435	116	Down2	.	.	AP006216.10,AP006216.11,APOA5,BUD13,ZNF259	ENSG00000109917.6,ENSG00000110243.7,ENSG00000137656.7,ENSG00000226645.1,ENSG00000231611.1	BUD13	ENSG00000137656.7	19783	Dis5 (5' distal regions)	2.52895	42.5786	-5.97511	-2.52895	-15.1108	-24.7707
chr1:35764207-35764342	-3.28283	0.769446	-7.4698	1.4661e-07	6.38959e-05	56.9683	39.6207	22.8855	0	0	0	1	67833	233	0.286931	0.111929	0	5.60287	3.4273	135	Down2	.	.	RN7SL136P,ZMYM4	ENSG00000146463.7,ENSG00000263591.1	ZMYM4	ENSG00000146463.7	29573	Intron	3.28283	19.9124	-6.83384	-3.28283	-22.4343	-29.6224
chr11:133920520-133920649	-3.32784	0.79619	-7.48627	1.41404e-07	6.35771e-05	67.0702	41.4636	23.9499	0	0	0	1	68378	234	0.29322	0.149557	0	5.70199	3.4273	129	Down2	.	.	JAM3,RP11-713P17.3,RP11-713P17.4,RP11-713P17.5	ENSG00000166086.8,ENSG00000204241.3,ENSG00000254648.1,ENSG00000255406.1	RP11-713P17.3	ENSG00000204241.3	11982	Dis5 (5' distal regions)	3.32784	22.0806	-6.84954	-3.32784	-22.7941	-31.074
chr9:12640174-12640259	-2.55859	1.42918	-6.14886	2.98867e-06	0.000403635	90.4791	62.9271	65.4255	0	11.3657	10.2515	1	68260	235	0.258213	0.011409	0.0251612	6.3721	4.09592	85	Down2	.	.	TYRP1	ENSG00000107165.8	TYRP1	ENSG00000107165.8	45181	Dis5 (5' distal regions)	2.55859	40.0748	-5.52452	-2.55859	-14.135	-22.8078
chr16:84096475-84096581	-3.15732	0.670839	-7.27858	2.23712e-07	7.96664e-05	27.2077	60.5524	40.8052	0	0	0	1	68268	236	0.310968	0.115112	0	5.69697	3.4273	106	Down2	MBTPS1	ENSG00000140943.12	.	.	MBTPS1	ENSG00000140943.12	1239	Promoter.Up	3.15732	21.4275	-6.65031	-3.15732	-20.9972	-28.3626
chr1:211798539-211798636	-2.86778	0.548012	-6.17386	2.81733e-06	0.000391339	59.4643	44.1138	19.1105	0	0	0	1	67470	237	0.262279	0.0913134	0	5.60413	3.4273	97	Down2	.	.	NEK2,RP11-354K1.1,RP11-354K1.2,RP11-359E8.5,SLC30A1	ENSG00000117650.8,ENSG00000170385.9,ENSG00000227764.1,ENSG00000228792.2,ENSG00000261314.1	RP11-354K1.1	ENSG00000227764.1	14402	Dis5 (5' distal regions)	2.86778	20.4481	-5.55016	-2.86778	-15.9166	-21.1912
chr2:96676982-96677081	-2.67991	1.50376	-6.54486	1.18314e-06	0.000222352	77.684	75.6396	56.1734	0	9.7584	8.8018	1	68513	238	0.304835	0.00777644	0.0238093	6.32139	4.02527	99	Down2	.	.	ANKRD36C,GPAT2	ENSG00000174501.10,ENSG00000186281.8	ANKRD36C	ENSG00000174501.10	19441	Promoter.Down	2.67991	38.0095	-5.92696	-2.67991	-15.8837	-25.2737
chr17:18935174-18935276	-2.81568	1.02552	-6.18527	2.7425e-06	0.000386556	56.5494	41.9514	48.4633	0	9.4714	0	1	67675	239	0.280411	0.0423168	0	5.89357	3.73099	102	Down2	.	.	FAM83G,GRAP,RP11-160E2.17,RP11-28B23.1,SLC5A10	ENSG00000154016.9,ENSG00000154025.11,ENSG00000188522.10,ENSG00000230197.2,ENSG00000263045.1	GRAP	ENSG00000154016.9	10523	Promoter.Down	2.81568	26.0726	-5.56185	-2.81568	-15.6604	-22.434
chr1:32681358-32681480	-3.55094	0.829354	-8.03762	4.30196e-08	3.05607e-05	23.6395	52.6111	70.9074	0	0	0	1	68118	240	0.291413	0.0906412	0	5.81386	3.4273	122	Down2	TMEM234	ENSG00000160055.15	.	.	TMEM234	ENSG00000160055.15	0	Promoter.Up	3.55094	24.5263	-7.36633	-3.55094	-26.1574	-36.8031
chr8:142394809-142394904	-2.9553	1.51601	-5.74737	7.78551e-06	0.000767094	91.0743	78.8244	71.5472	0	30.508	0	1	66570	241	0.180166	0.0279443	0	6.50603	4.07383	95	Down2	.	.	CTD-3064M3.1,CTD-3064M3.3,CTD-3064M3.4,CTD-3064M3.7,GPR20,PTP4A3	ENSG00000184489.7,ENSG00000204882.3,ENSG00000244998.1,ENSG00000253595.1,ENSG00000261655.1,ENSG00000271959.1	PTP4A3	ENSG00000184489.7	7190	Dis5 (5' distal regions)	2.9553	45.3256	-5.10871	-2.9553	-15.0978	-25.1502
chr3:125640727-125640846	-2.99791	0.58242	-7.06905	3.57428e-07	0.000106389	32.314	26.9687	36.3475	0	0	0	1	66944	242	0.309736	0.0352708	0	5.408	3.4273	119	Down2	.	.	ALG1L,ROPN1B,RP11-379B18.5,RP11-666A20.3,RP11-666A20.4	ENSG00000114547.5,ENSG00000189366.5,ENSG00000241288.3,ENSG00000241439.1,ENSG00000248787.1	RP11-666A20.4	ENSG00000248787.1	11612	Intron	2.99791	15.9384	-6.44681	-2.99791	-19.327	-23.7504
chr22:38039430-38039524	-3.31906	1.78143	-6.30257	2.08123e-06	0.000324478	122.724	79.663	131.47	0	41.1101	0	1	66736	243	0.245234	0.0192249	0	6.90371	4.18379	94	Down2	SH3BP1	ENSG00000100092.16	.	.	SH3BP1	ENSG00000100092.16	0	Promoter.Up	3.31906	62.4945	-5.68168	-3.31906	-18.8578	-33.9957
chr2:166150365-166150463	-3.13323	0.63926	-7.27934	2.23337e-07	7.96664e-05	29.4288	43.6637	56.7466	0	0	0	1	68556	244	0.321944	0.0799154	0	5.72388	3.4273	98	Down2	SCN2A	ENSG00000136531.9	.	.	SCN2A	ENSG00000136531.9	79	Promoter.Up	3.13323	21.6398	-6.65104	-3.13323	-20.8392	-28.2345
chr17:25928807-25928909	-2.65943	2.39875	-6.85668	5.78061e-07	0.000144087	131.949	104.878	139.332	13.9893	28.4143	8.5429	1	68619	245	0.273613	0.015076	0.114852	7.08001	4.73051	102	Down2	KSR1	ENSG00000141068.9	.	.	KSR1	ENSG00000141068.9	491	Promoter.Down	2.65943	71.1843	-6.23803	-2.65943	-16.5896	-30.8308
chr6:44064583-44064731	-3.19431	1.72085	-8.28128	2.57568e-08	2.38788e-05	58.4599	57.8249	75.1509	0	6.5276	5.8877	1	68840	246	0.298518	0.00322482	0.0198885	6.21252	3.86528	148	Down2	.	.	MRPL14,RP5-1120P11.1,RP5-1120P11.3,RP5-1120P11.4,TMEM63B	ENSG00000137216.14,ENSG00000180992.5,ENSG00000183239.5,ENSG00000231881.1,ENSG00000237686.2	RP5-1120P11.4	ENSG00000183239.5	7150	Dis5 (5' distal regions)	3.19431	33.9752	-7.58911	-3.19431	-24.242	-37.4238
chr3:184521168-184521296	-3.1923	1.26634	-7.19338	2.70481e-07	8.77385e-05	67.5942	75.2175	33.7918	0	0	6.8076	1	68711	247	0.425313	0.0315639	0	6.06503	3.66309	128	Down2	.	.	RP11-329B9.1,VPS8	ENSG00000156931.11,ENSG00000229433.1	VPS8	ENSG00000156931.11	8636	Dis5 (5' distal regions)	3.1923	30.5685	-6.56786	-3.1923	-20.9666	-31.4343
chr12:6149273-6149397	-2.98261	1.13493	-6.71998	7.90123e-07	0.000173107	69.7747	43.1355	34.8819	0	0	7.0272	1	67855	248	0.356618	0.0618135	0	5.86525	3.66907	124	Down2	.	.	VWF	ENSG00000110799.9	VWF	ENSG00000110799.9	18181	Intron	2.98261	25.8032	-6.10231	-2.98261	-18.2008	-25.9942
chr2:97175200-97175357	-2.64149	2.01093	-6.88585	5.4094e-07	0.000139231	79.6014	54.5101	55.1	9.0886	6.1534	5.5502	1	67159	249	0.281256	0.00318592	0.0190427	6.18906	4.1394	157	Down2	NEURL3	ENSG00000163121.5	.	.	NEURL3	ENSG00000163121.5	1354	Promoter.Up	2.64149	35.0006	-6.26685	-2.64149	-16.5538	-25.7629
chr13:27203556-27203637	-2.55892	0.366511	-5.88484	5.59878e-06	0.000613141	23.7368	39.6207	38.1424	0	0	0	1	67067	250	0.291982	0.011352	0	5.45827	3.4273	81	Down2	.	.	WASF3	ENSG00000132970.8	WASF3	ENSG00000132970.8	12447	Intron	2.55892	16.9167	-5.25191	-2.55892	-13.4392	-16.8428
chr15:76622747-76622880	-3.19473	0.721195	-7.11963	3.1903e-07	0.000100281	28.9125	64.3465	23.2296	0	0	0	1	67217	251	0.288993	0.0622803	0	5.54258	3.4273	133	Down2	.	.	ETFA,ISL2,RP11-685G9.2,RP11-685G9.4,SCAPER	ENSG00000140374.11,ENSG00000140386.8,ENSG00000159556.5,ENSG00000259514.1,ENSG00000270036.1	ISL2	ENSG00000159556.5	6186	Dis5 (5' distal regions)	3.19473	19.4148	-6.49617	-3.19473	-20.7535	-27.1859
chr2:75103545-75103637	-2.89716	1.10052	-6.17095	2.83676e-06	0.000391339	94.0441	58.1391	40.2983	0	10.5009	0	1	68634	252	0.393889	0.104974	0	6.16397	3.75486	92	Down2	.	.	AC104135.2,AC104135.3,HK2,RP11-259N19.1	ENSG00000159399.5,ENSG00000204792.2,ENSG00000236209.1,ENSG00000272711.1	HK2	ENSG00000159399.5	22085	Intron	2.89716	33.8304	-5.54718	-2.89716	-16.0711	-24.7809
chr2:235459311-235459399	-2.65941	0.96102	-5.71336	8.4498e-06	0.000807894	65.5459	48.6254	42.13	0	10.9783	0	1	67714	253	0.288559	0.0420524	0	5.95684	3.76554	88	Down2	.	.	.	.	ARL4C	ENSG00000188042.5	53614	Intergenic	2.65941	27.8799	-5.07315	-2.65941	-13.4916	-19.7057
chr17:79075617-79075837	-2.66913	3.47392	-6.81694	6.32885e-07	0.00015189	144.201	155.601	95.4948	12.9719	13.1739	27.7257	1	68623	254	0.328264	0.0208699	0.00395722	7.12842	4.80521	220	Down2	BAIAP2	ENSG00000175866.11	.	.	BAIAP2	ENSG00000175866.11	1966	Promoter.Up	2.66913	74.8615	-6.19868	-2.66913	-16.5451	-31.1051
chr6:36986499-36986740	-2.52795	3.11541	-7.05446	3.69366e-07	0.00010719	99.7241	71.0214	84.6097	11.8416	12.026	14.4627	1	67306	255	0.269589	0.047855	0.0038534	6.57225	4.55489	241	Down2	.	.	FGD2,MTCH1	ENSG00000137409.14,ENSG00000146192.10	FGD2	ENSG00000146192.10	2579	Intron	2.52795	48.9476	-6.43254	-2.52795	-16.2611	-27.6198
chr13:20161886-20162079	-3.51302	2.16421	-7.5733	1.16873e-07	5.47356e-05	89.6587	66.5136	76.8382	14.7867	5.0056	0	1	68502	256	0.291981	0.041571	0.205406	6.45817	4.02692	193	Down2	.	.	MPHOSPH8	ENSG00000196199.9	MPHOSPH8	ENSG00000196199.9	45710	Promoter.Down	3.51302	42.1338	-6.93228	-3.51302	-24.3533	-39.8132
chr11:5226171-5226315	-3.34991	1.29792	-8.02813	4.38942e-08	3.08733e-05	40.0558	66.86	51.4923	0	0	6.0512	1	68699	257	0.380613	0.0728514	0	5.96849	3.64192	144	Down2	AC104389.16	ENSG00000224091.1	.	.	AC104389.16	ENSG00000224091.1	0	Promoter.Up	3.34991	27.4099	-7.35759	-3.34991	-24.6472	-35.824
chr5:67548601-67548717	-2.9195	0.548012	-6.87691	5.52048e-07	0.000140563	33.1497	27.6662	31.9607	0	0	0	1	66958	258	0.313303	0.0108399	0	5.37904	3.4273	116	Down2	.	.	PIK3R1	ENSG00000145675.10	PIK3R1	ENSG00000145675.10	12875	Intron	2.9195	15.4628	-6.25802	-2.9195	-18.2703	-22.2259
chr9:3240775-3240953	-2.2561	3.21753	-5.95444	4.74142e-06	0.000548565	151.222	102.168	93.7275	16.0327	27.1373	19.5815	1	66953	259	0.235224	0.024367	0.0540462	6.95535	4.97023	178	Down2	.	.	RFX3	ENSG00000080298.11	RFX3	ENSG00000080298.11	16247	Intron	2.2561	68.3115	-5.32409	-2.2561	-12.0117	-22.1111
chr16:85693442-85693688	-4.17087	1.16502	-11.2109	9.75519e-11	1.155e-06	35.171	34.7889	40.1891	0	0	0	1	68078	260	0.345404	0.00323589	0	5.56717	3.4273	246	Down2	GSE1	ENSG00000131149.13	.	.	GSE1	ENSG00000131149.13	1409	Promoter.Up	4.17087	18.3582	-10.0108	-4.17087	-41.7536	-53.7312
chr19:42585834-42585915	-2.71096	0.995428	-5.72737	8.16951e-06	0.00078919	47.4736	92.4484	45.7709	0	11.927	0	1	68021	261	0.320018	0.010825	0	6.12467	3.78609	81	Down2	CTB-59C6.3	ENSG00000268525.1	.	.	CTB-59C6.3	ENSG00000268525.1	1575	Promoter.Up	2.71096	32.9367	-5.0878	-2.71096	-13.7928	-21.1123
chr15:85388935-85389038	-3.0023	0.636431	-6.29519	2.11754e-06	0.000329165	56.0004	62.3161	17.9973	0	0	0	1	67743	262	0.254196	0.031901	0	5.6993	3.4273	103	Down2	.	.	ALPK3,SLC28A1	ENSG00000136383.6,ENSG00000156222.7	ALPK3	ENSG00000136383.6	17723	Intron	3.0023	22.719	-5.67417	-3.0023	-17.0355	-23.4255
chr2:232347529-232347719	-2.98104	2.19325	-7.60985	1.07918e-07	5.36113e-05	101.194	56.3032	52.0343	7.5101	5.0847	4.5862	1	68453	263	0.303658	0.0231869	0.0171565	6.28221	4.03885	190	Down2	NCL	ENSG00000115053.11	.	.	NCL	ENSG00000115053.11	634	Promoter.Down	2.98104	37.7854	-6.9669	-2.98104	-20.7686	-32.9945
chr17:7124342-7124446	-2.88954	1.83591	-7.06521	3.60532e-07	0.000106389	83.1929	102.862	83.1798	0	9.2893	16.7573	1	68926	264	0.267611	4.53915e-05	0.156589	6.64518	4.17826	104	Down2	ACADVL,DLG4	ENSG00000072778.15,ENSG00000132535.14	.	.	ACADVL	ENSG00000072778.15	153	Promoter.Up	2.88954	49.2135	-6.44306	-2.88954	-18.6175	-31.665
chr17:41387238-41387405	-2.52683	2.68822	-6.94723	4.70587e-07	0.00012778	92.1044	96.0862	85.101	17.0888	11.5699	10.4357	1	67818	265	0.265938	0.0121527	0.0248873	6.66892	4.56191	167	Down2	.	.	LINC00854,NBR1,TMEM106A	ENSG00000184988.4,ENSG00000188554.9,ENSG00000236383.3	LINC00854	ENSG00000236383.3	3900	Dis5 (5' distal regions)	2.52683	52.0643	-6.32736	-2.52683	-15.9882	-27.5765
chr2:219137528-219137737	-2.52308	3.50923	-7.27984	2.23088e-07	7.96664e-05	124.192	122.843	135.999	27.3093	18.4897	16.6771	1	68027	266	0.236173	0.00303683	0.0280984	7.11178	4.96622	209	Down2	PNKD	ENSG00000127838.9	.	.	PNKD	ENSG00000127838.9	1425	Promoter.Down	2.52308	74.2517	-6.65152	-2.52308	-16.7823	-31.4923
chr17:2916400-2916530	-3.0916	0.656691	-7.08493	3.44889e-07	0.000106063	29.5797	49.3735	23.7657	0	0	0	1	67115	267	0.29215	0.0624122	0	5.4512	3.4273	130	Down2	.	.	CTD-3060P21.1,RAP1GAP2	ENSG00000132359.9,ENSG00000262884.1	RAP1GAP2	ENSG00000132359.9	5005	Intron	3.0916	17.1198	-6.46232	-3.0916	-19.9789	-25.1366
chr9:7234329-7234428	-3.06265	1.13262	-6.82715	6.18306e-07	0.000150941	67.9735	43.2226	68.6564	0	9.7584	0	1	68764	268	0.366086	0.00293238	0	6.12152	3.73777	99	Down2	.	.	.	.	KDM4C	ENSG00000107077.13	106422	Intergenic	3.06265	31.6018	-6.2088	-3.06265	-19.0154	-28.7749
chr3:183484911-183485045	-3.21359	1.51601	-6.85195	5.84328e-07	0.00014513	71.7418	87.8161	41.5012	0	0	13.0056	1	68470	269	0.391076	0.0598085	0	6.23235	3.80843	134	Down2	.	.	YEATS2	ENSG00000163872.11	YEATS2	ENSG00000163872.11	8735	Intron	3.21359	35.6775	-6.23334	-3.21359	-20.0314	-31.3372
chr1:201865164-201865333	-2.44567	2.40859	-6.51915	1.25579e-06	0.000229418	91.0144	69.6293	58.5001	8.4433	11.433	10.3122	1	67208	270	0.269687	0.0503625	0.0252114	6.37067	4.37737	169	Down2	RP11-307B6.3	ENSG00000223774.1	.	.	RP11-307B6.3	ENSG00000223774.1	1896	Promoter.Up	2.44567	41.5554	-5.90108	-2.44567	-14.4321	-23.5092
chr21:35955162-35955333	-3.2804	2.56997	-7.22912	2.4975e-07	8.40853e-05	151.791	100.094	79.4968	0	11.2993	20.3831	1	69038	271	0.301437	0.0647315	0.165286	6.87772	4.28374	171	Down2	.	.	RCAN1	ENSG00000159200.13	RCAN1	ENSG00000159200.13	22685	Intron	3.2804	60.5107	-6.60249	-3.2804	-21.6588	-38.7465
chr19:2648625-2648765	-2.64258	2.04792	-6.56432	1.13101e-06	0.000215636	89.2673	91.6937	48.5499	10.1922	6.9006	6.2241	1	68093	272	0.295801	0.00771604	0.0201709	6.40439	4.20569	140	Down2	.	.	CTC-265F19.1,CTC-265F19.2,CTC-265F19.3,GNG7	ENSG00000176533.8,ENSG00000267214.1,ENSG00000267412.1,ENSG00000267749.1	CTC-265F19.1	ENSG00000267749.1	4774	Intron	2.64258	42.138	-5.94653	-2.64258	-15.7142	-25.6905
chr12:6147383-6147534	-3.26982	1.26177	-7.61425	1.06889e-07	5.36113e-05	70.0314	35.4225	40.921	0	0	5.7707	1	68215	273	0.35055	0.0422769	0	5.85226	3.63383	151	Down2	.	.	VWF	ENSG00000110799.9	VWF	ENSG00000110799.9	16291	Intron	3.26982	25.3576	-6.97107	-3.26982	-22.7941	-32.3883
chr14:77251221-77251419	-2.96954	2.42075	-7.32534	2.01662e-07	7.59631e-05	121.381	54.0283	62.4149	7.2066	9.7584	4.4009	1	68506	274	0.289505	0.0420421	0.0681778	6.41892	4.14928	198	Down2	RP11-488C13.5	ENSG00000258301.2	.	.	RP11-488C13.5	ENSG00000258301.2	1079	Promoter.Down	2.96954	43.1984	-6.69538	-2.96954	-19.8822	-32.7143
chr17:80111798-80112035	-2.76949	3.24646	-6.68301	8.60137e-07	0.000182398	166.308	72.2201	91.2521	12.0415	16.3053	11.0301	1	68531	275	0.287873	0.0661939	0.0215148	6.83845	4.57154	237	Down2	CCDC57,RP11-1376P16.2	ENSG00000176155.14,ENSG00000265678.1	.	.	RP11-1376P16.2	ENSG00000265678.1	492	Promoter.Up	2.76949	61.5261	-6.06543	-2.76949	-16.7982	-30.1705
chr2:175562055-175562208	-3.13176	1.93302	-6.64309	9.42919e-07	0.000195289	94.249	41.9514	84.8108	9.3262	0	11.3906	1	67450	276	0.327465	0.0306223	0.0483531	6.33759	4.0748	153	Down2	.	.	WIPF1	ENSG00000115935.12	WIPF1	ENSG00000115935.12	14411	Intron	3.13176	40.288	-6.02553	-3.13176	-18.8705	-30.4914
chr8:11271399-11271480	-2.55625	0.366511	-5.9412	4.89351e-06	0.000559804	35.6052	26.4138	38.1424	0	0	0	1	67428	277	0.306835	0.0205901	0	5.45427	3.4273	81	Down2	.	.	C8orf12,FAM167A	ENSG00000154319.10,ENSG00000184608.4	C8orf12	ENSG00000184608.4	19950	Intron	2.55625	16.6936	-5.31038	-2.55625	-13.5746	-16.9386
chr13:95272754-95272842	-2.84596	0.497927	-6.36266	1.808e-06	0.000295139	32.773	24.3127	63.1951	0	0	0	1	67443	278	0.295305	0.0849087	0	5.59489	3.4273	88	Down2	.	.	GPR180,TGDS	ENSG00000088451.6,ENSG00000152749.7	GPR180	ENSG00000152749.7	18597	Intron	2.84596	20.0468	-5.7428	-2.84596	-16.3438	-21.6259
chr2:170078380-170078476	-2.8886	0.548012	-6.47891	1.37879e-06	0.000244259	60.0838	33.43	25.7461	0	0	0	1	68184	279	0.303267	0.0747587	0	5.60069	3.4273	96	Down2	.	.	LRP2	ENSG00000081479.8	LRP2	ENSG00000081479.8	39420	Intron	2.8886	19.8767	-5.8605	-2.8886	-16.9286	-22.3401
chr1:46813820-46814041	-3.56919	2.22827	-7.57398	1.16699e-07	5.47356e-05	78.2992	91.9703	55.9192	12.9132	4.3714	0	1	68690	280	0.353784	0.0471633	0.1861	6.40615	3.97054	221	Down2	.	.	FAAH,LRRC41,NSUN4,RP4-603I14.3,UQCRH	ENSG00000117480.11,ENSG00000117481.6,ENSG00000132128.12,ENSG00000173660.7,ENSG00000225779.1	NSUN4	ENSG00000117481.6	4136	Intron	3.56919	40.5789	-6.93293	-3.56919	-24.745	-40.0589
chr19:53928402-53928531	-3.23885	0.74511	-7.45514	1.51414e-07	6.44e-05	44.7135	49.7563	23.9499	0	0	0	1	68253	281	0.29322	0.032123	0	5.61002	3.4273	129	Down2	CTD-2224J9.7,ZNF765	ENSG00000196417.8,ENSG00000249435.1	.	.	CTD-2224J9.7	ENSG00000249435.1	1222	Promoter.Down	3.23885	19.7366	-6.81983	-3.23885	-22.0884	-29.0846
chr20:61531634-61531878	-3.83911	1.01371	-9.86121	1.11721e-09	3.30689e-06	35.4593	26.3056	27.8565	0	0	0	1	66576	282	0.306263	0.0166345	0	5.33778	3.4273	244	Down2	.	.	DIDO1,GID8,TCFL5	ENSG00000101190.8,ENSG00000101191.12,ENSG00000101193.6	DIDO1	ENSG00000101191.12	13881	Intron	3.83911	14.9369	-8.95187	-3.83911	-34.3672	-41.3232
chr6:3991162-3991313	-3.02605	1.13493	-7.06713	3.58979e-07	0.000106389	44.5654	35.4225	36.8289	0	0	5.7707	1	67028	283	0.276547	0.0115152	0	5.6305	3.63383	151	Down2	.	.	C6ORF50,PRPF4B,RP3-406P24.1,RP3-406P24.3,RP3-406P24.4	ENSG00000112739.12,ENSG00000145965.5,ENSG00000216657.1,ENSG00000230648.1,ENSG00000272248.1	C6ORF50	ENSG00000145965.5	8253	Dis5 (5' distal regions)	3.02605	20.4312	-6.44493	-3.02605	-19.5027	-25.959
chr10:15209873-15209954	-2.22383	1.82476	-5.47642	1.49916e-05	0.00122272	94.9472	118.862	68.6564	17.6162	11.927	10.7577	1	67490	284	0.293765	0.0648802	0.025133	6.68446	4.58582	81	Down2	NMT2	ENSG00000152465.13	.	.	NMT2	ENSG00000152465.13	492	Promoter.Down	2.22383	53.7944	-4.82415	-2.22383	-10.7281	-18.6533
chr19:58533413-58533550	-3.47265	1.33938	-8.27595	2.60453e-08	2.38788e-05	77.1879	39.0423	63.1438	0	0	6.3604	1	69105	285	0.423394	0.0599503	0	6.10138	3.65069	137	Down2	.	.	C19orf18,CTD-2368P22.1,ZNF135,ZNF606,ZSCAN1	ENSG00000152467.5,ENSG00000166704.7,ENSG00000176293.15,ENSG00000176593.3,ENSG00000177025.3	ZSCAN1	ENSG00000152467.5	11851	Intron	3.47265	30.9557	-7.58427	-3.47265	-26.3375	-39.6261
chr1:228141690-228141827	-3.31813	1.28529	-7.24363	2.41801e-07	8.3385e-05	105.256	31.2339	45.1027	0	0	6.3604	1	68463	286	0.371287	0.105178	0	6.01798	3.65069	137	Down2	.	.	WNT9A	ENSG00000143816.7	WNT9A	ENSG00000143816.7	6091	Dis5 (5' distal regions)	3.31813	31.3255	-6.61654	-3.31813	-21.9545	-33.1414
chr9:119351839-119351981	-3.24394	2.13495	-7.23303	2.47583e-07	8.40853e-05	128.63	52.7346	104.435	0	6.8034	18.4094	1	68560	287	0.370635	0.0595502	0.253541	6.65313	4.14263	142	Down2	.	.	RP11-67K19.3	ENSG00000230894.1	RP11-67K19.3	ENSG00000230894.1	21111	Intron	3.24394	51.8354	-6.60628	-3.24394	-21.4303	-36.9229
chr19:51842138-51842316	-3.06547	2.33538	-7.19508	2.69456e-07	8.77385e-05	91.8134	84.1384	65.9564	0	10.8549	14.6861	1	68600	288	0.289513	0.0253266	0.0787288	6.50339	4.17679	178	Down2	CTD-2616J11.16,VSIG10L	ENSG00000186806.5,ENSG00000267905.1	.	.	VSIG10L	ENSG00000186806.5	694	Promoter.Up	3.06547	44.5749	-6.56951	-3.06547	-20.1386	-33.4044
chr1:155034054-155034148	-2.77657	1.52192	-6.80041	6.57221e-07	0.000155376	92.0432	56.9021	78.8818	0	10.2775	9.27	1	68881	289	0.306023	0.0451785	0.02428	6.41667	4.04866	94	Down2	ADAM15	ENSG00000143537.9	.	.	ADAM15	ENSG00000143537.9	490	Promoter.Up	2.77657	41.2291	-6.18229	-2.77657	-17.1655	-27.9045
chr19:45562815-45562937	-3.05158	1.11826	-6.99584	4.21574e-07	0.000117906	47.279	35.0741	60.7778	0	0	7.1424	1	67879	290	0.358283	0.0763436	0	5.84592	3.67217	122	Down2	.	.	CLASRP,CTB-179K24.3,GEMIN7,MARK4,PPP1R37,RELB,ZNF296	ENSG00000007047.10,ENSG00000104856.9,ENSG00000104859.10,ENSG00000104866.6,ENSG00000142252.6,ENSG00000170684.4,ENSG00000267348.2	CLASRP	ENSG00000104859.10	6757	Intron	3.05158	25.0455	-6.37513	-3.05158	-19.4542	-27.5419
chr15:99753555-99753646	-2.84138	1.05993	-6.24792	2.36625e-06	0.000351723	42.2567	94.0448	47.5313	0	0	9.5756	1	68459	291	0.358777	0.0345905	0	6.10167	3.73346	91	Down2	.	.	LRRC28,TTC23	ENSG00000103852.8,ENSG00000168904.10	TTC23	ENSG00000103852.8	8424	Intron	2.84138	32.2347	-5.62594	-2.84138	-15.9855	-24.3233
chr12:56520008-56520190	-3.31937	3.11768	-7.07732	3.50842e-07	0.000106389	147.899	152.823	139.199	0	31.849	23.9389	1	68970	292	0.237167	0.00894404	0.0858498	7.29734	4.65235	182	Down2	ESYT1	ENSG00000139641.8	.	.	ESYT1	ENSG00000139641.8	1651	Promoter.Up	3.31937	82.618	-6.45489	-3.31937	-21.4262	-41.1875
chr9:613842-614067	-3.87678	1.00979	-9.40971	2.65116e-09	5.70714e-06	46.9989	19.018	35.7013	0	0	0	1	66728	293	0.261623	0.0840708	0	5.42862	3.4273	225	Down2	.	.	RP11-130C19.1	ENSG00000229875.1	RP11-130C19.1	ENSG00000229875.1	45920	Dis5 (5' distal regions)	3.87678	16.953	-8.57656	-3.87678	-33.2495	-41.6994
chr12:49437701-49437868	-3.11949	2.12414	-7.25585	2.35312e-07	8.19429e-05	74.8349	89.6805	62.9007	0	17.3548	5.2178	1	68564	294	0.276395	0.0500329	0.211569	6.42412	4.07942	167	Down2	KMT2D	ENSG00000167548.10	.	.	KMT2D	ENSG00000167548.10	220	Promoter.Up	3.11949	41.6648	-6.62836	-3.11949	-20.6771	-33.7051
chr10:99167042-99167176	-2.61089	2.23626	-6.72953	7.72999e-07	0.000172141	64.5676	111.766	83.0025	10.6486	14.4192	6.5028	1	68076	295	0.290137	0.0714809	0.0785126	6.5743	4.39447	134	Down2	.	.	EXOSC1,PGAM1,RP11-452K12.6,RP11-452K12.7,RRP12,Y_RNA,ZDHHC16	ENSG00000052749.9,ENSG00000171307.14,ENSG00000171311.8,ENSG00000171314.8,ENSG00000200737.1,ENSG00000231508.1,ENSG00000231970.1	RRP12	ENSG00000052749.9	5915	Intron	2.61089	48.4844	-6.11182	-2.61089	-15.9573	-27.0391
chr17:41598124-41598228	-3.01151	1.13828	-5.9997	4.2569e-06	0.000513422	73.9492	51.4308	47.5313	13.7203	0	0	1	66961	296	0.266623	0.0232452	0	6.07605	3.82268	104	Down2	DHX8	ENSG00000067596.6	.	.	DHX8	ENSG00000067596.6	537	Promoter.Up	3.01151	31.1053	-5.37091	-3.01151	-16.1745	-24.3682
chr8:103664182-103664264	-2.23552	2.69438	-6.10984	3.27764e-06	0.000428804	164.131	169.596	165.78	34.8028	23.5631	31.8797	1	68110	297	0.228626	0.00268902	0.0261969	7.4696	5.34159	82	Down2	.	.	KB-1042C11.1,KLF10	ENSG00000155090.10,ENSG00000250684.4	KLF10	ENSG00000155090.10	2340	Exon	2.23552	98.2921	-5.48444	-2.23552	-12.2606	-24.4833
chr17:72529291-72529422	-2.63572	2.43035	-6.23836	2.42007e-06	0.000356744	110.077	106.159	89.6201	32.6774	7.3747	6.6517	1	66595	298	0.207997	0.0102627	0.0208179	6.81184	4.58103	131	Down2	CD300LB	ENSG00000178789.4	.	.	CD300LB	ENSG00000178789.4	1678	Promoter.Up	2.63572	58.7601	-5.61617	-2.63572	-14.8027	-26.2956
chr1:43388746-43388841	-2.99331	2.03989	-6.21304	2.56872e-06	0.000369391	161.91	78.8244	123.582	15.0201	0	27.5172	1	68482	299	0.300684	0.0759399	0.180347	6.99558	4.4579	95	Down2	.	.	RP11-342M1.6,RP11-342M1.7,SLC2A1	ENSG00000117394.15,ENSG00000233708.1,ENSG00000237090.1	SLC2A1	ENSG00000117394.15	7956	Dis5 (5' distal regions)	2.99331	67.8088	-5.59028	-2.99331	-16.7334	-30.7501
chr15:58731266-58731347	-2.49767	0.880684	-5.29427	2.33719e-05	0.00167034	59.342	52.8276	38.1424	0	11.927	0	1	67383	300	0.294096	0.0348247	0	5.91124	3.78609	81	Down2	.	.	ALDH1A2,LIPC	ENSG00000128918.10,ENSG00000166035.6	LIPC	ENSG00000166035.6	7076	Dis5 (5' distal regions)	2.49767	27.0398	-4.63131	-2.49767	-11.5675	-16.7471
chr1:154532118-154532261	-2.33942	2.50598	-6.33519	1.92803e-06	0.00030641	94.1172	89.7701	77.7785	9.9784	13.5117	18.2807	1	67440	301	0.266454	0.0136137	0.0731435	6.61072	4.61168	143	Down2	UBE2Q1	ENSG00000160714.5	.	.	UBE2Q1	ENSG00000160714.5	614	Promoter.Up	2.33942	50.5728	-5.71489	-2.33942	-13.3695	-22.8942
chr12:50469087-50469251	-3.4122	2.3749	-7.22974	2.49404e-07	8.40853e-05	123.098	97.8439	90.4255	17.4014	11.7815	0	1	69172	302	0.293066	0.0223777	0.105944	6.82942	4.24574	164	Down2	ASIC1	ENSG00000110881.7	.	.	ASIC1	ENSG00000110881.7	1283	Promoter.Up	3.4122	56.7585	-6.6031	-3.4122	-22.5311	-39.6911
chr1:26910763-26910903	-2.84219	1.56208	-7.10546	3.29345e-07	0.000102167	61.8004	45.8469	52.9635	0	6.9006	6.2241	1	68007	303	0.283837	0.0422626	0.0204491	5.99921	3.88517	140	Down2	.	.	RPS6KA1,Y_RNA	ENSG00000117676.9,ENSG00000252802.1	Y_RNA	ENSG00000252802.1	9630	Dis3 (3' distal regions)	2.84219	28.9559	-6.48235	-2.84219	-18.424	-27.2028
chr1:2126747-2126896	-2.60132	3.20531	-5.84673	6.13347e-06	0.000649353	258.078	129.233	107.823	19.1532	12.9676	35.089	1	68610	304	0.266039	0.049799	0.101079	7.36316	4.99657	149	Down2	C1orf86	ENSG00000162585.12	.	.	C1orf86	ENSG00000162585.12	533	Promoter.Up	2.60132	93.7239	-5.21229	-2.60132	-13.5588	-26.7985
chr9:136647424-136647522	-3.03149	1.14069	-6.11319	3.2517e-06	0.000426983	58.8576	65.4955	56.7466	14.5603	0	0	1	67537	305	0.225732	0.0107597	0	6.15032	3.8389	98	Down2	.	.	AL590710.1,SARDH	ENSG00000123453.12,ENSG00000256225.1	AL590710.1	ENSG00000256225.1	18999	Intron	3.03149	32.61	-5.48789	-3.03149	-16.6365	-25.395
chr11:65835792-65835920	-3.08199	1.14646	-7.22618	2.5139e-07	8.41732e-05	45.0628	41.7875	53.1014	0	0	6.8076	1	68296	306	0.293414	0.022289	0	5.83834	3.66309	128	Down2	PACS1,RP11-1167A19.2	ENSG00000175115.7,ENSG00000255038.1	.	.	RP11-1167A19.2	ENSG00000255038.1	1171	Promoter.Up	3.08199	24.4599	-6.59965	-3.08199	-20.34	-28.5952
chr10:103061327-103061480	-2.77827	2.05659	-7.20488	2.63623e-07	8.63019e-05	87.9658	48.9433	72.695	9.3262	6.3143	5.6953	1	67969	307	0.303519	0.056312	0.0192976	6.30263	4.15394	153	Down2	.	.	RP11-107I14.2,RP11-107I14.4,RP11-107I14.5	ENSG00000225208.1,ENSG00000229649.1,ENSG00000230967.2	RP11-107I14.2	ENSG00000225208.1	9296	Dis5 (5' distal regions)	2.77827	38.49	-6.57902	-2.77827	-18.2783	-29.1811
chr17:66729936-66730093	-3.14814	1.2095	-7.45248	1.523e-07	6.44e-05	42.8623	47.6963	35.4214	0	0	5.5502	1	67838	308	0.319158	0.032139	0	5.71437	3.62737	157	Down2	.	.	.	.	RP11-118B18.2	ENSG00000267250.1	63871	Intron	3.14814	21.9217	-6.8173	-3.14814	-21.4618	-29.1933
chr8:146030476-146030635	-2.75643	2.74323	-6.90583	5.16931e-07	0.000136008	120.923	127.833	85.4966	17.9486	18.228	5.4804	1	68929	309	0.284654	0.0155364	0.0042783	6.91479	4.57396	159	Down2	.	.	COMMD5,RPL8,ZNF251,ZNF34,ZNF517,ZNF7	ENSG00000147789.11,ENSG00000161016.11,ENSG00000170619.8,ENSG00000196378.7,ENSG00000197363.5,ENSG00000198169.4	ZNF517	ENSG00000197363.5	2203	Intron	2.75643	62.6516	-6.28657	-2.75643	-17.3285	-31.2573
chr16:8999209-8999346	-3.35646	0.765439	-7.81818	6.87451e-08	4.20999e-05	56.1366	23.4254	36.0822	0	0	0	1	67822	310	0.290154	0.121408	0	5.56956	3.4273	137	Down2	USP7	ENSG00000187555.10	.	.	USP7	ENSG00000187555.10	819	Promoter.Up	3.35646	19.274	-7.16276	-3.35646	-24.0415	-31.4208
chr7:138701955-138702098	-3.06309	1.65065	-7.76794	7.66014e-08	4.43911e-05	53.7813	52.3659	73.4575	0	6.7558	6.0936	1	68717	311	0.284086	0.00788923	0.0202356	6.12941	3.8775	143	Down2	.	.	KIAA1549,RP11-383F6.1,ZC3HAV1L	ENSG00000122778.5,ENSG00000146858.7,ENSG00000229677.1	ZC3HAV1L	ENSG00000146858.7	18678	Dis5 (5' distal regions)	3.06309	32.0757	-7.11576	-3.06309	-21.7962	-33.1196
chr6:109557697-109557933	-2.48487	3.10823	-6.79847	6.60145e-07	0.000155376	105.91	77.059	75.9293	12.0925	16.3743	11.0768	1	67544	312	0.257118	0.00428939	0.0215434	6.58681	4.57487	236	Down2	C6orf183	ENSG00000243587.6	.	.	C6orf183	ENSG00000243587.6	0	Promoter.Up	2.48487	49.7404	-6.18036	-2.48487	-15.3574	-26.1898
chr11:62361104-62361244	-2.62984	2.63002	-6.25084	2.35005e-06	0.000351203	144.201	68.7703	119.168	20.3845	20.7018	6.2241	1	67384	313	0.270644	0.0536741	0.00437179	6.87022	4.67405	140	Down2	TUT1	ENSG00000149016.11	.	.	TUT1	ENSG00000149016.11	1455	Promoter.Up	2.62984	63.2416	-5.62892	-2.62984	-14.8032	-26.7614
chr3:48199707-48199788	-2.67964	0.426939	-6.05574	3.72605e-06	0.000466709	23.7368	52.8276	38.1424	0	0	0	1	67918	314	0.291982	0.100092	0	5.57023	3.4273	81	Down2	.	.	CDC25A,RP11-1029M24.1	ENSG00000164045.7,ENSG00000236768.1	CDC25A	ENSG00000164045.7	16456	Exon	2.67964	19.1178	-5.42875	-2.67964	-14.5471	-18.9633
chr7:157190746-157190907	-2.52611	2.67464	-6.9445	4.73517e-07	0.000127902	95.5369	86.3781	95.9483	17.7256	12.0011	10.8246	1	67796	315	0.263928	0.00122746	0.0251825	6.69045	4.59073	161	Down2	.	.	DNAJB6	ENSG00000105993.10	DNAJB6	ENSG00000105993.10	16231	Intron	2.52611	53.0691	-6.32466	-2.52611	-15.9768	-27.6869
chr11:107769102-107769183	-2.66982	0.426939	-5.98922	4.36435e-06	0.000520199	59.342	26.4138	30.5139	0	0	0	1	68119.5	316.5	0.306835	0.0416991	0	5.57152	3.4273	81	Down2	.	.	RAB39A,RP11-832N8.1,SLC35F2	ENSG00000110660.10,ENSG00000179331.2,ENSG00000240652.1	RP11-832N8.1	ENSG00000240652.1	9964	Intron	2.66982	19.3783	-5.36008	-2.66982	-14.3104	-18.7348
chr3:88229695-88229776	-2.66982	0.426939	-5.98922	4.36435e-06	0.000520199	59.342	26.4138	30.5139	0	0	0	1	68119.5	316.5	0.306835	0.0416991	0	5.57152	3.4273	81	Down2	.	.	C3orf38,CGGBP1,ZNF654	ENSG00000163320.6,ENSG00000175105.5,ENSG00000179021.5	C3orf38	ENSG00000179021.5	23656	Dis5 (5' distal regions)	2.66982	19.3783	-5.36008	-2.66982	-14.3104	-18.7348
chr5:131722314-131722547	-3.53425	1.9313	-8.44516	1.83228e-08	1.97217e-05	61.8888	55.0949	47.7353	6.1241	0	3.7398	1	68729	318	0.325421	0.0347639	0.0844199	6.0314	3.78748	233	Down2	SLC22A5	ENSG00000197375.8	.	.	SLC22A5	ENSG00000197375.8	959	Promoter.Up	3.53425	29.0971	-7.73701	-3.53425	-27.3445	-40.4296
chr8:96978847-96978937	-2.73702	1.00927	-5.88972	5.53371e-06	0.000610418	53.4078	71.3173	41.1938	0	10.7343	0	1	68353	319	0.327682	0.0752277	0	6.02056	3.76011	90	Down2	.	.	RP11-31K23.1,RP11-31K23.2	ENSG00000248762.2,ENSG00000254079.1	RP11-31K23.1	ENSG00000254079.1	18386	Dis5 (5' distal regions)	2.73702	29.4422	-5.25698	-2.73702	-14.3885	-21.345
chr17:40374295-40374462	-3.13368	1.76371	-6.75428	7.30376e-07	0.000164194	74.8349	70.4632	40.7005	8.5444	5.7849	0	1	68247	320	0.341858	0.0176763	0.0815136	6.14951	3.91537	167	Down2	.	.	AC003104.1,GHDC,HCRT,KCNH4,RP11-358B23.5,STAT5B	ENSG00000089558.4,ENSG00000161610.1,ENSG00000167925.11,ENSG00000173757.5,ENSG00000236194.2,ENSG00000267758.1	STAT5B	ENSG00000173757.5	4406	Intron	3.13368	33.388	-6.13645	-3.13368	-19.2297	-29.5446
chr5:11157094-11157175	-2.70213	0.447415	-5.88657	5.57565e-06	0.00061314	35.6052	66.0346	22.8855	0	0	0	1	68141	321	0.286931	0.123929	0	5.62334	3.4273	81	Down2	.	.	.	.	CTNND2	ENSG00000169862.14	138922	Intron	2.70213	20.7542	-5.2537	-2.70213	-14.1962	-18.988
chr15:40602317-40602402	-3.02306	2.08486	-6.16586	2.87104e-06	0.000392829	192.268	113.269	123.582	16.7872	34.0972	0	1	68925	322	0.272411	0.0241655	0.218026	7.22992	4.56607	85	Down2	.	.	ANKRD63,C15orf52,DISP2,LINC00984,PAK6,PHGR1,PLCB2,RP11-133K1.1,RP11-133K1.6	ENSG00000137841.7,ENSG00000137843.7,ENSG00000140323.4,ENSG00000188549.8,ENSG00000230778.1,ENSG00000233041.4,ENSG00000244705.1,ENSG00000259198.1,ENSG00000259330.1	PLCB2	ENSG00000137841.7	2181	Dis5 (5' distal regions)	3.02306	80.0004	-5.54196	-3.02306	-16.7537	-31.9742
chr6:154996854-154996993	-3.02568	2.03688	-6.7553	7.28661e-07	0.000164194	103.742	53.8728	88.9075	0	20.8508	6.2689	1	67878	323	0.334615	0.044703	0.240139	6.49745	4.16642	139	Down2	.	.	RP11-15G8.1	ENSG00000205625.2	RP11-15G8.1	ENSG00000205625.2	30785	Dis5 (5' distal regions)	3.02568	45.6069	-6.13747	-3.02568	-18.57	-30.9831
chr14:23525489-23525640	-2.59251	2.59457	-6.28632	2.16212e-06	0.000333901	108.23	85.014	94.1183	9.4498	31.9896	5.7707	1	67320	324	0.198671	0.0289369	0.0991195	6.72958	4.60049	151	Down2	CDH24	ENSG00000139880.15	.	.	CDH24	ENSG00000139880.15	454	Promoter.Up	2.59251	55.7621	-5.66512	-2.59251	-14.6869	-25.7617
chr10:101471028-101471128	-3.0928	1.16475	-6.28244	2.1819e-06	0.000335498	57.6804	64.1856	61.7907	14.2691	0	0	1	67806	325	0.230001	0.011239	0	6.16844	3.83334	100	Down2	.	.	COX15,CUTC,ENTPD7	ENSG00000014919.8,ENSG00000119929.8,ENSG00000198018.6	COX15	ENSG00000014919.8	5276	Intron	3.0928	32.9876	-5.66116	-3.0928	-17.5089	-26.8117
chr9:133646481-133646646	-3.29634	1.99884	-7.78542	7.37687e-08	4.36705e-05	87.3946	45.3838	89.8774	0	11.7101	5.2811	1	68849	326	0.376156	0.00807529	0.180088	6.36031	3.97353	165	Down2	.	.	RP11-57C19.6	ENSG00000224797.1	RP11-57C19.6	ENSG00000224797.1	46044	Intron	3.29634	39.9412	-7.13213	-3.29634	-23.5099	-37.9017
chr2:98423329-98423427	-2.67055	0.969103	-5.75979	7.55643e-06	0.000753935	49.048	54.5796	37.8311	0	9.858	0	1	67634	327	0.292084	0.0320584	0	5.84487	3.7401	98	Down2	.	.	TMEM131	ENSG00000075568.12	TMEM131	ENSG00000075568.12	10462	Intron	2.67055	25.2194	-5.12168	-2.67055	-13.6777	-19.4035
chr12:55153662-55153831	-3.04858	1.72009	-7.02893	3.91234e-07	0.000111618	91.0144	56.9695	32.9063	0	5.7165	5.1561	1	68382	328	0.32353	0.143231	0.0185428	6.06641	3.82055	169	Down2	.	.	.	.	MUCL1	ENSG00000172551.6	70473	Dis3 (3' distal regions)	3.04858	31.9605	-6.40756	-3.04858	-19.534	-29.6524
chr1:151148591-151148673	-2.77018	0.487583	-5.8963	5.44735e-06	0.000603704	35.171	78.2751	22.6064	0	0	0	1	68109	329	0.285238	0.123816	0	5.68594	3.4273	82	Down2	TMOD4	ENSG00000163157.10	.	.	TMOD4	ENSG00000163157.10	88	Promoter.Up	2.77018	22.6754	-5.26381	-2.77018	-14.5817	-20.0396
chr19:1826196-1826343	-3.14092	1.44664	-6.54274	1.18897e-06	0.000222402	71.937	43.6637	46.238	0	13.144	0	1	67747	330	0.266184	0.0169487	0	5.98954	3.81122	147	Down2	.	.	ATP8B3,CTB-31O20.2,CTB-31O20.3,CTB-31O20.4,CTB-31O20.6,CTB-31O20.8,CTB-31O20.9,KLF16,REXO1	ENSG00000079313.7,ENSG00000129911.4,ENSG00000130270.12,ENSG00000261526.1,ENSG00000267007.1,ENSG00000267125.1,ENSG00000267141.1,ENSG00000267232.1,ENSG00000267244.1	CTB-31O20.4	ENSG00000267244.1	2997	Intron	3.14092	29.1638	-5.92483	-3.14092	-18.6094	-27.5324
chr2:217384037-217384140	-2.65941	0.96102	-5.91418	5.21954e-06	0.000583922	56.0004	41.5441	35.9946	0	0	8.46	1	67464	331	0.295925	0.042026	0	5.77221	3.70632	103	Down2	.	.	AC098820.4,RPL37A	ENSG00000197756.5,ENSG00000241520.1	RPL37A	ENSG00000197756.5	20174	Exon	2.65941	23.6665	-5.28237	-2.65941	-14.048	-19.5563
chr3:182432036-182432139	-2.39521	1.89075	-6.15569	2.94082e-06	0.000398688	74.6672	93.4742	71.9892	13.8535	9.3795	8.46	1	67957	332	0.2812	0.0106174	0.0230777	6.49696	4.4058	103	Down2	.	.	RP11-646E18.3,RP11-646E18.4	ENSG00000243378.1,ENSG00000260377.1	RP11-646E18.3	ENSG00000243378.1	22320	Dis3 (3' distal regions)	2.39521	45.3039	-5.53153	-2.39521	-13.2492	-22.068
chr15:45607367-45607448	-2.30372	0.772004	-5.06196	4.13217e-05	0.00249401	47.4736	39.6207	38.1424	0	0	10.7577	1	66456	333	0.21848	0.0112657	0	5.71008	3.76064	81	Down2	.	.	CTD-2651B20.3,CTD-2651B20.4,CTD-2651B20.5,SLC28A2	ENSG00000137860.7,ENSG00000235390.3,ENSG00000259433.2,ENSG00000259520.1	CTD-2651B20.5	ENSG00000235390.3	6137	Dis5 (5' distal regions)	2.30372	22.6657	-4.38382	-2.30372	-10.0991	-13.8774
chr5:177503275-177503357	-2.67021	0.965095	-5.55707	1.23265e-05	0.00105629	93.7893	39.1376	45.2127	0	11.7815	0	1	67873	334	0.348048	0.0423241	0	6.05181	3.78299	82	Down2	.	.	FAM153C,N4BP3,RP11-889L3.1	ENSG00000145911.5,ENSG00000204677.6,ENSG00000218227.3	RP11-889L3.1	ENSG00000218227.3	20670	Dis5 (5' distal regions)	2.67021	31.6535	-4.90916	-2.67021	-13.1085	-19.8453
chr12:56131103-56131218	-2.6077	1.97165	-6.81796	6.31415e-07	0.00015189	66.8758	83.7203	91.3428	12.4079	8.4007	7.5772	1	68454	335	0.315647	0.0252916	0.0220614	6.50479	4.33012	115	Down2	.	.	BLOC1S1,CD63,GDF11,ITGA7,RDH5,RP11-644F5.10,RP11-644F5.11,RP11-644F5.12,RP11-762I7.4,SARNP	ENSG00000135404.7,ENSG00000135414.5,ENSG00000135424.11,ENSG00000135437.5,ENSG00000135441.3,ENSG00000205323.4,ENSG00000257384.1,ENSG00000257509.1,ENSG00000258056.1,ENSG00000258311.1	RP11-644F5.12	ENSG00000257384.1	4671	Dis5 (5' distal regions)	2.6077	45.0541	-6.19969	-2.6077	-16.1669	-26.8899
chr1:212489315-212489396	-2.46576	0.31826	-5.28844	2.37072e-05	0.0016909	47.4736	39.6207	15.257	0	0	0	1	66439	336	0.232361	0.054794	0	5.40657	3.4273	81	Down2	.	.	PPP2R5A,RP11-384C4.2,RP11-384C4.3,RP11-384C4.6,RP11-384C4.7	ENSG00000066027.7,ENSG00000225338.1,ENSG00000229832.1,ENSG00000230063.1,ENSG00000234915.1	RP11-384C4.3	ENSG00000225338.1	6455	Intron	2.46576	17.0586	-4.62512	-2.46576	-11.4044	-14.3318
chr6:34383098-34383269	-3.45588	1.36391	-7.87697	6.05937e-08	3.9132e-05	33.7312	75.0709	43.3619	0	5.6496	0	1	68481	337	0.363303	0.0727913	0	5.88561	3.63029	171	Down2	.	.	NUDT3,RPS10,RPS10-NUDT3	ENSG00000124614.9,ENSG00000270800.1,ENSG00000272325.1	RPS10	ENSG00000124614.9	9730	Intron	3.45588	26.3023	-7.21757	-3.45588	-24.943	-35.8232
chr19:39220423-39220557	-3.22971	2.02085	-6.79649	6.63144e-07	0.000155475	100.439	79.8328	92.225	21.2972	7.2096	0	1	68593	338	0.255112	0.0245478	0.26327	6.6615	4.19903	134	Down2	ACTN4	ENSG00000130402.7	.	.	ACTN4	ENSG00000130402.7	1638	Promoter.Down	3.22971	50.1672	-6.17839	-3.22971	-19.9544	-34.1019
chr9:131769112-131769286	-3.32955	1.80847	-7.35899	1.87179e-07	7.30605e-05	82.8741	43.0363	63.9214	8.2007	5.5522	0	1	68457	339	0.325614	0.0777425	0.0799089	6.17365	3.89992	174	Down2	RP11-167N5.5	ENSG00000267834.1	.	.	RP11-167N5.5	ENSG00000267834.1	1835	Promoter.Up	3.32955	33.9308	-6.72774	-3.32955	-22.4004	-34.5684
chr14:103857524-103857694	-2.67608	2.52797	-6.89162	5.33884e-07	0.000138418	79.1692	100.683	76.3297	16.7872	11.3657	5.1258	1	68224	340	0.267147	0.0105731	0.104939	6.5784	4.41356	170	Down2	.	.	MARK3,RP11-600F24.1,RP11-600F24.2	ENSG00000075413.13,ENSG00000243904.1,ENSG00000244691.1	MARK3	ENSG00000075413.13	4948	Intron	2.67608	48.2435	-6.27255	-2.67608	-16.7859	-28.4075
chr12:99119784-99119867	-2.49767	0.880684	-5.29427	2.33719e-05	0.00167034	57.9121	51.5547	37.2233	0	11.6396	0	1	67331	341	0.293498	0.0348564	0	5.88248	3.77995	83	Down2	.	.	ANKS1B,APAF1	ENSG00000120868.9,ENSG00000185046.14	APAF1	ENSG00000120868.9	2737	Intron	2.49767	26.3883	-4.63131	-2.49767	-11.5675	-16.629
chr4:85425142-85425234	-2.91309	1.6306	-6.43633	1.52241e-06	0.000263782	83.5948	116.278	73.8802	15.5099	0	9.4715	1	69137	342	0.296244	0.035428	0.128784	6.65077	4.1603	92	Down2	.	.	NKX6-1	ENSG00000163623.5	NKX6-1	ENSG00000163623.5	5539	Dis5 (5' distal regions)	2.91309	49.7891	-5.81747	-2.91309	-16.9468	-28.9074
chr14:69330101-69330182	-2.80335	0.507844	-6.09717	3.37742e-06	0.000439429	47.4736	66.0346	22.8855	0	0	0	1	68837	343	0.286931	0.100926	0	5.73295	3.4273	81	Down2	RP11-723P16.3	ENSG00000270975.1	.	.	RP11-723P16.3	ENSG00000270975.1	1622	Promoter.Down	2.80335	22.7323	-5.47142	-2.80335	-15.3383	-21.0953
chr9:12819909-12820048	-2.33181	2.47544	-6.20908	2.59275e-06	0.000372094	82.9934	76.9611	97.7983	10.2656	20.8508	12.5378	1	67113	344	0.243189	0.0217156	0.0483315	6.58929	4.63938	139	Down2	.	.	LURAP1L,RP11-3L8.3	ENSG00000153714.5,ENSG00000235448.1	RP11-3L8.3	ENSG00000235448.1	5565	Intron	2.33181	50.2345	-5.58624	-2.33181	-13.026	-22.2688
chr1:10010471-10010655	-2.43873	2.71116	-6.63816	9.53692e-07	0.000196375	73.1454	93.0226	77.2384	7.755	15.7514	14.2072	1	67538	345	0.242347	0.0157719	0.0276549	6.5158	4.5269	184	Down2	.	.	CTNNBIP1,LZIC,NMNAT1,RBP7,RP11-807G9.2,RP11-84A14.4	ENSG00000162441.7,ENSG00000162444.11,ENSG00000173614.9,ENSG00000178585.10,ENSG00000228150.1,ENSG00000241326.1	NMNAT1	ENSG00000173614.9	6925	Intron	2.43873	46.8533	-6.02059	-2.43873	-14.6826	-24.6655
chr6:151139028-151139182	-3.14113	1.18909	-7.40312	1.69795e-07	6.88009e-05	49.9397	34.7325	40.1239	0	0	5.6583	1	67845	346	0.318145	0.0422591	0	5.70004	3.63055	154	Down2	.	.	MTHFD1L,PLEKHG1	ENSG00000120254.11,ENSG00000120278.10	MTHFD1L	ENSG00000120254.11	47504	Intron	3.14113	21.7424	-6.77008	-3.14113	-21.2657	-28.8541
chr4:156731096-156731183	-2.88031	0.521992	-6.72222	7.86076e-07	0.000173107	33.1497	36.8883	49.7167	0	0	0	1	68791	347	0.338634	0.0313557	0	5.64964	3.4273	87	Down2	.	.	TDO2	ENSG00000151790.4	TDO2	ENSG00000151790.4	44708	Dis5 (5' distal regions)	2.88031	19.9591	-6.10454	-2.88031	-17.583	-23.2337
chr19:10662360-10662529	-2.48765	2.78156	-6.54022	1.19593e-06	0.000222402	108.08	82.2892	91.4064	8.4433	11.433	25.7804	1	67643	348	0.232082	0.0299548	0.0692163	6.70249	4.64211	169	Down2	ATG4D	ENSG00000130734.5	.	.	ATG4D	ENSG00000130734.5	84	Promoter.Up	2.48765	54.572	-5.92229	-2.48765	-14.7326	-25.7063
chr15:65693795-65693941	-2.77483	1.5606	-6.77213	7.01123e-07	0.000161956	59.2607	58.617	38.0902	0	6.617	5.9683	1	67915	349	0.312746	0.00322991	0.020026	5.95208	3.87009	146	Down2	.	.	IGDCC3,IGDCC4	ENSG00000103742.7,ENSG00000174498.9	IGDCC4	ENSG00000103742.7	5028	Intron	2.77483	28.0922	-6.15421	-2.77483	-17.0769	-24.9967
chr12:78575533-78575617	-2.77018	0.487583	-5.8963	5.44735e-06	0.000603704	34.3336	76.4114	22.0681	0	0	0	1	68037	350	0.281919	0.123582	0	5.6591	3.4273	84	Down2	NAV3	ENSG00000067798.9	.	.	NAV3	ENSG00000067798.9	876	Promoter.Down	2.77018	22.1355	-5.26381	-2.77018	-14.5817	-19.8935
chr10:33482416-33482500	-2.49767	0.880684	-5.29427	2.33719e-05	0.00167034	57.2226	50.9409	36.7802	0	11.501	0	1	67326	351	0.293191	0.034871	0	5.86841	3.77697	84	Down2	.	.	NRP1,RP11-342D11.2	ENSG00000099250.13,ENSG00000238258.1	NRP1	ENSG00000099250.13	7833	Intron	2.49767	26.0741	-4.63131	-2.49767	-11.5675	-16.571
chr16:56352286-56352455	-3.05879	1.41324	-6.38085	1.73276e-06	0.000287602	51.1956	44.3096	36.5626	0	11.433	0	1	66772	352	0.251126	0.0435788	0	5.76687	3.7755	169	Down2	.	.	AMFR,GNAO1,RP11-441F2.2,RP11-441F2.5	ENSG00000087258.9,ENSG00000159461.10,ENSG00000260198.1,ENSG00000272372.1	RP11-441F2.2	ENSG00000260198.1	17758	Intron	3.05879	23.9168	-5.76126	-3.05879	-17.6225	-24.6097
chr3:127409853-127409991	-2.99791	0.58242	-7.06905	3.57428e-07	0.000106389	27.8649	23.2556	31.3431	0	0	0	1	66179.5	353.5	0.289148	0.0349886	0	5.25173	3.4273	138	Down2	.	.	ABTB1,MGLL	ENSG00000074416.9,ENSG00000114626.13	ABTB1	ENSG00000114626.13	13833	Exon	2.99791	13.7439	-6.44681	-2.99791	-19.327	-22.5858
chr5:78260822-78260960	-2.99791	0.58242	-7.06905	3.57428e-07	0.000106389	27.8649	23.2556	31.3431	0	0	0	1	66179.5	353.5	0.289148	0.0349886	0	5.25173	3.4273	138	Down2	.	.	ARSB,CTD-2299I21.1	ENSG00000113273.11,ENSG00000214890.3	ARSB	ENSG00000113273.11	20649	Intron	2.99791	13.7439	-6.44681	-2.99791	-19.327	-22.5858
chr1:11898856-11898997	-2.59814	2.48083	-6.76864	7.06743e-07	0.000161956	109.088	91.0434	87.6464	20.2399	6.8517	12.36	1	68286	355	0.256168	0.0108839	0.128482	6.73177	4.5411	141	Down2	.	.	CLCN6,MTHFR,NPPA,NPPA-AS1,NPPB,RP5-934G17.6	ENSG00000011021.17,ENSG00000120937.8,ENSG00000175206.6,ENSG00000177000.6,ENSG00000224904.1,ENSG00000242349.1	NPPA-AS1	ENSG00000242349.1	2078	Exon	2.59814	54.5383	-6.15074	-2.59814	-15.9805	-27.8794
chr6:44306397-44306478	-2.56676	0.920852	-5.5979	1.11663e-05	0.000985392	71.2104	52.8276	38.1424	0	0	10.7577	1	68304	356	0.340932	0.0906711	0	5.98646	3.76064	81	Down2	.	.	AARS2,CDC5L,SPATS1,TCTE1	ENSG00000096401.7,ENSG00000124608.4,ENSG00000146221.8,ENSG00000249481.2	SPATS1	ENSG00000249481.2	3920	Intron	2.56676	28.823	-4.95209	-2.56676	-12.7108	-18.7428
chr10:92848656-92848794	-3.23885	0.74511	-7.45514	1.51414e-07	6.44e-05	41.7974	46.5113	22.3879	0	0	0	1	68071	357	0.2839	0.0321443	0	5.5354	3.4273	138	Down2	.	.	.	.	RP11-56M3.1	ENSG00000234043.3	64313	Dis3 (3' distal regions)	3.23885	18.4494	-6.81983	-3.23885	-22.0884	-28.4699
chr6:42182644-42182731	-2.83887	1.28182	-5.96937	4.57562e-06	0.00053374	55.2494	86.0726	71.0238	0	0	20.0317	1	68056	358	0.264733	0.0568622	0	6.33188	3.93299	87	Down2	.	.	GUCA1A,GUCA1B,MRPS10	ENSG00000048544.5,ENSG00000048545.9,ENSG00000112599.8	MRPS10	ENSG00000048544.5	2873	Intron	2.83887	38.7296	-5.33955	-2.83887	-15.1583	-24.2398
chr3:142547682-142547836	-3.08008	1.18276	-6.93614	4.82569e-07	0.000129385	43.6973	48.6254	32.0991	0	6.2733	0	1	67746	359	0.334728	0.0321328	0	5.69348	3.64823	154	Down2	PCOLCE2,RP11-372E1.1	ENSG00000163710.3,ENSG00000240950.1	.	.	PCOLCE2	ENSG00000163710.3	738	Promoter.Up	3.08008	21.7825	-6.31644	-3.08008	-19.4552	-26.4124
chr11:64661782-64661954	-3.281	1.76553	-7.11327	3.23622e-07	0.000100832	72.6594	37.3172	71.8497	8.296	5.6168	0	1	67921	360	0.351817	0.00327634	0.0803616	6.11256	3.90423	172	Down2	.	.	AP001187.11,ATG2A,C11orf85,CDC42BPG,EHD1,GPHA2,MIR192,PPP2R5B,RP11-665N17.4	ENSG00000068971.9,ENSG00000110046.8,ENSG00000110047.13,ENSG00000149735.2,ENSG00000168070.7,ENSG00000171219.8,ENSG00000207648.1,ENSG00000230835.1,ENSG00000267804.1	MIR192	ENSG00000207648.1	3064	Promoter.Up	3.281	32.6232	-6.48996	-3.281	-21.2936	-32.5076
chr1:87299429-87299590	-3.47952	1.36391	-7.26403	2.31071e-07	8.08623e-05	71.6527	39.8668	46.0552	8.8628	0	0	1	68017	361	0.333098	0.0423253	0	5.95156	3.7163	161	Down2	.	.	RP4-612B15.2	ENSG00000230721.1	RP4-612B15.2	ENSG00000230721.1	48833	Dis3 (3' distal regions)	3.47952	27.7396	-6.63625	-3.47952	-23.091	-33.6777
chr17:38632523-38632614	-2.81641	0.99761	-6.00251	4.22848e-06	0.000510862	52.8209	35.2668	74.6921	0	10.6163	0	1	67728	362	0.367641	0.105565	0	5.97727	3.75747	91	Down2	.	.	IGFBP4,RP11-58O9.1,RP5-1028K7.2,TNS4	ENSG00000131746.8,ENSG00000141753.5,ENSG00000240125.1,ENSG00000266088.1	TNS4	ENSG00000131746.8	2287	Promoter.Up	2.81641	28.8993	-5.37382	-2.81641	-15.1349	-22.3339
chr1:155995820-155995952	-3.07115	1.582	-5.9702	4.56664e-06	0.000533569	87.3946	56.7297	51.4923	0	21.9565	0	1	66925	363	0.229521	0.0284354	0	6.21783	3.96215	132	Down2	.	.	ARHGEF2,LAMTOR2,RAB25,RP11-336K24.12,RP11-336K24.5,SSR2,UBQLN4	ENSG00000116584.13,ENSG00000116586.7,ENSG00000132698.9,ENSG00000160803.7,ENSG00000163479.9,ENSG00000224276.1,ENSG00000273002.1	SSR2	ENSG00000163479.9	5070	Dis5 (5' distal regions)	3.07115	36.2622	-5.3404	-3.07115	-16.4012	-25.7706
chr9:115555579-115555745	-3.06767	1.92956	-7.44125	1.56111e-07	6.51171e-05	81.0769	57.999	55.835	0	11.6396	5.2493	1	68843	364	0.292771	0.0112072	0.179597	6.22723	3.97106	166	Down2	.	.	RP11-276E15.4,SNX30	ENSG00000148158.12,ENSG00000226609.1	SNX30	ENSG00000148158.12	42461	Intron	3.06767	35.3	-6.80657	-3.06767	-20.8803	-32.5713
chr16:15798510-15798599	-2.92052	0.556095	-6.68963	8.47149e-07	0.000181244	32.4047	60.0989	34.7139	0	0	0	1	68908	365	0.335447	0.020243	0	5.69514	3.4273	89	Down2	.	.	AF001548.5,AF001548.6,CTB-193M12.3,MYH11,NDE1	ENSG00000072864.8,ENSG00000133392.12,ENSG00000262380.1,ENSG00000263065.1,ENSG00000263335.1	MYH11	ENSG00000133392.12	6529	Intron	2.92052	21.2029	-6.07204	-2.92052	-17.7335	-23.8765
chr2:108966592-108966711	-3.03615	1.67316	-6.23828	2.42051e-06	0.000356744	129.256	44.9479	67.5025	11.9909	8.1184	0	1	68111	366	0.295114	0.1156	0.0941705	6.40646	4.05783	119	Down2	.	.	RP11-443K8.1,RP11-465O11.2,SULT1C4	ENSG00000198075.5,ENSG00000261209.1,ENSG00000271070.1	RP11-465O11.2	ENSG00000271070.1	16862	Intron	3.03615	43.6359	-5.61609	-3.03615	-17.0513	-28.1292
chr5:133922548-133922834	-2.63134	2.76891	-7.09121	3.40054e-07	0.000105031	60.5039	59.8467	54.0129	4.9892	13.5117	6.0936	1	66817	367	0.23435	0.00322681	0.0355794	6.10467	4.21762	286	Down2	.	.	PHF15,SAR1B	ENSG00000043143.16,ENSG00000152700.9	PHF15	ENSG00000043143.16	13101	Dis3 (3' distal regions)	2.63134	33.1597	-6.46845	-2.63134	-17.0207	-26.1015
chr1:231942548-231942629	-2.72191	1.26351	-5.46997	1.52283e-05	0.00123636	106.816	79.2415	45.7709	0	0	21.5155	1	67774	368	0.347081	0.0880575	0	6.39672	3.95563	81	Down2	.	.	DISC1	ENSG00000162946.16	DISC1	ENSG00000162946.16	12023	Intron	2.72191	42.2239	-4.81735	-2.72191	-13.1124	-21.4483
chr6:150255434-150255529	-2.67645	0.985356	-5.7311	8.09644e-06	0.00078467	80.955	45.0425	32.5214	0	0	9.1724	1	67980	369	0.361038	0.0936747	0	5.91895	3.72383	95	Down2	RP11-244K5.6	ENSG00000216621.4	.	.	RP11-244K5.6	ENSG00000216621.4	135	Promoter.Up	2.67645	27.9486	-5.09171	-2.67645	-13.6277	-19.9186
chr16:67499761-67499950	-3.39737	1.73468	-7.23189	2.48211e-07	8.40853e-05	50.8646	67.9213	49.0403	0	0	13.8314	1	68121	370	0.242542	0.0108115	0	6.04844	3.82485	189	Down2	.	.	AGRP,ATP6V0D1,HSD11B2,RP11-297D21.2,RP11-297D21.4,ZDHHC1	ENSG00000159714.6,ENSG00000159720.7,ENSG00000159723.4,ENSG00000176387.6,ENSG00000261320.1,ENSG00000270049.1	ATP6V0D1	ENSG00000159720.7	6633	Intron	3.39737	30.2763	-6.60518	-3.39737	-22.4403	-33.553
chr14:105442576-105442680	-2.16227	2.42621	-5.64262	1.0022e-05	0.000910427	120.168	113.148	89.1212	13.7203	27.8679	16.7573	1	67525	371	0.257865	0.0169526	0.0523108	6.87593	4.88902	104	Down2	.	.	AHNAK2,C14orf79,CDCA4,PLD4	ENSG00000140104.9,ENSG00000166428.8,ENSG00000170779.10,ENSG00000185567.6	AHNAK2	ENSG00000185567.6	2015	Intron	2.16227	63.4637	-4.99905	-2.16227	-10.8093	-19.5574
chr15:22436135-22436326	-2.33433	2.75921	-6.26331	2.28217e-06	0.000345313	90.5975	78.4117	67.9375	14.9415	15.1741	9.1244	1	67037	372	0.242023	0.0412557	0.00411524	6.47999	4.56457	191	Down2	RP11-2F9.4	ENSG00000260739.1	.	.	RP11-2F9.4	ENSG00000260739.1	0	Promoter.Up	2.33433	46.0311	-5.64165	-2.33433	-13.1695	-22.0244
chr9:130348878-130348973	-2.98866	1.10715	-6.50848	1.28729e-06	0.000232101	101.194	33.7819	58.5386	0	0	9.1724	1	68783	373	0.406819	0.154617	0	6.13282	3.72383	95	Down2	.	.	FAM129B,STXBP1	ENSG00000136830.7,ENSG00000136854.13	FAM129B	ENSG00000136830.7	7610	Intron	2.98866	33.7811	-5.89032	-2.98866	-17.6042	-27.1341
chr9:130943902-130943983	-2.62548	0.95526	-5.49483	1.43359e-05	0.00118282	83.0788	52.8276	38.1424	0	11.927	0	1	68395	374	0.355763	0.0937618	0	6.05149	3.78609	81	Down2	CIZ1	ENSG00000148337.15	.	.	CIZ1	ENSG00000148337.15	825	Promoter.Up	2.62548	30.996	-4.84358	-2.62548	-12.7167	-19.1399
chr12:56513321-56513432	-2.69105	2.26169	-6.57227	1.11042e-06	0.000213775	129.911	77.0998	116.901	25.7102	8.7035	7.8502	1	68358	375	0.316575	0.029669	0.022392	6.86313	4.56298	111	Down2	ESYT1,RP11-603J24.6,ZC3H10	ENSG00000135482.2,ENSG00000139641.8,ENSG00000258345.1	.	.	RP11-603J24.6	ENSG00000258345.1	292	Promoter.Down	2.69105	61.0293	-5.95451	-2.69105	-16.0239	-28.7243
chr19:7934170-7934289	-2.24644	2.867	-5.93405	4.97767e-06	0.000568502	153.491	116.865	124.62	35.9726	16.2367	21.9675	1	67291	376	0.22443	0.0178205	0.0818261	7.14544	5.11107	119	Down2	CTD-3193O13.11	ENSG00000268120.1	.	.	CTD-3193O13.11	ENSG00000268120.1	1159	Promoter.Up	2.24644	78.1921	-5.30297	-2.24644	-11.9128	-22.6186
chr1:169680774-169680904	-2.7244	1.50187	-6.64121	9.47019e-07	0.000195568	66.5543	41.1446	52.2845	0	7.4314	6.7029	1	68023	377	0.277867	0.0695682	0.0211906	5.98287	3.91278	130	Down2	SELL	ENSG00000188404.4	.	.	SELL	ENSG00000188404.4	0	Promoter.Up	2.7244	29.0196	-6.02364	-2.7244	-16.4108	-24.2454
chr16:88924280-88924381	-2.20592	2.03208	-5.63105	1.03061e-05	0.000929104	85.664	84.7335	79.5326	14.1279	19.1304	8.6275	1	67330	378	0.230309	0.00315358	0.0844892	6.55503	4.60521	101	Down2	GALNS,TRAPPC2L	ENSG00000141012.8,ENSG00000167515.6	.	.	TRAPPC2L	ENSG00000167515.6	645	Promoter.Up	2.20592	48.636	-4.98691	-2.20592	-11.0007	-18.655
chr5:171906071-171906248	-3.13197	1.92157	-7.34532	1.92929e-07	7.40836e-05	81.4695	36.263	69.82	0	5.4581	9.8461	1	68083	379	0.345685	0.0456116	0.127446	6.13822	3.93716	177	Down2	.	.	SH3PXD2B	ENSG00000174705.7	SH3PXD2B	ENSG00000174705.7	24544	Dis5 (5' distal regions)	3.13197	33.8094	-6.7146	-3.13197	-21.03	-32.4218
chr11:122925117-122925230	-3.15769	2.6809	-6.21864	2.53503e-06	0.000367264	170.149	170.404	164.046	50.5102	0	23.1339	1	68216	380	0.178708	0.000402605	0.249159	7.48328	4.81574	113	Down2	.	.	CLMP,HSPA8,RP11-335F8.2	ENSG00000109971.9,ENSG00000166250.7,ENSG00000213184.3	HSPA8	ENSG00000109971.9	4576	Dis5 (5' distal regions)	3.15769	96.3739	-5.59602	-3.15769	-17.6705	-35.1367
chr10:13116962-13117054	-2.76595	1.58466	-5.69758	8.77732e-06	0.00082587	104.493	104.65	53.7311	15.5099	10.5009	0	1	68628	381	0.337077	0.000424976	0.102618	6.57007	4.18417	92	Down2	.	.	CCDC3,OPTN	ENSG00000123240.12,ENSG00000151468.9	OPTN	ENSG00000123240.12	24396	Intron	2.76595	48.1476	-5.05664	-2.76595	-13.9864	-23.6581
chr6:24581451-24581610	-3.20631	1.24952	-6.24785	2.36664e-06	0.000351723	78.6001	33.6402	31.0897	8.9743	0	0	1	65991	382	0.312924	0.0231248	0	5.78034	3.71903	159	Down2	.	.	ALDH5A1	ENSG00000112294.8	ALDH5A1	ENSG00000112294.8	49213	Promoter.Down	3.20631	25.384	-5.62587	-3.20631	-18.0383	-25.6386
chr9:140131032-140131180	-2.49816	2.59842	-6.44136	1.50468e-06	0.000261347	97.4331	108.422	83.501	19.2826	6.5276	17.6631	1	68195	383	0.24934	0.0306189	0.0245483	6.73766	4.61639	148	Down2	.	.	ANAPC2,C9orf169,C9orf173,FAM166A,NDOR1,NELFB,RNF208,RNF224,RP13-122B23.9,SLC34A3,SSNA1,TMEM203,TOR4A,TPRN,TUBB4B	ENSG00000176058.7,ENSG00000176101.7,ENSG00000176248.7,ENSG00000187713.5,ENSG00000188163.6,ENSG00000188229.5,ENSG00000188566.7,ENSG00000188986.4,ENSG00000197191.3,ENSG00000197768.6,ENSG00000198113.2,ENSG00000198569.5,ENSG00000212864.2,ENSG00000233198.2,ENSG00000270259.1	TUBB4B	ENSG00000188229.5	4486	TES (transcription end sites)	2.49816	55.4715	-5.82256	-2.49816	-14.5457	-25.4816
chr22:44300466-44300548	-2.5867	0.920852	-5.73395	8.04098e-06	0.000781427	46.8946	65.2293	45.2127	0	0	10.6266	1	68447	384	0.271421	0.0108266	0	5.96786	3.7577	82	Down2	.	.	PNPLA3,PNPLA5,SULT4A1	ENSG00000100341.7,ENSG00000100344.6,ENSG00000130540.9	PNPLA5	ENSG00000100341.7	12573	Promoter.Down	2.5867	27.9939	-5.09469	-2.5867	-13.1784	-19.2709
chr8:86985761-86985842	-2.30372	0.772004	-4.8865	6.36851e-05	0.00339833	47.4736	39.6207	38.1424	0	11.927	0	1	66368	385	0.205641	0.0112657	0	5.71008	3.78609	81	Down2	.	.	ATP6V0D2,RP11-216N21.1	ENSG00000147614.3,ENSG00000227753.3	ATP6V0D2	ENSG00000147614.3	13711	Dis5 (5' distal regions)	2.30372	22.8606	-4.19596	-2.30372	-9.66633	-13.3171
chr3:30735085-30735241	-3.43232	1.7124	-6.88777	5.38582e-07	0.000139128	67.7868	48.002	83.1798	0	18.5786	0	1	67883	386	0.289269	0.060805	0	6.24194	3.90974	156	Down2	.	.	RP11-1024P17.1	ENSG00000261468.1	RP11-1024P17.1	ENSG00000261468.1	3913	Exon	3.43232	36.2579	-6.26875	-3.43232	-21.5163	-33.8069
chr13:21685055-21685136	-2.41363	0.832433	-5.12192	3.56573e-05	0.00223571	47.4736	52.8276	38.1424	0	11.927	0	1	67213	387	0.254872	0.0320857	0	5.82204	3.78609	81	Down2	.	.	LATS2,RN7SL80P,SAP18	ENSG00000150457.7,ENSG00000150459.8,ENSG00000263607.1	SAP18	ENSG00000150459.8	29518	Dis5 (5' distal regions)	2.41363	25.0618	-4.44785	-2.41363	-10.7355	-15.2015
chr12:31424908-31425100	-2.42855	2.6703	-6.51937	1.25517e-06	0.000229418	75.1047	83.575	67.5836	7.4318	10.0634	18.1537	1	67335	388	0.244549	0.030523	0.065985	6.42511	4.47286	192	Down2	.	.	FAM60A,RP11-627K11.1,RP11-627K11.3,RP11-627K11.4,RP11-627K11.5,snoU13	ENSG00000139146.9,ENSG00000238661.1,ENSG00000243517.1,ENSG00000256176.1,ENSG00000270395.1,ENSG00000270766.1	RP11-627K11.4	ENSG00000270395.1	17529	Dis5 (5' distal regions)	2.42855	43.652	-5.9013	-2.42855	-14.3316	-23.6449
chr15:21904751-21904832	-2.50271	0.338736	-5.70409	8.64051e-06	0.000818417	35.6052	39.6207	22.8855	0	0	0	1	67772	389	0.286931	0.0320997	0	5.42063	3.4273	81	Down2	RP11-32B5.2	ENSG00000258883.1	.	.	RP11-32B5.2	ENSG00000258883.1	1694	Promoter.Up	2.50271	16.3519	-5.06346	-2.50271	-12.6724	-15.7055
chr7:112929311-112929394	-2.41363	0.832433	-5.30399	2.28231e-05	0.00164268	46.3296	51.5547	37.2233	0	0	10.4985	1	67317	390	0.267369	0.0321029	0	5.79365	3.75481	83	Down2	.	.	.	.	RP11-703P11.1	ENSG00000270997.1	126351	Intergenic	2.41363	24.2677	-4.64163	-2.41363	-11.2032	-15.7132
chr11:5391128-5391339	-3.63714	0.90342	-8.85519	7.93764e-09	1.11555e-05	41.005	20.2798	29.2847	0	0	0	1	66796	391	0.270344	0.102354	0	5.32441	3.4273	211	Down2	.	.	AC104389.31,AC104389.32,OR51B2,OR51B5,OR51B6,OR51M1	ENSG00000176239.7,ENSG00000184698.3,ENSG00000184881.2,ENSG00000230087.1,ENSG00000236248.1,ENSG00000242180.2	AC104389.32	ENSG00000236248.1	7283	Dis5 (5' distal regions)	3.63714	15.0949	-8.10031	-3.63714	-29.462	-35.5514
chr8:7255394-7255546	-3.38322	1.35731	-6.62494	9.83212e-07	0.000198993	94.8691	49.2653	32.5214	9.3876	0	0	1	67448	392	0.37644	0.118419	0	6.02196	3.72899	152	Down2	.	.	DEFB103B,DEFB108P2,DEFB4B,ZNF705G	ENSG00000177243.3,ENSG00000177257.2,ENSG00000215371.3,ENSG00000215372.5	ZNF705G	ENSG00000215372.5	12314	Dis5 (5' distal regions)	3.38322	31.0072	-6.00735	-3.38322	-20.3242	-30.593
chr19:10594378-10594511	-3.09518	2.01849	-5.82778	6.41844e-06	0.000672507	151.791	96.5197	51.1051	21.4573	7.2638	0	1	67315	393	0.348113	0.131775	0.26454	6.68031	4.20287	133	Down2	.	.	CTC-429L19.3,KEAP1,PDE4A,S1PR5	ENSG00000065989.11,ENSG00000079999.9,ENSG00000180739.12,ENSG00000267197.1	KEAP1	ENSG00000079999.9	5601	Dis3 (3' distal regions)	3.09518	54.6894	-5.19257	-3.09518	-16.072	-28.058
chr5:75552170-75552334	-3.07942	1.16502	-6.9466	4.71268e-07	0.00012778	46.8946	32.6146	33.9095	0	5.8908	0	1	67281	394	0.286407	0.0114803	0	5.58972	3.63731	164	Down2	.	.	RP11-466P24.4,SV2C	ENSG00000122012.9,ENSG00000251107.1	RP11-466P24.4	ENSG00000251107.1	24448	Intron	3.07942	19.8849	-6.32673	-3.07942	-19.4826	-25.7138
chr8:145181488-145181643	-3.37073	1.85304	-7.03103	3.8939e-07	0.00011154	179.864	41.4101	51.8245	0	6.2328	5.6218	1	69196	395	0.292812	0.0652382	0.0194205	6.41578	3.84926	155	Down2	.	.	AC104592.1,CTD-3065J16.9,CYC1,EXOSC4,FAM203A,GPAA1,KIAA1875,MAF1,MROH1,SHARPIN,TSSK5P1	ENSG00000178896.6,ENSG00000179091.4,ENSG00000179526.12,ENSG00000179632.5,ENSG00000179698.9,ENSG00000179832.13,ENSG00000197858.6,ENSG00000227473.1,ENSG00000235173.2,ENSG00000255224.1,ENSG00000264721.1	FAM203A	ENSG00000235173.2	11030	Dis5 (5' distal regions)	3.37073	47.4921	-6.40961	-3.37073	-21.6051	-36.4191
chr11:126180519-126180686	-2.43279	3.45219	-6.3216	1.99043e-06	0.00031427	207.235	115.303	140.602	34.1776	17.3548	26.0892	1	68256	396	0.242391	0.0540181	0.0815759	7.32932	5.1688	167	Down2	.	.	DCPS,FOXRED1,RP11-712L6.5,RP11-712L6.7,SRPR,ST3GAL4,TIRAP,snoU13	ENSG00000110063.4,ENSG00000110074.6,ENSG00000110080.14,ENSG00000150455.9,ENSG00000182934.7,ENSG00000238855.1,ENSG00000254905.1,ENSG00000255062.1	RP11-712L6.5	ENSG00000255062.1	6306	Intron	2.43279	90.127	-5.70105	-2.43279	-13.8695	-27.1793
chr1:151809051-151809178	-3.0867	1.71108	-6.80622	6.48559e-07	0.000154607	90.8353	67.3864	63.2504	11.2355	7.607	0	1	69154	397	0.290333	0.0184982	0.0918492	6.38811	4.02839	127	Down2	.	.	C2CD4D,LINGO4,RORC,RP11-98D18.17,RP11-98D18.9,TDRKH,THEM5,Y_RNA	ENSG00000143365.12,ENSG00000182134.11,ENSG00000196407.7,ENSG00000201134.1,ENSG00000203288.3,ENSG00000213171.2,ENSG00000225556.1,ENSG00000269489.1	C2CD4D	ENSG00000225556.1	3856	TES (transcription end sites)	3.0867	40.0524	-6.18805	-3.0867	-19.1007	-30.8159
chr9:134466684-134466836	-2.65727	2.53705	-6.63379	9.63358e-07	0.000197792	101.194	119.644	73.1732	18.7752	12.7117	5.7327	1	68713	398	0.296381	0.0479391	0.107968	6.74156	4.49351	152	Down2	.	.	RAPGEF1	ENSG00000107263.14	RAPGEF1	ENSG00000107263.14	30390	Intron	2.65727	55.2051	-6.01621	-2.65727	-15.9867	-27.9732
chr22:37988556-37988725	-3.22013	2.40431	-6.77054	7.03681e-07	0.000161956	102.391	75.9593	102.375	16.8865	0	15.4682	1	68701	399	0.278497	4.45648e-05	0.0239034	6.69407	4.30971	169	Down2	.	.	CDC42EP1,GGA1,LGALS2,RP5-1177I5.3,SH3BP1	ENSG00000100079.5,ENSG00000100083.14,ENSG00000100092.16,ENSG00000128283.6,ENSG00000225867.1	LGALS2	ENSG00000100079.5	9933	Dis5 (5' distal regions)	3.22013	52.1801	-6.15262	-3.22013	-19.8122	-34.1909
chr2:219221379-219221528	-3.27915	1.25775	-7.66259	9.62205e-08	5.1394e-05	32.2597	64.6164	49.7643	0	0	5.8482	1	68641	400	0.389724	0.079299	0	5.86075	3.63608	149	Down2	AC021016.8,C2orf62	ENSG00000158428.3,ENSG00000237281.1	.	.	C2orf62	ENSG00000158428.3	52	Promoter.Up	3.27915	25.4148	-7.01673	-3.27915	-23.0089	-32.7151
chr1:38148117-38148271	-2.89757	1.07377	-6.4473	1.48401e-06	0.000258474	37.4548	34.7325	32.0991	0	6.2733	0	1	66663	401	0.247414	0.022573	0	5.50676	3.64823	154	Down2	C1orf109	ENSG00000116922.10	.	.	C1orf109	ENSG00000116922.10	1594	Promoter.Down	2.89757	18.4266	-5.82856	-2.89757	-16.8887	-21.7593
chr16:67481590-67481756	-2.49161	2.17708	-6.54054	1.19504e-06	0.000222402	57.9121	70.8877	59.5573	8.5959	11.6396	5.2493	1	67349	402	0.26065	0.00825375	0.0730888	6.19622	4.25347	166	Down2	.	.	AGRP,ATP6V0D1,HSD11B2,RP11-297D21.2,RP11-297D21.4,ZDHHC1	ENSG00000159714.6,ENSG00000159720.7,ENSG00000159723.4,ENSG00000176387.6,ENSG00000261320.1,ENSG00000270049.1	ATP6V0D1	ENSG00000159720.7	4280	Intron	2.49161	35.6403	-5.92262	-2.49161	-14.7569	-23.0791
chr11:12257219-12257348	-2.93853	1.12458	-6.20809	2.59881e-06	0.000372212	74.5225	41.4636	28.7399	0	7.489	0	1	67925	403	0.355961	0.104669	0	5.80813	3.68139	129	Down2	.	.	MICAL2,MICALCL,RP11-265D17.2	ENSG00000133808.4,ENSG00000133816.9,ENSG00000254680.1	MICAL2	ENSG00000133816.9	3660	Intron	2.93853	25.3692	-5.58523	-2.93853	-16.4124	-23.3236
chr10:120899119-120899257	-3.40545	0.842129	-7.47151	1.46061e-07	6.38959e-05	76.6286	38.7594	22.3879	0	0	0	1	68808	404	0.2839	0.152506	0	5.70998	3.4273	138	Down2	.	.	FAM45A,PRDX3,RP11-435O11.5,SFXN4	ENSG00000119979.11,ENSG00000165672.5,ENSG00000183605.12,ENSG00000271343.1	FAM45A	ENSG00000119979.11	3090	TES (transcription end sites)	3.40545	22.9627	-6.83547	-3.40545	-23.2778	-32.1126
chr17:30465997-30466138	-2.40689	2.73704	-6.16146	2.90104e-06	0.000394048	115.906	91.0434	109.558	10.12	34.2584	12.36	1	67615	405	0.211329	0.0159145	0.0481128	6.85505	4.8024	141	Down2	.	.	CTD-2095E4.1,RHOT1,RP11-640N20.6,RP11-640N20.8,RP11-640N20.9	ENSG00000126858.12,ENSG00000263369.2,ENSG00000264164.1,ENSG00000265574.1,ENSG00000266379.2	RHOT1	ENSG00000126858.12	3336	Dis5 (5' distal regions)	2.40689	62.2077	-5.53745	-2.40689	-13.328	-24.0007
chr20:34472255-34472407	-2.55366	2.46542	-6.5522	1.1632e-06	0.000220554	75.8953	84.4547	93.4991	9.3876	6.3558	22.931	1	67841	406	0.227413	0.0295299	0.0805245	6.57142	4.50121	152	Down2	.	.	PHF20,Y_RNA	ENSG00000025293.11,ENSG00000199676.1	PHF20	ENSG00000025293.11	14803	Intron	2.55366	48.7539	-5.93435	-2.55366	-15.1543	-25.7143
chr15:40630291-40630460	-2.28599	3.5727	-6.76079	7.19561e-07	0.000163523	147.899	151.919	157.219	33.7731	22.8659	30.9365	1	68114	407	0.226276	0.00728599	0.0261593	7.34925	5.30997	169	Down2	C15orf52	ENSG00000188549.8	.	.	C15orf52	ENSG00000188549.8	0	Promoter.Up	2.28599	90.7686	-6.14293	-2.28599	-14.0427	-27.5615
chr6:33600418-33600499	-2.74007	1.00927	-5.29437	2.33656e-05	0.00167034	71.2104	66.0346	45.7709	17.6162	0	0	1	66653	408	0.274658	0.0222764	0	6.14693	3.8937	81	Down2	.	.	ITPR3	ENSG00000096433.6	ITPR3	ENSG00000096433.6	11257	Intron	2.74007	33.4387	-4.63142	-2.74007	-12.6904	-19.5058
chr2:112425175-112425325	-3.26594	1.22801	-7.54839	1.23411e-07	5.65614e-05	57.6804	28.5269	53.552	0	0	5.8092	1	68511	409	0.395236	0.022155	0	5.79986	3.63495	150	Down2	.	.	.	.	RP11-68E19.1	ENSG00000271635.1	107661	Dis5 (5' distal regions)	3.26594	24.2614	-6.90865	-3.26594	-22.5632	-31.644
chr2:220360301-220360409	-2.23065	2.89653	-5.97811	4.48133e-06	0.000529699	151.322	128.767	154.477	26.4243	17.8905	40.3416	1	67877	410	0.22116	0.00561714	0.106909	7.27777	5.24405	108	Down2	.	.	AC053503.11,ASIC4,CHPF,GMPPA,RP11-316O14.1,SPEG,TMEM198	ENSG00000072182.8,ENSG00000072195.10,ENSG00000123989.9,ENSG00000144591.13,ENSG00000188760.6,ENSG00000227432.1,ENSG00000268603.1	SPEG	ENSG00000072195.10	2005	Intron	2.23065	86.5371	-5.34859	-2.23065	-11.9309	-23.172
chr5:55232084-55232169	-2.58201	0.907009	-5.572	1.18886e-05	0.00102869	45.2395	50.3416	50.8865	0	11.3657	0	1	68013	411	0.231476	0.00320054	0	5.89542	3.77404	85	Down2	CTD-2031P19.5	ENSG00000262211.1	.	.	CTD-2031P19.5	ENSG00000262211.1	113	Promoter.Down	2.58201	26.3056	-4.92487	-2.58201	-12.7161	-18.2635
chr15:74731143-74731329	-2.48866	2.71464	-6.47999	1.37533e-06	0.000244259	103.37	57.514	86.3741	7.6716	15.582	14.0545	1	67656	412	0.269976	0.0522427	0.0275824	6.50986	4.51869	186	Down2	.	.	RP11-10O17.1,SEMA7A,UBL7	ENSG00000138623.5,ENSG00000138629.11,ENSG00000260103.2	SEMA7A	ENSG00000138623.5	4335	Dis5 (5' distal regions)	2.48866	47.4277	-5.86159	-2.48866	-14.5875	-24.5813
chr9:133576577-133576739	-2.92092	2.22637	-6.35795	1.82803e-06	0.000295139	112.75	46.2242	80.0991	0	11.927	16.1366	1	67705	413	0.280483	0.100944	0.0808456	6.4288	4.22673	162	Down2	EXOSC2	ENSG00000130713.11	.	.	EXOSC2	ENSG00000130713.11	348	Promoter.Down	2.92092	44.5228	-5.73802	-2.92092	-16.7603	-27.7924
chr1:53910381-53910534	-3.28646	2.03651	-6.91873	5.02009e-07	0.000133566	81.6825	69.9189	92.888	18.6525	6.3143	0	1	68640	414	0.266263	0.0374753	0.241305	6.52002	4.13304	153	Down2	.	.	DMRTB1	ENSG00000143006.7	DMRTB1	ENSG00000143006.7	14539	Dis5 (5' distal regions)	3.28646	44.9094	-6.29929	-3.28646	-20.7023	-34.4052
chr3:25938663-25938752	-2.66703	0.95526	-5.97251	4.54152e-06	0.000532087	43.2063	60.0989	48.5995	0	0	9.7908	1	68580	415	0.281909	0.0345838	0	5.9307	3.73852	89	Down2	.	.	.	.	OXSM	ENSG00000151093.3	106386	Dis5 (5' distal regions)	2.66703	26.9492	-5.3428	-2.66703	-14.2494	-20.6099
chr16:30965102-30965236	-2.49761	2.5697	-6.60093	1.03925e-06	0.000205647	129.135	79.8328	101.448	10.6486	21.6288	13.0056	1	68714	416	0.288232	0.0672084	0.0488833	6.81315	4.66932	134	Down2	.	.	AC135048.13,FBXL19,HSD3B7,ORAI3,SETD1A,STX1B	ENSG00000099364.12,ENSG00000099365.5,ENSG00000099377.9,ENSG00000099381.12,ENSG00000175938.6,ENSG00000261487.1	SETD1A	ENSG00000099381.12	3380	Exon	2.49761	59.2831	-5.98328	-2.49761	-14.9439	-26.6031
chr12:57463355-57463534	-2.49912	2.56611	-6.19471	2.6821e-06	0.000380639	96.6711	53.7868	82.8479	15.9432	5.3971	14.6041	1	66785	417	0.2598	0.0449892	0.0235932	6.43599	4.47243	179	Down2	.	.	MYO1A,NAB2,STAT6,TAC3,TMEM194A	ENSG00000166863.7,ENSG00000166866.8,ENSG00000166881.5,ENSG00000166886.8,ENSG00000166888.6	TMEM194A	ENSG00000166881.5	9013	Intron	2.49912	44.875	-5.57152	-2.49912	-13.9239	-23.1356
chr18:10560587-10560668	-2.55141	0.366511	-5.34432	2.0682e-05	0.00153204	59.342	39.6207	15.257	0	0	0	1	67176.5	418.5	0.232361	0.124959	0	5.49578	3.4273	81	Down2	.	.	NAPG,RP11-883A18.3	ENSG00000134265.8,ENSG00000265728.1	NAPG	ENSG00000134265.8	21466	Dis5 (5' distal regions)	2.55141	19.0366	-4.68441	-2.55141	-11.9518	-15.5592
chr5:17772545-17772626	-2.55141	0.366511	-5.34432	2.0682e-05	0.00153204	59.342	39.6207	15.257	0	0	0	1	67176.5	418.5	0.232361	0.124959	0	5.49578	3.4273	81	Down2	.	.	.	.	RP11-454P21.1	ENSG00000249937.1	77743	Intron	2.55141	19.0366	-4.68441	-2.55141	-11.9518	-15.5592
chr8:94987460-94987621	-2.37915	1.88654	-6.01048	4.14911e-06	0.000503844	65.6816	46.5113	42.2173	8.8628	6.0005	5.4123	1	66239	420	0.262283	0.0285475	0.0187938	5.94106	4.12545	161	Down2	.	.	.	.	PDP1	ENSG00000164951.11	55353	Promoter.Up	2.37915	29.1143	-5.38204	-2.37915	-12.8047	-18.9352
chr17:48029979-48030075	-2.96518	1.13676	-5.46346	1.54712e-05	0.00125035	130.181	44.5733	38.6192	14.8637	0	0	1	65963	421	0.339927	0.0420586	0	6.1849	3.84463	96	Down2	.	.	DLX3,DLX4,RP11-1094H24.3,RP11-304F15.5,RP11-304F15.6	ENSG00000064195.7,ENSG00000108813.9,ENSG00000248172.1,ENSG00000249176.1,ENSG00000254039.1	RP11-304F15.5	ENSG00000249176.1	13493	Dis5 (5' distal regions)	2.96518	38.0396	-4.81048	-2.96518	-14.2639	-22.7011
chr21:44537424-44537549	-2.22839	1.80839	-5.52894	1.31965e-05	0.00110943	76.9072	51.3485	49.4326	11.4153	7.7287	6.971	1	66317	422	0.249657	0.0112517	0.0212698	6.10735	4.27572	125	Down2	.	.	AP001631.10,AP001631.9,CBS,U2AF1	ENSG00000160200.13,ENSG00000160201.7,ENSG00000228120.2,ENSG00000236663.1	U2AF1	ENSG00000160201.7	9727	Promoter.Up	2.22839	33.9672	-4.87954	-2.22839	-10.8735	-16.785
chr22:22067280-22067441	-3.0481	2.3182	-6.81745	6.3215e-07	0.00015189	131.363	66.4447	72.9207	0	12.0011	16.2369	1	69018	423	0.2526	0.0269765	0.0809792	6.60278	4.23009	161	Down2	.	.	PPIL2,YPEL1	ENSG00000100023.13,ENSG00000100027.10	PPIL2	ENSG00000100023.13	18330	Intron	3.0481	49.8278	-6.19918	-3.0481	-18.8957	-32.238
chr19:6218621-6218793	-2.19418	2.84762	-5.88117	5.64809e-06	0.00061318	111.784	80.8539	75.4422	16.592	16.8503	15.1984	1	67003	424	0.23052	0.0199831	0.00421245	6.62807	4.75283	172	Down2	MLLT1	ENSG00000130382.7	.	.	MLLT1	ENSG00000130382.7	1642	Promoter.Up	2.19418	52.7867	-5.2481	-2.19418	-11.5153	-19.9292
chr15:64973717-64973872	-2.63295	1.46332	-6.45735	1.4497e-06	0.000255547	43.4154	41.4101	39.865	0	6.2328	5.6218	1	66991	425	0.254177	0.0112718	0.0194205	5.70877	3.84926	155	Down2	.	.	AC100830.4,AC100830.5,OAZ2,RP11-330L19.2,Y_RNA,ZNF609	ENSG00000180304.10,ENSG00000180357.5,ENSG00000207223.1,ENSG00000239465.1,ENSG00000264937.1,ENSG00000265967.1	AC100830.4	ENSG00000265967.1	13369	Intron	2.63295	22.7575	-5.83872	-2.63295	-15.3731	-21.1503
chr17:35062713-35062839	-3.15732	0.670839	-7.27858	2.23712e-07	7.96664e-05	22.8891	50.9409	34.3282	0	0	0	1	67952	426	0.286953	0.113924	0	5.50472	3.4273	126	Down2	.	.	CTD-3194G12.1,CTD-3194G12.2	ENSG00000267499.1,ENSG00000267785.1	CTD-3194G12.2	ENSG00000267785.1	16056	Dis5 (5' distal regions)	3.15732	18.0264	-6.65031	-3.15732	-20.9972	-26.8629
chr17:62211038-62211150	-2.91013	2.00882	-6.3171	2.01153e-06	0.000316144	163.084	66.86	77.2384	0	8.6258	23.3405	1	68782	427	0.284605	0.0415568	0.282485	6.72644	4.26523	112	Down2	.	.	ERN1,SNORA76,TEX2	ENSG00000136478.3,ENSG00000178607.11,ENSG00000266402.2	ERN1	ENSG00000178607.11	2859	Dis5 (5' distal regions)	2.91013	56.5249	-5.69647	-2.91013	-16.5775	-29.174
chr14:92923108-92923265	-3.30419	0.727679	-7.80636	7.05151e-08	4.24519e-05	36.7391	20.4413	35.4214	0	0	0	1	67145	428	0.271425	0.0108837	0	5.35412	3.4273	157	Down2	.	.	SLC24A4	ENSG00000140090.13	SLC24A4	ENSG00000140090.13	3998	Intron	3.30419	15.4336	-7.15172	-3.30419	-23.6307	-28.7286
chr5:17203586-17203679	-2.49767	0.880684	-5.47991	1.48649e-05	0.00121496	51.685	46.0112	33.2208	0	0	9.3697	1	67478	429	0.303139	0.0349674	0	5.75007	3.72857	93	Down2	.	.	AC091878.1,BASP1	ENSG00000176788.7,ENSG00000215196.4	AC091878.1	ENSG00000215196.4	13478	Promoter.Down	2.49767	23.3811	-4.82784	-2.49767	-12.0583	-16.7255
chr17:73319278-73319421	-2.77704	1.54203	-6.79821	6.60532e-07	0.000155376	40.3359	67.3275	47.5313	0	6.7558	6.0936	1	68100	430	0.270705	0.0480487	0.0202356	5.9424	3.8775	143	Down2	GRB2	ENSG00000177885.9	.	.	GRB2	ENSG00000177885.9	1444	Promoter.Up	2.77704	28.0073	-6.18011	-2.77704	-17.1624	-25.1001
chr5:42889570-42889660	-2.71962	0.963849	-5.8855	5.58991e-06	0.000613141	42.7262	47.5449	61.7907	0	10.7343	0	1	68348	431	0.274098	0.0314579	0	5.92913	3.76011	90	Down2	.	.	CTD-2201E18.2,CTD-2201E18.4,CTD-2325A15.2,CTD-2325A15.3,SEPP1	ENSG00000249092.1,ENSG00000249516.1,ENSG00000250722.1,ENSG00000251163.1,ENSG00000251656.1	SEPP1	ENSG00000250722.1	2076	Dis5 (5' distal regions)	2.71962	27.1327	-5.25259	-2.71962	-14.285	-20.702
chr19:17393483-17393688	-2.00427	3.95792	-6.56386	1.13222e-06	0.000215636	159.442	135.677	153.723	34.8028	32.9883	38.2556	1	66396	432	0.213945	0.00992978	0.0157769	7.32232	5.5253	205	Down2	ANKLE1,USHBP1	ENSG00000130307.7,ENSG00000160117.10	.	.	USHBP1	ENSG00000130307.7	0	Promoter.Up	2.00427	92.4814	-5.94607	-2.00427	-11.9176	-23.4862
chr6:41392280-41392441	-3.1267	1.19177	-7.03614	3.84929e-07	0.000110708	53.7395	33.2224	34.5414	0	6.0005	0	1	67864	433	0.309264	0.0114893	0	5.65712	3.64047	161	Down2	.	.	.	.	RP11-328M4.3	ENSG00000226917.1	77742	Dis5 (5' distal regions)	3.1267	21.2506	-6.41462	-3.1267	-20.0566	-27.0231
chr13:98283556-98283698	-3.12598	1.9721	-6.48131	1.37111e-06	0.000244259	94.78	67.8017	78.3263	20.0974	6.8034	0	1	68298	434	0.257874	0.0415182	0.253541	6.49814	4.16969	142	Down2	.	.	RP11-120E13.1	ENSG00000226134.1	RP11-120E13.1	ENSG00000226134.1	46520	Dis3 (3' distal regions)	3.12598	44.6348	-5.86293	-3.12598	-18.3274	-30.4106
chr9:14465596-14465769	-2.76199	2.71681	-6.89486	5.29966e-07	0.000137906	105.581	86.5702	100.008	24.7442	11.1686	5.0369	1	68374	435	0.239513	0.0154593	0.157504	6.75278	4.52859	173	Down2	.	.	.	.	RP11-408A13.2	ENSG00000237137.1	66272	Intergenic	2.76199	55.5181	-6.27575	-2.76199	-17.3335	-30.3716
chr19:1244564-1244676	-3.00663	2.17306	-5.96084	4.66964e-06	0.000542924	188.835	85.9628	88.2725	25.4806	0	15.5603	1	68630	436	0.240714	0.00761353	0.145012	6.95549	4.44158	112	Down2	ATP5D	ENSG00000099624.3	.	.	ATP5D	ENSG00000099624.3	508	Promoter.Down	3.00663	67.3518	-5.33072	-3.00663	-16.0275	-29.4064
chr15:94663251-94663381	-2.75262	1.00351	-6.021	4.04655e-06	0.000498202	36.9746	41.1446	33.2719	0	7.4314	0	1	67061	437	0.250427	0.0309689	0	5.57834	3.67987	130	Down2	.	.	AC080032.1,CTD-2643K12.3,CTD-3049M7.1,RP11-452K20.1	ENSG00000212022.1,ENSG00000258570.1,ENSG00000258754.3,ENSG00000259724.1	CTD-2643K12.3	ENSG00000259724.1	12084	Dis5 (5' distal regions)	2.75262	19.8038	-5.39292	-2.75262	-14.8446	-19.5674
chr14:23527309-23527464	-2.97641	2.14213	-6.67838	8.6936e-07	0.00018326	93.0329	62.1151	75.7435	0	6.2328	22.4872	1	68097	438	0.249221	0.0569892	0.239208	6.43983	4.18968	155	Down2	CDH24	ENSG00000139880.15	.	.	CDH24	ENSG00000139880.15	562	Promoter.Up	2.97641	43.2686	-6.0608	-2.97641	-18.0394	-29.6946
chr2:85864687-85864895	-3.35924	2.10181	-6.95274	4.64755e-07	0.000126984	101.68	51.4308	53.4727	13.7203	0	4.1893	1	68269	439	0.294977	0.0115075	0.180295	6.25892	3.98084	208	Down2	USP39	ENSG00000168883.15	.	.	USP39	ENSG00000168883.15	1478	Promoter.Up	3.35924	37.4156	-6.33278	-3.35924	-21.2733	-33.7077
chr17:74394149-74394402	-2.88586	2.79801	-6.93277	4.86273e-07	0.000129866	102.594	63.4245	63.5004	16.9199	7.637	3.4442	1	67909	440	0.27126	0.000351774	0.131705	6.41738	4.2733	253	Down2	UBE2O	ENSG00000175931.8	.	.	UBE2O	ENSG00000175931.8	1054	Promoter.Down	2.88586	42.9199	-6.31312	-2.88586	-18.2188	-29.9273
chr2:86448367-86448448	-2.39164	0.820255	-5.04388	4.32015e-05	0.00257034	59.342	39.6207	38.1424	0	11.927	0	1	67210	441	0.244865	0.0112657	0	5.79928	3.78609	81	Down2	.	.	IMMT,MRPL35,REEP1,RP11-301O19.1	ENSG00000068615.12,ENSG00000132305.16,ENSG00000132313.10,ENSG00000273080.1	MRPL35	ENSG00000132313.10	21781	Intron	2.39164	24.8387	-4.3645	-2.39164	-10.4383	-14.7417
chr13:30082419-30082520	-2.60645	0.90342	-5.73848	7.95389e-06	0.000777216	38.0729	31.775	55.061	0	0	8.6275	1	67060	442	0.300388	0.0526497	0	5.68688	3.7105	101	Down2	.	.	MTUS2,SLC7A1	ENSG00000132938.14,ENSG00000139514.8	SLC7A1	ENSG00000139514.8	11128	TES (transcription end sites)	2.60645	22.2561	-5.09942	-2.60645	-13.2914	-18.1632
chr10:99519316-99519418	-2.71027	1.58615	-5.18974	3.01889e-05	0.00198981	113.099	104.878	36.3475	13.9893	9.4714	0	1	67021	443	0.352397	0.0214334	0.0993857	6.4546	4.13162	102	Down2	ZFYVE27	ENSG00000155256.13	.	.	ZFYVE27	ENSG00000155256.13	1917	Promoter.Down	2.71027	46.2976	-4.52015	-2.71027	-12.2508	-20.5182
chr17:40679324-40679492	-2.71761	2.51996	-6.44854	1.47972e-06	0.000258474	74.3894	63.6762	117.697	8.4935	23.0021	5.1868	1	67455	444	0.278518	0.0448575	0.094474	6.54496	4.44637	168	Down2	.	.	ATP6V0A1,COASY,HSD17B1,MLX,NAGLU,RP11-194N12.2,RP11-400F19.18,RP11-400F19.6,RP11-400F19.8	ENSG00000033627.10,ENSG00000068120.10,ENSG00000108784.5,ENSG00000108786.6,ENSG00000108788.7,ENSG00000266929.1,ENSG00000266962.1,ENSG00000267222.1,ENSG00000267632.1	ATP6V0A1	ENSG00000033627.10	6923	Dis5 (5' distal regions)	2.71761	48.7408	-5.82982	-2.71761	-15.8432	-26.8813
chr22:50468724-50468927	-2.46659	2.63432	-6.67879	8.6854e-07	0.00018326	66.2993	63.237	79.1408	14.0583	9.5181	8.585	1	66957	445	0.261928	0.0138385	0.0232099	6.32248	4.4162	203	Down2	.	.	IL17REL,MLC1,TTLL8	ENSG00000100427.11,ENSG00000138892.7,ENSG00000188263.6	IL17REL	ENSG00000188263.6	17636	Exon	2.46659	40.1397	-6.06121	-2.46659	-14.9505	-24.134
chr14:100095262-100095400	-3.28167	0.735343	-7.57507	1.16421e-07	5.47356e-05	55.7299	23.2556	31.3431	0	0	0	1	68204	446	0.289148	0.0845598	0	5.51294	3.4273	138	Down2	.	.	CCDC85C,HHIPL1,RP11-543C4.1,Y_RNA	ENSG00000182218.5,ENSG00000200506.1,ENSG00000205476.4,ENSG00000247970.2	HHIPL1	ENSG00000182218.5	16048	Dis5 (5' distal regions)	3.28167	18.3881	-6.93397	-3.28167	-22.755	-29.2978
chr13:97996926-97997021	-2.52311	0.894832	-5.39017	1.84932e-05	0.0014172	70.8356	33.7819	32.5214	0	0	9.1724	1	67130	447	0.311603	0.0112112	0	5.75433	3.72383	95	Down2	.	.	MBNL2	ENSG00000139793.14	MBNL2	ENSG00000139793.14	12030	Intron	2.52311	24.3852	-4.73299	-2.52311	-11.9418	-16.7733
chr2:26368042-26368157	-2.71325	1.23677	-5.43628	1.65288e-05	0.00131048	50.1569	55.8136	42.9849	0	16.8015	0	1	66800	448	0.204543	0.0320371	0	5.91118	3.87969	115	Down2	.	.	AC011742.5,GAREML,HADHA,RAB10,RP11-214J9.1	ENSG00000084733.6,ENSG00000084754.6,ENSG00000157833.8,ENSG00000227133.1,ENSG00000235440.1	AC011742.5	ENSG00000227133.1	14736	Dis5 (5' distal regions)	2.71325	27.6261	-4.78176	-2.71325	-12.9741	-18.9002
chr19:8317945-8318094	-2.84312	1.55384	-7.11577	3.2181e-07	0.000100709	51.6156	43.0776	53.9114	0	6.4838	5.8482	1	68352	449	0.287131	0.012966	0.0198204	5.90945	3.86292	149	Down2	.	.	CERS4,CTD-3020H12.4	ENSG00000090661.7,ENSG00000271717.1	CERS4	ENSG00000090661.7	2535	Intron	2.84312	26.8228	-6.4924	-2.84312	-18.4587	-26.6617
chr17:31082182-31082276	-2.73962	0.985356	-6.17218	2.82851e-06	0.000391339	40.9081	56.9021	52.5879	0	0	9.27	1	68777	450	0.303525	0.0235465	0	5.91885	3.72618	94	Down2	MYO1D	ENSG00000176658.12	.	.	MYO1D	ENSG00000176658.12	261	Promoter.Down	2.73962	26.6114	-5.54844	-2.73962	-15.2006	-21.9054
chr3:195380661-195380782	-2.35196	1.85241	-6.04682	3.80581e-06	0.000472659	63.5597	61.8869	66.3867	11.7927	7.9842	7.2015	1	67292	451	0.250933	0.00783404	0.0215806	6.22264	4.29664	121	Down2	.	.	AC069513.4,LINC00969,RP11-141C7.3,RP11-141C7.4	ENSG00000229178.1,ENSG00000242086.4,ENSG00000271662.1,ENSG00000272792.1	RP11-141C7.3	ENSG00000271662.1	2318	TES (transcription end sites)	2.35196	36.4686	-5.41955	-2.35196	-12.7465	-20.0588
chr15:43517792-43517894	-2.4054	2.5697	-5.71459	8.42477e-06	0.000807894	169.648	136.342	102.984	41.968	9.4714	17.0858	1	67355	452	0.253481	0.0606273	0.142384	7.17513	4.95269	102	Down2	.	.	ATP5HP1,CCNDBP1,EPB42,RP11-473C18.3,TGM5,TMEM62,Y_RNA	ENSG00000104055.10,ENSG00000137842.2,ENSG00000166946.9,ENSG00000166947.7,ENSG00000202211.1,ENSG00000261679.2,ENSG00000261687.1	EPB42	ENSG00000166947.7	4311	Dis5 (5' distal regions)	2.4054	79.5833	-5.07444	-2.4054	-12.2061	-23.2677
chr3:170767778-170767926	-2.62289	1.96866	-6.36766	1.78699e-06	0.000294539	90.9376	36.1405	70.9758	9.6413	6.5276	5.8877	1	67184	453	0.259534	0.0735721	0.0196253	6.19081	4.17299	148	Down2	.	.	SLC2A2,TNIK	ENSG00000154310.12,ENSG00000163581.9	TNIK	ENSG00000154310.12	13906	Dis5 (5' distal regions)	2.62289	36.6851	-5.74788	-2.62289	-15.0761	-23.7624
chr19:49979640-49979749	-2.96327	1.62359	-6.25115	2.34835e-06	0.000351203	105.836	49.0716	79.3642	13.0909	8.8632	0	1	68611	454	0.311201	0.084825	0.0971929	6.42064	4.09915	109	Down2	CTD-3148I10.15,FLT3LG	ENSG00000090554.8,ENSG00000273189.1	.	.	FLT3LG	ENSG00000090554.8	274	Promoter.Down	2.96327	42.7042	-5.62924	-2.96327	-16.6809	-27.3655
chr3:32219523-32219651	-2.56666	1.42315	-6.21808	2.53842e-06	0.000367264	52.5733	41.7875	48.274	0	7.5475	6.8076	1	67638	455	0.261634	0.0255578	0.0213447	5.86125	3.91872	128	Down2	.	.	AC094019.4,AC097639.8,GPD1L,snoU13	ENSG00000152642.6,ENSG00000236732.1,ENSG00000237433.1,ENSG00000238646.1	snoU13	ENSG00000238646.1	5375	Dis5 (5' distal regions)	2.56666	26.165	-5.59544	-2.56666	-14.3616	-20.5946
chr9:123239857-123239938	-2.71955	0.995428	-5.20881	2.88103e-05	0.00192122	83.0788	52.8276	45.7709	17.6162	0	0	1	66559	456	0.263911	0.0420017	0	6.1212	3.8937	81	Down2	CDK5RAP2	ENSG00000136861.13	.	.	CDK5RAP2	ENSG00000136861.13	225	Promoter.Up	2.71955	33.2156	-4.54045	-2.71955	-12.348	-18.9446
chr12:121668145-121668319	-2.91626	2.0719	-6.99781	4.19703e-07	0.000117847	66.2993	55.3324	67.4726	0	11.1044	10.0158	1	68501	457	0.267117	0.005157	0.0249617	6.20129	4.08478	174	Down2	.	.	CAMKK2,P2RX4,RP11-340F14.5	ENSG00000110931.14,ENSG00000135124.10,ENSG00000261827.1	P2RX4	ENSG00000135124.10	8010	Intron	2.91626	35.0374	-6.37706	-2.91626	-18.5972	-28.9512
chr5:15014169-15014263	-2.64252	0.406679	-6.03937	3.87372e-06	0.000479417	20.454	34.1413	39.4409	0	0	0	1	67273	458	0.271511	0.0434801	0	5.3674	3.4273	94	Down2	.	.	.	.	U8	ENSG00000202269.1	96767	Intergenic	2.64252	15.6727	-5.41187	-2.64252	-14.301	-17.4759
chr14:24834916-24835115	-2.56702	3.25502	-6.8788	5.49684e-07	0.000140563	106.279	112.889	124.203	28.6817	9.7094	17.5151	1	68210	459	0.225829	0.0169095	0.143332	6.96576	4.82605	199	Down2	NFATC4	ENSG00000100968.9	.	.	NFATC4	ENSG00000100968.9	37	Promoter.Up	2.56702	66.5461	-6.25989	-2.56702	-16.0693	-29.4004
chr10:126092130-126092290	-3.10211	1.69334	-7.05408	3.69678e-07	0.00010719	48.067	60.174	61.7907	8.9182	0	5.4461	1	68524	460	0.310324	0.00784034	0.103346	6.06919	3.91464	160	Down2	OAT	ENSG00000065154.7	.	.	OAT	ENSG00000065154.7	225	Promoter.Up	3.10211	30.7327	-6.43218	-3.10211	-19.9533	-29.9601
chr3:185977454-185977592	-2.55675	2.63243	-6.32877	1.95727e-06	0.000310363	139.325	100.775	89.5518	20.6799	21.0019	6.3143	1	68923	461	0.232745	0.0333525	0.00438133	6.89308	4.6857	138	Down2	.	.	DGKG	ENSG00000058866.10	DGKG	ENSG00000058866.10	2157	Intron	2.55675	62.9412	-5.70835	-2.55675	-14.5948	-26.3551
chr15:55727530-55727664	-2.94508	1.08668	-6.51899	1.25626e-06	0.000229418	50.2193	31.9331	41.5012	0	7.2096	0	1	67924	462	0.317871	0.0578187	0	5.68455	3.67397	134	Down2	.	.	C15orf65,CCPG1,RP11-178D12.2	ENSG00000260036.1,ENSG00000260916.1,ENSG00000261652.2	RP11-178D12.2	ENSG00000260036.1	7892	Intron	2.94508	21.8105	-5.90092	-2.94508	-17.3787	-23.6026
chr6:74442944-74443092	-3.23398	1.21942	-7.32435	2.02101e-07	7.59631e-05	32.4777	50.5968	54.2756	0	6.5276	0	1	68558	463	0.375337	0.0209721	0	5.79878	3.65536	148	Down2	.	.	CD109,RP11-553A21.3	ENSG00000156535.9,ENSG00000231652.2	RP11-553A21.3	ENSG00000231652.2	37090	Intron	3.23398	23.9796	-6.69443	-3.23398	-21.6497	-30.2573
chr1:39568376-39568485	-2.2424	1.78791	-5.64951	9.85653e-06	0.000901156	61.7374	58.8859	73.6954	13.0909	8.8632	7.9943	1	66798	464	0.260845	0.0138894	0.0225603	6.23394	4.36638	109	Down2	.	.	MACF1	ENSG00000127603.19	MACF1	ENSG00000127603.19	2599	Exon	2.2424	37.3779	-5.00628	-2.2424	-11.2261	-17.783
chr15:91429314-91429455	-2.52711	2.57642	-6.18085	2.77124e-06	0.000389063	149.996	60.6956	100.793	10.12	20.555	12.36	1	68207	465	0.294824	0.114908	0.0481128	6.76307	4.62783	141	Down2	FES	ENSG00000182511.7	.	.	FES	ENSG00000182511.7	744	Promoter.Down	2.52711	59.0867	-5.55733	-2.52711	-14.044	-24.9811
chr18:56431646-56431727	-2.49713	0.880684	-5.4495	1.60056e-05	0.00128187	47.4736	66.0346	38.1424	0	0	10.7577	1	68376	466	0.308294	0.0637053	0	5.91279	3.76064	81	Down2	.	.	MALT1,RN7SL112P,RP11-108P20.1,RP11-108P20.2,RP11-108P20.3,RP11-108P20.4,RP11-126O1.4	ENSG00000172175.8,ENSG00000265229.1,ENSG00000267010.1,ENSG00000267476.1,ENSG00000267501.1,ENSG00000267593.1,ENSG00000267705.1	RP11-108P20.2	ENSG00000267501.1	6572	Dis5 (5' distal regions)	2.49713	27.068	-4.79573	-2.49713	-11.9756	-17.3432
chr20:30829745-30829826	-2.39504	0.832433	-5.10633	3.70502e-05	0.00230474	47.4736	66.0346	30.5139	0	0	10.7577	1	67421	467	0.353035	0.100926	0	5.83123	3.76064	81	Down2	.	.	KIF3B,PLAGL2,POFUT1	ENSG00000101346.7,ENSG00000101350.6,ENSG00000126003.6	POFUT1	ENSG00000101346.7	7028	Dis5 (5' distal regions)	2.39504	25.7966	-4.43121	-2.39504	-10.6129	-15.1561
chr2:218853297-218853378	-2.46959	0.846581	-5.46647	1.53585e-05	0.00124407	47.4736	39.6207	53.3994	0	0	10.7577	1	67994	468	0.262523	0.035351	0	5.84067	3.76064	81	Down2	.	.	AC010136.2,RUFY4,TNS1	ENSG00000079308.12,ENSG00000188282.8,ENSG00000223923.1	TNS1	ENSG00000079308.12	2375	Intron	2.46959	25.2086	-4.81365	-2.46959	-11.8877	-16.8621
chr7:150821051-150821259	-3.3179	2.24932	-6.57982	1.09119e-06	0.000212464	101.68	61.7169	59.4142	20.5805	0	4.1893	1	67352	469	0.252344	0.0111765	0.180295	6.37507	4.09965	208	Down2	AGAP3	ENSG00000133612.14	.	.	AGAP3	ENSG00000133612.14	342	Promoter.Down	3.3179	41.2635	-5.9621	-3.3179	-19.7816	-32.1643
chr9:108480884-108480970	-2.65396	0.937104	-5.74281	7.87148e-06	0.000771642	44.7135	49.7563	57.4797	0	11.2336	0	1	68525	470	0.254389	0.0314418	0	5.93512	3.77116	86	Down2	.	.	RP11-18B3.2,RP11-18B3.3,TMEM38B	ENSG00000095209.7,ENSG00000228366.1,ENSG00000232486.1	TMEM38B	ENSG00000095209.7	2999	Intron	2.65396	27.1972	-5.10394	-2.65396	-13.5456	-19.644
chr14:90865949-90866152	-2.47622	2.67917	-6.54676	1.17794e-06	0.000221962	80.5063	63.237	73.0531	7.0291	19.0362	8.585	1	67449	471	0.239583	0.0285217	0.0419691	6.37013	4.44114	203	Down2	CALM1	ENSG00000198668.6	.	.	CALM1	ENSG00000198668.6	171	Promoter.Up	2.47622	41.9078	-5.92888	-2.47622	-14.6812	-23.9676
chr1:26123505-26123608	-3.10467	1.7924	-5.66338	9.53187e-06	0.000877118	93.334	93.4742	95.9856	0	46.8974	0	1	65608	472	0.105198	0.000429378	0	6.71446	4.23466	103	Down2	.	.	AUNIP,MAN1C1,MTFR1L,RP1-317E23.3,RP1-317E23.6,RP1-317E23.7,SEPN1	ENSG00000117640.13,ENSG00000117643.10,ENSG00000127423.6,ENSG00000162430.12,ENSG00000228172.1,ENSG00000255054.3,ENSG00000272478.1	SEPN1	ENSG00000162430.12	3060	Dis5 (5' distal regions)	3.10467	54.9485	-5.02082	-3.10467	-15.588	-27.2445
chr9:140122042-140122220	-2.33806	2.93274	-6.1388	3.06054e-06	0.000409782	97.2142	114.188	79.842	24.0491	10.8549	14.6861	1	67556	473	0.265997	0.0462359	0.074759	6.74037	4.74145	178	Down2	RNF224	ENSG00000233198.2	.	.	RNF224	ENSG00000233198.2	24	Promoter.Down	2.33806	56.8057	-5.5142	-2.33806	-12.8926	-22.7163
chr12:96455780-96455959	-2.55837	2.20057	-6.77362	6.98735e-07	0.000161956	48.3355	71.7157	62.1359	7.9716	5.3971	9.7361	1	67517	474	0.283794	0.0426822	0.0455555	6.14617	4.19941	179	Down2	RP11-256L6.4	ENSG00000258251.1	.	.	RP11-256L6.4	ENSG00000258251.1	1627	Promoter.Up	2.55837	34.2153	-6.15569	-2.55837	-15.7485	-24.3588
chr7:151451314-151451399	-2.39118	0.812172	-5.10177	3.74676e-05	0.00232257	45.2395	37.7562	43.617	0	11.3657	0	1	66922	475	0.221527	0.0109096	0	5.72416	3.77404	85	Down2	.	.	PRKAG2	ENSG00000106617.9	PRKAG2	ENSG00000106617.9	17914	Intron	2.39118	22.9964	-4.42634	-2.39118	-10.5842	-14.6077
chr9:103363590-103363726	-2.94508	1.08668	-6.51899	1.25626e-06	0.000229418	49.4807	31.4635	40.8909	0	7.1036	0	1	67917	476	0.31713	0.0578262	0	5.66772	3.67113	136	Down2	.	.	MURC	ENSG00000170681.6	MURC	ENSG00000170681.6	23229	Dis5 (5' distal regions)	2.94508	21.4898	-5.90092	-2.94508	-17.3787	-23.4957
chr1:199212663-199212809	-3.08916	0.630671	-7.28875	2.18713e-07	7.96664e-05	32.9226	21.9814	29.6257	0	0	0	1	66880	477	0.281377	0.03146	0	5.27252	3.4273	146	Down2	.	.	.	.	RP11-382E9.1	ENSG00000231718.1	94937	Intron	3.08916	14.0883	-6.66012	-3.08916	-20.5742	-24.2495
chr12:48045568-48045722	-2.37472	1.89963	-5.95551	4.72931e-06	0.000548565	62.4247	62.5184	40.1239	9.2657	6.2733	5.6583	1	66989	478	0.27679	0.000442141	0.0192333	6.01926	4.15025	154	Down2	.	.	RPAP3	ENSG00000005175.5	RPAP3	ENSG00000005175.5	12905	Dis3 (3' distal regions)	2.37472	31.044	-5.3252	-2.37472	-12.6458	-19.0415
chr22:26760538-26760729	-2.68069	2.52394	-6.51379	1.27152e-06	0.000231017	115.763	56.0084	64.7023	14.9415	5.058	9.1244	1	67933	479	0.265515	0.0419748	0.113464	6.42731	4.32678	191	Down2	SEZ6L	ENSG00000100095.14	.	.	SEZ6L	ENSG00000100095.14	0	Promoter.Up	2.68069	44.2663	-5.89568	-2.68069	-15.8045	-26.1686
chr2:128821106-128821223	-3.13913	0.699688	-6.75926	7.22092e-07	0.000163523	73.9492	36.573	21.125	0	0	0	1	68828	480	0.275923	0.151865	0	5.65461	3.4273	117	Down2	.	.	SAP130,UGGT1,Y_RNA	ENSG00000136715.13,ENSG00000136731.8,ENSG00000200432.1	Y_RNA	ENSG00000200432.1	4152	Dis5 (5' distal regions)	3.13913	21.9412	-6.14141	-3.13913	-19.2787	-26.2309
chr9:130526531-130526617	-2.74446	1.55457	-5.75534	7.63775e-06	0.000759913	111.784	87.0735	64.6647	16.592	11.2336	0	1	69100	481	0.28996	0.0728502	0.104605	6.59542	4.21987	86	Down2	SH2D3C	ENSG00000095370.15	.	.	SH2D3C	ENSG00000095370.15	1834	Promoter.Up	2.74446	48.5579	-5.11703	-2.74446	-14.0435	-23.8053
chr21:45395427-45395579	-2.42606	2.32457	-6.13846	3.06302e-06	0.000409782	88.5445	84.4547	56.9125	9.3876	6.3558	17.1982	1	68034	482	0.305182	0.0136858	0.0805245	6.42909	4.41151	152	Down2	.	.	AGPAT3,TRAPPC10	ENSG00000160216.14,ENSG00000160218.8	AGPAT3	ENSG00000160216.14	4143	Intron	2.42606	43.8089	-5.51385	-2.42606	-13.3769	-22.0902
chr9:33738199-33738326	-2.91916	1.11826	-6.28709	2.15819e-06	0.000333901	52.9873	58.9631	29.1925	0	7.607	0	1	68432	483	0.399805	0.0319755	0	5.81263	3.68449	127	Down2	RP11-384P7.6	ENSG00000233776.1	.	.	RP11-384P7.6	ENSG00000233776.1	89	Promoter.Down	2.91916	24.7917	-5.66591	-2.91916	-16.5397	-23.3454
chr8:59425918-59426050	-2.77202	1.02552	-5.88831	5.55248e-06	0.000611539	58.263	32.417	28.0867	0	7.3188	0	1	67020	484	0.314343	0.0416163	0	5.6069	3.67689	132	Down2	.	.	CYP7A1,RP11-114M5.3,SDCBP	ENSG00000137575.7,ENSG00000167910.3,ENSG00000254103.1	RP11-114M5.3	ENSG00000254103.1	9771	Dis5 (5' distal regions)	2.77202	21.0143	-5.25551	-2.77202	-14.5684	-19.561
chr19:44059483-44059633	-3.02605	1.13493	-6.08445	3.48079e-06	0.000447956	44.8625	35.6587	37.0744	9.5128	0	0	1	65830	485	0.225076	0.0115174	0	5.638	3.73197	150	Down2	XRCC1	ENSG00000073050.7	.	.	XRCC1	ENSG00000073050.7	1554	Promoter.Up	3.02605	21.1847	-5.45832	-3.02605	-16.5172	-22.233
chr11:61152519-61152605	-2.46052	0.872601	-5.17388	3.13869e-05	0.00204559	44.7135	74.6344	28.7399	0	0	10.1323	1	67370	486	0.362119	0.125384	0	5.8378	3.74645	86	Down2	.	.	CPSF7,CYB561A3,DAK,DDB1,RP11-286N22.8,SDHAF2,TMEM138,TMEM216	ENSG00000149476.10,ENSG00000149483.7,ENSG00000149532.11,ENSG00000162144.5,ENSG00000167985.2,ENSG00000167986.9,ENSG00000187049.5,ENSG00000256591.1	TMEM216	ENSG00000187049.5	6555	Dis5 (5' distal regions)	2.46052	26.37	-4.50325	-2.46052	-11.0804	-15.9255
chr1:45766026-45766166	-2.77339	1.79535	-6.44716	1.4845e-06	0.000258474	82.4006	61.1291	48.5499	0	13.8012	6.2241	1	68668	487	0.293708	0.066709	0.193132	6.1998	4.0438	140	Down2	.	.	HPDL,MUTYH,TOE1,ZSWIM5	ENSG00000132773.7,ENSG00000132781.13,ENSG00000162415.6,ENSG00000186603.4	ZSWIM5	ENSG00000162415.6	5716	Intron	2.77339	35.3508	-5.82842	-2.77339	-16.1645	-25.2249
chr1:228659653-228659813	-3.3399	1.56013	-6.32153	1.99076e-06	0.00031427	60.0838	66.86	46.343	17.8364	0	0	1	66601	488	0.243336	0.0317894	0	6.08676	3.89742	160	Down2	.	.	BTNL10,HIST3H2A,HIST3H2BB,HIST3H3,RNF187,RP5-915N17.3	ENSG00000168148.3,ENSG00000168159.9,ENSG00000181218.4,ENSG00000196890.3,ENSG00000215811.3,ENSG00000230841.2	HIST3H2BB	ENSG00000196890.3	13845	Dis5 (5' distal regions)	3.3399	31.8539	-5.70098	-3.3399	-19.0407	-28.8769
chr9:33375054-33375156	-2.6401	0.406679	-6.0961	3.38599e-06	0.00043974	28.2747	20.9757	36.3475	0	0	0	1	66836	489	0.274952	0.0760603	0	5.27745	3.4273	102	Down2	.	.	AQP7,NFX1,RP11-311H10.4,Y_RNA	ENSG00000086102.14,ENSG00000165269.8,ENSG00000200544.1,ENSG00000223678.1	NFX1	ENSG00000086102.14	9823	Dis5 (5' distal regions)	2.6401	14.2663	-5.47031	-2.6401	-14.4422	-17.0957
chr16:16236975-16237100	-2.4439	1.36468	-5.85372	6.03165e-06	0.00064373	46.1443	42.7904	44.4893	0	7.7287	6.971	1	67148	490	0.244311	0.010908	0.0215794	5.787	3.92791	125	Down2	.	.	ABCC1,ABCC6	ENSG00000091262.10,ENSG00000103222.14	ABCC6	ENSG00000091262.10	12534	TES (transcription end sites)	2.4439	24.6873	-5.21956	-2.4439	-12.7561	-17.9825
chr2:180763752-180763851	-2.73962	0.985356	-6.17218	2.82851e-06	0.000391339	38.842	54.0283	49.9319	0	0	8.8018	1	68733	491	0.301677	0.023586	0	5.85775	3.7148	99	Down2	.	.	ZNF385B	ENSG00000144331.14	ZNF385B	ENSG00000144331.14	37520	Dis5 (5' distal regions)	2.73962	25.2673	-5.54844	-2.73962	-15.2006	-21.576
chr21:45359004-45359204	-2.50175	2.68879	-6.6208	9.92664e-07	0.000199966	81.7139	64.1856	77.2384	7.1346	19.3217	8.7138	1	67758	492	0.246497	0.0164274	0.0422375	6.40601	4.45176	200	Down2	.	.	AGPAT3	ENSG00000160216.14	AGPAT3	ENSG00000160216.14	7608	Intron	2.50175	43.0513	-6.0032	-2.50175	-15.0185	-24.6898
chr3:128327254-128327482	-2.29695	3.63778	-6.23325	2.44931e-06	0.000359838	147.574	121.99	100.274	12.5168	33.8978	22.931	1	68206	493	0.238938	0.0534516	0.118794	7.0514	5.03188	228	Down2	.	.	C3orf27,RPN1	ENSG00000163902.7,ENSG00000198685.2	RPN1	ENSG00000163902.7	18628	Dis5 (5' distal regions)	2.29695	73.1974	-5.61096	-2.29695	-12.8881	-24.1057
chr16:2551241-2551423	-2.46496	3.10273	-6.64797	9.32385e-07	0.000194119	126.77	105.8	98.4578	23.5206	10.6163	19.1512	1	68572	494	0.245105	0.0202735	0.0594916	6.91317	4.80651	182	Down2	TBC1D24	ENSG00000162065.7	.	.	TBC1D24	ENSG00000162065.7	341	Promoter.Down	2.46496	64.0527	-6.0304	-2.46496	-14.8647	-26.9536
chr21:35274075-35274270	-3.20723	2.00882	-6.87146	5.58942e-07	0.000141151	69.0193	54.8595	60.2064	14.635	0	4.4686	1	67947	495	0.244447	0.0272492	0.189149	6.16764	4.00738	195	Down2	.	.	AP000304.12,ATP5O,ITSN1	ENSG00000205726.9,ENSG00000241837.2,ENSG00000249209.1	ATP5O	ENSG00000241837.2	5447	TES (transcription end sites)	3.20723	33.8648	-6.25263	-3.20723	-20.0536	-30.9304
chr21:45717617-45717796	-1.97742	3.56697	-5.82796	6.41568e-06	0.000672507	123.524	149.408	120.82	23.9148	32.3828	34.0762	1	66846	496	0.19389	0.00615572	0.0151642	7.1441	5.3444	179	Down2	.	.	AIRE,AP001059.5,AP001062.7,AP001062.8,AP001062.9,C21orf2,DNMT3L,PFKL	ENSG00000141959.12,ENSG00000142182.4,ENSG00000160224.12,ENSG00000160226.11,ENSG00000184441.4,ENSG00000232010.1,ENSG00000232969.1,ENSG00000241728.1	PFKL	ENSG00000141959.12	2139	Exon	1.97742	80.6876	-5.19276	-1.97742	-10.2683	-19.6345
chr1:157333505-157333648	-3.24794	0.699688	-7.75017	7.95966e-08	4.52357e-05	26.8906	29.9234	38.8893	0	0	0	1	68219	497	0.309331	0.0309956	0	5.40481	3.4273	143	Down2	.	.	.	.	RP11-85G21.2	ENSG00000237189.1	75662	Intergenic	3.24794	15.9505	-7.09911	-3.24794	-23.0574	-28.3418
chr2:31360940-31361079	-2.69857	1.74466	-5.66374	9.5237e-06	0.000877118	41.4967	76.9611	62.2353	10.2656	0	12.5378	1	66913	498	0.259761	0.0635057	0.0499602	6.11733	4.12107	139	Down2	GALNT14	ENSG00000158089.10	.	.	GALNT14	ENSG00000158089.10	0	Promoter.Up	2.69857	33.9161	-5.02119	-2.69857	-13.55	-20.908
chr8:130599423-130599527	-2.75912	1.77907	-5.90161	5.37874e-06	0.000599843	64.7056	102.862	83.1798	13.7203	0	16.7573	1	68621	499	0.261034	0.0620839	0.054224	6.5398	4.27429	104	Down2	.	.	.	.	AC016178.2	ENSG00000266387.1	89510	Intron	2.75912	46.8707	-5.26932	-2.75912	-14.5387	-24.426
chr9:112945640-112945788	-3.24573	0.727679	-7.29545	2.15484e-07	7.93148e-05	58.4599	21.6843	25.0503	0	0	0	1	67739	500	0.279507	0.0409028	0	5.43169	3.4273	148	Down2	.	.	AKAP2,C9orf152	ENSG00000188959.9,ENSG00000241978.5	C9orf152	ENSG00000188959.9	23973	Dis3 (3' distal regions)	3.24573	17.5324	-6.66659	-3.24573	-21.6379	-27.4354
chr17:61556300-61556490	-2.69539	2.8365	-6.48222	1.36824e-06	0.000244259	116.373	106.976	71.5472	15.0201	20.3387	4.5862	1	68955	501	0.286961	0.0238751	0.0855816	6.74415	4.52878	190	Down2	ACE	ENSG00000159640.10	.	.	ACE	ENSG00000159640.10	1446	Promoter.Down	2.69539	55.8068	-5.86384	-2.69539	-15.8053	-27.7289
chr2:74814815-74815020	-2.30286	2.46451	-6.14153	3.0409e-06	0.000408827	56.2736	52.1834	63.2978	6.9606	14.1378	8.5012	1	66232	502	0.232376	0.0221975	0.0417918	6.08441	4.35082	205	Down2	.	.	AC005033.6,DOK1,LOXL3,M1AP	ENSG00000115318.7,ENSG00000115325.9,ENSG00000159374.13,ENSG00000233872.1	M1AP	ENSG00000159374.13	10749	Intron	2.30286	33.5591	-5.517	-2.30286	-12.7049	-19.5473
chr3:120513980-120514147	-2.66777	1.47999	-6.45508	1.45736e-06	0.000256261	51.8087	32.0287	37.0004	0	5.7849	5.2178	1	66899	503	0.247415	0.0421555	0.0186637	5.65469	3.82441	167	Down2	.	.	RP11-500K19.1	ENSG00000243593.1	RP11-500K19.1	ENSG00000243593.1	41061	Dis5 (5' distal regions)	2.66777	21.9734	-5.83643	-2.66777	-15.5703	-21.1946
chr21:37792350-37792521	-2.41388	2.13129	-6.34703	1.87536e-06	0.00030073	67.4625	50.0472	54.2024	8.3445	5.6496	10.1916	1	67043	504	0.253806	0.0234806	0.0463898	6.07902	4.22693	171	Down2	.	.	AP000695.4,AP000695.6,ATP5J2LP,CHAF1B,CLDN14	ENSG00000159259.7,ENSG00000159261.6,ENSG00000224421.1,ENSG00000230479.1,ENSG00000233818.1	AP000695.6	ENSG00000230479.1	10138	TES (transcription end sites)	2.41388	32.6496	-5.72692	-2.41388	-13.8241	-21.1091
chr20:44935833-44935925	-2.77288	0.999504	-6.13009	3.12428e-06	0.000416408	73.1454	34.8835	53.7311	0	0	9.4715	1	68877	505	0.383945	0.0936468	0	5.9713	3.73099	92	Down2	CDH22	ENSG00000149654.5	.	.	CDH22	ENSG00000149654.5	1213	Promoter.Down	2.77288	28.5386	-5.50525	-2.77288	-15.2654	-22.4461
chr15:38295239-38295335	-2.89269	1.06035	-5.72702	8.17641e-06	0.00078919	50.0698	55.7167	57.9288	14.8637	0	0	1	67520	506	0.216779	0.0115647	0	6.02778	3.84463	96	Down2	RP11-1008C21.1	ENSG00000259225.2	.	.	RP11-1008C21.1	ENSG00000259225.2	1613	Promoter.Up	2.89269	29.7632	-5.08744	-2.89269	-14.7164	-21.8984
chr19:16328750-16328831	-2.41794	0.846581	-4.88785	6.34726e-05	0.0033928	83.0788	39.6207	30.5139	0	11.927	0	1	67066	507	0.334564	0.0754196	0	5.85796	3.78609	81	Down2	.	.	AP1M1,CIB3,CTD-2562J15.4,FAM32A	ENSG00000072958.4,ENSG00000105058.7,ENSG00000141977.5,ENSG00000267033.1	AP1M1	ENSG00000072958.4	8980	Intron	2.41794	27.5234	-4.19741	-2.41794	-10.1491	-14.769
chr1:85410491-85410598	-2.58931	1.72937	-5.74941	7.74739e-06	0.000765462	80.8604	109.975	46.1987	0	9.0288	16.2874	1	68652	508	0.309582	0.0905625	0.155215	6.42167	4.16369	107	Down2	.	.	MCOLN2	ENSG00000153898.8	MCOLN2	ENSG00000153898.8	14964	Intron	2.58931	43.7251	-5.11084	-2.58931	-13.2336	-21.8427
chr19:18223891-18224034	-2.21908	2.80534	-5.95376	4.74905e-06	0.000548565	121.008	89.7701	99.3837	19.9568	13.5117	24.3742	1	67568	509	0.231754	0.0287992	0.0581715	6.8255	4.89221	143	Down2	.	.	AC007192.6,IL12RB1,MAST3,PIK3R2	ENSG00000096996.11,ENSG00000099308.6,ENSG00000105647.10,ENSG00000268173.1,ENSG00000269145.2	MAST3	ENSG00000099308.6	2911	Intron	2.21908	61.334	-5.32339	-2.21908	-11.8131	-21.2012
chr15:66880998-66881143	-2.40172	2.39355	-6.06346	3.65847e-06	0.000464096	99.449	81.1542	68.1829	19.6816	6.6627	12.019	1	67703	510	0.265705	0.0498925	0.127164	6.53631	4.52002	145	Down2	.	.	LCTL,RP11-321F6.1,ZWILCH	ENSG00000174442.7,ENSG00000188501.7,ENSG00000259471.1	RP11-321F6.1	ENSG00000259471.1	6470	Intron	2.40172	47.8582	-5.4367	-2.40172	-13.0574	-22.0532
chr18:8982557-8982680	-2.71955	0.995428	-6.01569	4.09798e-06	0.000501278	54.7104	34.7889	30.1418	0	0	7.0844	1	67595	511	0.316554	0.0417821	0	5.632	3.67061	123	Down2	.	.	.	.	NDUFV2	ENSG00000178127.8	119949	Dis5 (5' distal regions)	2.71955	21.1209	-5.38743	-2.71955	-14.6514	-19.7033
chr12:96392502-96392702	-3.28193	2.00846	-6.87037	5.6032e-07	0.000141151	72.1005	37.4416	77.2384	7.1346	9.6609	0	1	68294	512	0.329736	0.0201932	0.0678883	6.14096	3.98013	200	Down2	.	.	AMDHD1,HAL,LTA4H,RP11-256L6.2,RP11-256L6.3	ENSG00000084110.6,ENSG00000111144.5,ENSG00000139344.3,ENSG00000257715.1,ENSG00000257878.1	RP11-256L6.3	ENSG00000257878.1	2203	Intron	3.28193	33.9293	-6.25156	-3.28193	-20.5172	-31.6619
chr1:202104442-202104537	-2.6989	0.969408	-5.7287	8.14338e-06	0.000788144	70.8356	33.7819	45.53	0	10.1693	0	1	68271	513	0.34581	0.0861121	0	5.88072	3.7473	95	Down2	ARL8A	ENSG00000143862.3	.	.	ARL8A	ENSG00000143862.3	200	Promoter.Down	2.6989	26.7195	-5.0892	-2.6989	-13.7352	-19.817
chr15:52500588-52500779	-3.21544	2.4347	-6.61461	1.00694e-06	0.000201699	90.5975	89.6134	77.6428	22.4123	0	9.1244	1	68561	514	0.231017	0.00313864	0.253805	6.59282	4.26417	191	Down2	.	.	GNB5,MYO5C,RP11-430B1.2,Y_RNA	ENSG00000069966.14,ENSG00000128833.8,ENSG00000206995.1,ENSG00000259577.1	MYO5C	ENSG00000128833.8	4947	Exon	3.21544	48.2317	-5.99699	-3.21544	-19.2829	-32.6315
chr17:56072881-56073017	-2.43924	2.16482	-6.01479	4.10681e-06	0.000501278	113.099	62.9271	59.0647	10.492	14.2072	6.4072	1	68474	515	0.24701	0.0185649	0.0781601	6.42715	4.3842	136	Down2	RP11-159D12.2	ENSG00000264112.1	.	.	RP11-159D12.2	ENSG00000264112.1	670	Promoter.Up	2.43924	44.3662	-5.3865	-2.43924	-13.1389	-21.7677
chr14:78121463-78121607	-3.24875	1.5011	-6.06848	3.61513e-06	0.000459419	73.4357	52.0022	51.4923	19.8182	0	0	1	65803	516	0.20047	0.00292215	0	6.10914	3.92965	144	Down2	.	.	ALKBH1,CTD-2175M1.4,SPTLC2	ENSG00000100596.2,ENSG00000100601.5,ENSG00000258668.1	CTD-2175M1.4	ENSG00000258668.1	2065	Dis5 (5' distal regions)	3.24875	32.7914	-5.44188	-3.24875	-17.6793	-27.0282
chr22:25858639-25858880	-2.68508	2.27803	-7.04172	3.80115e-07	0.000109768	63.8234	44.3884	43.5868	5.9208	8.0173	3.6157	1	67357	517	0.255921	0.00541346	0.0623813	5.92333	4.04533	241	Down2	.	.	CTA-246H3.12,CTA-390C10.10,CTA-390C10.9	ENSG00000272798.1,ENSG00000272942.1,ENSG00000272977.1	CTA-390C10.10	ENSG00000272977.1	13306	Intron	2.68508	28.2254	-6.42009	-2.68508	-17.2385	-25.2675
chr16:67706754-67706944	-2.46655	2.72567	-6.45311	1.46406e-06	0.000256804	60.7162	106.976	78.0514	7.5101	15.254	13.7586	1	68137	518	0.253501	0.0717614	0.0274375	6.50379	4.50267	190	Down2	.	.	ACD,C16orf86,ENKD1,GFOD2,PARD6A,RLTPR	ENSG00000102977.9,ENSG00000102981.5,ENSG00000124074.7,ENSG00000141098.8,ENSG00000159753.9,ENSG00000159761.10	GFOD2	ENSG00000141098.8	4444	TES (transcription end sites)	2.46655	47.0444	-5.83444	-2.46655	-14.391	-24.2005
chr21:34025793-34025893	-2.91659	1.03616	-6.35566	1.83785e-06	0.000296053	48.067	32.0928	80.3279	0	0	8.7138	1	68594	519	0.374456	0.115289	0	5.93625	3.71263	100	Down2	SYNJ1	ENSG00000159082.13	.	.	SYNJ1	ENSG00000159082.13	519	Promoter.Down	2.91659	28.2002	-5.73569	-2.91659	-16.7287	-24.514
chr8:112248683-112248827	-3.39081	1.29344	-7.00847	4.09721e-07	0.000115501	60.0838	37.1444	60.0743	9.9091	0	0	1	68578	520	0.348864	4.63591e-05	0	5.95829	3.74129	144	Down2	RP11-946L20.4	ENSG00000253103.1	.	.	RP11-946L20.4	ENSG00000253103.1	251	Promoter.Up	3.39081	27.8686	-6.38751	-3.39081	-21.6588	-31.6311
chr17:72350250-72350493	-2.68367	2.44173	-6.9751	4.41817e-07	0.000121182	71.2104	52.8276	45.7709	5.8721	3.9757	10.7577	1	67854	521	0.279924	0.0420017	0.0638563	6.05618	4.12134	243	Down2	AC103809.2	ENSG00000268626.1	.	.	AC103809.2	ENSG00000268626.1	1979	Promoter.Up	2.68367	31.7357	-6.35476	-2.68367	-17.0541	-25.8373
chr12:121661611-121661731	-2.75316	1.55457	-5.92423	5.09578e-06	0.000577351	80.1117	62.4027	46.343	11.8909	0	7.2615	1	68291	522	0.289946	0.0748679	0.117248	6.17805	4.03338	120	Down2	P2RX4	ENSG00000135124.10	.	.	P2RX4	ENSG00000135124.10	1476	Promoter.Down	2.75316	34.6683	-5.29279	-2.75316	-14.5719	-22.6197
chr11:134230286-134230418	-3.0928	1.16475	-6.28244	2.1819e-06	0.000335498	43.6973	48.6254	46.8112	10.81	0	0	1	67561	523	0.224097	0.0113504	0	5.8354	3.7618	132	Down2	GLB1L2	ENSG00000149328.10	.	.	GLB1L2	ENSG00000149328.10	1332	Exon	3.0928	24.9906	-5.66116	-3.0928	-17.5089	-24.7718
chr2:240028080-240028302	-2.58104	2.48366	-6.55181	1.16426e-06	0.000220554	77.9465	57.8249	50.1006	12.8551	4.3517	7.8502	1	67300	524	0.266009	0.0419003	0.105616	6.16603	4.23224	222	Down2	HDAC4	ENSG00000068024.12	.	.	HDAC4	ENSG00000068024.12	1448	Promoter.Down	2.58104	35.1548	-5.93395	-2.58104	-15.3158	-23.8645
chr13:26148672-26148825	-3.4214	1.6121	-6.26657	2.26474e-06	0.000345246	106.816	55.9352	44.4247	18.6525	0	0	1	66919	525	0.31593	0.0668755	0	6.24101	3.91095	153	Down2	.	.	ATP8A2	ENSG00000132932.12	ATP8A2	ENSG00000132932.12	7401	Intron	3.4214	37.638	-5.64498	-3.4214	-19.3137	-30.6512
chr5:112027583-112027677	-2.89605	1.05634	-6.39703	1.66851e-06	0.000282213	81.8162	34.1413	59.1613	0	0	9.27	1	69144	526	0.407996	0.0979719	0	6.04959	3.72618	94	Down2	.	.	APC	ENSG00000134982.12	APC	ENSG00000134982.12	15519	Dis5 (5' distal regions)	2.89605	30.7315	-5.77767	-2.89605	-16.7324	-25.1236
chr1:201500022-201500115	-1.95806	1.66325	-4.78149	8.25596e-05	0.00407571	72.3589	57.514	59.7975	15.3432	10.388	9.3697	1	65850	527	0.235929	0.0114599	0.0239815	6.20365	4.4798	93	Down2	.	.	CSRP1,RP11-134G8.6,RP11-134G8.7	ENSG00000159176.9,ENSG00000224536.1,ENSG00000242150.2	RP11-134G8.6	ENSG00000242150.2	10838	Intron	1.95806	37.4619	-4.08323	-1.95806	-7.99523	-12.6727
chr13:46700781-46700929	-2.24697	2.06438	-5.8001	6.85908e-06	0.000702107	64.9554	65.053	50.1006	9.6413	6.5276	11.7754	1	67042	528	0.269172	0.000441192	0.0489192	6.13806	4.31863	148	Down2	.	.	CPB2,LCP1	ENSG00000080618.9,ENSG00000136167.9	LCP1	ENSG00000136167.9	16087	Exon	2.24697	34.6755	-5.16373	-2.24697	-11.6028	-18.0118
chr22:37562708-37562850	-2.63108	1.45581	-6.16216	2.89624e-06	0.000394048	67.7	30.1341	43.5146	0	6.8034	6.1365	1	67462	529	0.263092	0.105083	0.0203063	5.80324	3.88003	142	Down2	RP1-151B14.6	ENSG00000235237.1	.	.	RP1-151B14.6	ENSG00000235237.1	0	Promoter.Up	2.63108	25.7148	-5.53816	-2.63108	-14.5713	-20.7897
chr3:15283007-15283108	-2.77587	0.991839	-6.17091	2.83703e-06	0.000391339	57.1093	31.775	55.061	0	0	8.6275	1	68563	530	0.373072	0.0108517	0	5.84519	3.7105	101	Down2	CAPN7	ENSG00000131375.5	.	.	CAPN7	ENSG00000131375.5	991	Promoter.Down	2.77587	25.4288	-5.54714	-2.77587	-15.3981	-21.8973
chr9:73099585-73099679	-1.81987	2.08626	-4.65184	0.000113815	0.00515648	92.0432	79.663	72.3083	15.1799	20.555	18.54	1	66058	531	0.212476	0.0279233	0.0291985	6.51949	4.84612	94	Down2	.	.	.	.	KLF9	ENSG00000119138.3	70045	Dis3 (3' distal regions)	1.81987	49.7149	-3.9438	-1.81987	-7.1772	-12.2381
chr11:65756458-65756733	-2.54708	3.29885	-6.99197	4.25279e-07	0.000118476	80.403	93.3609	83.1366	20.7551	10.5391	9.5059	1	67868	532	0.228018	0.00964407	0.0241059	6.58846	4.57709	275	Down2	.	.	BANF1,CATSPER1,CST6,EIF1AD,RP11-1167A19.6,SART1,TSGA10IP	ENSG00000175294.5,ENSG00000175315.2,ENSG00000175334.3,ENSG00000175376.4,ENSG00000175467.10,ENSG00000175513.5,ENSG00000254867.1	RP11-1167A19.6	ENSG00000254867.1	4656	Dis5 (5' distal regions)	2.54708	49.6168	-6.37133	-2.54708	-16.2283	-27.6578
chr8:137726472-137726579	-2.92052	0.556095	-6.68963	8.47149e-07	0.000181244	26.9535	49.9888	28.8742	0	0	0	1	68658	533	0.309657	0.0200161	0	5.49008	3.4273	107	Down2	.	.	.	.	RP11-30J20.1	ENSG00000254101.1	66518	Intron	2.92052	17.6361	-6.07204	-2.92052	-17.7335	-22.5278
chr2:232092161-232092302	-2.08757	2.50167	-5.42082	1.71628e-05	0.00133989	88.6342	83.4564	70.1171	10.12	13.7034	24.7199	1	66748	534	0.22026	0.0174498	0.0734567	6.51018	4.71505	141	Down2	.	.	AC018738.2,ARMC9	ENSG00000135931.13,ENSG00000237039.1	ARMC9	ENSG00000135931.13	7752	Intron	2.08757	48.4585	-4.76541	-2.08757	-9.94813	-16.8545
chr2:24244418-24244499	-2.52311	0.894832	-5.2172	2.82236e-05	0.00190045	83.0788	39.6207	38.1424	0	11.927	0	1	68293	535	0.306532	0.0112657	0	5.93953	3.78609	81	Down2	.	.	C2orf44,FKBP1B,MFSD2B	ENSG00000119782.9,ENSG00000163026.7,ENSG00000205639.5	MFSD2B	ENSG00000205639.5	2525	Intron	2.52311	28.7948	-4.54939	-2.52311	-11.4786	-16.9211
chr9:25964302-25964498	-2.1558	3.7251	-6.0171	4.08427e-06	0.000501278	176.573	147.365	110.341	36.4009	24.6451	26.6748	1	67583	536	0.246953	0.049632	0.022817	7.25813	5.31049	196	Down2	.	.	RP11-477G9.1	ENSG00000270683.1	RP11-477G9.1	ENSG00000270683.1	26392	Dis3 (3' distal regions)	2.1558	86.9998	-5.38889	-2.1558	-11.6173	-22.5897
chr19:41710327-41710462	-2.91829	1.33866	-5.88099	5.65045e-06	0.00061318	71.2104	39.6207	41.1938	0	14.3124	0	1	67430	537	0.252331	0.01154	0	5.90361	3.83417	135	Down2	.	.	AXL,CTD-2195B23.3,CYP2S1	ENSG00000167600.9,ENSG00000167601.7,ENSG00000269652.1	CYP2S1	ENSG00000167600.9	3129	Intron	2.91829	27.7229	-5.24792	-2.91829	-15.3149	-22.3326
chr12:2962927-2963014	-2.74278	0.985356	-5.34564	2.06151e-05	0.00153204	55.2494	49.1844	56.8191	16.4013	0	0	1	66631	538	0.202076	0.00831625	0	6.0095	3.87266	87	Down2	.	.	FOXM1,ITFG2,NRIP2,RHNO1,RP4-816N1.6,RP4-816N1.7,TULP3,Y_RNA	ENSG00000053702.10,ENSG00000078246.11,ENSG00000111203.7,ENSG00000111206.8,ENSG00000171792.6,ENSG00000222493.1,ENSG00000258092.1,ENSG00000258325.1	ITFG2	ENSG00000111203.7	3405	Intron	2.74278	29.609	-4.68581	-2.74278	-12.8522	-19.0964
chr2:202780298-202780402	-2.64592	0.969103	-5.77338	7.31356e-06	0.000738016	55.4619	51.4308	29.7071	0	0	8.3786	1	68318	539	0.372459	0.0225459	0	5.78212	3.70428	104	Down2	.	.	AC007358.1	ENSG00000221489.1	AC007358.1	ENSG00000221489.1	37658	Dis5 (5' distal regions)	2.64592	24.1631	-5.13587	-2.64592	-13.5891	-19.0351
chr11:45894400-45894549	-3.47068	0.880684	-7.41644	1.64881e-07	6.73161e-05	83.8753	35.898	20.7351	0	0	0	1	69014	540	0.273375	0.151638	0	5.69507	3.4273	149	Down2	.	.	C11orf94,CRY2,GYLTL1B,MAPK8IP1,PEX16,RP11-618K13.2	ENSG00000121653.7,ENSG00000121671.7,ENSG00000121680.11,ENSG00000165905.12,ENSG00000234776.1,ENSG00000255498.1	CRY2	ENSG00000121671.7	2236	Intron	3.47068	23.4181	-6.78283	-3.47068	-23.541	-32.6682
chr19:33897809-33897906	-2.50359	1.42315	-5.74204	7.88598e-06	0.000771642	99.1072	55.1423	44.5912	0	9.9597	8.9833	1	68898	541	0.253695	0.0617659	0.0239959	6.20409	4.0344	97	Down2	.	.	CEBPG,PEPD	ENSG00000124299.9,ENSG00000153879.4	PEPD	ENSG00000124299.9	11755	Intron	2.50359	36.2973	-5.10314	-2.50359	-12.7762	-20.08
chr12:49284518-49284723	-2.35411	2.89477	-5.91999	5.14764e-06	0.000579555	89.0998	83.4935	72.3404	27.8422	9.4252	8.5012	1	65868	542	0.19768	0.0188445	0.0231216	6.52566	4.62435	205	Down2	.	.	AC073610.5,CCDC65,DDX23,FKBP11,RND1,RP11-302B13.1,Y_RNA	ENSG00000134285.6,ENSG00000139537.6,ENSG00000172602.5,ENSG00000174243.5,ENSG00000201678.1,ENSG00000239617.1,ENSG00000255863.1	RP11-302B13.1	ENSG00000239617.1	12874	Promoter.Down	2.35411	48.4504	-5.28839	-2.35411	-12.4495	-21.0915
chr7:39991210-39991320	-2.07913	2.22402	-5.1509	3.32077e-05	0.00212174	131.092	68.0756	67.4081	12.9719	17.5652	15.8432	1	67105	543	0.209111	0.0028869	0.028344	6.57914	4.70864	110	Down2	CDK13,RP11-467D6.1	ENSG00000065883.10,ENSG00000259826.1	.	.	CDK13	ENSG00000065883.10	1101	Promoter.Up	2.07913	52.1593	-4.47876	-2.07913	-9.31191	-16.0684
chr9:2859934-2860083	-2.60592	2.68625	-6.05468	3.73545e-06	0.000466709	83.8753	129.233	103.676	9.5766	38.9028	5.8482	1	67639	544	0.215037	0.059425	0.0996922	6.84394	4.67783	149	Down2	.	.	KIAA0020,RP11-255J3.2,RP11-255J3.3	ENSG00000080608.9,ENSG00000229184.2,ENSG00000236496.2	KIAA0020	ENSG00000080608.9	15693	Dis5 (5' distal regions)	2.60592	61.8519	-5.42766	-2.60592	-14.144	-25.4355
chr6:46010224-46010367	-2.9614	1.14069	-6.53592	1.20791e-06	0.000224044	60.5039	44.885	25.9262	0	0	6.0936	1	68473	545	0.379101	0.0912687	0	5.71675	3.64313	143	Down2	.	.	CLIC5	ENSG00000112782.11	CLIC5	ENSG00000112782.11	26638	Intron	2.9614	22.9015	-5.91797	-2.9614	-17.5254	-24.1575
chr18:29738131-29738268	-3.02125	1.12458	-6.78376	6.8272e-07	0.000159539	35.0854	46.8508	45.1027	0	7.0517	0	1	68603	546	0.303282	0.0113563	0	5.72353	3.66973	137	Down2	.	.	MEP1B,RNF138,RP11-53I6.4,RP11-53I6.5	ENSG00000134758.9,ENSG00000141434.7,ENSG00000263393.1,ENSG00000265279.1	MEP1B	ENSG00000141434.7	26765	Intron	3.02125	22.3484	-6.16576	-3.02125	-18.6283	-25.4883
chr15:41758150-41758264	-2.64982	1.20667	-5.45984	1.56081e-05	0.00125682	50.5968	56.3032	37.9417	0	0	15.2873	1	67103	547	0.244166	0.0320281	0	5.87078	3.85252	114	Down2	.	.	ITPKA,LTK,RTF1	ENSG00000062524.11,ENSG00000137815.10,ENSG00000137825.6	RTF1	ENSG00000137815.10	8522	Intron	2.64982	26.6882	-4.80665	-2.64982	-12.7368	-18.3702
chr4:40311372-40311468	-2.01329	2.63013	-4.85502	6.88343e-05	0.00361505	180.251	144.863	83.6749	29.7274	20.1268	27.2306	1	67250	548	0.212318	0.0601851	0.025947	7.1402	5.17854	96	Down2	.	.	AC195454.1,CHRNA9,RP11-395I6.2	ENSG00000174343.5,ENSG00000249241.1,ENSG00000250338.1	AC195454.1	ENSG00000249241.1	7035	Dis5 (5' distal regions)	2.01329	80.979	-4.1622	-2.01329	-8.3797	-16.0363
chrX:30754111-30754210	-2.48065	0.860423	-5.28204	2.40809e-05	0.00170565	48.5525	32.417	37.4489	0	9.7584	0	1	66979	549	0.255999	0.0421741	0	5.63783	3.73777	99	Down2	.	.	GK,RP11-242C19.2	ENSG00000198814.8,ENSG00000241886.1	GK	ENSG00000198814.8	15376	Dis5 (5' distal regions)	2.48065	21.3628	-4.61833	-2.48065	-11.4565	-15.4608
chr9:137341538-137341724	-2.50425	2.56165	-6.00868	4.16686e-06	0.000505136	98.2014	46.0112	83.0521	15.3432	5.194	14.0545	1	66327	550	0.268062	0.0488742	0.0233763	6.38211	4.44488	186	Down2	.	.	RXRA	ENSG00000186350.8	RXRA	ENSG00000186350.8	43110	Dis3 (3' distal regions)	2.50425	43.6427	-5.38019	-2.50425	-13.4733	-22.2276
chr9:3732756-3732916	-2.19513	2.66044	-5.86844	5.82281e-06	0.000624275	90.1256	66.86	88.8242	17.8364	12.0761	16.3383	1	66969	551	0.245792	0.0041841	0.0241815	6.52422	4.70359	160	Down2	.	.	RP11-509J21.4	ENSG00000226669.2	RP11-509J21.4	ENSG00000226669.2	43130	Dis5 (5' distal regions)	2.19513	48.6768	-5.23487	-2.19513	-11.4912	-19.4909
chr12:56333998-56334332	-2.22272	3.92664	-6.68685	8.5259e-07	0.000181339	118.009	86.4776	94.3511	12.8166	20.2473	26.0892	1	67516	552	0.221169	0.0247989	0.0745243	6.77592	4.90568	334	Down2	DGKA	ENSG00000065357.15	.	.	DGKA	ENSG00000065357.15	299	Promoter.Up	2.22272	59.6651	-6.06926	-2.22272	-13.4903	-24.0523
chr7:28133333-28133429	-2.30372	0.772004	-4.8865	6.36851e-05	0.00339833	40.0558	33.43	32.1827	0	10.0634	0	1	65867	553	0.200892	0.0112058	0	5.51899	3.74486	96	Down2	.	.	JAZF1	ENSG00000153814.7	JAZF1	ENSG00000153814.7	22030	Intron	2.30372	19.2887	-4.19596	-2.30372	-9.66633	-12.6363
chr3:155100344-155100475	-2.78639	1.24741	-5.86756	5.83509e-06	0.000624275	44.0308	40.8305	47.1685	0	0	13.3035	1	67157	554	0.195371	0.020623	0	5.77364	3.81442	131	Down2	.	.	RP11-639F1.1,RP11-639F1.2	ENSG00000243518.1,ENSG00000248772.1	RP11-639F1.1	ENSG00000248772.1	6765	Intron	2.78639	24.2222	-5.23395	-2.78639	-14.5839	-20.4434
chr17:27451213-27451364	-2.05895	2.22759	-5.18245	3.07339e-05	0.00201227	82.7644	63.7605	45.0131	9.4498	12.7958	11.5414	1	66247	555	0.220913	0.0781199	0.0261361	6.1894	4.45787	151	Down2	.	.	MYO18A,RP11-321A17.4,TIAF1	ENSG00000196535.10,ENSG00000221995.4,ENSG00000263709.1	MYO18A	ENSG00000196535.10	3520	Intron	2.05895	37.5542	-4.51238	-2.05895	-9.29079	-14.7359
chr5:1235585-1235765	-3.25388	2.018	-6.81749	6.32094e-07	0.00015189	64.0893	59.4311	78.9548	15.8546	5.3671	0	1	68542	556	0.251837	0.0220762	0.215822	6.28209	4.05752	180	Down2	.	.	SLC6A18,SLC6A19,TERT	ENSG00000164362.14,ENSG00000164363.8,ENSG00000174358.11	SLC6A18	ENSG00000164363.8	10061	Exon	3.25388	37.2828	-6.19922	-3.25388	-20.1715	-31.9315
chr10:16851425-16851552	-2.80912	1.0121	-6.38522	1.71515e-06	0.000286689	37.848	33.6932	43.7887	0	0	6.8612	1	67989	557	0.271324	0.0341111	0	5.61554	3.66456	127	Down2	.	.	RSU1	ENSG00000148484.13	RSU1	ENSG00000148484.13	7831	Intron	2.80912	20.3652	-5.7657	-2.80912	-16.1965	-21.5367
chr21:35724155-35724253	-2.72824	1.2396	-5.35104	2.03453e-05	0.00151978	88.2863	43.6637	50.4414	0	19.716	0	1	67243	558	0.259193	0.0422984	0	6.11051	3.92804	98	Down2	.	.	AP000318.1,AP000320.6,AP000322.54,KCNE2,SMIM11	ENSG00000159197.3,ENSG00000205670.6,ENSG00000222018.1,ENSG00000225555.1,ENSG00000266007.1	KCNE2	ENSG00000159197.3	12071	Intron	2.72824	33.6846	-4.69154	-2.72824	-12.7996	-19.7132
chr8:142441624-142441873	-2.14646	3.2103	-5.84866	6.1051e-06	0.000648281	84.9377	85.9245	64.5204	17.1917	11.6396	17.4975	1	66727	559	0.236662	0.00333472	0.0048445	6.46991	4.70348	249	Down2	.	.	CTD-3064M3.4,CTD-3064M3.7,PTP4A3	ENSG00000184489.7,ENSG00000244998.1,ENSG00000271959.1	CTD-3064M3.7	ENSG00000271959.1	2773	Exon	2.14646	46.9519	-5.21431	-2.14646	-11.1923	-18.8121
chr17:45018258-45018422	-3.2268	2.03274	-6.15158	2.96952e-06	0.000401813	152.408	45.6605	60.2836	17.4014	0	5.3133	1	67584	560	0.298956	0.0801488	0.214296	6.43962	4.08308	164	Down2	.	.	GOSR2,RP11-156P1.2,RP11-63A1.1,RP11-63A1.2,RPRML	ENSG00000108433.11,ENSG00000179673.3,ENSG00000261886.1,ENSG00000262031.1,ENSG00000262633.1	GOSR2	ENSG00000108433.11	2293	Promoter.Up	3.2268	46.8444	-5.52731	-3.2268	-17.8355	-29.9606
chr3:115411827-115411978	-2.27811	2.06797	-5.82837	6.40927e-06	0.000672507	76.3979	49.5915	53.1973	9.4498	6.3979	11.5414	1	66990	561	0.237087	0.0206913	0.0485785	6.11992	4.30545	151	Down2	.	.	RP11-326J18.1	ENSG00000241596.1	RP11-326J18.1	ENSG00000241596.1	34447	Intron	2.27811	34.4293	-5.19319	-2.27811	-11.8307	-18.33
chr4:89945369-89945454	-2.28461	1.3136	-5.24782	2.61847e-05	0.00178859	67.8593	75.5125	43.617	0	11.3657	10.2515	1	68478	562	0.27585	0.0315556	0.0251612	6.16414	4.09592	85	Down2	.	.	FAM13A	ENSG00000138640.10	FAM13A	ENSG00000138640.10	5598	Intron	2.28461	34.7677	-4.58195	-2.28461	-10.468	-16.2619
chr11:12109877-12110017	-2.07025	2.46466	-5.4403	1.63679e-05	0.00130338	82.4006	84.0526	70.618	20.3845	13.8012	12.4483	1	66442	563	0.236178	0.00574744	0.0262455	6.48504	4.70514	140	Down2	RP13-631K18.5	ENSG00000255400.1	.	.	RP13-631K18.5	ENSG00000255400.1	1439	Promoter.Down	2.07025	47.2842	-4.78601	-2.07025	-9.90825	-16.6836
chr11:72889170-72889372	-2.67142	2.69438	-6.43258	1.53575e-06	0.000264801	104.7	74.1418	67.2968	21.1918	9.5652	4.3138	1	68022	564	0.259462	0.02806	0.147163	6.51511	4.41884	202	Down2	RP11-800A3.3	ENSG00000256568.1	.	.	RP11-800A3.3	ENSG00000256568.1	1431	Promoter.Down	2.67142	46.8683	-5.81368	-2.67142	-15.5308	-26.0925
chr17:75062958-75063055	-2.79797	1.53086	-5.89714	5.43651e-06	0.000603704	79.2858	55.1423	89.1825	14.7104	9.9597	0	1	68779	565	0.293366	0.0343543	0.100988	6.39258	4.1569	97	Down2	.	.	AC015815.1,AC015815.2,AC015815.3,AC015815.4,AC015815.5,AC015815.6,AC015815.7,AC015815.8,LINC00338,SEC14L1	ENSG00000129657.10,ENSG00000203314.1,ENSG00000203315.1,ENSG00000203316.1,ENSG00000203317.1,ENSG00000203318.1,ENSG00000213135.1,ENSG00000225646.1,ENSG00000228733.1,ENSG00000234912.5	AC015815.5	ENSG00000203318.1	13796	Dis5 (5' distal regions)	2.79797	41.3801	-5.26468	-2.79797	-14.7304	-23.9688
chr15:90431542-90431652	-2.71955	0.995428	-5.81604	6.60169e-06	0.000681783	61.1762	38.9004	33.704	0	8.7826	0	1	68330	566	0.309748	0.0419635	0	5.75902	3.71433	110	Down2	AP3S2	ENSG00000157823.12	.	.	AP3S2	ENSG00000157823.12	234	Promoter.Up	2.71955	23.7605	-5.18034	-2.71955	-14.0882	-19.6356
chr5:176745086-176745167	-2.51772	0.907009	-5.2808	2.41543e-05	0.00170906	83.0788	52.8276	30.5139	0	0	10.7577	1	68645	567	0.388016	0.138952	0	5.96993	3.76064	81	Down2	.	.	CTD-2301A4.1,LMAN2,MXD3,NSD1,PRELID1,RAB24,RGS14,RN7SL562P	ENSG00000165671.14,ENSG00000169220.13,ENSG00000169223.10,ENSG00000169228.9,ENSG00000169230.5,ENSG00000213347.6,ENSG00000239393.1,ENSG00000266089.1	MXD3	ENSG00000213347.6	5328	Dis5 (5' distal regions)	2.51772	29.5297	-4.617	-2.51772	-11.6243	-17.2589
chr5:43105823-43106086	-2.11287	4.1016	-6.54712	1.17696e-06	0.000221962	160.833	130.161	112.774	43.4042	25.7133	23.1926	1	66105	568	0.216254	0.0394561	0.0295246	7.17009	5.34441	263	Down2	.	.	CTD-2035E11.5,CTD-2201E18.3,ZNF131	ENSG00000172262.7,ENSG00000177738.3,ENSG00000272144.1	ZNF131	ENSG00000172262.7	14900	Intron	2.11287	82.6796	-5.92924	-2.11287	-12.5277	-24.086
chr16:4635516-4635623	-2.81568	1.02552	-5.51663	1.35967e-05	0.00113905	53.9069	39.991	46.1987	13.3356	0	0	1	66122	569	0.229972	0.0423252	0	5.83733	3.81506	107	Down2	.	.	C16orf96,CDIP1,MGRN1,RP11-709D24.5,UBALD1	ENSG00000089486.12,ENSG00000102858.8,ENSG00000153443.8,ENSG00000205832.7,ENSG00000261789.1	RP11-709D24.5	ENSG00000261789.1	23853	Intron	2.81568	25.572	-4.86657	-2.81568	-13.7027	-19.5184
chr12:110907010-110907231	-2.23644	3.61953	-5.86775	5.8324e-06	0.000624275	165.298	111.332	97.8586	12.9132	30.6	27.6002	1	68292	570	0.204106	0.0360835	0.0306111	7.0516	5.06553	221	Down2	FAM216A,GPN3	ENSG00000111231.4,ENSG00000204856.7	.	.	GPN3	ENSG00000111231.4	0	Promoter.Up	2.23644	74.2671	-5.23415	-2.23644	-11.7059	-21.9673
chr8:97345520-97345682	-2.98962	1.90066	-6.21619	2.54968e-06	0.000368144	77.1446	52.8276	61.0279	17.6162	0	5.3789	1	67529	571	0.247577	0.0420808	0.216153	6.20469	4.08869	162	Down2	.	.	PTDSS1,Y_RNA	ENSG00000156471.8,ENSG00000199732.1	PTDSS1	ENSG00000156471.8	2975	Intron	2.98962	35.6659	-5.59351	-2.98962	-16.7225	-26.1583
chr15:74600282-74600381	-2.6641	1.2095	-5.36592	1.96198e-05	0.00148907	87.3946	43.2226	43.6904	0	0	17.6036	1	67426	572	0.25273	0.00320042	0	6.04604	3.89349	99	Down2	.	.	CCDC33,CTD-2311M21.2,CYP11A1,RP11-60L3.2	ENSG00000140459.13,ENSG00000140481.9,ENSG00000260266.1,ENSG00000261384.1	RP11-60L3.2	ENSG00000261384.1	4936	Intron	2.6641	31.9852	-4.7073	-2.6641	-12.5407	-19.0409
chr15:34286315-34286460	-3.01812	1.64822	-6.80819	6.4565e-07	0.000154432	59.6694	51.6436	63.9214	9.8408	0	6.0095	1	68885	573	0.291801	0.0204284	0.108216	6.10807	3.95312	145	Down2	.	.	AVEN,CHRM5,RP11-74D7.1	ENSG00000169857.3,ENSG00000184984.8,ENSG00000259505.1	RP11-74D7.1	ENSG00000259505.1	3428	Intron	3.01812	31.8474	-6.19	-3.01812	-18.6822	-28.3316
chr19:40811382-40811533	-3.26982	1.26177	-6.61418	1.00794e-06	0.000201699	70.0314	35.4225	40.921	9.4498	0	0	1	68043	574	0.324826	0.0422769	0	5.85226	3.73048	151	Down2	.	.	AKT2,C19orf47,CTC-425O23.2,PLD3,Y_RNA	ENSG00000105221.12,ENSG00000105223.14,ENSG00000160392.9,ENSG00000205041.1,ENSG00000206925.1,ENSG00000207281.1	C19orf47	ENSG00000160392.9	16714	Dis5 (5' distal regions)	3.26982	25.9708	-5.99656	-3.26982	-19.6077	-28.0565
chr19:47232140-47232275	-3.09216	1.99105	-5.97848	4.47738e-06	0.000529699	149.542	71.3173	59.5022	21.1395	7.1562	0	1	68388	575	0.292506	0.052283	0.262012	6.60604	4.19522	135	Down2	CTB-174O21.2,STRN4	ENSG00000090372.10,ENSG00000269487.1	.	.	CTB-174O21.2	ENSG00000269487.1	280	Promoter.Up	3.09216	51.4428	-5.34898	-3.09216	-16.5399	-28.4434
chr9:117101526-117101654	-3.15939	1.17314	-6.93607	4.82651e-07	0.000129385	75.1047	25.0725	57.9288	0	0	6.8076	1	68704	576	0.389581	0.0782366	0	5.89634	3.66309	128	Down2	.	.	AKNA,COL27A1,ORM1,ORM2	ENSG00000106948.12,ENSG00000196739.10,ENSG00000228278.2,ENSG00000229314.4	AKNA	ENSG00000106948.12	7401	Intron	3.15939	27.4856	-6.31637	-3.15939	-19.9559	-29.0283
chr10:103255237-103255337	-2.45825	1.38093	-5.68836	8.97443e-06	0.000841075	86.5206	42.7904	49.4326	0	9.6609	8.7138	1	68568	577	0.23913	0.0423089	0.0237168	6.08609	4.0208	100	Down2	.	.	BTRC	ENSG00000166167.13	BTRC	ENSG00000166167.13	39805	Intron	2.45825	32.8531	-5.04699	-2.45825	-12.4068	-18.9774
chr11:72542628-72542797	-2.51815	2.34586	-6.36037	1.81773e-06	0.000295139	51.1956	94.9491	69.4689	8.4433	5.7165	15.4682	1	68045	578	0.286747	0.0873945	0.0768483	6.33435	4.33939	169	Down2	.	.	ARAP1,ATG16L2,FCHSD2,STARD10	ENSG00000137478.10,ENSG00000168010.6,ENSG00000186635.10,ENSG00000214530.3	ATG16L2	ENSG00000168010.6	7688	Intron	2.51815	40.8736	-5.74047	-2.51815	-14.4554	-23.4458
chr3:153970914-153971118	-3.28698	1.50238	-6.97625	4.40668e-07	0.000121182	51.837	31.4635	42.4054	0	9.4714	0	1	67683	579	0.298713	0.0609386	0	5.70007	3.73099	204	Down2	.	.	ARHGEF26,DHX36	ENSG00000114790.8,ENSG00000174953.9	DHX36	ENSG00000174953.9	24507	Exon	3.28698	22.5296	-6.35589	-3.28698	-20.8917	-28.6553
chr15:75092524-75092728	-2.59477	2.74263	-6.71638	7.96665e-07	0.000173161	80.1117	73.4149	81.7818	13.9893	4.7357	17.0858	1	68284	580	0.244108	0.00598805	0.0544737	6.47767	4.46068	204	Down2	CSK	ENSG00000103653.12	.	.	CSK	ENSG00000103653.12	89	Promoter.Up	2.59477	45.1865	-6.09872	-2.59477	-15.8248	-26.3406
chr21:45031871-45031962	-3.06759	1.39832	-5.63298	1.02581e-05	0.000926746	73.9492	82.2892	81.4823	31.3607	0	0	1	65651	581	0.159107	0.00285425	0	6.49054	4.08366	91	Down2	.	.	H2BFS,HSF2BP,RRP1B	ENSG00000160207.4,ENSG00000160208.11,ENSG00000234289.4	HSF2BP	ENSG00000160207.4	46064	Intron	3.06759	44.8469	-4.98893	-3.06759	-15.304	-25.4247
chr14:23292080-23292241	-2.35484	2.49698	-5.56218	1.21748e-05	0.00104581	83.5948	86.3781	65.2449	8.8628	30.0027	5.4123	1	66802	582	0.200054	0.00947935	0.0963396	6.46997	4.55288	161	Down2	AL135998.1,SLC7A7	ENSG00000155465.14,ENSG00000215306.1	.	.	SLC7A7	ENSG00000155465.14	0	Promoter.Up	2.35484	46.5826	-4.91454	-2.35484	-11.5729	-19.413
chr5:153784792-153784986	-2.93195	2.00797	-6.90076	5.22913e-07	0.000137075	49.5536	60.6565	54.1465	0	4.9798	13.4749	1	68338	583	0.234822	0.0260758	0.204647	6.03091	4.00078	194	Down2	GALNT10	ENSG00000164574.11	.	.	GALNT10	ENSG00000164574.11	1197	Promoter.Down	2.93195	30.4686	-6.28157	-2.93195	-18.4173	-27.5868
chr16:3740592-3740748	-2.77202	1.02552	-6.08498	3.47643e-06	0.000447956	49.2995	27.4297	23.7657	0	0	5.5858	1	66609	584	0.29647	0.0410569	0	5.42427	3.62842	156	Down2	TRAP1	ENSG00000126602.6	.	.	TRAP1	ENSG00000126602.6	387	Promoter.Up	2.77202	17.6801	-5.45887	-2.77202	-15.1321	-19.2386
chr19:55723959-55724109	-1.87008	2.79482	-5.08183	3.93498e-05	0.00240359	89.7251	85.5808	82.3876	19.0255	19.3217	23.2367	1	65700	585	0.205549	0.0109403	0.00431056	6.59409	4.96479	150	Down2	.	.	CTD-2587H24.10,DNAAF3,PPP6R1,PTPRH,SYT5,TMEM86B,snoU13	ENSG00000080031.5,ENSG00000105063.14,ENSG00000129990.10,ENSG00000167646.9,ENSG00000180089.4,ENSG00000239137.1,ENSG00000267649.1	PTPRH	ENSG00000080031.5	3085	Dis5 (5' distal regions)	1.87008	53.2129	-4.40506	-1.87008	-8.23781	-14.2852
chr16:66642511-66642665	-2.8769	1.96131	-6.51143	1.27849e-06	0.000231431	62.4247	55.5719	76.2353	0	18.8199	5.6583	1	68477	586	0.230189	0.0339547	0.223923	6.22928	4.11692	154	Down2	CMTM3	ENSG00000140931.15	.	.	CMTM3	ENSG00000140931.15	611	Promoter.Up	2.8769	36.4517	-5.8933	-2.8769	-16.9544	-26.6773
chr12:133100543-133100643	-2.6992	1.49517	-5.75219	7.69579e-06	0.000763181	48.067	85.5808	74.1489	14.2691	0	8.7138	1	68394	587	0.299304	0.0421647	0.12534	6.29207	4.11867	100	Down2	.	.	FBRSL1,MUC8	ENSG00000112787.8,ENSG00000269676.1	FBRSL1	ENSG00000112787.8	16927	Intron	2.6992	38.4633	-5.11375	-2.6992	-13.803	-22.0323
chr20:39801911-39802046	-2.64672	1.1966	-5.26943	2.48354e-05	0.0017333	42.7262	39.6207	36.6167	0	14.3124	0	1	65702	588	0.171549	0.0226265	0	5.65394	3.83417	135	Down2	PLCG1	ENSG00000124181.10	.	.	PLCG1	ENSG00000124181.10	102	Promoter.Up	2.64672	22.2127	-4.60493	-2.64672	-12.188	-16.6454
chr19:57977187-57977379	-2.91716	1.86467	-6.98683	4.30247e-07	0.000119392	50.0698	61.2883	41.8375	0	10.0634	4.5384	1	68639	589	0.292436	0.0524814	0.167614	5.93812	3.91413	192	Down2	.	.	AC003005.4,AC004076.9,VN1R1,ZNF17,ZNF419,ZNF749,ZNF772,ZNF773	ENSG00000105136.15,ENSG00000152439.8,ENSG00000178201.3,ENSG00000186230.6,ENSG00000186272.8,ENSG00000197128.7,ENSG00000268107.1,ENSG00000268163.1	VN1R1	ENSG00000178201.3	9333	Intron	2.91716	27.9662	-6.36628	-2.91716	-18.5715	-27.1495
chr8:127396074-127396158	-2.3053	1.29777	-5.43379	1.66292e-05	0.00131319	57.2226	63.6762	58.8483	0	11.501	10.3735	1	68646	590	0.241384	0.00825806	0.0252618	6.14203	4.10164	84	Down2	.	.	.	.	RP11-65D17.1	ENSG00000244791.2	58334	Intergenic	2.3053	33.6036	-4.77913	-2.3053	-11.0173	-16.957
chr11:10427826-10427992	-2.96978	2.03399	-6.39492	1.67675e-06	0.000282233	63.7033	64.4434	70.7243	8.5959	0	15.7478	1	68688	591	0.221369	0.00339421	0.15736	6.2665	4.14335	166	Down2	AMPD3	ENSG00000133805.11	.	.	AMPD3	ENSG00000133805.11	1924	Promoter.Up	2.96978	37.2024	-5.77553	-2.96978	-17.1521	-27.1362
chr20:32255786-32255986	-2.27075	3.62486	-5.73496	8.02162e-06	0.00078108	192.268	85.5808	139.029	28.5383	19.3217	30.4982	1	67497	592	0.216942	0.0900116	0.0196567	7.16078	5.19118	200	Down2	ACTL10,NECAB3	ENSG00000125967.12,ENSG00000182584.4	.	.	NECAB3	ENSG00000125967.12	1249	Promoter.Up	2.27075	82.5393	-5.09574	-2.27075	-11.5712	-22.2385
chr2:63014610-63014716	-3.04553	1.40289	-5.53178	1.31058e-05	0.00110442	90.6925	60.5524	58.2931	26.9229	0	0	1	65359	593	0.192794	0.0111865	0	6.31008	4.03012	106	Down2	.	.	.	.	Y_RNA	ENSG00000252436.1	60735	Intron	3.04553	39.4102	-4.88253	-3.04553	-14.8699	-23.8884
chr8:7744570-7744667	-2.34911	1.04368	-4.72045	9.60249e-05	0.00457513	49.5536	44.1138	38.2211	0	0	17.9666	1	65240	594	0.174944	0.0349921	0	5.76881	3.8996	97	Down2	.	.	DEFB103A,DEFB4A,SPAG11A,ZNF705B	ENSG00000171711.2,ENSG00000176797.3,ENSG00000178287.13,ENSG00000215356.3	DEFB103A	ENSG00000176797.3	5844	Dis5 (5' distal regions)	2.34911	24.9758	-4.01762	-2.34911	-9.43781	-13.3504
chr6:26493543-26493773	-2.24991	3.19426	-6.11615	3.22905e-06	0.000425387	104.493	69.7669	83.2832	12.4079	21.0019	15.1544	1	67608	595	0.243553	0.05063	0.0510366	6.5784	4.73953	230	Down2	.	.	BTN1A1,BTN2A1,BTN3A3,CTA-14H9.5,HMGN4	ENSG00000111801.11,ENSG00000112763.11,ENSG00000124557.8,ENSG00000182952.4,ENSG00000261353.1	BTN1A1	ENSG00000124557.8	7677	Dis5 (5' distal regions)	2.24991	51.018	-5.49093	-2.24991	-12.3541	-21.2015
chr3:38046035-38046135	-2.41515	1.37234	-5.62816	1.03784e-05	0.000934433	76.9072	53.488	43.2535	0	9.6609	8.7138	1	68700	596	0.252635	0.0618022	0.0237168	6.07155	4.0208	100	Down2	VILL	ENSG00000136059.10	.	.	VILL	ENSG00000136059.10	480	Promoter.Down	2.41515	32.0039	-4.98387	-2.41515	-12.0368	-18.2787
chr1:1837759-1837919	-2.00413	2.97094	-5.32944	2.14468e-05	0.00156752	120.168	73.546	96.548	17.8364	24.1522	21.7844	1	66390	597	0.213736	0.0630827	0.0298999	6.72524	4.99582	160	Down2	.	.	C1orf222,CALML6,GNB1,RP1-140A9.1,TMEM52	ENSG00000078369.13,ENSG00000142609.13,ENSG00000169885.5,ENSG00000178821.8,ENSG00000231050.1	CALML6	ENSG00000169885.5	8348	Dis5 (5' distal regions)	2.00413	59.0057	-4.66864	-2.00413	-9.35655	-16.6378
chr18:68101207-68101308	-2.56084	0.894832	-5.48016	1.48557e-05	0.00121496	47.5911	31.775	42.8253	0	9.5652	0	1	67569	598	0.281883	0.0317311	0	5.67361	3.73322	101	Down2	.	.	RP11-41O4.2,RP11-41O4.3	ENSG00000265698.1,ENSG00000266278.1	RP11-41O4.3	ENSG00000265698.1	21916	Dis5 (5' distal regions)	2.56084	21.9594	-4.82811	-2.56084	-12.364	-16.8269
chr9:100231025-100231206	-2.80552	1.95874	-6.34235	1.89599e-06	0.000303353	63.7353	53.1925	47.7939	0	16.0125	4.8142	1	67920	599	0.224008	0.0314466	0.199724	6.02985	4.04358	181	Down2	TDRD7	ENSG00000196116.6	.	.	TDRD7	ENSG00000196116.6	348	Intron	2.80552	30.9247	-5.72216	-2.80552	-16.0537	-24.1468
chr19:14182984-14183195	-2.188	3.83327	-6.17471	2.81167e-06	0.000391339	145.796	177.448	117.139	33.8131	18.3144	37.1678	1	68059	600	0.213581	0.0540243	0.0283346	7.28184	5.30744	211	Down2	hsa-mir-1199	ENSG00000141854.3	.	.	hsa-mir-1199	ENSG00000141854.3	154	Promoter.Up	2.188	88.2797	-5.55104	-2.188	-12.1457	-23.6932
chr13:99097723-99097877	-2.87653	1.96048	-6.60107	1.03892e-06	0.000205647	74.9096	48.6254	72.2229	0	6.2733	16.9749	1	68552	601	0.292744	0.0106916	0.240252	6.22912	4.10364	154	Down2	FARP1	ENSG00000152767.11	.	.	FARP1	ENSG00000152767.11	316	Promoter.Down	2.87653	36.501	-5.98342	-2.87653	-17.2115	-27.0916
chr7:105229991-105230135	-3.00334	1.38058	-6.23285	2.45163e-06	0.000359838	80.1117	37.1444	38.6192	0	0	12.1025	1	68105	602	0.298773	0.0115288	0	5.9045	3.78979	144	Down2	EFCAB10	ENSG00000185055.6	.	.	EFCAB10	ENSG00000185055.6	1833	Promoter.Down	3.00334	27.9963	-5.61054	-3.00334	-16.8504	-24.641
chr6:83925001-83925100	-2.81952	1.04368	-5.5119	1.37538e-05	0.00114858	48.5525	64.8339	43.6904	14.4133	0	0	1	67160	603	0.243274	0.0310602	0	5.96573	3.8361	99	Down2	.	.	PGM3,RWDD2A	ENSG00000013375.11,ENSG00000013392.6	PGM3	ENSG00000013375.11	21346	Intron	2.81952	28.5817	-4.86158	-2.81952	-13.7073	-20.1638
chr6:166726885-166726979	-2.65941	0.96102	-5.10538	3.71367e-05	0.00230669	61.3621	45.5217	39.4409	15.1799	0	0	1	65639	604	0.235046	0.0420617	0	5.87881	3.85053	94	Down2	.	.	PRR18,SFT2D1	ENSG00000176381.4,ENSG00000198818.5	PRR18	ENSG00000176381.4	4949	Dis5 (5' distal regions)	2.65941	26.9174	-4.4302	-2.65941	-11.7817	-17.0349
chr18:23887294-23887387	-2.17324	1.21583	-4.89588	6.22261e-05	0.00335138	31.011	57.514	59.7975	0	10.388	9.3697	1	66015	605	0.266948	0.0115491	0.0243757	5.87275	4.05356	93	Down2	.	.	RP11-107K17.2,RP11-25D3.1,U3	ENSG00000252921.1,ENSG00000264911.1,ENSG00000266237.1	U3	ENSG00000252921.1	8075	Intron	2.17324	28.0134	-4.20603	-2.17324	-9.1407	-13.3692
chr5:38809941-38810139	-3.46742	1.58918	-7.3544	1.89091e-07	7.34037e-05	67.9735	32.417	49.9319	0	9.7584	0	1	68749	606	0.368187	0.0939829	0	5.88479	3.73777	198	Down2	.	.	CTD-2127H9.1,OSMR,RP11-122C5.2,RP11-122C5.3	ENSG00000145623.8,ENSG00000248577.1,ENSG00000249740.1,ENSG00000250629.1	RP11-122C5.3	ENSG00000250629.1	26259	Intron	3.46742	26.6801	-6.72333	-3.46742	-23.3126	-33.6207
chr1:36030369-36030465	-2.99661	1.38917	-5.42274	1.70826e-05	0.00133795	90.1256	78.0033	57.9288	29.7274	0	0	1	65090	607	0.218623	0.0423095	0	6.41012	4.06464	96	Down2	.	.	KIAA0319L,NCDN,RP4-728D4.2,TFAP2E	ENSG00000020129.11,ENSG00000116819.6,ENSG00000142687.13,ENSG00000239636.1	NCDN	ENSG00000020129.11	2300	Intron	2.99661	42.6308	-4.76745	-2.99661	-14.2862	-23.4264
chr7:100157536-100157624	-2.69788	1.52016	-5.76392	7.48175e-06	0.000747533	109.243	72.9382	63.1951	16.2149	0	9.902	1	69167	608	0.272979	0.0414464	0.130545	6.50084	4.18316	88	Down2	.	.	AGFG2,FBXO24,LRCH4,PCOLCE,RP11-44M6.3,SAP25	ENSG00000077454.11,ENSG00000106333.8,ENSG00000106336.8,ENSG00000106351.8,ENSG00000184414.2,ENSG00000205307.6	AGFG2	ENSG00000106351.8	4246	Intron	2.69788	45.2489	-5.126	-2.69788	-13.8293	-23.0272
chr13:32593867-32593953	-2.36028	0.812172	-4.99611	4.8595e-05	0.00279858	67.0702	37.3172	28.7399	0	0	10.1323	1	67209	609	0.330526	0.0752336	0	5.72437	3.74645	86	Down2	.	.	FRY,LINC01073	ENSG00000073910.15,ENSG00000235822.1	FRY	ENSG00000073910.15	11485	Dis5 (5' distal regions)	2.36028	23.8766	-4.31341	-2.36028	-10.1808	-14.2103
chr19:39127596-39127924	-2.63982	3.00977	-6.80236	6.5431e-07	0.000155376	73.2729	45.6605	62.1675	4.3503	14.7269	7.9699	1	67433	610	0.277201	0.0489932	0.108676	6.13309	4.27197	328	Down2	.	.	ACTN4,CTB-186G2.1,EIF3K,MAP4K1	ENSG00000104814.8,ENSG00000130402.7,ENSG00000178982.5,ENSG00000267291.1	EIF3K	ENSG00000178982.5	4930	TES (transcription end sites)	2.63982	34.6913	-6.18422	-2.63982	-16.3252	-25.346
chr6:137289424-137289556	-2.65941	0.96102	-5.91418	5.21954e-06	0.000583922	43.6973	32.417	28.0867	0	0	6.6013	1	67203	611	0.284277	0.0416163	0	5.49291	3.65741	132	Down2	.	.	RP11-204P2.3,RP11-55K22.5,SLC35D3,Y_RNA	ENSG00000182747.4,ENSG00000207247.1,ENSG00000225391.1,ENSG00000235399.1	RP11-55K22.5	ENSG00000225391.1	24816	Dis5 (5' distal regions)	2.65941	18.467	-5.28237	-2.65941	-14.048	-18.112
chr5:133923007-133923181	-2.87847	1.81698	-6.87407	5.55625e-07	0.000140968	60.7744	43.0363	53.2679	0	11.1044	5.0079	1	68648	612	0.285096	0.0395179	0.175753	5.97016	3.95213	174	Down2	.	.	PHF15,SAR1B	ENSG00000043143.16,ENSG00000152700.9	PHF15	ENSG00000043143.16	13560	Dis3 (3' distal regions)	2.87847	28.8651	-6.25522	-2.87847	-18.0055	-26.561
chr16:89623955-89624081	-3.01771	1.94083	-5.97314	4.5347e-06	0.000532087	144.964	67.9213	63.7523	22.6494	0	6.9157	1	68369	613	0.283129	0.0184899	0.256268	6.60003	4.21097	126	Down2	SPG7	ENSG00000197912.9	.	.	SPG7	ENSG00000197912.9	1683	Promoter.Down	3.01771	51.0338	-5.34345	-3.01771	-16.125	-27.6751
chr3:185072032-185072272	-2.92371	2.57521	-6.62036	9.93651e-07	0.000199966	104.145	53.488	56.6415	17.8364	4.0254	3.6307	1	67696	614	0.28382	0.0168725	0.014893	6.30815	4.19012	240	Down2	.	.	MAP3K13	ENSG00000073803.9	MAP3K13	ENSG00000073803.9	8637	Intron	2.92371	39.9612	-6.00277	-2.92371	-17.5503	-28.2977
chr10:76990470-76990559	-2.10187	1.96233	-5.25348	2.58242e-05	0.0017742	75.611	84.1384	97.1989	16.0327	21.7098	9.7908	1	67737	615	0.236192	0.030662	0.0866616	6.58501	4.70851	89	Down2	VDAC2	ENSG00000165637.9	.	.	VDAC2	ENSG00000165637.9	1402	Promoter.Down	2.10187	50.7469	-4.58797	-2.10187	-9.64334	-16.5276
chr8:67601277-67601465	-3.05151	1.89517	-6.26285	2.28462e-06	0.000345313	35.7946	56.9021	75.595	7.59	10.2775	0	1	67622	616	0.280941	0.0858175	0.0696559	6.01773	4.00652	188	Down2	.	.	C8orf44,C8orf44-SGK3,SGK3,VCPIP1,Y_RNA	ENSG00000104205.8,ENSG00000175073.7,ENSG00000201365.1,ENSG00000213865.3,ENSG00000270024.1	C8orf44	ENSG00000213865.3	9503	Intron	3.05151	31.0265	-5.64119	-3.05151	-17.2141	-25.9161
chr5:172197652-172197733	-2.49634	1.65668	-5.75561	7.63271e-06	0.000759913	94.9472	105.655	68.6564	0	11.927	21.5155	1	69254	617	0.290698	0.0306954	0.167436	6.63278	4.31441	81	Down2	DUSP1	ENSG00000120129.5	.	.	DUSP1	ENSG00000120129.5	466	Promoter.Down	2.49634	50.4502	-5.11732	-2.49634	-12.7746	-21.8623
chr11:72948105-72948236	-2.80912	1.0121	-6.16351	2.887e-06	0.000393646	36.6924	32.6644	42.4516	0	7.3747	0	1	67870	618	0.25906	0.0340753	0	5.58077	3.67837	131	Down2	RP11-800A3.4	ENSG00000260401.1	.	.	RP11-800A3.4	ENSG00000260401.1	1785	Promoter.Up	2.80912	19.8638	-5.53955	-2.80912	-15.5613	-20.5315
chr12:124516895-124517003	-2.70939	0.965095	-6.01176	4.13643e-06	0.000503164	53.4078	29.7156	45.7709	0	0	8.0683	1	68354	619	0.348611	0.0465637	0	5.72118	3.69642	108	Down2	.	.	RP11-214K3.5,ZNF664	ENSG00000179195.11,ENSG00000256827.1	RP11-214K3.5	ENSG00000256827.1	26123	Intron	2.70939	22.8271	-5.38337	-2.70939	-14.5856	-20.0855
chr2:32779071-32779178	-2.99984	1.09821	-5.94119	4.89363e-06	0.000559804	53.9069	39.991	63.5232	13.3356	0	0	1	67418	620	0.285358	0.049301	0	5.96504	3.81506	107	Down2	.	.	BIRC6	ENSG00000115760.9	BIRC6	ENSG00000115760.9	21181	Intron	2.99984	28.4595	-5.31037	-2.99984	-15.9303	-23.4051
chr13:26898030-26898117	-2.61996	0.406679	-5.36001	1.99047e-05	0.00150107	66.2993	36.8883	14.2048	0	0	0	1	67593	621	0.223132	0.18447	0	5.49461	3.4273	87	Down2	.	.	CDK8	ENSG00000132964.7	CDK8	ENSG00000132964.7	13588	Intron	2.61996	19.5654	-4.70104	-2.61996	-12.3166	-16.1733
chr9:114860215-114860329	-2.13935	2.16379	-5.40905	1.76619e-05	0.00136527	84.3281	84.4547	70.4631	12.5168	8.4744	22.931	1	67554	622	0.224152	0.000433257	0.0898665	6.49601	4.62678	114	Down2	.	.	SUSD1	ENSG00000106868.12	SUSD1	ENSG00000106868.12	6910	Intron	2.13935	47.1947	-4.75296	-2.13935	-10.1683	-17.1132
chr9:126147733-126147886	-2.39949	2.14017	-5.87994	5.66471e-06	0.000613438	62.8327	69.9189	60.5791	18.6525	6.3143	5.6953	1	66986	623	0.201629	0.0107272	0.0192976	6.2307	4.33736	153	Down2	.	.	CRB2,DENND1A	ENSG00000119522.11,ENSG00000148204.7	CRB2	ENSG00000148204.7	16565	Intron	2.39949	37.3321	-5.24682	-2.39949	-12.5897	-19.9366
chr20:56084830-56084931	-2.86427	1.08385	-5.54944	1.25568e-05	0.00106701	66.6275	63.5501	36.7074	14.1279	0	0	1	67274	624	0.331702	0.013965	0	6.01941	3.83062	101	Down2	.	.	CTCFL,HMGB1P1	ENSG00000124092.8,ENSG00000124097.7	CTCFL	ENSG00000124092.8	14383	Intron	2.86427	30.1688	-4.90112	-2.86427	-14.0381	-20.969
chr15:42996736-42996891	-1.98306	2.74088	-5.34971	2.04114e-05	0.00152311	80.6285	96.6235	75.7435	18.4118	18.6984	16.8654	1	66677	625	0.21587	0.0180393	0.00429832	6.56505	4.8449	155	Down2	.	.	CDAN1,CTD-2036P10.3,STARD9,snoU13	ENSG00000140326.8,ENSG00000159433.7,ENSG00000239025.1,ENSG00000246283.2	snoU13	ENSG00000239025.1	4100	Intron	1.98306	51.1618	-4.69013	-1.98306	-9.30081	-15.9728
chr2:43358826-43358920	-2.38158	2.30569	-5.35225	2.02853e-05	0.00151689	163.632	102.424	98.6022	45.5398	10.2775	9.27	1	66036	626	0.197955	0.0107686	0.0238888	7.01387	4.84455	94	Down2	.	.	AC093609.1	ENSG00000230587.1	AC093609.1	ENSG00000230587.1	28997	Dis5 (5' distal regions)	2.38158	71.6243	-4.69282	-2.38158	-11.1763	-20.8
chr20:20341174-20341275	-2.45526	1.41062	-5.4231	1.70677e-05	0.00133795	104.7	52.9584	36.7074	0	9.5652	8.6275	1	68676	627	0.25673	0.105078	0.0236248	6.13787	4.01641	101	Down2	.	.	INSM1	ENSG00000173404.3	INSM1	ENSG00000173404.3	7491	Exon	2.45526	35.4265	-4.76782	-2.45526	-11.7062	-18.2783
chr6:27156748-27156881	-2.89427	1.28933	-6.12375	3.1715e-06	0.000420336	43.3687	40.2165	55.751	0	0	13.1034	1	67897	628	0.22647	0.0222881	0	5.82848	3.8104	133	Down2	.	.	HIST1H2AH,HIST1H2BK,HIST1H4I,RP11-209A2.1	ENSG00000174572.3,ENSG00000184825.4,ENSG00000197903.6,ENSG00000198339.3	RP11-209A2.1	ENSG00000174572.3	22143	Dis5 (5' distal regions)	2.89427	25.4066	-5.49874	-2.89427	-15.9148	-22.6263
chr5:175662275-175662418	-2.42816	1.38242	-5.70647	8.59116e-06	0.000817012	47.0586	44.885	30.2472	0	6.7558	6.0936	1	67064	629	0.269286	0.0141361	0.0202356	5.66975	3.8775	143	Down2	.	.	RP11-844P9.2,RP11-844P9.4,SIMC1	ENSG00000170085.13,ENSG00000248596.2,ENSG00000270989.1	SIMC1	ENSG00000170085.13	2948	Dis5 (5' distal regions)	2.42816	22.5067	-5.06595	-2.42816	-12.3009	-16.8669
chr4:736550-736709	-2.97295	1.65975	-6.17981	2.77802e-06	0.000389246	90.6925	40.3683	42.7483	8.9743	6.076	0	1	68351	630	0.247883	0.0169505	0.0834183	6.02741	3.93435	159	Down2	PCGF3	ENSG00000185619.13	.	.	PCGF3	ENSG00000185619.13	945	Promoter.Up	2.97295	31.4766	-5.55626	-2.97295	-16.5185	-24.9688
chr19:13358694-13358801	-2.56084	0.894832	-5.67546	9.2581e-06	0.000861974	44.9224	29.9933	40.4238	0	0	8.1437	1	67665	631	0.291822	0.0317379	0	5.60847	3.69834	107	Down2	.	.	CACNA1A	ENSG00000141837.14	CACNA1A	ENSG00000141837.14	5094	Intron	2.56084	20.5805	-5.03348	-2.56084	-12.8899	-17.1959
chr4:42570794-42570895	-2.13021	1.75758	-5.26524	2.50914e-05	0.0017463	57.1093	84.7335	61.1789	14.1279	9.5652	8.6275	1	67446	632	0.252166	0.0201928	0.0232543	6.27686	4.41972	101	Down2	.	.	ATP8A1,RP11-473D24.1	ENSG00000124406.12,ENSG00000248283.2	RP11-473D24.1	ENSG00000248283.2	6352	Intron	2.13021	39.2237	-4.60048	-2.13021	-9.8	-15.7239
chr1:110075544-110075707	-2.55741	2.33671	-5.53227	1.30903e-05	0.00110442	76.6713	65.6294	72.026	0	17.7807	21.3835	1	67149	633	0.202273	0.0183287	0.0525958	6.35886	4.42283	163	Down2	.	.	AMIGO1,ATXN7L2,CYB561D1,GNAI3,GPR61,RP5-1160K1.8	ENSG00000065135.7,ENSG00000156097.8,ENSG00000162650.11,ENSG00000174151.10,ENSG00000181754.6,ENSG00000254942.1	GPR61	ENSG00000156097.8	6788	Dis5 (5' distal regions)	2.55741	42.2485	-4.88305	-2.55741	-12.4879	-20.4299
chr17:15752575-15752669	-2.39164	0.820255	-5.04388	4.32015e-05	0.00257034	51.1351	34.1413	32.8674	0	10.2775	0	1	66992	634	0.2408	0.0112165	0	5.62913	3.74978	94	Down2	.	.	AC015922.5,AC015922.6	ENSG00000227790.2,ENSG00000237057.2	AC015922.5	ENSG00000227790.2	19777	Intron	2.39164	21.4035	-4.3645	-2.39164	-10.4383	-14.095
chr1:46502816-46502996	-2.39742	2.49063	-5.88463	5.60155e-06	0.000613141	80.1117	59.4311	68.6564	7.9273	5.3671	24.2049	1	66887	635	0.204879	0.0418502	0.0746227	6.31674	4.45426	180	Down2	.	.	MAST2,PIK3R3,RP4-533D7.4	ENSG00000086015.16,ENSG00000117461.10,ENSG00000226957.1	MAST2	ENSG00000086015.16	3276	TES (transcription end sites)	2.39742	40.9498	-5.25169	-2.39742	-12.5905	-20.431
chr4:88014763-88014922	-2.71955	0.995428	-6.01569	4.09798e-06	0.000501278	42.3231	26.9122	23.3173	0	0	5.4804	1	66378	636	0.294185	0.0409777	0	5.35203	3.62531	159	Down2	.	.	AFF1	ENSG00000172493.16	AFF1	ENSG00000172493.16	21174	Intron	2.71955	16.3388	-5.38743	-2.71955	-14.6514	-18.1534
chr11:72193447-72193592	-2.55612	1.44261	-6.11556	3.23356e-06	0.000425387	53.0395	44.2659	34.0914	0	6.6627	6.0095	1	67948	637	0.264501	0.0547299	0.0200954	5.7548	3.87253	145	Down2	.	.	AP005019.4,CLPB	ENSG00000162129.8,ENSG00000238048.1	AP005019.4	ENSG00000238048.1	37439	Dis5 (5' distal regions)	2.55612	24.0115	-5.49032	-2.55612	-14.0339	-19.6214
chr11:76391950-76392108	-2.01201	2.18165	-5.27383	2.45694e-05	0.00172982	54.7599	60.9357	50.8405	9.0311	12.2289	11.0301	1	65975	638	0.224972	0.0218673	0.025772	6.04747	4.42493	158	Down2	.	.	LRRC32,RP11-672A2.1,RP11-672A2.3,RP11-672A2.4	ENSG00000137507.7,ENSG00000254761.1,ENSG00000254810.1,ENSG00000254975.1	RP11-672A2.3	ENSG00000254975.1	5827	Intron	2.01201	33.1377	-4.60961	-2.01201	-9.27459	-14.2201
chr15:74200686-74200854	-2.99178	1.64658	-6.59948	1.04272e-06	0.00020576	68.6672	38.2057	47.8143	8.4935	0	5.1868	1	68315	639	0.281672	0.0652676	0.100904	5.93243	3.89639	168	Down2	.	.	AC108137.1,LOXL1,RP11-24D15.1,TBC1D21	ENSG00000129038.11,ENSG00000167139.4,ENSG00000222064.1,ENSG00000260624.1	AC108137.1	ENSG00000222064.1	16936	Exon	2.99178	28.0613	-5.98183	-2.99178	-17.8963	-26.1879
chr4:178362295-178362376	-2.45713	1.62056	-5.71058	8.50659e-06	0.00081114	83.0788	92.4484	76.2849	0	11.927	21.5155	1	69175	640	0.231082	0.024535	0.167436	6.5617	4.31441	81	Down2	AGA	ENSG00000038002.4	.	.	AGA	ENSG00000038002.4	1188	Promoter.Up	2.45713	47.5424	-5.07024	-2.45713	-12.4583	-21.0061
chr1:27179680-27179867	-3.12495	2.16421	-6.05958	3.69228e-06	0.000466709	92.5354	68.6477	56.1734	22.8917	5.1662	0	1	67140	641	0.248227	0.0579212	0.210084	6.35546	4.16431	187	Down2	.	.	GPATCH3,GPN2,NUDC,RP1-50O24.6,SFN,ZDHHC18	ENSG00000090273.9,ENSG00000142751.10,ENSG00000175793.10,ENSG00000198746.8,ENSG00000204160.7,ENSG00000226698.1	ZDHHC18	ENSG00000204160.7	2060	Exon	3.12495	40.9024	-5.4327	-3.12495	-16.9769	-27.5406
chr2:10410781-10410928	-3.25749	1.24108	-6.72059	7.89014e-07	0.000173107	39.2384	50.9409	50.4414	9.7069	0	0	1	68379	642	0.279326	0.00292954	0	5.84212	3.73656	147	Down2	.	.	HPCAL1	ENSG00000115756.8	HPCAL1	ENSG00000115756.8	32088	Dis5 (5' distal regions)	3.25749	25.0546	-6.10292	-3.25749	-19.8802	-28.148
chr3:38008918-38009010	-2.46277	0.860423	-5.32307	2.17834e-05	0.00158092	62.6961	34.8835	33.5819	0	0	9.4715	1	67986	643	0.287505	0.0112264	0	5.72719	3.73099	92	Down2	.	.	CTDSPL,PLCD1,VILL,Y_RNA	ENSG00000136059.10,ENSG00000144677.10,ENSG00000187091.9,ENSG00000200579.1	CTDSPL	ENSG00000144677.10	2790	Promoter.Up	2.46277	23.4388	-4.66187	-2.46277	-11.4811	-15.9367
chr5:1641759-1641944	-2.3851	2.30453	-5.98514	4.40696e-06	0.000523521	57.1608	80.9548	46.7606	7.713	5.2221	14.1304	1	67630	644	0.265674	0.0584159	0.0736488	6.15024	4.28091	185	Down2	.	.	CTD-2012J19.1,CTD-2012J19.2,CTD-2012J19.3,RP11-43F13.1	ENSG00000188002.6,ENSG00000232615.4,ENSG00000248126.1,ENSG00000271119.1	RP11-43F13.1	ENSG00000188002.6	7639	Dis5 (5' distal regions)	2.3851	35.3236	-5.35586	-2.3851	-12.7742	-19.9302
chr8:126924312-126924448	-2.92974	1.9019	-6.08899	3.44356e-06	0.000444777	98.9615	78.6588	54.5212	10.492	14.2072	0	1	69282	645	0.288047	0.0675155	0.0781601	6.42956	4.1595	136	Down2	.	.	.	.	RP11-622O11.4	ENSG00000254227.1	88798	Dis3 (3' distal regions)	2.92974	42.8068	-5.46299	-2.92974	-16.0051	-26.2731
chr3:48477559-48477704	-2.14717	2.4474	-5.25867	2.54984e-05	0.00176548	92.819	103.287	51.1372	9.8408	13.3253	18.0285	1	67658	646	0.25325	0.0307616	0.0728318	6.49325	4.60058	145	Down2	CCDC51	ENSG00000164051.9	.	.	CCDC51	ENSG00000164051.9	1925	Promoter.Down	2.14717	48.073	-4.59349	-2.14717	-9.86299	-16.6768
chr5:134798061-134798235	-2.83224	2.08592	-6.12106	3.19174e-06	0.000422231	77.3492	55.3324	56.8191	0	22.2089	5.0079	1	67552	647	0.193906	0.00782779	0.205474	6.19533	4.14965	174	Down2	.	.	C5orf20,CTB-138E5.1,TIFAB	ENSG00000249639.1,ENSG00000251380.2,ENSG00000255833.1	TIFAB	ENSG00000255833.1	9972	Dis5 (5' distal regions)	2.83224	36.1196	-5.49597	-2.83224	-15.5659	-24.4323
chr17:78624038-78624119	-2.35199	0.786152	-5.15574	3.28158e-05	0.00210295	35.6052	39.6207	53.3994	0	0	10.7577	1	67843	649	0.252413	0.0314194	0	5.73106	3.76064	81	Down2	.	.	.	.	RPTOR	ENSG00000141564.9	58615	Intron	2.35199	23.2305	-4.48392	-2.35199	-10.5461	-14.5997
chr3:129079330-129079411	-2.35199	0.786152	-5.15574	3.28158e-05	0.00210295	35.6052	39.6207	53.3994	0	0	10.7577	1	67843	649	0.252413	0.0314194	0	5.73106	3.76064	81	Down2	.	.	H1FX,RP11-529F4.1,RP13-685P2.7,RP13-685P2.8	ENSG00000184897.4,ENSG00000244932.2,ENSG00000270492.1,ENSG00000270773.1	RP13-685P2.7	ENSG00000270773.1	15076	Dis5 (5' distal regions)	2.35199	23.2305	-4.48392	-2.35199	-10.5461	-14.5997
chr8:64086438-64086519	-2.35199	0.786152	-5.15574	3.28158e-05	0.00210295	35.6052	39.6207	53.3994	0	0	10.7577	1	67843	649	0.252413	0.0314194	0	5.73106	3.76064	81	Down2	.	.	RP11-16E18.1,RP11-16E18.3,YTHDF3	ENSG00000185728.12,ENSG00000253555.1,ENSG00000261542.1	YTHDF3	ENSG00000185728.12	4857	Intron	2.35199	23.2305	-4.48392	-2.35199	-10.5461	-14.5997
chr8:23020970-23021189	-2.37234	2.78545	-6.33817	1.91465e-06	0.000304966	61.4555	73.2712	73.3589	6.5156	17.6454	11.9367	1	67722	651	0.240533	0.000348754	0.106552	6.32044	4.48091	219	Down2	TNFRSF10D	ENSG00000173530.5	.	.	TNFRSF10D	ENSG00000173530.5	355	Promoter.Down	2.37234	40.6972	-5.71791	-2.37234	-13.5648	-21.9764
chr6:36985989-36986205	-1.84117	3.91122	-5.54872	1.25784e-05	0.00106704	173.575	113.91	111.567	39.6365	31.3083	32.2732	1	65570	652	0.180722	0.00582915	0.00893778	7.14089	5.49236	216	Down2	.	.	FGD2,MTCH1	ENSG00000137409.14,ENSG00000146192.10	FGD2	ENSG00000146192.10	3114	Intron	1.84117	83.7116	-4.90037	-1.84117	-9.0224	-17.3947
chr6:122702807-122702936	-2.81905	0.507844	-6.42219	1.5734e-06	0.000269333	37.2612	24.8781	19.1599	0	0	0	1	67110	653	0.262629	0.0725685	0	5.21457	3.4273	129	Down2	.	.	HSF2	ENSG00000025156.8	HSF2	ENSG00000025156.8	17756	Dis5 (5' distal regions)	2.81905	13.5499	-5.80316	-2.81905	-16.3594	-19.0236
chr1:94929349-94929496	-2.80299	1.02984	-6.08942	3.44e-06	0.000444777	45.7781	29.1091	29.4242	0	6.572	0	1	67424	654	0.269926	0.0031597	0	5.4889	3.6566	147	Down2	.	.	ABCD3	ENSG00000117528.7	ABCD3	ENSG00000117528.7	16283	Intron	2.80299	18.4806	-5.46344	-2.80299	-15.314	-19.7489
chr11:2441986-2442159	-2.225	3.16509	-5.68266	9.09862e-06	0.00085159	127.808	129.855	85.7212	32.9922	16.7529	15.1106	1	67322	655	0.271652	0.00440896	0.0275332	6.94739	4.97542	173	Down2	.	.	AC124057.5,AC129929.5,CD81,KCNQ1,TRPM5,TSSC4,Y_RNA	ENSG00000053918.11,ENSG00000070985.9,ENSG00000110651.7,ENSG00000184281.10,ENSG00000199550.1,ENSG00000230483.1,ENSG00000238184.1	TRPM5	ENSG00000070985.9	2084	Intron	2.225	68.04	-5.04102	-2.225	-11.2163	-20.6279
chr8:103598096-103598224	-2.07685	2.6214	-5.25627	2.56485e-05	0.00176898	135.189	75.2175	86.8932	22.2955	22.6426	13.6153	1	67182	656	0.201701	0.0412089	0.0044278	6.74157	4.90524	128	Down2	.	.	ODF1	ENSG00000155087.3	ODF1	ENSG00000155087.3	25406	Dis3 (3' distal regions)	2.07685	59.3088	-4.59094	-2.07685	-9.53469	-16.9754
chr10:134257232-134257365	-2.18005	2.70654	-5.7438	7.85278e-06	0.000771582	93.9656	120.65	92.9184	10.7287	21.7914	26.2068	1	68417	657	0.209971	0.00320338	0.0541525	6.81476	4.88599	133	Down2	.	.	PWWP2B,RP11-432J24.2,RP11-432J24.3	ENSG00000171813.10,ENSG00000231705.1,ENSG00000234311.1	RP11-432J24.3	ENSG00000234311.1	2244	Promoter.Up	2.18005	61.0434	-5.10498	-2.18005	-11.1291	-19.9511
chr5:170769509-170769590	-2.18938	0.711576	-4.80695	7.75208e-05	0.00391122	35.6052	39.6207	38.1424	0	0	10.7577	1	66973	658	0.194109	0.011352	0	5.60047	3.76064	81	Down2	.	.	NPM1,RP11-117L6.1,RP11-546B8.1,RP11-546B8.5,TLX3	ENSG00000164438.5,ENSG00000181163.9,ENSG00000213393.5,ENSG00000254012.1,ENSG00000254256.1	RP11-546B8.1	ENSG00000213393.5	3045	Dis5 (5' distal regions)	2.18938	20.6877	-4.11058	-2.18938	-8.99963	-12.0254
chr15:90686504-90686855	-1.87776	4.36418	-6.68838	8.49593e-07	0.000181244	117.771	112.767	109.146	20.3264	41.2857	27.3081	1	66000	659	0.15843	0.00915758	0.0825443	6.95344	5.30339	351	Down2	.	.	CTD-2315E11.1,IDH2,RN7SL755P,SEMA4B	ENSG00000182054.5,ENSG00000185033.10,ENSG00000259685.1,ENSG00000263714.1	RN7SL755P	ENSG00000263714.1	12855	Dis5 (5' distal regions)	1.87776	71.434	-6.07079	-1.87776	-11.3995	-21.2024
chr11:85904651-85904798	-2.74466	1.76189	-6.51448	1.26948e-06	0.000231017	45.7781	72.7728	54.6449	0	6.572	11.8555	1	68862	660	0.275267	0.0516667	0.138315	6.07887	4.01386	147	Down2	FNTAL1,RP11-12D16.2	ENSG00000254502.1,ENSG00000254699.1	.	.	RP11-12D16.2	ENSG00000254699.1	127	Promoter.Up	2.74466	31.9372	-5.89637	-2.74466	-16.1836	-24.5616
chr2:45805729-45805813	-2.53863	0.920852	-5.36118	1.9848e-05	0.00149838	68.6672	63.6762	29.4242	0	0	10.3735	1	68934.5	661.5	0.425222	0.0223255	0	5.95263	3.75197	84	Down2	.	.	SRBD1	ENSG00000068784.8	SRBD1	ENSG00000068784.8	10569	Intron	2.53863	28.6902	-4.70228	-2.53863	-11.9374	-17.5791
chr9:117424524-117424608	-2.53863	0.920852	-5.36118	1.9848e-05	0.00149838	68.6672	63.6762	29.4242	0	0	10.3735	1	68934.5	661.5	0.425222	0.0223255	0	5.95263	3.75197	84	Down2	RP11-402G3.5	ENSG00000230054.1	.	.	RP11-402G3.5	ENSG00000230054.1	47	Promoter.Down	2.53863	28.6902	-4.70228	-2.53863	-11.9374	-17.5791
chr9:86264170-86264259	-2.70392	1.48934	-5.68039	9.14863e-06	0.000855144	64.8094	72.1186	90.2561	16.0327	10.8549	0	1	68910	663	0.26175	0.0309881	0.103608	6.42366	4.20159	89	Down2	.	.	IDNK,UBQLN1	ENSG00000135018.9,ENSG00000148057.11	UBQLN1	ENSG00000135018.9	16050	Dis3 (3' distal regions)	2.70392	42.3453	-5.03864	-2.70392	-13.6241	-22.3018
chr19:10209808-10209900	-2.67486	1.18087	-5.26086	2.53619e-05	0.0017584	52.2467	46.5113	73.8802	0	21.0019	0	1	67143	664	0.212462	0.0341542	0	6.07343	3.94791	92	Down2	.	.	ANGPTL6,C19orf66,CTD-2240E14.4,DNMT1,EIF3G,P2RY11,PPAN,PPAN-P2RY11	ENSG00000130810.15,ENSG00000130811.6,ENSG00000130812.6,ENSG00000130813.13,ENSG00000130816.10,ENSG00000243207.2,ENSG00000244165.1,ENSG00000267387.1	ANGPTL6	ENSG00000130812.6	2534	Intron	2.67486	32.2734	-4.59582	-2.67486	-12.2932	-18.7114
chr12:3143427-3143559	-3.1041	1.21286	-6.14671	3.00392e-06	0.000404925	58.263	64.8339	32.7678	10.81	0	0	1	68182	665	0.371532	0.0318405	0	5.93097	3.7618	132	Down2	.	.	RP11-253E3.1,RP11-253E3.3,TEAD4,TSPAN9	ENSG00000011105.7,ENSG00000197905.4,ENSG00000234589.3,ENSG00000250899.3	RP11-253E3.3	ENSG00000250899.3	7045	Intron	3.1041	27.7791	-5.52231	-3.1041	-17.1418	-25.0112
chr12:44394304-44394431	-2.62548	0.95526	-5.49483	1.43359e-05	0.00118282	52.9873	33.6932	24.3271	0	7.607	0	1	67098	666	0.325199	0.0924552	0	5.53372	3.68449	127	Down2	.	.	RP11-624G19.1	ENSG00000258212.1	RP11-624G19.1	ENSG00000258212.1	9516	Intron	2.62548	19.7691	-4.84358	-2.62548	-12.7167	-16.7532
chr15:64359795-64359970	-2.04059	2.51745	-5.32658	2.15971e-05	0.00157357	76.9072	61.1291	56.4944	8.1538	16.5615	14.9379	1	66385	667	0.202934	0.0231125	0.0279816	6.23103	4.5655	175	Down2	.	.	DAPK2,FAM96A,SNX1,Y_RNA	ENSG00000028528.10,ENSG00000035664.7,ENSG00000166797.6,ENSG00000201071.1	DAPK2	ENSG00000035664.7	4263	Intron	2.04059	39.0307	-4.66561	-2.04059	-9.52058	-15.2557
chr15:90614616-90614701	-2.52117	1.14835	-4.82487	7.41611e-05	0.003782	90.4791	50.3416	43.617	0	22.7314	0	1	66623	668	0.241502	0.0420363	0	6.11985	3.97341	85	Down2	.	.	CTD-2315E11.1,IDH2,RP11-617F23.1,ZNF710	ENSG00000140548.5,ENSG00000182054.5,ENSG00000259291.1,ENSG00000259685.1	ZNF710	ENSG00000140548.5	3078	Intron	2.52117	34.5282	-4.12982	-2.52117	-10.412	-16.1446
chr2:7178007-7178112	-2.76008	1.54423	-5.97356	4.53024e-06	0.000532087	91.5562	61.1291	58.8483	13.5897	0	8.2988	1	69142	669	0.264741	0.0111816	0.123246	6.32189	4.09507	105	Down2	.	.	AC019048.1,RNF144A	ENSG00000151692.10,ENSG00000223884.1	AC019048.1	ENSG00000223884.1	39900	Intron	2.76008	38.9037	-5.34388	-2.76008	-14.7496	-23.6142
chr19:2887603-2887684	-2.43461	0.304112	-5.11969	3.58531e-05	0.002246	11.8684	52.8276	38.1424	0	0	0	1	66234	670	0.200607	0.100092	0	5.36744	3.4273	81	Down2	.	.	AC006130.4,AC006277.2,ZNF555,ZNF556,ZNF57	ENSG00000171970.8,ENSG00000172000.3,ENSG00000186300.7,ENSG00000253392.2,ENSG00000267398.1	AC006130.4	ENSG00000267398.1	12013	Dis5 (5' distal regions)	2.43461	17.1397	-4.44547	-2.43461	-10.823	-13.6222
chr11:46411095-46411278	-2.10042	3.37203	-5.92745	5.05679e-06	0.000573849	110.318	116.914	118.179	15.5947	26.3958	33.3314	1	67930	671	0.194537	0.0030151	0.0701934	6.97552	5.13255	183	Down2	.	.	AMBRA1,CHRM4,DGKZ,MDK,RP11-425L10.1	ENSG00000110492.11,ENSG00000110497.10,ENSG00000149091.11,ENSG00000180720.6,ENSG00000244313.2	CHRM4	ENSG00000180720.6	2988	Dis5 (5' distal regions)	2.10042	70.122	-5.29612	-2.10042	-11.1241	-20.6019
chr10:98155830-98155930	-2.46052	0.872601	-5.17388	3.13869e-05	0.00204559	38.4536	64.1856	24.7163	0	0	8.7138	1	67382	672	0.344811	0.124557	0	5.66578	3.71263	100	Down2	.	.	OPALIN,TLL2	ENSG00000095587.8,ENSG00000197430.6	TLL2	ENSG00000095587.8	20712	Intron	2.46052	22.6782	-4.50325	-2.46052	-11.0804	-15.2283
chr2:62145126-62145239	-2.62687	1.18276	-5.17287	3.14643e-05	0.00204688	59.552	37.8676	43.7456	0	17.0989	0	1	66471	673	0.213812	0.0423162	0	5.83585	3.88485	113	Down2	.	.	AC107081.5,CCT4,COMMD1	ENSG00000115484.10,ENSG00000173163.6,ENSG00000236498.1	COMMD1	ENSG00000173163.6	12233	Intron	2.62687	26.3773	-4.50218	-2.62687	-11.8266	-16.9995
chr17:48559988-48560114	-1.9816	2.57822	-5.21037	2.87004e-05	0.00192122	99.1859	93.3917	83.3684	22.6494	23.0021	13.8314	1	66954	674	0.209055	0.0172776	0.00443681	6.67989	4.91976	126	Down2	RSAD1	ENSG00000136444.5	.	.	RSAD1	ENSG00000136444.5	263	Promoter.Up	1.9816	55.9048	-4.54211	-1.9816	-9.00064	-15.7975
chr22:50690707-50690870	-2.15783	3.21506	-5.89043	5.52438e-06	0.000610418	123.854	111.57	117.516	35.0163	23.7076	16.0376	1	67461	675	0.193457	0.0144966	0.105428	7.00345	5.12248	163	Down2	HDAC10	ENSG00000100429.13	.	.	HDAC10	ENSG00000100429.13	873	Promoter.Up	2.15783	71.2835	-5.25772	-2.15783	-11.3452	-21.0912
chr4:115580689-115580783	-2.46277	0.860423	-5.32307	2.17834e-05	0.00158092	61.3621	34.1413	32.8674	0	0	9.27	1	67981	676	0.286766	0.0112165	0	5.70268	3.72618	94	Down2	.	.	UGT8	ENSG00000174607.6	UGT8	ENSG00000174607.6	37166	Intron	2.46277	22.9401	-4.66187	-2.46277	-11.4811	-15.8339
chr1:156066530-156066699	-2.02736	2.7609	-5.36291	1.97646e-05	0.00149638	102.391	69.6293	69.4689	16.8865	17.1495	15.4682	1	66726	677	0.205163	0.000675337	0.00422772	6.49233	4.76813	169	Down2	.	.	LAMTOR2,LMNA,MEX3A,RAB25,UBQLN4	ENSG00000116586.7,ENSG00000132698.9,ENSG00000160789.15,ENSG00000160803.7,ENSG00000254726.2	LMNA	ENSG00000160789.15	9751	Intron	2.02736	48.499	-4.70411	-2.02736	-9.53692	-16.1612
chr19:6125620-6125754	-2.65941	0.96102	-5.71336	8.4498e-06	0.000807894	43.0451	31.9331	27.6675	0	7.2096	0	1	67129	678	0.272613	0.0415757	0	5.47648	3.67397	134	Down2	.	.	ACSBG2,CTB-66B24.1,RFX2	ENSG00000087903.8,ENSG00000130377.9,ENSG00000267299.1	ACSBG2	ENSG00000130377.9	9505	Exon	2.65941	18.3092	-5.07315	-2.65941	-13.4916	-17.347
chr3:52462686-52462781	-2.36191	1.31643	-5.56535	1.20818e-05	0.00103933	60.7162	45.0425	58.5386	0	10.1693	9.1724	1	68622	679	0.261589	0.0108233	0.0241847	6.02542	4.04383	95	Down2	.	.	BAP1,DNAH1,NISCH,PHF7,SEMA3G,TNNC1	ENSG00000010318.15,ENSG00000010319.2,ENSG00000010322.11,ENSG00000114841.13,ENSG00000114854.3,ENSG00000163930.5	PHF7	ENSG00000010318.15	7654	Dis5 (5' distal regions)	2.36191	30.6065	-4.91787	-2.36191	-11.6156	-17.4208
chr5:923627-923842	-2.25762	3.14204	-5.64836	9.88385e-06	0.000902492	129.669	59.7075	86.2196	19.9104	13.4803	16.2117	1	67308	680	0.23088	0.103505	0.0480511	6.62403	4.76371	215	Down2	.	.	BRD9,RP11-661C8.2,TRIP13	ENSG00000028310.13,ENSG00000071539.9,ENSG00000248949.1	TRIP13	ENSG00000071539.9	6484	Dis5 (5' distal regions)	2.25762	54.1998	-5.00507	-2.25762	-11.2996	-19.6831
chr17:46868515-46868602	-2.65946	1.46508	-5.71158	8.48612e-06	0.000810276	77.3492	61.4805	85.2286	16.4013	0	10.0158	1	69009	681	0.282545	0.0283554	0.130989	6.40688	4.18911	87	Down2	.	.	CALCOCO2,TTLL6	ENSG00000136436.10,ENSG00000170703.11	TTLL6	ENSG00000170703.11	3055	Intron	2.65946	41.7459	-5.07129	-2.65946	-13.4869	-21.9957
chr15:76214155-76214273	-1.95806	1.66325	-4.78149	8.25596e-05	0.00407571	57.0287	45.3288	47.1285	12.0925	8.1872	7.3846	1	65362	682	0.231416	0.011538	0.0218188	5.91589	4.31305	118	Down2	.	.	FBXO22,NRG4,RP11-326L17.1,UBE2Q2	ENSG00000140367.7,ENSG00000167196.9,ENSG00000169752.12,ENSG00000260685.1	FBXO22	ENSG00000167196.9	8546	Intron	1.95806	29.525	-4.08323	-1.95806	-7.99523	-11.8702
chr1:6546658-6546819	-2.17854	3.08233	-5.31368	2.22887e-05	0.00160909	155.248	119.6	76.7587	17.7256	30.0027	16.2369	1	68341	683	0.275686	0.0735877	0.0237636	6.95097	4.97858	161	Down2	PLEKHG5	ENSG00000171680.16	.	.	PLEKHG5	ENSG00000171680.16	644	Promoter.Up	2.17854	69.262	-4.65192	-2.17854	-10.1344	-18.7154
chr2:89039671-89039752	-2.39148	0.812172	-5.25004	2.60425e-05	0.00178059	35.6052	52.8276	45.7709	0	0	10.7577	1	68467	684	0.275222	0.0432263	0	5.78214	3.76064	81	Down2	.	.	AC096579.1,RPIA	ENSG00000153574.8,ENSG00000221686.1	AC096579.1	ENSG00000221686.1	27084	Intron	2.39148	24.1602	-4.58432	-2.39148	-10.9633	-15.3564
chr21:10922982-10923160	-3.01853	2.05094	-6.41704	1.59243e-06	0.000271934	75.611	48.0791	69.4278	8.0164	0	14.6861	1	68624	685	0.294414	0.0251194	0.153694	6.21212	4.10907	178	Down2	.	.	.	.	AF254982.2	ENSG00000235476.1	50863	Intron	3.01853	35.9701	-5.79794	-3.01853	-17.5013	-27.4394
chr1:110855324-110855444	-2.56578	1.73156	-5.18769	3.03416e-05	0.00199578	80.1117	89.1467	41.1938	11.8909	0	14.523	1	67662	686	0.286867	0.0311649	0.0522407	6.28243	4.19621	120	Down2	.	.	RBM15,RP5-1074L1.1	ENSG00000162775.10,ENSG00000227963.1	RBM15	ENSG00000162775.10	25685	Intron	2.56578	39.4777	-4.51796	-2.56578	-11.5921	-18.631
chr17:30462678-30462822	-2.0885	2.36856	-5.45232	1.58962e-05	0.00127455	86.7876	59.4311	68.6564	9.9091	13.4179	18.1537	1	67002	687	0.231544	0.0418502	0.0729874	6.35083	4.6061	144	Down2	.	.	CTD-2095E4.1,RHOT1,RP11-640N20.6,RP11-640N20.8,RP11-640N20.9	ENSG00000126858.12,ENSG00000263369.2,ENSG00000264164.1,ENSG00000265574.1,ENSG00000266379.2	RHOT1	ENSG00000126858.12	6652	Promoter.Down	2.0885	42.726	-4.79871	-2.0885	-10.0221	-16.4436
chr20:49196601-49196733	-2.71053	1.00927	-5.89009	5.52886e-06	0.000610418	43.6973	48.6254	23.4056	0	0	6.6013	1	67910	688	0.376555	0.0321328	0	5.58445	3.65741	132	Down2	.	.	FAM65C,RP4-530I15.9,Y_RNA	ENSG00000042062.7,ENSG00000201501.1,ENSG00000232043.1	RP4-530I15.9	ENSG00000232043.1	2023	Intron	2.71053	20.3883	-5.25736	-2.71053	-14.2502	-18.9553
chr3:54985572-54985712	-3.13913	0.699688	-6.75926	7.22092e-07	0.000163523	61.8004	30.5646	17.6545	0	0	0	1	68614	689	0.251622	0.149233	0	5.45945	3.4273	140	Down2	.	.	CACNA2D3,LRTM1	ENSG00000144771.7,ENSG00000157445.10	LRTM1	ENSG00000144771.7	15404	Intron	3.13913	18.3366	-6.14141	-3.13913	-19.2787	-24.7997
chr2:86307087-86307256	-3.01729	2.07707	-6.27837	2.20282e-06	0.000337982	79.6376	63.2994	65.8126	8.4433	17.1495	0	1	69131	690	0.234747	0.0114053	0.187608	6.32249	4.16433	169	Down2	.	.	POLR1A,PTCD3	ENSG00000068654.11,ENSG00000132300.14	POLR1A	ENSG00000068654.11	14250	Intron	3.01729	39.0571	-5.65702	-3.01729	-17.0689	-27.356
chr2:30431437-30431528	-2.46277	0.860423	-5.14701	3.35268e-05	0.00213415	63.3851	35.2668	33.951	0	10.6163	0	1	67851	691	0.274991	0.0112311	0	5.73968	3.75747	91	Down2	AC104698.2	ENSG00000231712.1	.	.	AC104698.2	ENSG00000231712.1	1334	Promoter.Up	2.46277	23.8699	-4.47461	-2.46277	-11.0199	-15.3802
chr21:26980715-26980869	-2.27323	3.00299	-5.96404	4.63408e-06	0.000539673	131.092	104.197	104.322	27.797	25.0931	11.3166	1	68429	692	0.205927	0.0003385	0.0301174	6.94655	4.96569	154	Down2	MRPL39	ENSG00000154719.9	.	.	MRPL39	ENSG00000154719.9	886	Promoter.Up	2.27323	67.303	-5.33404	-2.27323	-12.1255	-22.2435
chr2:96079846-96080051	-3.04891	2.12255	-5.99237	4.33174e-06	0.000519289	75.0314	62.6201	48.2269	20.8817	0	4.2506	1	66392	693	0.239335	0.0539356	0.182263	6.16742	4.10622	205	Down2	AC009238.6	ENSG00000248821.1	.	.	AC009238.6	ENSG00000248821.1	0	Promoter.Up	3.04891	35.1684	-5.36334	-3.04891	-16.3524	-25.4824
chr16:2053930-2054089	-2.95937	1.85031	-6.43054	1.54306e-06	0.000265418	60.4616	47.0963	73.838	8.9743	0	10.9607	1	68734	694	0.266665	0.0598212	0.0476855	6.13702	4.05687	159	Down2	ZNF598	ENSG00000167962.8	.	.	ZNF598	ENSG00000167962.8	1584	Promoter.Up	2.95937	33.5551	-5.81162	-2.95937	-17.1987	-26.4604
chr1:249101464-249101559	-3.14397	1.44503	-5.64147	1.00499e-05	0.000911792	131.552	56.3032	71.5472	30.0403	0	0	1	65521	695	0.27242	0.068855	0	6.52773	4.06835	95	Down2	.	.	AL672296.1,SH3BP5L,ZNF672,ZNF692	ENSG00000171161.8,ENSG00000171163.11,ENSG00000175137.9,ENSG00000229663.1	SH3BP5L	ENSG00000175137.9	6814	Dis5 (5' distal regions)	3.14397	48.2404	-4.99784	-3.14397	-15.7131	-26.5915
chr16:5142366-5142502	-2.83531	1.56975	-6.28837	2.15175e-06	0.000333752	56.5494	55.0612	54.5212	10.492	0	6.4072	1	68747	696	0.237945	0.00291683	0.111331	6.04722	3.97936	136	Down2	.	.	ALG1,C16orf89,FAM86A,RP11-10K17.3,RP11-10K17.6	ENSG00000033011.7,ENSG00000118894.10,ENSG00000153446.11,ENSG00000260882.1,ENSG00000267070.1	FAM86A	ENSG00000118894.10	2937	Intron	2.83531	30.5052	-5.66721	-2.83531	-16.0683	-24.0764
chr1:32394476-32394565	-2.1897	1.27343	-4.88628	6.37197e-05	0.00339833	64.8094	72.1186	34.7139	0	10.8549	9.7908	1	67945	697	0.280202	0.0316497	0.0247642	6.03982	4.07402	89	Down2	.	.	PTP4A2,RP11-84A19.4,RP4-534N18.2	ENSG00000184007.13,ENSG00000228634.1,ENSG00000269967.1	RP4-534N18.2	ENSG00000228634.1	4057	Intron	2.1897	32.0479	-4.19573	-2.1897	-9.18737	-13.9569
chr17:37704297-37704446	-2.94624	1.87057	-6.19434	2.68444e-06	0.000380639	83.8753	50.2572	66.3525	9.5766	12.9676	0	1	68976	698	0.271542	0.0698682	0.0759102	6.25474	4.11384	149	Down2	CDK12	ENSG00000167258.9	.	.	CDK12	ENSG00000167258.9	223	Promoter.Up	2.94624	37.1715	-5.57115	-2.94624	-16.414	-25.9626
chr2:16610837-16610938	-2.55891	1.88528	-5.65364	9.75867e-06	0.000893358	114.219	52.9584	91.7684	0	19.1304	17.255	1	68404	699	0.254719	0.0634033	0.0288288	6.54632	4.37894	101	Down2	.	.	.	.	FAM49A	ENSG00000197872.7	131813	Intron	2.55891	49.2218	-5.01061	-2.55891	-12.8217	-21.8083
chr1:44683527-44683613	-2.5749	1.69927	-5.41508	1.74042e-05	0.0013522	78.2486	111.952	79.0347	16.592	0	20.2646	1	69123	700	0.222442	0.00289845	0.0564593	6.63449	4.38533	86	Down2	DMAP1	ENSG00000178028.9	.	.	DMAP1	ENSG00000178028.9	425	Promoter.Up	2.5749	51.0153	-4.75935	-2.5749	-12.2548	-21.0309
chr1:186181840-186181996	-2.8352	1.00979	-6.31846	2.00513e-06	0.000315837	24.6497	27.4297	43.5704	0	0	5.5858	1	66781	701	0.295292	0.0307649	0	5.38821	3.62842	156	Down2	.	.	GS1-174L6.4,HMCN1	ENSG00000143341.7,ENSG00000224691.1	GS1-174L6.4	ENSG00000224691.1	35406	Dis5 (5' distal regions)	2.8352	16.8726	-5.69786	-2.8352	-16.1545	-20.2285
chr5:80802872-80803031	-3.24248	1.4481	-6.82298	6.24222e-07	0.000151863	30.2308	53.8244	69.9518	0	0	10.9607	1	68536	702	0.385816	0.0792956	0	5.90163	3.76515	159	Down2	.	.	SSBP2	ENSG00000145687.11	SSBP2	ENSG00000145687.11	6506	Intron	3.24248	27.4946	-6.20466	-3.24248	-20.1185	-29.2677
chr2:201770580-201770683	-2.1356	1.77945	-5.07137	4.03756e-05	0.0024494	102.667	62.3161	47.9928	13.8535	9.3795	8.46	1	67435	703	0.262616	0.0753726	0.0230777	6.2978	4.4058	103	Down2	.	.	CLK1,NIF3L1,ORC2,PPIL3,RN7SL694P,Y_RNA	ENSG00000013441.11,ENSG00000115942.4,ENSG00000196290.10,ENSG00000240344.4,ENSG00000252759.1,ENSG00000263947.1	NIF3L1	ENSG00000196290.10	8783	TES (transcription end sites)	2.1356	40.7782	-4.39388	-2.1356	-9.38357	-15.2103
chr8:98565686-98565884	-2.13424	2.40269	-5.61758	1.06472e-05	0.000955007	53.4078	59.4311	49.9319	7.2066	14.6377	8.8018	1	66345	704	0.216586	0.0198417	0.0424179	6.02009	4.37445	198	Down2	.	.	.	.	KB-1683C8.1	ENSG00000213750.4	71424	Intergenic	2.13424	32.2362	-4.97277	-2.13424	-10.6131	-16.149
chr7:129275424-129275646	-3.08749	1.15899	-7.26433	2.30917e-07	8.08623e-05	30.3125	24.0937	27.8337	0	0	3.9251	1	66409	705	0.268707	0.0252665	0	5.25113	3.57689	222	Down2	.	.	NRF1,RP11-448A19.1	ENSG00000106459.10,ENSG00000273329.1	NRF1	ENSG00000106459.10	5515	Intron	3.08749	14.3608	-6.63654	-3.08749	-20.4903	-24.31
chr6:99782597-99782678	-2.29073	0.772004	-4.75187	8.88386e-05	0.00433746	59.342	39.6207	30.5139	0	11.927	0	1	67401	706	0.287688	0.0754196	0	5.71772	3.78609	81	Down2	.	.	COQ3,FAXC	ENSG00000132423.6,ENSG00000146267.11	FAXC	ENSG00000146267.11	8133	Intron	2.29073	23.5673	-4.0514	-2.29073	-9.28064	-12.9034
chr19:56821002-56821216	-1.9737	3.36054	-5.45985	1.56076e-05	0.00125682	107.814	99.9776	77.9603	26.6713	18.0577	20.3593	1	66086	707	0.232118	0.0215357	0.0331407	6.71725	5.0115	214	Down2	.	.	AC006116.13,AC006116.14,AC006116.15,AC006116.17,AC006116.19,AC006116.20,AC006116.22,Y_RNA,ZSCAN5A	ENSG00000131848.5,ENSG00000200646.1,ENSG00000266907.1,ENSG00000266932.1,ENSG00000267145.1,ENSG00000267298.1,ENSG00000267429.1,ENSG00000267549.1,ENSG00000267710.1	AC006116.19	ENSG00000267298.1	2640	TES (transcription end sites)	1.9737	58.4733	-4.80666	-1.9737	-9.4869	-16.8328
chr17:79917644-79917790	-2.37656	2.09337	-5.70008	8.72441e-06	0.000823338	98.7678	36.6356	67.7159	9.7734	6.617	11.9367	1	67076	708	0.2344	0.113298	0.0491481	6.21196	4.32764	146	Down2	NOTUM	ENSG00000185269.7	.	.	NOTUM	ENSG00000185269.7	0	Promoter.Up	2.37656	38.5744	-5.05926	-2.37656	-12.0236	-19.2067
chr9:74219524-74219623	-2.17342	1.78432	-5.34272	2.07626e-05	0.00153641	58.263	97.2509	62.4149	14.4133	9.7584	8.8018	1	68084	709	0.252716	0.0201742	0.023433	6.3524	4.43406	99	Down2	.	.	.	.	TMEM2	ENSG00000135048.9	82722	Dis3 (3' distal regions)	2.17342	41.8171	-4.68272	-2.17342	-10.1775	-16.6058
chr12:6172483-6172587	-2.23179	1.26767	-5.20873	2.88159e-05	0.00192122	46.2183	51.4308	41.5899	0	9.2893	8.3786	1	67711	710	0.232544	0.0310715	0.0233523	5.83364	4.00362	104	Down2	.	.	VWF	ENSG00000110799.9	VWF	ENSG00000110799.9	41391	Intron	2.23179	26.1512	-4.54037	-2.23179	-10.1331	-14.5288
chr19:14134458-14134564	-2.43107	1.09193	-4.89984	6.16216e-05	0.00332135	45.3462	50.4604	34.9759	0	0	16.4411	1	65998	711	0.211309	0.0321158	0	5.7537	3.87336	106	Down2	.	.	CTB-55O6.4,IL27RA,PALM3,RFX1,RLN3,hsa-mir-1199	ENSG00000104998.2,ENSG00000132005.4,ENSG00000141854.3,ENSG00000171136.6,ENSG00000187867.4,ENSG00000267670.1	RLN3	ENSG00000171136.6	4397	Dis5 (5' distal regions)	2.43107	24.5373	-4.21027	-2.43107	-10.2354	-14.403
chr2:122055141-122055262	-2.63583	0.935	-5.82231	6.50319e-06	0.000678385	47.6698	26.523	35.7467	0	0	7.2015	1	67712	712	0.319178	0.0853645	0	5.54274	3.67375	121	Down2	.	.	AC013399.3,TFCP2L1	ENSG00000115112.7,ENSG00000232723.1	AC013399.3	ENSG00000232723.1	12310	Dis5 (5' distal regions)	2.63583	19.5235	-5.18687	-2.63583	-13.6717	-17.9407
chr8:18054930-18055087	-2.35954	1.85052	-5.82986	6.3865e-06	0.000672134	67.355	34.0688	51.1643	9.0886	6.1534	5.5502	1	66830	713	0.2557	0.083467	0.0190427	5.90872	4.1394	157	Down2	.	.	CTD-2547L16.2,NAT1	ENSG00000171428.9,ENSG00000254015.1	CTD-2547L16.2	ENSG00000254015.1	3628	Intron	2.35954	28.8967	-5.19474	-2.35954	-12.2572	-18.087
chr19:6736602-6736698	-1.80471	3.02916	-4.90219	6.12637e-05	0.00330708	160.223	167.15	141.604	44.591	30.1902	45.3843	1	66661	714	0.184691	0.0114512	0.00525618	7.38134	5.6524	96	Down2	GPR108,TRIP10	ENSG00000125733.13,ENSG00000125734.9	.	.	GPR108	ENSG00000125734.9	98	Promoter.Up	1.80471	98.1904	-4.2128	-1.80471	-7.60289	-15.1789
chr21:30744768-30744921	-3.13608	1.6983	-6.05597	3.72408e-06	0.000466709	81.6825	41.9514	60.5791	0	0	22.7811	1	66763	715	0.261026	0.0900344	0	6.13567	3.97412	153	Down2	.	.	AP000240.9,BACH1,snoU13	ENSG00000156273.11,ENSG00000239171.1,ENSG00000273017.1	AP000240.9	ENSG00000273017.1	13445	Promoter.Up	3.13608	34.499	-5.42898	-3.13608	-17.0257	-26.3936
chr21:40813574-40813666	-1.82928	2.2532	-4.54865	0.000146996	0.0061936	125.392	81.3948	80.5966	15.5099	31.5028	18.943	1	66469	716	0.203268	0.00285121	0.0537018	6.70947	5.00296	92	Down2	.	.	LCA5L,SH3BGR,WRB	ENSG00000157578.9,ENSG00000182093.10,ENSG00000185437.9	LCA5L	ENSG00000157578.9	2463	Intron	1.82928	58.8899	-3.8327	-1.82928	-7.01106	-12.4611
chr8:26519441-26519522	-2.18938	0.711576	-4.63934	0.000117396	0.00528497	35.6052	39.6207	38.1424	0	11.927	0	1	66855	717	0.181357	0.011352	0	5.60047	3.78609	81	Down2	.	.	DPYSL2	ENSG00000092964.12	DPYSL2	ENSG00000092964.12	24395	Dis3 (3' distal regions)	2.18938	20.8825	-3.93035	-2.18938	-8.60503	-11.5316
chr1:6035314-6035454	-2.64731	1.5305	-5.33461	2.11779e-05	0.0015571	61.8004	68.7703	30.8954	10.1922	6.9006	0	1	67192	718	0.309411	0.0317397	0.0882619	5.95827	3.98615	140	Down2	.	.	KCNAB2,NPHP4	ENSG00000069424.10,ENSG00000131697.13	KCNAB2	ENSG00000069424.10	16073	Intron	2.64731	29.7598	-4.67412	-2.64731	-12.3738	-18.4121
chr12:4386165-4386317	-2.85812	1.63392	-6.05437	3.73819e-06	0.000466709	113.843	49.2653	28.4563	0	6.3558	5.7327	1	69117	719	0.294279	0.154133	0.0196186	6.05397	3.85598	152	Down2	CCND2,RP11-264F23.3,RP11-264F23.4	ENSG00000118971.3,ENSG00000255920.1,ENSG00000256164.1	.	.	RP11-264F23.3	ENSG00000256164.1	815	Promoter.Up	2.85812	33.9422	-5.42734	-2.85812	-15.512	-23.9404
chr16:85364535-85364632	-1.87293	2.37448	-4.77887	8.30976e-05	0.00409374	109.018	110.284	82.8123	29.4209	19.9193	17.9666	1	66449	720	0.243085	0.00325882	0.0284832	6.79051	5.03721	97	Down2	.	.	RP11-680G10.1	ENSG00000261567.1	RP11-680G10.1	ENSG00000261567.1	26438	Intron	1.87293	61.5703	-4.08041	-1.87293	-7.64231	-13.7284
chr6:43969170-43969293	-2.10558	1.99353	-5.33845	2.09803e-05	0.00154448	62.5262	78.2751	55.26	11.6009	7.8544	14.1687	1	67589	721	0.237655	0.0360497	0.051874	6.23882	4.44685	123	Down2	C6orf223	ENSG00000181577.11	.	.	C6orf223	ENSG00000181577.11	801	Promoter.Down	2.10558	38.2809	-4.67819	-2.10558	-9.85028	-15.7031
chr11:128561830-128561953	-1.66561	3.8279	-5.33921	2.09414e-05	0.00154321	218.842	200.036	195.922	46.4037	70.6892	63.7593	1	66193	722	0.158428	0.00546183	0.0305817	7.75131	6.13475	123	Down2	FLI1	ENSG00000151702.12	.	.	FLI1	ENSG00000151702.12	437	Promoter.Up	1.66561	132.609	-4.67899	-1.66561	-7.79336	-16.5674
chr17:27176435-27176537	-3.15972	1.19165	-5.94779	4.81714e-06	0.000552835	122.524	31.4635	60.5791	13.9893	0	0	1	67168	723	0.403468	0.18222	0	6.20494	3.82793	102	Down2	RP11-20B24.3	ENSG00000264138.1	.	.	RP11-20B24.3	ENSG00000264138.1	557	Promoter.Down	3.15972	38.0926	-5.31721	-3.15972	-16.8009	-26.7486
chr4:174178996-174179136	-3.32544	1.70238	-5.87391	5.74707e-06	0.000619523	89.2673	61.1291	66.2044	30.5767	0	0	1	64673	724	0.17649	0.0232868	0	6.35932	4.07463	140	Down2	.	.	GALNT7	ENSG00000109586.7	GALNT7	ENSG00000109586.7	24451	Intron	3.32544	41.1962	-5.24055	-3.32544	-17.4272	-28.3239
chr1:25015178-25015337	-3.25749	1.24108	-6.72059	7.89014e-07	0.000173107	36.277	47.0963	46.6345	8.9743	0	0	1	68322	725	0.276575	0.00293406	0	5.75093	3.71903	159	Down2	.	.	SRRM1,snoU13	ENSG00000133226.12,ENSG00000238986.1	SRRM1	ENSG00000133226.12	19104	Dis5 (5' distal regions)	3.25749	23.1637	-6.10292	-3.25749	-19.8802	-27.4975
chr1:2313238-2313414	-1.99507	3.03897	-5.15726	3.26936e-05	0.00210183	125.63	85.0945	73.7276	24.3224	16.4674	19.804	1	66646	726	0.211991	0.0410162	0.0501216	6.69165	4.94437	176	Down2	.	.	MORN1,PEX10,PLCH2,RER1,RP4-740C4.5,RP4-740C4.6,RP4-740C4.7,RP4-740C4.8,RP4-740C4.9	ENSG00000116151.9,ENSG00000149527.13,ENSG00000157911.5,ENSG00000157916.14,ENSG00000238240.2,ENSG00000269896.1,ENSG00000271847.1,ENSG00000271921.1,ENSG00000272420.1	MORN1	ENSG00000116151.9	3147	Intron	1.99507	57.5076	-4.48554	-1.99507	-8.94898	-15.8148
chr1:204329193-204329360	-3.10289	2.34573	-6.24543	2.38015e-06	0.000352993	80.5914	76.869	103.601	25.6332	0	10.4357	1	68735	727	0.218074	0.0136621	0.262481	6.60135	4.33945	167	Down2	PLEKHA6	ENSG00000143850.8	.	.	PLEKHA6	ENSG00000143850.8	149	Promoter.Up	3.10289	49.5217	-5.62339	-3.10289	-17.4488	-29.7237
chr7:100066992-100067152	-3.01014	2.07974	-6.22648	2.48868e-06	0.000363025	90.1256	66.86	65.6527	8.9182	18.1141	0	1	69278	728	0.243944	0.00534102	0.190821	6.39685	4.19242	160	Down2	TSC22D4	ENSG00000166925.4	.	.	TSC22D4	ENSG00000166925.4	1293	Promoter.Up	3.01014	41.6118	-5.60403	-3.01014	-16.8689	-27.4884
chr22:50324691-50324885	-1.95932	3.54223	-5.2023	2.92734e-05	0.00194715	153.616	126.827	85.9974	29.4209	29.879	22.4582	1	66865	729	0.193544	0.0535632	0.00455059	7.02043	5.24229	194	Down2	.	.	ALG12,CITF22-1A6.3,CRELD2,PIM3	ENSG00000182858.9,ENSG00000184164.10,ENSG00000198355.4,ENSG00000273192.1	CRELD2	ENSG00000184164.10	7833	TES (transcription end sites)	1.95932	74.6998	-4.53353	-1.95932	-8.88263	-16.6913
chr16:89976736-89976872	-2.80541	1.0121	-6.33901	1.9109e-06	0.000304966	28.2747	39.3294	40.8909	0	0	6.4072	1	68175	730	0.307801	0.0116296	0	5.54121	3.652	136	Down2	MC1R,TCF25	ENSG00000141002.14,ENSG00000258839.2	.	.	TCF25	ENSG00000141002.14	35	Promoter.Up	2.80541	19.1504	-5.71876	-2.80541	-16.0435	-20.9252
chr6:118035616-118035698	-2.39148	0.812172	-5.25004	2.60425e-05	0.00178059	35.171	52.1834	45.2127	0	0	10.6266	1	68537	731	0.274856	0.043237	0	5.76795	3.7577	82	Down2	.	.	NUS1	ENSG00000153989.7	NUS1	ENSG00000153989.7	38951	Dis3 (3' distal regions)	2.39148	23.8656	-4.58432	-2.39148	-10.9633	-15.3004
chr3:167645956-167646037	-2.09134	0.663325	-4.40215	0.000211421	0.00807327	35.6052	39.6207	30.5139	0	11.927	0	1	65913	732	0.198102	0.0320997	0	5.51891	3.78609	81	Down2	.	.	RP11-298O21.5,RP11-603B13.1	ENSG00000242036.1,ENSG00000244227.1	RP11-298O21.5	ENSG00000244227.1	13029	Dis5 (5' distal regions)	2.09134	19.6111	-3.67485	-2.09134	-7.68535	-10.0993
chr17:37363355-37363506	-3.08785	1.1751	-6.25026	2.35325e-06	0.000351203	38.1989	49.5915	36.8289	9.4498	0	0	1	67416	733	0.242289	0.0108153	0	5.70039	3.73048	151	Down2	.	.	ARL5C,CACNB1,RP11-690G19.3,RP11-690G19.4,RP5-906A24.2,RPL19,STAC2	ENSG00000067191.11,ENSG00000108298.5,ENSG00000141748.8,ENSG00000141750.6,ENSG00000265460.2,ENSG00000266101.1,ENSG00000266753.2	RPL19	ENSG00000108298.5	2938	Dis5 (5' distal regions)	3.08785	22.3449	-5.62833	-3.08785	-17.3794	-23.7784
chr12:123436949-123437093	-2.56855	2.85965	-5.75181	7.70282e-06	0.000763181	153.547	111.433	107.276	49.5456	13.4179	6.0512	1	66420	734	0.173318	0.0106805	0.169157	7.05876	4.86027	144	Down2	ABCB9	ENSG00000150967.13	.	.	ABCB9	ENSG00000150967.13	539	Promoter.Up	2.56855	73.5452	-5.11335	-2.56855	-13.1339	-24.5921
chr11:57016603-57016803	-2.74864	1.80022	-6.24414	2.38737e-06	0.000353327	43.2603	64.1856	30.8954	0	9.6609	4.3569	1	67799	735	0.279924	0.0966056	0.164211	5.78782	3.899	200	Down2	.	.	APLNR	ENSG00000134817.9	APLNR	ENSG00000134817.9	11894	Dis5 (5' distal regions)	2.74864	25.3932	-5.62208	-2.74864	-15.4531	-21.9664
chr22:18312885-18313067	-3.28167	0.735343	-7.57507	1.16421e-07	5.47356e-05	42.2567	17.6334	23.7657	0	0	0	1	67351	736	0.251462	0.0818654	0	5.22173	3.4273	182	Down2	MICAL3	ENSG00000243156.3	.	.	MICAL3	ENSG00000243156.3	1627	Promoter.Down	3.28167	13.9426	-6.93397	-3.28167	-22.755	-26.7241
chr2:171672278-171672467	-2.45865	2.43103	-6.11055	3.27213e-06	0.000428804	66.1239	62.2612	65.387	7.5498	20.4463	4.6105	1	67862	737	0.180959	0.00329573	0.0892486	6.23515	4.36663	189	Down2	AC007405.8,GAD1	ENSG00000128683.9,ENSG00000235934.1	.	.	GAD1	ENSG00000128683.9	158	Promoter.Up	2.45865	37.7298	-5.48517	-2.45865	-13.4861	-21.4166
chr3:33829023-33829131	-2.37237	1.30194	-5.40601	1.77929e-05	0.00136944	53.4078	29.7156	62.935	0	8.9452	8.0683	1	67162	738	0.272098	0.0493212	0.0229965	5.84869	3.98744	108	Down2	.	.	PDCD6IP,RP11-10C24.1,RP11-10C24.2,RP11-10C24.3	ENSG00000170248.9,ENSG00000271020.1,ENSG00000271324.1,ENSG00000271643.1	RP11-10C24.2	ENSG00000271324.1	6507	Dis5 (5' distal regions)	2.37237	27.1787	-4.74975	-2.37237	-11.2682	-16.3379
chr9:139655434-139655521	-2.08392	1.71997	-4.9431	5.53814e-05	0.00307844	110.499	49.1844	71.0238	16.4013	11.1044	10.0158	1	67005	739	0.255948	0.104586	0.0245484	6.39371	4.53014	87	Down2	.	.	FAM69B,KIAA1984,KIAA1984-AS1,LCN10,LCN15,LCN6,LCN8,RABL6,RP11-216L13.17,RP11-216L13.18,RP11-216L13.19,TMEM141	ENSG00000165716.5,ENSG00000177984.6,ENSG00000187922.9,ENSG00000196642.11,ENSG00000204001.5,ENSG00000204003.4,ENSG00000213213.9,ENSG00000228544.1,ENSG00000244187.3,ENSG00000267206.1,ENSG00000272679.1,ENSG00000272896.1,ENSG00000273066.1	LCN8	ENSG00000204001.5	2756	Intron	2.08392	44.7048	-4.25664	-2.08392	-8.87049	-14.7247
chr2:73119979-73120116	-2.70559	1.2095	-5.59587	1.12212e-05	0.000989008	49.1196	31.2339	40.5925	0	0	12.7208	1	66870	740	0.244623	0.0578292	0	5.65942	3.80263	137	Down2	.	.	EMX1,SPR	ENSG00000116096.5,ENSG00000135638.9	SPR	ENSG00000116096.5	5468	TES (transcription end sites)	2.70559	22.2778	-4.94996	-2.70559	-13.3926	-18.3069
chr10:94833975-94834096	-2.70901	1.02984	-5.5846	1.15315e-05	0.00100885	55.6147	61.8869	20.4267	0	0	7.2015	1	68090	741	0.369423	0.031911	0	5.73268	3.67375	121	Down2	CYP26A1	ENSG00000095596.7	.	.	CYP26A1	ENSG00000095596.7	328	Promoter.Up	2.70901	24.1883	-4.93811	-2.70901	-13.3774	-18.7444
chr6:27720110-27720192	-1.71465	2.19056	-4.31566	0.000262027	0.00945841	93.7893	104.367	90.4255	17.4014	35.3446	21.2531	1	66083	742	0.16635	0.0104282	0.0548386	6.73863	5.11426	82	Down2	.	.	RP1-97D16.1	ENSG00000216915.2	RP1-97D16.1	ENSG00000216915.2	13837	Dis5 (5' distal regions)	1.71465	60.4301	-3.58165	-1.71465	-6.14127	-10.9829
chr2:73390969-73391113	-2.14728	2.01759	-5.37468	1.92053e-05	0.00146236	66.7597	59.4311	47.2013	9.9091	13.4179	6.0512	1	67072	743	0.250199	0.0346357	0.0767666	6.08886	4.3453	144	Down2	.	.	NOTO,RAB11FIP5	ENSG00000135631.11,ENSG00000214513.3	RAB11FIP5	ENSG00000135631.11	7120	Dis5 (5' distal regions)	2.14728	33.795	-4.71658	-2.14728	-10.1278	-15.6122
chr22:50431932-50432058	-2.47845	1.62688	-5.63885	1.01135e-05	0.000916396	76.2968	42.4508	49.0403	0	7.6674	13.8314	1	68192	744	0.24321	0.0423124	0.146845	6.02649	4.08362	126	Down2	.	.	IL17REL	ENSG00000188263.6	IL17REL	ENSG00000188263.6	15064	TES (transcription end sites)	2.47845	31.5478	-4.9951	-2.47845	-12.3801	-18.7251
chr5:671868-671984	-1.99445	2.15191	-4.88126	6.45148e-05	0.00343301	107.736	46.1103	74.575	12.301	16.6567	15.0238	1	66016	745	0.194425	0.109466	0.0280179	6.37775	4.66412	116	Down2	.	.	CEP72,CTD-2589H19.6,TPPP	ENSG00000112877.6,ENSG00000171368.10,ENSG00000271781.1	CTD-2589H19.6	ENSG00000271781.1	3958	Intron	1.99445	45.4005	-4.19034	-1.99445	-8.35744	-13.9279
chr16:2889001-2889160	-2.92888	1.83777	-6.04913	3.78499e-06	0.000470896	66.5078	40.3683	73.838	8.9743	12.152	0	1	68448	746	0.286413	0.0309106	0.0742331	6.11675	4.08255	159	Down2	.	.	FLYWCH2,LA16c-325D7.1,LA16c-325D7.2,LA16c-352F10.1,PRSS21,PRSS22,PRSS41,ZG16B	ENSG00000005001.5,ENSG00000007038.6,ENSG00000162076.8,ENSG00000162078.7,ENSG00000215148.3,ENSG00000262154.1,ENSG00000263280.1,ENSG00000263325.1	ZG16B	ENSG00000162078.7	8632	Exon	2.92888	33.6401	-5.42194	-2.92888	-15.8802	-24.4488
chr18:74111006-74111160	-2.51065	1.40485	-6.05889	3.69833e-06	0.000466709	37.4548	41.679	36.1115	0	6.2733	5.6583	1	67647	747	0.23903	0.0108102	0.0194861	5.61814	3.85148	154	Down2	.	.	RP11-504I13.3,ZNF516	ENSG00000101493.6,ENSG00000263982.1	ZNF516	ENSG00000101493.6	18765	Intron	2.51065	21.1961	-5.43199	-2.51065	-13.6379	-18.3603
chr11:72524104-72524189	-1.79904	2.37309	-4.4964	0.000167339	0.00680312	79.1692	125.854	123.582	16.7872	34.0972	30.7545	1	66022	748	0.209714	0.00507547	0.0308157	6.88479	5.21546	85	Down2	ATG16L2	ENSG00000168010.6	.	.	ATG16L2	ENSG00000168010.6	1165	Promoter.Up	1.79904	68.3739	-3.7764	-1.79904	-6.7939	-12.5089
chr9:128137073-128137235	-2.04734	2.59439	-5.41703	1.73216e-05	0.00134777	77.1446	66.0346	76.2849	17.6162	17.8905	10.7577	1	66572	749	0.215936	0.00326256	0.00426319	6.38812	4.69806	162	Down2	.	.	GAPVD1,RP11-184B22.2	ENSG00000165219.17,ENSG00000227845.2	RP11-184B22.2	ENSG00000227845.2	2028	Dis5 (5' distal regions)	2.04734	44.2881	-4.76141	-2.04734	-9.74825	-16.1429
chr4:160096775-160096907	-1.82501	2.07956	-4.69459	0.000102376	0.00478153	58.263	56.7297	56.1734	10.81	14.6377	13.2027	1	65200	750	0.200939	0.00291356	0.0271486	6.08337	4.55996	132	Down2	.	.	.	.	AC095064.1	ENSG00000266377.1	51939	Intron	1.82501	34.9694	-3.9898	-1.82501	-7.28142	-11.3294
chr19:18049142-18049339	-2.29585	2.59439	-5.87471	5.73607e-06	0.000619511	82.9583	54.3025	62.7317	7.2432	19.616	8.8465	1	67365	751	0.243916	0.042033	0.0425087	6.2578	4.46262	197	Down2	.	.	CCDC124,KCNN1	ENSG00000007080.6,ENSG00000105642.11	CCDC124	ENSG00000007080.6	2082	Intron	2.29585	39.283	-5.24139	-2.29585	-12.0335	-19.3152
chr2:48338442-48338599	-2.83068	2.30423	-6.10886	3.28521e-06	0.000429004	110.217	54.5101	82.65	0	12.3068	22.2007	1	68822	752	0.27023	0.084509	0.168631	6.49745	4.3325	157	Down2	.	.	.	.	AC079807.4	ENSG00000230773.2	53475	Intron	2.83068	46.9808	-5.48344	-2.83068	-15.5219	-26.0933
chr2:135208457-135208687	-3.10859	1.68041	-6.74129	7.52439e-07	0.00016862	41.7974	27.9068	48.358	6.204	4.2004	0	1	67206	753	0.287247	0.0440206	0.0688917	5.62472	3.80479	230	Down2	.	.	AC013718.1,TMEM163	ENSG00000152128.13,ENSG00000255674.1	AC013718.1	ENSG00000255674.1	5492	Exon	3.10859	21.4111	-6.12353	-3.10859	-19.0355	-25.7068
chr19:17080122-17080222	-2.12509	1.23326	-4.76608	8.57697e-05	0.00421078	57.6804	53.488	30.8954	0	9.6609	8.7138	1	67158	754	0.262366	0.0225148	0.0237168	5.82754	4.0208	100	Down2	CPAMD8	ENSG00000160111.8	.	.	CPAMD8	ENSG00000160111.8	1714	Promoter.Down	2.12509	26.7397	-4.06667	-2.12509	-8.64204	-12.4713
chr2:43839742-43839920	-2.43795	2.14529	-5.99561	4.29848e-06	0.000517558	54.0079	54.089	59.0136	16.0327	5.4275	4.8954	1	66852	755	0.190508	0.000444774	0.0178004	6.05356	4.24288	178	Down2	.	.	PLEKHH2,THADA,Y_RNA	ENSG00000115970.14,ENSG00000152527.9,ENSG00000207411.1	Y_RNA	ENSG00000207411.1	8204	Dis5 (5' distal regions)	2.43795	32.2443	-5.36669	-2.43795	-13.0837	-19.9098
chr6:75918711-75918879	-2.33715	2.49575	-5.83884	6.25051e-06	0.000658798	91.5562	57.3086	73.5604	16.9871	5.7505	15.5603	1	67668	756	0.228839	0.064675	0.0239343	6.38783	4.51908	168	Down2	.	.	COL12A1,COX7A2	ENSG00000111799.16,ENSG00000112695.7	COL12A1	ENSG00000111799.16	2944	Dis5 (5' distal regions)	2.33715	43.4538	-5.20408	-2.33715	-12.1628	-20.0431
chr12:8085923-8086104	-2.06057	3.27754	-5.27002	2.47998e-05	0.0017333	154.027	88.6541	92.174	31.534	16.0125	24.0712	1	67029	757	0.192545	0.011132	0.0810704	6.89511	5.08903	181	Down2	.	.	NANOGP1,RP11-277E18.2,SLC2A14,SLC2A3,Y_RNA	ENSG00000059804.11,ENSG00000173262.7,ENSG00000176654.8,ENSG00000206636.1,ENSG00000255356.2	SLC2A3	ENSG00000059804.11	2660	Exon	2.06057	67.7454	-4.60555	-2.06057	-9.49008	-17.4356
chr14:23122330-23122456	-2.21878	1.24952	-5.14837	3.34149e-05	0.00212894	30.5187	42.4508	39.2322	0	7.6674	6.9157	1	66352	758	0.23237	0.0236487	0.0215007	5.58147	3.92481	126	Down2	.	.	ABHD4,CTD-2555K7.1,OR6J1	ENSG00000100439.6,ENSG00000242061.1,ENSG00000255804.1	OR6J1	ENSG00000255804.1	18614	Dis5 (5' distal regions)	2.21878	21.1308	-4.47606	-2.21878	-9.93141	-13.3577
chr20:58326243-58326376	-2.87772	1.05993	-5.6467	9.92375e-06	0.000903812	50.5968	32.1732	37.1674	10.7287	0	0	1	66033	759	0.25176	0.0421626	0	5.64859	3.75999	133	Down2	.	.	PHACTR3	ENSG00000087495.12	PHACTR3	ENSG00000087495.12	29978	Intron	2.87772	21.7777	-5.00332	-2.87772	-14.3981	-19.5456
chr7:56142124-56142234	-2.97227	0.558355	-6.69107	8.44361e-07	0.000181244	34.9578	19.4502	50.5561	0	0	0	1	68927	760	0.264665	0.113865	0	5.45654	3.4273	110	Down2	SUMF2	ENSG00000129103.13	.	.	SUMF2	ENSG00000129103.13	1988	Promoter.Up	2.97227	17.494	-6.07347	-2.97227	-18.052	-22.8724
chr6:73890894-73890982	-2.29073	0.772004	-4.91467	5.94051e-05	0.00323626	54.6216	36.4691	28.0867	0	0	9.902	1	67375	761	0.298707	0.0751488	0	5.62398	3.74112	88	Down2	.	.	KHDC1L,RP11-257K9.3	ENSG00000234025.1,ENSG00000256980.4	RP11-257K9.3	ENSG00000234025.1	23032	Intron	2.29073	21.5132	-4.22618	-2.29073	-9.68101	-13.093
chr19:14999712-14999872	-2.03085	2.59389	-5.27536	2.44776e-05	0.00172507	96.134	60.174	69.5146	17.8364	12.0761	16.3383	1	66662	762	0.211448	0.0418221	0.0241815	6.40507	4.70359	160	Down2	.	.	AC005255.5,AC005255.6,OR7A10,OR7A17	ENSG00000127515.1,ENSG00000172148.2,ENSG00000185385.2,ENSG00000269552.1	OR7A17	ENSG00000185385.2	7448	Promoter.Up	2.03085	45.3456	-4.61123	-2.03085	-9.36472	-15.6017
chr1:33764344-33764497	-2.18639	2.04434	-5.45395	1.58332e-05	0.00127093	56.5494	69.9189	44.4247	9.3262	12.6286	5.6953	1	67344	763	0.250318	0.0638168	0.0752335	6.0643	4.30528	153	Down2	.	.	A3GALT2,PHC2,RP11-415J8.3,RP11-415J8.7,ZNF362	ENSG00000134686.12,ENSG00000160094.10,ENSG00000184389.8,ENSG00000225313.2,ENSG00000270115.1	RP11-415J8.3	ENSG00000225313.2	8471	Promoter.Up	2.18639	33.0905	-4.80043	-2.18639	-10.4956	-16.086
chr21:31222146-31222263	-2.75498	1.5196	-5.62037	1.05755e-05	0.000949775	90.3824	36.573	63.3751	12.1958	8.2571	0	1	67916	764	0.288569	0.106963	0.0947643	6.14565	4.06567	117	Down2	.	.	.	.	GRIK1	ENSG00000171189.12	89556	Intron	2.75498	35.1306	-4.9757	-2.75498	-13.7079	-21.3552
chr9:117167918-117168149	-2.39239	2.89777	-5.95429	4.74312e-06	0.000548565	87.3946	60.2029	72.2229	24.7085	8.3644	7.5444	1	65947	765	0.222355	0.0525052	0.0220207	6.3802	4.53316	231	Down2	.	.	AKNA,DFNB31,RP11-9M16.2	ENSG00000095397.9,ENSG00000106948.12,ENSG00000235119.1	RP11-9M16.2	ENSG00000235119.1	7135	Intron	2.39239	43.4063	-5.32394	-2.39239	-12.7369	-20.9834
chr9:1870019-1870100	-2.58201	0.907009	-4.96573	5.23741e-05	0.00295286	47.4736	52.8276	53.3994	17.6162	0	0	1	66399	766	0.18084	0.00319616	0	5.95263	3.8937	81	Down2	.	.	.	.	RP11-443B9.1	ENSG00000224092.1	108448	Intergenic	2.58201	28.5528	-4.28088	-2.58201	-11.0533	-16.255
chr3:49945939-49946067	-2.43024	1.07809	-4.92992	5.7211e-05	0.00314811	37.5523	33.43	33.7918	0	0	13.6153	1	65000	767	0.147013	0.00318445	0	5.51239	3.82061	128	Down2	.	.	CAMKV,CTD-2330K9.2,CTD-2330K9.3,MON1A,MST1R,RBM6	ENSG00000004534.10,ENSG00000164076.12,ENSG00000164077.9,ENSG00000164078.8,ENSG00000228008.1,ENSG00000230698.1	CTD-2330K9.3	ENSG00000228008.1	4519	Intron	2.43024	19.7316	-4.24252	-2.43024	-10.3103	-13.5749
chr19:11241775-11241857	-2.06078	1.69483	-5.01883	4.59503e-05	0.00269484	58.6183	78.2751	90.4255	17.4014	11.7815	10.6266	1	67649	768	0.268788	0.042251	0.0250344	6.41782	4.57613	82	Down2	.	.	KANK2,LDLR,SPC24	ENSG00000130164.7,ENSG00000161888.7,ENSG00000197256.6	LDLR	ENSG00000130164.7	3552	Intron	2.06078	44.5214	-4.33771	-2.06078	-8.93908	-14.8229
chr15:64237612-64237742	-3.02125	1.12458	-6.05189	3.76025e-06	0.000468639	36.9746	49.3735	47.5313	10.9763	0	0	1	68040	769	0.259919	0.0113474	0	5.78403	3.7655	130	Down2	.	.	DAPK2,RP11-111E14.1	ENSG00000035664.7,ENSG00000259351.1	RP11-111E14.1	ENSG00000259351.1	17139	Intron	3.02125	24.1426	-5.42478	-3.02125	-16.3896	-22.9522
chr7:121634757-121634842	-2.30404	0.772004	-5.02773	4.4954e-05	0.0026524	33.9297	50.3416	36.3475	0	0	10.2515	1	67872	770	0.24265	0.0202789	0	5.65757	3.74919	85	Down2	.	.	PTPRZ1	ENSG00000106278.7	PTPRZ1	ENSG00000106278.7	16421	Intron	2.30404	21.8117	-4.34723	-2.30404	-10.0162	-13.6036
chr19:18572727-18572945	-2.34247	3.14532	-5.84364	6.17903e-06	0.000653203	101.426	93.236	79.3642	32.7274	13.2948	7.9943	1	66775	771	0.195483	0.0241994	0.116052	6.66796	4.75318	218	Down2	.	.	CTD-3137H5.1,ELL,ISYNA1,SSBP4	ENSG00000105655.14,ENSG00000105656.8,ENSG00000130511.11,ENSG00000268199.2	ELL	ENSG00000105656.8	11391	Intron	2.34247	54.6737	-5.20908	-2.34247	-12.2021	-21.3006
chr19:49112104-49112242	-2.89638	2.02246	-5.65991	9.61201e-06	0.000883348	90.561	69.7669	76.119	31.0199	0	6.3143	1	66342	772	0.175598	0.0252143	0.241306	6.47834	4.30184	138	Down2	.	.	AC022154.7,CA11,DBP,FAM83E,RPL18,SPACA4,SPHK2,SULT2B1	ENSG00000063176.11,ENSG00000063177.8,ENSG00000063180.4,ENSG00000088002.7,ENSG00000105516.6,ENSG00000105523.3,ENSG00000177202.1,ENSG00000268093.1	SPACA4	ENSG00000177202.1	2104	Intron	2.89638	45.6302	-5.01719	-2.89638	-14.5317	-24.2486
chr19:10185007-10185160	-2.30345	2.36782	-5.50279	1.40614e-05	0.00116968	87.9658	90.8946	52.5019	18.6525	12.6286	5.6953	1	67884	773	0.283612	0.00943858	0.107799	6.42535	4.48871	153	Down2	.	.	ANGPTL6,C19orf66,CTD-2240E14.4,EIF3G,P2RY11,PPAN,PPAN-P2RY11	ENSG00000130810.15,ENSG00000130811.6,ENSG00000130812.6,ENSG00000130813.13,ENSG00000243207.2,ENSG00000244165.1,ENSG00000267387.1	C19orf66	ENSG00000130813.13	11639	TES (transcription end sites)	2.30345	44.7231	-4.85197	-2.30345	-11.1763	-18.5541
chr22:46763662-46763758	-1.9635	1.66901	-4.81237	7.64887e-05	0.00387566	60.0838	66.86	57.9288	14.8637	10.0634	9.0769	1	66928	774	0.226023	0.01075	0.0237049	6.1756	4.4564	96	Down2	.	.	CELSR1,GTSE1,TRMU	ENSG00000075218.14,ENSG00000075275.12,ENSG00000100416.8	CELSR1	ENSG00000075275.12	2385	Exon	1.9635	36.4794	-4.1164	-1.9635	-8.08254	-12.7202
chr10:76025905-76026065	-2.22239	2.19214	-5.66903	9.40282e-06	0.000870883	66.0921	53.488	57.9288	8.9182	6.038	16.3383	1	67204	775	0.220401	0.023429	0.0787576	6.12382	4.37613	160	Down2	.	.	.	.	ADK	ENSG00000156110.9	89384	Intron	2.22239	34.8006	-5.02674	-2.22239	-11.1714	-17.3591
chr22:46512389-46512601	-2.53566	3.07921	-5.98568	4.40127e-06	0.000523521	122.435	90.8287	78.6957	20.1922	4.557	24.6616	1	68743	776	0.2186	0.0408087	0.0582647	6.73567	4.67839	212	Down2	.	.	FLJ27365,PPARA,RP6-109B7.4	ENSG00000186951.12,ENSG00000197182.8,ENSG00000235159.1	FLJ27365	ENSG00000197182.8	30506	Dis5 (5' distal regions)	2.53566	56.895	-5.35642	-2.53566	-13.5821	-23.9403
chr3:36742532-36742646	-2.46653	1.63812	-4.97695	5.09459e-05	0.00289531	67.4625	56.3032	59.6226	12.5168	16.9489	0	1	67548	777	0.213936	0.0168385	0.0821116	6.16466	4.25338	114	Down2	.	.	DCLK3	ENSG00000163673.6	DCLK3	ENSG00000163673.6	28641	Dis3 (3' distal regions)	2.46653	35.4757	-4.29289	-2.46653	-10.5885	-16.5393
chr8:110294428-110294603	-3.22999	0.73345	-6.89846	5.25655e-07	0.000137287	60.4271	18.3387	17.6545	0	0	0	1	67221	778	0.251622	0.0104675	0	5.28157	3.4273	175	Down2	.	.	NUDCD1,RP11-122A21.2	ENSG00000120526.6,ENSG00000250267.2	RP11-122A21.2	ENSG00000250267.2	16225	Intron	3.22999	16.07	-6.2793	-3.22999	-20.2821	-24.9923
chr17:79700896-79701060	-1.85836	3.04774	-5.08995	3.85725e-05	0.00236833	99.6511	91.321	90.4255	26.1021	17.6723	26.5664	1	66082	779	0.183354	0.00282415	0.00514522	6.70703	5.08512	164	Down2	.	.	ARL16,HGS,MRPL12,RP13-1032I1.7,SLC25A10	ENSG00000183048.7,ENSG00000185359.8,ENSG00000214087.4,ENSG00000262049.1,ENSG00000262660.1,ENSG00000262814.2	SLC25A10	ENSG00000183048.7	17894	Dis5 (5' distal regions)	1.85836	58.6231	-4.41372	-1.85836	-8.20229	-14.5625
chr7:44517105-44517247	-2.80344	0.487583	-6.56557	1.12776e-06	0.000215636	20.31	22.6006	26.1088	0	0	0	1	66506	780	0.270547	0.0300707	0	5.07385	3.4273	142	Down2	.	.	AC004453.8,AC004938.5,NUDCD3	ENSG00000015676.13,ENSG00000146677.6,ENSG00000225443.1	NUDCD3	ENSG00000015676.13	3815	Intron	2.80344	11.5032	-5.94778	-2.80344	-16.6742	-18.292
chr15:74927633-74927769	-3.06081	1.14084	-6.0896	3.43855e-06	0.000444777	56.5494	31.4635	45.4344	10.492	0	0	1	67372	781	0.313729	0.0664209	0	5.76163	3.75466	136	Down2	EDC3	ENSG00000179151.7	.	.	EDC3	ENSG00000179151.7	300	Promoter.Down	3.06081	23.9899	-5.46362	-3.06081	-16.7231	-23.375
chr1:205457371-205457530	-2.28086	1.8707	-5.41349	1.74718e-05	0.00135428	66.5078	60.5524	31.0897	8.9743	6.076	5.4804	1	67018	782	0.244042	0.0278689	0.0189175	5.93829	4.13236	159	Down2	.	.	CDK18,LEMD1,RP11-576D8.4	ENSG00000117266.11,ENSG00000186007.5,ENSG00000224717.1	CDK18	ENSG00000117266.11	16194	Dis5 (5' distal regions)	2.28086	29.7801	-4.75766	-2.28086	-10.8516	-16.1501
chr1:51071287-51071394	-2.56663	1.46935	-5.2327	2.71724e-05	0.00184189	53.9069	89.9798	46.1987	13.3356	9.0288	0	1	68250	783	0.243031	0.0451366	0.0978132	6.16705	4.10811	107	Down2	FAF1	ENSG00000185104.15	.	.	FAF1	ENSG00000185104.15	1223	Promoter.Down	2.56663	35.4083	-4.56587	-2.56663	-11.7189	-18.2956
chr15:69815888-69816019	-2.64264	1.1966	-5.24215	2.65503e-05	0.00180828	36.6924	48.9966	37.7348	0	14.7494	0	1	66654	784	0.182335	0.00830071	0	5.68967	3.84248	131	Down2	.	.	RP11-279F6.1,RP11-279F6.2	ENSG00000245750.3,ENSG00000259457.1	RP11-279F6.1	ENSG00000245750.3	29037	Intron	2.64264	23.0289	-4.57593	-2.64264	-12.0925	-16.6965
chr1:235416580-235416736	-2.73615	1.54203	-5.81949	6.54726e-06	0.000680296	67.7868	41.1446	35.6485	9.1469	0	5.5858	1	67571	785	0.250893	0.0420188	0.104607	5.84314	3.92433	156	Down2	.	.	ARID4B	ENSG00000054267.16	ARID4B	ENSG00000054267.16	18773	Intron	2.73615	26.5521	-5.18394	-2.73615	-14.184	-20.4272
chr19:6738596-6738755	-2.42873	2.92328	-5.88094	5.65122e-06	0.00061318	133.016	67.2805	132.131	26.9229	18.228	10.9607	1	67962	786	0.286144	0.00184381	0.115524	6.87084	4.84463	159	Down2	GPR108,TRIP10	ENSG00000125733.13,ENSG00000125734.9	.	.	TRIP10	ENSG00000125733.13	289	Promoter.Up	2.42873	64.7565	-5.24786	-2.42873	-12.7456	-23.1708
chr22:31847842-31847936	-2.39219	0.820255	-4.98827	4.95434e-05	0.00282919	30.6811	56.9021	32.8674	0	10.2775	0	1	67399	787	0.267094	0.0201898	0	5.63341	3.74978	94	Down2	EIF4ENIF1	ENSG00000184708.13	.	.	EIF4ENIF1	ENSG00000184708.13	596	Promoter.Up	2.39219	21.788	-4.30501	-2.39219	-10.2984	-13.9822
chr7:5896220-5896368	-2.2785	1.30784	-5.2219	2.79007e-05	0.00188049	45.4688	36.1405	25.0503	0	6.5276	5.8877	1	66160	788	0.238914	0.0698951	0.0198885	5.50895	3.86528	148	Down2	.	.	CCZ1,OCM	ENSG00000122543.6,ENSG00000122674.8	OCM	ENSG00000122543.6	23091	Dis5 (5' distal regions)	2.2785	19.8458	-4.55438	-2.2785	-10.3772	-13.6877
chr22:19950022-19950131	-2.07333	1.21942	-4.44806	0.000188661	0.00742327	61.7374	49.0716	22.6755	0	8.8632	7.9943	1	65527	789	0.265196	0.0695823	0.0229089	5.71527	3.98353	109	Down2	COMT	ENSG00000093010.7	.	.	COMT	ENSG00000093010.7	0	Promoter.Up	2.07333	25.057	-3.72432	-2.07333	-7.72172	-10.9334
chr1:55276226-55276375	-2.24961	2.263	-5.18629	3.04459e-05	0.00199709	96.7792	86.1552	41.4703	9.5766	6.4838	17.5445	1	67837	790	0.292298	0.0337187	0.0812045	6.35135	4.4255	149	Down2	.	.	C1orf177,DHCR24,PARS2,RP11-67L3.2,TTC22	ENSG00000006555.6,ENSG00000116133.7,ENSG00000162396.5,ENSG00000162398.7,ENSG00000237453.1	C1orf177	ENSG00000162398.7	4451	Intron	2.24961	43.0016	-4.51647	-2.24961	-10.1603	-16.6981
chr11:64511123-64511310	-1.94712	3.13316	-5.15995	3.2478e-05	0.00209497	102.817	97.2509	75.9993	30.5222	15.4987	18.6391	1	65770	791	0.223053	0.0159117	0.0495424	6.6738	4.98652	187	Down2	RASGRP2	ENSG00000068831.14	.	.	RASGRP2	ENSG00000068831.14	0	Promoter.Up	1.94712	56.7879	-4.48841	-1.94712	-8.7395	-15.3976
chr14:68038068-68038236	-2.78639	1.24741	-5.86756	5.83509e-06	0.000624275	34.3336	31.8381	36.7802	0	0	10.3735	1	66430	792	0.189116	0.0205683	0	5.49281	3.75197	168	Down2	PLEKHH1	ENSG00000054690.9	.	.	PLEKHH1	ENSG00000054690.9	270	Promoter.Up	2.78639	18.8876	-5.23395	-2.78639	-14.5839	-18.9383
chr22:46938282-46938456	-3.42778	1.32722	-6.70169	8.24e-07	0.000178464	82.8741	24.5922	42.6143	8.2007	0	0	1	67733	793	0.364903	0.153576	0	5.81019	3.69979	174	Down2	RP3-439F8.1	ENSG00000234869.1	.	.	RP3-439F8.1	ENSG00000234869.1	890	Promoter.Down	3.42778	26.3802	-6.08407	-3.42778	-20.8549	-29.9776
chr21:45864482-45864624	-2.61814	1.47512	-6.07492	3.56035e-06	0.000453269	74.47	37.6676	34.8117	0	6.8034	6.1365	1	68778	794	0.233549	0.0232272	0.0203063	5.84031	3.88003	142	Down2	.	.	AP001065.15,AP001065.7,LRRC3,LRRC3-AS1,LRRC3DN,TRPM2,snoZ6	ENSG00000142185.12,ENSG00000160233.6,ENSG00000224747.1,ENSG00000228709.1,ENSG00000229356.1,ENSG00000264452.1,ENSG00000266692.1,ENSG00000269430.1	snoZ6	ENSG00000264452.1	5564	TES (transcription end sites)	2.61814	26.6482	-5.44851	-2.61814	-14.265	-20.5653
chr4:90823083-90823218	-3.02833	1.5015	-6.02648	3.99422e-06	0.00049347	56.9683	39.6207	73.2335	0	0	19.3639	1	67272	795	0.267456	0.0757013	0	6.04285	3.92245	135	Down2	MMRN1	ENSG00000138722.5	.	.	MMRN1	ENSG00000138722.5	0	Promoter.Up	3.02833	31.5311	-5.39857	-3.02833	-16.3487	-24.7241
chr9:124082472-124082622	-1.91837	2.11525	-4.9689	5.1967e-05	0.00293223	51.2715	49.9221	57.6713	9.5128	12.8811	11.6184	1	65439	796	0.207976	0.00789986	0.0261885	5.99152	4.46276	150	Down2	.	.	AL161784.1,GSN,RP11-477J21.6,STOM	ENSG00000148175.8,ENSG00000148180.12,ENSG00000239593.1,ENSG00000267987.1	GSN	ENSG00000148180.12	6239	Intron	1.91837	32.1462	-4.28427	-1.91837	-8.21882	-12.4962
chr8:42269996-42270156	-1.91298	3.08195	-4.8472	7.01787e-05	0.00366037	108.151	120.348	81.1003	17.8364	42.2663	16.3383	1	66043	797	0.203134	0.0302982	0.0237934	6.81654	5.10875	160	Down2	.	.	DKK4,POLB,SLC20A2,VDAC3	ENSG00000070501.7,ENSG00000078668.9,ENSG00000104371.4,ENSG00000168575.5	VDAC3	ENSG00000078668.9	9446	Dis5 (5' distal regions)	1.91298	64.34	-4.15379	-1.91298	-7.94613	-14.4237
chr3:128513973-128514107	-2.23858	1.7995	-5.60455	1.0988e-05	0.000978162	43.0451	63.8663	55.335	10.6486	7.2096	6.5028	1	67511	798	0.273952	0.0429469	0.0205982	6.00587	4.23223	134	Down2	RAB7A	ENSG00000075785.8	.	.	RAB7A	ENSG00000075785.8	0	Promoter.Up	2.23858	31.1012	-4.95908	-2.23858	-11.1013	-16.7243
chr2:120399339-120399429	-2.46983	0.846581	-5.42941	1.68075e-05	0.00132235	32.0447	47.5449	48.0595	0	0	9.682	1	68633	799	0.298969	0.00320438	0	5.72109	3.73597	90	Down2	.	.	PCDP1,TMEM177	ENSG00000144120.8,ENSG00000163075.8	PCDP1	ENSG00000163075.8	3401	Intron	2.46983	22.8885	-4.7745	-2.46983	-11.7922	-16.2519
chr5:176001166-176001271	-2.36185	1.36468	-5.25723	2.5588e-05	0.00176823	45.7781	91.6937	35.309	0	9.2008	8.2988	1	68582	800	0.236274	0.0752471	0.0232625	6.00851	3.99949	105	Down2	.	.	CDHR2,GPRIN1,RNF44,Y_RNA	ENSG00000074276.6,ENSG00000146083.7,ENSG00000169258.6,ENSG00000207420.1	CDHR2	ENSG00000074276.6	8859	Exon	2.36185	31.7134	-4.59196	-2.36185	-10.8455	-16.428
chr16:30996405-30996571	-2.21991	2.79088	-5.76845	7.4007e-06	0.000742484	81.0769	77.332	100.503	8.5959	17.4594	26.2463	1	67978	801	0.209391	0.013656	0.120341	6.59322	4.76755	166	Down2	HSD3B7	ENSG00000099377.9	.	.	HSD3B7	ENSG00000099377.9	0	Promoter.Up	2.21991	51.8689	-5.13073	-2.21991	-11.3897	-19.6268
chr21:43584651-43584779	-2.4925	1.62469	-5.73471	8.02641e-06	0.00078108	67.5942	41.7875	53.1014	0	7.5475	13.6153	1	68344	802	0.258903	0.0695543	0.145999	6.0014	4.07624	128	Down2	.	.	ABCG1,UMODL1	ENSG00000160179.14,ENSG00000177398.14	ABCG1	ENSG00000160179.14	35021	Dis5 (5' distal regions)	2.4925	30.6076	-5.09548	-2.4925	-12.7005	-19.0481
chr5:43627218-43627397	-2.89269	1.06035	-6.65786	9.11398e-07	0.000190988	26.8531	29.8816	31.068	0	0	4.868	1	67279	803	0.246944	0.0115157	0	5.3214	3.60682	179	Down2	.	.	CTD-2210P15.2,NNT	ENSG00000112992.12,ENSG00000249286.1	NNT	ENSG00000112992.12	14025	Intron	2.89269	15.4451	-6.04029	-2.89269	-17.4727	-21.2474
chr10:7567530-7567611	-2.46787	0.31826	-5.2549	2.57344e-05	0.00177146	35.6052	52.8276	15.257	0	0	0	1	68504.5	804.5	0.232361	0.122072	0	5.40893	3.4273	81	Down2	.	.	ITIH5,RP11-385N23.1	ENSG00000123243.10,ENSG00000230121.1	RP11-385N23.1	ENSG00000230121.1	7559	Dis5 (5' distal regions)	2.46787	17.2816	-4.58949	-2.46787	-11.3263	-14.2939
chr19:15264950-15265031	-2.46787	0.31826	-5.2549	2.57344e-05	0.00177146	35.6052	52.8276	15.257	0	0	0	1	68504.5	804.5	0.232361	0.122072	0	5.40893	3.4273	81	Down2	.	.	ILVBL,NOTCH3,SYDE1	ENSG00000074181.4,ENSG00000105135.11,ENSG00000105137.8	NOTCH3	ENSG00000074181.4	11748	Dis5 (5' distal regions)	2.46787	17.2816	-4.58949	-2.46787	-11.3263	-14.2939
chr17:71152458-71152587	-2.7396	1.2396	-5.59322	1.12933e-05	0.000992899	67.0702	33.1708	38.3198	0	0	13.5097	1	67655	806	0.271396	0.0422064	0	5.78543	3.81852	129	Down2	.	.	COG1,RP11-143K11.1,RP11-143K11.5,SSTR2	ENSG00000166685.7,ENSG00000180616.4,ENSG00000260248.1,ENSG00000264860.1	RP11-143K11.5	ENSG00000264860.1	8530	Dis5 (5' distal regions)	2.7396	25.3451	-4.94718	-2.7396	-13.5533	-19.2551
chr12:2144148-2144342	-2.06517	2.63631	-5.44426	1.62109e-05	0.00129394	59.4643	66.1707	63.7018	7.3552	14.9395	17.9666	1	66578	807	0.203357	0.0112204	0.0508575	6.20589	4.5689	194	Down2	.	.	CACNA1C,DCP1B,RP5-1096D14.6	ENSG00000151065.9,ENSG00000151067.16,ENSG00000203593.3	CACNA1C	ENSG00000151067.16	18123	Intron	2.06517	38.2663	-4.79019	-2.06517	-9.89255	-15.7689
chr7:105697508-105697667	-2.21376	2.08289	-5.19259	2.99789e-05	0.00198293	78.6001	67.2805	34.9759	8.9743	12.152	5.4804	1	67109	808	0.252585	0.046089	0.0742331	6.09427	4.28056	159	Down2	.	.	CDHR3,SYPL1	ENSG00000008282.3,ENSG00000128536.11	CDHR3	ENSG00000128536.11	28634	Dis3 (3' distal regions)	2.21376	34.5772	-4.52318	-2.21376	-10.0132	-15.5322
chr16:87670068-87670221	-2.76421	1.51623	-5.66921	9.39882e-06	0.000870883	62.8327	27.9676	52.5019	9.3262	6.3143	0	1	66767	809	0.291736	0.0540764	0.0848982	5.81996	3.94961	153	Down2	.	.	JPH3,RP11-482M8.3	ENSG00000154118.8,ENSG00000269935.1	JPH3	ENSG00000154118.8	16948	Intron	2.76421	26.4904	-5.02693	-2.76421	-13.8955	-19.9981
chr7:32886320-32886521	-2.91874	1.64243	-6.16585	2.87108e-06	0.000392829	33.4795	63.8663	33.8158	7.0991	4.8064	0	1	67678	810	0.233807	0.0029572	0.0742202	5.72229	3.84862	201	Down2	RP11-265E18.1	ENSG00000272905.1	.	.	RP11-265E18.1	ENSG00000272905.1	1314	Promoter.Down	2.91874	23.8445	-5.54195	-2.91874	-16.1755	-22.5686
chr16:58155931-58156044	-2.541	0.876676	-5.42229	1.71013e-05	0.00133795	34.0297	28.4007	43.7456	0	8.5494	0	1	67364	811	0.26218	0.0523765	0	5.51485	3.70856	113	Down2	.	.	C16orf80,CSNK2A2,CTB-134F13.1,RP11-332G1.1,RP11-459F6.3,Y_RNA	ENSG00000070761.3,ENSG00000070770.4,ENSG00000207173.1,ENSG00000260545.1,ENSG00000260927.1,ENSG00000261151.1	CTB-134F13.1	ENSG00000260545.1	5142	Intron	2.541	19.1209	-4.76697	-2.541	-12.1129	-15.7909
chr4:68891299-68891414	-2.41888	1.07809	-4.70331	0.000100189	0.00471034	41.7974	37.209	37.6117	0	16.8015	0	1	64877	812	0.134892	0.00319561	0	5.63192	3.87969	115	Down2	.	.	RP11-35D5.1	ENSG00000215127.5	RP11-35D5.1	ENSG00000215127.5	37573	Dis5 (5' distal regions)	2.41888	22.2366	-3.99918	-2.41888	-9.67354	-13.2157
chr2:42890344-42890499	-2.0039	2.14944	-4.94884	5.46022e-05	0.00304944	74.4263	34.5084	59.7975	9.2059	12.4656	11.2436	1	64887	813	0.185962	0.0656306	0.0259273	6.01785	4.43878	155	Down2	.	.	MTA3,Y_RNA	ENSG00000057935.9,ENSG00000194270.1	MTA3	ENSG00000057935.9	3684	Intron	2.0039	33.6079	-4.26279	-2.0039	-8.54219	-13.1479
chr20:32521371-32521534	-2.97852	1.86836	-6.12476	3.16393e-06	0.000420336	53.0801	52.5036	75.8168	17.5081	0	5.3459	1	67835	814	0.223397	0.00323638	0.215221	6.13849	4.08587	163	Down2	.	.	.	.	RP5-1125A11.1	ENSG00000228265.1	59397	Dis5 (5' distal regions)	2.97852	34.0424	-5.49977	-2.97852	-16.3812	-25.3023
chr2:173729099-173729228	-2.50058	1.1321	-5.05284	4.22592e-05	0.00253124	44.7135	41.4636	28.7399	0	0	13.5097	1	66047	815	0.238839	0.0226295	0	5.60131	3.81852	129	Down2	.	.	RAPGEF4	ENSG00000091428.13	RAPGEF4	ENSG00000091428.13	4296	Intron	2.50058	21.4045	-4.37408	-2.50058	-10.9378	-14.7696
chr2:202725415-202725561	-2.33029	1.33794	-5.30438	2.28012e-05	0.00164268	52.6762	36.6356	25.3935	0	6.617	5.9683	1	66746	816	0.239673	0.104043	0.020026	5.57659	3.87009	146	Down2	.	.	AC007242.1,CDK15	ENSG00000138395.10,ENSG00000221374.1	CDK15	ENSG00000138395.10	5902	Exon	2.33029	21.2151	-4.64204	-2.33029	-10.8173	-14.5671
chr1:248782357-248782444	-2.59073	0.392531	-4.61458	0.000124827	0.00553532	66.2993	61.4805	7.1024	0	0	0	1	64136	817	0.142938	0.0223698	0	5.53374	3.4273	87	Down2	.	.	OR2T10,OR2T11,OR2T27,OR2T34,OR2T35,RP11-438F14.10,Y_RNA	ENSG00000177151.3,ENSG00000183130.2,ENSG00000183310.2,ENSG00000184022.2,ENSG00000187701.3,ENSG00000201602.1,ENSG00000271701.1	OR2T11	ENSG00000183130.2	8048	Dis5 (5' distal regions)	2.59073	22.4804	-3.90369	-2.59073	-10.1134	-13.8625
chr3:128503232-128503454	-2.60981	2.71678	-5.73123	8.0938e-06	0.00078467	138.571	38.5499	66.8008	12.8551	8.7035	7.8502	1	67716	818	0.245254	0.154342	0.022392	6.37444	4.35396	222	Down2	.	.	RAB7A	ENSG00000075785.8	RAB7A	ENSG00000075785.8	10633	Promoter.Up	2.60981	45.5552	-5.09185	-2.60981	-13.2887	-22.1652
chr7:36024914-36025050	-2.55857	1.65817	-5.91997	5.14786e-06	0.000579555	56.5494	47.1953	54.5212	0	14.2072	6.4072	1	68642	819	0.226315	0.0108557	0.195361	5.98602	4.05684	136	Down2	.	.	RP11-609L3.1	ENSG00000270889.1	RP11-609L3.1	ENSG00000270889.1	13737	Dis5 (5' distal regions)	2.55857	29.8134	-5.28837	-2.55857	-13.5307	-20.1436
chr3:132378248-132378329	-2.69995	0.951671	-5.1719	3.154e-05	0.00204992	59.342	39.6207	68.6564	17.6162	0	0	1	66964	820	0.27745	0.043522	0	6.03247	3.8937	81	Down2	ACAD11,UBA5	ENSG00000081307.8,ENSG00000240303.3	.	.	UBA5	ENSG00000081307.8	0	Promoter.Up	2.69995	30.8726	-4.50114	-2.69995	-12.1529	-18.2708
chr5:7816401-7816649	-2.83926	2.35182	-6.19165	2.70152e-06	0.000382297	69.7747	56.0761	39.865	0	7.791	14.0545	1	68436	821	0.266322	0.0657822	0.147698	6.01857	4.09118	248	Down2	.	.	ADCY2,C5orf49,FASTKD3,MTRR	ENSG00000078295.11,ENSG00000124275.10,ENSG00000124279.7,ENSG00000215217.2	ADCY2	ENSG00000078295.11	22669	Intron	2.83926	31.2602	-5.56839	-2.83926	-15.8101	-23.8522
chr12:65950636-65950773	-2.86023	1.25959	-5.91645	5.19129e-06	0.000582597	42.1025	31.2339	58.6335	0	0	12.7208	1	67624	822	0.282571	0.0860123	0	5.74427	3.80263	137	Down2	RP11-230G5.2	ENSG00000250748.2	.	.	RP11-230G5.2	ENSG00000250748.2	319	Promoter.Down	2.86023	24.1151	-5.28472	-2.86023	-15.1155	-21.1608
chr12:94940099-94940265	-2.48495	1.89105	-6.14105	3.04437e-06	0.000408827	57.9121	32.2217	63.2797	8.5959	5.8198	5.2493	1	66987	823	0.251935	0.026383	0.0184911	5.91245	4.10877	166	Down2	.	.	RP11-778J16.2,RP11-778J16.3	ENSG00000257400.1,ENSG00000258357.1	RP11-778J16.2	ENSG00000258357.1	24454	Promoter.Up	2.48495	28.8464	-5.5165	-2.48495	-13.7082	-20.2181
chrX:39011524-39011933	-2.24338	3.23984	-6.22905	2.47367e-06	0.000361579	51.7102	49.6954	46.834	10.4664	11.8103	6.3915	1	65814	824	0.216444	0.0118498	0.029796	5.91019	4.33464	409	Down2	.	.	.	.	RP11-265P11.1	ENSG00000224610.1	147108	Intergenic	2.24338	29.4846	-5.60666	-2.24338	-12.5779	-18.6666
chr11:36768736-36768897	-2.18694	2.42281	-5.4884	1.45615e-05	0.00119588	77.6237	59.8002	69.0828	17.7256	6.0005	16.2369	1	66947	825	0.211382	0.0344011	0.0241507	6.30849	4.55115	161	Down2	.	.	.	.	CTD-2119L1.1	ENSG00000254498.1	50869	Dis3 (3' distal regions)	2.18694	41.0783	-4.83679	-2.18694	-10.5778	-17.1789
chr20:49192560-49192641	-2.33117	1.02984	-4.50001	0.000165845	0.00677875	47.4736	52.8276	53.3994	0	23.854	0	1	65969	826	0.137395	0.00319616	0	5.95263	3.98927	81	Down2	RP4-530I15.9	ENSG00000232043.1	.	.	RP4-530I15.9	ENSG00000232043.1	1938	Promoter.Down	2.33117	29.5924	-3.7803	-2.33117	-8.81252	-13.092
chr3:196913930-196914086	-2.97989	1.8804	-6.05819	3.70444e-06	0.000466709	61.6244	54.8595	75.2579	18.2938	6.1929	0	1	68420	827	0.232331	0.0339737	0.238174	6.21336	4.1237	156	Down2	.	.	DLG1	ENSG00000075711.16	DLG1	ENSG00000075711.16	2928	Intron	2.97989	36.0381	-5.43128	-2.97989	-16.1846	-25.3879
chr12:52387028-52387167	-2.87772	1.05993	-5.6467	9.92375e-06	0.000903812	48.4128	30.7845	35.563	10.2656	0	0	1	65965	828	0.250373	0.0420863	0	5.59897	3.74951	139	Down2	.	.	ACVR1B,GRASP,NR4A1	ENSG00000123358.15,ENSG00000135503.8,ENSG00000161835.6	ACVR1B	ENSG00000135503.8	9209	Intron	2.87772	20.8377	-5.00332	-2.87772	-14.3981	-19.2821
chr11:11988488-11988614	-1.89046	1.6365	-4.56474	0.000141246	0.0060264	53.4078	42.4508	39.2322	11.3247	7.6674	6.9157	1	64697	829	0.224403	0.0232774	0.0211933	5.79363	4.27065	126	Down2	DKK3	ENSG00000050165.13	.	.	DKK3	ENSG00000050165.13	1680	Promoter.Down	1.89046	26.8331	-3.85002	-1.89046	-7.27832	-10.514
chr17:46095745-46095936	-2.57639	2.51945	-5.673	9.31317e-06	0.000865521	95.6307	61.6092	64.7023	29.883	5.058	4.5622	1	65128	830	0.186414	0.0143521	0.0171049	6.3827	4.42183	191	Down2	.	.	CDK5RAP3,COPZ2,NFE2L1,RP11-6N17.10,RP5-890E16.2,RP5-890E16.4	ENSG00000005243.5,ENSG00000082641.11,ENSG00000108465.10,ENSG00000263412.1,ENSG00000264701.1,ENSG00000266341.1	COPZ2	ENSG00000005243.5	9991	Dis5 (5' distal regions)	2.57639	43.5742	-5.0309	-2.57639	-12.9615	-21.3747
chr19:46320489-46320691	-2.24962	2.56531	-5.91649	5.1908e-06	0.000582597	52.3502	68.8459	64.2379	7.0639	9.5652	17.255	1	67408	831	0.241297	0.020477	0.0646529	6.17442	4.4362	202	Down2	RSPH6A,SYMPK	ENSG00000104941.3,ENSG00000125755.14	.	.	SYMPK	ENSG00000125755.14	98	Promoter.Up	2.24962	36.553	-5.28477	-2.24962	-11.8887	-18.7205
chr3:69459596-69459736	-2.94508	1.08668	-5.82167	6.51305e-06	0.000678417	48.067	30.5646	39.7226	10.1922	0	0	1	66524	832	0.270193	0.0578352	0	5.63495	3.74783	140	Down2	.	.	FRMD4B	ENSG00000114541.10	FRMD4B	ENSG00000114541.10	22545	Intron	2.94508	21.4244	-5.18622	-2.94508	-15.2738	-20.6307
chr5:31232487-31232575	-2.23251	1.26366	-4.99487	4.87445e-05	0.00280159	87.3946	36.4691	49.1517	0	10.9783	9.902	1	68055	833	0.227641	0.0861675	0.0248627	6.02773	4.07936	88	Down2	.	.	CDH6,RP11-152K4.1,RP11-152K4.2	ENSG00000113361.8,ENSG00000250482.2,ENSG00000254138.1	RP11-152K4.1	ENSG00000250482.2	17412	Intron	2.23251	32.3159	-4.31207	-2.23251	-9.62677	-14.6582
chr9:100954481-100954577	-2.1462	1.21942	-4.95016	5.44246e-05	0.00304431	40.0558	55.7167	45.0557	0	10.0634	9.0769	1	67782	834	0.220254	0.0345958	0.0240901	5.84147	4.03908	96	Down2	CORO2A	ENSG00000106789.8	.	.	CORO2A	ENSG00000106789.8	346	Promoter.Down	2.1462	26.6614	-4.2642	-2.1462	-9.15183	-13.1958
chr20:60876952-60877313	-1.76585	4.43769	-6.71616	7.9708e-07	0.000173161	117.172	115.57	99.276	31.6213	29.4375	31.3793	1	65620	835	0.177749	0.0038611	0.00227054	6.92068	5.37708	361	Down2	ADRM1	ENSG00000130706.8	.	.	ADRM1	ENSG00000130706.8	0	Promoter.Up	1.76585	70.7425	-6.0985	-1.76585	-10.769	-19.9849
chr17:38597376-38597510	-2.53846	1.71108	-5.35641	2.00803e-05	0.00150951	93.2643	63.8663	32.2787	0	14.4192	6.5028	1	68307	836	0.310617	0.114188	0.19649	6.1166	4.06358	134	Down2	RP11-58O9.1	ENSG00000240125.1	.	.	RP11-58O9.1	ENSG00000240125.1	1207	Promoter.Up	2.53846	35.0552	-4.69723	-2.53846	-11.9237	-18.5648
chr2:206544815-206544919	-2.08063	2.17194	-5.12484	3.54021e-05	0.00222167	101.68	51.4308	106.945	13.7203	18.5786	16.7573	1	67007	837	0.19675	0.0143679	0.0286681	6.55019	4.75673	104	Down2	NRP2	ENSG00000118257.12	.	.	NRP2	ENSG00000118257.12	1796	Promoter.Up	2.08063	51.5188	-4.45097	-2.08063	-9.26084	-15.9316
chr19:29176872-29176953	-2.56084	0.894832	-4.89053	6.30547e-05	0.00337658	59.342	39.6207	53.3994	17.6162	0	0	1	66065	838	0.233913	0.0315605	0	5.92987	3.8937	81	Down2	.	.	AC005307.3	ENSG00000267243.1	AC005307.3	ENSG00000267243.1	38295	Intron	2.56084	28.3297	-4.20028	-2.56084	-10.7562	-15.7827
chr10:103600551-103600710	-1.7613	3.22512	-4.76307	8.64092e-05	0.00423632	114.877	127.833	85.4966	26.9229	24.3041	32.8822	1	66402	839	0.205555	0.0301052	0.0294278	6.89219	5.27172	159	Down2	KCNIP2	ENSG00000120049.14	.	.	KCNIP2	ENSG00000120049.14	922	Promoter.Up	1.7613	68.7193	-4.06344	-1.7613	-7.15692	-13.1927
chr15:81558827-81558996	-2.98086	2.44626	-5.74959	7.74414e-06	0.000765462	85.326	107.609	80.4376	33.7731	0	10.3122	1	67420	840	0.18375	0.0169578	0.326996	6.66141	4.43372	169	Down2	.	.	IL16,RP11-761I4.4,STARD5	ENSG00000172345.9,ENSG00000172349.12,ENSG00000271725.1	IL16	ENSG00000172349.12	12224	Intron	2.98086	52.9096	-5.11103	-2.98086	-15.2352	-26.3824
chr1:29839934-29840135	-2.01777	2.96684	-5.32864	2.14889e-05	0.00156752	81.3074	74.5106	73.78	21.2972	9.6128	21.6761	1	66205	841	0.183228	0.00286992	0.00502374	6.44668	4.79011	201	Down2	.	.	RP11-810H18.1	ENSG00000225011.4	RP11-810H18.1	ENSG00000225011.4	16529	Dis5 (5' distal regions)	2.01777	47.0307	-4.66779	-2.01777	-9.41851	-15.8374
chr7:104563522-104563607	-2.57851	0.928935	-4.88367	6.41307e-05	0.00341513	56.5494	62.9271	36.3475	16.7872	0	0	1	66408	842	0.27733	0.0318867	0	5.9446	3.87944	85	Down2	.	.	RP11-325F22.2,RP11-325F22.5	ENSG00000225329.1,ENSG00000237513.1	RP11-325F22.5	ENSG00000225329.1	3471	Intron	2.57851	28.7685	-4.19293	-2.57851	-10.8115	-15.9336
chr17:75491150-75491245	-2.36329	1.33635	-5.11528	3.62438e-05	0.00226449	111.313	33.7819	45.53	0	10.1693	9.1724	1	68249	843	0.225129	0.0861121	0.0241847	6.07445	4.04383	95	Down2	2024-09-09	ENSG00000184640.13	.	.	2024-09-09	ENSG00000184640.13	1913	Promoter.Up	2.36329	34.9945	-4.44077	-2.36329	-10.4948	-16.3324
chr9:10268889-10269027	-2.78335	1.81386	-5.64349	1.00009e-05	0.000909669	55.7299	85.2707	58.2087	20.6799	0	6.3143	1	67515	844	0.223648	0.0128186	0.241306	6.24941	4.1651	138	Down2	.	.	.	.	PTPRD	ENSG00000153707.11	235099	Intron	2.78335	37.7006	-4.99996	-2.78335	-13.9167	-22.0957
chr17:1812161-1812317	-2.85046	1.29041	-5.85286	6.04411e-06	0.00064373	61.6244	27.4297	35.6485	0	0	11.1715	1	67275	845	0.305992	0.0753101	0	5.65628	3.7698	156	Down2	.	.	RPA1	ENSG00000132383.7	RPA1	ENSG00000132383.7	17217	Dis3 (3' distal regions)	2.85046	22.6457	-5.21867	-2.85046	-14.8756	-20.4354
chr3:167765120-167765333	-3.19393	1.57522	-6.08057	3.51294e-06	0.000448841	31.5933	30.1341	60.9204	0	13.6068	0	1	65659	846	0.239249	0.0138776	0	5.64051	3.82044	213	Down2	.	.	GOLIM4	ENSG00000173905.4	GOLIM4	ENSG00000173905.4	2451	Intron	3.19393	22.7091	-5.45433	-3.19393	-17.4207	-23.952
chr22:46527120-46527208	-2.74794	0.467107	-5.88261	5.62866e-06	0.00061318	21.8486	72.9382	28.0867	0	0	0	1	69232	847	0.280544	0.0709208	0	5.5646	3.4273	88	Down2	.	.	FLJ27365,PPARA	ENSG00000186951.12,ENSG00000197182.8	PPARA	ENSG00000186951.12	19217	Dis5 (5' distal regions)	2.74794	20.4789	-5.2496	-2.74794	-14.4256	-19.2151
chr20:311222-311389	-1.8674	2.99264	-5.0462	4.29552e-05	0.00256213	74.8349	89.6805	99.9012	17.0888	23.1398	26.0892	1	66220	848	0.199892	0.0311698	0.0351064	6.61985	5.02867	167	Down2	.	.	C20orf96,NRSN2,RP5-1103G7.4,SOX12,TRIB3,ZCCHC3	ENSG00000101255.6,ENSG00000125841.8,ENSG00000177732.6,ENSG00000177764.6,ENSG00000196476.7,ENSG00000225377.1	SOX12	ENSG00000177732.6	4983	Intron	1.8674	55.1224	-4.36698	-1.8674	-8.15489	-14.264
chr22:39707006-39707269	-2.15144	3.73565	-5.79666	6.91584e-06	0.00070487	127.935	105.756	89.2794	27.1276	11.02	33.1322	1	67468	849	0.198589	0.0475084	0.060013	6.87483	5.04806	263	Down2	.	.	RP3-333H23.8,RPL3,SYNGR1	ENSG00000100316.11,ENSG00000100321.10,ENSG00000224794.1	RPL3	ENSG00000100316.11	2442	TES (transcription end sites)	2.15144	65.7083	-5.16016	-2.15144	-11.1017	-20.2516
chr4:169930895-169931005	-2.76007	1.9105	-5.69558	8.81966e-06	0.000828756	69.9156	77.8007	106.729	12.9719	0	23.7648	1	69166	850	0.246153	0.0308361	0.175515	6.55965	4.36846	110	Down2	CBR4,RP11-483A20.3	ENSG00000145439.7,ENSG00000251445.1	.	.	CBR4	ENSG00000145439.7	227	Promoter.Up	2.76007	48.5304	-5.05455	-2.76007	-13.9509	-23.645
chr8:57101895-57101977	-2.27512	0.751744	-5.00101	4.80124e-05	0.00277522	35.171	39.1376	45.2127	0	0	10.6266	1	68041	851	0.224873	0.0314105	0	5.65625	3.7577	82	Down2	.	.	CHCHD7,PLAG1,RP11-140I16.3	ENSG00000170791.13,ENSG00000181690.3,ENSG00000272343.1	PLAG1	ENSG00000181690.3	17912	Intron	2.27512	21.6913	-4.31865	-2.27512	-9.82543	-13.3219
chr9:101553478-101553673	-2.45645	2.14049	-5.87455	5.73823e-06	0.000619511	29.5797	71.3173	60.2064	7.3175	9.9086	4.4686	1	66681	852	0.244289	0.0505984	0.0686159	5.94731	4.15788	195	Down2	ANKS6	ENSG00000165138.12	.	.	ANKS6	ENSG00000165138.12	593	Promoter.Up	2.45645	30.4663	-5.24122	-2.45645	-12.8748	-19.2845
chr18:44238257-44238406	-2.10114	1.74415	-5.06419	4.1095e-05	0.00248455	64.5195	35.898	37.3233	9.5766	6.4838	5.8482	1	65667	853	0.221806	0.0115195	0.0195589	5.78851	4.1691	149	Down2	LOXHD1	ENSG00000167210.12	.	.	LOXHD1	ENSG00000167210.12	1261	Promoter.Up	2.10114	26.6082	-4.38621	-2.10114	-9.21605	-13.2807
chr10:104513014-104513135	-2.37237	1.30194	-5.40601	1.77929e-05	0.00136944	47.6698	26.523	56.1734	0	7.9842	7.2015	1	66980	854	0.267054	0.0495237	0.0218993	5.71785	3.94072	121	Down2	.	.	ARL3,SFXN2,WBP1L	ENSG00000138175.8,ENSG00000156398.8,ENSG00000166272.12	WBP1L	ENSG00000166272.12	9287	Intron	2.37237	24.2586	-4.74975	-2.37237	-11.2682	-15.8026
chr8:41470337-41470506	-2.79998	2.17757	-6.05698	3.71513e-06	0.000466709	102.391	44.3096	65.8126	0	17.1495	10.3122	1	68801	855	0.26073	0.11266	0.136709	6.28797	4.20899	169	Down2	.	.	AGPAT6,NKX6-3,RP11-360L9.4,RP11-360L9.8,RP11-930P14.1	ENSG00000158669.7,ENSG00000165066.11,ENSG00000253133.1,ENSG00000253389.2,ENSG00000264578.1	AGPAT6	ENSG00000158669.7	2040	Exon	2.79998	39.9959	-5.43003	-2.79998	-15.204	-24.5201
chr1:40998659-40998788	-3.21299	1.65954	-5.63262	1.02669e-05	0.000926746	74.5225	82.9271	62.2697	33.184	0	0	1	64303	856	0.167506	0.0313444	0	6.38475	4.10404	129	Down2	ZNF684	ENSG00000117010.11	.	.	ZNF684	ENSG00000117010.11	1265	Promoter.Down	3.21299	42.1505	-4.98856	-3.21299	-16.0282	-26.2059
chr10:135165057-135165193	-2.36022	1.82429	-5.26513	2.50986e-05	0.0017463	70.6868	55.0612	45.4344	0	14.2072	12.8144	1	67934	857	0.210094	0.0559948	0.026933	6.06682	4.20938	136	Down2	PRAP1,RP11-122K13.7	ENSG00000165828.9,ENSG00000226699.1	.	.	PRAP1	ENSG00000165828.9	178	Promoter.Up	2.36022	33.034	-4.60035	-2.36022	-10.8579	-16.6333
chr13:31998347-31998496	-1.99316	2.58053	-5.09664	3.79433e-05	0.00234184	103.231	64.6164	70.4995	19.1532	19.4514	11.6963	1	66894	858	0.191667	0.0253379	0.00432806	6.47106	4.76947	149	Down2	.	.	.	.	B3GALTL	ENSG00000187676.7	163803	Intron	1.99316	48.108	-4.42086	-1.99316	-8.81147	-14.9015
chr1:153505662-153505839	-1.91194	3.09571	-5.32285	2.17952e-05	0.00158092	86.9008	96.7015	90.766	24.185	21.8325	19.6922	1	66742	859	0.207082	0.0124556	0.0289068	6.67433	5.02722	177	Down2	BX470102.3	ENSG00000238279.1	.	.	BX470102.3	ENSG00000238279.1	241	Promoter.Up	1.91194	56.6797	-4.66164	-1.91194	-8.91279	-15.6956
chr1:26857746-26857863	-1.76369	2.57822	-4.60559	0.000127638	0.00562138	90.3824	91.4325	89.7814	24.3917	16.5143	29.7907	1	65829	860	0.165915	0.00191406	0.0595141	6.66231	5.08212	117	Down2	RPS6KA1	ENSG00000117676.9	.	.	RPS6KA1	ENSG00000117676.9	0	Promoter.Up	1.76369	57.0488	-3.89402	-1.76369	-6.86784	-12.1134
chr12:113750411-113750570	-2.694	1.70989	-6.26329	2.28227e-06	0.000345313	48.3693	40.3683	58.2931	0	12.152	5.4804	1	68665	861	0.262004	0.0528379	0.183082	5.89044	3.98884	159	Down2	.	.	PLBD2,SLC8B1,TPCN1	ENSG00000089060.7,ENSG00000151176.3,ENSG00000186815.8	SLC8B1	ENSG00000089060.7	3763	Intron	2.694	27.4438	-5.64163	-2.694	-15.1986	-22.0985
chr3:5068628-5068783	-2.7909	1.54042	-5.95217	4.76712e-06	0.000549758	31.011	62.1151	51.8245	9.2059	0	5.6218	1	67579	862	0.29547	0.054564	0.104926	5.84645	3.92681	155	Down2	.	.	BHLHE40	ENSG00000134107.4	BHLHE40	ENSG00000134107.4	46711	Dis5 (5' distal regions)	2.7909	26.6297	-5.32174	-2.7909	-14.8524	-21.408
chr12:56627516-56627621	-2.5644	1.45325	-5.33221	2.13021e-05	0.00156169	91.5562	50.9409	47.0787	13.5897	0	8.2988	1	68496	863	0.240251	0.0232498	0.123246	6.15931	4.09507	105	Down2	.	.	ANKRD52,COQ10A,CS,NABP2,RN7SL770P,RNF41,RP11-977G19.14,RP11-977G19.5,SLC39A5,SMARCC2	ENSG00000062485.14,ENSG00000135469.9,ENSG00000139540.7,ENSG00000139579.8,ENSG00000139613.7,ENSG00000139645.9,ENSG00000181852.13,ENSG00000258199.1,ENSG00000258260.1,ENSG00000266023.1	SLC39A5	ENSG00000139540.7	2824	Intron	2.5644	35.244	-4.67158	-2.5644	-11.9798	-18.6793
chr2:217148339-217148578	-1.77902	3.79659	-5.48869	1.45511e-05	0.00119588	128.715	93.9956	98.2447	29.8517	32.3376	25.5215	1	65722	864	0.173959	0.0125656	0.0237814	6.86764	5.31809	239	Down2	.	.	AC012513.6	ENSG00000231092.1	AC012513.6	ENSG00000231092.1	24021	Exon	1.77902	68.111	-4.8371	-1.77902	-8.60528	-15.8298
chr1:89202477-89202630	-2.65231	1.47999	-5.66733	9.44155e-06	0.000873286	56.5494	34.9595	40.3861	9.3262	0	5.6953	1	67389	865	0.246462	0.0422653	0.10557	5.75461	3.93185	153	Down2	.	.	PKN2	ENSG00000065243.14	PKN2	ENSG00000065243.14	34509	Intron	2.65231	24.4861	-5.02496	-2.65231	-13.3277	-18.7428
chr19:16947030-16947196	-3.31819	1.72334	-5.84975	6.08925e-06	0.000647566	63.7033	77.332	48.3903	25.7876	0	0	1	64963	866	0.214328	0.0578146	0	6.18853	4.01541	166	Down2	.	.	CTD-2538G9.5,CTD-2538G9.6,SIN3B	ENSG00000127511.5,ENSG00000268743.1,ENSG00000269799.1	SIN3B	ENSG00000127511.5	5568	Intron	3.31819	35.8689	-5.21544	-3.31819	-17.3058	-27.1123
chr19:11671503-11671604	-2.05074	2.10007	-5.13635	3.44155e-05	0.00218095	85.664	74.1418	85.6505	14.1279	9.5652	25.8825	1	67725	867	0.201802	4.52845e-05	0.0934213	6.53002	4.72588	101	Down2	ELOF1,ZNF627	ENSG00000130165.6,ENSG00000198551.5	.	.	ZNF627	ENSG00000198551.5	1227	Promoter.Up	2.05074	49.172	-4.46325	-2.05074	-9.15296	-15.5643
chr2:20842236-20842384	-2.84278	1.96443	-5.77274	7.32492e-06	0.000738016	97.4331	43.3686	70.9758	9.6413	0	17.6631	1	68390	868	0.280416	0.0944185	0.163051	6.28952	4.2022	148	Down2	.	.	AC012065.7,GDF7,HS1BP3,RP11-130L8.1	ENSG00000118960.8,ENSG00000143869.5,ENSG00000260396.1,ENSG00000270100.1	HS1BP3	ENSG00000118960.8	3961	Intron	2.84278	39.847	-5.1352	-2.84278	-14.5982	-23.5201
chr20:31683821-31684040	-2.80934	2.32891	-6.66034	9.06189e-07	0.000190458	87.7936	39.078	59.2514	13.0312	4.4114	3.9789	1	68233	869	0.320352	0.118609	0.0157697	6.13046	4.12554	219	Down2	.	.	AL121756.1,BPIFB3,BPIFB4,HDHD1P3	ENSG00000186190.7,ENSG00000186191.7,ENSG00000214245.3,ENSG00000263856.1	BPIFB4	ENSG00000186191.7	8471	Intron	2.80934	34.5907	-6.04278	-2.80934	-16.9762	-26.3358
chr4:160124218-160124362	-2.94508	1.11826	-5.80385	6.79753e-06	0.000696932	40.0558	52.0022	30.0372	9.9091	0	0	1	67054	870	0.292773	0.0796953	0	5.66308	3.74129	144	Down2	.	.	RAPGEF2	ENSG00000109756.4	RAPGEF2	ENSG00000109756.4	25045	Intron	2.94508	22.0007	-5.16765	-2.94508	-15.2191	-20.7245
chr13:27521224-27521386	-2.57577	1.92664	-5.80979	6.70139e-06	0.000689942	77.1446	46.2242	45.7709	0	11.927	10.7577	1	68625	871	0.201776	0.00292895	0.0255664	6.03706	4.11942	162	Down2	.	.	.	.	GPR12	ENSG00000132975.6	186302	Dis5 (5' distal regions)	2.57577	31.9707	-5.17383	-2.57577	-13.3266	-20.2315
chr21:40497952-40498110	-2.32122	2.50928	-5.53093	1.31331e-05	0.0011054	103.435	67.7063	70.3945	27.0933	6.1145	11.0301	1	66517	872	0.210982	0.0113602	0.123023	6.49062	4.5881	158	Down2	.	.	.	.	PSMG1	ENSG00000183527.7	52637	Promoter.Up	2.32122	47.629	-4.88163	-2.32122	-11.3313	-19.1148
chr14:55240791-55240945	-2.97075	2.18692	-5.60967	1.08528e-05	0.000968722	74.9096	90.3044	80.2477	37.0627	0	5.6583	1	64831	873	0.144149	0.0198672	0.223923	6.52922	4.34796	154	Down2	SAMD4A	ENSG00000020577.9	.	.	SAMD4A	ENSG00000020577.9	736	Promoter.Up	2.97075	48.0305	-4.96446	-2.97075	-14.7481	-24.9312
chr9:127379860-127380004	-1.70534	2.19726	-4.24547	0.000311855	0.0108279	53.4078	66.86	47.2013	9.9091	20.1268	12.1025	1	64095	874	0.20255	0.0362433	0.0477869	6.04633	4.61094	144	Down2	.	.	NR6A1,RP11-164H5.1	ENSG00000148200.12,ENSG00000231744.1	RP11-164H5.1	ENSG00000231744.1	18001	Intron	1.70534	34.9346	-3.50605	-1.70534	-5.979	-9.30041
chr9:36728981-36729088	-2.46871	1.11826	-4.74492	9.03802e-05	0.0043886	62.8914	39.991	34.649	0	18.0577	0	1	66009	875	0.216841	0.0419937	0	5.79091	3.90113	107	Down2	.	.	.	.	MELK	ENSG00000165304.3	98977	Intergenic	2.46871	25.9315	-4.04393	-2.46871	-9.98328	-14.2787
chr2:9473813-9473951	-2.69788	1.52016	-5.76392	7.48175e-06	0.000747533	69.6623	46.5113	40.2983	10.34	0	6.3143	1	68687	876	0.257003	0.0420618	0.110626	5.94773	3.9733	138	Down2	.	.	ASAP2	ENSG00000151693.5	ASAP2	ENSG00000151693.5	16638	Intron	2.69788	28.8544	-5.126	-2.69788	-13.8293	-20.3984
chr8:143946422-143946552	-2.85639	1.05993	-5.53371	1.30448e-05	0.00110189	59.1594	32.9157	33.2719	10.9763	0	0	1	66403	877	0.254443	0.00318227	0	5.67889	3.7655	130	Down2	.	.	CYP11B1,GML,RP11-706C16.5	ENSG00000104499.2,ENSG00000160882.7,ENSG00000253728.1	CYP11B1	ENSG00000160882.7	10662	Intron	2.85639	22.7205	-4.88456	-2.85639	-13.9522	-19.186
chr11:128754748-128754846	-2.01692	1.93479	-4.83916	7.15867e-05	0.00370659	107.906	54.5796	69.3569	14.5603	19.716	8.8916	1	67346	878	0.224825	0.0689628	0.0850364	6.41485	4.62933	98	Down2	.	.	C11orf45,KCNJ1,KCNJ5,RP11-740D6.3	ENSG00000120457.7,ENSG00000151704.11,ENSG00000174370.5,ENSG00000255369.1	RP11-740D6.3	ENSG00000255369.1	4185	Dis5 (5' distal regions)	2.01692	45.835	-4.14517	-2.01692	-8.36045	-13.9667
chr17:27944217-27944364	-1.75849	3.05565	-4.60222	0.00012871	0.00565457	104.636	123.714	84.069	19.4138	39.4321	23.711	1	66029	879	0.206922	0.0477735	0.0557654	6.8296	5.22388	147	Down2	CORO6	ENSG00000167549.14	.	.	CORO6	ENSG00000167549.14	124	Promoter.Down	1.75849	65.8292	-3.89039	-1.75849	-6.84123	-12.485
chr22:41929314-41929502	-3.22683	1.26969	-6.52441	1.24057e-06	0.000228907	46.0216	45.5217	26.2939	7.59	0	0	1	67661	880	0.351834	0.00325311	0	5.61777	3.68405	188	Down2	.	.	ACO2,CSDC2,PMM1,POLR3H	ENSG00000100412.11,ENSG00000100413.12,ENSG00000100417.7,ENSG00000172346.10	POLR3H	ENSG00000100413.12	10889	Intron	3.22683	20.9045	-5.90638	-3.22683	-19.0589	-25.5491
chr14:23246802-23246927	-2.88822	1.12634	-5.21623	2.82912e-05	0.0019014	38.4536	102.697	24.7163	11.4153	0	0	1	65768	881	0.338092	0.124557	0	5.86519	3.77511	125	Down2	SLC7A7	ENSG00000155465.14	.	.	SLC7A7	ENSG00000155465.14	1361	Promoter.Up	2.88822	29.547	-4.54835	-2.88822	-13.1366	-19.5075
chr17:38959924-38960058	-2.95344	1.08442	-5.86977	5.8043e-06	0.000624275	35.8709	39.9164	46.1125	10.6486	0	0	1	67718	882	0.227628	0.0314244	0	5.67864	3.75819	134	Down2	RP11-605F20.1	ENSG00000264488.1	.	.	RP11-605F20.1	ENSG00000264488.1	0	Promoter.Up	2.95344	22.0914	-5.23625	-2.95344	-15.4649	-21.0857
chr9:32432071-32432200	-2.82814	1.0296	-6.0131	4.12329e-06	0.000502426	59.618	24.8781	38.3198	0	7.489	0	1	68507	883	0.347404	0.121874	0	5.63642	3.68139	129	Down2	.	.	ACO1	ENSG00000122729.14	ACO1	ENSG00000122729.14	47453	Intron	2.82814	21.7175	-5.38476	-2.82814	-15.2289	-20.6558
chr12:56583237-56583599	-1.797	4.23333	-6.19867	2.6572e-06	0.000378286	103.57	94.5644	88.7602	27.5922	34.6937	19.257	1	65040	884	0.172464	0.0180465	0.0690695	6.73086	5.225	362	Down2	RP11-977G19.5,SMARCC2	ENSG00000139613.7,ENSG00000258199.1	.	.	SMARCC2	ENSG00000139613.7	0	Promoter.Up	1.797	61.4062	-5.57558	-1.797	-10.0193	-17.9869
chr1:153590137-153590358	-2.50157	2.17897	-6.11576	3.232e-06	0.000425387	56.5494	38.7243	47.5313	12.9132	4.3714	3.9429	1	66271	885	0.253642	0.0524608	0.015682	5.85556	4.12071	221	Down2	S100A14	ENSG00000189334.4	.	.	S100A14	ENSG00000189334.4	675	Promoter.Up	2.50157	27.3388	-5.49053	-2.50157	-13.7349	-19.9483
chr11:61544049-61544190	-2.87719	1.05634	-6.27231	2.23443e-06	0.0003415	61.3621	22.7608	35.0586	0	0	6.18	1	68355	886	0.338762	0.121154	0	5.58567	3.64559	141	Down2	MYRF	ENSG00000124920.9	.	.	MYRF	ENSG00000124920.9	889	Promoter.Up	2.87719	20.8936	-5.65083	-2.87719	-16.2585	-21.7916
chr2:136555137-136555289	-2.89162	1.4655	-5.72302	8.25547e-06	0.000795739	63.2461	35.1895	44.717	0	0	17.1982	1	66618	887	0.240658	0.0695661	0	5.84173	3.88656	152	Down2	.	.	AC011893.3,LCT,UBXN4,Y_RNA	ENSG00000115850.5,ENSG00000144224.12,ENSG00000200664.1,ENSG00000226806.1	Y_RNA	ENSG00000200664.1	12561	Intron	2.89162	26.7251	-5.08326	-2.89162	-14.6988	-21.2086
chr2:102852029-102852247	-2.97319	1.70821	-6.05723	3.71289e-06	0.000466709	48.508	68.7002	22.6755	6.5455	0	3.9971	1	67422	888	0.301451	0.106489	0.0877571	5.75482	3.8078	218	Down2	.	.	AC007248.6,IL1RL2	ENSG00000115598.5,ENSG00000205716.4	AC007248.6	ENSG00000205716.4	14469	Intron	2.97319	25.071	-5.43029	-2.97319	-16.1453	-22.8643
chrX:108956378-108956534	-2.34474	1.30033	-5.45499	1.57931e-05	0.00126915	24.6497	34.2872	39.6094	0	6.1929	5.5858	1	65924	889	0.234962	0.043485	0.0193553	5.43123	3.84707	156	Down2	.	.	ACSL4,Y_RNA	ENSG00000068366.15,ENSG00000252069.1	ACSL4	ENSG00000068366.15	19909	Intron	2.34474	18.3875	-4.80153	-2.34474	-11.2584	-14.4954
chr2:74990000-74990093	-2.51538	1.42687	-4.97617	5.10433e-05	0.00289626	113.707	46.0112	53.1533	15.3432	10.388	0	1	67970	890	0.224605	0.0422594	0.10229	6.26154	4.17854	93	Down2	.	.	.	.	HK2	ENSG00000159399.5	71016	Dis5 (5' distal regions)	2.51538	39.7671	-4.29206	-2.51538	-10.7962	-17.3852
chr1:113423701-113423860	-2.34999	2.34747	-5.57012	1.19429e-05	0.00103088	108.831	47.0963	66.0656	17.9486	6.076	10.9607	1	67219	891	0.252599	0.0968423	0.122713	6.33992	4.45248	159	Down2	.	.	RP11-426L16.8,RP3-522D1.1,RP3-522D1.2,SLC16A1	ENSG00000155380.7,ENSG00000215866.3,ENSG00000224167.1,ENSG00000228040.1	RP3-522D1.2	ENSG00000228040.1	9685	Dis5 (5' distal regions)	2.34999	42.8297	-4.92289	-2.34999	-11.5687	-18.9932
chr16:115737-116022	-2.06707	3.07596	-5.36521	1.96536e-05	0.00149005	80.955	56.3032	47.6981	15.0201	10.1693	12.2299	1	65926	892	0.216915	0.0484127	0.0444131	6.15191	4.53272	285	Down2	RHBDF1	ENSG00000007384.11	.	.	RHBDF1	ENSG00000007384.11	700	Promoter.Up	2.06707	37.0626	-4.70656	-2.06707	-9.72877	-15.3763
chr10:99332102-99332296	-2.50575	2.20875	-6.16759	2.8593e-06	0.000392829	44.5983	88.2276	44.5912	7.3552	9.9597	4.4916	1	68626	893	0.235115	4.67417e-05	0.0687629	6.0701	4.1608	194	Down2	ANKRD2	ENSG00000165887.7	.	.	ANKRD2	ENSG00000165887.7	0	Promoter.Up	2.50575	33.2039	-5.54374	-2.50575	-13.8913	-21.3102
chr8:95579933-95580019	-2.39148	0.812172	-5.06952	4.05598e-05	0.00245847	33.5351	49.7563	43.1098	0	11.2336	0	1	68539	894	0.260247	0.0432696	0	5.71318	3.77116	86	Down2	.	.	KIAA1429,RP11-267M23.3,RP11-267M23.4,RP11-267M23.5,RP11-267M23.6,RP11-267M23.7	ENSG00000164944.7,ENSG00000253175.1,ENSG00000253704.1,ENSG00000254190.1,ENSG00000254283.1,ENSG00000254315.1	RP11-267M23.6	ENSG00000253175.1	2669	Intron	2.39148	22.9391	-4.3919	-2.39148	-10.5031	-14.485
chr15:45906478-45906651	-2.59635	1.42687	-6.1652	2.87548e-06	0.000392829	44.455	24.7343	39.2889	0	5.5843	5.0369	1	66943	895	0.268717	0.0372222	0.0183055	5.52719	3.81306	173	Down2	.	.	BLOC1S6,RP11-96O20.4,SQRDL,Y_RNA	ENSG00000104164.6,ENSG00000137767.9,ENSG00000200419.1,ENSG00000260170.1	SQRDL	ENSG00000137767.9	16696	Intron	2.59635	19.8499	-5.54129	-2.59635	-14.3871	-18.9781
chr3:194403384-194403636	-1.72242	4.15811	-5.8183	6.56602e-06	0.000680296	148.779	101.882	129.957	39.6365	42.1704	31.1206	1	64578	896	0.175129	0.0376262	0.0185554	7.08998	5.58976	252	Down2	.	.	AC046143.3,AC090505.6,FAM43A,LSG1,RP11-534C12.1,TMEM44	ENSG00000041802.6,ENSG00000145014.13,ENSG00000185112.4,ENSG00000229334.1,ENSG00000237222.3,ENSG00000272707.1	FAM43A	ENSG00000185112.4	2987	Dis5 (5' distal regions)	1.72242	82.2575	-5.1827	-1.72242	-8.92679	-17.1432
chr19:47117511-47117608	-1.98821	1.90066	-4.85132	6.9468e-05	0.0036313	79.2858	55.1423	82.8123	14.7104	19.9193	8.9833	1	67017	897	0.245981	0.0126564	0.0852184	6.36091	4.63761	97	Down2	.	.	AC011551.3,CALM3,CTB-12A17.3,DACT3,GNG8,PPP5D1,PTGIR	ENSG00000160013.4,ENSG00000160014.12,ENSG00000167414.4,ENSG00000197380.6,ENSG00000230510.2,ENSG00000268423.1,ENSG00000269292.1	CTB-12A17.3	ENSG00000269292.1	3475	Dis5 (5' distal regions)	1.98821	43.4756	-4.15822	-1.98821	-8.26739	-13.6257
chr14:32721346-32721519	-1.9677	2.57541	-5.07146	4.03663e-05	0.0024494	83.3532	61.8358	57.1475	16.4961	16.7529	10.0737	1	66496	898	0.192823	0.0231006	0.00420735	6.2745	4.64367	173	Down2	.	.	RP11-134E15.1,RP11-134E15.2	ENSG00000258619.2,ENSG00000259086.2	RP11-134E15.1	ENSG00000258619.2	9047	Dis5 (5' distal regions)	1.9677	40.9432	-4.39398	-1.9677	-8.64604	-14.0296
chr16:50244584-50244730	-2.75297	1.51368	-5.79811	6.8919e-06	0.000704451	52.6762	36.6356	55.0191	9.7734	6.617	0	1	68202	899	0.279043	0.0129575	0.0866822	5.86443	3.96866	146	Down2	.	.	ADCY7,PAPD5	ENSG00000121274.8,ENSG00000121281.8	PAPD5	ENSG00000121274.8	3408	Intron	2.75297	26.7869	-5.16166	-2.75297	-14.2099	-20.5168
chr16:77270034-77270245	-3.1694	1.57349	-6.43283	1.53486e-06	0.000264801	31.8928	35.4897	52.7125	0	0	12.3893	1	67092	900	0.23431	0.0313091	0	5.6446	3.79579	211	Down2	RP11-538I12.3	ENSG00000260922.1	.	.	RP11-538I12.3	ENSG00000260922.1	1260	Promoter.Down	3.1694	22.0807	-5.81393	-3.1694	-18.4267	-25.1202
chr14:69255721-69255875	-2.71262	1.48934	-5.85316	6.03974e-06	0.00064373	37.4548	41.679	52.161	9.2657	0	5.6583	1	67680	901	0.250536	0.0314475	0.105247	5.75975	3.92932	154	Down2	.	.	ZFP36L1	ENSG00000185650.8	ZFP36L1	ENSG00000185650.8	2086	Exon	2.71262	24.3698	-5.21898	-2.71262	-14.1571	-19.8811
chr2:64852597-64852741	-2.61861	0.95526	-5.59368	1.12809e-05	0.000992899	26.7039	52.0022	21.4551	0	0	6.0512	1	67024	902	0.29389	0.0617668	0	5.40289	3.64192	144	Down2	.	.	AC007365.3,AC007365.4,SERTAD2	ENSG00000179833.4,ENSG00000226756.1,ENSG00000227791.3	AC007365.3	ENSG00000226756.1	19006	Dis5 (5' distal regions)	2.61861	17.7021	-4.94766	-2.61861	-12.956	-16.4786
chr20:709152-709245	-2.39148	0.812172	-5.25004	2.60425e-05	0.00178059	31.011	46.0112	39.865	0	0	9.3697	1	68435	903	0.27061	0.0432903	0	5.62436	3.72857	93	Down2	.	.	SLC52A3	ENSG00000101276.10	SLC52A3	ENSG00000101276.10	37225	Dis3 (3' distal regions)	2.39148	21.0428	-4.58432	-2.39148	-10.9633	-14.7266
chr8:22766588-22766735	-2.94508	1.11826	-5.80385	6.79753e-06	0.000696932	39.2384	50.9409	29.4242	9.7069	0	0	1	67044	904	0.292029	0.0797088	0	5.6398	3.73656	147	Down2	.	.	PEBP4,RP11-87E22.1,RP11-87E22.2	ENSG00000134020.6,ENSG00000248738.2,ENSG00000253142.1	RP11-87E22.1	ENSG00000253142.1	11262	Intron	2.94508	21.5517	-5.16765	-2.94508	-15.2191	-20.5942
chr1:151313409-151313576	-2.78394	1.77573	-5.74463	7.83698e-06	0.000771096	57.5653	38.4345	59.2007	8.5444	11.5699	0	1	67950	905	0.267662	0.00830216	0.0729273	5.9477	4.05958	167	Down2	RP11-126K1.8	ENSG00000224645.1	.	.	RP11-126K1.8	ENSG00000224645.1	285	Promoter.Down	2.78394	29.2191	-5.10585	-2.78394	-14.2144	-21.0413
chr17:27546513-27546691	-2.89757	1.07377	-5.74796	7.77457e-06	0.00076708	32.4047	30.0494	27.7711	8.0164	0	0	1	64773	906	0.200403	0.022431	0	5.35011	3.69509	178	Down2	.	.	CRYBA1,MYO18A,RP11-22N12.2	ENSG00000108255.3,ENSG00000196535.10,ENSG00000264050.1	RP11-22N12.2	ENSG00000264050.1	21710	Dis5 (5' distal regions)	2.89757	16.3736	-5.10932	-2.89757	-14.8046	-18.3561
chr12:25996721-25996802	-2.35243	0.820255	-4.80452	7.79877e-05	0.00391808	59.342	66.0346	22.8855	0	0	10.7577	1	68131.5	907.5	0.412797	0.0318104	0	5.82216	3.76064	81	Down2	.	.	RP11-443N24.1,RP11-443N24.2,RP11-443N24.3,RP11-443N24.4	ENSG00000255725.1,ENSG00000256256.1,ENSG00000256440.1,ENSG00000256686.1	RP11-443N24.3	ENSG00000256440.1	9605	Dis5 (5' distal regions)	2.35243	26.5033	-4.10797	-2.35243	-9.66374	-13.9098
chr16:67917758-67917839	-2.35243	0.820255	-4.80452	7.79877e-05	0.00391808	59.342	66.0346	22.8855	0	0	10.7577	1	68131.5	907.5	0.412797	0.0318104	0	5.82216	3.76064	81	Down2	CTC-479C5.10,EDC4,NRN1L	ENSG00000038358.10,ENSG00000188038.3,ENSG00000263126.1	.	.	NRN1L	ENSG00000188038.3	870	Promoter.Up	2.35243	26.5033	-4.10797	-2.35243	-9.66374	-13.9098
chr9:131905358-131905455	-2.37327	1.74796	-5.10426	3.7239e-05	0.00231041	59.4643	110.284	63.7018	0	9.9597	26.9498	1	68106	909	0.230412	0.0201542	0.292945	6.42387	4.34562	97	Down2	PPP2R4	ENSG00000119383.15	.	.	PPP2R4	ENSG00000119383.15	1054	Promoter.Down	2.37327	45.06	-4.429	-2.37327	-10.5112	-17.4836
chr21:35856260-35856441	-2.45607	3.03826	-5.90505	5.33464e-06	0.000595861	79.6691	82.7439	153.623	23.6505	10.675	19.257	1	68811	910	0.209462	0.0109244	0.0595398	6.80217	4.81134	181	Down2	.	.	KCNE1,RCAN1	ENSG00000159200.13,ENSG00000180509.7	KCNE1	ENSG00000180509.7	24358	Intron	2.45607	61.6031	-5.27289	-2.45607	-12.9506	-23.267
chr15:36793433-36793518	-2.5025	0.872601	-4.78525	8.17958e-05	0.00404926	45.2395	50.3416	43.617	16.7872	0	0	1	65479.5	911.5	0.167506	0.0108299	0	5.83508	3.87944	85	Down2	.	.	RP11-475A13.1	ENSG00000259737.2	RP11-475A13.1	ENSG00000259737.2	30216	Dis5 (5' distal regions)	2.5025	25.9976	-4.08727	-2.5025	-10.2284	-14.6401
chr6:80423548-80423633	-2.5025	0.872601	-4.78525	8.17958e-05	0.00404926	45.2395	50.3416	43.617	16.7872	0	0	1	65479.5	911.5	0.167506	0.0108299	0	5.83508	3.87944	85	Down2	.	.	.	.	SH3BGRL2	ENSG00000198478.6	82548	Dis3 (3' distal regions)	2.5025	25.9976	-4.08727	-2.5025	-10.2284	-14.6401
chr9:127267774-127267901	-2.10182	2.34168	-5.34224	2.07871e-05	0.00153662	75.6961	58.9631	102.174	11.2355	15.214	20.5837	1	67442	913	0.231874	0.0715136	0.0756868	6.45889	4.70929	127	Down2	NR5A1	ENSG00000136931.5	.	.	NR5A1	ENSG00000136931.5	1614	Promoter.Down	2.10182	47.311	-4.68221	-2.10182	-9.84114	-16.5729
chr17:44270776-44270859	-2.27512	0.751744	-4.82704	7.37638e-05	0.00376986	34.7472	38.666	44.668	0	11.6396	0	1	67814	914	0.211623	0.0314009	0	5.64252	3.77995	83	Down2	KANSL1	ENSG00000120071.8	.	.	KANSL1	ENSG00000120071.8	387	Promoter.Up	2.27512	21.6201	-4.13216	-2.27512	-9.40115	-12.7338
chr2:43832373-43832482	-2.62128	0.999504	-5.06021	4.14999e-05	0.0024984	70.5571	68.7002	17.0066	0	0	7.9943	1	67489	915	0.356438	0.00782795	0	5.81758	3.69453	109	Down2	.	.	PLEKHH2,THADA,Y_RNA	ENSG00000115970.14,ENSG00000152527.9,ENSG00000207411.1	THADA	ENSG00000115970.14	9188	Dis5 (5' distal regions)	2.62128	27.3764	-4.38195	-2.62128	-11.4863	-16.6891
chr17:73749849-73749995	-1.94734	2.56172	-4.94495	5.5128e-05	0.00307109	59.2607	80.5983	88.8771	9.7734	19.8511	23.8734	1	66280	916	0.208018	0.0284867	0.0535024	6.42722	4.8032	146	Down2	ITGB4	ENSG00000132470.9	.	.	ITGB4	ENSG00000132470.9	570	Promoter.Up	1.94734	47.039	-4.25863	-1.94734	-8.29301	-13.9455
chr22:37153770-37153929	-2.20221	2.21889	-5.25645	2.56372e-05	0.00176898	90.6925	60.5524	42.7483	8.9743	6.076	16.4411	1	67807	917	0.261547	0.0998043	0.0789748	6.18743	4.38041	159	Down2	.	.	IFT27	ENSG00000100360.10	IFT27	ENSG00000100360.10	3023	TES (transcription end sites)	2.20221	37.5808	-4.59113	-2.20221	-10.1106	-16.0392
chr1:159773899-159774014	-2.608	0.935	-5.55519	1.2383e-05	0.0010573	25.0784	65.1158	32.2386	0	0	7.5772	1	68209	918	0.316615	0.0718051	0	5.61167	3.68371	115	Down2	FCRL6	ENSG00000181036.9	.	.	FCRL6	ENSG00000181036.9	1685	Promoter.Down	2.608	21.6683	-4.90717	-2.608	-12.7979	-17.3465
chr3:14715409-14715503	-2.55881	0.894832	-5.60156	1.10678e-05	0.000984035	30.6811	56.9021	46.0144	0	0	9.27	1	69140	919	0.337975	0.0644011	0	5.76008	3.72618	94	Down2	C3orf20	ENSG00000131379.5	.	.	C3orf20	ENSG00000131379.5	1104	Promoter.Up	2.55881	23.8113	-4.95594	-2.55881	-12.6813	-17.6859
chr7:44280708-44280851	-2.72645	1.52782	-5.94882	4.80542e-06	0.000552835	53.7813	52.3659	43.2103	9.9784	0	6.0936	1	68817	920	0.272875	0.00793144	0.108896	5.91541	3.95872	143	Down2	CAMK2B	ENSG00000058404.15	.	.	CAMK2B	ENSG00000058404.15	1055	Promoter.Down	2.72645	27.5716	-5.31827	-2.72645	-14.5	-21.111
chr5:111756035-111756202	-2.47634	1.93894	-5.88075	5.6537e-06	0.00061318	92.1044	38.4345	40.7005	8.5444	5.7849	5.2178	1	68406	921	0.245406	0.016943	0.0184316	5.99675	4.10554	167	Down2	EPB41L4A,EPB41L4A-AS2	ENSG00000129595.8,ENSG00000268358.1	.	.	EPB41L4A-AS2	ENSG00000268358.1	755	Promoter.Up	2.47634	31.7978	-5.24767	-2.47634	-12.995	-19.6984
chr20:34051685-34051827	-2.06253	2.14711	-4.91709	5.90526e-05	0.00322142	60.93	82.8687	47.8661	10.0487	20.4103	6.1365	1	66859	922	0.244199	0.0698141	0.101742	6.1953	4.47314	142	Down2	CEP250	ENSG00000126001.11	.	.	CEP250	ENSG00000126001.11	1595	Promoter.Up	2.06253	38.0434	-4.22876	-2.06253	-8.72196	-13.8814
chrX:118139025-118139122	-2.04919	1.69103	-4.93491	5.65115e-05	0.00311934	79.2858	44.1138	70.072	14.7104	9.9597	8.9833	1	67015	923	0.251538	0.0364372	0.0236137	6.20245	4.44884	97	Down2	.	.	LONRF3	ENSG00000175556.12	LONRF3	ENSG00000175556.12	28730	Intron	2.04919	37.8542	-4.24786	-2.04919	-8.70467	-13.8355
chr2:175442857-175442998	-2.88031	0.521992	-6.72222	7.86076e-07	0.000173107	20.454	22.7608	30.6762	0	0	0	1	67495	924	0.271511	0.0301005	0	5.13455	3.4273	141	Down2	.	.	AC018890.6,WIPF1	ENSG00000115935.12,ENSG00000236449.1	WIPF1	ENSG00000115935.12	7320	Intron	2.88031	12.3152	-6.10454	-2.88031	-17.583	-19.7694
chr11:93811113-93811287	-2.59616	1.68893	-5.97309	4.53525e-06	0.000532087	55.2494	36.8883	39.0631	0	11.1044	5.0079	1	67911	925	0.245296	0.0169314	0.175753	5.7525	3.95213	174	Down2	.	.	RP11-715G18.3	ENSG00000227593.2	RP11-715G18.3	ENSG00000227593.2	21975	Intron	2.59616	24.5522	-5.3434	-2.59616	-13.8723	-19.5243
chr11:32915139-32915220	-2.37464	1.07809	-4.47837	0.000174993	0.00703527	83.0788	52.8276	38.1424	0	23.854	0	1	65999	926	0.251282	0.0937618	0	6.05149	3.98927	81	Down2	QSER1	ENSG00000060749.10	.	.	QSER1	ENSG00000060749.10	333	Promoter.Down	2.37464	32.9838	-3.75698	-2.37464	-8.92146	-13.6612
chr6:37293612-37293759	-2.99358	1.07633	-6.37312	1.76434e-06	0.00029216	39.2384	21.8318	54.6449	0	6.572	0	1	68066	927	0.359469	0.101804	0	5.56712	3.6566	147	Down2	.	.	RNF8	ENSG00000112130.12	RNF8	ENSG00000112130.12	27990	Intron	2.99358	20.3812	-5.75342	-2.99358	-17.2233	-22.9075
chr10:98479654-98479847	-1.92494	3.25953	-5.20661	2.89658e-05	0.0019285	109.583	72.0564	102.451	22.18	30.0338	18.0596	1	66208	928	0.225283	0.0191524	0.0566972	6.70187	5.08025	193	Down2	PIK3AP1	ENSG00000155629.10	.	.	PIK3AP1	ENSG00000155629.10	425	Promoter.Down	1.92494	59.0606	-4.53811	-1.92494	-8.73559	-15.537
chr7:127348925-127349009	-2.27512	0.751744	-4.82704	7.37638e-05	0.00376986	34.3336	38.2057	44.1362	0	11.501	0	1	67792	929	0.211308	0.0313906	0	5.629	3.77697	84	Down2	.	.	SND1	ENSG00000197157.6	SND1	ENSG00000197157.6	9600	Intron	2.27512	21.3627	-4.13216	-2.27512	-9.40115	-12.6871
chr3:131748174-131748403	-3.14374	1.48014	-6.39488	1.67689e-06	0.000282233	62.9699	32.7001	21.5863	0	0	7.6103	1	67687	930	0.324086	0.1161	0	5.5537	3.68458	229	Down2	.	.	CPNE4	ENSG00000196353.7	CPNE4	ENSG00000196353.7	5442	Intron	3.14374	20.8111	-5.77549	-3.14374	-18.1566	-24.3059
chr6:24521306-24521410	-2.84022	1.08442	-5.27095	2.47435e-05	0.0017333	92.4365	51.4308	29.7071	13.7203	0	0	1	67090	931	0.377096	0.154262	0	5.99546	3.82268	104	Down2	ALDH5A1	ENSG00000112294.8	.	.	ALDH5A1	ENSG00000112294.8	1457	Promoter.Up	2.84022	31.2158	-4.60654	-2.84022	-13.0836	-19.7309
chr6:150247380-150247551	-2.07606	2.91854	-5.10134	3.75072e-05	0.00232299	140.547	75.0709	68.6564	16.689	22.5985	15.2873	1	68052	932	0.214455	0.0258656	0.0234641	6.65867	4.84713	171	Down2	.	.	RAET1E,RAET1G,RP11-244K5.6,RP11-244K5.7,RP11-350J20.9,ULBP1,ULBP2	ENSG00000111981.4,ENSG00000131015.4,ENSG00000164520.7,ENSG00000203722.3,ENSG00000215094.3,ENSG00000216621.4,ENSG00000216906.2	RAET1G	ENSG00000203722.3	3123	Dis5 (5' distal regions)	2.07606	56.4748	-4.42589	-2.07606	-9.18841	-16.1668
chr8:37853918-37854051	-1.68541	2.58454	-4.45781	0.000184151	0.00730019	79.5093	80.4331	74.3347	21.4573	21.7914	19.6551	1	65366	933	0.192718	0.00335237	0.00440484	6.47263	4.98694	133	Down2	.	.	ADRB3,EIF4EBP1,KB-1836B5.3	ENSG00000187840.4,ENSG00000188778.3,ENSG00000270865.1	KB-1836B5.3	ENSG00000270865.1	13330	Dis5 (5' distal regions)	1.68541	49.5301	-3.73482	-1.68541	-6.29472	-10.7234
chr19:39166438-39166563	-1.91127	2.43655	-4.80464	7.79652e-05	0.00391808	107.67	59.9066	79.0921	11.4153	23.1861	20.9131	1	66478	934	0.198644	0.0791705	0.0297392	6.50674	4.84696	125	Down2	.	.	ACTN4,CTB-186G2.4,EIF3K	ENSG00000130402.7,ENSG00000178982.5,ENSG00000267375.1	CTB-186G2.4	ENSG00000267375.1	17684	Intron	1.91127	50.3639	-4.1081	-1.91127	-7.85167	-13.4315
chr9:36103102-36103242	-2.63552	1.50711	-5.44848	1.60452e-05	0.0012836	54.9337	61.1291	35.309	10.1922	6.9006	0	1	68011	935	0.283428	0.0319283	0.0882619	5.91031	3.98615	140	Down2	.	.	GLIPR2	ENSG00000122694.11	GLIPR2	ENSG00000122694.11	33491	Intron	2.63552	28.0774	-4.79465	-2.63552	-12.6364	-18.4941
chr5:121851983-121852152	-2.8612	1.31192	-5.92019	5.14515e-06	0.000579555	56.884	31.6497	29.25	0	0	10.3122	1	67672	936	0.269505	0.023046	0	5.60277	3.75057	169	Down2	.	.	CTC-210G5.1	ENSG00000250328.1	CTC-210G5.1	ENSG00000250328.1	37201	Dis5 (5' distal regions)	2.8612	21.3493	-5.2886	-2.8612	-15.1318	-20.4168
chr6:157254645-157254753	-2.45738	1.13493	-4.51469	0.000159913	0.00661238	35.6052	89.1467	28.6068	0	17.8905	0	1	64194	937	0.298031	0.0632358	0	5.8254	3.89833	108	Down2	ARID1B	ENSG00000049618.17	.	.	ARID1B	ENSG00000049618.17	1853	Promoter.Up	2.45738	28.5415	-3.79612	-2.45738	-9.32849	-13.7169
chr20:39619234-39619457	-2.07271	2.63395	-5.46864	1.52778e-05	0.00123895	56.0422	67.1598	47.105	12.7974	8.6645	11.7226	1	66561	938	0.223715	0.0506803	0.0222466	6.06674	4.44273	223	Down2	.	.	TOP1	ENSG00000198900.5	TOP1	ENSG00000198900.5	38002	Dis5 (5' distal regions)	2.07271	33.9153	-4.81594	-2.07271	-9.98203	-15.4024
chr11:2177775-2177920	-2.48065	0.860423	-5.46997	1.52284e-05	0.00123636	33.1497	22.133	25.5686	0	0	6.0095	1	65859	939	0.249426	0.0410016	0	5.22631	3.64073	145	Down2	INS-IGF2	ENSG00000129965.9	.	.	INS-IGF2	ENSG00000129965.9	1647	Promoter.Down	2.48065	14.4768	-4.81734	-2.48065	-11.9501	-14.2169
chr3:5099556-5099704	-2.14406	2.01759	-5.4085	1.76855e-05	0.00136561	51.9643	72.2811	45.9255	9.6413	6.5276	11.7754	1	67810	940	0.232828	0.0362648	0.0489192	6.05716	4.31863	148	Down2	.	.	AC090955.5,Y_RNA	ENSG00000207283.1,ENSG00000237566.1	Y_RNA	ENSG00000207283.1	28261	Dis5 (5' distal regions)	2.14406	33.0192	-4.75238	-2.14406	-10.1894	-15.6073
chr1:186574972-186575158	-2.35688	1.32409	-5.51662	1.3597e-05	0.00113905	36.1795	23.0056	26.5767	0	5.194	4.6848	1	64986	941	0.208114	0.0411778	0.017572	5.28416	3.7906	186	Down2	.	.	GS1-304P7.1,GS1-304P7.2	ENSG00000228238.1,ENSG00000233196.2	GS1-304P7.1	ENSG00000233196.2	24649	Dis5 (5' distal regions)	2.35688	15.9401	-4.86656	-2.35688	-11.4699	-14.0956
chr16:88695137-88695331	-2.24521	2.89103	-5.55602	1.2358e-05	0.00105643	99.1072	55.1423	92.3676	14.7104	24.8991	8.9833	1	67341	942	0.267124	0.0202459	0.116656	6.50335	4.70995	194	Down2	ZC3H18	ENSG00000158545.11	.	.	ZC3H18	ENSG00000158545.11	81	Promoter.Up	2.24521	49.2016	-4.90805	-2.24521	-11.0196	-18.7412
chr17:76418051-76418332	-2.34515	2.6477	-6.21491	2.55744e-06	0.000368515	58.1594	38.0697	50.576	5.078	10.3141	9.303	1	67188	943	0.238877	0.0419869	0.0243118	5.88501	4.23622	281	Down2	PGS1	ENSG00000087157.14	.	.	PGS1	ENSG00000087157.14	1748	Promoter.Down	2.34515	28.5834	-5.59219	-2.34515	-13.1145	-19.2921
chr13:45621615-45621742	-2.39237	1.59218	-5.48672	1.46208e-05	0.00119936	60.5569	50.5398	43.7887	0	7.607	13.7225	1	68715	944	0.244306	0.042034	0.146422	5.95443	4.07991	127	Down2	.	.	GPALPP1,RP11-321C24.1	ENSG00000133114.13,ENSG00000223732.2	GPALPP1	ENSG00000133114.13	16276	Intron	2.39237	29.3692	-4.83503	-2.39237	-11.5672	-17.1475
chr8:143627065-143627213	-2.71356	1.5497	-5.56525	1.20847e-05	0.00103933	71.451	50.5968	33.4004	9.6413	6.5276	0	1	68336	945	0.276069	0.105376	0.0861661	5.92164	3.96307	148	Down2	.	.	BAI1	ENSG00000181790.6	BAI1	ENSG00000181790.6	2203	TES (transcription end sites)	2.71356	28.6029	-4.91776	-2.71356	-13.3446	-19.6344
chr17:7426547-7426631	-2.35243	0.820255	-4.80452	7.79877e-05	0.00391808	57.2226	63.6762	22.0681	0	0	10.3735	1	67913	946	0.405829	0.0318687	0	5.78057	3.75197	84	Down2	.	.	EIF4A1,POLR2A,SENP3,SENP3-EIF4A1,SLC35G6,TNFSF12,TNFSF12-TNFSF13,TNFSF13,Y_RNA,ZBTB4	ENSG00000161955.12,ENSG00000161956.8,ENSG00000161960.10,ENSG00000174282.7,ENSG00000181222.10,ENSG00000201489.1,ENSG00000239697.6,ENSG00000248871.1,ENSG00000259224.1,ENSG00000265500.1	POLR2A	ENSG00000181222.10	11713	Dis5 (5' distal regions)	2.35243	25.5567	-4.10797	-2.35243	-9.66374	-13.7628
chr15:74243562-74243776	-2.30895	3.27328	-5.32356	2.17573e-05	0.00158092	148.244	79.982	83.7351	13.3356	9.0288	40.7186	1	67419	947	0.20501	0.0132102	0.0917594	6.7929	4.86095	214	Down2	.	.	LOXL1,PML,STOML1	ENSG00000067221.9,ENSG00000129038.11,ENSG00000140464.15	LOXL1	ENSG00000129038.11	3393	Intron	2.30895	62.5073	-4.6624	-2.30895	-10.7653	-19.4079
chr1:33761225-33761362	-2.75262	1.00351	-5.36975	1.94375e-05	0.00147682	35.0854	39.0423	31.5719	10.4154	0	0	1	66017	948	0.203915	0.0309052	0	5.5201	3.75292	137	Down2	.	.	A3GALT2,PHC2,RP11-415J8.3,RP11-415J8.7,ZNF362	ENSG00000134686.12,ENSG00000160094.10,ENSG00000184389.8,ENSG00000225313.2,ENSG00000270115.1	RP11-415J8.3	ENSG00000225313.2	11606	Intron	2.75262	19.3525	-4.71136	-2.75262	-12.9686	-16.9709
chr14:24766133-24766276	-2.66929	1.48519	-5.7716	7.34494e-06	0.000738016	40.3359	52.3659	47.5313	9.9784	0	6.0936	1	68287	949	0.264141	0.0290583	0.108896	5.84011	3.95872	143	Down2	.	.	ADCY4,CIDEB,DHRS1,LTB4R,LTB4R2,NOP9,RABGGTA,RIPK3,RP11-934B9.3,TGM1	ENSG00000092295.7,ENSG00000100949.10,ENSG00000129465.11,ENSG00000129467.9,ENSG00000136305.7,ENSG00000157379.9,ENSG00000196943.8,ENSG00000213903.4,ENSG00000213906.5,ENSG00000258973.1,ENSG00000272658.1	DHRS1	ENSG00000157379.9	2271	Intron	2.66929	26.0509	-5.13401	-2.66929	-13.7041	-19.6268
chr6:143748429-143748598	-1.95717	2.78122	-5.09906	3.77184e-05	0.00233201	91.0144	75.9593	69.4689	16.8865	11.433	25.7804	1	66924	950	0.20469	0.0258454	0.098148	6.47782	4.81738	169	Down2	.	.	ADAT2,PEX3,RP1-20N2.7	ENSG00000034693.10,ENSG00000189007.11,ENSG00000270655.1	ADAT2	ENSG00000189007.11	14517	Exon	1.95717	48.4237	-4.42345	-1.95717	-8.65744	-14.6651
chr19:17886190-17886330	-2.12134	2.63607	-5.32258	2.18092e-05	0.00158092	68.6672	84.0526	114.754	10.1922	27.6025	18.6724	1	67762	951	0.216214	0.0576725	0.116171	6.61672	4.84321	140	Down2	FCHO1	ENSG00000130475.10	.	.	FCHO1	ENSG00000130475.10	637	Promoter.Up	2.12134	53.9902	-4.66136	-2.12134	-9.88835	-17.2085
chr3:101355127-101355282	-3.37058	1.86186	-5.70832	8.55292e-06	0.000814465	93.0329	69.0168	63.784	36.8236	0	0	1	63311	952	0.153774	0.0229692	0	6.41179	4.14231	155	Down2	.	.	PCNP,RP11-454H13.1,RPL24,Y_RNA,ZBTB11	ENSG00000066422.4,ENSG00000081154.7,ENSG00000114391.8,ENSG00000201121.1,ENSG00000201511.1,ENSG00000212319.1,ENSG00000243396.1	Y_RNA	ENSG00000212319.1	7877	Dis5 (5' distal regions)	3.37058	43.7762	-5.06789	-3.37058	-17.0817	-28.2028
chr7:150808220-150808314	-2.04658	1.68099	-4.92613	5.7749e-05	0.0031679	71.5892	45.5217	78.8818	15.1799	10.2775	9.27	1	66942	953	0.252873	0.0285215	0.0238888	6.22141	4.47188	94	Down2	AGAP3	ENSG00000133612.14	.	.	AGAP3	ENSG00000133612.14	958	Promoter.Up	2.04658	38.4534	-4.23846	-2.04658	-8.67434	-13.845
chr21:35975411-35975588	-2.12552	3.29975	-5.18714	3.03827e-05	0.00199629	152.076	72.5261	125.676	24.185	38.2068	14.7691	1	66869	954	0.242922	0.0533502	0.130991	6.93976	5.13818	177	Down2	.	.	RCAN1	ENSG00000159200.13	RCAN1	ENSG00000159200.13	10555	Intron	2.12552	71.2399	-4.51737	-2.12552	-9.60175	-17.8475
chr8:145792672-145792848	-2.69837	1.7753	-5.54844	1.25872e-05	0.00106704	60.0838	48.6254	38.6192	8.1075	10.9783	0	1	68181	955	0.243619	0.0640499	0.0714974	5.88809	4.03566	176	Down2	.	.	ARHGAP39,C8orf82,CTD-2517M22.9,LRRC14,LRRC24,RECQL4	ENSG00000147799.7,ENSG00000160957.8,ENSG00000160959.3,ENSG00000213563.2,ENSG00000254402.2,ENSG00000255456.1	CTD-2517M22.9	ENSG00000255456.1	16577	Promoter.Up	2.69837	27.7357	-4.90007	-2.69837	-13.2222	-19.2836
chr11:46391137-46391297	-2.75906	1.78659	-5.74222	7.88267e-06	0.000771642	84.1173	40.116	46.343	8.9182	0	10.8922	1	68765	956	0.225516	0.0423251	0.0475755	6.02408	4.05399	160	Down2	DGKZ	ENSG00000149091.11	.	.	DGKZ	ENSG00000149091.11	1935	Promoter.Up	2.75906	31.7311	-5.10333	-2.75906	-14.0804	-21.3312
chr17:48217375-48217585	-1.77697	3.57232	-5.18989	3.01784e-05	0.00198981	96.134	112.07	102.984	20.3845	41.4037	24.8965	1	66144	957	0.157875	0.0194547	0.0561301	6.83671	5.2739	210	Down2	.	.	COL1A1,PDK2,PPP1R9B,RP11-893F2.13,RP11-893F2.14,RP5-875H18.4,SAMD14,SGCA	ENSG00000005882.7,ENSG00000108819.9,ENSG00000108821.9,ENSG00000108823.11,ENSG00000167100.10,ENSG00000250282.1,ENSG00000253730.1,ENSG00000261959.1	PPP1R9B	ENSG00000108819.9	4933	Exon	1.77697	66.3122	-4.5203	-1.77697	-8.03246	-14.6841
chr1:207155597-207155698	-2.06078	1.69483	-5.01883	4.59503e-05	0.00269484	47.5911	63.5501	73.4147	14.1279	9.5652	8.6275	1	67474	958	0.264004	0.0428967	0.0232543	6.15912	4.41972	101	Down2	.	.	FCAMR,PIGR	ENSG00000162896.5,ENSG00000162897.10	FCAMR	ENSG00000162897.10	11627	Dis5 (5' distal regions)	2.06078	36.1461	-4.33771	-2.06078	-8.93908	-14.0336
chr12:110213159-110213310	-2.08289	2.79655	-4.96938	5.19045e-05	0.00293104	146.429	70.845	77.7499	28.3493	19.1938	11.5414	1	66603	959	0.199105	0.0268622	0.116321	6.70487	4.89094	151	Down2	.	.	FAM222A,TRPV4	ENSG00000111199.6,ENSG00000139438.5	TRPV4	ENSG00000111199.6	39292	Promoter.Up	2.08289	59.0181	-4.28479	-2.08289	-8.92477	-15.8708
chr12:50038469-50038606	-2.30321	2.65409	-5.67267	9.32057e-06	0.000865521	112.273	93.7016	94.7157	31.2463	7.0517	19.0813	1	68660	960	0.191691	0.00307486	0.149294	6.79014	4.81539	137	Down2	.	.	FAM186B,FMNL3,PRPF40B,RP11-133N21.7	ENSG00000110844.9,ENSG00000135436.4,ENSG00000161791.9,ENSG00000257243.1	PRPF40B	ENSG00000110844.9	2051	Exon	2.30321	59.6783	-5.03056	-2.30321	-11.5864	-20.659
chr8:144594832-144594985	-2.73459	2.21725	-5.25789	2.55467e-05	0.0017671	119.382	76.9108	52.5019	18.6525	0	17.0858	1	68471	961	0.22587	0.108145	0.0243962	6.48704	4.36827	153	Down2	.	.	7SK,GSDMD,RP11-661A12.5,ZC3H3	ENSG00000014164.6,ENSG00000104518.6,ENSG00000254144.2,ENSG00000254859.1	ZC3H3	ENSG00000014164.6	4822	Intron	2.73459	47.4222	-4.59266	-2.73459	-12.559	-21.1626
chr19:6504868-6505031	-3.05259	2.23342	-5.62105	1.0558e-05	0.000949409	112.058	65.6294	75.8168	35.0163	5.9269	0	1	65357	962	0.202081	0.0416069	0.231182	6.54383	4.33474	163	Down2	.	.	CRB3,CTD-2396E7.10,CTD-2396E7.7,CTD-2396E7.9,DENND1C,SLC25A23,TNFSF9,TUBB4A	ENSG00000104833.6,ENSG00000125648.10,ENSG00000125657.3,ENSG00000130545.11,ENSG00000205744.5,ENSG00000268191.1,ENSG00000268203.1,ENSG00000268742.1	TUBB4A	ENSG00000104833.6	2009	Dis5 (5' distal regions)	3.05259	49.0746	-4.97642	-3.05259	-15.191	-25.8188
chr17:47392970-47393158	-2.12343	2.94915	-5.55932	1.22594e-05	0.00105181	102.27	62.5923	88.742	22.7699	15.4163	13.905	1	67151	963	0.253579	0.041086	0.0270088	6.55129	4.80053	188	Down2	.	.	RNU7-135P,RP11-1079K10.3,ZNF652	ENSG00000198740.4,ENSG00000248714.2,ENSG00000251964.1	RNU7-135P	ENSG00000251964.1	10106	Intron	2.12343	50.9493	-4.91153	-2.12343	-10.4293	-17.8922
chr4:1748086-1748232	-2.26672	2.05024	-5.42302	1.70709e-05	0.00133795	59.2607	51.2899	67.7159	19.5468	6.617	5.9683	1	66349	964	0.210875	0.0397815	0.0197591	6.12637	4.36814	146	Down2	TACC3	ENSG00000013810.14	.	.	TACC3	ENSG00000013810.14	1920	Promoter.Down	2.26672	35.0664	-4.76774	-2.26672	-10.8071	-16.8278
chr3:194294630-194294736	-2.55078	1.44692	-5.01134	4.68062e-05	0.00272994	108.831	40.3683	46.6345	13.4614	9.114	0	1	67609	965	0.220806	0.0423248	0.0981252	6.14024	4.11268	106	Down2	.	.	AC046143.6,TMEM44	ENSG00000145014.13,ENSG00000232873.1	AC046143.6	ENSG00000232873.1	9900	Dis5 (5' distal regions)	2.55078	36.4015	-4.3297	-2.55078	-11.0441	-17.3712
chr1:109654809-109654903	-2.55881	0.894832	-5.41326	1.74816e-05	0.00135428	30.6811	56.9021	46.0144	0	10.2775	0	1	69095	966	0.324777	0.0644011	0	5.76008	3.74978	94	Down2	C1orf194,KIAA1324	ENSG00000116299.12,ENSG00000179902.8	.	.	C1orf194	ENSG00000179902.8	467	Promoter.Up	2.55881	23.9792	-4.75742	-2.55881	-12.1733	-17.0132
chr8:144467358-144467469	-2.26007	2.30581	-5.35739	2.00324e-05	0.0015091	138.571	67.4623	89.0677	25.7102	17.407	7.8502	1	68281	967	0.2358	0.0785506	0.114752	6.71772	4.74074	111	Down2	.	.	MAFA,RHPN1,RP11-909N17.2,RP11-909N17.3,TOP1MT	ENSG00000158106.8,ENSG00000182759.3,ENSG00000184428.8,ENSG00000253931.1,ENSG00000254338.1	RHPN1	ENSG00000158106.8	5851	TES (transcription end sites)	2.26007	57.6781	-4.69827	-2.26007	-10.6184	-18.7784
chr12:123755734-123755871	-2.26007	2.24879	-5.13328	3.46759e-05	0.00218967	77.1879	85.8931	63.1438	31.2463	7.0517	6.3604	1	65424	968	0.185742	0.0312589	0.0203825	6.42026	4.54816	137	Down2	CDK2AP1	ENSG00000111328.2	.	.	CDK2AP1	ENSG00000111328.2	46	Promoter.Up	2.26007	45.1472	-4.45997	-2.26007	-10.0798	-16.7743
chr19:584465-584670	-2.12588	2.38271	-5.57133	1.1908e-05	0.00102911	60.963	41.7467	51.2411	6.9606	9.4252	12.7519	1	66587	969	0.233747	0.0523277	0.0642617	5.94429	4.3458	205	Down2	.	.	AC005559.2,AC005559.3,AC009005.2,BSG,CDC34,GZMM,HCN2,LLNLR-299G3.1,POLRMT	ENSG00000099804.4,ENSG00000099821.9,ENSG00000099822.2,ENSG00000172270.14,ENSG00000197540.3,ENSG00000266939.1,ENSG00000267036.1,ENSG00000267751.1,ENSG00000272448.1	HCN2	ENSG00000099822.2	5224	Promoter.Down	2.12588	30.5147	-4.92416	-2.12588	-10.4682	-15.6867
chr16:70429405-70429564	-3.20858	1.21352	-6.39803	1.66462e-06	0.000282213	60.4616	26.9122	42.7483	8.9743	0	0	1	68079	970	0.359749	0.106533	0	5.71039	3.71903	159	Down2	ST3GAL2	ENSG00000157350.8	.	.	ST3GAL2	ENSG00000157350.8	1743	Promoter.Up	3.20858	23.1827	-5.77869	-3.20858	-18.5413	-25.6521
chr4:52762101-52762240	-2.76367	1.5196	-5.77964	7.2045e-06	0.000730101	76.0773	30.7845	53.3445	10.2656	0	6.2689	1	67942	971	0.290222	0.108164	0.110276	5.93967	3.97032	139	Down2	.	.	DCUN1D4,RP11-365H22.2	ENSG00000109184.10,ENSG00000272576.1	DCUN1D4	ENSG00000109184.10	3264	Intron	2.76367	29.4568	-5.1424	-2.76367	-14.2119	-21.086
chr1:110186052-110186211	-2.33127	2.52449	-5.58268	1.15851e-05	0.00101229	78.6001	94.1927	69.9518	26.9229	12.152	5.4804	1	67635	972	0.20818	0.0335923	0.162958	6.50992	4.59165	159	Down2	.	.	AMPD2,GNAT2,GSTM1,GSTM2,GSTM4,RP5-1160K1.1,RP5-1160K1.3,RP5-1160K1.6	ENSG00000116337.11,ENSG00000134183.7,ENSG00000134184.8,ENSG00000168765.11,ENSG00000213366.8,ENSG00000225113.1,ENSG00000228703.1,ENSG00000235045.2	RP5-1160K1.1	ENSG00000235045.2	7782	Dis5 (5' distal regions)	2.33127	47.8833	-4.9361	-2.33127	-11.5074	-19.4378
chr11:44058955-44059141	-2.46534	2.46875	-5.41083	1.75852e-05	0.00136083	87.8644	63.2654	59.7975	30.6863	5.194	4.6848	1	64266	973	0.169969	0.0165268	0.0173662	6.32481	4.43919	186	Down2	.	.	ACCS,ACCSL,CTD-2609K8.3	ENSG00000110455.9,ENSG00000205126.2,ENSG00000255165.1	ACCSL	ENSG00000205126.2	10391	Dis5 (5' distal regions)	2.46534	41.9154	-4.75485	-2.46534	-11.7223	-19.138
chr7:25133012-25133172	-2.88931	1.08385	-5.69144	8.90821e-06	0.000835972	36.0503	40.116	27.0334	8.9182	0	0	1	66325	974	0.261007	0.0321082	0	5.48584	3.71766	160	Down2	.	.	CYCS	ENSG00000172115.4	CYCS	ENSG00000172115.4	31697	Dis3 (3' distal regions)	2.88931	18.6863	-5.05021	-2.88931	-14.5916	-18.884
chr9:99619245-99619331	-2.21992	1.903	-4.80726	7.74614e-05	0.00391122	100.605	87.0735	79.0347	0	22.4671	30.3969	1	68528	975	0.194907	0.0277365	0.0905812	6.63329	4.61483	86	Down2	.	.	ZNF782	ENSG00000196597.7	ZNF782	ENSG00000196597.7	2475	Intron	2.21992	53.2629	-4.11091	-2.21992	-9.12592	-15.8289
chr7:149757731-149757829	-1.81546	1.60641	-4.31425	0.000262945	0.00946748	68.6672	54.5796	44.1362	14.5603	9.858	8.8916	1	65896	976	0.236314	0.061779	0.0235231	6.03998	4.44139	98	Down2	RP11-545G3.1	ENSG00000241449.1	.	.	RP11-545G3.1	ENSG00000241449.1	1350	Promoter.Up	1.81546	33.4488	-3.58014	-1.81546	-6.4996	-9.99102
chr5:139015438-139015620	-1.94465	2.74996	-4.91305	5.9644e-05	0.0032443	79.2313	94.0448	50.9264	15.6804	15.9245	14.3634	1	67014	977	0.181673	0.0502109	0.00416134	6.38335	4.70439	182	Down2	.	.	CTB-35F21.1,CTD-3224K15.2,CTD-3224K15.3,CXXC5,UBE2D2	ENSG00000131508.11,ENSG00000171604.7,ENSG00000249526.1,ENSG00000250635.1,ENSG00000272255.1	CTD-3224K15.3	ENSG00000272255.1	8968	Dis5 (5' distal regions)	1.94465	45.0285	-4.22443	-1.94465	-8.21503	-13.6618
chr15:22462316-22462472	-2.77442	1.5497	-5.9478	4.81712e-06	0.000552835	49.2995	48.002	43.5704	9.1469	6.1929	0	1	68875	978	0.251011	0.00794912	0.0841527	5.84955	3.94187	156	Down2	.	.	RP11-2F9.3,RP11-2F9.4,RP11-603B24.6	ENSG00000223877.3,ENSG00000260739.1,ENSG00000271507.1	RP11-2F9.3	ENSG00000223877.3	21468	TES (transcription end sites)	2.77442	26.0353	-5.31721	-2.77442	-14.7522	-21.1241
chr7:48008574-48008666	-2.01959	1.14084	-4.5631	0.000141821	0.00603646	31.348	46.5113	53.7311	0	10.5009	9.4715	1	66639	979	0.22699	0.0434886	0.0244721	5.74887	4.05855	92	Down2	.	.	AC069282.6,HUS1,PKD1L1,SUN3	ENSG00000136273.7,ENSG00000158683.3,ENSG00000164744.8,ENSG00000225507.1	HUS1	ENSG00000136273.7	9466	Exon	2.01959	25.2605	-3.84826	-2.01959	-7.77192	-11.0307
chr11:122652192-122652347	-3.16431	1.63884	-5.50096	1.4124e-05	0.00117214	68.2241	62.1151	47.838	27.6177	0	0	1	63495	980	0.180541	0.0278296	0	6.12116	4.03891	155	Down2	UBASH3B	ENSG00000154127.5	.	.	UBASH3B	ENSG00000154127.5	726	Promoter.Up	3.16431	34.2991	-4.85004	-3.16431	-15.3471	-23.7536
chr20:34149171-34149338	-2.75186	1.74338	-5.35258	2.02689e-05	0.00151689	69.0783	25.623	62.9007	8.5444	11.5699	0	1	64966	981	0.296354	0.0277717	0.0729273	5.90228	4.05958	167	Down2	.	.	C20orf173,ERGIC3,RP3-477O4.16,RP3-477O4.5	ENSG00000125975.9,ENSG00000125991.14,ENSG00000242507.2,ENSG00000268340.1	ERGIC3	ENSG00000125991.14	4790	Intron	2.75186	29.6194	-4.69317	-2.75186	-12.915	-19.1916
chr2:175636432-175636576	-2.65609	1.97964	-5.61302	1.07653e-05	0.00096438	93.4636	44.5733	64.3653	0	6.7089	24.2049	1	67163	982	0.273893	0.104968	0.251222	6.24157	4.22719	144	Down2	.	.	AC018890.4,CHN1,CHRNA1	ENSG00000128656.9,ENSG00000138435.10,ENSG00000237104.1	CHRNA1	ENSG00000138435.10	7232	Intron	2.65609	38.886	-4.96798	-2.65609	-13.1954	-21.1235
chr14:65637815-65637930	-2.27179	1.294	-5.17917	3.09822e-05	0.00202665	33.4379	65.1158	37.6117	0	8.4007	7.5772	1	68112	983	0.213341	0.034493	0.0223947	5.76913	3.96125	115	Down2	.	.	.	.	CTD-2509G16.2	ENSG00000255002.1	51136	Dis5 (5' distal regions)	2.27179	25.3572	-4.50889	-2.27179	-10.2433	-14.5546
chr1:204535031-204535187	-2.06865	1.73351	-5.05515	4.20198e-05	0.00252328	36.9746	54.8595	35.6485	9.1469	6.1929	5.5858	1	65701	984	0.224789	0.0108064	0.0191058	5.71638	4.14298	156	Down2	.	.	MDM4,RP11-430C7.2,RP11-430C7.4	ENSG00000198625.8,ENSG00000236779.1,ENSG00000240710.1	MDM4	ENSG00000198625.8	23114	Dis5 (5' distal regions)	2.06865	24.7347	-4.37655	-2.06865	-9.05353	-12.7702
chr15:73565847-73565936	-2.48065	0.860423	-4.71448	9.74551e-05	0.00461849	54.0079	36.0593	41.6567	16.0327	0	0	1	64823.5	985.5	0.206912	0.0422905	0	5.75934	3.86609	89	Down2	.	.	NEO1,RP11-272D12.2	ENSG00000067141.12,ENSG00000259528.1	NEO1	ENSG00000067141.12	15480	Intron	2.48065	24.6261	-4.0112	-2.48065	-9.95037	-14.0169
chr16:9030459-9030548	-2.48065	0.860423	-4.71448	9.74551e-05	0.00461849	54.0079	36.0593	41.6567	16.0327	0	0	1	64823.5	985.5	0.206912	0.0422905	0	5.75934	3.86609	89	Down2	USP7	ENSG00000187555.10	.	.	USP7	ENSG00000187555.10	0	Promoter.Up	2.48065	24.6261	-4.0112	-2.48065	-9.95037	-14.0169
chr16:58790394-58790546	-2.59809	1.97237	-5.46521	1.54057e-05	0.00124647	50.5968	77.4168	56.9125	0	25.4233	5.7327	1	67234	987	0.190252	0.0344656	0.225955	6.16061	4.21601	152	Down2	.	.	GOT2,RP11-410D17.2	ENSG00000125166.8,ENSG00000245768.2	RP11-410D17.2	ENSG00000245768.2	6813	Intron	2.59809	36.0137	-4.81232	-2.59809	-12.5028	-19.609
chr17:47573856-47573991	-2.08571	2.16935	-4.87541	6.54526e-05	0.00346603	85.4525	79.2415	45.7709	10.5697	21.4686	6.4546	1	67469	988	0.284335	0.0219877	0.103863	6.30029	4.51006	135	Down2	NGFR	ENSG00000064300.4	.	.	NGFR	ENSG00000064300.4	0	Promoter.Up	2.08571	41.493	-4.18407	-2.08571	-8.72678	-14.21
chr20:30743580-30743670	-2.51756	1.67253	-4.99596	4.86134e-05	0.00279858	85.4525	83.2035	75.522	31.7092	0	9.682	1	67038	989	0.163159	0.00771914	0.315367	6.52435	4.39629	90	Down2	.	.	TM9SF4	ENSG00000101337.11	TM9SF4	ENSG00000101337.11	3277	Intron	2.51756	47.5949	-4.31324	-2.51756	-10.8589	-18.3144
chr3:169379991-169380263	-2.11274	4.06048	-6.57599	1.10089e-06	0.000212518	137.839	102.257	129.488	41.968	28.4143	19.2216	1	66900	990	0.213542	0.0173477	0.108106	7.05581	5.30603	272	Down2	MECOM	ENSG00000085276.13	.	.	MECOM	ENSG00000085276.13	916	Promoter.Down	2.11274	76.5312	-5.95825	-2.11274	-12.5882	-23.7851
chr15:89959642-89959779	-2.67255	1.47366	-5.47951	1.48794e-05	0.00121496	63.1537	31.2339	54.1233	10.4154	7.0517	0	1	67441	991	0.28228	0.0463031	0.0890696	5.87316	3.99535	137	Down2	.	.	LINC00925,MIR9-3	ENSG00000207819.1,ENSG00000255571.2	LINC00925	ENSG00000255571.2	29815	Dis3 (3' distal regions)	2.67255	27.663	-4.82742	-2.67255	-12.9015	-18.8016
chr19:14685132-14685321	-2.16323	3.85838	-5.70008	8.7244e-06	0.000823338	213.631	141.503	130.774	67.9483	20.4463	27.6628	1	65741	992	0.178316	0.0215557	0.0845388	7.40175	5.50862	189	Down2	.	.	CLEC17A,DNAJB1,ITGB1P1,NDUFB7,TECR	ENSG00000099795.2,ENSG00000099797.7,ENSG00000132002.3,ENSG00000187912.7,ENSG00000269378.1	NDUFB7	ENSG00000099795.2	2258	Dis5 (5' distal regions)	2.16323	100.328	-5.05926	-2.16323	-10.9444	-21.9514
chr8:140353147-140353352	-2.00889	2.85855	-5.23217	2.72076e-05	0.00184251	93.7893	52.1834	66.312	13.9211	14.1378	17.0025	1	66790	993	0.207555	0.0691052	0.00403273	6.31734	4.68599	205	Down2	.	.	.	.	RP11-398H6.1	ENSG00000254258.1	121908	Intergenic	2.00889	42.891	-4.56531	-2.00889	-9.17123	-15.0626
chr19:55803451-55803601	-3.1151	1.25264	-5.57865	1.16986e-05	0.00102096	96.134	49.9221	20.5969	9.5128	0	0	1	66737	994	0.391241	0.204465	0	5.87792	3.73197	150	Down2	.	.	BRSK1,CTD-2105E13.14,HSPBP1,PPP6R1,SUV420H2,TMEM150B	ENSG00000105063.14,ENSG00000133247.9,ENSG00000133265.6,ENSG00000160469.12,ENSG00000180061.5,ENSG00000268729.1	BRSK1	ENSG00000160469.12	7662	Intron	3.1151	29.361	-4.93187	-3.1151	-15.3633	-22.7732
chr1:521507-521631	-2.18434	2.03208	-5.20872	2.88168e-05	0.00192122	62.0219	77.6439	64.7806	23.0147	7.791	7.0272	1	67027	995	0.1898	0.0127544	0.0213468	6.29687	4.48121	124	Down2	RP5-857K21.2	ENSG00000235146.2	.	.	RP5-857K21.2	ENSG00000235146.2	1379	Promoter.Up	2.18434	40.3799	-4.54035	-2.18434	-9.91769	-16.0348
chr3:15093101-15093272	-2.48144	1.64299	-5.65809	9.65439e-06	0.000884952	56.2187	37.5354	32.5214	0	5.6496	10.1916	1	67682	996	0.235038	0.041916	0.129501	5.69831	3.9508	171	Down2	MRPS25	ENSG00000131368.3	.	.	MRPS25	ENSG00000131368.3	1492	Promoter.Up	2.48144	23.6861	-5.01528	-2.48144	-12.4451	-17.3292
chr19:40697756-40697898	-2.63522	1.90702	-5.37889	1.90087e-05	0.001452	74.47	75.3352	47.8661	10.0487	0	18.4094	1	68947	997	0.280832	0.00336866	0.164992	6.23816	4.22418	142	Down2	MAP3K10	ENSG00000130758.3	.	.	MAP3K10	ENSG00000130758.3	105	Promoter.Up	2.63522	37.6882	-4.72105	-2.63522	-12.441	-19.7511
chr1:237720-237808	-2.56084	0.894832	-4.89053	6.30547e-05	0.00337658	54.6216	36.4691	49.1517	16.2149	0	0	1	65790	998	0.232921	0.0316498	0	5.83234	3.86935	88	Down2	.	.	.	.	RP11-34P13.13	ENSG00000241860.2	63858	Promoter.Up	2.56084	26.0762	-4.20028	-2.56084	-10.7562	-15.4093
chr19:3852841-3852932	-2.6989	0.969408	-5.13291	3.47073e-05	0.00218967	73.9492	35.2668	47.5313	15.6804	0	0	1	66568.5	999.5	0.292311	0.0861533	0	5.9313	3.85972	91	Down2	.	.	ATCAY,ZFR2	ENSG00000105278.6,ENSG00000167654.13	ZFR2	ENSG00000105278.6	2657	Intron	2.6989	28.7379	-4.45958	-2.6989	-12.0359	-17.7327
chr8:104719678-104719769	-2.6989	0.969408	-5.13291	3.47073e-05	0.00218967	73.9492	35.2668	47.5313	15.6804	0	0	1	66568.5	999.5	0.292311	0.0861533	0	5.9313	3.85972	91	Down2	.	.	snoU13	ENSG00000238687.1	snoU13	ENSG00000238687.1	42155	Intron	2.6989	28.7379	-4.45958	-2.6989	-12.0359	-17.7327
chr1:44460595-44460728	-2.9401	2.46673	-5.70476	8.62669e-06	0.0008182	122.878	120.65	102.21	32.186	21.7914	0	1	69373	1001	0.224727	0.00511072	0.117978	6.97328	4.62541	133	Down2	CCDC24	ENSG00000159214.8	.	.	CCDC24	ENSG00000159214.8	338	Promoter.Up	2.9401	66.6192	-5.06416	-2.9401	-14.8891	-27.2482
chr2:122113742-122113887	-2.18855	1.22926	-4.99755	4.84231e-05	0.00279215	39.7796	22.133	34.0914	0	6.6627	6.0095	1	65053	1002	0.229686	0.0465471	0.0200954	5.3953	3.87253	145	Down2	.	.	AC013399.3,CLASP1	ENSG00000074054.13,ENSG00000232723.1	CLASP1	ENSG00000074054.13	31766	Intron	2.18855	18.1127	-4.31495	-2.18855	-9.4435	-12.1002
chr9:34760562-34760684	-2.04001	1.15899	-4.65682	0.000112419	0.00510622	39.3992	26.3056	35.4537	0	7.9187	7.1424	1	65402	1003	0.215007	0.0316883	0.0218186	5.46349	3.93745	122	Down2	.	.	FAM205A	ENSG00000205108.5	FAM205A	ENSG00000205108.5	31098	Dis5 (5' distal regions)	2.04001	19.3699	-3.94916	-2.04001	-8.05631	-10.5456
chr13:113295216-113295313	-2.25896	1.25207	-5.20092	2.93732e-05	0.0019495	39.6429	44.1138	63.7018	0	9.9597	8.9833	1	68662	1004	0.218049	0.0314627	0.0239959	5.88391	4.0344	97	Down2	.	.	ATP11A,C13orf35	ENSG00000068650.14,ENSG00000197595.1	C13orf35	ENSG00000197595.1	6046	Dis5 (5' distal regions)	2.25896	27.7336	-4.53205	-2.25896	-10.2377	-14.9306
chr11:119978983-119979138	-1.92022	2.31004	-4.83353	7.25909e-05	0.00373951	74.4263	62.1151	47.838	9.2059	18.6984	11.2436	1	66756	1005	0.238219	0.0539629	0.0466158	6.15751	4.55311	155	Down2	.	.	TRIM29	ENSG00000137699.12	TRIM29	ENSG00000137699.12	8677	Dis3 (3' distal regions)	1.92022	37.2546	-4.13912	-1.92022	-7.94802	-12.5792
chr22:35826941-35827038	-2.46104	1.45325	-4.7375	9.2057e-05	0.00445241	79.2858	110.284	31.8509	14.7104	0	8.9833	1	67345	1006	0.32191	0.0974652	0.126619	6.275	4.13368	97	Down2	.	.	HMOX1,MCM5	ENSG00000100292.12,ENSG00000100297.11	MCM5	ENSG00000100297.11	19509	Dis3 (3' distal regions)	2.46104	40.8525	-4.03594	-2.46104	-9.93261	-16.1079
chr14:23578585-23578679	-2.85326	1.33568	-5.00605	4.74201e-05	0.00274994	81.8162	91.0434	46.0144	30.3599	0	0	1	64668	1007	0.266784	0.0311102	0	6.34308	4.0721	94	Down2	.	.	ACIN1,C14orf119,CEBPE,SLC7A8	ENSG00000092067.5,ENSG00000092068.14,ENSG00000100813.10,ENSG00000179933.4	CEBPE	ENSG00000092067.5	10147	Dis5 (5' distal regions)	2.85326	41.539	-4.32404	-2.85326	-12.3376	-20.0953
chr19:50773053-50773212	-2.89716	1.10052	-5.55611	1.23553e-05	0.00105643	54.4155	33.6402	23.3173	8.9743	0	0	1	66226	1008	0.3228	0.103433	0	5.52976	3.71903	159	Down2	.	.	CTB-191K22.5,MYH14	ENSG00000105357.11,ENSG00000267815.1	MYH14	ENSG00000105357.11	14810	Promoter.Down	2.89716	20.0579	-4.90815	-2.89716	-14.2197	-18.8185
chr11:71855132-71855233	-2.47104	1.1321	-4.8772	6.51639e-05	0.00345977	57.1093	63.5501	30.5895	0	0	17.255	1	67325	1009	0.309165	0.0318718	0	5.88993	3.88754	101	Down2	.	.	ANAPC15,FOLR1,FOLR3,LAMTOR1,LRTOMT,RP11-807H22.5,RP11-807H22.6,snoU13	ENSG00000110195.7,ENSG00000110200.4,ENSG00000110203.4,ENSG00000149357.5,ENSG00000184154.8,ENSG00000238768.1,ENSG00000255860.2,ENSG00000256518.2	FOLR3	ENSG00000110203.4	4838	Dis5 (5' distal regions)	2.47104	28.084	-4.18599	-2.47104	-10.3438	-15.1397
chr2:118760999-118761138	-2.82525	1.0159	-6.16744	2.86036e-06	0.000392829	20.7483	46.1767	44.4538	0	0	6.2689	1	68316	1010	0.361796	0.0113579	0	5.5319	3.64811	139	Down2	.	.	CCDC93,RP11-98C1.1,RP11-98C1.2	ENSG00000125633.6,ENSG00000272895.1,ENSG00000273185.1	CCDC93	ENSG00000125633.6	2286	Intron	2.82525	19.6079	-5.54358	-2.82525	-15.662	-20.5804
chr5:121751351-121751438	-2.55398	0.900591	-4.83627	7.20998e-05	0.00372253	66.2993	36.8883	42.6143	16.4013	0	0	1	65703	1011	0.239252	0.0423045	0	5.86005	3.87266	87	Down2	.	.	CTD-2280E9.1,SNCAIP	ENSG00000064692.14,ENSG00000249916.1	SNCAIP	ENSG00000064692.14	24521	Intron	2.55398	27.0339	-4.14207	-2.55398	-10.5788	-15.3147
chr22:30031885-30032019	-2.52311	0.894832	-5.39017	1.84932e-05	0.0014172	50.2193	23.9498	23.0562	0	0	6.5028	1	67063	1012	0.272654	0.0109029	0	5.37564	3.65467	134	Down2	.	.	NF2	ENSG00000186575.13	NF2	ENSG00000186575.13	31897	Intron	2.52311	17.288	-4.73299	-2.52311	-11.9418	-15.0726
chr20:33462033-33462132	-1.83783	2.80584	-4.44793	0.000188719	0.00742327	194.21	118.862	99.8638	43.2398	19.5169	35.2072	1	66765	1013	0.176773	0.048304	0.0623812	7.1623	5.39911	99	Down2	ACSS2,GGT7	ENSG00000131067.12,ENSG00000131069.15	.	.	ACSS2	ENSG00000131069.15	614	Promoter.Up	1.83783	85.15	-3.72418	-1.83783	-6.84441	-13.2457
chr15:41896124-41896321	-2.35264	2.53396	-5.44014	1.63743e-05	0.00130338	97.598	54.3025	53.3219	21.7296	4.904	8.8465	1	66335	1014	0.232756	0.00539258	0.111864	6.26171	4.42802	197	Down2	.	.	MGA,RP11-380D11.2,TCEB1P2,TYRO3	ENSG00000092445.7,ENSG00000174197.12,ENSG00000259838.1,ENSG00000260926.2	RP11-380D11.2	ENSG00000260926.2	5802	Dis5 (5' distal regions)	2.35264	40.1171	-4.78584	-2.35264	-11.2593	-18.1728
chr21:47645192-47645279	-2.68605	1.91794	-5.01154	4.67823e-05	0.00272994	132.599	86.0726	106.536	49.2039	11.1044	0	1	65113	1015	0.181906	0.059656	0.340824	6.87828	4.59455	87	Down2	.	.	AP001468.58,AP001469.5,AP001469.7,AP001469.9,LSS,MCM3AP,SPATC1L	ENSG00000160284.10,ENSG00000160285.10,ENSG00000160294.6,ENSG00000223901.1,ENSG00000228137.1,ENSG00000228404.1,ENSG00000239415.1	LSS	ENSG00000160285.10	3398	Exon	2.68605	64.2525	-4.32992	-2.68605	-11.6304	-21.1044
chr20:4066021-4066113	-3.13343	1.41682	-5.55356	1.24318e-05	0.00105837	125.392	46.5113	87.313	31.0199	0	0	1	65437	1016	0.327639	0.106068	0	6.51483	4.07976	92	Down2	.	.	RP11-352D3.2,SMOX	ENSG00000088826.13,ENSG00000205300.3	RP11-352D3.2	ENSG00000205300.3	10209	Dis5 (5' distal regions)	3.13343	48.3727	-4.90546	-3.13343	-15.3709	-26.0305
chr6:132990922-132991100	-2.75971	1.7851	-5.76791	7.41031e-06	0.000742484	43.2063	54.089	48.5995	8.0164	10.8549	0	1	68587	1017	0.241675	0.0321142	0.0711854	5.88808	4.03059	178	Down2	.	.	TAAR1,TAAR2,VNN1	ENSG00000112299.7,ENSG00000146378.5,ENSG00000146399.1	TAAR1	ENSG00000146399.1	23780	Dis5 (5' distal regions)	2.75971	27.461	-5.13016	-2.75971	-14.1577	-20.5889
chr5:170845835-170845917	-2.62443	0.406679	-5.28501	2.39066e-05	0.0017	35.171	78.2751	15.0709	0	0	0	1	69158	1018	0.230766	0.222988	0	5.56283	3.4273	82	Down2	FGF18	ENSG00000156427.7	.	.	FGF18	ENSG00000156427.7	744	Promoter.Up	2.62443	21.4195	-4.62148	-2.62443	-12.1287	-16.3814
chr15:27908186-27908267	-1.65157	1.52375	-3.81305	0.000908137	0.0243906	83.0788	52.8276	45.7709	17.6162	11.927	10.7577	1	64974	1019	0.207054	0.0420017	0.025133	6.1212	4.58582	81	Down2	.	.	RP11-30G8.1,RP11-30G8.2	ENSG00000258594.1,ENSG00000258853.1	RP11-30G8.1	ENSG00000258853.1	22648	Dis3 (3' distal regions)	1.65157	36.9964	-3.04185	-1.65157	-5.02381	-7.93633
chr16:30420847-30421019	-2.49279	2.57319	-5.40691	1.77541e-05	0.00136942	150.908	43.5367	75.4422	16.592	5.6168	15.1984	1	67938	1020	0.243663	0.153776	0.0238104	6.50974	4.50162	172	Down2	ZNF771	ENSG00000179965.7	.	.	ZNF771	ENSG00000179965.7	1495	Promoter.Down	2.49279	51.2157	-4.7507	-2.49279	-11.8425	-20.3431
chr1:226757698-226757817	-2.68626	1.00979	-5.35457	2.01709e-05	0.00151311	88.8634	35.9583	20.77	0	0	7.3225	1	68728	1021	0.34309	0.151658	0	5.72093	3.67698	119	Down2	.	.	C1orf95	ENSG00000203685.5	C1orf95	ENSG00000203685.5	21197	Intron	2.68626	25.4857	-4.69528	-2.68626	-12.6127	-17.9481
chr19:15667263-15667362	-1.6847	2.44181	-4.15579	0.000389493	0.0128634	135.947	86.4452	74.8979	28.8265	19.5169	26.4054	1	65885	1022	0.175364	0.0409674	0.0258827	6.74006	5.14756	99	Down2	.	.	CTB-187L3.1,CYP4F22	ENSG00000171954.8,ENSG00000269765.2	CYP4F22	ENSG00000171954.8	31119	Dis5 (5' distal regions)	1.6847	62.0065	-3.4095	-1.6847	-5.744	-10.3357
chr1:16951534-16951678	-3.41204	1.54084	-6.26504	2.27289e-06	0.000345313	80.1117	37.1444	77.2384	19.8182	0	0	1	66975	1023	0.345225	0.0106396	0	6.18237	3.92965	144	Down2	.	.	NBPF1,RP5-1182A14.5	ENSG00000219481.6,ENSG00000271732.1	RP5-1182A14.5	ENSG00000271732.1	7648	Intron	3.41204	35.7188	-5.64342	-3.41204	-19.2556	-30.1329
chr10:103362618-103362829	-2.46649	2.88184	-5.55386	1.24227e-05	0.00105837	113.903	76.0493	64.4264	27.0505	13.7358	4.1298	1	67827	1024	0.235889	0.0477454	0.201231	6.54465	4.58366	211	Down2	.	.	DPCD,FBXW4,POLL	ENSG00000107829.9,ENSG00000166169.12,ENSG00000166171.8	DPCD	ENSG00000166171.8	2122	Promoter.Down	2.46649	49.8824	-4.90578	-2.46649	-12.1001	-20.6496
chr1:153919133-153919278	-1.88125	2.61546	-4.82187	7.47138e-05	0.00380473	86.1891	59.0212	89.49	19.6816	13.3253	24.038	1	66072	1025	0.220337	0.0108523	0.0580587	6.45709	4.87955	145	Down2	DENND4B	ENSG00000198837.5	.	.	DENND4B	ENSG00000198837.5	0	Promoter.Up	1.88125	48.6242	-4.1266	-1.88125	-7.76315	-13.1639
chr3:118960360-118960553	-2.78932	3.15113	-5.73726	7.97728e-06	0.000778432	144.45	88.6848	131.265	59.1467	10.0113	4.5149	1	64225	1026	0.193404	0.0265575	0.15024	7.02128	4.81218	193	Down2	B4GALT4	ENSG00000121578.8	.	.	B4GALT4	ENSG00000121578.8	410	Promoter.Up	2.78932	73.0122	-5.09814	-2.78932	-14.2204	-26.5822
chr1:99259979-99260075	-2.62926	0.924927	-5.57205	1.18871e-05	0.00102869	30.0419	55.7167	51.4923	0	10.0634	0	1	69265	1027	0.348047	0.0235635	0	5.7884	3.74486	96	Down2	.	.	.	.	SNX7	ENSG00000162627.12	132200	Dis3 (3' distal regions)	2.62926	24.5524	-4.92492	-2.62926	-12.9489	-18.2247
chr2:217770745-217770940	-2.59783	2.06007	-5.77585	7.27035e-06	0.000735724	39.4396	49.3735	60.2064	0	9.9086	13.4058	1	67778	1028	0.222996	0.0599492	0.076536	5.90287	4.13043	195	Down2	.	.	AC007563.5,TNP1	ENSG00000118245.2,ENSG00000236886.2	AC007563.5	ENSG00000236886.2	43822	Intron	2.59783	28.7223	-5.13844	-2.59783	-13.3488	-19.6639
chr20:61422861-61423053	-2.3575	2.67895	-5.81889	6.55671e-06	0.000680296	65.0907	83.575	74.0201	22.2955	5.0317	13.6153	1	68095	1029	0.219734	0.0356601	0.141433	6.40345	4.54494	192	Down2	.	.	COL9A3,MRGBP,NTSR1,OGFR	ENSG00000060491.12,ENSG00000092758.11,ENSG00000101188.4,ENSG00000101189.5	MRGBP	ENSG00000101189.5	4753	Dis5 (5' distal regions)	2.3575	43.938	-5.18331	-2.3575	-12.2197	-20.1944
chr22:46959349-46959487	-2.14059	1.74184	-5.10527	3.71465e-05	0.00230669	69.6623	31.0075	49.2535	10.34	7.0006	6.3143	1	66237	1030	0.233266	0.105996	0.0203115	5.87363	4.21434	138	Down2	.	.	CELSR1,GRAMD4,RP3-439F8.1	ENSG00000075240.12,ENSG00000075275.12,ENSG00000234869.1	GRAMD4	ENSG00000075240.12	12423	Dis5 (5' distal regions)	2.14059	28.9297	-4.43008	-2.14059	-9.48297	-13.9978
chr9:126116467-126116616	-2.38753	2.31717	-5.23507	2.70146e-05	0.00183294	116.135	64.6164	58.0584	28.7298	6.4838	5.8482	1	66109	1031	0.23594	0.0312216	0.0195589	6.44271	4.48826	149	Down2	CRB2	ENSG00000148204.7	.	.	CRB2	ENSG00000148204.7	1834	Promoter.Up	2.38753	46.6453	-4.5684	-2.38753	-10.9072	-18.3025
chr20:61746117-61746227	-2.59416	0.95526	-5.26417	2.5157e-05	0.00174866	61.1762	48.6254	22.4694	0	8.7826	0	1	68858	1032	0.391123	0.0696054	0	5.70496	3.71433	110	Down2	.	.	RP5-963E22.5	ENSG00000260416.1	RP5-963E22.5	ENSG00000260416.1	14585	Dis5 (5' distal regions)	2.59416	23.5089	-4.59934	-2.59416	-11.9314	-16.5766
chr17:4792499-4792590	-2.56084	0.894832	-4.89053	6.30547e-05	0.00337658	52.8209	35.2668	47.5313	15.6804	0	0	1	65717	1033	0.232431	0.0316776	0	5.79332	3.85972	91	Down2	.	.	C17orf107,CHRNE,GP1BA,MINK1,RN7SL171P,SLC25A11	ENSG00000108528.9,ENSG00000108556.7,ENSG00000141503.11,ENSG00000185245.6,ENSG00000205710.3,ENSG00000263599.1	MINK1	ENSG00000141503.11	3177	Intron	2.56084	25.2166	-4.20028	-2.56084	-10.7562	-15.2585
chr1:202088097-202088348	-2.13562	3.30027	-5.25372	2.58091e-05	0.0017742	122.561	55.4059	76.3152	22.7397	11.5468	17.3581	1	66624	1034	0.217554	0.0911503	0.0778259	6.51695	4.78619	251	Down2	.	.	ARL8A,GPR37L1,PTPN7,PTPRVP	ENSG00000143851.11,ENSG00000143862.3,ENSG00000170075.8,ENSG00000243323.1	GPR37L1	ENSG00000170075.8	3639	Dis5 (5' distal regions)	2.13562	50.9878	-4.58823	-2.13562	-9.79869	-16.8136
chr1:211687449-211687617	-2.35763	2.8314	-5.2443	2.64113e-05	0.00180233	143.057	89.1467	69.8824	25.4806	23.0021	5.1868	1	68569	1035	0.201568	0.06898	0.0298465	6.74698	4.75056	168	Down2	.	.	RD3,RP11-359E8.3	ENSG00000198570.5,ENSG00000223649.1	RD3	ENSG00000198570.5	21190	Dis5 (5' distal regions)	2.35763	59.2925	-4.57821	-2.35763	-10.7937	-19.2157
chr8:96261012-96261147	-1.68052	2.54	-4.30508	0.000268995	0.00964621	64.0893	87.1656	73.2335	21.1395	14.3124	25.8186	1	64755	1036	0.181361	0.0385698	0.0586114	6.41054	4.94537	135	Down2	.	.	C8orf37,KB-1047C11.1,KB-1047C11.2	ENSG00000156172.5,ENSG00000253351.1,ENSG00000253773.1	KB-1047C11.2	ENSG00000253773.1	19918	Intron	1.68052	47.6265	-3.57026	-1.68052	-5.99988	-10.121
chr11:68214768-68214911	-2.70907	1.52016	-5.71889	8.33803e-06	0.000802609	60.5039	44.885	43.2103	9.9784	6.7558	0	1	69010	1037	0.244128	0.0112737	0.0874662	5.9024	3.97726	143	Down2	LRP5	ENSG00000162337.7	.	.	LRP5	ENSG00000162337.7	319	Promoter.Down	2.70907	27.5556	-5.07894	-2.70907	-13.7592	-20.0291
chr7:150705738-150706065	-1.64799	4.58096	-5.98366	4.42253e-06	0.000524494	144.054	140.672	111.488	30.5455	59.0878	31.9772	1	65181	1038	0.165421	0.00652375	0.0134535	7.15017	5.63721	327	Down2	NOS3	ENSG00000164867.6	.	.	NOS3	ENSG00000164867.6	0	Promoter.Up	1.64799	86.304	-5.35433	-1.64799	-8.82386	-17.1274
chr22:37269713-37269938	-1.85673	2.87648	-4.97827	5.07801e-05	0.00288878	68.362	52.2994	60.4176	12.6837	12.8811	19.3639	1	65441	1039	0.21344	0.0367823	0.00393227	6.14595	4.6756	225	Down2	NCF4	ENSG00000100365.10	.	.	NCF4	ENSG00000100365.10	1534	Promoter.Down	1.85673	37.6679	-4.29431	-1.85673	-7.97338	-12.6566
chr20:44642504-44642677	-2.50602	1.80358	-5.4996	1.41706e-05	0.00117321	44.455	49.4687	42.8606	0	16.7529	5.0369	1	67119	1040	0.165164	0.0108308	0.206322	5.81464	4.06353	173	Down2	.	.	MMP9,RP11-465L10.10,SLC12A5,ZNF335	ENSG00000100985.7,ENSG00000124140.8,ENSG00000198026.6,ENSG00000204044.5	MMP9	ENSG00000100985.7	4957	Promoter.Up	2.50602	26.429	-4.84861	-2.50602	-12.1507	-17.4753
chr14:100149200-100149290	-2.7157	1.50187	-4.85215	6.93247e-05	0.00362648	96.134	59.4311	75.522	0	42.9372	0	1	63678	1041	0.161125	0.0686506	0	6.43471	4.20044	90	Down2	CYP46A1	ENSG00000036530.4	.	.	CYP46A1	ENSG00000036530.4	1352	Promoter.Up	2.7157	45.6707	-4.15911	-2.7157	-11.2949	-18.8517
chr3:49740983-49741168	-2.68935	1.72637	-5.60005	1.11082e-05	0.000984383	57.1608	28.9124	46.7606	7.713	0	9.4203	1	66671	1042	0.251915	0.0608119	0.0449451	5.74722	3.98973	185	Down2	.	.	AC099668.5,AMIGO3,APEH,GMPPB,IP6K1,MST1,RNF123	ENSG00000164062.8,ENSG00000164068.11,ENSG00000173531.11,ENSG00000173540.8,ENSG00000176020.7,ENSG00000176095.7,ENSG00000259970.1	RNF123	ENSG00000164068.11	3050	Intron	2.68935	24.9945	-4.95436	-2.68935	-13.324	-18.8519
chr2:85779297-85779422	-2.71861	2.0167	-5.5723	1.188e-05	0.00102869	92.2887	77.0227	74.1489	22.8306	0	13.942	1	69211	1043	0.215108	0.0110286	0.142113	6.51693	4.37454	125	Down2	GGCX	ENSG00000115486.7	.	.	GGCX	ENSG00000115486.7	1505	Promoter.Down	2.71861	46.7055	-4.92518	-2.71861	-13.3896	-22.4754
chr10:102772665-102772854	-2.74844	2.37117	-5.97652	4.49835e-06	0.000530828	76.2968	62.2612	65.387	0	10.2231	23.0523	1	69007	1044	0.187462	0.014344	0.232427	6.29491	4.29923	189	Down2	.	.	C10orf2,KAZALD1,LZTS2,MRPL43,PDZD7,RP11-108L7.14,RP11-108L7.15,RP11-108L7.4,SEMA4G,SFXN3	ENSG00000055950.12,ENSG00000095539.11,ENSG00000107815.3,ENSG00000107816.13,ENSG00000107819.9,ENSG00000107821.10,ENSG00000186862.13,ENSG00000236662.1,ENSG00000273162.1,ENSG00000273476.1	PDZD7	ENSG00000186862.13	5773	Intron	2.74844	39.5367	-5.34695	-2.74844	-14.6958	-23.6286
chr1:36751136-36751283	-2.53514	1.66248	-5.34106	2.08471e-05	0.00153786	45.7781	50.9409	50.4414	9.7069	0	11.8555	1	67931	1045	0.224457	0.00292954	0.0490335	5.90123	4.09382	147	Down2	.	.	EVA1B,RP11-268J15.5,SH3D21,THRAP3	ENSG00000054118.9,ENSG00000116883.8,ENSG00000142694.6,ENSG00000214193.5	THRAP3	ENSG00000054118.9	4037	Intron	2.53514	28.1205	-4.68095	-2.53514	-11.8669	-17.3755
chr19:7419406-7419555	-2.06855	2.37863	-4.88418	6.40505e-05	0.00341342	122.587	50.2572	53.9114	9.5766	12.9676	17.5445	1	67664	1046	0.199443	0.0206836	0.0722128	6.33504	4.57902	149	Down2	.	.	ARHGEF18,CTB-133G6.1,CTB-133G6.2,CTD-2207O23.3	ENSG00000104880.13,ENSG00000263264.1,ENSG00000267852.1,ENSG00000268861.1	CTB-133G6.1	ENSG00000263264.1	5558	Intron	2.06855	44.474	-4.19348	-2.06855	-8.67441	-14.3801
chr17:78840101-78840222	-2.51109	1.43926	-5.19607	2.97242e-05	0.00196792	71.5046	53.0459	35.7467	11.7927	0	7.2015	1	68324	1047	0.270226	0.0906521	0.116864	5.96568	4.02968	121	Down2	.	.	.	.	RPTOR	ENSG00000141564.9	56303	Intron	2.51109	29.8819	-4.52689	-2.51109	-11.3674	-16.9341
chr19:3849197-3849359	-3.11831	0.6911	-6.83799	6.03211e-07	0.00014879	29.671	46.2242	15.257	0	0	0	1	68750	1048	0.232361	0.137536	0	5.29033	3.4273	162	Down2	.	.	ATCAY,MATK,ZFR2	ENSG00000007264.9,ENSG00000105278.6,ENSG00000167654.13	ZFR2	ENSG00000105278.6	6230	Intron	3.11831	15.192	-6.21953	-3.11831	-19.3944	-23.4537
chr9:130266392-130266540	-1.98652	2.85496	-4.82492	7.41517e-05	0.003782	155.893	65.053	83.501	19.2826	19.5828	23.5507	1	67760	1049	0.197703	0.0710323	0.00432035	6.72786	4.9775	148	Down2	.	.	FAM129B,LRSAM1,Y_RNA	ENSG00000136830.7,ENSG00000148356.9,ENSG00000200788.1	LRSAM1	ENSG00000148356.9	8739	TES (transcription end sites)	1.98652	61.1439	-4.12988	-1.98652	-8.20407	-14.7132
chr8:107777553-107777712	-2.80159	1.02625	-6.04593	3.81384e-06	0.000472829	54.4155	20.1841	27.2035	0	0	5.4804	1	67666	1050	0.300583	0.0833543	0	5.40805	3.62531	159	Down2	.	.	ABRA,OXR1	ENSG00000164830.13,ENSG00000174429.3	ABRA	ENSG00000174429.3	4762	Intron	2.80159	17.8806	-5.41864	-2.80159	-15.1808	-19.3709
chr11:62630252-62630333	-2.36128	1.33794	-4.93316	5.67562e-05	0.00312793	71.2104	66.0346	61.0279	17.6162	0	10.7577	1	69153	1051	0.21955	0.0222764	0.13368	6.26183	4.22703	81	Down2	.	.	RN7SL119P,RP11-727F15.9,SLC3A2,STX5,WDR74	ENSG00000133316.11,ENSG00000162236.7,ENSG00000168003.12,ENSG00000256690.1,ENSG00000264442.1	SLC3A2	ENSG00000168003.12	6612	Intron	2.36128	37.7745	-4.24599	-2.36128	-10.026	-15.9267
chr16:71456015-71456159	-2.63378	0.924927	-5.84723	6.12607e-06	0.000649353	33.3799	22.2867	34.3282	0	0	6.0512	1	67337	1052	0.299374	0.00832173	0	5.33496	3.64192	144	Down2	RP11-510M2.7	ENSG00000262120.1	.	.	RP11-510M2.7	ENSG00000262120.1	1629	Promoter.Down	2.63378	16.0077	-5.21282	-2.63378	-13.7294	-16.896
chr10:14993674-14993773	-1.79466	2.31516	-4.3527	0.000239023	0.00882532	77.684	75.6396	112.347	14.4133	39.0338	17.6036	1	65066	1053	0.164544	0.00773587	0.0528917	6.61444	5.03912	99	Down2	.	.	DCLRE1C,MEIG1	ENSG00000152457.13,ENSG00000197889.5	DCLRE1C	ENSG00000152457.13	2245	Intron	1.79466	56.1202	-3.62156	-1.79466	-6.49946	-11.4182
chr1:6423246-6423428	-2.07805	2.77836	-5.01795	4.60492e-05	0.00269686	95.0776	88.167	54.3215	7.8402	26.5408	14.3634	1	67695	1054	0.260711	0.0217903	0.138274	6.45935	4.69632	182	Down2	.	.	ACOT7,RP1-202O8.3	ENSG00000097021.15,ENSG00000271746.1	ACOT7	ENSG00000097021.15	2479	Intron	2.07805	47.7184	-4.33678	-2.07805	-9.01205	-15.2096
chr11:47182675-47182816	-1.99792	2.13473	-4.67193	0.000108289	0.00497589	88.6342	30.3478	70.1171	10.12	13.7034	12.36	1	64162	1055	0.157401	0.0695814	0.0266651	6.11131	4.50908	141	Down2	.	.	ARFGAP2,C11orf49,PACSIN3,RN7SL772P,RP11-390K5.1,RP11-390K5.3,RP11-390K5.6	ENSG00000149179.9,ENSG00000149182.10,ENSG00000165912.11,ENSG00000243802.2,ENSG00000255520.1,ENSG00000266540.1,ENSG00000270060.1	C11orf49	ENSG00000149179.9	6180	Promoter.Down	1.99792	37.5471	-3.96542	-1.99792	-7.92259	-12.5652
chr22:40432724-40432917	-2.69026	1.89856	-5.77239	7.33102e-06	0.000738016	79.6966	33.2568	38.4191	0	5.0056	13.5447	1	67919	1056	0.241832	0.0422098	0.205406	5.85964	4.00295	193	Down2	.	.	FAM83F,RP3-496C20.1,TNRC6B	ENSG00000100354.16,ENSG00000133477.12,ENSG00000261202.1	RP3-496C20.1	ENSG00000261202.1	7618	Exon	2.69026	28.3205	-5.13484	-2.69026	-13.814	-20.2675
chr10:5665113-5665351	-2.17703	3.1031	-5.59986	1.11133e-05	0.000984383	80.7849	58.4323	85.6762	17.9863	8.1184	21.9675	1	67247	1057	0.222318	0.0170862	0.057264	6.40678	4.70534	238	Down2	RP11-336A10.7	ENSG00000228685.1	.	.	RP11-336A10.7	ENSG00000228685.1	1544	Promoter.Up	2.17703	45.4943	-4.95416	-2.17703	-10.7853	-17.9835
chr1:246852923-246853021	-2.5025	0.872601	-4.78525	8.17958e-05	0.00404926	39.2384	43.6637	37.8311	14.5603	0	0	1	65136	1058	0.16541	0.0108211	0	5.6708	3.8389	98	Down2	RP11-439E19.7	ENSG00000235021.1	.	.	RP11-439E19.7	ENSG00000235021.1	329	Promoter.Up	2.5025	22.5489	-4.08727	-2.5025	-10.2284	-14.033
chr11:67273587-67273801	-1.8786	4.0004	-5.26984	2.48108e-05	0.0017333	170.705	144.968	132.821	13.3356	49.6586	57.006	1	67605	1059	0.152868	0.0238504	0.0414882	7.31736	5.52996	214	Down2	CDK2AP2,PITPNM1	ENSG00000110697.8,ENSG00000167797.3	.	.	PITPNM1	ENSG00000110697.8	0	Promoter.Up	1.8786	94.749	-4.60536	-1.8786	-8.65162	-17.14
chr11:125793084-125793166	-2.35639	1.32451	-4.91421	5.94725e-05	0.00323744	58.6183	65.2293	67.8191	17.4014	0	10.6266	1	68920	1060	0.218597	0.011474	0.133228	6.22003	4.22044	82	Down2	DDX25	ENSG00000109832.8	.	.	DDX25	ENSG00000109832.8	1970	Promoter.Down	2.35639	36.6158	-4.22568	-2.35639	-9.95738	-15.6866
chr1:17386265-17386414	-3.37671	1.52748	-6.20002	2.64873e-06	0.000377838	77.4234	35.898	70.4995	19.1532	0	0	1	66910	1061	0.33497	0.0275687	0	6.11693	3.91907	149	Down2	.	.	ATP13A2,PADI2,SDHB	ENSG00000117115.8,ENSG00000117118.5,ENSG00000159363.13	SDHB	ENSG00000117118.5	5600	Dis5 (5' distal regions)	3.37671	33.829	-5.57696	-3.37671	-18.8318	-29.0375
chr17:50461035-50461123	-2.24075	0.751744	-4.59154	0.000132163	0.00576349	65.5459	36.4691	21.065	0	0	9.902	1	67050	1062	0.33803	0.151831	0	5.6024	3.74112	88	Down2	.	.	RP11-429O1.1	ENSG00000263317.1	RP11-429O1.1	ENSG00000263317.1	6753	Dis5 (5' distal regions)	2.24075	22.1637	-3.87889	-2.24075	-8.69164	-11.8624
chr13:25129277-25129438	-2.67065	1.49342	-5.78482	7.11539e-06	0.0007221	47.7685	39.8668	38.3793	8.8628	0	5.4123	1	68321	1063	0.24225	0.0112668	0.103035	5.71717	3.91228	161	Down2	.	.	PARP4,RP11-556N21.1	ENSG00000102699.5,ENSG00000243008.2	RP11-556N21.1	ENSG00000243008.2	11574	Promoter.Down	2.67065	23.3816	-5.1478	-2.67065	-13.748	-19.0693
chr8:139948519-139948650	-2.34304	1.56975	-5.00234	4.78553e-05	0.00277043	88.0617	32.6644	37.7348	0	7.3747	13.3035	1	67425	1064	0.209801	0.0421852	0.144744	5.88892	4.06548	131	Down2	.	.	COL22A1	ENSG00000169436.12	COL22A1	ENSG00000169436.12	22270	Dis5 (5' distal regions)	2.34304	29.8565	-4.32007	-2.34304	-10.1221	-15.0753
chr2:20490868-20491032	-2.73243	1.48239	-5.78928	7.03961e-06	0.000716456	35.171	32.6146	56.5159	8.7007	0	5.3133	1	67358	1065	0.23105	0.0221854	0.102112	5.67733	3.90534	164	Down2	.	.	PUM2	ENSG00000055917.11	PUM2	ENSG00000055917.11	20986	Intron	2.73243	23.0526	-5.15245	-2.73243	-14.0787	-19.445
chr2:176068499-176068663	-2.68918	1.52016	-5.59879	1.11422e-05	0.000984488	58.6183	39.1376	33.9095	8.7007	5.8908	0	1	68053	1066	0.240459	0.0419706	0.0822189	5.74611	3.92232	164	Down2	.	.	ATF2,ATP5G3,Y_RNA	ENSG00000115966.12,ENSG00000154518.5,ENSG00000200121.1	ATP5G3	ENSG00000154518.5	19164	Dis5 (5' distal regions)	2.68918	24.3761	-4.95303	-2.68918	-13.3196	-18.7064
chr21:42655288-42655459	-2.12962	1.73928	-5.27322	2.46061e-05	0.00173068	44.975	31.2795	39.7484	8.3445	5.6496	5.0958	1	65599	1067	0.249236	0.0372236	0.0181973	5.61748	4.09289	171	Down2	.	.	BACE2,FAM3B	ENSG00000182240.11,ENSG00000183844.12	FAM3B	ENSG00000183844.12	20681	TES (transcription end sites)	2.12962	22.5155	-4.60896	-2.12962	-9.81533	-13.4603
chr20:18612995-18613128	-2.57219	1.42687	-5.26071	2.53714e-05	0.0017584	57.825	32.1732	51.1051	10.7287	7.2638	0	1	67310	1068	0.267843	0.0370641	0.0901653	5.82491	4.0081	133	Down2	.	.	DTD1	ENSG00000125821.7	DTD1	ENSG00000125821.7	44387	Intron	2.57219	26.516	-4.59566	-2.57219	-11.8209	-17.0172
chr17:75538886-75539093	-1.9331	3.40304	-5.06295	4.12205e-05	0.00249002	139.325	77.5188	86.5667	27.5732	28.0025	16.8382	1	67094	1069	0.169759	0.0315998	0.00452856	6.7661	5.10778	207	Down2	.	.	RP11-13K12.1,RP11-13K12.2,RP11-13K12.5,SEPT9	ENSG00000184640.13,ENSG00000267466.1,ENSG00000267506.1,ENSG00000267665.1	RP11-13K12.1	ENSG00000267506.1	3930	Dis5 (5' distal regions)	1.9331	62.6373	-4.38489	-1.9331	-8.47644	-15.289
chr17:56524977-56525085	-1.85261	2.67622	-4.58298	0.000134998	0.00583697	142.421	108.957	85.8205	13.2122	35.781	32.2732	1	67958	1070	0.180365	0.06654	0.0308838	6.91872	5.18361	108	Down2	.	.	AC023992.1,HSF5,MTMR4,RNF43,RP11-112H10.6	ENSG00000108375.8,ENSG00000108389.5,ENSG00000176160.5,ENSG00000266051.1,ENSG00000266648.1	AC023992.1	ENSG00000266051.1	8491	Intron	1.85261	69.7441	-3.86967	-1.85261	-7.16901	-13.2605
chr10:13262101-13262228	-2.46959	0.846581	-5.27672	2.43963e-05	0.00172275	30.2784	25.2699	34.0579	0	7.607	0	1	66940	1071	0.233367	0.0351657	0	5.3386	3.68449	127	Down2	.	.	MCM10,UCMA	ENSG00000065328.12,ENSG00000165623.5	UCMA	ENSG00000165623.5	14104	TES (transcription end sites)	2.46959	16.2022	-4.61268	-2.46959	-11.3914	-14.0751
chr1:89464523-89464680	-2.65862	2.07734	-5.51173	1.37592e-05	0.00114858	85.7246	47.6963	62.9714	0	6.1534	27.7509	1	66309	1072	0.221001	0.0800385	0.237149	6.22186	4.25811	157	Down2	.	.	CCBL2,GBP3,RBMXL1,Y_RNA	ENSG00000117226.7,ENSG00000137944.12,ENSG00000202385.1,ENSG00000213516.5	RBMXL1	ENSG00000213516.5	5880	Dis5 (5' distal regions)	2.65862	38.3828	-4.86141	-2.65862	-12.9246	-20.6188
chr13:19728373-19728480	-2.94492	1.08309	-5.63394	1.02344e-05	0.000926166	80.8604	29.9933	51.9735	13.3356	0	0	1	67710	1073	0.379447	0.135681	0	5.94581	3.81506	107	Down2	RP11-408E5.6	ENSG00000234894.1	.	.	RP11-408E5.6	ENSG00000234894.1	1926	Promoter.Up	2.94492	29.3605	-4.98994	-2.94492	-14.695	-21.7825
chr11:82406839-82407021	-2.70587	1.46635	-6.50385	1.3012e-06	0.000234014	31.6925	29.389	47.5313	0	5.3082	4.7878	1	68458	1074	0.230222	0.0220677	0.0177917	5.53336	3.79722	182	Down2	.	.	FAM181B,RP11-179A16.1,RP11-742N3.1	ENSG00000182103.3,ENSG00000227097.4,ENSG00000245832.2	RP11-742N3.1	ENSG00000227097.4	6238	Intron	2.70587	19.7848	-5.88566	-2.70587	-15.9258	-20.9862
chr19:46027004-46027269	-1.85707	4.00317	-5.33011	2.1412e-05	0.00156752	163.246	88.8103	104.928	21.5383	43.7473	26.3057	1	66555	1075	0.196247	0.0468208	0.0565058	6.97822	5.33118	265	Down2	VASP	ENSG00000125753.9	.	.	VASP	ENSG00000125753.9	27	Promoter.Up	1.85707	74.7626	-4.66934	-1.85707	-8.67131	-16.2973
chr2:43056128-43056255	-2.10872	2.23808	-5.13386	3.46267e-05	0.00218967	90.8353	67.3864	68.1158	22.4711	15.214	6.8612	1	67741	1076	0.20948	0.00315324	0.112167	6.41873	4.63076	127	Down2	AC098824.6	ENSG00000232202.1	.	.	AC098824.6	ENSG00000232202.1	1371	Promoter.Up	2.10872	45.1473	-4.46059	-2.10872	-9.40614	-15.6532
chr11:119600111-119600303	-1.8535	3.02916	-5.03887	4.37373e-05	0.00259787	75.1047	72.4317	86.8932	22.2955	15.0951	22.6921	1	66242	1077	0.178451	0.0105305	0.00505522	6.47062	4.9343	192	Down2	CTD-2523D13.2,PVRL1	ENSG00000110400.6,ENSG00000254854.1	.	.	CTD-2523D13.2	ENSG00000254854.1	0	Promoter.Up	1.8535	49.0854	-4.35915	-1.8535	-8.07967	-13.7331
chr21:33942217-33942311	-1.85067	2.36034	-4.5766	0.000137151	0.00589169	112.497	79.663	105.176	15.1799	41.1101	18.54	1	66904	1078	0.195402	0.0191022	0.053471	6.76708	5.08882	94	Down2	.	.	AP000275.65,C21orf59,TCP10L	ENSG00000159079.14,ENSG00000242220.2,ENSG00000265590.5	TCP10L	ENSG00000242220.2	12434	Dis3 (3' distal regions)	1.85067	62.0277	-3.8628	-1.85067	-7.14877	-12.8644
chr19:39443298-39443449	-1.60719	1.97314	-4.02666	0.000536183	0.0163898	44.5654	42.507	40.921	9.4498	12.7958	11.5414	1	63205	1079	0.181711	0.0112737	0.0261361	5.73881	4.45787	151	Down2	FBXO17	ENSG00000269190.1	.	.	FBXO17	ENSG00000269190.1	0	Promoter.Up	1.60719	26.9634	-3.27069	-1.60719	-5.25662	-7.60417
chr3:127371202-127371285	-1.87035	1.07633	-4.26114	0.000299972	0.0105285	46.3296	38.666	44.668	0	11.6396	10.4985	1	66921	1080	0.202716	0.0109076	0.0253628	5.75157	4.10746	83	Down2	.	.	ABTB1,MCM2,PODXL2	ENSG00000073111.9,ENSG00000114626.13,ENSG00000114631.10	ABTB1	ENSG00000114626.13	20494	Intron	1.87035	25.3003	-3.52292	-1.87035	-6.58908	-9.35624
chr1:24243368-24243516	-2.41213	2.52935	-5.53739	1.29289e-05	0.0010947	116.92	57.8249	96.0261	28.9239	13.0552	5.8877	1	67019	1081	0.281297	0.0567228	0.167467	6.61156	4.64704	148	Down2	.	.	CNR2,FUCA1,PNRC2,RN7SL24P,RP11-4M23.2,RP11-4M23.3,RP11-4M23.4,snoU13	ENSG00000179163.11,ENSG00000188822.6,ENSG00000189266.7,ENSG00000229106.1,ENSG00000230228.2,ENSG00000232557.3,ENSG00000238538.1,ENSG00000264347.1	CNR2	ENSG00000188822.6	3516	Dis5 (5' distal regions)	2.41213	53.1062	-4.88844	-2.41213	-11.7916	-20.4377
chr1:156100136-156100254	-1.93465	3.11036	-4.93904	5.59379e-05	0.00310507	187.38	99.7234	141.386	24.185	49.123	29.5382	1	67867	1082	0.223905	0.0779355	0.0571746	7.22243	5.4545	118	Down2	.	.	LMNA,MEX3A,SEMA4A	ENSG00000160789.15,ENSG00000196189.8,ENSG00000254726.2	LMNA	ENSG00000160789.15	3542	Intron	1.93465	88.5559	-4.25229	-1.93465	-8.22671	-16.0593
chr9:119320397-119320478	-2.14776	0.6911	-4.48788	0.000170911	0.00690241	47.4736	26.4138	38.1424	0	11.927	0	1	66864	1083	0.267807	0.0665655	0	5.56387	3.78609	81	Down2	.	.	RP11-67K19.3	ENSG00000230894.1	RP11-67K19.3	ENSG00000230894.1	10251	Intron	2.14776	20.6595	-3.76723	-2.14776	-8.09111	-10.8069
chr3:141179099-141179250	-1.99494	2.86486	-5.17712	3.11382e-05	0.00203317	114.597	85.014	85.9341	28.3493	12.7958	23.0829	1	67809	1084	0.189169	0.00310085	0.060893	6.71557	4.97597	151	Down2	.	.	RASA2,ZBTB38	ENSG00000155903.7,ENSG00000177311.6	ZBTB38	ENSG00000177311.6	13363	Dis5 (5' distal regions)	1.99494	58.2955	-4.50671	-1.99494	-8.9906	-15.9405
chr6:52516928-52517117	-2.11166	2.78152	-5.12653	3.52559e-05	0.00221838	111.902	67.9213	55.579	15.0996	20.4463	9.2209	1	68082	1085	0.216077	0.0579516	0.0856722	6.42939	4.65885	189	Down2	.	.	RP1-152L7.5,RP1-152L7.8,RP1-152L7.9,TMEM14A	ENSG00000096092.5,ENSG00000216775.2,ENSG00000270382.1,ENSG00000271227.1	RP1-152L7.9	ENSG00000270382.1	5055	Dis5 (5' distal regions)	2.11166	46.6949	-4.45277	-2.11166	-9.40272	-15.7822
chr22:37440173-37440302	-2.33775	1.04368	-4.50411	0.000164168	0.00672956	37.2612	33.1708	28.7399	0	14.9781	0	1	64142	1086	0.156316	0.0348963	0	5.44877	3.84677	129	Down2	.	.	KCTD17,MPST,RP5-1170K4.7,TEX33,TMPRSS6,TST,Y_RNA	ENSG00000100379.13,ENSG00000128309.12,ENSG00000128311.9,ENSG00000185264.7,ENSG00000187045.12,ENSG00000231467.2,ENSG00000252412.1	KCTD17	ENSG00000100379.13	7478	Dis5 (5' distal regions)	2.33775	19.025	-3.78471	-2.33775	-8.8477	-11.5159
chr1:156352891-156353052	-2.52414	1.69483	-5.21273	2.85346e-05	0.00191277	95.5369	39.8668	26.8655	0	6.0005	10.8246	1	68116	1087	0.244657	0.112132	0.133056	5.87575	3.97529	161	Down2	RHBG	ENSG00000132677.8	.	.	RHBG	ENSG00000132677.8	787	Promoter.Down	2.52414	29.849	-4.54463	-2.52414	-11.4713	-17.0835
chr21:38311884-38312037	-2.56096	1.70749	-5.20122	2.9351e-05	0.0019495	56.5494	55.9352	40.3861	9.3262	12.6286	0	1	68405	1088	0.251084	0.00323628	0.0752335	5.93621	4.10096	153	Down2	.	.	AP000704.5,HLCS,Y_RNA	ENSG00000159267.10,ENSG00000207416.1,ENSG00000224790.1	HLCS	ENSG00000159267.10	9167	Intron	2.56096	29.1376	-4.53238	-2.56096	-11.6072	-17.1684
chr12:30906339-30906491	-1.98737	2.97664	-5.10841	3.68613e-05	0.002295	82.2199	84.4547	134.151	28.1628	19.0675	22.931	1	67248	1089	0.187987	0.00772914	0.0513463	6.76363	5.08504	152	Down2	CAPRIN2,RP11-77I22.2	ENSG00000110888.13,ENSG00000246331.2	.	.	CAPRIN2	ENSG00000110888.13	103	Promoter.Up	1.98737	61.8311	-4.43343	-1.98737	-8.81087	-15.8435
chr22:31545072-31545246	-3.26084	1.23357	-6.52682	1.23367e-06	0.000228226	55.2494	24.5922	42.6143	8.2007	0	0	1	68231	1090	0.364903	0.0792041	0	5.64207	3.69979	174	Down2	.	.	INPP5J,PLA2G3,RNF185,RP3-412A9.12,RP3-412A9.15,SELM,SMTN	ENSG00000100078.3,ENSG00000138942.11,ENSG00000183963.14,ENSG00000185133.9,ENSG00000198832.6,ENSG00000214125.2,ENSG00000235573.2	RP3-412A9.15	ENSG00000214125.2	7388	Dis5 (5' distal regions)	3.26084	21.7761	-5.9088	-3.26084	-19.2676	-26.1554
chr12:131589315-131589492	-2.21705	2.06177	-4.90428	6.09488e-05	0.00329258	86.9008	36.263	38.401	16.1233	5.4581	4.923	1	64036	1091	0.230229	0.0169251	0.0178561	5.92809	4.24626	177	Down2	.	.	GPR133	ENSG00000111452.8	GPR133	ENSG00000111452.8	12858	Exon	2.21705	31.3449	-4.21504	-2.21705	-9.34493	-14.109
chr14:23455924-23456014	-2.17891	1.49517	-4.72742	9.43814e-05	0.00451803	85.4525	59.4311	48.0595	0	21.4686	9.682	1	68557	1092	0.242354	0.0616432	0.223708	6.19982	4.26359	90	Down2	.	.	AJUBA,C14orf93,HAUS4,PSMB5,RP11-298I3.4,RP11-298I3.5,SNORA73	ENSG00000092036.12,ENSG00000100802.10,ENSG00000100804.14,ENSG00000129474.11,ENSG00000252114.1,ENSG00000258457.1,ENSG00000259132.1	RP11-298I3.4	ENSG00000258457.1	3817	Exon	2.17891	37.349	-4.02511	-2.17891	-8.77034	-13.8901
chr6:36547541-36547630	-1.60174	1.48358	-3.77882	0.000987854	0.0259912	54.0079	48.0791	48.5995	16.0327	10.8549	9.7908	1	63844	1093	0.179522	0.00319684	0.0243574	5.92905	4.5128	89	Down2	.	.	SRSF3,STK38	ENSG00000112079.8,ENSG00000112081.12	SRSF3	ENSG00000112081.12	14516	Dis5 (5' distal regions)	1.60174	31.2275	-3.00531	-1.60174	-4.81371	-7.26017
chr9:32378647-32378831	-1.80339	3.45536	-4.89156	6.2894e-05	0.00337658	151.516	87.2087	100.746	23.2649	26.2523	37.886	1	67016	1094	0.193066	0.0407069	0.0345543	6.91915	5.30082	184	Down2	.	.	ACO1	ENSG00000122729.14	ACO1	ENSG00000122729.14	5788	Dis5 (5' distal regions)	1.80339	71.1456	-4.20139	-1.80339	-7.57675	-14.0792
chr7:38358513-38358653	-2.67055	0.969103	-5.14428	3.3752e-05	0.00214656	34.3336	38.2057	26.4817	10.1922	0	0	1	65516	1095	0.231591	0.0320696	0	5.44239	3.74783	140	Down2	.	.	AC006033.22,RP11-121A8.1	ENSG00000231916.1,ENSG00000272908.1	AC006033.22	ENSG00000231916.1	7529	Promoter.Up	2.67055	18.2022	-4.4717	-2.67055	-11.9419	-15.3257
chr2:110267797-110267922	-2.21619	1.27343	-5.07501	4.00161e-05	0.00243591	38.4536	51.3485	29.6596	0	7.7287	6.971	1	68072	1096	0.228774	0.074914	0.0215794	5.63816	3.92791	125	Down2	.	.	RP11-537E18.1,SH3RF3	ENSG00000172985.8,ENSG00000237916.1	SH3RF3	ENSG00000172985.8	8717	Dis5 (5' distal regions)	2.21619	22.3602	-4.39777	-2.21619	-9.74629	-13.3376
chr4:106392865-106392968	-2.47625	1.38874	-5.08311	3.92265e-05	0.00239812	46.667	62.3161	59.991	13.8535	9.3795	0	1	68788	1097	0.256833	0.0112561	0.0990687	6.05984	4.12678	103	Down2	PPA2	ENSG00000138777.15	.	.	PPA2	ENSG00000138777.15	1899	Promoter.Down	2.47625	32.0345	-4.40642	-2.47625	-10.9114	-16.5741
chr12:7341242-7341373	-2.23678	1.7628	-5.34512	2.06411e-05	0.00153204	58.7078	32.6644	70.7527	10.8925	7.3747	6.6517	1	67073	1098	0.23633	0.0559016	0.0208179	5.96917	4.2462	131	Down2	PEX5,RP11-273B20.3	ENSG00000139197.6,ENSG00000255572.1	.	.	PEX5	ENSG00000139197.6	0	Promoter.Up	2.23678	31.174	-4.68527	-2.23678	-10.4799	-15.7985
chr15:85839929-85840087	-2.8647	1.35208	-5.71546	8.40707e-06	0.000807894	60.8443	54.1651	23.4648	0	0	11.0301	1	68786	1099	0.402931	0.0347895	0	5.75982	3.76669	158	Down2	.	.	RP11-561C5.5,RP11-561C5.7	ENSG00000218052.4,ENSG00000259317.1	RP11-561C5.5	ENSG00000218052.4	18661	Intron	2.8647	24.9174	-5.07536	-2.8647	-14.5394	-20.5527
chr13:95844102-95844398	-2.05315	3.71233	-5.84011	6.23152e-06	0.000657773	110.424	68.667	87.676	28.9239	16.319	17.6631	1	66423	1100	0.22863	0.067165	0.0214588	6.61788	4.96609	296	Down2	.	.	snoU13	ENSG00000238463.1	snoU13	ENSG00000238463.1	18201	Intron	2.05315	54.9455	-5.20541	-2.05315	-10.6875	-18.6792
chr12:58150678-58150822	-1.86623	3.04568	-4.73324	9.3032e-05	0.00448061	146.871	89.1467	94.4025	19.8182	20.1268	42.3586	1	66985	1101	0.196897	0.0163281	0.00433976	6.88644	5.20474	144	Down2	CDK4,MARCH9	ENSG00000135446.12,ENSG00000139266.5	.	.	2024-03-09	ENSG00000139266.5	449	Promoter.Up	1.86623	68.7874	-4.03137	-1.86623	-7.52346	-13.8716
chr19:16528609-16528748	-2.1886	2.06438	-5.03013	4.4689e-05	0.00264115	82.9934	69.265	44.4538	20.5311	6.9503	6.2689	1	66959	1102	0.292072	0.0535662	0.020241	6.22	4.40121	139	Down2	.	.	CTD-2013N17.1,CTD-2013N17.4,EPS15L1,RN7SL844P	ENSG00000127527.9,ENSG00000240418.1,ENSG00000243745.2,ENSG00000267703.1	EPS15L1	ENSG00000127527.9	3497	Intron	2.1886	38.4104	-4.3498	-2.1886	-9.51995	-15.1901
chr22:41993358-41993544	-2.89427	1.28933	-6.12375	3.1715e-06	0.000420336	31.011	28.757	39.865	0	0	9.3697	1	67523	1103	0.217058	0.0220372	0	5.45013	3.72857	186	Down2	.	.	CSDC2,DESI1,PMM1,XRCC6	ENSG00000100417.7,ENSG00000100418.7,ENSG00000172346.10,ENSG00000196419.8	DESI1	ENSG00000100418.7	4984	TES (transcription end sites)	2.89427	18.1671	-5.49874	-2.89427	-15.9148	-20.4117
chr10:13482570-13482653	-1.97684	1.14484	-4.46475	0.000181005	0.00721571	57.9121	51.5547	37.2233	0	11.6396	10.4985	1	68363	1104	0.228454	0.0348564	0.0253628	5.88248	4.10746	83	Down2	.	.	BEND7,RP11-445K13.2	ENSG00000165626.12,ENSG00000233256.1	BEND7	ENSG00000165626.12	11962	Intron	1.97684	28.138	-3.74231	-1.97684	-7.39793	-10.834
chr10:15148545-15148639	-1.5409	1.93297	-3.81491	0.000903993	0.0242977	71.5892	56.9021	65.7348	15.1799	20.555	18.54	1	64518	1105	0.185784	0.0252093	0.0291985	6.23371	4.84612	94	Down2	.	.	ACBD7,C10orf111,NMT2,OLAH,RPP38	ENSG00000152463.10,ENSG00000152464.10,ENSG00000152465.13,ENSG00000176236.4,ENSG00000176244.6	NMT2	ENSG00000152465.13	3189	Exon	1.5409	41.4168	-3.04383	-1.5409	-4.69024	-7.63355
chr9:35477336-35477477	-2.13591	2.01358	-5.05628	4.19031e-05	0.0025184	54.5441	68.2825	52.5879	20.2399	6.8517	6.18	1	66464	1106	0.188971	0.0107904	0.0201012	6.10625	4.39151	141	Down2	.	.	RUSC2	ENSG00000198853.7	RUSC2	ENSG00000198853.7	12648	Intron	2.13591	34.781	-4.37775	-2.13591	-9.35049	-14.5274
chr17:46088798-46088968	-2.79262	1.02984	-5.98958	4.3606e-06	0.000520199	22.6198	44.0489	25.4432	0	5.6829	0	1	67726	1107	0.285222	0.0335442	0	5.33835	3.63127	170	Down2	.	.	CDK5RAP3,COPZ2,NFE2L1,RP11-6N17.10,RP5-890E16.2,RP5-890E16.4	ENSG00000005243.5,ENSG00000082641.11,ENSG00000108465.10,ENSG00000263412.1,ENSG00000264701.1,ENSG00000266341.1	RP11-6N17.10	ENSG00000264701.1	15236	Dis5 (5' distal regions)	2.79262	16.2991	-5.36045	-2.79262	-14.9697	-18.5329
chr2:162433040-162433121	-2.35243	0.820255	-4.66076	0.000111327	0.0050825	59.342	66.0346	22.8855	0	11.927	0	1	68335	1108	0.418655	0.0318104	0	5.82216	3.78609	81	Down2	.	.	SLC4A10,snoU13	ENSG00000144290.12,ENSG00000238570.1	snoU13	ENSG00000238570.1	17986	Intron	2.35243	26.6982	-3.9534	-2.35243	-9.30011	-13.415
chr6:2791557-2791706	-2.53704	1.50187	-4.73489	9.26533e-05	0.00447146	70.9714	64.6164	20.7351	9.5766	6.4838	0	1	65678	1109	0.284294	0.0277647	0.08591	5.85524	3.96032	149	Down2	.	.	MYLK4,SERPINB1,WRNIP1	ENSG00000021355.8,ENSG00000124535.11,ENSG00000145949.8	WRNIP1	ENSG00000124535.11	22550	Dis5 (5' distal regions)	2.53704	28.7305	-4.03314	-2.53704	-10.2322	-15.0741
chr3:127814118-127814299	-1.66308	3.46237	-4.83971	7.14893e-05	0.00370581	111.537	112.295	95.5879	39.4175	26.6875	28.8854	1	65042	1110	0.179115	0.00190734	0.022981	6.86999	5.39487	181	Down2	.	.	RUVBL1,SEC61A1	ENSG00000058262.5,ENSG00000175792.7	RUVBL1	ENSG00000175792.7	2041	Intron	1.66308	69.0684	-4.14576	-1.66308	-6.89473	-12.7244
chr18:3297451-3297632	-1.95237	2.58627	-4.90987	6.01135e-05	0.00325985	79.6691	70.9233	47.7939	15.767	16.0125	9.6285	1	66867	1111	0.214467	0.0342526	0.00416646	6.24075	4.60712	181	Down2	.	.	MYL12A,MYL12B,RP11-838N2.5,RP13-270P17.1	ENSG00000101608.8,ENSG00000118680.8,ENSG00000264235.1,ENSG00000266578.1	RP11-838N2.5	ENSG00000266578.1	13308	Intron	1.95237	39.9657	-4.22103	-1.95237	-8.24099	-13.2879
chr3:50226808-50226962	-2.62376	2.17708	-4.95194	5.41866e-05	0.00303338	99.8795	90.3044	44.1362	18.5313	0	16.9749	1	67894	1112	0.259689	0.0290759	0.0243657	6.40912	4.36437	154	Down2	.	.	GNAI2,GNAT1,MIR566,RP11-493K19.3,SEMA3F,SLC38A3	ENSG00000001617.7,ENSG00000114349.5,ENSG00000114353.12,ENSG00000188338.10,ENSG00000207922.1,ENSG00000235016.1	GNAT1	ENSG00000114349.5	2084	TES (transcription end sites)	2.62376	44.971	-4.26611	-2.62376	-11.1932	-18.6086
chr20:2694044-2694136	-2.25765	1.00351	-4.45466	0.000185595	0.00734513	41.7974	58.1391	33.5819	0	0	18.943	1	66042	1113	0.20876	0.0636108	0	5.76422	3.91568	92	Down2	.	.	EBF4,IDH3B,RP4-686C3.7	ENSG00000088881.16,ENSG00000101365.16,ENSG00000228293.1	EBF4	ENSG00000088881.16	7157	Intron	2.25765	25.4102	-3.73143	-2.25765	-8.42426	-11.9774
chr17:19669922-19670051	-1.83977	1.85634	-4.52783	0.000154786	0.00645782	59.618	49.7563	43.1098	11.0613	7.489	13.5097	1	66379	1114	0.210766	0.0420426	0.0511476	5.93585	4.41268	129	Down2	.	.	AC005722.4,ALDH3A1,RP11-311F12.1,RP11-311F12.2,SLC47A2,ULK2	ENSG00000083290.15,ENSG00000108602.13,ENSG00000180638.13,ENSG00000230607.3,ENSG00000262681.2,ENSG00000264785.1	ULK2	ENSG00000083290.15	7187	Dis5 (5' distal regions)	1.83977	30.7573	-3.81027	-1.83977	-7.01002	-10.528
chr19:6633292-6633480	-2.23184	2.83886	-5.05433	4.21049e-05	0.00252626	132.951	62.5923	65.7348	30.3599	10.2775	9.27	1	66051	1115	0.238905	0.0143399	0.0238888	6.54033	4.69345	188	Down2	.	.	C3,CD70,TNFSF14	ENSG00000125726.6,ENSG00000125730.12,ENSG00000125735.6	CD70	ENSG00000125726.6	29178	Dis5 (5' distal regions)	2.23184	51.8643	-4.37567	-2.23184	-9.7658	-16.8281
chr11:88277615-88277787	-2.23934	2.47446	-5.46261	1.55032e-05	0.00125152	83.8378	68.4149	57.4797	16.592	16.8503	5.0661	1	68632	1116	0.208973	0.0504087	0.00421245	6.32104	4.51484	172	Down2	.	.	.	.	CTSC	ENSG00000109861.11	206660	Intron	2.23934	41.3735	-4.80958	-2.23934	-10.7703	-17.5242
chr1:20901830-20902025	-2.88345	1.07809	-5.66627	9.46565e-06	0.000873286	34.5096	27.4297	22.1813	7.3175	0	0	1	64679	1117	0.247338	0.0601788	0	5.26572	3.67685	195	Down2	.	.	CDA,FAM43B	ENSG00000158825.5,ENSG00000183114.6	CDA	ENSG00000158825.5	13417	Dis5 (5' distal regions)	2.88345	15.2397	-5.02385	-2.88345	-14.486	-17.5365
chr17:78549270-78549406	-2.61464	1.69817	-5.34627	2.05835e-05	0.00153204	49.4807	55.0612	63.6081	10.492	14.2072	0	1	68847	1118	0.229117	0.0313721	0.0781601	6.05654	4.1595	136	Down2	.	.	RPTOR	ENSG00000141564.9	RPTOR	ENSG00000141564.9	29804	Intron	2.61464	32.1415	-4.68648	-2.61464	-12.2535	-18.6298
chr7:1032777-1033084	-2.57102	3.61407	-6.25386	2.3334e-06	0.000350449	122.125	87.114	82.5218	27.8876	18.8812	5.6767	1	69171	1119	0.216247	0.0155441	0.116075	6.73677	4.73343	307	Down2	.	.	AC073957.15,ADAP1,C7orf50,COX19,CYP2W1	ENSG00000073067.9,ENSG00000105963.9,ENSG00000146540.10,ENSG00000225146.1,ENSG00000240230.1	CYP2W1	ENSG00000073067.9	6484	Dis5 (5' distal regions)	2.57102	57.3676	-5.63201	-2.57102	-14.48	-25.5742
chr2:95858773-95858908	-2.73702	1.00927	-5.27129	2.47226e-05	0.0017333	35.6052	47.5449	27.4625	10.5697	0	0	1	66510	1120	0.265138	0.0746357	0	5.55222	3.75642	135	Down2	.	.	AC092835.2,MRPS5,ZNF2,ZNF514	ENSG00000144026.7,ENSG00000144029.7,ENSG00000163067.10,ENSG00000233757.2	AC092835.2	ENSG00000233757.2	14376	Dis5 (5' distal regions)	2.73702	20.1971	-4.60691	-2.73702	-12.6092	-16.7233
chr3:194193164-194193295	-2.19878	1.22801	-5.07537	3.99801e-05	0.0024358	29.3539	32.6644	42.4516	0	7.3747	6.6517	1	67051	1121	0.205639	0.0311791	0.0211144	5.49997	3.90987	131	Down2	RP11-384A12.1	ENSG00000271483.1	.	.	RP11-384A12.1	ENSG00000271483.1	512	Promoter.Down	2.19878	19.7494	-4.39816	-2.19878	-9.6706	-12.7362
chr3:99472271-99472408	-1.949	1.11074	-4.41256	0.000206029	0.00792425	21.0512	31.2339	31.5719	0	7.0517	6.3604	1	63659	1122	0.209856	0.00318061	0.0206667	5.26233	3.89311	137	Down2	.	.	COL8A1	ENSG00000144810.11	COL8A1	ENSG00000144810.11	46356	Intron	1.949	16.2115	-3.68607	-1.949	-7.18415	-8.87831
chr1:220950192-220950287	-2.24075	0.751744	-4.59154	0.000132163	0.00576349	60.7162	33.7819	19.5129	0	0	9.1724	1	66776	1123	0.329002	0.150824	0	5.51874	3.72383	95	Down2	.	.	MARC1,MARC2	ENSG00000117791.11,ENSG00000186205.8	2024-03-02	ENSG00000117791.11	3018	Intron	2.24075	20.5306	-3.87889	-2.24075	-8.69164	-11.5864
chr9:19174306-19174427	-1.70531	2.93099	-4.52516	0.000155816	0.00648069	95.3395	132.615	107.24	23.5853	39.9209	28.8059	1	66918	1124	0.188608	0.0330385	0.0570436	6.92516	5.35712	121	Down2	.	.	PLIN2,RP11-146N23.1	ENSG00000147872.5,ENSG00000232176.1	PLIN2	ENSG00000147872.5	25018	Dis5 (5' distal regions)	1.70531	71.2511	-3.80739	-1.70531	-6.49277	-12.0691
chr17:3586455-3586558	-2.08998	1.22801	-4.37484	0.000226243	0.008459	84.0006	41.5441	23.9964	0	9.3795	8.46	1	67057	1125	0.226592	0.153142	0.0234426	5.79803	4.00782	103	Down2	P2RX5	ENSG00000083454.17	.	.	P2RX5	ENSG00000083454.17	290	Promoter.Up	2.08998	27.8968	-3.64542	-2.08998	-7.61885	-11.13
chr22:50118559-50118737	-2.11497	2.60872	-5.16891	3.17717e-05	0.00206122	91.8134	42.0692	79.842	16.0327	16.2824	9.7908	1	66398	1126	0.194604	0.0408301	0.00418181	6.30171	4.62055	178	Down2	RP5-983L19.2	ENSG00000226954.1	.	.	RP5-983L19.2	ENSG00000226954.1	405	Promoter.Up	2.11497	42.6384	-4.49796	-2.11497	-9.51303	-15.6001
chr5:6765945-6766110	-3.06461	1.16758	-5.92088	5.13676e-06	0.000579555	23.3052	64.8339	33.704	8.648	0	0	1	66758	1127	0.323974	0.104093	0	5.60159	3.71101	165	Down2	RP11-332J15.3	ENSG00000251365.1	.	.	RP11-332J15.3	ENSG00000251365.1	0	Promoter.Up	3.06461	21.7485	-5.28931	-3.06461	-16.2097	-21.9958
chr17:30387880-30387961	-1.8928	1.09659	-4.2842	0.000283294	0.0100474	47.4736	52.8276	38.1424	0	11.927	10.7577	1	67881	1128	0.210534	0.0320857	0.0255664	5.82204	4.11942	81	Down2	.	.	LRRC37B,RP11-640N20.5,RP11-640N20.6,RP11-640N20.8	ENSG00000185158.8,ENSG00000264164.1,ENSG00000264497.1,ENSG00000266379.2	LRRC37B	ENSG00000185158.8	11883	Dis5 (5' distal regions)	1.8928	26.8547	-3.54776	-1.8928	-6.71522	-9.70281
chr11:60655147-60655247	-1.85951	1.83391	-4.40022	0.000212439	0.00810063	76.9072	42.7904	74.1489	14.2691	19.3217	8.7138	1	65558	1129	0.240029	0.0106717	0.0846718	6.2015	4.61314	100	Down2	.	.	CCDC86,PRPF19,PTGDR2,RP11-804A23.2,RP11-804A23.4,RP11-881M11.1,RP11-881M11.2,RP11-881M11.4,TMEM109,TMEM132A,ZP1	ENSG00000006118.10,ENSG00000110104.7,ENSG00000110107.4,ENSG00000110108.5,ENSG00000149506.6,ENSG00000183134.4,ENSG00000255959.1,ENSG00000256196.1,ENSG00000256813.1,ENSG00000256944.1,ENSG00000257052.1	PRPF19	ENSG00000110107.4	10695	Dis5 (5' distal regions)	1.85951	39.3585	-3.67276	-1.85951	-6.82954	-10.9678
chr15:40509484-40509614	-1.83922	1.83777	-4.47788	0.000175206	0.00703984	44.3695	49.3735	52.2845	10.9763	14.8629	6.7029	1	65694	1130	0.201813	0.0171093	0.0792224	5.89099	4.41572	130	Down2	BUB1B,PAK6,RP11-133K1.2	ENSG00000137843.7,ENSG00000156970.8,ENSG00000259288.1	.	.	BUB1B	ENSG00000156970.8	5	Promoter.Up	1.83922	29.7616	-3.75645	-1.83922	-6.90895	-10.2806
chr7:35946194-35946277	-2.19371	0.723753	-4.58972	0.000132762	0.00577371	46.3296	51.5547	22.334	0	0	10.4985	1	67706	1131	0.36654	0.0321029	0	5.61498	3.75481	83	Down2	.	.	2024-09-07	ENSG00000122545.13	2024-09-07	ENSG00000122545.13	15840	Exon	2.19371	21.7861	-3.87693	-2.19371	-8.50485	-11.5468
chr21:34978170-34978324	-2.33507	2.90259	-5.37797	1.90515e-05	0.0014537	106.122	125.037	96.2972	46.3284	6.2733	16.9749	1	66679	1132	0.162306	0.0273414	0.217562	6.89879	4.90623	154	Down2	.	.	AP000304.1,CRYZL1,DONSON,ITSN1,SON	ENSG00000159140.13,ENSG00000159147.13,ENSG00000205726.9,ENSG00000205758.7,ENSG00000268265.1	CRYZL1	ENSG00000205758.7	2416	Dis5 (5' distal regions)	2.33507	66.1721	-4.72007	-2.33507	-11.0217	-20.1387
chr14:21159237-21159394	-2.57929	1.71932	-5.28252	2.40527e-05	0.00170565	73.4782	47.6963	35.4214	9.0886	0	11.1004	1	68232	1133	0.231533	0.0859011	0.0479066	5.93159	4.06273	157	Down2	.	.	AL163636.6,ANG,OR6S1,RNASE4,RP11-903H12.3,RP11-903H12.4,Y_RNA	ENSG00000181803.3,ENSG00000199461.1,ENSG00000214274.5,ENSG00000258451.1,ENSG00000258818.2,ENSG00000258963.1,ENSG00000259171.1	RNASE4	ENSG00000258818.2	2296	Intron	2.57929	29.4642	-4.61884	-2.57929	-11.9133	-17.6768
chr1:202951108-202951253	-2.04001	1.15899	-4.65682	0.000112419	0.00510622	33.1497	22.133	29.83	0	6.6627	6.0095	1	64292	1134	0.206379	0.0314724	0.0200954	5.27966	3.87253	145	Down2	.	.	ADIPOR1,CYB5R1,PPFIA4,RP11-38O14.5,RP11-38O14.6,TMEM183A	ENSG00000143847.11,ENSG00000159346.8,ENSG00000159348.8,ENSG00000163444.7,ENSG00000231547.1,ENSG00000234761.1	RP11-38O14.5	ENSG00000234761.1	6358	Dis5 (5' distal regions)	2.04001	16.2975	-3.94916	-2.04001	-8.05631	-9.97357
chr1:11809355-11809443	-2.49713	0.880684	-4.7121	9.80309e-05	0.00463219	43.6973	60.7818	35.1084	16.2149	0	0	1	65771	1135	0.238837	0.0636633	0	5.81567	3.86935	88	Down2	AGTRAP	ENSG00000177674.11	.	.	AGTRAP	ENSG00000177674.11	1786	Promoter.Down	2.49713	25.9671	-4.00864	-2.49713	-10.0101	-14.3228
chr4:154422792-154423000	-1.86834	2.50708	-4.81096	7.67563e-05	0.00388645	41.5964	56.5738	53.4727	13.7203	13.9339	8.3786	1	64953	1136	0.199632	0.0167945	0.00402848	5.92954	4.49921	208	Down2	.	.	KIAA0922	ENSG00000121210.11	KIAA0922	ENSG00000121210.11	35291	Intron	1.86834	31.2793	-4.11489	-1.86834	-7.688	-11.6006
chr20:34583070-34583222	-2.85304	1.99972	-5.39536	1.8261e-05	0.00140242	101.194	49.2653	65.0429	28.1628	0	5.7327	1	65253	1137	0.246567	0.0799442	0.225955	6.31944	4.25111	152	Down2	.	.	CNBD2,SCAND1	ENSG00000149646.8,ENSG00000171222.6	CNBD2	ENSG00000149646.8	26525	Exon	2.85304	41.5662	-4.73848	-2.85304	-13.5191	-22.0234
chrX:78402361-78402462	-2.2688	1.51157	-5.06795	4.07171e-05	0.0024659	57.1093	52.9584	61.1789	0	19.1304	8.6275	1	68821	1138	0.184824	0.0204716	0.216525	6.08229	4.2019	101	Down2	.	.	GPR174,RP11-159L8.2	ENSG00000147138.1,ENSG00000271005.1	GPR174	ENSG00000147138.1	24008	Dis5 (5' distal regions)	2.2688	33.1674	-4.39022	-2.2688	-9.96054	-15.2756
chr17:4469061-4469152	-2.15169	0.935	-4.28485	0.000282838	0.0100412	42.2567	35.2668	40.7411	0	0	19.1512	1	64224	1139	0.140477	0.0109099	0	5.64637	3.91904	91	Down2	RP11-141J13.3	ENSG00000262921.1	.	.	RP11-141J13.3	ENSG00000262921.1	14	Promoter.Down	2.15169	22.9026	-3.54846	-2.15169	-7.6352	-10.5247
chr8:30015159-30015284	-2.80692	1.67484	-5.01859	4.59767e-05	0.00269484	92.2887	68.4646	44.4893	0	0	34.8551	1	64418	1140	0.22251	0.0891544	0	6.26094	4.12199	125	Down2	DCTN6,RP11-51J9.5	ENSG00000104671.3,ENSG00000271869.1	.	.	DCTN6	ENSG00000104671.3	1268	Promoter.Up	2.80692	40.0163	-4.33746	-2.80692	-12.1749	-19.6376
chr3:49059363-49059602	-2.0777	3.97454	-6.34973	1.86352e-06	0.000299508	144.804	125.328	124.099	41.7924	36.3798	18.2297	1	68373	1141	0.177292	0.0027375	0.0418255	7.14833	5.37726	239	Down2	DALRD3,NDUFAF3	ENSG00000178057.10,ENSG00000178149.12	.	.	NDUFAF3	ENSG00000178057.10	0	Promoter.Up	2.0777	81.772	-5.72967	-2.0777	-11.9045	-22.8315
chr16:11626135-11626283	-2.59165	1.46935	-5.37339	1.92655e-05	0.00146531	38.9732	57.8249	37.5754	9.6413	6.5276	0	1	67995	1142	0.227278	0.0108197	0.0861661	5.77693	3.96307	148	Down2	.	.	CTD-3088G3.8,LITAF	ENSG00000188897.4,ENSG00000189067.8	CTD-3088G3.8	ENSG00000188897.4	8691	Dis5 (5' distal regions)	2.59165	25.0904	-4.71522	-2.59165	-12.2202	-17.3097
chr5:150431362-150431542	-2.68918	1.52016	-5.59879	1.11422e-05	0.000984488	53.4078	35.6587	30.8954	7.9273	5.3671	0	1	67745	1143	0.235468	0.0418306	0.0785777	5.64021	3.88744	180	Down2	TNIP1	ENSG00000145901.10	.	.	TNIP1	ENSG00000145901.10	1898	Promoter.Up	2.68918	22.2094	-4.95303	-2.68918	-13.3196	-18.1901
chr3:122398070-122398207	-1.94265	2.28902	-4.80156	7.85615e-05	0.00393855	91.2221	46.8508	67.6541	10.4154	21.1552	12.7208	1	66825	1144	0.23785	0.0893236	0.0485514	6.27112	4.65117	137	Down2	PARP14	ENSG00000173193.9	.	.	PARP14	ENSG00000173193.9	1259	Promoter.Up	1.94265	41.6697	-4.10479	-1.94265	-7.97417	-12.9989
chr2:175411694-175411891	-2.28726	3.27479	-5.35683	2.00598e-05	0.00150951	112.238	130.326	87.8244	50.7025	9.808	13.2697	1	65024	1145	0.179122	0.0422728	0.0725497	6.90204	4.96345	197	Down2	AC018890.6	ENSG00000236449.1	.	.	AC018890.6	ENSG00000236449.1	0	Promoter.Up	2.28726	67.3614	-4.69767	-2.28726	-10.7448	-19.7147
chr7:5603333-5603502	-1.72915	3.08968	-4.50995	0.000161807	0.00666356	119.457	63.2994	91.4064	25.3298	22.8659	25.7804	1	64827	1146	0.150454	0.0777418	0.00513024	6.63669	5.14539	169	Down2	ACTB	ENSG00000075624.9	.	.	ACTB	ENSG00000075624.9	0	Promoter.Up	1.72915	58.0231	-3.791	-1.72915	-6.55521	-11.6094
chr13:50181243-50181422	-1.69821	3.51747	-4.93552	5.64259e-05	0.00311934	107.412	95.621	131.176	39.8579	26.9856	34.0762	1	64802	1147	0.167248	0.0326583	0.0472873	6.92229	5.46206	179	Down2	.	.	ARL11,RCBTB1,RP11-432M24.4	ENSG00000136144.7,ENSG00000152213.3,ENSG00000176882.4	RP11-432M24.4	ENSG00000176882.4	13029	Dis5 (5' distal regions)	1.69821	72.5215	-4.24852	-1.69821	-7.21489	-13.466
[truncated: 69,892 more rows]
