# Supplementary material for: CTCF is selectively required for maintaining chromatin accessibility and gene expression in human erythropoiesis
Source: Genome Biol. 2025 Feb 28;26:44. doi: 10.1186/s13059-025-03510-z (PMC11869676; doi:10.1186/s13059-025-03510-z)
Supplement: Supplementary file 4 — Additional file 4: Table S3. Enrichment analysis for transcription factors in increased and decreased ATAC-seq peaks, as well as unchanged peaks in CTCF-AID HUDEP-2 cells with IAA treatment vs. without IAA treatment grown in culture under immature conditions for 24 hours. Three separate sheets include decreased vs. unchanged, increased vs. unchanged, and increased vs. decreased, respectively. [file 13059_2025_3510_MOESM4_ESM.xlsx]

## Sheet: decreased vs. unchanged
Transfac_ID	Regions1_vs_Regions2	kstest-tvalue	kstest-pvalue	kstest_qvalue	Average_Motif_Score_Region1	Average_Motif_Score_Region2	#Matches_Regions1	#Matches_Regions2	OddRatio	Fisher-pvalue	log2(OddRatio)	-log10(Fisher-pvalue)	Fisher-FDR	-log10(Fisher-FDR)
CTCF_M04689	Down_NoChange	0.482648	2.57533e-44	5.72411e-42	14.7897	10.5504	1227	258	5.12505	6.41261e-120	2.35757	119.193	2.13796e-116	115.67
CTCF_M03895	Down_NoChange	0.385618	1.52927e-31	1.41627e-29	12.3823	7.77632	1075	304	3.38968	2.54897e-69	1.76115	68.5936	4.24913e-66	65.3717
E2F3_M02089	Down_NoChange	0.0606667	0.278382	1	11.8454	11.9061	414	724	0.299481	4.86114e-68	-1.73946	67.3133	4.23746e-65	64.3729
RAD21_M04697	Down_NoChange	0.502984	6.25754e-78	5.50062e-75	15.6603	11.0919	1357	468	2.98774	5.08393e-68	1.57905	67.2938	4.23746e-65	64.3729
EGR1_M04797	Down_NoChange	0.108883	0.00612023	0.0620208	5.05108	6.4587	372	678	0.2927	1.25614e-66	-1.77251	65.901	8.37594e-64	63.077
TEAD2_M00695	Down_NoChange	0.126912	0.000399913	0.00560214	11.7651	11.892	413	704	0.311959	5.10669e-63	-1.68057	62.2919	2.83762e-60	59.547
CTCF_M02242	Down_NoChange	0.483031	1.64551e-73	1.09723e-70	15.8513	11.0849	1352	483	2.8463	7.96042e-63	1.50909	62.0991	3.79143e-60	59.4212
SMC3_M04708	Down_NoChange	0.411343	1.57073e-51	4.76074e-49	14.6763	11.2457	1316	464	2.85112	4.89345e-62	1.51153	61.3104	2.03935e-59	58.6905
SMAD3_M02898	Down_NoChange	0.193907	7.70168e-10	2.37754e-08	11.8922	12.5751	464	732	0.33684	5.10375e-58	-1.56986	57.2921	1.89066e-55	54.7234
CTCF_M09828	Down_NoChange	0.47319	3.51224e-73	1.95163e-70	15.56	11.9546	1359	507	2.69498	2.06271e-57	1.43027	56.6856	6.87708e-55	54.1626
EGR3_M03900	Down_NoChange	0.140267	0.00151109	0.018522	7.22305	8.07076	269	537	0.284017	5.02276e-57	-1.81595	56.2991	1.52235e-54	53.8175
CNOT3_M01253	Down_NoChange	0.18052	2.85834e-08	7.56325e-07	12.773	13.6048	445	706	0.339135	6.58597e-56	-1.56007	55.1814	1.8298e-53	52.7376
E2F4_M04823	Down_NoChange	0.136283	0.000464457	0.00639875	12.1547	12.7129	349	606	0.321055	7.75647e-54	-1.63911	53.1103	1.98924e-51	50.7013
EGR3_M03898	Down_NoChange	0.225526	3.696e-11	1.25739e-09	8.02604	9.68562	384	633	0.336333	4.84221e-52	-1.57204	51.315	1.15314e-49	48.9381
CTCF_M01259	Down_NoChange	0.443953	5.96827e-68	2.21091e-65	15.5069	11.9118	1371	544	2.491	6.25827e-50	1.31673	49.2035	1.391e-47	46.8567
EGR2_M03897	Down_NoChange	0.199221	5.39849e-08	1.39524e-06	10.3285	11.4111	344	579	0.336982	2.09889e-48	-1.56926	47.678	4.12155e-46	45.3849
TAF1_M04916	Down_NoChange	0.190581	9.81696e-10	2.94862e-08	10.6388	10.9077	490	715	0.373171	2.10157e-48	-1.42209	47.6775	4.12155e-46	45.3849
SP4_M02810	Down_NoChange	0.285786	1.31102e-25	9.93397e-24	11.7075	13.6691	612	819	0.394281	6.92716e-48	-1.3427	47.1594	1.28306e-45	44.8918
E2F4_M07084	Down_NoChange	0.122807	0.00436858	0.0472885	12.2803	12.8867	314	547	0.328998	7.59322e-48	-1.60385	47.1196	1.33241e-45	44.8754
ETV1_GCM1_COM_M08312	Down_NoChange	0.15531	1.33467e-06	2.94689e-05	10.6517	11.4205	491	711	0.377374	3.37149e-47	-1.40593	46.4722	5.62027e-45	44.2502
HINFP_M03909	Down_NoChange	0.165079	3.09101e-05	0.000551092	-12.473	-10.0771	315	545	0.331847	3.96431e-47	-1.59141	46.4018	6.29381e-45	44.2011
E2F1_M00938	Down_NoChange	0.131295	0.00123177	0.0154388	11.7143	12.1788	336	565	0.339551	7.05996e-47	-1.5583	46.1512	1.0699e-44	43.9707
E2F1_M08874	Down_NoChange	0.114365	0.0089579	0.0841285	11.087	11.4	322	550	0.335909	1.27648e-46	-1.57386	45.894	1.85034e-44	43.7327
EGR1_M04869	Down_NoChange	0.215357	3.72414e-06	7.61735e-05	12.199	13.1212	206	429	0.285447	1.45485e-46	-1.80871	45.8372	2.02103e-44	43.6944
EGR1_EGR2_EGR3_EGR4_COM_M08878	Down_NoChange	0.196979	8.93102e-12	3.30845e-10	12.2595	13.1255	578	781	0.397066	5.31881e-46	-1.33255	45.2742	7.09317e-44	43.1492
ETV5_HES7_COM_M08700	Down_NoChange	0.120503	0.00449605	0.0485108	11.8024	12.3363	329	553	0.34159	1.06698e-45	-1.54966	44.9718	1.3682e-43	42.8639
EGR4_M03899	Down_NoChange	0.169293	1.8683e-06	3.99289e-05	10.9642	11.718	391	610	0.36242	5.24869e-45	-1.46427	44.2799	6.48116e-43	42.1883
SALL2_M04595	Down_NoChange	0.147687	8.86591e-07	2.01081e-05	12.669	12.5213	577	775	0.401248	6.65097e-45	-1.31743	44.1771	7.9194e-43	42.1013
SP5_M07310	Down_NoChange	0.261013	1.55808e-18	8.80445e-17	-8.81274	-4.70083	518	722	0.393222	1.76967e-44	-1.34658	43.7521	2.03451e-42	41.6915
EGR1_M02744	Down_NoChange	0.228363	2.57316e-13	1.05912e-11	11.3579	12.7763	475	684	0.384855	1.96496e-44	-1.37761	43.7066	2.18373e-42	41.6608
HDAC2_M04866	Down_NoChange	0.105293	0.0749226	0.466851	12.1835	12.5935	218	433	0.299887	2.4433e-44	-1.73751	43.612	2.62773e-42	41.5804
NRF1_M09641	Down_NoChange	0.190722	1.75257e-07	4.29637e-06	10.2219	12.2234	356	573	0.355596	2.72426e-44	-1.49169	43.5648	2.83834e-42	41.5469
EGR1_M08996	Down_NoChange	0.223732	3.04698e-13	1.23886e-11	11.9517	13.1159	497	699	0.393186	1.80717e-43	-1.34672	42.743	1.82579e-41	40.7385
KLF14_M03913	Down_NoChange	0.222832	1.84981e-13	7.80666e-12	10.4238	11.823	512	712	0.396202	2.02389e-43	-1.33569	42.6938	1.9846e-41	40.7023
TFDP1_M09789	Down_NoChange	0.134062	0.000967532	0.0125029	11.5341	11.9617	337	548	0.355449	1.05081e-42	-1.49229	41.9785	1.00097e-40	39.9996
EGR1_M03896	Down_NoChange	0.170661	0.000122837	0.00195018	4.64286	6.04104	252	463	0.322144	1.1452e-42	-1.63422	41.9411	1.06058e-40	39.9745
HINFP_M03907	Down_NoChange	0.0492842	0.884526	1	11.5243	11.6513	206	413	0.299539	1.75811e-42	-1.73918	41.755	1.5842e-40	39.8002
E2F4_M09682	Down_NoChange	0.245819	1.79474e-18	9.65108e-17	11.8114	12.7327	599	782	0.414481	2.29494e-42	-1.27062	41.6392	1.97603e-40	39.7042
EGR1_M04506	Down_NoChange	0.199732	5.26382e-10	1.65549e-08	6.98485	8.80241	462	663	0.390226	2.31149e-42	-1.35762	41.6361	1.97603e-40	39.7042
GCM1_SPDEF_COM_M08323	Down_NoChange	0.104983	0.0111053	0.10228	9.93455	10.5772	382	589	0.370906	2.46171e-42	-1.43087	41.6088	2.05184e-40	39.6879
E2F1_EOMES_COM_M08523	Down_NoChange	0.0864254	0.144978	0.750445	10.0706	10.4572	269	479	0.331091	2.6865e-42	-1.5947	41.5708	2.18458e-40	39.6606
NRF1_M07052	Down_NoChange	0.178046	3.66535e-06	7.54339e-05	11.7121	12.9647	330	539	0.355087	3.68848e-42	-1.49376	41.4332	2.92795e-40	39.5334
EGR1_M07354	Down_NoChange	0.257552	1.68102e-19	9.83251e-18	12.1606	13.3202	573	759	0.411483	4.02701e-42	-1.2811	41.395	3.12234e-40	39.5055
CTCFL_M09601	Down_NoChange	0.484268	4.55087e-85	7.5863e-82	15.9073	11.5805	1381	584	2.28839	4.58127e-42	1.19433	41.339	3.47135e-40	39.4595
TFAP2_COM_M00189	Down_NoChange	0.157841	1.26232e-06	2.80571e-05	12.2526	12.7761	483	679	0.397069	8.10689e-42	-1.33254	41.0911	6.0063e-40	39.2214
EOMES_ETV5_COM_M08271	Down_NoChange	0.156246	8.59731e-05	0.00141199	10.7239	11.1951	326	533	0.355628	8.56828e-42	-1.49156	41.0671	6.21014e-40	39.2069
HINFP_M03908	Down_NoChange	0.126138	0.00615341	0.0621681	-19.9893	-17.7582	281	488	0.339049	1.46209e-41	-1.56043	40.835	1.03715e-39	38.9842
SP4_M09005	Down_NoChange	0.282	8.9994e-23	5.77e-21	12.3882	13.6568	559	743	0.412838	2.52264e-41	-1.27635	40.5981	1.75218e-39	38.7564
ATF3_M04744	Down_NoChange	0.122171	0.00625698	0.0627818	11.0726	11.9073	303	507	0.350467	5.76446e-41	-1.51265	40.2392	3.92219e-39	38.4065
ZBTB14_M02933	Down_NoChange	0.0727041	0.360006	1	11.8694	12.1362	245	448	0.325973	6.17601e-41	-1.61718	40.2093	4.08331e-39	38.389
EGR1_M01873	Down_NoChange	0.274457	7.78345e-23	5.08824e-21	11.9599	13.3123	599	775	0.420642	6.24621e-41	-1.24934	40.2044	4.08331e-39	38.389
CTCF_M09602	Down_NoChange	0.484949	4.17451e-85	7.5863e-82	16.0387	11.6421	1370	584	2.25314	1.52999e-40	1.17194	39.8153	9.80959e-39	38.0083
NFE4_M02105	Down_NoChange	0.101364	0.0038327	0.042312	12.3467	12.7493	522	706	0.411049	2.75783e-40	-1.28262	39.5594	1.73483e-38	37.7607
SP2_M04932	Down_NoChange	0.0424944	0.90169	1	4.08961	4.75574	279	479	0.344742	4.6456e-40	-1.53641	39.333	2.86823e-38	37.5424
ZBTB14_M00716	Down_NoChange	0.129588	0.00467439	0.0494743	10.8434	11.1778	281	478	0.348442	2.58933e-39	-1.52101	38.5868	1.5696e-37	36.8042
SP2_M01783	Down_NoChange	0.336351	7.00576e-28	5.8393e-26	11.389	13.1581	473	658	0.405947	2.75974e-39	-1.30064	38.5591	1.64303e-37	36.7844
E2F3_HES7_COM_M08526	Down_NoChange	0.0978761	0.0251984	0.199079	11.6398	12.0124	372	566	0.380482	2.99645e-39	-1.3941	38.5234	1.75266e-37	36.7563
ZBTB33_M09632	Down_NoChange	0.184838	1.40599e-06	3.06377e-05	11.3313	12.2087	332	527	0.368684	4.60873e-39	-1.43954	38.3364	2.64923e-37	36.5769
SP4_M03922	Down_NoChange	0.223862	3.60003e-15	1.71464e-13	6.99664	9.72047	595	762	0.428731	6.05148e-39	-1.22186	38.2181	3.4196e-37	36.466
PAX5_M09645	Down_NoChange	0.0738914	0.133184	0.712739	11.6204	11.9218	411	601	0.392388	6.1544e-39	-1.34965	38.2108	3.41979e-37	36.466
ZSCAN10_M01742	Down_NoChange	0.246785	1.56324e-08	4.272e-07	10.9914	12.7388	232	425	0.328577	1.08115e-38	-1.6057	37.9661	5.90911e-37	36.2285
E2F4_M07380	Down_NoChange	0.074111	0.376695	1	11.8559	12.0024	229	420	0.328857	2.64462e-38	-1.60447	37.5776	1.42212e-36	35.8471
SP1_M01303	Down_NoChange	0.246646	1.14072e-21	7.04287e-20	10.1765	12.9402	731	869	0.448958	3.81489e-38	-1.15535	37.4185	2.01886e-36	35.6949
E2F1_ELK1_COM_M08205	Down_NoChange	0.124237	0.0549947	0.36775	10.4405	10.8319	168	351	0.29446	1.76848e-37	-1.76386	36.7524	9.21268e-36	35.0356
PAX4_M00373	Down_NoChange	0.107872	0.0210496	0.170753	11.3045	11.57	312	500	0.368963	2.14493e-37	-1.43845	36.6686	1.10018e-35	34.9585
OVOL2_M01104	Down_NoChange	0.00502747	1	1	10.9486	10.9537	331	518	0.376105	2.29427e-37	-1.41079	36.6394	1.15895e-35	34.9359
ZNF740_M03939	Down_NoChange	0.0411634	0.642488	1	11.169	11.2973	568	730	0.433106	3.68799e-37	-1.20721	36.4332	1.83519e-35	34.7363
TFAP2A_M01857	Down_NoChange	0.208566	2.45944e-13	1.02497e-11	11.1421	11.5769	605	761	0.438821	4.12605e-37	-1.1883	36.3845	2.02298e-35	34.694
KLF11_M01837	Down_NoChange	0.205055	5.53628e-13	2.19738e-11	12.4344	12.8141	610	764	0.440624	5.95045e-37	-1.18238	36.2255	2.87519e-35	34.5413
KLF10_M08905	Down_NoChange	0.0647637	0.191871	0.894683	10.6981	10.7631	477	650	0.417608	8.17144e-37	-1.25978	36.0877	3.89194e-35	34.4098
KLF16_M03914	Down_NoChange	0.222052	3.54978e-18	1.87857e-16	12.0342	13.4165	761	886	0.458006	9.33815e-37	-1.12656	36.0297	4.38498e-35	34.358
WT1_M07436	Down_NoChange	0.218411	1.84286e-17	9.45246e-16	12.3859	13.1455	754	880	0.45782	1.02659e-36	-1.12715	35.9886	4.75368e-35	34.323
FOXN4_M04646	Down_NoChange	0.0374939	0.968433	1	11.7926	11.7401	270	454	0.35655	2.63545e-36	-1.48782	35.5791	1.20364e-34	33.9195
EGR3_M00245	Down_NoChange	0.175905	0.000183647	0.00277049	-2.1179	-1.0365	229	411	0.337981	4.80781e-36	-1.56499	35.3181	2.16611e-34	33.6643
WT1_M02036	Down_NoChange	0.217398	4.30127e-14	1.91206e-12	12.4907	13.3693	589	742	0.441746	4.90291e-36	-1.17871	35.3095	2.17951e-34	33.6616
NRF1_M02102	Down_NoChange	0.219079	2.31264e-08	6.21802e-07	11.8816	13.1361	304	485	0.373163	8.77057e-36	-1.42212	35.057	3.84751e-34	33.4148
RAD21_M09748	Down_NoChange	0.451489	6.59943e-78	5.50062e-75	15.3255	12.1837	1398	626	2.12149	1.38175e-35	1.08508	34.8596	5.9828e-34	33.2231
TCF12_M04883	Down_NoChange	0.065763	0.688173	1	12.2733	12.2075	172	347	0.306148	1.70103e-35	-1.7077	34.7693	7.27081e-34	33.1384
FOXN1_M04659	Down_NoChange	0.0840721	0.28057	1	11.0048	11.3643	209	387	0.330032	1.7305e-35	-1.59932	34.7618	7.30315e-34	33.1365
TFAP2C_M00470	Down_NoChange	0.161653	8.62143e-07	1.96876e-05	11.3672	11.6522	482	647	0.425791	2.11628e-35	-1.23178	34.6744	8.8196e-34	33.0546
CTCF_M09744	Down_NoChange	0.39296	1.64692e-60	5.49084e-58	14.5229	12.1835	1421	643	2.10695	3.06252e-35	1.07516	34.5139	1.26055e-33	32.8994
KLF2_M08819	Down_NoChange	0.202076	3.30243e-14	1.48788e-12	12.1396	12.5179	709	836	0.461107	3.81179e-35	-1.11683	34.4189	1.54982e-33	32.8097
TFAP2A_M00469	Down_NoChange	0.178133	3.89682e-08	1.02299e-06	10.6674	10.955	481	645	0.426678	4.27663e-35	-1.22878	34.3689	1.71787e-33	32.765
SP7_M07329	Down_NoChange	0.222454	1.61976e-17	8.43796e-16	12.251	13.114	729	851	0.464081	4.7104e-35	-1.10755	34.3269	1.86958e-33	32.7283
EGR_COM_M00982	Down_NoChange	0.26024	1.74651e-23	1.16457e-21	12.1869	14.1641	717	841	0.463276	5.73869e-35	-1.11006	34.2412	2.25092e-33	32.6476
ERG_GCM1_COM_M08487	Down_NoChange	0.100005	0.0126058	0.112675	11.1822	11.7889	428	597	0.415449	6.50134e-35	-1.26726	34.187	2.5204e-33	32.5985
NRF1_M04694	Down_NoChange	0.253902	3.42267e-11	1.17641e-09	10.1424	12.2227	309	485	0.38005	1.02347e-34	-1.39574	33.9899	3.92213e-33	32.4065
ELF2_M09606	Down_NoChange	0.187937	8.20101e-12	3.07215e-10	11.8767	12.8445	673	804	0.459921	1.31264e-34	-1.12054	33.8819	4.97312e-33	32.3034
EGR4_M00244	Down_NoChange	0.189346	1.13056e-06	2.54682e-05	5.08589	7.22691	326	498	0.389747	4.32642e-34	-1.35939	33.3639	1.62071e-32	31.7903
TRIM28_M01199	Down_NoChange	0.191262	7.45831e-11	2.46198e-09	12.101	12.9545	584	726	0.452368	1.07617e-33	-1.14443	32.9681	3.98661e-32	31.3994
RFX1_M09706	Down_NoChange	0.136853	2.99207e-05	0.00053632	10.9846	12.0927	519	669	0.443114	1.88004e-33	-1.17425	32.7258	6.88797e-32	31.1619
NR2C2_M04934	Down_NoChange	0	1	1	13	13	125	284	0.27736	2.95048e-33	-1.85017	32.5301	1.06923e-31	30.9709
TCFL5_M08005	Down_NoChange	0.045505	0.977421	1	9.69811	9.75542	159	323	0.306973	3.38003e-33	-1.70382	32.4711	1.21172e-31	30.9166
EGR3_M08877	Down_NoChange	0.122744	0.000334412	0.00476571	12.3956	12.8471	503	654	0.441235	3.78506e-33	-1.18038	32.4219	1.34249e-31	30.8721
SP1_SP3_M01219	Down_NoChange	0.223577	1.19902e-16	5.87873e-15	12.4765	13.6874	682	803	0.468995	3.95331e-33	-1.09236	32.403	1.3874e-31	30.8578
WT1_M03893	Down_NoChange	0.294603	3.70261e-33	3.85766e-31	12.5233	14.3109	814	907	0.481783	4.92246e-33	-1.05354	32.3078	1.70953e-31	30.7671
EGR1_M01972	Down_NoChange	0.201403	1.98293e-07	4.82562e-06	11.0309	11.9695	324	491	0.394404	6.29876e-33	-1.34225	32.2007	2.16496e-31	30.6646
HIC1_M01072	Down_NoChange	0.156318	4.61107e-07	1.09031e-05	11.7202	12.2245	554	695	0.453204	9.99542e-33	-1.14177	32.0002	3.40048e-31	30.4685
DEAF1_M01001	Down_NoChange	0.166234	0.000735982	0.00969867	10.4909	11.0597	220	385	0.351111	2.44589e-32	-1.51	31.6116	8.23697e-31	30.0842
ZBTB33_M07140	Down_NoChange	0.107958	0.204266	0.930357	11.0857	11.5604	140	298	0.295257	2.71148e-32	-1.75996	31.5668	9.04007e-31	30.0438
ASCL2_M02841	Down_NoChange	0.17628	2.71726e-11	9.53617e-10	10.1205	10.5729	747	850	0.48062	3.16429e-32	-1.05703	31.4997	1.04453e-30	29.9811
SP4_M07617	Down_NoChange	0.272765	2.64427e-29	2.3827e-27	12.7266	14.7546	845	925	0.489775	5.31757e-32	-1.02981	31.2743	1.73812e-30	29.7599
ZBTB7A_M09821	Down_NoChange	0.161267	3.44315e-05	0.000607379	11.4871	12.1843	349	510	0.407893	5.48817e-32	-1.29374	31.2606	1.77646e-30	29.7504
SP4_M02914	Down_NoChange	0.0917898	0.0812438	0.490407	11.4175	11.6476	309	471	0.39498	9.40401e-32	-1.34015	31.0267	3.01471e-30	29.5208
EGR1_M07208	Down_NoChange	0.23143	2.96348e-20	1.76433e-18	12.4763	14.3521	800	889	0.487715	1.03154e-31	-1.03589	30.9865	3.27539e-30	29.4847
E2F1_M07206	Down_NoChange	0.17649	3.4937e-05	0.000613052	13.266	13.8514	282	444	0.385058	1.15127e-31	-1.37685	30.9388	3.62107e-30	29.4412
KLF15_M01714	Down_NoChange	0.166064	8.98061e-09	2.49511e-07	12.5506	13.2745	632	754	0.470986	1.4944e-31	-1.08624	30.8255	4.65638e-30	29.332
EGR2_M07086	Down_NoChange	0.173792	1.64791e-09	4.86207e-08	12.4299	13.3445	628	749	0.472174	2.55224e-31	-1.08261	30.5931	7.87886e-30	29.1035
BCL6B_M02844	Down_NoChange	0.231689	2.24454e-17	1.13383e-15	11.3489	12.0668	665	779	0.477137	2.72109e-31	-1.06752	30.5653	8.32304e-30	29.0797
ZBTB7B_M01175	Down_NoChange	0.23341	3.52283e-21	2.13548e-19	12.6405	13.6575	829	908	0.493327	3.69946e-31	-1.01938	30.4319	1.12127e-29	28.9503
FLI1_M09685	Down_NoChange	0.166455	4.96641e-06	9.91497e-05	11.4492	12.3199	394	547	0.426338	3.75806e-31	-1.22993	30.425	1.12877e-29	28.9474
NRF1_M00652	Down_NoChange	0.225566	0.000161187	0.00247648	2.03788	4.4507	132	284	0.29365	5.04974e-31	-1.76783	30.2967	1.5032e-29	28.823
ELK4_M07209	Down_NoChange	0.185595	5.32967e-05	0.000915934	11.7833	12.5402	240	398	0.370354	1.16643e-30	-1.43302	29.9331	3.44148e-29	28.4633
ELF4_M01979	Down_NoChange	0.0781532	0.641415	1	11.4688	11.7509	128	277	0.292711	1.2914e-30	-1.77245	29.8889	3.77678e-29	28.4229
ELK4_M02058	Down_NoChange	0.198436	0.00632012	0.0630877	11.84	12.3868	100	243	0.263122	1.67183e-30	-1.9262	29.7768	4.84685e-29	28.3145
WT1_M01118	Down_NoChange	0.0874747	0.00804387	0.0766236	10.9486	11.1182	661	770	0.482479	3.66167e-30	-1.05146	29.4363	1.05241e-28	27.9778
TFAP2A_M07348	Down_NoChange	0.190642	1.35671e-10	4.34931e-09	11.369	11.8433	580	702	0.472591	5.55147e-30	-1.08134	29.2556	1.58193e-28	27.8008
SP4_M01273	Down_NoChange	0.292798	4.64083e-33	4.68865e-31	12.3341	14.6047	832	903	0.500896	6.32485e-30	-0.997417	29.1989	1.78704e-28	27.7479
ZNF282_M08990	Down_NoChange	0.0483737	0.440142	1	11.9585	12.14	578	700	0.47262	7.01909e-30	-1.08125	29.1537	1.96652e-28	27.7063
ETV1_M09611	Down_NoChange	0.175954	1.6901e-09	4.94281e-08	11.9299	13.1923	613	728	0.478944	8.44793e-30	-1.06207	29.0732	2.34712e-28	27.6295
E2F8_TFAP2C_COM_M08440	Down_NoChange	0.207084	1.73945e-14	7.9443e-13	10.9156	12.2669	699	798	0.489592	9.72178e-30	-1.03035	29.0123	2.67871e-28	27.5721
HIC1_M01073	Down_NoChange	0.144006	1.28218e-05	0.000242886	12.0882	12.5476	510	641	0.462267	1.12061e-29	-1.1132	28.9505	3.06239e-28	27.5139
ELK4_M01983	Down_NoChange	0.194692	0.0475325	0.334332	11.8889	12.3854	63	192	0.213033	1.19555e-29	-2.23085	28.9224	3.24062e-28	27.4894
ETS2_M08759	Down_NoChange	0.231766	0.000194939	0.0029276	11.5328	12.4717	122	265	0.293014	2.30048e-29	-1.77096	28.6382	6.18532e-28	27.2086
ELK4_M01167	Down_NoChange	0.216418	0.015525	0.131371	11.3582	12.199	67	196	0.221762	2.61579e-29	-2.17292	28.5824	6.97684e-28	27.1563
TFAP2_COM_M00915	Down_NoChange	0.162207	3.48994e-09	9.94485e-08	12.1697	12.7878	713	806	0.494368	3.39719e-29	-1.01634	28.4689	8.95591e-28	27.0479
MAZ_M00649	Down_NoChange	0.173872	2.11739e-11	7.59072e-10	12.6502	13.0242	789	866	0.501364	3.41152e-29	-0.99607	28.4671	8.95591e-28	27.0479
ERG_M09608	Down_NoChange	0.210481	0.00419233	0.0456772	10.4105	11.3319	95	232	0.262983	3.58683e-29	-1.92696	28.4453	9.34257e-28	27.0295
SP3_M03921	Down_NoChange	0.220641	1.64735e-18	9.15375e-17	12.0912	12.9739	811	882	0.504228	4.83075e-29	-0.987852	28.316	1.24851e-27	26.9036
TFAP2A_TFAP2B_TFAP2C_TFAP2D_COM_M08867	Down_NoChange	0.193916	1.03041e-10	3.36803e-09	11.2482	11.6423	568	685	0.478003	9.61682e-29	-1.06491	28.017	2.46634e-27	26.6079
ELF1_M02053	Down_NoChange	0.196903	0.0106126	0.0987924	11.4348	11.7965	92	226	0.262044	1.16801e-28	-1.93212	27.9326	2.97263e-27	26.5269
E2F1_M07250	Down_NoChange	0.0549381	0.70089	1	10.9624	11.07	266	414	0.394604	1.29844e-28	-1.34152	27.8866	3.27954e-27	26.4842
E2F3_M07083	Down_NoChange	0.201335	9.10631e-10	2.76004e-08	12.1118	13.4748	465	596	0.459503	1.54969e-28	-1.12185	27.8098	3.88471e-27	26.4106
NRF1_M04059	Down_NoChange	0.344001	5.23361e-11	1.74489e-09	8.88158	11.3898	152	295	0.325848	2.09354e-28	-1.61773	27.6791	5.20885e-27	26.2833
ELK1_TFAP2C_COM_M08441	Down_NoChange	0.156727	2.55624e-05	0.000460677	6.56122	7.7194	392	531	0.441428	2.1739e-28	-1.17975	27.6628	5.36873e-27	26.2701
EGR2_M08806	Down_NoChange	0.210785	7.76838e-15	3.64786e-13	12.0216	12.6412	694	786	0.497304	2.37817e-28	-1.0078	27.6238	5.83001e-27	26.2343
EGR_COM_M00807	Down_NoChange	0.187634	2.5009e-11	8.87021e-10	12.2112	12.9643	658	756	0.494102	2.87833e-28	-1.01712	27.5409	7.00464e-27	26.1546
E2F_COM_M08875	Down_NoChange	0.0670258	0.612932	1	10.7107	10.8513	197	343	0.358965	2.90121e-28	-1.47808	27.5374	7.00916e-27	26.1543
ELK1_M01981	Down_NoChange	0.205556	0.0420765	0.303643	11.7069	12.2056	58	180	0.210216	4.05221e-28	-2.25006	27.3923	9.71947e-27	26.0124
ZNF148_M01816	Down_NoChange	0.0904217	0.00375145	0.0415527	12.4123	12.736	718	803	0.50214	4.45708e-28	-0.993838	27.3509	1.06142e-26	25.9741
EGR2_M02092	Down_NoChange	0.104975	0.0114427	0.104235	10.7146	10.6097	403	538	0.447781	5.88706e-28	-1.15913	27.2301	1.39202e-26	25.8564
ZFX_M01593	Down_NoChange	0.210918	2.68278e-16	1.29629e-14	12.4337	13.8445	777	849	0.508244	6.44186e-28	-0.976407	27.191	1.51248e-26	25.8203
GABPA_M02039	Down_NoChange	0.194608	0.0154213	0.130826	11.6552	12.1244	87	217	0.258922	8.29925e-28	-1.94941	27.081	1.93494e-26	25.7133
EGR1_M09761	Down_NoChange	0.239007	1.71757e-23	1.16457e-21	12.4087	13.848	898	941	0.517755	8.74183e-28	-0.949659	27.0584	2.02398e-26	25.6938
ETV1_M01987	Down_NoChange	0.220989	0.0035857	0.0401165	11.2614	11.7373	88	217	0.261994	1.27044e-27	-1.93239	26.896	2.92114e-26	25.5344
EGR1_M07597	Down_NoChange	0.104062	0.0453638	0.324556	5.61189	4.55841	286	428	0.409946	1.75025e-27	-1.28649	26.7569	3.9968e-26	25.3983
ZNF219_M01122	Down_NoChange	0.175793	5.54995e-08	1.42335e-06	10.497	12.0886	501	621	0.473835	1.86874e-27	-1.07754	26.7285	4.23835e-26	25.3728
ERF_HES7_COM_M08537	Down_NoChange	0.0311659	0.999322	1	10.1019	10.0615	216	358	0.376376	2.09938e-27	-1.40975	26.6779	4.72928e-26	25.3252
SP_COM_M00933	Down_NoChange	0.300756	4.67289e-39	5.99208e-37	12.4229	13.8437	960	985	0.523397	2.1385e-27	-0.934022	26.6699	4.78507e-26	25.3201
ETV5_M02069	Down_NoChange	0.282805	0.000173554	0.00265426	11.641	12.2108	78	204	0.247927	2.43657e-27	-2.01201	26.6132	5.41568e-26	25.2663
SP1_M00008	Down_NoChange	0.268211	5.14282e-25	3.72742e-23	11.5479	12.4235	741	817	0.508876	2.68466e-27	-0.974614	26.5711	5.92759e-26	25.2271
ZFP281_M02831	Down_NoChange	0.141313	7.47287e-07	1.73018e-05	12.0449	12.7838	691	777	0.503919	3.03856e-27	-0.988736	26.5173	6.66484e-26	25.1762
ELF4_M02056	Down_NoChange	0.234617	0.000775499	0.0101792	11.303	11.7904	99	229	0.278525	3.34061e-27	-1.84412	26.4762	7.27947e-26	25.1379
ETV5_M01992	Down_NoChange	0.265139	0.000114169	0.00182123	11.3438	11.8756	96	225	0.275209	3.82579e-27	-1.8614	26.4173	8.28259e-26	25.0818
ETV4_M01991	Down_NoChange	0.256499	8.9417e-05	0.00145423	11.2991	11.8151	107	238	0.289016	4.82379e-27	-1.79078	26.3166	1.03093e-25	24.9868
ETV4_M02066	Down_NoChange	0.256499	8.9417e-05	0.00145423	11.2991	11.8151	107	238	0.289016	4.82379e-27	-1.79078	26.3166	1.03093e-25	24.9868
ERF_M01984	Down_NoChange	0.306626	5.55669e-05	0.000945204	11.0135	11.6345	74	197	0.244169	4.85961e-27	-2.03405	26.3134	1.03197e-25	24.9863
ETV3_M01990	Down_NoChange	0.206707	0.0122744	0.110008	11.4625	11.8976	80	205	0.253085	4.99566e-27	-1.98231	26.3014	1.05415e-25	24.9771
MAZ_M07297	Down_NoChange	0.157624	1.07787e-10	3.48897e-09	12.3737	12.9676	926	956	0.525619	7.80419e-27	-0.927911	26.1077	1.63643e-25	24.7861
ERF_M02061	Down_NoChange	0.187645	0.0541496	0.365455	11.5821	11.9893	67	187	0.233599	8.05204e-27	-2.09789	26.0941	1.67784e-25	24.7752
ELK3_M02060	Down_NoChange	0.246558	0.00364816	0.0405432	11.6618	12.3564	68	188	0.235779	1.14846e-26	-2.08449	25.9399	2.37824e-25	24.6237
ELK3_M01982	Down_NoChange	0.203071	0.0140403	0.121586	11.5802	12.1854	81	205	0.256342	1.27134e-26	-1.96386	25.8957	2.61645e-25	24.5823
FEV_M02037	Down_NoChange	0.217262	0.00577975	0.0591095	11.4048	11.8894	84	208	0.261847	1.36406e-26	-1.9332	25.8652	2.79005e-25	24.5544
ELF1_M01975	Down_NoChange	0.163908	0.0338423	0.252417	11.7103	12.0254	107	236	0.291797	1.39101e-26	-1.77696	25.8567	2.82782e-25	24.5485
ELF2_M01976	Down_NoChange	0.301035	1.36657e-06	2.99747e-05	11.3694	11.9627	111	241	0.296015	1.50554e-26	-1.75626	25.8223	3.03201e-25	24.5183
CREB1_M07248	Down_NoChange	0.189594	0.0278707	0.217054	11.325	11.6601	80	203	0.255865	1.50964e-26	-1.96655	25.8211	3.03201e-25	24.5183
RFX2_M09651	Down_NoChange	0.170613	2.13332e-06	4.47327e-05	9.85366	11.1138	410	536	0.459207	1.96869e-26	-1.12278	25.7058	3.93031e-25	24.4056
KLF7_M02773	Down_NoChange	0.268448	1.8045e-27	1.46737e-25	11.9698	13.4	829	880	0.52216	2.02469e-26	-0.937436	25.6936	4.01805e-25	24.396
ETS1_M02063	Down_NoChange	0.137729	0.0769719	0.47571	11.5403	11.9137	124	255	0.311517	2.52088e-26	-1.68262	25.5984	4.97314e-25	24.3034
ETV5_TCF3_COM_M08571	Down_NoChange	0.0575709	0.333497	1	11.3695	11.5395	479	595	0.47729	3.04026e-26	-1.06706	25.5171	5.96249e-25	24.2246
ETV1_M02065	Down_NoChange	0.231043	0.000253538	0.00374024	10.9504	11.4382	121	251	0.309193	3.14265e-26	-1.69342	25.5027	6.12725e-25	24.2127
SP1_M00196	Down_NoChange	0.319582	3.0396e-43	5.63002e-41	12.4852	14.3876	944	965	0.531236	3.87504e-26	-0.912575	25.4117	7.51127e-25	24.1243
KLF_COM_M07461	Down_NoChange	0.149472	4.72996e-09	1.32518e-07	11.4324	11.6533	858	900	0.526525	4.2194e-26	-0.925426	25.3747	8.11013e-25	24.091
ELK1_M00025	Down_NoChange	0.123214	0.108118	0.611997	11.5775	11.9672	142	274	0.330563	4.23264e-26	-1.597	25.3734	8.11013e-25	24.091
HES7_TFAP2C_COM_M08662	Down_NoChange	0.137598	2.09294e-05	0.000381305	11.6503	12.4388	549	654	0.491269	4.56547e-26	-1.02541	25.3405	8.69787e-25	24.0606
TFAP2C_M04153	Down_NoChange	0.110027	0.0219419	0.176275	11.7299	12.1036	311	444	0.429532	4.63037e-26	-1.21916	25.3344	8.77139e-25	24.0569
ETV3_M02068	Down_NoChange	0.256247	0.000434279	0.00603285	11.3295	11.8673	88	211	0.270354	5.00451e-26	-1.88708	25.3006	9.42657e-25	24.0256
ETV6_M02070	Down_NoChange	0.0989486	0.260568	1	10.8333	11.0381	156	289	0.343083	5.29332e-26	-1.54337	25.2763	9.85918e-25	24.0062
ETV6_M01993	Down_NoChange	0.0989486	0.260568	1	10.8333	11.0381	156	289	0.343083	5.29332e-26	-1.54337	25.2763	9.85918e-25	24.0062
SP8_M03923	Down_NoChange	0.235934	1.71961e-18	9.39865e-17	11.916	12.9717	702	777	0.514579	8.65834e-26	-0.958536	25.0626	1.60372e-24	23.7949
TFAP2A_M04147	Down_NoChange	0.0745102	0.169636	0.826852	11.9843	12.1634	383	508	0.456233	1.12911e-25	-1.13216	24.9473	2.07981e-24	23.682
FOXN4_M04662	Down_NoChange	0.0766001	0.669274	1	10.7481	10.9962	131	260	0.322678	1.43559e-25	-1.63183	24.843	2.62981e-24	23.5801
EGR1_M00243	Down_NoChange	0.246173	1.46811e-11	5.32031e-10	6.91989	8.83811	362	488	0.451076	1.62984e-25	-1.14856	24.7879	2.96934e-24	23.5273
CTCF_M09681	Down_NoChange	0.420512	3.86177e-70	1.83931e-67	15.73	11.6156	1374	666	1.87128	1.67695e-25	0.904025	24.7755	3.03856e-24	23.5173
TBX5_M07475	Down_NoChange	0.0941595	0.0121488	0.109176	12.1407	12.4464	519	625	0.490072	1.76085e-25	-1.02893	24.7543	3.17334e-24	23.4985
ETF_COM_M07039	Down_NoChange	0.327166	8.70168e-45	2.07224e-42	12.3319	13.7524	934	953	0.53561	2.06575e-25	-0.900745	24.6849	3.7028e-24	23.4315
KLF5_M07277	Down_NoChange	0.242557	8.63551e-24	5.99808e-22	12.1969	13.0054	889	919	0.533337	2.16313e-25	-0.906881	24.6649	3.85662e-24	23.4138
E2F1_NHLH1_COM_M08690	Down_NoChange	0.153263	2.3391e-07	5.65114e-06	8.53492	9.46369	630	716	0.509115	2.36185e-25	-0.973937	24.6267	4.18851e-24	23.3779
ZBTB14_M00333	Down_NoChange	0.030723	0.999235	1	11.0478	11.105	230	362	0.397495	3.16815e-25	-1.33099	24.4992	5.58868e-24	23.2527
SP2_M07129	Down_NoChange	0.3003	5.45501e-40	7.57792e-38	12.6096	14.9039	999	999	0.540805	4.35737e-25	-0.88682	24.3608	7.64604e-24	23.1166
GABP_COM_M01258	Down_NoChange	0.230463	5.1653e-08	1.3454e-06	11.6481	12.6125	270	400	0.418884	4.7471e-25	-1.25538	24.3236	8.2863e-24	23.0816
TFAP2A_M04156	Down_NoChange	0.0818779	0.0750546	0.466851	11.6265	11.8407	431	546	0.474742	5.88385e-25	-1.07478	24.2303	1.02171e-23	22.9907
CTCF_M04745	Down_NoChange	0.297478	3.60245e-13	1.44706e-11	13.2794	11.5982	630	219	2.31232	7.89041e-25	1.20934	24.1029	1.36304e-23	22.8655
E2F1_HES7_COM_M08525	Down_NoChange	0.118895	0.00354356	0.0397786	10.0977	10.9055	389	508	0.464516	1.12242e-24	-1.1062	23.9498	1.92894e-23	22.7147
MAZ_M02023	Down_NoChange	0.13581	1.30953e-07	3.25819e-06	12.7878	13.5683	872	901	0.537838	1.30012e-24	-0.894756	23.886	2.22287e-23	22.6531
FEV_M03987	Down_NoChange	0.226673	0.00305396	0.0349893	11.5287	12.2451	87	204	0.277439	1.42886e-24	-1.84976	23.845	2.43052e-23	22.6143
GABPA_M03990	Down_NoChange	0.25632	5.60247e-05	0.000948154	11.2957	12.2236	115	237	0.31303	1.46654e-24	-1.67563	23.8337	2.48195e-23	22.6052
KLF4_M07040	Down_NoChange	0.170893	9.63442e-12	3.5298e-10	10.7405	11.1605	867	897	0.537738	1.551e-24	-0.895025	23.8094	2.61163e-23	22.5831
GCM2_HES7_COM_M08590	Down_NoChange	0.0960211	0.0672723	0.428026	11.2136	11.5714	309	434	0.439074	1.67914e-24	-1.18746	23.7749	2.81319e-23	22.5508
E2F3_EOMES_COM_M08207	Down_NoChange	0.0412513	0.99692	1	10.2465	10.1124	142	267	0.340611	1.73228e-24	-1.5538	23.7614	2.88771e-23	22.5394
GABPA_M08917	Down_NoChange	0.240113	0.000249271	0.00369364	11.3929	11.9313	112	233	0.310462	1.85814e-24	-1.68751	23.7309	3.05674e-23	22.5147
FLI1_M08913	Down_NoChange	0.173207	0.0185949	0.153835	11.4107	11.8197	112	233	0.310462	1.85814e-24	-1.68751	23.7309	3.05674e-23	22.5147
ETV6_M03984	Down_NoChange	0.113025	0.0323984	0.24328	7.29811	8.30357	265	392	0.420804	1.86118e-24	-1.24878	23.7302	3.05674e-23	22.5147
CTCF_M01200	Down_NoChange	0.406713	4.55712e-70	1.89918e-67	15.6107	12.0028	1441	718	1.83301	2.2091e-24	0.874215	23.6558	3.61036e-23	22.4424
E2F3_FOXI1_COM_M08208	Down_NoChange	0.101366	0.00474921	0.0501071	10.4243	10.8845	535	632	0.500483	2.26621e-24	-0.998607	23.6447	3.68563e-23	22.4335
SP1_M07226	Down_NoChange	0.272356	1.07867e-32	1.05773e-30	12.8357	14.4176	992	989	0.545824	2.42589e-24	-0.873492	23.6151	3.92617e-23	22.406
ZFP740_M02834	Down_NoChange	0.137082	0.00028728	0.0041825	11.9855	12.5427	413	527	0.473959	2.48799e-24	-1.07717	23.6042	4.00723e-23	22.3972
ZBTB7A_M07387	Down_NoChange	0.0519079	0.523808	1	11.2079	11.2445	433	544	0.479759	2.68726e-24	-1.05962	23.5707	4.30737e-23	22.3658
ELK1_M02059	Down_NoChange	0.288209	1.39826e-05	0.000260436	11.5545	12.2955	101	220	0.297503	2.74291e-24	-1.74902	23.5618	4.3547e-23	22.361
ELK4_M03973	Down_NoChange	0.24532	0.000367973	0.00522052	11.5743	12.3364	101	220	0.297503	2.74291e-24	-1.74902	23.5618	4.3547e-23	22.361
AHR_M07347	Down_NoChange	0.167334	0.000454318	0.00628505	11.786	12.1757	243	370	0.410916	2.77798e-24	-1.28308	23.5563	4.38947e-23	22.3576
ETV2_M02067	Down_NoChange	0.222066	0.000978334	0.0125937	11.0991	11.4978	111	231	0.310593	3.53698e-24	-1.6869	23.4514	5.5624e-23	22.2547
ERG_M03975	Down_NoChange	0.178169	0.0137598	0.119779	11.4425	12.1588	113	233	0.313349	3.74895e-24	-1.67416	23.4261	5.86807e-23	22.2315
NFKB1_M00051	Down_NoChange	0.0502646	0.830203	1	8.94444	9.30688	252	378	0.416505	3.95655e-24	-1.26359	23.4027	6.16408e-23	22.2101
EGR1_M09603	Down_NoChange	0.238363	9.7337e-27	7.54701e-25	12.5295	13.9971	1067	1043	0.549073	4.18637e-24	-0.86493	23.3782	6.49179e-23	22.1876
MAX_MYC_COM_M00322	Down_NoChange	0.0808726	0.247901	1	11.8817	12.0078	262	387	0.422239	4.32073e-24	-1.24387	23.3644	6.66913e-23	22.1759
RUNX3_M04110	Down_NoChange	0.0470038	0.927978	1	9.80374	9.92941	214	340	0.396652	4.51016e-24	-1.33405	23.3458	6.92943e-23	22.1593
GABP_COM_M00341	Down_NoChange	0.128765	0.00257946	0.0302814	9.61516	10.1382	343	463	0.454473	4.8693e-24	-1.13773	23.3125	7.4469e-23	22.128
EP300_M04826	Down_NoChange	0	1	1	12	12	83	197	0.27476	5.17959e-24	-1.86376	23.2857	7.88528e-23	22.1032
ELF2_M02054	Down_NoChange	0.249671	1.34068e-05	0.000251114	11.5944	12.0602	143	266	0.344627	5.3163e-24	-1.53689	23.2744	8.05661e-23	22.0938
KLF3_M03553	Down_NoChange	0.152074	2.59628e-09	7.52697e-08	12.878	13.4043	861	888	0.542208	6.38259e-24	-0.883082	23.195	9.62876e-23	22.0164
TFAP2A_M01045	Down_NoChange	0.0752021	0.11913	0.657581	11.9458	12.2145	443	550	0.485493	7.5584e-24	-1.04248	23.1216	1.13512e-22	21.945
KLF3_M01113	Down_NoChange	0.137864	5.20171e-07	1.2213e-05	12.2539	12.3579	764	813	0.534916	8.02667e-24	-0.902616	23.0955	1.19866e-22	21.9213
FLI1_M02038	Down_NoChange	0.2	0.00274607	0.0321242	11.55	12.1042	120	240	0.322598	8.05337e-24	-1.63219	23.094	1.19866e-22	21.9213
ETV6_M03985	Down_NoChange	0.137229	0.0172598	0.144584	11.603	12.2099	199	324	0.388588	8.39671e-24	-1.36369	23.0759	1.24421e-22	21.9051
ETV5_M03983	Down_NoChange	0.293654	3.55875e-05	0.000621197	11.2273	11.8069	88	202	0.283826	9.2402e-24	-1.81692	23.0343	1.36313e-22	21.8655
ETV2_M01988	Down_NoChange	0.2554	8.59428e-05	0.00141199	11.2613	11.7205	111	229	0.313661	9.56474e-24	-1.67272	23.0193	1.40479e-22	21.8524
ELF1_M09605	Down_NoChange	0.140433	0.000512043	0.00702531	11.7348	12.3766	362	478	0.463573	1.24768e-23	-1.10913	22.9039	1.82446e-22	21.7389
ETS1_M03977	Down_NoChange	0.225217	0.00102415	0.0130325	11.4579	12.0223	107	224	0.309529	1.41842e-23	-1.69185	22.8482	2.06507e-22	21.6851
EGR1_M04950	Down_NoChange	0.217082	0.000658779	0.00882075	11.576	12.2705	125	244	0.330385	1.63852e-23	-1.59778	22.7855	2.37514e-22	21.6243
GABPA_M02074	Down_NoChange	0.210406	0.0113358	0.103544	10.95	11.3665	80	191	0.273763	1.66546e-23	-1.869	22.7785	2.40374e-22	21.6191
ZNF449_M09837	Down_NoChange	0.181243	1.44705e-12	5.60983e-11	12.0885	12.7328	825	857	0.54353	2.24369e-23	-0.879568	22.649	3.22434e-22	21.4916
ELK1_M03970	Down_NoChange	0.29291	8.33541e-06	0.000163472	10.9417	12.0963	103	218	0.306747	2.27557e-23	-1.70488	22.6429	3.25612e-22	21.4873
ETV7_TFAP2C_COM_M08511	Down_NoChange	0.156657	9.24242e-06	0.000179153	8.78475	9.61273	446	550	0.489394	2.46211e-23	-1.03093	22.6087	3.50798e-22	21.4549
ELK3_M03986	Down_NoChange	0.316423	1.91017e-06	4.05636e-05	10.898	12.0896	98	212	0.300581	2.49579e-23	-1.73417	22.6028	3.54084e-22	21.4509
SP1_M07063	Down_NoChange	0.295959	4.88907e-37	5.43339e-35	12.2839	13.8571	951	952	0.551382	2.53455e-23	-0.858876	22.5961	3.57499e-22	21.4467
TFAP2_COM_M00800	Down_NoChange	0.167542	1.27922e-08	3.52471e-07	12.5589	13.3276	628	702	0.522821	2.54131e-23	-0.935611	22.5949	3.57499e-22	21.4467
ETV2_HES7_COM_M08556	Down_NoChange	0.124518	0.0321649	0.24262	7.50704	8.3791	213	335	0.40175	2.98025e-23	-1.31563	22.5257	4.17485e-22	21.3794
KLF5_M03814	Down_NoChange	0.256845	6.22237e-27	4.93938e-25	12.7877	14.4837	909	920	0.549881	3.00236e-23	-0.862809	22.5225	4.18823e-22	21.378
SP1_M02281	Down_NoChange	0.269884	8.92052e-32	8.49743e-30	12.3862	13.7018	984	976	0.553338	3.07602e-23	-0.853767	22.512	4.2731e-22	21.3693
ETV1_M03979	Down_NoChange	0.324265	3.80261e-06	7.73043e-05	11.4368	12.1106	87	199	0.285204	3.13177e-23	-1.80993	22.5042	4.3325e-22	21.3633
ERG_M01752	Down_NoChange	0.240891	0.000802347	0.0104493	11.4105	11.9519	95	208	0.297325	4.50396e-23	-1.74989	22.3464	6.20504e-22	21.2073
CLOCK_ETV5_COM_M08569	Down_NoChange	0.106705	0.0514626	0.353038	10.3383	10.785	266	386	0.430733	4.56212e-23	-1.21513	22.3408	6.2593e-22	21.2035
ETS2_M01989	Down_NoChange	0.230848	0.000154201	0.00238012	11.2879	11.772	132	250	0.340223	4.98968e-23	-1.55545	22.3019	6.81787e-22	21.1664
KLF2_M07261	Down_NoChange	0.12612	7.1133e-06	0.00014033	12.4756	12.8466	757	802	0.540468	5.46525e-23	-0.887719	22.2624	7.4372e-22	21.1286
SP1_M03920	Down_NoChange	0.27311	2.02696e-28	1.73279e-26	12.39	13.5894	841	867	0.547211	5.77446e-23	-0.869831	22.2385	7.82604e-22	21.1065
ZBTB7A_M03927	Down_NoChange	0.0907115	0.219817	0.972754	11.3302	11.6935	215	336	0.404379	5.87281e-23	-1.30622	22.2312	7.9271e-22	21.1009
TFAP2E_M02822	Down_NoChange	0.0366834	0.958869	1	11.7706	11.7986	327	442	0.457155	6.07813e-23	-1.12924	22.2162	8.17116e-22	21.0877
ERG_M01985	Down_NoChange	0.231594	0.000578355	0.00780662	11.5455	12.0538	110	223	0.320167	1.33029e-22	-1.6431	21.8761	1.7812e-21	20.7493
ETV4_M03982	Down_NoChange	0.318976	4.8696e-06	9.78027e-05	11.4045	12.0505	89	198	0.293611	1.64468e-22	-1.76802	21.7839	2.19335e-21	20.6589
SREBF1_M01173	Down_NoChange	0.0597987	0.31114	1	11.2201	11.2647	468	563	0.501774	1.93521e-22	-0.99489	21.7133	2.56333e-21	20.5912
TFAP2C_M03811	Down_NoChange	0.113623	0.000682275	0.00909882	11.4887	11.7988	573	651	0.521735	1.93749e-22	-0.938611	21.7128	2.56333e-21	20.5912
MYF6_M02885	Down_NoChange	0.0257035	0.995042	1	10.3621	10.4569	475	569	0.503282	2.06201e-22	-0.990561	21.6857	2.71729e-21	20.5659
ETV3_M03981	Down_NoChange	0.228141	0.00253037	0.0298101	11.3222	12.2261	90	199	0.295361	2.11792e-22	-1.75945	21.6741	2.77998e-21	20.556
ELK4_M09607	Down_NoChange	0.288748	1.12022e-07	2.80812e-06	11.1046	11.8067	153	269	0.365337	2.35534e-22	-1.4527	21.6279	3.07949e-21	20.5115
FEV_M02072	Down_NoChange	0.195703	0.0213933	0.172995	11.3537	11.7354	82	189	0.284097	2.40118e-22	-1.81554	21.6196	3.12716e-21	20.5048
ELK3_M03972	Down_NoChange	0.30172	3.43533e-06	7.1139e-05	11.2952	12.1667	105	216	0.316186	2.57959e-22	-1.66115	21.5884	3.34644e-21	20.4754
ETS2_M02064	Down_NoChange	0.125955	0.238362	1	11.4632	11.8137	95	204	0.303834	3.2912e-22	-1.71864	21.4826	4.25305e-21	20.3713
FLI1_M03988	Down_NoChange	0.233918	0.00100793	0.0128752	11.303	12.201	99	209	0.308639	3.71678e-22	-1.69601	21.4298	4.78446e-21	20.3202
E2F6_M07085	Down_NoChange	0.136035	5.95711e-05	0.00100308	12.4699	13.1398	515	601	0.5137	3.75932e-22	-0.961002	21.4249	4.8206e-21	20.3169
ELF1_M04714	Down_NoChange	0.24359	8.20008e-07	1.88545e-05	10.8528	11.9363	197	314	0.39901	3.87448e-22	-1.3255	21.4118	4.94924e-21	20.3055
ELK1_GCM2_COM_M08328	Down_NoChange	0.0305539	0.996101	1	10.9639	11.0456	305	417	0.455257	4.15884e-22	-1.13525	21.381	5.2922e-21	20.2764
ZIC1_M07344	Down_NoChange	0.141189	1.00906e-05	0.000194462	11.9841	12.1708	567	644	0.523219	5.0345e-22	-0.934513	21.298	6.38214e-21	20.195
SP1_M07395	Down_NoChange	0.306767	1.40254e-40	2.12548e-38	12.3565	14.1079	979	964	0.562439	5.17291e-22	-0.830231	21.2863	6.53276e-21	20.1849
GABPA_M04698	Down_NoChange	0.235281	1.51385e-05	0.00027885	11.0667	12.2786	165	280	0.377787	5.42128e-22	-1.40436	21.2659	6.82058e-21	20.1662
ERG_M02062	Down_NoChange	0.19763	0.00493613	0.0514283	11.4643	12.0807	112	223	0.326227	5.5533e-22	-1.61605	21.2554	6.96041e-21	20.1574
SREBF_COM_M01168	Down_NoChange	0.0585311	0.285925	1	11.1385	11.2587	520	603	0.517338	8.96568e-22	-0.950821	21.0474	1.11953e-20	19.951
ELF4_M03968	Down_NoChange	0.133871	0.0539062	0.365291	10.2	10.847	155	268	0.371987	1.21291e-21	-1.42668	20.9162	1.5089e-20	19.8213
FLI1_M07382	Down_NoChange	0	1	1	11	11	34	122	0.186024	1.42057e-21	-2.42644	20.8475	1.76066e-20	19.7543
E2F_COM_M00940	Down_NoChange	0.059492	0.972317	1	11.4737	11.597	95	201	0.308886	1.51961e-21	-1.69485	20.8183	1.87644e-20	19.7267
TFAP2A_M04146	Down_NoChange	0.137549	0.000107124	0.00172537	11.8365	12.1839	471	560	0.509406	1.58013e-21	-0.973112	20.8013	1.94397e-20	19.7113
SP_COM_M00932	Down_NoChange	0.293756	4.93545e-38	5.67407e-36	12.4975	14.1276	1005	980	0.567053	1.67801e-21	-0.818445	20.7752	2.0568e-20	19.6868
BCLAF1_M04704	Down_NoChange	0.244943	6.59146e-07	1.53678e-05	11.6482	12.5032	199	312	0.406435	1.76518e-21	-1.2989	20.7532	2.15572e-20	19.6664
UF1H3BETA_M01068	Down_NoChange	0.171172	5.64471e-12	2.16315e-10	-16.6574	-12.4677	896	898	0.562886	1.82458e-21	-0.829085	20.7388	2.22013e-20	19.6536
TFAP2B_M01858	Down_NoChange	0.210681	3.64459e-17	1.81359e-15	12.3803	13.3634	852	864	0.560866	2.40366e-21	-0.834272	20.6191	2.91411e-20	19.5355
KLF4_M09692	Down_NoChange	0.159531	5.31305e-10	1.65549e-08	12.5094	13.3492	850	862	0.561276	3.03646e-21	-0.833218	20.5176	3.66796e-20	19.4356
TFAP2C_M04152	Down_NoChange	0.0468087	0.623618	1	11.4316	11.4856	468	556	0.510579	3.41222e-21	-0.969794	20.467	4.10698e-20	19.3865
SP3_M07615	Down_NoChange	0.320273	3.26514e-44	6.80373e-42	12.5086	14.3996	983	961	0.569377	3.91531e-21	-0.812544	20.4072	4.69556e-20	19.3283
TFAP2B_M04150	Down_NoChange	0.0950103	0.0491449	0.342347	11.7298	11.9261	359	460	0.482811	5.05193e-21	-1.05047	20.2965	6.03697e-20	19.2192
ETS1_M01986	Down_NoChange	0.193058	0.00208288	0.0249796	11.3714	11.8755	140	249	0.363575	5.80253e-21	-1.45968	20.2364	6.90916e-20	19.1606
EBF1_M04924	Down_NoChange	0.10686	0.000551434	0.00747349	10.8601	11.0314	686	732	0.549399	7.5718e-21	-0.864074	20.1208	8.98377e-20	19.0465
EGR1_M04918	Down_NoChange	0.0699563	0.691646	1	12.4658	12.3259	161	270	0.383938	8.27199e-21	-1.38105	20.0824	9.77972e-20	19.0097
E2F_COM_M00920	Down_NoChange	0.058773	0.939619	1	11.4672	11.6157	122	229	0.346141	8.57059e-21	-1.53057	20.067	1.00969e-19	18.9958
PLAG1_M01973	Down_NoChange	0.152175	1.43649e-06	3.10991e-05	9.32281	10.5893	570	638	0.534001	8.97246e-21	-0.905086	20.0471	1.05332e-19	18.9774
CTCF_M04727	Down_NoChange	0.191217	2.53405e-08	6.75881e-07	2.79612	-0.522989	824	348	1.93495	9.39057e-21	0.952296	20.0273	1.09853e-19	18.9592
EPAS1_M07356	Down_NoChange	0.0336806	1	1	10.4556	10.4219	90	192	0.307324	1.11608e-20	-1.70217	19.9523	1.30105e-19	18.8857
NR2C2_M07117	Down_NoChange	0.0966309	0.0298558	0.228301	10.4539	10.8968	401	494	0.499507	1.37796e-20	-1.00142	19.8608	1.60074e-19	18.7957
SP1_M09765	Down_NoChange	0.298475	2.14942e-38	2.55934e-36	12.2612	14.2142	984	957	0.574867	1.61496e-20	-0.7987	19.7918	1.86954e-19	18.7283
ATF1_M07034	Down_NoChange	0.204873	0.0350446	0.259641	11.1538	11.6273	65	161	0.266821	1.65436e-20	-1.90606	19.7814	1.90852e-19	18.7193
ELF1_GCM1_COM_M08306	Down_NoChange	0.097162	0.0376238	0.275687	10.7116	10.9893	371	467	0.491607	1.74959e-20	-1.02442	19.7571	2.01143e-19	18.6965
SPZ1_M00446	Down_NoChange	0.0477204	0.599152	1	11.3574	11.4756	470	553	0.517055	1.84008e-20	-0.95161	19.7352	2.10819e-19	18.6761
FLI1_M02073	Down_NoChange	0.143816	0.0802891	0.486698	11.4	11.8858	115	219	0.342231	1.89111e-20	-1.54696	19.7233	2.15923e-19	18.6657
ZNF148_M07397	Down_NoChange	0.257791	3.07467e-24	2.18105e-22	12.0136	14.0024	807	823	0.56515	2.04098e-20	-0.823294	19.6902	2.3224e-19	18.6341
E2F8_GCM2_COM_M08488	Down_NoChange	0.106393	0.0149867	0.128446	10.6136	11.0063	383	477	0.496027	2.12005e-20	-1.01151	19.6737	2.40417e-19	18.619
E2F4_M02090	Down_NoChange	0.0232609	1	1	12.0269	11.9728	186	294	0.405461	2.21243e-20	-1.30236	19.6551	2.50042e-19	18.602
ZFP281_M01597	Down_NoChange	0.176226	5.26349e-14	2.27902e-12	11.3077	12.729	1014	978	0.577269	2.3079e-20	-0.792684	19.6368	2.59951e-19	18.5851
ETS1_M01078	Down_NoChange	0.0912583	0.375644	1	11.7935	11.9924	155	262	0.381829	2.38406e-20	-1.389	19.6227	2.67625e-19	18.5725
ELF2_M08757	Down_NoChange	0.143129	0.0408173	0.295837	11.4589	11.9167	146	252	0.374833	2.72619e-20	-1.41568	19.5644	3.05004e-19	18.5157
SP_COM_M00931	Down_NoChange	0.320568	8.61235e-43	1.51124e-40	12.2838	13.9214	948	929	0.574781	2.91408e-20	-0.798916	19.5355	3.24935e-19	18.4882
PATZ1_M00491	Down_NoChange	0.139877	1.46663e-06	3.15468e-05	11.557	12.3179	693	733	0.555616	3.03143e-20	-0.84784	19.5184	3.36893e-19	18.4725
TFAP2A_M04896	Down_NoChange	0.108157	0.00147201	0.0181095	12.1003	12.4649	578	641	0.539672	3.06196e-20	-0.889845	19.514	3.39155e-19	18.4696
SP2_M03807	Down_NoChange	0.311551	7.17989e-40	9.5751e-38	13.0054	15.133	933	917	0.574986	3.13977e-20	-0.798401	19.5031	3.46622e-19	18.4601
KLF3_M07460	Down_NoChange	0.133303	1.10906e-07	2.8012e-06	12.7644	13.1086	938	921	0.574927	3.31348e-20	-0.798549	19.4797	3.64592e-19	18.4382
NRF2_M00108	Down_NoChange	0.200099	5.51088e-06	0.000109365	11.4222	12.1367	270	373	0.456819	5.42879e-20	-1.13031	19.2653	5.95381e-19	18.2252
HES1_M08767	Down_NoChange	0.0539702	0.933505	1	11.9871	12.0154	155	260	0.385211	5.52404e-20	-1.37628	19.2577	6.03841e-19	18.2191
ZBTB7B_M03928	Down_NoChange	0.0834836	0.418813	1	10.7119	11.0709	177	282	0.403731	6.66361e-20	-1.30853	19.1763	7.26029e-19	18.139
PAX5_M04754	Down_NoChange	0.0858197	0.132598	0.710743	11.3103	11.5204	319	417	0.478801	6.90028e-20	-1.0625	19.1611	7.49366e-19	18.1253
E2F_COM_M00516	Down_NoChange	0.111912	0.53704	1	11.2676	11.4277	71	166	0.282512	7.50982e-20	-1.82362	19.1244	8.12914e-19	18.09
DPF2_M09760	Down_NoChange	0.176297	6.3959e-14	2.73384e-12	11.8849	12.567	1008	970	0.581234	8.24753e-20	-0.782809	19.0837	8.89879e-19	18.0507
TFAP2A_M04148	Down_NoChange	0.135441	0.000334486	0.00476571	12.1495	12.5879	428	512	0.513916	1.01668e-19	-0.960396	18.9928	1.09342e-18	17.9612
KLF4_M07289	Down_NoChange	0.160543	2.75845e-11	9.57986e-10	10.9621	11.3019	975	944	0.581873	1.25929e-19	-0.781224	18.8999	1.34999e-18	17.8697
TFAP2C_M02821	Down_NoChange	0.0389225	0.979339	1	11.7918	11.7118	245	347	0.448365	1.55284e-19	-1.15725	18.8089	1.65935e-18	17.7801
SP3_M00665	Down_NoChange	0.0865977	0.0653649	0.41909	6.3878	6.00202	410	495	0.511235	1.68279e-19	-0.967941	18.774	1.79247e-18	17.7465
E2F2_M02742	Down_NoChange	0.0970181	0.216354	0.963048	11.4	11.7474	190	293	0.416467	1.87036e-19	-1.26373	18.7281	1.98592e-18	17.702
FLI1_M09613	Down_NoChange	0.130093	0.0010836	0.0137366	12.098	12.5806	398	484	0.508763	2.07221e-19	-0.974934	18.6836	2.19325e-18	17.6589
TFAP2B_M04151	Down_NoChange	0.119846	0.00493261	0.0514283	11.2507	11.7304	371	460	0.501378	2.4132e-19	-0.996029	18.6174	2.54608e-18	17.5941
TFAP2C_M07349	Down_NoChange	0.115196	0.000113381	0.00181737	11.8682	12.1361	713	742	0.565963	2.90001e-19	-0.82122	18.5376	3.04266e-18	17.5167
GTF2IRD1_M01240	Down_NoChange	0	1	1	10	10	224	325	0.439968	2.90212e-19	-1.18453	18.5373	3.04266e-18	17.5167
MAX_TFAP2C_COM_M08664	Down_NoChange	0.1445	9.68479e-05	0.00156743	7.84223	8.63867	431	512	0.518163	3.07467e-19	-0.948522	18.5122	3.21346e-18	17.493
ETV2_TCF3_COM_M08568	Down_NoChange	0.096956	0.20306	0.928652	10.731	11.1137	197	299	0.42277	3.24419e-19	-1.24206	18.4889	3.38004e-18	17.4711
TFAP2A_M04157	Down_NoChange	0.100682	0.0218474	0.17594	11.7025	12.1198	400	484	0.511739	4.35021e-19	-0.96652	18.3615	4.51826e-18	17.345
GABPB1_M09843	Down_NoChange	0.169037	1.15594e-06	2.58652e-05	11.713	12.1888	460	535	0.527391	4.43897e-19	-0.923055	18.3527	4.59613e-18	17.3376
ELF1_MEIS1_COM_M08377	Down_NoChange	0.108314	0.403637	1	11.4141	11.6923	99	195	0.333393	4.68674e-19	-1.5847	18.3291	4.83764e-18	17.3154
ELF3_M01977	Down_NoChange	0.130484	0.0501852	0.347131	11.0233	11.2857	172	273	0.406628	5.27259e-19	-1.29822	18.278	5.42556e-18	17.2656
ELK1_M01163	Down_NoChange	0.130411	0.242532	1	-9.11236	-6.94536	89	183	0.320332	6.61128e-19	-1.64236	18.1797	6.78216e-18	17.1686
AHR_COM_M00976	Down_NoChange	0.144405	0.0559392	0.371516	11.2748	11.4323	131	229	0.372912	7.43891e-19	-1.42309	18.1285	7.60777e-18	17.1187
SP2_M09658	Down_NoChange	0.310194	8.04595e-46	2.23543e-43	13.2561	16.6766	1113	1039	0.592776	7.7669e-19	-0.754441	18.1098	7.91891e-18	17.1013
SP1_M04953	Down_NoChange	0.215848	5.29199e-22	3.32896e-20	12.5881	14.1977	1090	1022	0.592791	8.65819e-19	-0.754405	18.0626	8.80073e-18	17.0555
KLF1_M07281	Down_NoChange	0.162037	5.17647e-10	1.64365e-08	12.6703	13.012	831	830	0.580459	8.8972e-19	-0.784734	18.0507	9.01619e-18	17.045
DEAF1_M01002	Down_NoChange	0.139276	0.11337	0.634185	8.8	9.76214	110	206	0.349917	8.97995e-19	-1.51492	18.0467	9.07247e-18	17.0423
TFAP2A_M02819	Down_NoChange	0.0181818	1	1	11.6894	11.675	264	360	0.465423	1.04729e-18	-1.10339	17.9799	1.05488e-17	16.9768
EHF_M02745	Down_NoChange	0.108642	0.220576	0.972754	11.7448	11.9918	145	243	0.387904	1.05755e-18	-1.36623	17.9757	1.06201e-17	16.9739
ZBED6_M01598	Down_NoChange	0.109071	0.00750491	0.0727366	11.6338	11.9385	426	504	0.522007	1.08168e-18	-0.937859	17.9659	1.08298e-17	16.9654
KLF12_M03915	Down_NoChange	0.103717	0.0029475	0.0340034	10.1049	10.6512	572	625	0.552757	1.41784e-18	-0.855283	17.8484	1.41529e-17	16.8492
TFAP2A_M04155	Down_NoChange	0.136396	0.000199085	0.00297646	11.837	12.211	454	526	0.531344	1.96367e-18	-0.912282	17.7069	1.95429e-17	16.709
TFAP2C_M09591	Down_NoChange	0.050996	0.407686	1	12.0383	12.0847	575	626	0.555098	2.10911e-18	-0.849186	17.6759	2.09279e-17	16.6793
KLF9_M09723	Down_NoChange	0.291786	3.61814e-42	6.03144e-40	13.2549	16.0345	1165	1073	0.597417	2.20772e-18	-0.74319	17.6561	2.18414e-17	16.6607
IRF6_M02874	Down_NoChange	0.0615008	0.824498	1	10.6566	10.7338	166	263	0.408813	2.37727e-18	-1.29049	17.6239	2.34492e-17	16.6299
EHF_M02052	Down_NoChange	0.156242	0.0139084	0.120757	10.9814	11.2791	161	258	0.404594	2.49469e-18	-1.30545	17.603	2.45348e-17	16.6102
ELF3_M01214	Down_NoChange	0.122612	0.0786696	0.481256	11.3953	11.5836	172	269	0.413634	2.53519e-18	-1.27357	17.596	2.47869e-17	16.6058
ELF3_M02055	Down_NoChange	0.122612	0.0786696	0.481256	11.3953	11.5836	172	269	0.413634	2.53519e-18	-1.27357	17.596	2.47869e-17	16.6058
CREBZF_M00017	Down_NoChange	0.0267123	1	1	12.4	12.3973	60	146	0.273331	2.67516e-18	-1.87128	17.5727	2.601e-17	16.5849
ETV1_FOXO1_COM_M08303	Down_NoChange	0.0810371	0.713825	1	11.018	11.2146	111	205	0.355149	2.67589e-18	-1.4935	17.5725	2.601e-17	16.5849
FIGLA_GCM1_COM_M08315	Down_NoChange	0.0900387	0.0137428	0.119779	11.4021	11.5721	582	631	0.557088	2.73172e-18	-0.844023	17.5636	2.64754e-17	16.5772
CTCF_M08911	Down_NoChange	0.309622	1.47869e-35	1.59031e-33	14.1416	12.4099	1243	627	1.69889	2.95614e-18	0.764592	17.5293	2.85675e-17	16.5441
RTA_EBV_M00273	Down_NoChange	0.119056	0.0112345	0.103184	8.99062	9.46814	320	408	0.493896	2.98883e-18	-1.01772	17.5245	2.87999e-17	16.5406
EHF_M03965	Down_NoChange	0.117706	0.158652	0.790602	10.7887	11.2101	142	238	0.388535	3.20886e-18	-1.36388	17.4936	3.08309e-17	16.511
CREB1_CREM_COM_M00917	Down_NoChange	0.154074	0.338149	1	11.898	12.3359	49	131	0.249811	3.32585e-18	-2.00109	17.4781	3.18632e-17	16.4967
E2F3_M02743	Down_NoChange	0.0377242	0.995285	1	11.4646	11.551	198	294	0.433583	3.57512e-18	-1.20562	17.4467	3.41532e-17	16.4666
NR2F2_M02887	Down_NoChange	0.136501	0.0282326	0.218394	11.3892	11.8399	185	281	0.425007	4.63278e-18	-1.23444	17.3342	4.41305e-17	16.3553
ELK1_EOMES_COM_M08213	Down_NoChange	0.162805	0.0381107	0.278643	11.1071	11.761	112	205	0.35848	5.06178e-18	-1.48004	17.2957	4.80797e-17	16.318
RFX3_M09732	Down_NoChange	0.088145	0.0148903	0.127949	11.0899	11.3835	601	644	0.563026	5.38019e-18	-0.828727	17.2692	5.0959e-17	16.2928
E2F1_M00428	Down_NoChange	0	1	1	10	10	100	191	0.344704	6.04423e-18	-1.53657	17.2187	5.70863e-17	16.2435
TFAP2B_M02820	Down_NoChange	0.0284763	0.998479	1	11.5423	11.5877	319	405	0.496741	7.27602e-18	-1.00943	17.1381	6.85261e-17	16.1641
ERF_M03974	Down_NoChange	0.184016	0.0180849	0.150362	11.534	12.268	103	194	0.349356	7.34252e-18	-1.51723	17.1342	6.89576e-17	16.1614
ZBTB7C_M03806	Down_NoChange	0.159751	1.18672e-05	0.000226087	12.0232	13.1255	431	502	0.532054	8.81389e-18	-0.910355	17.0548	8.25436e-17	16.0833
KLF4_M01588	Down_NoChange	0.190008	8.25453e-15	3.82231e-13	12.546	13.6184	923	891	0.596436	1.17908e-17	-0.745561	16.9285	1.10114e-16	15.9582
CREB1_M03544	Down_NoChange	0.220547	0.0204488	0.166818	11.3846	11.7114	65	149	0.290198	1.35443e-17	-1.78489	16.8682	1.26136e-16	15.8992
HES1_M07991	Down_NoChange	0.0185215	1	1	9.93407	9.95273	182	275	0.42825	1.43591e-17	-1.22347	16.8429	1.33352e-16	15.875
ZIC1_M02835	Down_NoChange	0.115293	0.00627065	0.0627818	11.4439	11.818	392	467	0.523896	1.52356e-17	-0.932648	16.8171	1.41099e-16	15.8505
RARA_M02891	Down_NoChange	0.0303379	0.999989	1	11.414	11.4458	157	249	0.41031	2.23278e-17	-1.28521	16.6512	2.06207e-16	15.6857
ETV7_M02071	Down_NoChange	0.211634	5.43654e-05	0.000929509	10.9219	11.338	192	284	0.436817	2.36364e-17	-1.1949	16.6264	2.1769e-16	15.6622
ATF1_M01861	Down_NoChange	0.0770543	0.978559	1	11.66	11.7597	50	129	0.259232	2.45458e-17	-1.94768	16.61	2.25443e-16	15.647
ZNF682_M08992	Down_NoChange	0.0693826	0.178742	0.858333	11.1487	11.2239	464	527	0.543931	2.54065e-17	-0.878504	16.5951	2.32707e-16	15.6332
ATF_COM_M00981	Down_NoChange	0.120656	0.78688	1	11.6486	11.875	37	112	0.221929	2.70715e-17	-2.17183	16.5675	2.47278e-16	15.6068
TFAP2B_M04149	Down_NoChange	0.073895	0.203334	0.928652	11.7905	11.9248	377	452	0.522481	2.91108e-17	-0.93655	16.5359	2.65179e-16	15.5765
SREBF2_M01177	Down_NoChange	0.0845478	0.0414138	0.299509	10.1417	10.3091	508	563	0.554015	3.22382e-17	-0.852003	16.4916	2.92867e-16	15.5333
CREB1_M00113	Down_NoChange	0.0459681	0.999951	1	11.9118	11.9073	68	151	0.29957	3.36481e-17	-1.73903	16.473	3.04844e-16	15.5159
SMAD5_M03846	Down_NoChange	0.0918486	0.022153	0.176694	11.2826	11.1748	499	555	0.552996	3.88546e-17	-0.854659	16.4106	3.5106e-16	15.4546
KLF13_M09826	Down_NoChange	0.283892	2.25651e-40	3.27096e-38	13.1459	15.4221	1186	1078	0.609733	3.93371e-17	-0.71375	16.4052	3.54014e-16	15.451
ELK1_M03971	Down_NoChange	0.05662	0.964979	1	2.72881	3.26087	118	207	0.374441	3.93939e-17	-1.41719	16.4046	3.54014e-16	15.451
GABPB_COM_M01876	Down_NoChange	0.0929092	0.0641162	0.412671	11.9916	12.3464	357	433	0.518625	5.30917e-17	-0.947236	16.275	4.75827e-16	15.3226
ELK1_ONECUT2_COM_M08223	Down_NoChange	0.109127	0.648501	1	9.07937	8.63194	63	144	0.291614	5.47715e-17	-1.77787	16.2614	4.89566e-16	15.3102
ZBTB7C_M03929	Down_NoChange	0.1	0.144712	0.75034	11.2045	11.5617	220	308	0.459905	6.31338e-17	-1.12059	16.1997	5.62802e-16	15.2496
ETV2_SREBF2_COM_M08457	Down_NoChange	0.089927	0.532257	1	9.47581	9.7217	124	212	0.383972	7.62745e-17	-1.38093	16.1176	6.78131e-16	15.1687
EHF_M01974	Down_NoChange	0.0776122	0.573159	1	11.3742	11.5913	163	252	0.421138	7.84595e-17	-1.24764	16.1054	6.95702e-16	15.1576
PAX5_M00143	Down_NoChange	0.09609	0.0304571	0.231835	1.39277	1.45114	415	481	0.538618	1.00765e-16	-0.892666	15.9967	8.91115e-16	15.0501
PAX5_M09817	Down_NoChange	0.0643145	0.709631	1	11.2551	11.3908	196	284	0.446592	1.13879e-16	-1.16297	15.9436	1.00442e-15	14.9981
E2F3_TBX21_COM_M08529	Down_NoChange	0.100944	0.145182	0.750445	11.2269	11.5548	216	301	0.463256	2.40393e-16	-1.11012	15.6191	2.1147e-15	14.6748
MAZ_M09636	Down_NoChange	0.30136	3.73189e-44	7.3189e-42	12.5174	16.5387	1152	1047	0.617728	3.11845e-16	-0.694956	15.5061	2.73603e-15	14.5629
ELF5_M01980	Down_NoChange	0.0627109	0.809108	1	11.006	11.122	168	254	0.43095	3.21583e-16	-1.21441	15.4927	2.81406e-15	14.5507
KLF9_M09774	Down_NoChange	0.0238651	0.979293	1	12.0594	12.1421	775	767	0.60077	3.26271e-16	-0.735115	15.4864	2.84761e-15	14.5455
GTF3C2_M04863	Down_NoChange	0.0869587	0.0164743	0.138351	1.34314	2.22969	612	640	0.581486	3.37386e-16	-0.782184	15.4719	2.93693e-15	14.5321
KLF7_M02877	Down_NoChange	0.0609695	0.974736	1	11.3696	11.3046	92	174	0.350372	3.57725e-16	-1.51304	15.4465	3.10587e-15	14.5078
KLF5_M07409	Down_NoChange	0.240846	2.30776e-25	1.7098e-23	12.9172	14.1533	1014	946	0.615612	4.08055e-16	-0.699907	15.3893	3.53365e-15	14.4518
ETV2_FOXO6_COM_M08259	Down_NoChange	0.155871	0.186198	0.875576	10.9565	11.5714	69	147	0.313038	5.24158e-16	-1.67559	15.2805	4.52731e-15	14.3442
PLAG1_M01778	Down_NoChange	0.101657	0.00220556	0.0261685	11.925	12.403	640	660	0.588351	5.88837e-16	-0.765251	15.23	5.07282e-15	14.2948
ZBTB33_M03876	Down_NoChange	0.184858	5.08118e-14	2.22903e-12	12.3688	13.0272	930	882	0.614296	6.95993e-16	-0.702994	15.1574	5.98052e-15	14.2233
AHR_M00778	Down_NoChange	0.214744	0.00347694	0.0392953	11.6538	11.9355	104	186	0.369691	7.0789e-16	-1.43561	15.15	6.06711e-15	14.217
TFAP2A_M07231	Down_NoChange	0.0183346	0.999993	1	11.9576	11.9354	495	542	0.565831	7.19034e-16	-0.821557	15.1433	6.14682e-15	14.2113
GMEB1_M02761	Down_NoChange	0.0464015	1	1	10.5625	10.6061	32	99	0.218254	7.76362e-16	-2.19592	15.1099	6.61993e-15	14.1791
ZFP740_M03944	Down_NoChange	0.089688	0.0782476	0.480437	11.2849	11.5093	365	432	0.533536	9.61988e-16	-0.906342	15.0168	8.18181e-15	14.0872
SPIC_M02042	Down_NoChange	0.0764345	0.562866	1	10.8851	11.0817	174	257	0.441362	1.00124e-15	-1.17997	14.9995	8.47242e-15	14.072
GLI2_M03902	Down_NoChange	0.0605125	0.830575	1	10.8736	11.0934	174	257	0.441362	1.00124e-15	-1.17997	14.9995	8.47242e-15	14.072
DDX20_M09727	Down_NoChange	0.108706	4.66107e-06	9.41819e-05	12.0114	12.4367	1142	1035	0.623622	1.01275e-15	-0.681256	14.9945	8.54812e-15	14.0681
ETS1_M00032	Down_NoChange	0.176256	0.000845225	0.0109649	11.5238	11.8904	210	292	0.465673	1.05365e-15	-1.10261	14.9773	8.87088e-15	14.052
ZBTB7A_M04617	Down_NoChange	0.0707247	0.111565	0.627247	11.5227	11.5997	551	587	0.577328	1.12024e-15	-0.792537	14.9507	9.40776e-15	14.0265
HES7_RFX3_COM_M08740	Down_NoChange	0.147626	0.0151497	0.129511	9.52973	10.1049	185	267	0.450949	1.25381e-15	-1.14896	14.9018	1.0503e-14	13.9787
EBF1_M07351	Down_NoChange	0.0354477	0.967781	1	12.0343	11.9163	350	418	0.530269	1.3135e-15	-0.915204	14.8816	1.09755e-14	13.9596
EOMES_ETV2_COM_M08547	Down_NoChange	0.0412521	0.998683	1	9.02985	9.05093	134	216	0.407842	1.36283e-15	-1.29392	14.8656	1.13309e-14	13.9457
HIF1A_M00797	Down_NoChange	0.0847844	0.573336	1	11.9104	11.7917	134	216	0.407842	1.36283e-15	-1.29392	14.8656	1.13309e-14	13.9457
ELF1_M07417	Down_NoChange	0.0795849	0.0819858	0.493395	12.0761	12.2395	473	522	0.56384	1.49022e-15	-0.826642	14.8267	1.23592e-14	13.908
SREBF2_M03852	Down_NoChange	0.0484907	0.705255	1	10.4026	10.4497	385	447	0.543053	1.65473e-15	-0.880835	14.7813	1.36895e-14	13.8636
E2F3_M02847	Down_NoChange	0.062724	0.739028	1	11.6414	11.6452	198	279	0.460927	1.74704e-15	-1.11739	14.7577	1.44174e-14	13.8411
GTF2I_M00706	Down_NoChange	0.0868582	0.039361	0.287123	12.7943	12.9403	491	536	0.568916	1.80208e-15	-0.813712	14.7442	1.48349e-14	13.8287
ETV5_EVX1_COM_M08461	Down_NoChange	0.0962733	0.44315	1	11.2619	11.4686	126	207	0.401007	1.91535e-15	-1.3183	14.7178	1.57285e-14	13.8033
ETV7_M08760	Down_NoChange	0.159098	0.00118262	0.014935	11.6417	12.1299	254	331	0.493756	2.04245e-15	-1.01813	14.6898	1.6731e-14	13.7765
ZIC2_M02836	Down_NoChange	0.125454	0.00462536	0.0492682	11.3276	11.8096	348	415	0.531635	2.12067e-15	-0.911492	14.6735	1.73292e-14	13.7612
SP2_M03567	Down_NoChange	0.306506	7.64557e-41	1.21383e-38	12.4661	14.7656	1019	943	0.624105	2.31014e-15	-0.680139	14.6364	1.88313e-14	13.7251
ETS1_M00743	Down_NoChange	0.124334	0.0152457	0.129998	12.8333	12.641	276	351	0.504157	2.33544e-15	-0.988055	14.6316	1.89911e-14	13.7214
ETV4_HOXB2_COM_M08345	Down_NoChange	0.145819	0.0837298	0.501176	10.7652	11.3385	115	195	0.389551	2.36533e-15	-1.36012	14.6261	1.91874e-14	13.717
COUPTF_COM_M01036	Down_NoChange	0.074449	0.0578113	0.381669	11.7343	11.9266	621	640	0.592434	2.68609e-15	-0.755274	14.5709	2.17365e-14	13.6628
RFX5_M09652	Down_NoChange	0.0815591	0.0613578	0.397217	11.4566	11.8197	495	538	0.571609	2.75514e-15	-0.806899	14.5599	2.22413e-14	13.6528
E2F_COM_M00939	Down_NoChange	0.0589777	0.965067	1	11.3761	11.4762	109	189	0.381379	2.76403e-15	-1.3907	14.5585	2.22591e-14	13.6525
TFAP2C_M07137	Down_NoChange	0.0498669	0.445886	1	12.1005	12.202	577	604	0.587128	3.40681e-15	-0.768253	14.4677	2.73334e-14	13.5633
SPDEF_M02040	Down_NoChange	0.0219697	1	1	11.2386	11.2545	88	165	0.35465	3.41052e-15	-1.49553	14.4672	2.73334e-14	13.5633
RXRA_VDR_COM_M08980	Down_NoChange	0.0517037	0.736369	1	10.4281	10.5576	313	382	0.522983	4.87337e-15	-0.935164	14.3122	3.89636e-14	13.4093
ZIC3_M02837	Down_NoChange	0.111197	0.0112807	0.103324	11.3594	11.842	384	443	0.547724	4.9125e-15	-0.868479	14.3087	3.91825e-14	13.4069
ZNF692_M09734	Down_NoChange	0.198878	4.12527e-19	2.37132e-17	12.3624	13.2852	1134	1024	0.630118	4.94869e-15	-0.666306	14.3055	3.93769e-14	13.4048
STAT3_M00497	Down_NoChange	0.0168948	1	1	8.37945	8.39634	253	328	0.497014	4.99219e-15	-1.00864	14.3017	3.96285e-14	13.402
RUNX2_M04107	Down_NoChange	0.0657241	0.77255	1	10.0181	10.0857	166	245	0.443414	7.12654e-15	-1.17327	14.1471	5.64368e-14	13.2484
E2F1_M00430	Down_NoChange	0.0478601	0.999992	1	12.1698	12.122	53	123	0.28943	7.36639e-15	-1.78871	14.1327	5.8198e-14	13.2351
ZBTB2_M07343	Down_NoChange	0.0862031	0.0551544	0.36775	12.649	12.396	453	500	0.56739	7.55774e-15	-0.817587	14.1216	5.95686e-14	13.225
AHR_ARNT_COM_M00237	Down_NoChange	0.0576651	0.917722	1	-3.98658	-4.03947	149	228	0.429108	7.67054e-15	-1.22059	14.1152	6.02341e-14	13.2202
GATA6_M02861	Down_NoChange	0.0945946	0.748708	1	11.3378	11.2095	74	148	0.333876	7.67831e-15	-1.58262	14.1147	6.02341e-14	13.2202
E2F_COM_M00919	Down_NoChange	0.0990074	0.432563	1	11.5455	11.7035	121	199	0.401629	9.32986e-15	-1.31606	14.0301	7.30182e-14	13.1366
NFY_COM_M00287	Down_NoChange	0.0750871	0.501477	1	13.0683	13.4393	205	280	0.476505	1.4507e-14	-1.06944	13.8384	1.1327e-13	12.9459
E2F2_M02846	Down_NoChange	0.0683193	0.686654	1	11.5659	11.5465	182	258	0.460985	1.53476e-14	-1.11721	13.814	1.19554e-13	12.9224
GLIS2_M03904	Down_NoChange	0.141479	0.0018427	0.0224217	9.06709	9.62963	313	378	0.529829	1.62712e-14	-0.916401	13.7886	1.26453e-13	12.8981
ELK1_M01165	Down_NoChange	0.130334	0.193995	0.903325	0.047619	1.48066	105	181	0.384758	1.64985e-14	-1.37798	13.7826	1.27921e-13	12.8931
ELK1_TBX21_COM_M08231	Down_NoChange	0.181477	0.00362766	0.0404502	11.1731	11.7759	156	232	0.441671	1.93667e-14	-1.17896	13.7129	1.49811e-13	12.8245
MYCN_M03834	Down_NoChange	0.128469	0.00285262	0.0331381	11.9807	12.3017	363	421	0.54787	2.10897e-14	-0.868094	13.6759	1.62762e-13	12.7884
CTCF_M04734	Down_NoChange	0.19883	0.147592	0.75471	13.5278	12.5789	180	38	3.48533	2.46571e-14	1.8013	13.6081	1.89854e-13	12.7216
ELF1_M07087	Down_NoChange	0.128587	0.0018589	0.0225366	11.8974	12.4605	390	443	0.557646	2.70406e-14	-0.842579	13.568	2.07727e-13	12.6825
PLAGL1_M02786	Down_NoChange	0.0693293	0.228168	0.990509	12.0855	12.2281	421	469	0.566236	2.87611e-14	-0.820525	13.5412	2.20436e-13	12.6567
ZBTB2_M07437	Down_NoChange	0.00575889	1	1	11.5553	11.5591	416	465	0.564636	3.01654e-14	-0.824607	13.5205	2.30668e-13	12.637
RAD21_M04739	Down_NoChange	0	1	1	11	11	185	41	3.32119	4.37386e-14	1.7317	13.3591	3.33694e-13	12.4767
CENPB_M03945	Down_NoChange	0.0523228	0.999939	1	10.6415	10.6975	53	119	0.299798	5.77937e-14	-1.73794	13.2381	4.39918e-13	12.3566
ELK1_HOXA1_COM_M08451	Down_NoChange	0.161819	0.0291909	0.224763	9.22656	10.0446	128	202	0.418934	5.89818e-14	-1.25521	13.2293	4.47939e-13	12.3488
ATF1_M07980	Down_NoChange	0.0607411	0.999849	1	11.2439	11.3654	41	104	0.266345	6.06216e-14	-1.90863	13.2174	4.59346e-13	12.3379
CREB1_M00114	Down_NoChange	0.12332	0.678543	1	10.8478	10.5727	46	110	0.282134	7.41984e-14	-1.82555	13.1296	5.60516e-13	12.2514
ELF5_M02057	Down_NoChange	0.111778	0.145913	0.751891	10.7069	10.8259	174	247	0.461876	7.43095e-14	-1.11442	13.129	5.60516e-13	12.2514
PAX5_M07223	Down_NoChange	0.0834164	0.183135	0.869762	11.2201	11.5622	309	370	0.536165	7.50387e-14	-0.899251	13.1247	5.64738e-13	12.2482
YY2_M08020	Down_NoChange	0.213094	0.0132339	0.117518	11.3171	11.9079	82	152	0.360498	7.76095e-14	-1.47194	13.1101	5.8277e-13	12.2345
ZNF148_M09834	Down_NoChange	0.273001	1.14709e-38	1.41644e-36	12.7276	15.6746	1252	1097	0.645173	8.48817e-14	-0.632242	13.0712	6.35945e-13	12.1966
CTCFL_M04763	Down_NoChange	0.110124	0.000697739	0.00926797	11.9281	12.2763	973	485	1.62303	8.569e-14	0.69869	13.0671	6.40562e-13	12.1934
FLI1_M07089	Down_NoChange	0.141631	0.000233014	0.00346816	11.9031	12.3555	423	467	0.572586	9.21134e-14	-0.804436	13.0357	6.86739e-13	12.1632
SPDEF_M03991	Down_NoChange	0.0485769	0.999299	1	10.8471	10.8194	85	155	0.366256	9.22793e-14	-1.44908	13.0349	6.86739e-13	12.1632
CREB1_M00178	Down_NoChange	0.161748	0.164302	0.809134	11.7681	12.5474	69	137	0.337707	9.43204e-14	-1.56616	13.0254	7.00366e-13	12.1547
GLI1_M03871	Down_NoChange	0.108127	0.00481929	0.0505267	7.34756	8.35496	492	524	0.588183	9.72896e-14	-0.765663	13.0119	7.20808e-13	12.1422
REST_M09705	Down_NoChange	0.0632116	0.250748	1	10.6371	10.7932	496	527	0.589391	1.12098e-13	-0.762703	12.9504	8.2868e-13	12.0816
GLIS3_M01231	Down_NoChange	0.0879181	0.0900844	0.53252	11.4243	11.6793	370	421	0.560019	1.24548e-13	-0.836452	12.9047	9.18679e-13	12.0368
REST_M09650	Down_NoChange	0.0424423	0.734648	1	8.086	8.15312	500	529	0.592102	1.30701e-13	-0.756082	12.8837	9.61936e-13	12.0169
KLF13_M01865	Down_NoChange	0.0836385	0.0322398	0.242635	11.9495	12.1256	574	589	0.604615	1.35834e-13	-0.725911	12.867	9.97512e-13	12.0011
ELF5_M03969	Down_NoChange	0.119838	0.0789437	0.481278	11.5316	11.7346	190	260	0.478437	1.39181e-13	-1.0636	12.8564	1.01984e-12	11.9915
MECP2_M01298	Down_NoChange	0.12037	0.719205	1	11.5556	11.787	45	108	0.28131	1.43144e-13	-1.82977	12.8442	1.04658e-12	11.9802
E2F_COM_M00918	Down_NoChange	0.0405607	0.999869	1	11.6132	11.6271	106	177	0.398223	1.48631e-13	-1.32835	12.8279	1.08432e-12	11.9648
KLF8_M08818	Down_NoChange	0.148686	1.47754e-05	0.000273673	12.07	12.4304	514	539	0.596883	2.06191e-13	-0.74448	12.6857	1.50096e-12	11.8236
CTBP1_M07317	Down_NoChange	0.0567191	0.428686	1	7.82889	8.47844	450	487	0.582983	2.1108e-13	-0.778474	12.6756	1.5332e-12	11.8144
NFY_COM_M00775	Down_NoChange	0.0650932	0.714809	1	12.2564	12.2273	195	264	0.483385	2.20535e-13	-1.04876	12.6565	1.5984e-12	11.7963
ELK1_PAX9_COM_M08226	Down_NoChange	0.0819328	0.903454	1	-1.84286	-1.31618	70	136	0.345431	2.90807e-13	-1.53353	12.5364	2.10315e-12	11.6771
TFAP2A_M01047	Down_NoChange	0.130563	0.0203461	0.166668	3.74468	5.55518	235	299	0.511685	3.74003e-13	-0.966672	12.4271	2.69897e-12	11.5688
ELF1_M07415	Down_NoChange	0.22263	9.01892e-06	0.000175842	10.6776	11.8179	214	280	0.499131	4.51032e-13	-1.00251	12.3458	3.24782e-12	11.4884
GATA1_M09621	Down_NoChange	0.061658	0.507757	1	12.3748	12.568	579	250	1.78777	4.79025e-13	0.838161	12.3196	3.44196e-12	11.4632
YBX1_M03862	Down_NoChange	0.177011	0.00426432	0.0463103	10.3374	10.6797	163	231	0.464965	5.19814e-13	-1.10481	12.2842	3.72701e-12	11.4286
TAL1_TCF4_COM_M00070	Down_NoChange	0.0575928	0.849503	1	10.6368	10.7351	402	151	2.01391	5.83722e-13	1.01	12.2338	4.17624e-12	11.3792
MZF1_M00083	Down_NoChange	0.0805039	0.120416	0.662486	11.4496	11.3691	407	447	0.579282	6.63645e-13	-0.787662	12.1781	4.73789e-12	11.3244
NFYB_M07115	Down_NoChange	0.112969	0.110778	0.623875	13.2953	12.9035	193	259	0.488703	6.87754e-13	-1.03297	12.1626	4.89951e-12	11.3098
SETDB1_M04815	Down_NoChange	0.110111	0.0188875	0.155484	8.22254	10.0447	355	403	0.564311	6.97097e-13	-0.825438	12.1567	4.95548e-12	11.3049
ELK1_GCM1_COM_M08308	Down_NoChange	0.128049	0.0605965	0.393052	8.88333	9.38618	180	246	0.481104	7.77395e-13	-1.05558	12.1094	5.51454e-12	11.2585
POLR3A_M04904	Down_NoChange	0.10361	6.8572e-05	0.00114309	11.6503	11.7708	995	903	0.652037	8.27648e-13	-0.616974	12.0822	5.85855e-12	11.2322
NFYA_M02106	Down_NoChange	0.156878	0.00277766	0.0323802	12.4615	13.3581	234	296	0.515385	8.61203e-13	-0.956278	12.0649	6.08316e-12	11.2159
FLI1_M01208	Down_NoChange	0.130444	0.013739	0.119779	11.95	12.3762	260	319	0.529448	9.09274e-13	-0.917439	12.0413	6.40913e-12	11.1932
ETV2_RFX5_COM_M08696	Down_NoChange	0.0738265	0.6928	1	4.03268	4.36364	153	220	0.459404	9.84634e-13	-1.12216	12.0067	6.92567e-12	11.1595
FLI1_M03989	Down_NoChange	0.182139	0.072132	0.454609	3.64865	4.74638	74	138	0.360011	1.07932e-12	-1.47389	11.9668	7.57569e-12	11.1206
CREM_M07985	Down_NoChange	0.0140845	1	1	12.15	12.169	20	71	0.192193	1.08777e-12	-2.37937	11.9635	7.61896e-12	11.1181
KLF1_M07106	Down_NoChange	0.0238142	0.97941	1	12.366	12.2908	795	753	0.641118	1.09329e-12	-0.641338	11.9613	7.64157e-12	11.1168
NFYA_M04683	Down_NoChange	0.134304	0.0266667	0.208277	12.7087	13.5037	206	270	0.499652	1.1348e-12	-1.001	11.9451	7.91511e-12	11.1015
GABP_COM_M03791	Down_NoChange	0.153776	0.000725546	0.00959908	11.8026	12.0672	304	357	0.549988	1.32905e-12	-0.862528	11.8765	9.25063e-12	11.0338
TAL1_TCF3_COM_M00066	Down_NoChange	0.0655947	0.578989	1	11.3354	11.2629	477	194	1.87429	1.3427e-12	0.906344	11.872	9.32617e-12	11.0303
SPIB_M02041	Down_NoChange	0.0572206	0.889345	1	10.5087	10.6092	173	238	0.478864	1.46365e-12	-1.06231	11.8346	1.01451e-11	10.9937
HIF1A_M07043	Down_NoChange	0.0262331	1	1	10.4331	10.4197	127	193	0.437069	1.53215e-12	-1.19407	11.8147	1.05979e-11	10.9748
YY1_M03924	Down_NoChange	0.240823	0.00121408	0.0152745	10.9293	11.372	99	164	0.403247	1.73346e-12	-1.31026	11.7611	1.19655e-11	10.9221
ZBTB21_M09755	Down_NoChange	0.102871	1.31967e-05	0.000248575	11.7868	12.1522	1196	1045	0.661172	1.9427e-12	-0.596902	11.7116	1.33822e-11	10.8735
ARNT_M08800	Down_NoChange	0	1	1	11	11	115	180	0.425535	1.97695e-12	-1.23265	11.704	1.359e-11	10.8668
ZNF511_M09738	Down_NoChange	0.156038	7.3729e-12	2.79332e-10	11.5508	12.0547	1142	1006	0.661021	2.02732e-12	-0.597232	11.6931	1.38814e-11	10.8576
TFAP2C_M04154	Down_NoChange	0.0449162	0.729207	1	11.5501	11.6339	449	478	0.595932	2.02766e-12	-0.74678	11.693	1.38814e-11	10.8576
MZF1_M07361	Down_NoChange	0.0838389	0.0360125	0.265632	12.347	12.4921	559	567	0.617155	2.05949e-12	-0.696295	11.6862	1.40704e-11	10.8517
E2F1_TFDP1_COM_M00736	Down_NoChange	0.102173	0.496023	1	11.5049	11.619	103	168	0.409253	2.22339e-12	-1.28894	11.653	1.51591e-11	10.8193
ZBTB7A_M01100	Down_NoChange	0.111146	0.013469	0.118485	11.1478	11.2871	379	418	0.580981	3.57098e-12	-0.783437	11.4472	2.42972e-11	10.6144
SPDEF_M02075	Down_NoChange	0.0834242	0.895731	1	11.2429	11.4046	70	131	0.359581	4.06237e-12	-1.47561	11.3912	2.75844e-11	10.5593
ETV1_HOXB2_COM_M08344	Down_NoChange	0.121593	0.285673	1	10.6893	10.9639	103	166	0.414638	4.82084e-12	-1.27008	11.3169	3.2668e-11	10.4859
XBP1_M04227	Down_NoChange	0.0998363	0.934146	1	11.3333	11.7872	39	94	0.281588	5.18878e-12	-1.82834	11.2849	3.509e-11	10.4548
STAT1_M00492	Down_NoChange	0.0151591	1	1	10.9655	10.9807	145	207	0.464734	6.66672e-12	-1.10552	11.1761	4.49936e-11	10.3468
SMC3_M04859	Down_NoChange	0.123782	0.00644896	0.0639906	10.4815	10.6053	594	266	1.71936	6.98164e-12	0.781872	11.156	4.70238e-11	10.3277
CREB1_M00039	Down_NoChange	0.266667	0.115809	0.643513	12.52	12.9467	25	75	0.227359	7.76145e-12	-2.13696	11.1101	5.21707e-11	10.2826
CREB1_M00177	Down_NoChange	0.196991	0.0582289	0.38291	11.8507	12.4048	67	126	0.358401	8.03647e-12	-1.48035	11.0949	5.39106e-11	10.2683
PBX3_M04807	Down_NoChange	0.0792004	0.158156	0.789359	11.5079	11.9327	380	416	0.586296	8.10881e-12	-0.770299	11.091	5.42867e-11	10.2653
ELF3_M03967	Down_NoChange	0.165544	0.0154191	0.130826	9.19728	10.0048	147	209	0.466459	8.29434e-12	-1.10018	11.0812	5.54175e-11	10.2564
ATF2_M07312	Down_NoChange	0.231424	0.00878931	0.0827784	11.4868	12.1912	76	136	0.375855	8.97831e-12	-1.41175	11.0468	5.98674e-11	10.2228
FIGLA_GCM2_COM_M08330	Down_NoChange	0.0702104	0.259779	1	11.059	10.8679	390	424	0.589777	9.42199e-12	-0.761759	11.0259	6.27004e-11	10.2027
ELF1_M03966	Down_NoChange	0.108319	0.416366	1	9.66667	10.3313	105	166	0.422999	9.88566e-12	-1.24127	11.005	6.5655e-11	10.1827
TFAP2A_M09590	Down_NoChange	0.0353779	0.893722	1	11.8919	11.7727	518	528	0.619773	1.11466e-11	-0.690188	10.9529	7.38822e-11	10.1315
ZNF524_M03938	Down_NoChange	0.0596546	0.910808	1	10.6531	10.8173	147	208	0.468964	1.16339e-11	-1.09245	10.9343	7.69592e-11	10.1137
NFYA_M07222	Down_NoChange	0.0957364	0.240538	1	12.945	12.314	200	258	0.510035	1.18714e-11	-0.971332	10.9255	7.83747e-11	10.1058
CTCF_M07249	Down_NoChange	0.334779	3.34273e-45	8.57281e-43	14.1687	12.434	1280	705	1.50192	1.21693e-11	0.586808	10.9147	8.01827e-11	10.0959
ERG_M03976	Down_NoChange	0.115322	0.597256	1	5.32308	5.86179	65	123	0.356498	1.23643e-11	-1.48803	10.9078	8.13069e-11	10.0899
ZNF300_M07486	Down_NoChange	0.00307032	1	1	10.778	10.7739	617	606	0.636116	1.31806e-11	-0.652638	10.8801	8.65042e-11	10.063
TAL1_M09666	Down_NoChange	0.0469644	0.840847	1	12.4665	12.5328	553	244	1.73552	1.44009e-11	0.795368	10.8416	9.43273e-11	10.0254
ZIC2_M00449	Down_NoChange	0.0383834	0.983959	1	10.0581	10.0485	258	309	0.545195	1.47276e-11	-0.875156	10.8319	9.62781e-11	10.0165
CREB1_CREM_COM_M00916	Down_NoChange	0.206171	0.0134608	0.118485	11.7363	12.4371	91	151	0.404253	1.70196e-11	-1.30667	10.7691	1.11044e-10	9.95451
TFAP2B_M02924	Down_NoChange	0.108502	0.0982438	0.572631	11.1195	11.3107	226	280	0.529543	1.82341e-11	-0.91718	10.7391	1.18735e-10	9.92542
ELK3_GCM1_COM_M08310	Down_NoChange	0.0959231	0.110045	0.620794	7.16376	7.44012	287	334	0.559038	1.93422e-11	-0.838982	10.7135	1.25705e-10	9.90065
ETV2_SPDEF_COM_M08267	Down_NoChange	0.0522047	0.941418	1	0.471591	0.525641	176	234	0.497185	1.94375e-11	-1.00815	10.7114	1.26079e-10	9.89936
EHF_M09604	Down_NoChange	0.0495643	0.470395	1	12.1334	12.349	577	573	0.632705	2.02954e-11	-0.660395	10.6926	1.31388e-10	9.88144
ATF2_M00179	Down_NoChange	0.208106	0.0616567	0.398379	7.01724	9.33333	58	114	0.344002	2.33023e-11	-1.53951	10.6326	1.50562e-10	9.82229
ATF1_M02738	Down_NoChange	0.137425	0.623137	1	11.5854	12.2688	41	93	0.299583	2.88324e-11	-1.73897	10.5401	1.85933e-10	9.73064
MYB_M00227	Down_NoChange	0.12013	0.910604	1	12.2143	12.0909	28	77	0.248034	2.90323e-11	-2.01139	10.5371	1.8686e-10	9.72848
RXRA_M04787	Down_NoChange	0.268531	2.96441e-29	2.60088e-27	14.5572	11.5601	1276	707	1.48686	4.08498e-11	0.572269	10.3888	2.62415e-10	9.58101
AHR_M00139	Down_NoChange	0.0808542	0.450269	1	-7.8934	-8.32271	197	251	0.517889	4.38941e-11	-0.949285	10.3576	2.81429e-10	9.55063
NFIB_M09762	Down_NoChange	0.0830799	0.00461002	0.0492682	11.788	11.9601	915	828	0.669828	4.71209e-11	-0.578137	10.3268	3.01538e-10	9.52066
TFCP2_M07602	Down_NoChange	0.0485895	0.410559	1	11.0744	11.1506	672	644	0.650186	4.86121e-11	-0.621076	10.3133	3.10484e-10	9.50796
EOMES_GCM2_COM_M08329	Down_NoChange	0.0429112	0.940662	1	10.8889	10.7623	279	324	0.561843	4.92625e-11	-0.831761	10.3075	3.14037e-10	9.50302
ZNF263_M01587	Down_NoChange	0.0845028	0.00510935	0.0529024	12.0983	12.5582	865	790	0.667956	5.19297e-11	-0.582175	10.2846	3.30408e-10	9.48095
FOXR1_M04648	Down_NoChange	0.171742	0.00784271	0.0751368	10.566	10.9535	159	215	0.490998	5.48377e-11	-1.02621	10.2609	3.4772e-10	9.45877
ELK1_M00007	Down_NoChange	0.0884642	0.321465	1	3.27451	4.39689	204	257	0.523354	5.48593e-11	-0.934141	10.2607	3.4772e-10	9.45877
ERG_M08880	Down_NoChange	0.0434282	0.837685	1	11.0052	11.0628	386	414	0.600656	6.00308e-11	-0.735389	10.2216	3.79777e-10	9.42047
TAL1_M09717	Down_NoChange	0.0419421	0.907696	1	12.507	12.624	570	258	1.69084	6.39531e-11	0.75774	10.1941	4.03825e-10	9.39381
ATF1_M09592	Down_NoChange	0.135307	0.381333	1	11.1791	11.4262	67	122	0.370945	6.90948e-11	-1.43072	10.1606	4.35314e-10	9.3612
BHLHE41_M08871	Down_NoChange	0.0574898	0.845615	1	11.2211	11.381	199	252	0.521167	6.92011e-11	-0.940182	10.1599	4.35314e-10	9.3612
ETV7_GCM1_COM_M08314	Down_NoChange	0.0531978	0.986762	1	9.20513	9.13793	117	174	0.449677	7.02405e-11	-1.15304	10.1534	4.4102e-10	9.35554
NFY_COM_M07302	Down_NoChange	0.0800256	0.421941	1	12.6291	12.8258	213	264	0.531627	7.82678e-11	-0.911514	10.1064	4.90498e-10	9.30936
SPIB_M02076	Down_NoChange	0.0313131	0.997887	1	11.1319	11.1939	288	330	0.569378	8.00331e-11	-0.812541	10.0967	5.0062e-10	9.30049
MZF1_M00084	Down_NoChange	0.0786283	0.121931	0.669714	11.5298	11.7621	436	454	0.61557	8.18897e-11	-0.700005	10.0868	5.11274e-10	9.29135
ELK1_HOXB13_COM_M08222	Down_NoChange	0.121143	0.4993	1	8.82857	9.304	70	125	0.378056	8.2159e-11	-1.40333	10.0853	5.11996e-10	9.29073
ZFP740_M02938	Down_NoChange	0.0288947	1	1	11.1497	11.1287	147	202	0.484517	9.07477e-11	-1.04538	10.0422	5.64464e-10	9.24836
ETV1_TFAP4_COM_M08443	Down_NoChange	0.0201741	0.99999	1	10.9532	11.0022	427	446	0.614563	9.78036e-11	-0.702367	10.0096	6.0722e-10	9.21665
HIF1A_M00466	Down_NoChange	0.0811966	0.692183	1	11.6667	11.7418	126	182	0.462475	1.01344e-10	-1.11255	9.9942	6.28031e-10	9.20202
ELK1_PAX5_COM_M08225	Down_NoChange	0.0520285	0.977696	1	2.00719	2.34536	139	194	0.477752	1.07818e-10	-1.06567	9.96731	6.66911e-10	9.17593
SPIC_M02077	Down_NoChange	0.0306227	0.997137	1	10.6289	10.6648	318	355	0.582485	1.19767e-10	-0.779707	9.92166	7.3945e-10	9.13109
JUND_M08934	Down_NoChange	0.0767728	0.691407	1	11.5556	11.7236	144	199	0.482054	1.28023e-10	-1.05273	9.89271	7.88962e-10	9.10294
TAL1_TCF3_COM_M00065	Down_NoChange	0.0329396	0.99944	1	11.2956	11.2892	406	166	1.83811	1.48069e-10	0.878223	9.82954	9.10816e-10	9.04057
BHLHE40_M03572	Down_NoChange	0.12149	0.0467149	0.329293	11.1542	11.4545	227	275	0.543345	1.50581e-10	-0.88006	9.82223	9.24562e-10	9.03406
FOS_JUND_COM_M08933	Down_NoChange	0.0784197	0.600078	1	12.3374	12.6296	163	216	0.501487	1.51045e-10	-0.995716	9.82089	9.25706e-10	9.03353
CLOCK_NHLH1_COM_M08680	Down_NoChange	0.0916588	0.0596589	0.389242	9.785	10.0213	400	422	0.611038	1.62513e-10	-0.710666	9.78911	9.94162e-10	9.00254
ETS_COM_M08881	Down_NoChange	0.131871	0.000778606	0.0101799	10.8073	11.0376	436	452	0.619097	1.63161e-10	-0.691763	9.78738	9.96298e-10	9.00161
BHLHE40_M08870	Down_NoChange	0.0644361	0.423804	1	11.2714	11.3842	350	380	0.597369	1.75202e-10	-0.743306	9.75646	1.06787e-09	8.97148
ZGPAT_M09739	Down_NoChange	0.140019	9.04519e-10	2.76004e-08	11.7564	12.2416	1174	1010	0.687081	1.8209e-10	-0.541448	9.73971	1.10782e-09	8.95553
ETV2_TBX21_COM_M08567	Down_NoChange	0.0801887	0.585467	1	7.73585	8.14151	159	212	0.498786	1.99823e-10	-1.00351	9.69935	1.2135e-09	8.91596
RUNX2_M04106	Down_NoChange	0.0507712	0.956562	1	10.5429	10.5708	175	226	0.513994	2.25119e-10	-0.960177	9.64759	1.36463e-09	8.86498
GLI2_M03901	Down_NoChange	0.0604075	0.466519	1	11.3431	11.4888	376	401	0.606562	2.27353e-10	-0.721273	9.6433	1.37567e-09	8.86149
DLX3_TFAP2C_COM_M08660	Down_NoChange	0.0759037	0.532054	1	10.8744	10.9032	199	248	0.530789	2.30155e-10	-0.91379	9.63798	1.3901e-09	8.85695
ATF2_M01862	Down_NoChange	0.255254	0.000525513	0.0071771	11.2079	11.7742	101	155	0.437743	2.33571e-10	-1.19184	9.63158	1.40818e-09	8.85134
REST_M01256	Down_NoChange	0.0377741	0.886814	1	8.93089	8.91314	463	472	0.628474	2.35379e-10	-0.670075	9.62823	1.41652e-09	8.84878
VDR_M00444	Down_NoChange	0.030011	0.955783	1	12.0258	12.0989	581	566	0.649299	2.47518e-10	-0.623045	9.60639	1.48689e-09	8.82772
VDR_M09671	Down_NoChange	0.0236686	0.998723	1	11.3945	11.4201	507	507	0.637768	3.11481e-10	-0.648896	9.50657	1.86777e-09	8.72868
CARF_M07447	Down_NoChange	0.0615935	0.696028	1	8.78661	8.57597	239	283	0.555864	3.15451e-10	-0.847196	9.50107	1.88818e-09	8.72396
E4F1_M02091	Down_NoChange	0.23358	0.0698765	0.442906	11.5349	12.044	43	91	0.32167	3.39057e-10	-1.63635	9.46973	2.02584e-09	8.6934
GCM1_MAX_COM_M08583	Down_NoChange	0.0326997	0.990164	1	6.69591	6.8221	342	371	0.599284	3.40258e-10	-0.738688	9.46819	2.02937e-09	8.69264
ZFP42_M01744	Down_NoChange	0.125735	0.0115392	0.104828	11.604	12.1598	303	338	0.585487	3.63866e-10	-0.772291	9.43906	2.1663e-09	8.66428
ETV7_TBX21_COM_M08702	Down_NoChange	0.0517241	0.880483	1	8.38362	8.37681	232	276	0.55404	3.67222e-10	-0.851938	9.43507	2.18239e-09	8.66107
PLAU_M00338	Down_NoChange	0.101587	0.952276	1	12.6857	13.0123	35	81	0.294851	3.73605e-10	-1.76194	9.42759	2.21637e-09	8.65436
USF2_M09670	Down_NoChange	0.12234	0.0204644	0.166818	10.734	11.675	282	320	0.577038	3.75292e-10	-0.793262	9.42563	2.22242e-09	8.65317
BHLHE41_M04166	Down_NoChange	0.150767	0.244578	1	9.31429	10.1983	70	121	0.39139	4.28923e-10	-1.35332	9.36762	2.53551e-09	8.59593
SPDEF_M02811	Down_NoChange	0.131341	0.268138	1	11.2065	11.3472	92	144	0.430348	4.33547e-10	-1.21642	9.36296	2.55831e-09	8.59205
CREM_M01820	Down_NoChange	0.118462	0.232643	1	11.8583	12.1955	127	179	0.474918	4.4698e-10	-1.07425	9.34971	2.63292e-09	8.57956
GLIS1_M03903	Down_NoChange	0.0668076	0.78536	1	-7.81212	-7.2093	165	215	0.510671	4.58835e-10	-0.969534	9.33834	2.69798e-09	8.56896
E2F_COM_M00427	Down_NoChange	0.018356	1	1	11.5493	11.5246	71	122	0.393659	5.10953e-10	-1.34498	9.29162	2.99388e-09	8.52377
E2F1_M00431	Down_NoChange	0.0263219	1	1	10.9718	10.9918	71	122	0.393659	5.10953e-10	-1.34498	9.29162	2.99388e-09	8.52377
CHD2_M04710	Down_NoChange	0.345039	0.0164243	0.138279	9.96154	12.2754	26	69	0.25791	5.55022e-10	-1.95506	9.25569	3.24639e-09	8.4886
ZIC1_M00448	Down_NoChange	0.0269349	0.999948	1	10.0613	10.04	261	300	0.571782	6.27152e-10	-0.806463	9.20263	3.66186e-09	8.4363
ZSCAN26_M02934	Down_NoChange	0.0479658	0.847219	1	11.5855	11.4095	304	337	0.589751	6.33265e-10	-0.761822	9.19841	3.69109e-09	8.43284
HES1_M02011	Down_NoChange	0.0914714	0.161568	0.8004	11.6643	11.8408	277	314	0.578577	6.4177e-10	-0.789419	9.19262	3.73414e-09	8.42781
GCM1_M02758	Down_NoChange	0.124748	0.157586	0.787696	10.9416	11.1277	137	188	0.487165	6.45801e-10	-1.03752	9.1899	3.75105e-09	8.42585
ETS2_M07379	Down_NoChange	0.0489685	0.699894	1	10.9152	11.012	401	418	0.620257	6.83149e-10	-0.689062	9.16548	3.96108e-09	8.40219
ETV4_GCM1_COM_M08313	Down_NoChange	0.040501	0.995594	1	10	10.1921	182	229	0.528044	7.19972e-10	-0.92127	9.14268	4.16734e-09	8.38014
EGR1_M02848	Down_NoChange	0.0891845	0.133796	0.714865	11.3229	11.3983	319	349	0.596776	7.40478e-10	-0.744739	9.13049	4.2786e-09	8.3687
MTF1_M00650	Down_NoChange	0.0867203	0.123722	0.675104	6.69516	7.49468	351	376	0.607195	7.78122e-10	-0.719768	9.10895	4.48834e-09	8.34791
GLI3_M01657	Down_NoChange	0.0682526	0.181376	0.865814	12.2102	12.1485	509	505	0.644238	7.82137e-10	-0.634334	9.10672	4.5037e-09	8.34643
GLIS2_M02759	Down_NoChange	0.0650231	0.75396	1	11.1693	11.4085	189	235	0.533943	8.8256e-10	-0.905242	9.05426	5.0732e-09	8.29472
ETS1_M07211	Down_NoChange	0.113719	0.003256	0.0370495	11.8589	12.332	489	488	0.642285	9.12778e-10	-0.638714	9.03963	5.23787e-09	8.28085
SPDEF_M03992	Down_NoChange	0.116667	0.422015	1	5.22222	5.60714	90	140	0.433642	1.00138e-09	-1.20542	8.9994	5.73643e-09	8.24136
ZNF143_M07339	Down_NoChange	0.0709027	0.440542	1	11.3732	11.3312	276	311	0.582861	1.04364e-09	-0.778776	8.98145	5.96826e-09	8.22415
ELK1_ETV7_COM_M08214	Down_NoChange	0.0460859	0.997086	1	5.94444	5.92045	126	176	0.479825	1.11474e-09	-1.05942	8.95283	6.36394e-09	8.19627
FOSL2_JUN_COM_M08940	Down_NoChange	0.0975758	0.373294	1	12.2533	12.5101	150	198	0.506084	1.15301e-09	-0.982551	8.93817	6.57117e-09	8.18236
ZNF263_M07141	Down_NoChange	0.122792	3.8963e-07	9.27875e-06	12.3684	13.3909	1094	944	0.697467	1.27502e-09	-0.519803	8.89448	7.24614e-09	8.13989
ERF_TBX21_COM_M08455	Down_NoChange	0.119036	0.20872	0.942918	11.2313	11.3497	134	183	0.490327	1.27579e-09	-1.02818	8.89422	7.24614e-09	8.13989
NFKB1_M08999	Down_NoChange	0.0365795	0.99565	1	11.713	11.7601	230	271	0.560597	1.28286e-09	-0.834964	8.89182	7.26155e-09	8.13897
NFKB1_M08952	Down_NoChange	0.0365795	0.99565	1	11.713	11.7601	230	271	0.560597	1.28286e-09	-0.834964	8.89182	7.26155e-09	8.13897
MTF1_M04619	Down_NoChange	0.0541089	0.793038	1	11.8415	11.7774	265	301	0.579174	1.30597e-09	-0.787931	8.88407	7.37984e-09	8.13195
BACH2_M00490	Down_NoChange	0.0893859	0.399561	1	11.9314	12.2851	175	221	0.52711	1.38201e-09	-0.923824	8.85949	7.79631e-09	8.10811
MYCN_M02259	Down_NoChange	0.0462015	0.967429	1	12.0294	11.8421	204	247	0.54768	1.39029e-09	-0.868595	8.85689	7.82978e-09	8.10625
HSF4_M07322	Down_NoChange	0	1	1	10	10	122	171	0.478787	1.4233e-09	-1.06254	8.8467	8.00216e-09	8.09679
CREB3_M04206	Down_NoChange	0.153876	0.176045	0.850629	8.275	9.45736	80	129	0.419285	1.51767e-09	-1.254	8.81882	8.51837e-09	8.06964
ETV2_M03980	Down_NoChange	0.18737	0.0110897	0.10228	10.9187	11.5756	123	172	0.479818	1.58014e-09	-1.05944	8.8013	8.8541e-09	8.05286
THRB_M02119	Down_NoChange	0.0406079	0.657482	1	11.5347	11.6506	662	621	0.672452	1.65379e-09	-0.572497	8.78152	9.25123e-09	8.0338
CREB3_M09729	Down_NoChange	0.0569121	0.104612	0.59722	11.4699	11.6371	962	846	0.695612	1.81625e-09	-0.523645	8.74082	1.0143e-08	7.99383
KLF4_M01835	Down_NoChange	0	1	1	10	10	694	645	0.676811	1.82853e-09	-0.563175	8.7379	1.01945e-08	7.99163
ETS1_M00074	Down_NoChange	0.0806527	0.747375	1	10.4444	10.6182	117	165	0.476551	2.289e-09	-1.0693	8.64035	1.27404e-08	7.89482
GLI_ZIC_COM_M07292	Down_NoChange	0.02627	0.988354	1	11.6312	11.5699	583	558	0.66517	2.51965e-09	-0.588205	8.59866	1.40009e-08	7.85385
MXI1_M09695	Down_NoChange	0.0770086	0.117919	0.654148	11.7681	12.0469	470	469	0.645226	2.55421e-09	-0.632124	8.59274	1.41693e-08	7.84865
ATF4_M00514	Down_NoChange	0.124577	0.126371	0.68619	11.8497	12.1206	153	199	0.5139	2.73757e-09	-0.96044	8.56263	1.51374e-08	7.81995
EP300_M00033	Down_NoChange	0.0605226	0.562521	1	10.6978	10.7514	321	346	0.607312	2.73781e-09	-0.71949	8.5626	1.51374e-08	7.81995
E2F3_FOXO6_COM_M08209	Down_NoChange	0.0720279	0.529462	1	9.61135	9.75281	229	267	0.56762	2.75556e-09	-0.817003	8.55979	1.52103e-08	7.81786
ETV5_HOXA13_COM_M08466	Down_NoChange	0.0766286	0.878189	1	11	11.1958	95	143	0.448221	2.82198e-09	-1.15772	8.54945	1.55512e-08	7.80824
NEUROD1_M09776	Down_NoChange	0.100971	0.0600455	0.390927	11.5763	11.5668	531	247	1.62773	2.8926e-09	0.702861	8.53871	1.59141e-08	7.79822
GLI3_M01704	Down_NoChange	0.0192823	1	1	10.9085	10.9167	295	324	0.597803	3.15142e-09	-0.742258	8.50149	1.73094e-08	7.76172
GLI3_M08766	Down_NoChange	0.0376446	0.974834	1	4.83062	4.72156	307	334	0.602723	3.19457e-09	-0.730433	8.49559	1.75176e-08	7.75653
YBX1_M03805	Down_NoChange	0.0887534	0.229959	0.995693	10.7143	10.7979	252	287	0.579478	3.2249e-09	-0.787174	8.49148	1.76549e-08	7.75314
E2F1_TFDP2_COM_M00737	Down_NoChange	0.101969	0.663897	1	11.875	12.0315	80	127	0.426345	3.26792e-09	-1.22991	8.48573	1.78611e-08	7.74809
CREB3_M04207	Down_NoChange	0.0750728	0.976173	1	11.1311	10.6729	61	107	0.387319	3.27552e-09	-1.36841	8.48472	1.78733e-08	7.7478
PAX4_M00378	Down_NoChange	0.0720504	0.146841	0.753566	10.7776	10.8758	499	491	0.652897	3.37345e-09	-0.615073	8.47193	1.83776e-08	7.73571
ELK1_HOXB2_COM_M08341	Down_NoChange	0.0768304	0.915362	1	9.51807	9.58462	83	130	0.4319	3.46507e-09	-1.21123	8.46029	1.88459e-08	7.72478
CREB3L2_M04208	Down_NoChange	0.0725218	0.84912	1	3.01695	2.48485	118	165	0.480801	3.5655e-09	-1.05649	8.44788	1.93605e-08	7.71308
ATF2_M00040	Down_NoChange	0.238095	0.241742	1	10.9167	10.6508	24	63	0.261372	3.7251e-09	-1.93582	8.42886	2.01943e-08	7.69477
SPI1_M02078	Down_NoChange	0.0481647	0.83854	1	10.91	10.9763	311	337	0.605003	3.76195e-09	-0.724986	8.42459	2.03609e-08	7.6912
ELK1_M07252	Down_NoChange	0.22106	1.87078e-08	5.07089e-07	10.8237	10.6026	363	380	0.622813	3.88227e-09	-0.683129	8.41091	2.09781e-08	7.67823
IKZF1_M01169	Down_NoChange	0.0139375	1	1	11.955	11.9565	667	621	0.679092	3.90889e-09	-0.558321	8.40795	2.10878e-08	7.67597
ELK1_SREBF2_COM_M08229	Down_NoChange	0.140317	0.0541242	0.365455	8.72956	9.38424	159	203	0.523532	4.4347e-09	-0.93365	8.35314	2.38858e-08	7.62186
DIDO1_M09724	Down_NoChange	0.146437	4.85121e-11	1.63373e-09	11.7846	12.2717	1235	1038	0.709268	4.70369e-09	-0.495597	8.32756	2.52937e-08	7.59699
E2F4_TFDP2_COM_M00739	Down_NoChange	0.143912	0.271243	1	11.8133	12.0165	75	121	0.420105	4.80614e-09	-1.25118	8.3182	2.5803e-08	7.58833
FOSL1_JUN_COM_M08938	Down_NoChange	0.112325	0.183875	0.870273	12.1152	12.476	165	208	0.529935	5.21631e-09	-0.916113	8.28264	2.79601e-08	7.55346
NFYA_M09816	Down_NoChange	0.0638562	0.74542	1	12.8128	12.7645	203	242	0.557636	5.28062e-09	-0.842604	8.27732	2.82594e-08	7.54884
TCF3_M07353	Down_NoChange	0.0974961	0.0844842	0.504213	11.3444	11.2469	514	239	1.62385	6.01187e-09	0.699418	8.22099	3.21211e-08	7.49321
RUNX3_M04109	Down_NoChange	0.0583566	0.820376	1	9.94787	10.0161	211	249	0.562775	6.4601e-09	-0.82937	8.18976	3.44608e-08	7.46268
TP53_M07054	Down_NoChange	0.0368241	0.94611	1	11.2487	11.402	394	403	0.636304	6.7069e-09	-0.652212	8.17348	3.57201e-08	7.44709
NFY_COM_M00687	Down_NoChange	0.0565583	0.862861	1	2.27094	2.82988	203	241	0.56027	6.99985e-09	-0.835806	8.15491	3.72209e-08	7.42921
JUN_M08776	Down_NoChange	0.210323	0.097677	0.570324	10.92	11.6774	50	93	0.366525	7.12803e-09	-1.44802	8.14703	3.78421e-08	7.42202
ZNF263_M04909	Down_NoChange	0.0592327	0.123986	0.675439	12.2256	12.4251	829	741	0.697553	7.59549e-09	-0.519625	8.11944	4.02597e-08	7.39513
GCM1_PITX1_COM_M08708	Down_NoChange	0.0415889	0.992565	1	11.199	11.1261	191	230	0.553309	7.62556e-09	-0.853843	8.11773	4.03549e-08	7.3941
FOSL2_M09616	Down_NoChange	0.128314	0.0579447	0.381793	12.6615	12.9697	192	231	0.553694	8.02317e-09	-0.852839	8.09565	4.23918e-08	7.37272
CTCF_M04771	Down_NoChange	0	1	1	12	12	100	20	3.60431	8.28055e-09	1.84972	8.08194	4.36825e-08	7.35969
E2F_COM_M00425	Down_NoChange	0.0554731	0.999858	1	12.2909	12.3163	55	98	0.382286	8.64763e-09	-1.38728	8.0631	4.55469e-08	7.34154
RELA_M00052	Down_NoChange	0.0880087	0.585141	1	9.35606	10.28	132	175	0.506947	1.0182e-08	-0.980093	7.99217	5.35438e-08	7.27129
TFCP2L1_M01592	Down_NoChange	0.0503227	0.788817	1	11.6803	11.7088	319	340	0.615927	1.047e-08	-0.699169	7.98005	5.49716e-08	7.25986
ZNF592_M09766	Down_NoChange	0.0500272	0.39392	1	11.2624	11.3002	663	613	0.686551	1.15709e-08	-0.542561	7.93663	6.06563e-08	7.21712
CCNT2_M04782	Down_NoChange	0.0226438	0.999994	1	12.4517	12.4631	518	244	1.60114	1.17478e-08	0.679099	7.93004	6.14869e-08	7.21122
FOSL2_JUND_COM_M08931	Down_NoChange	0.0995759	0.374963	1	12.3862	12.6578	145	187	0.520198	1.20416e-08	-0.942867	7.91932	6.29259e-08	7.20117
RFX2_M07410	Down_NoChange	0.162725	0.00316826	0.0361746	10.7613	11.9453	222	256	0.576025	1.20977e-08	-0.795797	7.9173	6.31201e-08	7.19983
NFIB_M07051	Down_NoChange	0.105988	0.0132534	0.117518	12.0682	12.1484	440	438	0.65169	1.2399e-08	-0.617742	7.90661	6.4591e-08	7.18983
USF2_M04679	Down_NoChange	0.104643	0.573769	1	6.14444	6.3806	90	134	0.454526	1.27458e-08	-1.13757	7.89463	6.62941e-08	7.17853
FOS_JUNB_COM_M08925	Down_NoChange	0.0781537	0.694514	1	12.1901	12.4348	142	184	0.518025	1.27737e-08	-0.948906	7.89368	6.63357e-08	7.17825
ETV7_RFX3_COM_M08509	Down_NoChange	0.0257376	1	1	6.35556	6.51412	135	177	0.512615	1.33526e-08	-0.964052	7.87443	6.92342e-08	7.15968
EGR2_M00246	Down_NoChange	0.144657	0.0130573	0.116398	8.6347	9.49802	219	253	0.575312	1.34107e-08	-0.797584	7.87255	6.94274e-08	7.15847
FOS_JUN_COM_M08942	Down_NoChange	0.0804472	0.623062	1	12.1513	12.285	152	193	0.527976	1.55341e-08	-0.921456	7.80871	8.02956e-08	7.09531
ETV1_TEAD4_COM_M08423	Down_NoChange	0.103624	0.476312	1	11.1091	11.5359	110	153	0.485103	1.59283e-08	-1.04364	7.79783	8.22058e-08	7.0851
NR1I2_NR1I3_RXRA_RXRB_VDR_COM_M00966	Down_NoChange	0.0397765	0.988003	1	10.1588	10.1321	233	265	0.583462	1.63752e-08	-0.777289	7.78581	8.43816e-08	7.07375
JDP2_M04214	Down_NoChange	0.170915	0.313595	1	9.63043	10.4713	46	87	0.361079	1.67338e-08	-1.46961	7.77641	8.60964e-08	7.06501
NFY_COM_M00185	Down_NoChange	0.0651018	0.777589	1	12.2842	12.3318	183	220	0.555695	1.85251e-08	-0.847635	7.73224	9.51659e-08	7.02152
REST_M00325	Down_NoChange	0.0523506	0.913986	1	-30.9126	-30.9627	206	241	0.569198	1.8584e-08	-0.812998	7.73086	9.53216e-08	7.02081
PAX9_M00329	Down_NoChange	0.0505364	0.807507	1	-8.46053	-8.71385	304	325	0.615958	1.92115e-08	-0.699096	7.71644	9.83888e-08	7.00705
FOSB_JUN_COM_M08936	Down_NoChange	0.0608768	0.897024	1	12.0968	12.1949	155	195	0.532878	1.94794e-08	-0.908123	7.71042	9.96079e-08	7.00171
E4F1_M00694	Down_NoChange	0.173487	0.251304	1	5.01961	5.91304	51	92	0.378254	2.03437e-08	-1.40257	7.69157	1.03868e-07	6.98352
FOSL2_JUNB_COM_M08923	Down_NoChange	0.0821373	0.65485	1	12.3504	12.5843	137	178	0.517385	2.10577e-08	-0.95069	7.67659	1.07349e-07	6.9692
BACH1_M08756	Down_NoChange	0.0765217	0.656205	1	11.9379	12.185	161	200	0.539374	2.25573e-08	-0.890642	7.64671	1.14818e-07	6.93999
ZBTB7B_M02930	Down_NoChange	0.0429645	0.998372	1	11.2446	11.2458	139	179	0.522104	2.52139e-08	-0.937591	7.59836	1.28145e-07	6.8923
ZFP143_M00264	Down_NoChange	0.0537879	0.600919	1	9.89899	10.23	396	400	0.646075	2.59289e-08	-0.630226	7.58622	1.31578e-07	6.88082
SPI1_M02043	Down_NoChange	0.0249633	0.999999	1	10.3392	10.3876	227	258	0.584878	2.61803e-08	-0.773792	7.58203	1.32652e-07	6.87729
PPARA_RXRA_COM_M00518	Down_NoChange	0.0361723	0.985606	1	4.30897	4.23676	301	321	0.618228	2.74155e-08	-0.693789	7.562	1.387e-07	6.85792
JUN_JUNB_COM_M08944	Down_NoChange	0.0542396	0.976531	1	11.4887	11.6705	133	173	0.517452	2.83646e-08	-0.950503	7.54722	1.43284e-07	6.8438
SREBF2_M04188	Down_NoChange	0.229947	0.0116849	0.105862	10.1688	11.1597	77	119	0.439344	2.8962e-08	-1.18658	7.53817	1.46081e-07	6.83541
ELF1_HOXB2_COM_M08339	Down_NoChange	0.0826042	0.661448	1	11.3209	11.5977	134	174	0.518253	3.03164e-08	-0.948272	7.51832	1.52681e-07	6.81621
REST_M01028	Down_NoChange	0.0703605	0.155478	0.779495	-6.01927	-5.48692	519	497	0.673952	3.19446e-08	-0.569282	7.4956	1.60638e-07	6.79415
SNAI2_M07367	Down_NoChange	0.0957358	0.0552367	0.36775	7.09162	6.32817	382	387	0.645723	3.33438e-08	-0.631013	7.47698	1.67422e-07	6.77619
JUND_M07104	Down_NoChange	0.10752	0.225347	0.983707	12.3054	12.6471	167	204	0.548511	3.42934e-08	-0.866408	7.46479	1.71931e-07	6.76465
FOSL1_JUNB_COM_M08922	Down_NoChange	0.111587	0.243294	1	11.4422	11.7043	147	186	0.530897	3.46657e-08	-0.913496	7.4601	1.73401e-07	6.76095
JDP2_M02876	Down_NoChange	0.0954898	0.483887	1	11.8636	12.25	132	172	0.51664	3.46906e-08	-0.952769	7.45979	1.73401e-07	6.76095
JDP2_M02772	Down_NoChange	0.122537	0.653072	1	11.537	12.117	54	94	0.391992	3.63002e-08	-1.3511	7.44009	1.81175e-07	6.7419
CLOCK_ETV2_COM_M08694	Down_NoChange	0.111772	0.264187	1	7.76429	8.35754	140	179	0.526055	3.65984e-08	-0.926714	7.43654	1.8239e-07	6.739
BHLHE40_M04162	Down_NoChange	0.0671756	0.964122	1	11.8	11.9847	90	131	0.465685	3.72775e-08	-1.10257	7.42855	1.85497e-07	6.73166
ZBTB33_M04955	Down_NoChange	0	1	1	13	13	74	115	0.43737	3.98553e-08	-1.19307	7.39951	1.98029e-07	6.70327
ELK1_PAX1_COM_M08224	Down_NoChange	0.0874996	0.530605	1	-2.66443	-2.15508	149	187	0.535344	4.04697e-08	-0.901462	7.39287	2.00783e-07	6.69727
SMAD4_M00733	Down_NoChange	0.0696115	0.442342	1	12.0034	12.0639	293	313	0.618181	4.07066e-08	-0.693899	7.39034	2.01658e-07	6.69538
GLI1_M01702	Down_NoChange	0.0430328	0.960321	1	9.96124	10.0671	258	283	0.604475	4.12869e-08	-0.726245	7.38419	2.04028e-07	6.69031
IRF4_M02872	Down_NoChange	0.0320725	1	1	10.6383	10.6963	94	135	0.471644	4.13075e-08	-1.08423	7.38397	2.04028e-07	6.69031
EBF1_M04729	Down_NoChange	0.0658491	0.440994	1	12.4324	12.5983	333	346	0.633035	4.26104e-08	-0.659643	7.37048	2.10152e-07	6.67747
RELA_M00774	Down_NoChange	0.0405949	0.976433	1	11.5907	11.6197	259	284	0.604562	4.28998e-08	-0.726038	7.36754	2.11267e-07	6.67517
EWSR1_M02252	Down_NoChange	0.0771735	0.026675	0.208277	-22.0396	-20.2419	757	678	0.705876	4.46314e-08	-0.502513	7.35036	2.19471e-07	6.65862
ETV2_PAX5_COM_M08266	Down_NoChange	0.0615778	0.947233	1	8.5935	8.83333	123	162	0.512234	5.50918e-08	-0.965125	7.25891	2.7051e-07	6.56782
E2F_COM_M00050	Down_NoChange	0.0568025	0.99728	1	11.0506	11.2353	79	119	0.451082	5.55191e-08	-1.14854	7.25556	2.72207e-07	6.5651
JUNB_M08926	Down_NoChange	0.0935438	0.373596	1	11.1882	11.3024	170	205	0.555955	5.57633e-08	-0.84696	7.25365	2.73003e-07	6.56383
FOSB_JUNB_COM_M08920	Down_NoChange	0.117897	0.184711	0.87104	12.0933	12.4492	150	187	0.539138	5.80437e-08	-0.891273	7.23624	2.8375e-07	6.54706
JUNB_M08927	Down_NoChange	0.239287	0.151308	0.766658	11	11.5373	31	67	0.317582	6.11744e-08	-1.6548	7.21343	2.98617e-07	6.52489
AHR_ARNT_COM_M00235	Down_NoChange	0.0881575	0.81846	1	11.7108	11.878	83	123	0.458195	6.35017e-08	-1.12597	7.19721	3.09524e-07	6.50931
JUN_M00174	Down_NoChange	0.0859438	0.339889	1	11.2773	11.4659	220	249	0.588798	6.58163e-08	-0.764155	7.18167	3.20338e-07	6.49439
YY2_M03925	Down_NoChange	0.316742	1.26751e-09	3.77311e-08	11.0105	11.852	191	223	0.572944	6.768e-08	-0.803534	7.16954	3.28929e-07	6.4829
ZIC4_M03932	Down_NoChange	0.0221749	0.999526	1	11.4575	11.4591	529	501	0.682576	6.93566e-08	-0.550938	7.15891	3.36586e-07	6.4729
ELF1_FOXJ2_COM_M08290	Down_NoChange	0.0882629	0.416116	1	11.6	11.8169	180	213	0.566137	7.85381e-08	-0.820777	7.10492	3.8059e-07	6.41954
ETV5_HOXB13_COM_M08467	Down_NoChange	0.122459	0.592527	1	11.1967	11.48	61	100	0.415969	8.04247e-08	-1.26545	7.09461	3.89167e-07	6.40986
FOS_M07090	Down_NoChange	0.0955069	0.343436	1	12.7616	13	172	206	0.559872	8.27621e-08	-0.836831	7.08217	3.99318e-07	6.39868
JUN_COM_M00926	Down_NoChange	0.0124746	1	1	10.9244	10.9369	172	206	0.559872	8.27621e-08	-0.836831	7.08217	3.99318e-07	6.39868
FOSL1_JUND_COM_M08929	Down_NoChange	0.0760567	0.71664	1	10.7347	10.8852	147	183	0.540496	8.36172e-08	-0.887644	7.0777	4.02861e-07	6.39484
RFX7_M02790	Down_NoChange	0.0918282	0.569396	1	11.696	12	125	163	0.517468	8.94269e-08	-0.950458	7.04853	4.3023e-07	6.3663
FOS_M03815	Down_NoChange	0.0239731	1	1	11.0284	11.0125	211	240	0.586892	8.97734e-08	-0.768833	7.04685	4.31275e-07	6.36525
FOSL2_M08915	Down_NoChange	0.246534	0.0594801	0.388837	11.4048	11.8354	42	79	0.364068	9.4943e-08	-1.45772	7.02254	4.55074e-07	6.34192
CHD2_M04889	Down_NoChange	0	1	1	13	13	44	81	0.371864	9.50004e-08	-1.42715	7.02227	4.55074e-07	6.34192
CREM_M08803	Down_NoChange	0.0408591	1	1	11.3043	11.253	46	83	0.379274	9.61859e-08	-1.39869	7.01689	4.60092e-07	6.33716
TAL1_M00993	Down_NoChange	0.153096	0.00013221	0.00208905	8.39303	6.35644	603	303	1.50549	1.01121e-07	0.590233	6.99516	4.83005e-07	6.31605
ATF4_M01864	Down_NoChange	0.16124	0.114539	0.639655	11.5333	11.6899	90	129	0.473413	1.03296e-07	-1.07883	6.98592	4.92688e-07	6.30743
RELA_M04706	Down_NoChange	0.0384789	0.999787	1	12.0288	12.0571	139	175	0.535216	1.10372e-07	-0.901807	6.95714	5.25686e-07	6.27927
PPARG_RXRA_COM_M02262	Down_NoChange	0.0892461	0.0463662	0.328904	11.3502	11.6272	474	456	0.67612	1.10591e-07	-0.564649	6.95628	5.25978e-07	6.27903
ARNTL_M07979	Down_NoChange	0.221594	0.00549386	0.0565325	11.76	12.3043	100	138	0.491123	1.11292e-07	-1.02584	6.95354	5.28558e-07	6.27691
ATOH1_M09674	Down_NoChange	0.0454566	0.771697	1	12.3172	12.2413	621	315	1.49281	1.19473e-07	0.578031	6.92273	5.66605e-07	6.24672
RAD21_M04752	Down_NoChange	0.14236	0.0327987	0.245732	3.74848	3.5461	330	141	1.72895	1.207e-07	0.789896	6.91829	5.71611e-07	6.2429
ZFP148_ZNF148_COM_M00721	Down_NoChange	0.0343528	0.888316	1	2.86177	2.58379	586	543	0.695169	1.22879e-07	-0.524564	6.91052	5.81104e-07	6.23575
BACH1_M09593	Down_NoChange	0.016832	1	1	11.538	11.5775	461	445	0.67494	1.24821e-07	-0.567169	6.90371	5.89452e-07	6.22955
SP100_M02913	Down_NoChange	0.0952381	0.999969	1	10.5385	10.7857	13	42	0.213839	1.26081e-07	-2.2254	6.89935	5.9456e-07	6.2258
RREB1_M07062	Down_NoChange	0.138049	0.000993365	0.012738	12.056	13.1535	393	391	0.658836	1.27643e-07	-0.602009	6.894	6.01076e-07	6.22107
ESR1_M03820	Down_NoChange	0.144943	0.00709848	0.0691998	11.2222	11.5182	252	274	0.611597	1.34621e-07	-0.709347	6.87089	6.33041e-07	6.19857
ETV4_TEAD4_COM_M08424	Down_NoChange	0.201137	0.0633039	0.408231	10.5821	11.3238	67	105	0.434918	1.36488e-07	-1.20118	6.86491	6.40917e-07	6.1932
ETV2_ETV7_COM_M08251	Down_NoChange	0.0482216	0.979025	1	4.91279	5.02451	172	204	0.565993	1.42769e-07	-0.821144	6.84537	6.69468e-07	6.17427
USF1_USF2_COM_M07067	Down_NoChange	0.0912336	0.123479	0.674883	11.4923	11.8228	323	333	0.640473	1.44172e-07	-0.64279	6.84112	6.75098e-07	6.17063
RFX4_M02789	Down_NoChange	0.106061	0.367716	1	11.2077	11.903	130	165	0.532044	1.80962e-07	-0.910383	6.74241	8.46181e-07	6.07254
FOS_M08763	Down_NoChange	0.0824176	0.969273	1	10.4444	10.8462	54	91	0.405555	1.82415e-07	-1.30203	6.73894	8.51781e-07	6.06967
FOS_M07600	Down_NoChange	0.0802986	0.386495	1	11.1139	11.2154	237	260	0.607575	1.85295e-07	-0.718866	6.73214	8.64019e-07	6.06348
MAX_M02881	Down_NoChange	0.146774	0.0462926	0.328904	11.1548	11.5319	155	188	0.554871	1.9223e-07	-0.849776	6.71618	8.95104e-07	6.04813
GCM1_NHLH1_COM_M08705	Down_NoChange	0.0913326	0.00394396	0.0433965	11.0051	11.5974	787	693	0.720163	1.98405e-07	-0.473605	6.70245	9.22569e-07	6.035
RFX1_M00281	Down_NoChange	0.118311	0.310303	1	11.9115	12.4295	113	149	0.513388	1.99975e-07	-0.961879	6.69902	9.28575e-07	6.03218
ZNF524_M03937	Down_NoChange	0.046102	0.964502	1	9.36406	9.46694	217	242	0.599279	2.01507e-07	-0.7387	6.69571	9.34387e-07	6.02947
ATF6_M00483	Down_NoChange	0.242358	0.0293883	0.225243	6.09091	8.85714	55	91	0.413214	2.17118e-07	-1.27504	6.6633	1.00538e-06	5.99767
ERF_FOXI1_COM_M08239	Down_NoChange	0.058498	0.792493	1	11.413	11.5771	230	253	0.606758	2.21993e-07	-0.720807	6.65366	1.02653e-06	5.98863
SPI1_M07224	Down_NoChange	0.0632635	0.245521	1	11.7786	12.022	533	499	0.69262	2.26527e-07	-0.529864	6.64488	1.04604e-06	5.98045
SREBF1_M04741	Down_NoChange	0.119716	0.0659875	0.42146	9.60633	10.7184	221	245	0.60274	2.40649e-07	-0.730392	6.61862	1.10971e-06	5.95479
TFAP2C_M02925	Down_NoChange	0.0508806	0.765263	1	11.0778	11.2382	334	340	0.648753	2.49999e-07	-0.624259	6.60206	1.15124e-06	5.93883
NR1H4_RXRA_COM_M08955	Down_NoChange	0.0577791	0.662556	1	10.7687	10.9653	307	317	0.641553	2.59857e-07	-0.64036	6.58527	1.19498e-06	5.92264
SREBF1_M04189	Down_NoChange	0.238849	0.00507278	0.0526874	10.4186	11.3443	86	122	0.479426	2.60284e-07	-1.06062	6.58455	1.1953e-06	5.92252
FOS_M09617	Down_NoChange	0.101733	0.220349	0.972754	12.559	12.982	195	222	0.588799	3.03526e-07	-0.764153	6.5178	1.39196e-06	5.85637
GLIS3_M03905	Down_NoChange	0.0625325	0.741709	1	4.97285	4.97131	221	244	0.605556	3.08345e-07	-0.723668	6.51096	1.41212e-06	5.85013
GLI2_M01703	Down_NoChange	0.0651361	0.563032	1	10.3036	10.0714	280	294	0.63281	3.12961e-07	-0.660156	6.50451	1.43129e-06	5.84427
ARNTL_PITX1_COM_M08512	Down_NoChange	0.049202	0.999791	1	9.74684	9.74783	79	115	0.467768	3.17729e-07	-1.09613	6.49794	1.45111e-06	5.8383
GATA1_TAL1_M07230	Down_NoChange	0.038767	0.971814	1	12.5823	12.7336	474	229	1.54518	3.30253e-07	0.627775	6.48115	1.50624e-06	5.82211
ETV2_GSC2_COM_M08549	Down_NoChange	0.121784	0.682167	1	7.90566	8.375	53	88	0.412115	3.37064e-07	-1.27888	6.47229	1.53521e-06	5.81383
FOSL1_JUN_COM_M08939	Down_NoChange	0.209833	0.2426	1	11.2353	11.7313	34	67	0.348688	3.4112e-07	-1.51999	6.46709	1.55156e-06	5.80923
GATA1_M04713	Down_NoChange	0.0174094	1	1	12.427	12.4364	459	220	1.55556	3.44485e-07	0.637434	6.46283	1.56473e-06	5.80556
ETS_COM_M00771	Down_NoChange	0.0508144	0.673724	1	11.8055	11.8728	401	393	0.670185	3.46498e-07	-0.577369	6.4603	1.57173e-06	5.80362
SPI1_M01203	Down_NoChange	0.0567639	0.727651	1	11.7915	12.0574	283	296	0.635266	3.48506e-07	-0.654567	6.45779	1.57869e-06	5.8017
ATF7_M04198	Down_NoChange	0.158508	0.445762	1	9.09091	9.91026	44	78	0.386773	3.49251e-07	-1.37044	6.45686	1.57992e-06	5.80136
CREB1_M09804	Down_NoChange	0.172886	0.0731495	0.458589	11.5109	12.1654	92	127	0.49244	3.54969e-07	-1.02198	6.44981	1.60361e-06	5.7949
JUN_M07102	Down_NoChange	0.121286	0.109996	0.620794	12.2514	12.6329	179	207	0.581044	3.64479e-07	-0.783281	6.43833	1.64435e-06	5.78401
SREBF1_M04632	Down_NoChange	0.0159644	1	1	11.3291	11.359	398	390	0.670718	3.9344e-07	-0.576222	6.40512	1.77261e-06	5.75139
SMC3_M04854	Down_NoChange	0.0405645	0.52513	1	11.2312	11.187	852	738	0.729905	3.94264e-07	-0.454219	6.40421	1.77392e-06	5.75107
FOSL1_M07091	Down_NoChange	0.0714127	0.705351	1	12.8864	13.2108	176	204	0.580027	4.011e-07	-0.785808	6.39675	1.80209e-06	5.74422
EOMES_ERF_COM_M08235	Down_NoChange	0.0636658	0.901825	1	11.2553	11.3468	141	173	0.550205	4.02233e-07	-0.861959	6.39552	1.80209e-06	5.74422
FOSL1_M09686	Down_NoChange	0.124816	0.0574309	0.37991	12.3318	12.8553	211	235	0.601089	4.02331e-07	-0.734349	6.39542	1.80209e-06	5.74422
EOMES_MYBL1_COM_M08392	Down_NoChange	0.0654545	0.988609	1	11.2	11.3545	75	110	0.464831	4.02687e-07	-1.10522	6.39503	1.80209e-06	5.74422
RFX3_SREBF2_COM_M08412	Down_NoChange	0.0721992	0.820357	1	7.71642	7.83735	134	166	0.545619	4.37189e-07	-0.874034	6.35933	1.95387e-06	5.7091
EGR1_M04892	Down_NoChange	0.166502	0.00165594	0.0202231	-9.56432	-4.40769	241	260	0.618782	4.45612e-07	-0.692497	6.35104	1.98885e-06	5.7014
CREB1_M02279	Down_NoChange	0.211486	0.0225985	0.179817	11.2439	11.6496	82	117	0.477243	4.4902e-07	-1.0672	6.34773	2.00138e-06	5.69867
BATF_JUN_M07076	Down_NoChange	0.159596	0.0293038	0.225112	11.7415	12.2472	147	178	0.557214	4.54987e-07	-0.843697	6.342	2.02527e-06	5.69352
KLF1_M01874	Down_NoChange	0.0452885	0.534211	1	12.7606	12.8078	660	593	0.715746	4.70057e-07	-0.48248	6.32785	2.08956e-06	5.67995
JUNB_M07103	Down_NoChange	0.107389	0.215474	0.963048	12.6743	13.0788	175	203	0.579678	4.91212e-07	-0.786676	6.30873	2.18069e-06	5.66141
FOSB_JUN_COM_M08937	Down_NoChange	0.109977	0.717564	1	11.5556	11.8571	63	98	0.439154	4.95444e-07	-1.1872	6.30501	2.19656e-06	5.65826
MYB_M00004	Down_NoChange	0.0785193	0.560719	1	11.3405	11.7299	185	211	0.589147	5.06064e-07	-0.7633	6.29579	2.24066e-06	5.64962
FOSB_JUNB_COM_M08921	Down_NoChange	0.116383	0.870105	1	11.5789	12.0141	38	71	0.367516	5.37463e-07	-1.44412	6.26965	2.37653e-06	5.62406
BHLHE41_M04163	Down_NoChange	0.133582	0.240363	1	11.02	11.597	100	134	0.506874	5.48988e-07	-0.980301	6.26044	2.42427e-06	5.61542
RARB_M02111	Down_NoChange	0	1	1	11	11	202	226	0.599375	5.50063e-07	-0.738469	6.25959	2.42581e-06	5.61514
THAP1_M07407	Down_NoChange	0.0207633	0.999991	1	9.94686	9.98504	414	401	0.678337	5.64911e-07	-0.559926	6.24802	2.488e-06	5.60415
E2F1_RB1_TFDP1_COM_M00740	Down_NoChange	0.0244108	1	1	11.963	12	54	88	0.420042	5.80416e-07	-1.25139	6.23626	2.54955e-06	5.59354
E2F4_TFDP1_COM_M00738	Down_NoChange	0.114899	0.743161	1	11.9444	12.1136	54	88	0.420042	5.80416e-07	-1.25139	6.23626	2.54955e-06	5.59354
ATOH1_M07075	Down_NoChange	0.07343	0.227394	0.989082	12.6769	12.4983	585	299	1.47174	5.88081e-07	0.557523	6.23056	2.57982e-06	5.58841
ZIC3_M00450	Down_NoChange	0.0162419	1	1	10.1226	10.1268	261	276	0.630312	6.05653e-07	-0.665862	6.21778	2.65341e-06	5.5762
FOSL2_M08914	Down_NoChange	0.0205998	1	1	9.71515	9.73575	165	193	0.575921	6.11904e-07	-0.796057	6.21332	2.67728e-06	5.57231
GATA2_M09622	Down_NoChange	0.0672972	0.431799	1	12.1142	12.1748	499	246	1.5157	6.1517e-07	0.599984	6.211	2.68804e-06	5.57056
JUNB_M09631	Down_NoChange	0.152196	0.00200142	0.0240892	11.3728	11.9899	287	297	0.642704	6.19672e-07	-0.637774	6.20784	2.70417e-06	5.56797
FOSB_M09614	Down_NoChange	0.15354	0.00851056	0.0808382	12.1389	12.7975	216	237	0.610609	6.47775e-07	-0.711679	6.18858	2.82311e-06	5.54927
FOS_M08946	Down_NoChange	0.0945558	0.428787	1	11.3987	11.7418	153	182	0.567226	6.67224e-07	-0.818004	6.17573	2.90408e-06	5.53699
MITF_M07996	Down_NoChange	0.207983	0.00213054	0.0253686	10.7143	11.1	140	170	0.556653	6.68533e-07	-0.84515	6.17488	2.90598e-06	5.53671
ZFP143_M00262	Down_NoChange	0.0644101	0.519439	1	8.29904	8.88959	311	317	0.650941	6.84717e-07	-0.619401	6.16449	2.97246e-06	5.52688
ESRRA_M02852	Down_NoChange	0.0751338	0.496824	1	11.4192	11.625	229	248	0.617834	6.97175e-07	-0.694709	6.15666	3.0226e-06	5.51962
ELK3_M03832	Down_NoChange	0.167061	0.000618109	0.00830958	12.0647	12.6678	278	289	0.64054	7.09896e-07	-0.642639	6.14881	3.07376e-06	5.51233
FOSL1_M09615	Down_NoChange	0.121191	0.0798069	0.484656	12.4828	13	203	226	0.602571	7.38069e-07	-0.730797	6.1319	3.1916e-06	5.49599
SIX5_M04682	Down_NoChange	0.0708306	0.711436	1	12.3933	12.4216	178	204	0.587059	7.44465e-07	-0.768423	6.12816	3.21095e-06	5.49337
PPARG_M09647	Down_NoChange	0.0402254	0.948832	1	11.4116	11.5242	328	330	0.658797	7.4447e-07	-0.602094	6.12815	3.21095e-06	5.49337
TP53_M01652	Down_NoChange	0.0538805	0.701538	1	11.5625	11.4332	336	337	0.66017	7.49012e-07	-0.599091	6.12551	3.22636e-06	5.49129
GLIS3_M07345	Down_NoChange	0.0863621	0.0517482	0.354268	12.1942	12.252	695	369	1.42799	7.7161e-07	0.513986	6.1126	3.31942e-06	5.47894
ZKSCAN1_M09673	Down_NoChange	0.0724988	0.280871	1	10.3957	10.1433	369	363	0.67137	7.91698e-07	-0.57482	6.10144	3.40144e-06	5.46834
DRGX_TFAP2C_COM_M08439	Down_NoChange	0.0331157	0.998681	1	10.1554	10.0113	251	266	0.630167	8.25913e-07	-0.666194	6.08307	3.54388e-06	5.45052
RREB1_M00257	Down_NoChange	0.0470338	0.60956	1	4.05597	4.28283	536	495	0.704944	8.34847e-07	-0.504419	6.07839	3.57761e-06	5.44641
MAX_MYC_COM_M00615	Down_NoChange	0.143595	0.225421	0.983707	12.3182	12.7769	88	121	0.495254	8.5363e-07	-1.01376	6.06873	3.6534e-06	5.4373
PAX9_M04067	Down_NoChange	0.0823822	0.810306	1	2.2549	1.85075	102	134	0.517389	9.11785e-07	-0.950679	6.04011	3.8973e-06	5.40924
GATA1_M09688	Down_NoChange	0.0452986	0.879904	1	12.0904	12.1093	498	247	1.50503	9.34776e-07	0.589792	6.02929	3.99045e-06	5.39898
ZNF189_M09835	Down_NoChange	0.0406601	0.74039	1	11.5086	11.5321	582	530	0.712434	9.59589e-07	-0.489172	6.01791	4.09114e-06	5.38816
ATF3_M07313	Down_NoChange	0.189373	0.0201371	0.165362	11.0545	11.3592	110	142	0.525806	9.68534e-07	-0.927397	6.01389	4.124e-06	5.38468
ESR2_M03821	Down_NoChange	0.0472534	0.950415	1	11.3965	11.5102	227	245	0.620527	1.02103e-06	-0.688434	5.99096	4.34198e-06	5.36231
ESR1_M02261	Down_NoChange	0.0155172	1	1	11.2325	11.2945	443	421	0.690955	1.0282e-06	-0.533336	5.98792	4.3669e-06	5.35983
EBF1_M09679	Down_NoChange	0.0314789	0.983154	1	11.5622	11.5459	434	414	0.688839	1.03513e-06	-0.537761	5.98501	4.38671e-06	5.35786
ETV5_ETV7_COM_M08273	Down_NoChange	0.0549348	0.840568	1	6.33054	6.62745	239	255	0.627001	1.03681e-06	-0.67346	5.9843	4.38671e-06	5.35786
JUN_COM_M00517	Down_NoChange	0.120404	0.051404	0.353038	11.5816	11.8941	239	255	0.627001	1.03681e-06	-0.67346	5.9843	4.38671e-06	5.35786
ZBTB7A_M04913	Down_NoChange	0.0143723	1	1	11.5849	11.5993	265	277	0.638282	1.08628e-06	-0.647734	5.96406	4.59019e-06	5.33817
FOXI1_GCM1_COM_M08316	Down_NoChange	0.0764683	0.533619	1	10.5266	10.7632	207	228	0.609291	1.12755e-06	-0.714797	5.94786	4.75855e-06	5.32253
CREB5_M04210	Down_NoChange	0.110048	0.868975	1	10.5682	11.2895	44	76	0.397366	1.14819e-06	-1.33146	5.93999	4.83953e-06	5.3152
ETS1_M03978	Down_NoChange	0.0646209	0.928533	1	0.0322581	0.246753	124	154	0.545799	1.176e-06	-0.873558	5.92959	4.95048e-06	5.30535
ZIC3_M03931	Down_NoChange	0.0444682	0.714505	1	9.55467	9.76282	503	468	0.702249	1.19695e-06	-0.509945	5.92192	5.03232e-06	5.29823
NR2C2_M08906	Down_NoChange	0.0567358	0.545918	1	11.8586	11.9008	396	383	0.681953	1.20747e-06	-0.552256	5.91812	5.07016e-06	5.29498
HEY1_M04172	Down_NoChange	0.0680199	0.854438	1	12.0845	11.9	142	170	0.565025	1.30084e-06	-0.823613	5.88578	5.45535e-06	5.26318
BACH1_M00495	Down_NoChange	0.120111	0.0771828	0.47571	7.33175	8.8913	211	230	0.615903	1.35024e-06	-0.699225	5.86959	5.6554e-06	5.24754
ESR1_M04455	Down_NoChange	0.0881978	0.479957	1	0.666667	1.08947	165	190	0.585989	1.35552e-06	-0.771055	5.86789	5.67039e-06	5.24639
BHLHE40_BHLHE41_COM_M08872	Down_NoChange	0.055814	0.518802	1	10.8558	10.9854	430	410	0.689746	1.38498e-06	-0.535863	5.85856	5.78637e-06	5.23759
MAFB_M03830	Down_NoChange	0.0745324	0.554975	1	10.5708	10.7143	212	231	0.616028	1.39644e-06	-0.698932	5.85498	5.82695e-06	5.23456
SPI1_M09659	Down_NoChange	0.0487704	0.70189	1	9.70546	9.9204	421	402	0.689651	1.40539e-06	-0.536062	5.8522	5.85696e-06	5.23233
E2F1_M01250	Down_NoChange	0.0886752	0.876559	1	10.6806	10.7692	72	104	0.472973	1.55102e-06	-1.08017	5.80938	6.45581e-06	5.19005
ZNF589_M01109	Down_NoChange	0.0505323	0.819199	1	9.86885	9.8961	305	308	0.659	1.63441e-06	-0.60165	5.78664	6.79442e-06	5.16785
EBF1_M00261	Down_NoChange	0.0551431	0.726408	1	2.23203	2.27184	306	309	0.65889	1.67429e-06	-0.60189	5.77617	6.95154e-06	5.15792
YY1_M08982	Down_NoChange	0.344259	4.62949e-09	1.30803e-07	11.3444	12.3729	151	177	0.576784	1.72499e-06	-0.793897	5.76321	7.15313e-06	5.1455
CEBPD_ETV5_COM_M08458	Down_NoChange	0.0805195	0.803144	1	9.41818	9.75	110	140	0.533894	1.74636e-06	-0.905375	5.75787	7.23275e-06	5.1407
PAX5_M04064	Down_NoChange	0.0506856	0.997226	1	10.5421	10.6934	107	137	0.53098	1.84996e-06	-0.913271	5.73284	7.65232e-06	5.11621
NFKB2_M04055	Down_NoChange	0.0618867	0.874303	1	9.43114	9.25131	167	191	0.590101	1.91804e-06	-0.760966	5.71714	7.9241e-06	5.10105
BATF3_M04200	Down_NoChange	0.145158	0.259934	1	2.9375	3.36036	80	111	0.491983	1.92589e-06	-1.02332	5.71537	7.94668e-06	5.09981
CREB1_M00115	Down_NoChange	0.0927288	0.509561	1	-21.2929	-22.5329	140	167	0.567586	1.96928e-06	-0.817089	5.70569	8.11567e-06	5.09068
CREB1_M09600	Down_NoChange	0.24793	0.00404818	0.0443968	11.2976	11.9391	84	115	0.498277	2.07629e-06	-1.00498	5.68271	8.54306e-06	5.06839
NFKB1_M03557	Down_NoChange	0.0624106	0.762198	1	11.5556	11.485	216	233	0.622506	2.07811e-06	-0.68384	5.68233	8.54306e-06	5.06839
FOS_M03866	Down_NoChange	0.104241	0.127737	0.690235	11.7261	11.9724	241	254	0.635592	2.18391e-06	-0.653827	5.66077	8.96694e-06	5.04736
FOSL1_M03869	Down_NoChange	0.0840969	0.359181	1	11.5284	11.6434	229	244	0.629402	2.19086e-06	-0.667946	5.65939	8.97337e-06	5.04704
JUN_M03538	Down_NoChange	0.0309614	0.999823	1	10.8297	10.8607	229	244	0.629402	2.19086e-06	-0.667946	5.65939	8.97337e-06	5.04704
ETV7_HOXB2_COM_M08500	Down_NoChange	0.0509906	0.996678	1	8.22018	8.3913	109	138	0.53709	2.1953e-06	-0.896764	5.65851	8.98053e-06	5.0467
REL_M00053	Down_NoChange	0.0809783	0.610676	1	11.6562	11.8424	160	184	0.587614	2.21899e-06	-0.767059	5.65384	9.06631e-06	5.04257
FOXN4_M04661	Down_NoChange	0.0906985	0.91044	1	10.4754	10.6304	61	92	0.454051	2.30256e-06	-1.13907	5.63779	9.39625e-06	5.02705
RXRA_M09003	Down_NoChange	0.0411153	0.989436	1	11.2146	11.3277	219	235	0.625785	2.34598e-06	-0.676261	5.62968	9.56173e-06	5.01946
ERF_ONECUT2_COM_M08540	Down_NoChange	0.0817031	0.906813	1	8.87342	9.10909	79	110	0.490332	2.41246e-06	-1.02817	5.61754	9.82069e-06	5.00786
ATF2_JUN_COM_M00041	Down_NoChange	0.298051	0.00124527	0.0155496	10.7761	11.8367	67	98	0.467712	2.41733e-06	-1.09631	5.61666	9.82851e-06	5.00751
ESR2_M09610	Down_NoChange	0.032679	0.965982	1	11.3843	11.41	471	439	0.704681	2.43186e-06	-0.504958	5.61406	9.87554e-06	5.00544
TP73_M09644	Down_NoChange	0.0943911	0.138959	0.73305	11.0103	11.0847	291	295	0.657885	2.47545e-06	-0.604093	5.60635	1.00403e-05	4.99825
GATA2_M07213	Down_NoChange	0.0410836	0.953023	1	12.1247	12.2251	465	231	1.49531	2.4938e-06	0.580445	5.60314	1.01025e-05	4.99557
CACBINDINGPROTEIN_M00720	Down_NoChange	0.134738	3.15298e-07	7.56263e-06	12.9119	13.2494	931	786	0.750087	2.55022e-06	-0.41487	5.59342	1.03185e-05	4.98638
STAT3_M01595	Down_NoChange	0.0659277	0.421941	1	11.6516	11.8116	353	345	0.67883	2.56453e-06	-0.558878	5.59099	1.03638e-05	4.98448
REST_M04702	Down_NoChange	0.0558758	0.73565	1	11.3345	11.2095	293	296	0.660299	2.64494e-06	-0.598809	5.57758	1.06758e-05	4.9716
GATA5_M03999	Down_NoChange	0	1	1	10	10	375	177	1.56274	2.65807e-06	0.644078	5.57543	1.07158e-05	4.96997
NFKB1_M01223	Down_NoChange	0.0662459	0.633785	1	11.6736	11.7717	242	254	0.638475	2.82131e-06	-0.647298	5.54955	1.13602e-05	4.94461
GABPA_M04748	Down_NoChange	0.100423	0.859946	1	12.2632	12.3908	57	87	0.449194	2.83943e-06	-1.15459	5.54677	1.14194e-05	4.94236
PRDM1_M03865	Down_NoChange	0.0309207	0.999963	1	11.2959	11.3814	196	215	0.613735	2.88735e-06	-0.704312	5.5395	1.15981e-05	4.93561
GCM1_M08919	Down_NoChange	0.169055	0.0279676	0.217054	11.3684	11.6541	133	159	0.567345	2.89926e-06	-0.817702	5.53771	1.16319e-05	4.93435
JUND_M08935	Down_NoChange	0.116667	0.684228	1	10.7333	11.0111	60	90	0.456848	2.93911e-06	-1.13021	5.53178	1.17776e-05	4.92894
ATF3_M01863	Down_NoChange	0.211385	0.00607328	0.0619215	11.2655	11.6099	113	141	0.54487	2.94406e-06	-0.876016	5.53105	1.17833e-05	4.92873
PPARG_M09704	Down_NoChange	0.058642	0.617662	1	11.2722	11.4414	327	324	0.671097	2.9487e-06	-0.575407	5.53037	1.17877e-05	4.92857
FOS_JUN_COM_M02280	Down_NoChange	0	1	1	12	12	191	210	0.61288	2.95552e-06	-0.706323	5.52937	1.18008e-05	4.92809
JUN_M00199	Down_NoChange	0.0958868	0.314685	1	12.2957	12.4903	186	206	0.60864	2.9712e-06	-0.716339	5.52707	1.18493e-05	4.92631
FOSL2_JUNB_COM_M08924	Down_NoChange	0.0844444	0.984099	1	11.5556	11.92	45	75	0.412178	3.04138e-06	-1.27866	5.51693	1.21146e-05	4.91669
USF_COM_M00187	Down_NoChange	0.0737509	0.520476	1	11.4914	11.702	232	245	0.635412	3.06675e-06	-0.654236	5.51332	1.22011e-05	4.9136
MXI1_M04724	Down_NoChange	0.123303	0.0731762	0.458589	10.3088	11.2534	204	221	0.621228	3.21273e-06	-0.686805	5.49313	1.27667e-05	4.89392
IRF3_M02871	Down_NoChange	0.0139457	1	1	10.3011	10.2887	279	284	0.656338	3.22841e-06	-0.607489	5.49101	1.28137e-05	4.89233
JUN_COM_M00925	Down_NoChange	0.0986377	0.238042	1	10.8488	10.9505	205	222	0.621346	3.33939e-06	-0.686531	5.47633	1.32227e-05	4.87868
RUNX1_M00214	Down_NoChange	0.216018	7.4316e-05	0.00123268	-23.9122	-21.8739	205	222	0.621346	3.33939e-06	-0.686531	5.47633	1.32227e-05	4.87868
FOSL1_JUND_COM_M08930	Down_NoChange	0.144103	0.451411	1	10.375	10.6628	56	86	0.446518	3.49051e-06	-1.16321	5.45711	1.38047e-05	4.85997
ZBTB33_M04691	Down_NoChange	0.4634	0.000298345	0.00430598	6.82759	11.7719	29	57	0.350777	3.75159e-06	-1.51137	5.42578	1.48197e-05	4.82916
JUN_JUNB_COM_M08945	Down_NoChange	0.212644	0.0187354	0.154613	10.954	11.6121	87	116	0.511909	3.79968e-06	-0.966041	5.42025	1.49919e-05	4.82414
MAX_M04175	Down_NoChange	0.125497	0.348801	1	6.61702	6.91057	94	123	0.521001	3.83626e-06	-0.940642	5.41609	1.51183e-05	4.8205
FOSL2_JUND_COM_M08932	Down_NoChange	0.108043	0.712234	1	11.6618	12.1837	68	98	0.474864	3.86313e-06	-1.07441	5.41306	1.52062e-05	4.81798
RREB1_M04631	Down_NoChange	0.133655	0.0120545	0.108621	11.9065	12.3936	278	282	0.659137	3.8905e-06	-0.60135	5.40999	1.52959e-05	4.81542
FOSL2_M03870	Down_NoChange	0.135246	0.0279944	0.217054	11.2579	11.5447	221	235	0.631983	3.97805e-06	-0.662042	5.40033	1.56217e-05	4.80627
BHLHE40_M00985	Down_NoChange	0.189815	0.00337146	0.0382328	9.82099	10.7554	162	184	0.595404	4.05041e-06	-0.748059	5.3925	1.58871e-05	4.79895
RFX_COM_M07305	Down_NoChange	0.0949297	0.140407	0.733755	11.3171	11.5862	287	290	0.660934	4.0875e-06	-0.597422	5.38854	1.60138e-05	4.79551
GATA2_M09689	Down_NoChange	0.0594368	0.610381	1	11.9686	12.0166	478	241	1.47305	4.15707e-06	0.558806	5.38121	1.62672e-05	4.78869
ETV2_FIGLA_COM_M08253	Down_NoChange	0.0455165	0.812824	1	10.5191	10.4613	393	375	0.693807	4.17884e-06	-0.527394	5.37894	1.63332e-05	4.78693
GMEB1_M02865	Down_NoChange	0.0636364	0.996546	1	10.6515	10.7263	66	95	0.475861	4.34227e-06	-1.07139	5.36228	1.69521e-05	4.77078
RFX1_M07122	Down_NoChange	0.194023	0.000182319	0.00276297	11.0508	12.0931	236	247	0.641385	4.40355e-06	-0.640737	5.3562	1.71713e-05	4.7652
CREB3L2_M04209	Down_NoChange	0.112319	0.502918	1	9.81522	9.9	92	120	0.523121	4.43127e-06	-0.934783	5.35347	1.72592e-05	4.76298
CTCF_M08995	Down_NoChange	0.0382351	0.577033	1	11.9944	11.9195	898	758	0.754564	4.47867e-06	-0.406285	5.34885	1.74234e-05	4.75887
ERF_MAX_COM_M08243	Down_NoChange	0.0388664	0.999066	1	6.34911	6.56316	169	190	0.601095	4.488e-06	-0.734335	5.34795	1.74394e-05	4.75847
RFX2_M09002	Down_NoChange	0.172726	0.0214299	0.172995	11.8235	12.7329	136	161	0.572946	4.51433e-06	-0.803529	5.34541	1.75213e-05	4.75643
ARNTL2_M08869	Down_NoChange	0.0815381	0.458424	1	11.8696	12.1486	207	222	0.627885	4.59734e-06	-0.671428	5.33749	1.78227e-05	4.74903
ERF_ETV7_COM_M08236	Down_NoChange	0.0731156	0.677044	1	5.76667	6.07538	180	199	0.610731	4.6531e-06	-0.711391	5.33226	1.80179e-05	4.7443
ZNF784_M03941	Down_NoChange	0.179688	0.0467174	0.329293	9.77	10.5391	100	128	0.532346	4.6607e-06	-0.909564	5.33155	1.80264e-05	4.74409
NFKB1_RELA_M01224	Down_NoChange	0.0415237	0.965761	1	11.5699	11.6383	279	282	0.661766	4.89484e-06	-0.595607	5.31026	1.89101e-05	4.72331
NFE4_M08826	Down_NoChange	0	1	1	10	10	281	284	0.66156	5.16782e-06	-0.596056	5.28669	1.99416e-05	4.70024
GLI1_M07454	Down_NoChange	0.0332872	0.96527	1	11.4136	11.3797	457	424	0.710553	5.48139e-06	-0.492986	5.26111	2.11271e-05	4.67516
PPARG_RXRA_COM_M08962	Down_NoChange	0.0443402	0.97476	1	11.4107	11.2966	224	236	0.638217	5.54582e-06	-0.647881	5.25603	2.13508e-05	4.67059
TFCP2L1_M09719	Down_NoChange	0.0328034	0.991938	1	10.9712	11.0772	347	337	0.684795	5.7603e-06	-0.546256	5.23955	2.21509e-05	4.65461
MXI1_M09775	Down_NoChange	0.0373787	0.997897	1	11.8702	11.8604	208	222	0.631158	5.96484e-06	-0.663927	5.2244	2.2911e-05	4.63996
ARNT_M00236	Down_NoChange	0.110528	0.383221	1	12.4118	12.7014	119	144	0.562176	6.01944e-06	-0.830906	5.22044	2.30941e-05	4.6365
SPI1_M01172	Down_NoChange	0.0983355	0.0135703	0.119062	11.8467	12.188	535	484	0.72459	6.26937e-06	-0.464763	5.20278	2.40254e-05	4.61933
RELA_M04811	Down_NoChange	0.0355324	0.850377	1	11.4216	11.3796	619	548	0.735896	6.50158e-06	-0.442426	5.18698	2.48866e-05	4.60403
PAX5_M00144	Down_NoChange	0.0930644	0.484518	1	-19.9796	-20.7633	147	169	0.589798	6.51307e-06	-0.761707	5.18621	2.4902e-05	4.60377
RARA_RXRA_COM_M08964	Down_NoChange	0.0347734	0.993062	1	11.1246	11.1115	297	296	0.670367	6.56504e-06	-0.576977	5.18276	2.50433e-05	4.60131
RARA_RXRG_COM_M08965	Down_NoChange	0.0347734	0.993062	1	11.1246	11.1115	297	296	0.670367	6.56504e-06	-0.576977	5.18276	2.50433e-05	4.60131
RELA_M00054	Down_NoChange	0.0560513	0.89378	1	11.5678	11.771	199	214	0.627105	6.57778e-06	-0.673221	5.18192	2.50632e-05	4.60096
HNF4A_M02764	Down_NoChange	0.0510471	0.968635	1	11.5872	11.6754	172	191	0.608909	6.5935e-06	-0.715701	5.18088	2.5093e-05	4.60045
RXRA_M04490	Down_NoChange	0.0517127	0.998182	1	9.3299	9.09677	97	124	0.533591	6.60066e-06	-0.906194	5.18041	2.5093e-05	4.60045
GATA6_M09771	Down_NoChange	0.0405405	0.964942	1	12.1712	12.1351	444	222	1.48015	6.80671e-06	0.565743	5.16706	2.58469e-05	4.58759
JUNB_M03551	Down_NoChange	0.0267442	0.999999	1	11.9	11.9535	200	215	0.62721	6.82429e-06	-0.67298	5.16594	2.58842e-05	4.58697
FOSL1_M02095	Down_NoChange	0.114973	0.0649014	0.416919	11.648	11.8716	250	257	0.65277	7.01089e-06	-0.615353	5.15423	2.65617e-05	4.57574
ESR2_M01875	Down_NoChange	0.0641047	0.626583	1	11.6767	11.6704	266	270	0.660239	7.55519e-06	-0.59894	5.12175	2.85914e-05	4.54376
REST_M03883	Down_NoChange	0.0894133	0.0445404	0.320038	11.3286	11.5134	490	448	0.720002	7.68606e-06	-0.473927	5.1143	2.90537e-05	4.5368
ETV4_TFAP4_COM_M08444	Down_NoChange	0.0585738	0.551733	1	11.1676	11.339	370	354	0.694398	7.83635e-06	-0.526165	5.10589	2.95882e-05	4.52888
ERG_M07088	Down_NoChange	0.0853943	0.0450093	0.322712	12.0648	12.3593	540	487	0.726991	7.8566e-06	-0.459991	5.10477	2.96311e-05	4.52825
RELB_M09784	Down_NoChange	0.0483127	0.973798	1	10.8717	10.9261	187	203	0.622233	8.00641e-06	-0.684473	5.09656	3.0162e-05	4.52054
MLXIPL_M04178	Down_NoChange	0.133298	0.333983	1	11.5882	11.9821	85	112	0.51873	8.02926e-06	-0.946944	5.09532	3.02139e-05	4.51979
BCL3_M04816	Down_NoChange	0.0418032	0.944651	1	12.0064	12.1201	313	308	0.678429	8.11795e-06	-0.55973	5.09055	3.05132e-05	4.51551
PAX3_M00327	Down_NoChange	0.195583	0.223001	0.979164	10.8636	11.0986	44	71	0.426459	8.38593e-06	-1.22952	5.07645	3.1485e-05	4.5019
ERF_NHLH1_COM_M08244	Down_NoChange	0.0222326	0.999991	1	8.15847	8.26286	366	350	0.695309	8.67365e-06	-0.524274	5.0618	3.25286e-05	4.48773
RFX5_M04102	Down_NoChange	0.195446	0.0318811	0.241024	8.80645	10.3193	93	119	0.53373	8.75409e-06	-0.905818	5.05779	3.27934e-05	4.48421
CEBPG_CREB3L1_COM_M08200	Down_NoChange	0.0854556	0.997639	1	11.3226	11.0175	31	57	0.375236	8.92138e-06	-1.41413	5.04957	3.33745e-05	4.47658
BHLHE40_M04167	Down_NoChange	0.173097	0.130398	0.701204	11.5921	12.1456	76	103	0.505093	8.92924e-06	-0.985379	5.04919	3.33745e-05	4.47658
ONECUT2_TFAP2C_COM_M08667	Down_NoChange	0.0356099	0.999947	1	9.27517	9.42941	149	170	0.594422	9.30878e-06	-0.750441	5.03111	3.47153e-05	4.45948
FOS_M04802	Down_NoChange	0.0904461	0.515269	1	12.2483	12.3294	149	170	0.594422	9.30878e-06	-0.750441	5.03111	3.47153e-05	4.45948
IRF4_M09630	Down_NoChange	0.0452572	0.488069	1	11.6193	11.7636	725	626	0.749615	9.39874e-06	-0.415778	5.02693	3.50116e-05	4.45579
ETV7_FLI1_COM_M08283	Down_NoChange	0.103244	0.268448	1	6.46286	6.90104	175	192	0.616655	9.6194e-06	-0.697465	5.01685	3.57936e-05	4.44619
ARNTL_M04158	Down_NoChange	0.204644	0.00620379	0.0624877	8.3252	9.5274	123	146	0.573336	1.01534e-05	-0.802547	4.99339	3.77385e-05	4.42322
TBX20_M07474	Down_NoChange	0.0732296	0.557007	1	-0.424107	-0.240343	224	233	0.647538	1.0735e-05	-0.626963	4.9692	3.98558e-05	4.39951
E2F3_ONECUT2_COM_M08527	Down_NoChange	0.196078	0.476919	1	7.92308	8.70588	26	51	0.352202	1.08483e-05	-1.50552	4.96464	4.02316e-05	4.39543
GMEB2_M04114	Down_NoChange	0.231334	0.428841	1	10.0526	10.6512	19	43	0.305759	1.09693e-05	-1.70953	4.95982	4.06352e-05	4.3911
JDP2_M04213	Down_NoChange	0.132805	0.181958	0.865814	10.7686	11.4722	121	144	0.572045	1.16168e-05	-0.805799	4.93491	4.2986e-05	4.36667
BRF1_M01747	Down_NoChange	0.129153	0.367914	1	10.9767	11.7946	86	112	0.525023	1.18742e-05	-0.929547	4.9254	4.38898e-05	4.35764
ELK3_M08824	Down_NoChange	0.184473	0.000175251	0.00266798	12.3433	12.7621	268	269	0.668584	1.20738e-05	-0.580819	4.91816	4.45781e-05	4.35088
JUN_M00036	Down_NoChange	0.133127	0.397252	1	-3.51316	-1.85294	76	102	0.510315	1.23263e-05	-0.97054	4.90917	4.546e-05	4.34237
SREBF1_M00220	Down_NoChange	0.101187	0.485057	1	11.4918	11.8621	122	145	0.572696	1.23566e-05	-0.804159	4.9081	4.55214e-05	4.34178
FOS_M04693	Down_NoChange	0.0616674	0.944625	1	7.0458	7.66013	131	153	0.582197	1.2451e-05	-0.780421	4.9048	4.58136e-05	4.33901
GATA2_M00348	Down_NoChange	0.0910271	0.216077	0.963048	11.796	11.8776	397	196	1.49174	1.24634e-05	0.576996	4.90436	4.58136e-05	4.33901
STAT1_M00496	Down_NoChange	0.0501345	0.996964	1	8.65789	8.70803	114	137	0.567172	1.29651e-05	-0.818142	4.88722	4.76053e-05	4.32234
RFX4_M04099	Down_NoChange	0.196192	0.0339498	0.252653	11.4615	12.7672	91	116	0.536225	1.3369e-05	-0.89909	4.8739	4.90344e-05	4.3095
HINFP_M01182	Down_NoChange	0.149425	0.75918	1	11.1724	11.5926	29	54	0.370839	1.37106e-05	-1.43114	4.86294	5.0232e-05	4.29902
HEY2_M04173	Down_NoChange	0.0888889	0.492267	1	11.6914	11.45	162	180	0.609981	1.37987e-05	-0.713164	4.86016	5.04993e-05	4.29671
GCM2_M04002	Down_NoChange	0.104238	0.40044	1	11	11.2208	133	154	0.587362	1.39824e-05	-0.767678	4.85442	5.11155e-05	4.29145
PBX1_M01967	Down_NoChange	0.0847913	0.531148	1	11.3905	11.8	169	185	0.619053	1.50462e-05	-0.691865	4.82257	5.49442e-05	4.26008
NR1H2_RXRA_M02021	Down_NoChange	0.0481044	0.950728	1	12.13	11.9957	223	231	0.650719	1.5763e-05	-0.619893	4.80236	5.74987e-05	4.24034
ATOH1_M04160	Down_NoChange	0.0355095	1	1	11.3221	11.4182	149	55	1.95321	1.63915e-05	0.965847	4.78538	5.9726e-05	4.22384
HNF4A_M03828	Down_NoChange	0.0344107	0.994304	1	11.5203	11.5808	296	291	0.681324	1.69079e-05	-0.553587	4.77191	6.15403e-05	4.21084
GMEB2_M04113	Down_NoChange	0.221554	0.161061	0.799074	5.51282	6.46875	39	64	0.420116	1.76751e-05	-1.25114	4.75264	6.42372e-05	4.19221
BHLHE40_M02845	Down_NoChange	0.0698539	0.842358	1	10.7465	10.4783	142	161	0.599555	1.76874e-05	-0.738036	4.75234	6.42372e-05	4.19221
XBP1_M04228	Down_NoChange	0.102564	0.88074	1	11.1538	10.7949	52	78	0.458408	1.77513e-05	-1.1253	4.75077	6.43992e-05	4.19112
ELK1_TEF_COM_M08232	Down_NoChange	0.143239	0.305447	1	8.15584	9.02941	77	102	0.517217	1.83353e-05	-0.951158	4.73671	6.64455e-05	4.17753
MYF5_M03880	Down_NoChange	0.0782808	0.0773117	0.47571	4.8589	3.88943	730	407	1.3501	1.91426e-05	0.433066	4.718	6.92958e-05	4.15929
INSM1_M02268	Down_NoChange	0.0982884	0.0336969	0.251895	11.1178	11.4862	433	399	0.719563	2.02277e-05	-0.474807	4.69405	7.31444e-05	4.13582
ESR1_ESR2_COM_M00959	Down_NoChange	0.0344681	0.999786	1	11.5372	11.64	188	200	0.636248	2.08304e-05	-0.652339	4.6813	7.52422e-05	4.12354
DLX3_ERF_COM_M08534	Down_NoChange	0.0565205	0.995398	1	10.828	11.0427	93	117	0.543433	2.08624e-05	-0.879826	4.68064	7.52762e-05	4.12334
ATF1_M00691	Down_NoChange	0.19012	0.0358324	0.264889	11.1649	12.1333	97	120	0.552558	2.12767e-05	-0.855802	4.6721	7.66881e-05	4.11527
SPI1_M04711	Down_NoChange	0.0669018	0.622268	1	11.4797	11.5301	246	249	0.66499	2.13414e-05	-0.588595	4.67078	7.68383e-05	4.11442
NFE2L2_M07610	Down_NoChange	0.0496209	0.809866	1	11.4834	11.6226	331	318	0.69572	2.14508e-05	-0.523421	4.66856	7.71488e-05	4.11267
STAT1_M00224	Down_NoChange	0.20819	0.0476602	0.334524	-0.875	1.81443	72	97	0.508984	2.14999e-05	-0.974308	4.66756	7.72421e-05	4.11215
ELK1_HOXA3_COM_M08220	Down_NoChange	0.124829	0.778987	1	10.907	10.3676	43	68	0.435676	2.19661e-05	-1.19867	4.65825	7.88321e-05	4.1033
NFKB1_M04054	Down_NoChange	0.0811103	0.577707	1	4.16763	3.98396	173	187	0.627174	2.24471e-05	-0.673062	4.64884	8.04716e-05	4.09436
ETS_COM_M00971	Down_NoChange	0.0180167	1	1	10.8714	10.8814	420	388	0.718813	2.29942e-05	-0.476312	4.63838	8.23444e-05	4.08437
HES1_M01009	Down_NoChange	0.0727907	0.351845	1	11.9969	12.2452	327	314	0.696619	2.36699e-05	-0.521558	4.6258	8.46732e-05	4.07225
DLX3_ETV2_COM_M08545	Down_NoChange	0.0541739	0.997857	1	11.3956	11.4737	91	114	0.546214	2.42772e-05	-0.872462	4.6148	8.67526e-05	4.06172
ELK1_TEAD4_COM_M08418	Down_NoChange	0.121704	0.888449	1	10.8824	11.2759	34	58	0.404677	2.44209e-05	-1.30516	4.61224	8.71727e-05	4.05962
E2F8_M04520	Down_NoChange	0.0984828	0.511915	1	4.816	5.4	125	145	0.587428	2.48939e-05	-0.767516	4.60391	8.87661e-05	4.05175
GCM2_M03824	Down_NoChange	0.123405	0.0570558	0.378179	12.1467	12.2511	225	231	0.657057	2.56202e-05	-0.60591	4.59142	9.12583e-05	4.03973
E2F_COM_M00426	Down_NoChange	0.0782609	0.901231	1	11.4239	11.5565	92	115	0.547322	2.57881e-05	-0.869538	4.58858	9.17583e-05	4.03735
NONO_M07611	Down_NoChange	0.074604	0.619432	1	11.5619	11.7707	194	205	0.640204	2.59222e-05	-0.643396	4.58633	9.21371e-05	4.03557
GATA4_M07096	Down_NoChange	0.0621068	0.584754	1	12.5467	12.4589	450	231	1.43798	2.60727e-05	0.524044	4.58381	9.25734e-05	4.03351
NEUROD1_M09701	Down_NoChange	0.0688746	0.430661	1	12.0498	11.9289	462	239	1.42761	2.74238e-05	0.513602	4.56187	9.7267e-05	4.01203
TP73_M03558	Down_NoChange	0.0670601	0.225033	0.983707	11.9366	12.1876	505	453	0.736182	2.88882e-05	-0.441866	4.53928	0.000102352	3.9899
FEV_M02269	Down_NoChange	0.173161	0.00136169	0.0168769	12.0127	12.0795	236	239	0.665891	2.92283e-05	-0.586642	4.5342	0.000103447	3.98528
ESRRB_M01589	Down_NoChange	0.113819	0.0845396	0.504213	11.4768	11.1875	237	240	0.665803	3.00227e-05	-0.586833	4.52255	0.000106146	3.9741
RELA_M09668	Down_NoChange	0.0707515	0.552858	1	11.1463	11.3846	246	247	0.671143	3.18644e-05	-0.575308	4.49669	0.000112538	3.9487
ETV5_FIGLA_COM_M08274	Down_NoChange	0.0249953	0.999137	1	9.61099	9.61501	455	413	0.730763	3.30754e-05	-0.452525	4.48049	0.000116691	3.93296
JUND_M04681	Down_NoChange	0.204996	0.0120081	0.108496	11.1019	12.1705	108	129	0.571842	3.35306e-05	-0.806312	4.47456	0.000118172	3.92748
NFE2_M04685	Down_NoChange	0.0939958	0.248975	1	12.0351	12.3276	228	232	0.663334	3.44263e-05	-0.592193	4.46311	0.000121201	3.91649
REL_M03545	Down_NoChange	0.102066	0.234312	1	11.4082	11.6146	196	205	0.647294	3.45509e-05	-0.627507	4.46154	0.000121511	3.91538
MLX_M04179	Down_NoChange	0.173433	0.115541	0.643095	10.6543	11.4423	81	104	0.533832	3.49658e-05	-0.905542	4.45636	0.000122841	3.91066
RELA_M08891	Down_NoChange	0.0393379	0.980826	1	11.5143	11.5876	280	274	0.686993	3.58619e-05	-0.541633	4.44537	0.000125856	3.90012
MAX_M09694	Down_NoChange	0.0839244	0.341396	1	11.7418	12.0122	244	245	0.671371	3.67115e-05	-0.574818	4.4352	0.000128703	3.89041
ELK1_SPDEF_COM_M08227	Down_NoChange	0.0436644	0.999301	1	6.19531	5.9863	128	146	0.597744	3.80554e-05	-0.7424	4.41958	0.000133134	3.87571
CREB3L1_M04572	Down_NoChange	0.062607	0.945348	1	0.609375	0.369863	128	146	0.597744	3.80554e-05	-0.7424	4.41958	0.000133134	3.87571
NR2C2_M01776	Down_NoChange	0	1	1	11	11	299	289	0.694626	3.85279e-05	-0.525692	4.41422	0.000134646	3.87081
ZFP14_M08985	Down_NoChange	0.060657	0.491002	1	11.6727	11.5602	385	357	0.719541	4.20232e-05	-0.474851	4.37651	0.000146707	3.83355
GATA2_M00076	Down_NoChange	0.0331759	0.999999	1	9.12397	9.15714	121	140	0.589662	4.29122e-05	-0.76204	4.36742	0.000149581	3.82512
GATA6_M09624	Down_NoChange	0.0489045	0.872958	1	12.2729	12.0963	425	218	1.43467	4.29361e-05	0.520719	4.36718	0.000149581	3.82512
PBX3_M09781	Down_NoChange	0.0791754	0.229067	0.993119	11.3438	11.6231	349	329	0.709467	4.37306e-05	-0.495193	4.35921	0.00015219	3.81761
KLF12_M00468	Down_NoChange	0.0576357	0.813989	1	9.7173	9.65966	237	238	0.672164	4.48784e-05	-0.573115	4.34796	0.000156021	3.80682
RXRB_M04493	Down_NoChange	0.0441529	0.975188	1	-4.58261	-4.52155	230	232	0.669666	4.50374e-05	-0.578486	4.34643	0.000156411	3.80573
FOXN1_M00332	Down_NoChange	0.0758772	0.987932	1	11.4386	11.3	57	80	0.490292	4.5638e-05	-1.02829	4.34067	0.000158332	3.80043
HES7_M04171	Down_NoChange	0.0703945	0.750978	1	5.06897	4.71892	174	185	0.638565	4.60938e-05	-0.647095	4.33636	0.000159747	3.79657
SPI1_M00658	Down_NoChange	0.0210554	0.999985	1	11.7816	11.7929	435	396	0.730342	4.70309e-05	-0.453356	4.32762	0.000162826	3.78828
GTF2IRD1_M01241	Down_NoChange	0.110945	0.706479	1	5.77612	3.98889	67	90	0.511436	4.71113e-05	-0.967374	4.32687	0.000162935	3.78799
ARNTL_CLOCK_COM_M08909	Down_NoChange	0.271619	0.000325649	0.0046798	11.5048	12.168	105	125	0.574348	4.74751e-05	-0.800003	4.32353	0.000164023	3.7851
ZBTB7A_M04845	Down_NoChange	0.0954355	0.0455096	0.324902	12.7081	12.0063	579	315	1.36595	4.77203e-05	0.449905	4.3213	0.000164699	3.78331
ETS2_M01207	Down_NoChange	0.141173	0.0012938	0.0160953	10.7973	10.6562	375	349	0.717496	4.94083e-05	-0.478957	4.3062	0.000170349	3.76866
HNF4A_M00134	Down_NoChange	0.0718535	0.579949	1	11.4342	11.4261	228	230	0.669862	5.16033e-05	-0.578064	4.28732	0.000177733	3.75023
PAX2_M03839	Down_NoChange	0.0657857	0.68776	1	12.083	11.9957	229	231	0.669764	5.30419e-05	-0.578275	4.27538	0.000182499	3.73874
GATA3_M07214	Down_NoChange	0.0909952	0.220044	0.972754	12.9948	12.9133	388	196	1.45256	5.33385e-05	0.538598	4.27296	0.00018333	3.73677
RELA_M03563	Down_NoChange	0.0668082	0.683596	1	11.287	11.3451	223	226	0.667002	5.44064e-05	-0.584237	4.26435	0.000186808	3.7286
RFX5_M04101	Down_NoChange	0.23489	0.00633938	0.063091	8.64835	10.5625	91	112	0.55656	5.59628e-05	-0.845391	4.2521	0.000191955	3.7168
RAD21_M04785	Down_NoChange	0.196835	0.000289373	0.00419465	12.8846	12.006	338	166	1.48861	5.74802e-05	0.573966	4.24048	0.000196957	3.70563
ETV2_TEF_COM_M08270	Down_NoChange	0.109848	0.728223	1	6.77273	7.39773	66	88	0.515608	5.9319e-05	-0.955653	4.22681	0.000203049	3.6924
ZIC1_M03930	Down_NoChange	0.03125	0.961718	1	8.14835	8.25	546	480	0.751217	6.20662e-05	-0.412698	4.20714	0.000212235	3.67318
CTCFL_M09769	Down_NoChange	0.176756	8.78792e-13	3.44693e-11	13.4354	12.148	1192	723	1.27285	6.22342e-05	0.348062	4.20597	0.000212591	3.67246
FOS_JUN_COM_M00172	Down_NoChange	0.0476602	0.971365	1	11.2488	11.2609	201	207	0.657903	6.23065e-05	-0.604053	4.20547	0.00021262	3.6724
ELF1_MYBL1_COM_M08390	Down_NoChange	0.0551378	1	1	7.31429	7.47368	35	57	0.424258	6.32183e-05	-1.23699	4.19916	0.000215511	3.66653
SIX5_M04678	Down_NoChange	0.203254	0.0251413	0.199079	11.5806	12.2389	93	113	0.563869	6.45131e-05	-0.826568	4.19035	0.0002197	3.65817
TFE3_M08978	Down_NoChange	0.269161	0.000138006	0.00216182	11.5917	12.3139	120	137	0.598341	6.75807e-05	-0.74096	4.17018	0.000229912	3.63844
USF1_M00121	Down_NoChange	0.211607	0.00792874	0.0757433	11.6396	12.3411	111	129	0.588374	6.82885e-05	-0.765195	4.16565	0.000232083	3.63436
GATA_COM_M00203	Down_NoChange	0.0367498	0.999516	1	11.4375	11.3869	288	137	1.53066	6.88948e-05	0.614154	4.16181	0.000233906	3.63096
GATA2_M09807	Down_NoChange	0.0371023	0.985695	1	12.0882	12.0536	431	224	1.41469	7.11396e-05	0.500486	4.14789	0.000241281	3.61748
MNT_M09764	Down_NoChange	0.0514541	0.498646	1	11.4286	11.5031	546	479	0.753283	7.18074e-05	-0.408736	4.14383	0.000243299	3.61386
ZBED1_M03926	Down_NoChange	0.31348	0.34613	1	6.09091	5.89655	11	29	0.263611	7.26232e-05	-1.92352	4.13892	0.000245813	3.6094
ETV2_SOX15_COM_M08566	Down_NoChange	0.125391	0.317557	1	9.32692	9.86992	104	123	0.578536	7.61651e-05	-0.789521	4.11824	0.00025754	3.58916
SPIB_TEAD4_COM_M08436	Down_NoChange	0.128848	0.0457667	0.326039	8.33937	8.73991	221	223	0.670537	7.66459e-05	-0.576611	4.11551	0.000258903	3.58686
ATOH1_M01716	Down_NoChange	0.059494	0.433136	1	12.6027	12.4924	594	327	1.34923	7.9387e-05	0.432136	4.10025	0.00026775	3.57227
CREB3L2_M07984	Down_NoChange	0.110248	0.546626	1	12.7717	12.6696	92	112	0.562881	7.94254e-05	-0.829098	4.10004	0.00026775	3.57227
ZNF316_M09757	Down_NoChange	0.0476649	0.73093	1	10.0023	10	431	390	0.736293	8.36268e-05	-0.441648	4.07765	0.000281628	3.55032
STAT1_M04721	Down_NoChange	0.0511974	0.970602	1	12.8902	12.8462	173	182	0.646188	8.49834e-05	-0.629974	4.07067	0.000285908	3.54377
ZFP128_M02828	Down_NoChange	0.0928571	0.999947	1	11.6875	11.7714	16	35	0.317294	8.51644e-05	-1.65611	4.06974	0.000286228	3.54329
E2F7_M03963	Down_NoChange	0.167243	0.104524	0.59722	-5.6129	-4.28571	93	112	0.569206	8.52743e-05	-0.812977	4.06918	0.000286309	3.54317
EHF_M07251	Down_NoChange	0.0785879	0.15004	0.764881	11.818	11.9413	434	392	0.737635	8.70288e-05	-0.439021	4.06034	0.000291905	3.53476
BATF_M04716	Down_NoChange	0.111678	0.176517	0.851678	12.1344	12.3627	186	193	0.654363	8.74523e-05	-0.611837	4.05823	0.000293031	3.53309
SMAD1_M03845	Down_NoChange	0.0251008	0.999913	1	10.36	10.3497	350	326	0.719632	8.77581e-05	-0.474669	4.05671	0.000293761	3.53201
PAX2_M04061	Down_NoChange	0.164414	0.0718048	0.453818	8.7027	8.95312	111	128	0.593289	8.86644e-05	-0.753193	4.05225	0.000296497	3.52798
ZBTB18_M00532	Down_NoChange	0.0509453	0.833832	1	7.52347	7.5045	426	222	1.40954	9.39526e-05	0.495224	4.02709	0.000313866	3.50326
FLI1_ONECUT2_COM_M08574	Down_NoChange	0.12515	0.614521	1	8.70492	9.0122	61	82	0.512103	9.43324e-05	-0.965494	4.02534	0.000314819	3.50194
GATA2_M00349	Down_NoChange	0.0762731	0.676383	1	11.9741	12.0938	270	128	1.53252	0.000102453	0.615906	3.98948	0.000341578	3.46651
RFX7_M02894	Down_NoChange	0.0875	0.870474	1	11.3375	11.28	80	100	0.549293	0.000103759	-0.864352	3.98397	0.000345587	3.46144
MYC_M04743	Down_NoChange	0.033958	0.999197	1	11.9957	11.9391	232	230	0.68266	0.000104176	-0.550761	3.98223	0.00034663	3.46013
CLOCK_FIGLA_COM_M08678	Down_NoChange	0.0349047	0.984628	1	10.7236	10.6933	351	326	0.721978	0.000105386	-0.469973	3.97722	0.000350306	3.45555
RUNX_COM_M01079	Down_NoChange	0.0750179	0.882219	1	10.1455	10.2362	110	127	0.592673	0.00010715	-0.754692	3.97001	0.000355815	3.44878
RFX2_M04095	Down_NoChange	0.254824	0.00783943	0.0751368	8.54795	10.6559	73	93	0.53958	0.000108078	-0.890091	3.96626	0.000358539	3.44546
GATA1_M00075	Down_NoChange	0.0520385	0.974215	1	9.10494	9.15698	162	172	0.641169	0.000108367	-0.641223	3.9651	0.000359042	3.44485
NFATC1_M04052	Down_NoChange	0.099026	0.892428	1	7.16071	6.85714	56	77	0.501062	0.000108445	-0.996939	3.96479	0.000359042	3.44485
ESR1_M07283	Down_NoChange	0.0463255	0.936941	1	11.2491	11.358	265	257	0.695972	0.000110467	-0.522899	3.95677	0.000365374	3.43726
NFIC_M09640	Down_NoChange	0.0235609	0.998109	1	11.969	12.0359	580	502	0.763256	0.000114301	-0.389761	3.94195	0.00037768	3.42288
STAT3_M09664	Down_NoChange	0.0396259	0.975487	1	11.5918	11.625	294	280	0.707295	0.00012072	-0.499616	3.91822	0.000398496	3.39958
ERF_PITX1_COM_M08692	Down_NoChange	0.0579698	0.95212	1	11.0537	11.025	149	160	0.635038	0.000126865	-0.655085	3.89666	0.000418366	3.37844
RFX1_M09832	Down_NoChange	0.203328	2.51603e-05	0.000455893	11.3566	12.0115	272	262	0.700612	0.000129217	-0.513312	3.88868	0.000425701	3.3709
RXRA_M09707	Down_NoChange	0.0399457	0.949834	1	11.1768	11.2531	345	320	0.723797	0.000132419	-0.466343	3.87805	0.000435819	3.36069
GATA3_M08918	Down_NoChange	0.00640687	1	1	10.9875	10.9811	321	159	1.47162	0.000134948	0.557405	3.86983	0.000443268	3.35333
FIGLA_M04169	Down_NoChange	0.0773526	0.531595	1	11.595	11.4465	321	159	1.47162	0.000134948	0.557405	3.86983	0.000443268	3.35333
STAT3_M00225	Down_NoChange	0.0736842	0.970615	1	-7.72368	-6.53684	76	95	0.549946	0.000136991	-0.862638	3.86331	0.000449535	3.34724
RUNX3_M01854	Down_NoChange	0.0265154	0.999746	1	11.6791	11.6409	349	323	0.725252	0.000141622	-0.463446	3.84887	0.000464275	3.33322
TAL1_M03804	Down_NoChange	0.0695584	0.307898	1	11.4552	11.3857	536	293	1.35154	0.000143878	0.434604	3.84201	0.000471208	3.32679
REST_M04726	Down_NoChange	0.0595076	0.52771	1	11.8399	11.6925	381	348	0.733303	0.000144153	-0.447519	3.84118	0.000471645	3.32638
RXRA_M02791	Down_NoChange	0.0985731	0.263635	1	11.6337	11.8971	202	204	0.672281	0.000145145	-0.572864	3.8382	0.000474425	3.32383
GCM2_TBX21_COM_M08337	Down_NoChange	0.0765952	0.746565	1	8.98639	9.25316	147	158	0.634664	0.000146219	-0.655935	3.835	0.000477467	3.32106
MYC_M02250	Down_NoChange	0.0537124	0.931772	1	11.8724	11.8492	196	199	0.669048	0.000148084	-0.579818	3.82949	0.000483084	3.31598
TCF12_M04931	Down_NoChange	0.0531647	0.161821	0.800462	10.4781	10.5063	981	796	0.794826	0.00015156	-0.331289	3.81942	0.00049394	3.30633
TFE3_M04193	Down_NoChange	0.24068	0.000394358	0.00554764	11.146	11.7114	137	149	0.627959	0.000151984	-0.671258	3.8182	0.000494839	3.30554
MAX_MEIS1_COM_M08725	Down_NoChange	0.109246	0.200618	0.923842	8.88649	9.44737	185	190	0.661973	0.00015811	-0.595156	3.80104	0.000514282	3.2888
ELF2_M00531	Down_NoChange	0.0657722	0.27105	1	-4.46074	-4.1452	484	427	0.754375	0.000159323	-0.406646	3.79772	0.000517722	3.2859
NEUROG2_M04183	Down_NoChange	0.105682	0.575879	1	10.0966	10.0533	176	75	1.69143	0.000164727	0.758243	3.78324	0.000534761	3.27184
ARNT_M00539	Down_NoChange	0.317384	0.00196836	0.0237772	10.9474	12.5974	57	77	0.510193	0.000165111	-0.970885	3.78222	0.000535486	3.27125
GATA1_M07212	Down_NoChange	0.0346094	0.985736	1	12.593	12.4751	484	261	1.36499	0.000166275	0.44889	3.77917	0.000538266	3.269
RFX_COM_M04627	Down_NoChange	0.101575	0.136299	0.724752	11.5676	12.044	259	250	0.700445	0.000166291	-0.513656	3.77913	0.000538266	3.269
EBF1_M07207	Down_NoChange	0.0783659	0.114774	0.639894	12.0286	12.2186	489	430	0.757009	0.000168719	-0.401618	3.77284	0.000545596	3.26313
FOSL2_JUN_COM_M08941	Down_NoChange	0.197662	0.0491855	0.342347	11.2651	12.0396	83	101	0.564565	0.000169833	-0.824788	3.76998	0.000548666	3.26069
NR2F1_M04473	Down_NoChange	0.0826634	0.494256	1	8.2449	8.40404	196	198	0.672801	0.000181206	-0.571748	3.74183	0.000584841	3.23296
STAT_COM_M00777	Down_NoChange	0.0428113	0.959656	1	11.5018	11.603	281	267	0.710681	0.000186789	-0.492726	3.72865	0.000602277	3.2202
TCF3_M02088	Down_NoChange	0.103936	0.00856535	0.0811275	12.3114	12.0103	684	390	1.30581	0.000193451	0.384945	3.71343	0.000623155	3.2054
HNRNPUL1_M09746	Down_NoChange	0	1	1	10	10	550	476	0.766435	0.000200529	-0.383765	3.69782	0.000645332	3.19022
ETV2_FOXI1_COM_M08256	Down_NoChange	0.0663055	0.917625	1	10.9385	11.1338	130	142	0.625998	0.000224228	-0.67577	3.64931	0.000720903	3.14212
FLI1_TFAP4_COM_M08445	Down_NoChange	0.0461206	0.777137	1	11.3545	11.2263	426	380	0.750003	0.000227101	-0.415032	3.64378	0.000729436	3.13701
MYBL1_TBX21_COM_M08393	Down_NoChange	0.0315975	0.999999	1	9.44366	9.57237	142	152	0.638175	0.000233982	-0.647976	3.63082	0.000750814	3.12447
HNF4A_M02220	Down_NoChange	0.0438732	0.954738	1	11.1018	11.2146	275	261	0.712297	0.000234308	-0.489449	3.63021	0.000751137	3.12428
TP63_M07138	Down_NoChange	0.0757878	0.445968	1	11.5907	11.5685	259	248	0.706904	0.00023862	-0.500414	3.62229	0.000764226	3.11678
ZBTB7B_M02826	Down_NoChange	0.102257	0.497635	1	11.4298	11.5672	121	134	0.618059	0.000239113	-0.694184	3.6214	0.00076507	3.1163
FLI1_TEAD4_COM_M08510	Down_NoChange	0.0600107	0.976766	1	11.3017	11.3876	116	129	0.616007	0.000239686	-0.698981	3.62036	0.000766168	3.11568
EBF1_M09598	Down_NoChange	0.0344329	0.966844	1	11.4097	11.4688	432	384	0.752651	0.000244784	-0.409947	3.61122	0.000781714	3.10695
ELK4_M03844	Down_NoChange	0.103901	0.139436	0.733755	12.2163	12.3713	245	237	0.700337	0.0002491	-0.513879	3.60363	0.000794736	3.09978
ZBTB18_M03934	Down_NoChange	0.0536249	0.876895	1	10.8567	11.1061	349	179	1.42154	0.000255731	0.507455	3.59222	0.000815112	3.08878
GATA4_M03998	Down_NoChange	0	1	1	10	10	380	198	1.4021	0.000261039	0.487589	3.58329	0.000831236	3.08028
GLI2_M07455	Down_NoChange	0.0245858	0.997993	1	11.6723	11.6358	537	464	0.769371	0.000268963	-0.378249	3.57031	0.000855506	3.06778
EBF1_M02267	Down_NoChange	0.0147219	1	1	11.9656	12.0063	349	319	0.736105	0.000269174	-0.442017	3.56997	0.000855506	3.06778
FOXO1_SPDEF_COM_M08486	Down_NoChange	0.0674875	0.979901	1	11.4884	11.3725	86	102	0.579561	0.000271937	-0.786968	3.56553	0.000863465	3.06376
TFEB_M01768	Down_NoChange	0.208622	0.0109249	0.101177	10.9725	11.7724	109	123	0.607461	0.000275615	-0.719136	3.5597	0.000874311	3.05833
REST_M00256	Down_NoChange	0.0662688	0.510417	1	-25.2404	-26.769	312	290	0.725621	0.000280549	-0.462712	3.55199	0.000889116	3.05104
SP100_M02809	Down_NoChange	0.305556	0.49378	1	10.5556	11.25	9	24	0.261094	0.000289362	-1.93736	3.53856	0.000916176	3.03802
HES1_M07042	Down_NoChange	0.0939826	0.201475	0.925016	10.9769	11.0645	260	248	0.709909	0.000289665	-0.494294	3.5381	0.000916265	3.03798
RFX3_M04097	Down_NoChange	0.253097	0.0021267	0.0253686	10.7083	12.4414	96	111	0.593825	0.000290821	-0.75189	3.53637	0.000917743	3.03728
THRA_M01724	Down_NoChange	0.0132494	1	1	11.5357	11.5207	252	242	0.70536	0.000290889	-0.503568	3.53627	0.000917743	3.03728
NFE2L2_M07220	Down_NoChange	0.05131	0.912596	1	11.4873	11.4803	236	229	0.698932	0.000290958	-0.516776	3.53617	0.000917743	3.03728
ARNT_ARNTL_ARNTL2_CLOCK_COM_M08868	Down_NoChange	0.169145	0.000285814	0.00417941	10.6381	10.8767	315	292	0.72759	0.000295262	-0.458802	3.52979	0.000930438	3.03131
IRF4_M04818	Down_NoChange	0.0566359	0.282475	1	12.1355	12.2134	657	553	0.784777	0.000307361	-0.349645	3.51235	0.00096765	3.01428
PAX5_M04765	Down_NoChange	0.0244286	1	1	11.3661	11.44	112	125	0.614212	0.000318452	-0.703191	3.49696	0.00100162	2.9993
GATA_COM_M00789	Down_NoChange	0	1	1	10	10	351	181	1.41347	0.000319628	0.499241	3.49536	0.00100248	2.99892
GATA1_M08765	Down_NoChange	0	1	1	10	10	351	181	1.41347	0.000319628	0.499241	3.49536	0.00100248	2.99892
GATA6_M03216	Down_NoChange	0	1	1	10	10	351	181	1.41347	0.000319628	0.499241	3.49536	0.00100248	2.99892
BACH_MAF_NFE2_COM_M07296	Down_NoChange	0.086858	0.162749	0.80267	11.085	11.2853	341	312	0.736076	0.000325616	-0.442073	3.48729	0.0010203	2.99127
ELK3_TEAD4_COM_M08743	Down_NoChange	0.0761668	0.934518	1	8.85393	8.97115	89	104	0.588263	0.000327409	-0.765467	3.48491	0.00102496	2.98929
ZBTB49_M04509	Down_NoChange	0.0811969	0.458674	1	2.90367	3.52336	218	214	0.691963	0.000328491	-0.531233	3.48348	0.00102738	2.98827
RXRA_M02895	Down_NoChange	0.0585299	0.999786	1	9.58621	9.61842	58	76	0.526439	0.000336869	-0.925662	3.47254	0.0010526	2.97774
ELK3_HOXB2_COM_M08713	Down_NoChange	0.0856925	0.916864	1	11.1233	11.1778	73	90	0.558446	0.000341024	-0.84051	3.46722	0.00106458	2.97282
USF2_M09722	Down_NoChange	0.172922	0.00465746	0.0494521	11.0152	12.0457	198	197	0.684015	0.000343799	-0.5479	3.4637	0.00107224	2.96971
PRDM1_M01066	Down_NoChange	0.0864302	0.140527	0.733755	2.83106	3.28614	367	332	0.743363	0.000349006	-0.427861	3.45717	0.00108746	2.96359
HNF4A_M04465	Down_NoChange	0.111111	0.428885	1	5.39474	5.96032	114	126	0.620342	0.000349736	-0.688864	3.45626	0.00108872	2.96308
GCM1_TBX21_COM_M08585	Down_NoChange	0.0950549	0.555408	1	10.3615	10.2286	130	140	0.635627	0.00035207	-0.653748	3.45337	0.00109496	2.9606
MAF_M00648	Down_NoChange	0.0625843	0.506142	1	-8.91317	-9.03704	357	324	0.741529	0.000353228	-0.431425	3.45194	0.00109754	2.95958
ETV2_NHLH1_COM_M08558	Down_NoChange	0.0389656	0.923257	1	2.73976	2.87534	415	369	0.754108	0.000357377	-0.407157	3.44687	0.0011094	2.95491
MECP2_M01299	Down_NoChange	0.215701	0.333721	1	11.5172	11.9574	29	47	0.427608	0.000359791	-1.22564	3.44395	0.00111585	2.95239
HOXB13_TFAP2C_COM_M08442	Down_NoChange	0.0606573	0.944744	1	10.0986	10.06	142	150	0.647387	0.000362618	-0.6273	3.44055	0.00112358	2.9494
NR5A1_M03802	Down_NoChange	0.0201299	1	1	11.4123	11.4561	308	285	0.729869	0.000364077	-0.454291	3.43881	0.00112705	2.94806
LMO2_COM_M00277	Down_NoChange	0.0675377	0.258512	1	12.156	12.3275	609	345	1.30569	0.000367013	0.384812	3.43532	0.00113508	2.94497
BACH2_M09768	Down_NoChange	0.10118	0.137184	0.72714	11.4753	11.9317	263	249	0.71564	0.000367773	-0.482694	3.43442	0.00113638	2.94448
ATF3_M07981	Down_NoChange	0.0625	0.999895	1	11.7609	11.875	46	64	0.496764	0.000376239	-1.00937	3.42454	0.00116146	2.93499
FOSL2_M07092	Down_NoChange	0.198344	0.000149127	0.00231251	11.7759	12.6494	241	231	0.708119	0.000391769	-0.497936	3.40697	0.00120829	2.91783
USF2_M03860	Down_NoChange	0.11294	0.0495943	0.344474	11.5714	11.9453	294	274	0.725314	0.000395105	-0.463322	3.40329	0.00121745	2.91455
MYOD1_M00184	Down_NoChange	0.0770267	0.178411	0.858329	11.7325	11.8301	557	312	1.31624	0.00039958	0.396423	3.3984	0.0012301	2.91006
NFY_COM_M00209	Down_NoChange	0.131579	0.0681817	0.432986	1.3	2.54211	190	190	0.681148	0.000406117	-0.55396	3.39135	0.00124907	2.90341
HNF4A_M04467	Down_NoChange	0.0629529	0.948581	1	5.94531	6.34783	128	138	0.635135	0.000407385	-0.654865	3.38999	0.00125116	2.90269
GLI3_M01596	Down_NoChange	0.0386046	0.888017	1	11.334	11.3933	479	417	0.767736	0.000407545	-0.381318	3.38982	0.00125116	2.90269
PPARG_RXRA_COM_M09000	Down_NoChange	0.0670832	0.755783	1	11.2132	11.359	197	195	0.688046	0.000408002	-0.539423	3.38934	0.00125141	2.9026
PPARA_RXRA_COM_M08960	Down_NoChange	0.05716	0.92603	1	11.226	11.2737	177	179	0.674335	0.000412992	-0.568463	3.38406	0.00126555	2.89772
ELK1_FOXO1_COM_M08299	Down_NoChange	0.034126	0.998155	1	11.0651	11.1012	261	247	0.716213	0.000417391	-0.481539	3.37946	0.00127785	2.89352
ERF_HOXB13_COM_M08242	Down_NoChange	0.0679272	0.993478	1	11.0147	11.2143	68	84	0.558101	0.000422016	-0.841402	3.37467	0.00129083	2.88913
ZSCAN4_COM_M02942	Down_NoChange	0.0752987	0.74177	1	11.5902	11.5678	244	118	1.49523	0.000463097	0.580367	3.33433	0.00141518	2.84919
MYB_M07299	Down_NoChange	0.0384615	0.999096	1	10.3297	10.4066	182	182	0.682109	0.000479747	-0.551926	3.31899	0.00146472	2.83424
SMARCC2_M09825	Down_NoChange	0.0306075	0.998419	1	11.61	11.5272	441	239	1.35078	0.00048196	0.433793	3.31699	0.00147013	2.83264
SPI1_M09710	Down_NoChange	0.032462	0.984507	1	11.0909	11.1978	418	369	0.760501	0.000495227	-0.394978	3.3052	0.00150922	2.82125
ZBED1_M09725	Down_NoChange	0.0177556	0.999924	1	11.1444	11.1928	741	612	0.797754	0.000497129	-0.325984	3.30353	0.00151363	2.81998
GATA1_M02004	Down_NoChange	0.0665592	0.558175	1	10.809	10.6934	398	212	1.37088	0.000502173	0.455102	3.29915	0.0015276	2.81599
ETV5_FOXI1_COM_M08275	Down_NoChange	0.0629371	0.819189	1	11.3182	11.5641	198	195	0.691801	0.000503911	-0.531571	3.29765	0.00153149	2.81489
ETV2_M07282	Down_NoChange	0.0293404	0.999313	1	11.7492	11.7466	319	292	0.738	0.000509081	-0.438307	3.29321	0.00154579	2.81085
TFEC_M04571	Down_NoChange	0.181747	0.00866342	0.0818239	11.462	11.8827	158	162	0.666588	0.000512951	-0.585133	3.28992	0.00155612	2.80796
USF2_M09820	Down_NoChange	0.164944	0.00555359	0.0569713	11.1215	12.0385	214	208	0.700149	0.000517039	-0.514266	3.28648	0.0015671	2.8049
NFYC_M02107	Down_NoChange	0.194913	0.0029786	0.0342436	11.6364	12.9048	165	168	0.670812	0.00052226	-0.57602	3.28211	0.00158148	2.80093
OVOL1_OVOL2_COM_M08894	Down_NoChange	0.244378	0.205538	0.932334	10.6897	11.2609	29	46	0.437128	0.000526336	-1.19387	3.27874	0.00159097	2.79834
GCM1_SOX2_COM_M08584	Down_NoChange	0.126324	0.262811	1	8.21186	7.75	118	128	0.632327	0.000526823	-0.661257	3.27834	0.00159097	2.79834
ATF4_M07246	Down_NoChange	0.0794492	0.817532	1	11.7203	11.9531	118	128	0.632327	0.000526823	-0.661257	3.27834	0.00159097	2.79834
GTF3C2_M04877	Down_NoChange	0.160965	0.538686	1	10.275	10.614	40	57	0.485733	0.000530623	-1.04176	3.27521	0.00160099	2.79561
MYB_M01821	Down_NoChange	0.0956383	0.479436	1	10.5306	10.6993	147	153	0.657191	0.000538314	-0.605615	3.26896	0.00162273	2.78975
PAX1_M04060	Down_NoChange	0.0792873	0.854521	1	6.24074	6.56303	108	119	0.623222	0.00053941	-0.682182	3.26808	0.00162456	2.78926
JUND_M03552	Down_NoChange	0.125714	0.030993	0.235292	11.4286	11.68	266	250	0.721335	0.000543293	-0.471259	3.26497	0.00163478	2.78654
NR2C2_M04469	Down_NoChange	0.0463458	0.976806	1	9.72727	9.96569	209	204	0.697431	0.000549249	-0.519878	3.26023	0.00165121	2.7822
MAX_MYBL1_COM_M08616	Down_NoChange	0.146265	0.103792	0.594575	10.1154	10.5507	130	138	0.645535	0.00054981	-0.631433	3.25979	0.00165141	2.78214
GATA3_M03997	Down_NoChange	0	1	1	10	10	382	203	1.37205	0.000558736	0.456333	3.25279	0.00167671	2.77554
MAX_TFAP4_COM_M08674	Down_NoChange	0.03279	0.990334	1	9.07754	8.91018	374	334	0.754236	0.000600222	-0.406912	3.22169	0.00179959	2.74483
CREB1_M09827	Down_NoChange	0.0379464	0.998951	1	10.9323	10.8624	192	189	0.692868	0.000628621	-0.529348	3.20161	0.00188296	2.72516
DRGX_E2F3_COM_M08206	Down_NoChange	0.0984285	0.874505	1	10.6452	10.8846	62	78	0.548533	0.00062916	-0.86635	3.20124	0.00188296	2.72516
GCM1_M02862	Down_NoChange	0.0831478	0.437235	1	11.3456	11.1531	217	209	0.70698	0.000666542	-0.500259	3.17617	0.00199305	2.70048
FOS_M08947	Down_NoChange	0.120899	0.563954	1	11.32	11.7416	75	89	0.580918	0.000675282	-0.783594	3.17051	0.00201557	2.6956
DRGX_FLI1_COM_M08282	Down_NoChange	0.0913858	0.870106	1	11.0933	11.3933	75	89	0.580918	0.000675282	-0.783594	3.17051	0.00201557	2.6956
RFX2_M04103	Down_NoChange	0.246441	0.00674186	0.0663049	10.1071	12.2062	84	97	0.596403	0.000687413	-0.745641	3.16278	0.00204994	2.68826
PRDM1_M03916	Down_NoChange	0.052391	0.882501	1	9.64286	9.52743	252	237	0.722298	0.000691828	-0.469334	3.16	0.00206126	2.68587
MYB_M00183	Down_NoChange	0.0306656	0.999999	1	10.1742	10.1709	155	158	0.6712	0.000701366	-0.575185	3.15406	0.00208782	2.68031
RXRG_M08969	Down_NoChange	0.052873	0.906901	1	10.9737	11.1514	228	218	0.711545	0.000707065	-0.490973	3.15054	0.0021029	2.67718
RFX5_M07123	Down_NoChange	0.0351875	0.978579	1	11.7401	11.8836	377	335	0.758483	0.000722601	-0.398811	3.1411	0.00214719	2.66813
NR4A2_M01269	Down_NoChange	0	1	1	11	11	221	212	0.709713	0.000725731	-0.494692	3.13922	0.00215457	2.66664
PRDM1_M07314	Down_NoChange	0.0672918	0.435689	1	12.1821	12.3248	346	311	0.751221	0.000751072	-0.412691	3.12432	0.00222782	2.65212
GCM1_M04001	Down_NoChange	0.123257	0.150301	0.765044	10.9758	11.3133	165	166	0.679638	0.000777179	-0.557162	3.10948	0.00230321	2.63767
JUN_COM_M00924	Down_NoChange	0.092319	0.350415	1	10.9602	11.1327	201	196	0.699105	0.000783959	-0.516419	3.10571	0.00232124	2.63428
USF1_M00217	Down_NoChange	0.0456621	0.997309	1	11.8425	11.8067	146	150	0.666612	0.000788081	-0.585081	3.10343	0.00233138	2.63239
ZFP691_M02937	Down_NoChange	0.0298055	0.999975	1	11.445	11.4306	218	209	0.710509	0.000810562	-0.493075	3.09121	0.00239576	2.62056
FOSB_JUND_COM_M08928	Down_NoChange	0.10552	0.539165	1	8.56075	8.76068	107	117	0.628446	0.000817186	-0.670139	3.08768	0.0024132	2.61741
ESR1_M09609	Down_NoChange	0.0382556	0.991314	1	11.4601	11.3673	263	245	0.728992	0.000844498	-0.456025	3.0734	0.00249164	2.60351
VDR_M00961	Down_NoChange	0.0426348	0.998162	1	10.5528	10.642	161	162	0.680007	0.00084653	-0.556378	3.07236	0.00249543	2.60285
ZBTB6_M00085	Down_NoChange	0.0677264	0.528974	1	11.0719	11.306	292	268	0.738498	0.000851863	-0.437334	3.06963	0.00250893	2.60051
NR4A2_RXRA_COM_M08957	Down_NoChange	0.0432127	0.999536	1	10.7923	10.6029	130	136	0.655735	0.000853097	-0.608815	3.069	0.00251035	2.60027
NFIA_M07411	Down_NoChange	0.0903603	0.0848475	0.505146	9.96305	9.4958	406	357	0.765343	0.000873184	-0.385822	3.05889	0.00256719	2.59054
HOXB2_PAX9_COM_M08353	Down_NoChange	0.0714286	0.971196	1	4.65476	4.34375	84	96	0.602933	0.000890842	-0.72993	3.0502	0.0026168	2.58223
MAF_M03816	Down_NoChange	0.0595059	0.457884	1	10.844	10.9261	436	379	0.773319	0.000909349	-0.370864	3.04127	0.00266881	2.57368
FOXN2_M04643	Down_NoChange	0.0556831	0.99998	1	10.9038	10.8955	52	67	0.536735	0.000912138	-0.897718	3.03994	0.00267464	2.57273
FOSL1_M01267	Down_NoChange	0.18693	0.000265149	0.00389431	11.7606	12.0705	259	241	0.730355	0.000930147	-0.45333	3.03145	0.00272266	2.56501
NFKB1_M07221	Down_NoChange	0.073295	0.498625	1	11.3282	11.5477	259	241	0.730355	0.000930147	-0.45333	3.03145	0.00272266	2.56501
YY1_M00059	Down_NoChange	0.0413238	0.999843	1	10.5354	10.6015	127	133	0.655384	0.000947773	-0.609588	3.0233	0.00277182	2.55723
TFE3_M03890	Down_NoChange	0.0697601	0.417246	1	11.9033	12.2181	331	298	0.751277	0.000956788	-0.412583	3.01918	0.00279573	2.5535
HES7_TEAD4_COM_M08641	Down_NoChange	0.0700851	0.90769	1	10.5574	10.4729	122	129	0.649301	0.000966999	-0.623041	3.01457	0.0028231	2.54927
PAX3_M00360	Down_NoChange	0.125858	0.966956	1	8.6087	8.18421	23	38	0.420501	0.000969033	-1.24982	3.01366	0.00282656	2.54874
MYB_MYBL2_COM_M00913	Down_NoChange	0.0481928	0.988786	1	9.5241	9.4759	166	166	0.684013	0.00097045	-0.547904	3.01303	0.00282822	2.54849
RARA_RXRA_COM_M02272	Down_NoChange	0.0933236	0.275355	1	10.7851	10.3704	228	216	0.718943	0.0010006	-0.476051	2.99974	0.00291354	2.53558
ELK1_FOXI1_COM_M08216	Down_NoChange	0.0750886	0.900981	1	8.14019	8.4569	107	116	0.634202	0.00102775	-0.656986	2.98811	0.00298769	2.52466
NR1I2_M08779	Down_NoChange	0.0707893	0.83475	1	11.4527	11.2715	148	151	0.671403	0.00102786	-0.574749	2.98807	0.00298769	2.52466
HES7_PITX1_COM_M08730	Down_NoChange	0.144615	0.561916	1	9.72	10.2462	50	65	0.532141	0.00103595	-0.91012	2.98466	0.00300859	2.52164
NR1H2_NR1H3_M00766	Down_NoChange	0.0797546	0.659966	1	-1.4908	-1.34969	163	163	0.684368	0.00108156	-0.547156	2.96595	0.00313831	2.5033
ARNT_HIF1A_COM_M02378	Down_NoChange	0.0284728	1	1	11.3158	11.3443	114	122	0.642053	0.00109778	-0.639236	2.95948	0.00318261	2.49722
T3R_V-ERBA_M00239	Down_NoChange	0.0750222	0.751237	1	5.73248	6.31013	157	158	0.680368	0.00110552	-0.555613	2.95643	0.00320226	2.49454
ETV7_TEAD4_COM_M08425	Down_NoChange	0.0830052	0.771409	1	7.35	7.74016	120	127	0.648933	0.00111295	-0.623859	2.95352	0.00322099	2.49201
ZBED1_M07448	Down_NoChange	0.170063	0.650956	1	-5.24138	-4.59091	29	44	0.457467	0.00111543	-1.12826	2.95256	0.00322536	2.49142
NFE2_M02104	Down_NoChange	0.0481846	0.821422	1	11.7759	11.8927	357	317	0.761082	0.00115599	-0.393876	2.93705	0.00333975	2.47629
LMO2_COM_M00278	Down_NoChange	0.0383609	0.999839	1	11.2217	11.2389	230	113	1.4678	0.00116114	0.553655	2.93512	0.00335172	2.47473
CEBPD_ERF_COM_M08233	Down_NoChange	0.0907609	0.856069	1	6.5875	6.81522	80	92	0.599581	0.0011683	-0.737973	2.93245	0.00336947	2.47244
NKX2-1_M02034	Down_NoChange	0.145091	0.00479954	0.0504784	10.6497	10.4366	294	268	0.744141	0.00119728	-0.426352	2.9218	0.00345007	2.46217
CLOCK_TBX3_COM_M08514	Down_NoChange	0.0805655	0.585521	1	10.2967	10.5843	182	178	0.698978	0.0012271	-0.516681	2.91112	0.0035299	2.45224
HSF1_M01023	Down_NoChange	0.0582171	0.912506	1	3.11538	3.12921	182	178	0.698978	0.0012271	-0.516681	2.91112	0.0035299	2.45224
ELF1_M00746	Down_NoChange	0.0694344	0.511806	1	12.2238	12.3448	286	261	0.743983	0.0012382	-0.426658	2.90721	0.00355876	2.4487
MYBL2_M04049	Down_NoChange	0.144118	0.938696	1	9.9	9.76471	20	34	0.409071	0.00130976	-1.28958	2.88281	0.00376119	2.42467
TP53_M00034	Down_NoChange	0.0897436	0.536869	1	-57.7821	-57.7949	156	156	0.685192	0.00131116	-0.54542	2.88234	0.00376197	2.42458
NKX2-1_M00794	Down_NoChange	0.0388192	0.983483	1	10.4103	10.4242	290	264	0.745693	0.00131358	-0.423346	2.88154	0.00376567	2.42416
SMARCC2_M04774	Down_NoChange	0.177105	0.0987393	0.574514	11.4713	12.0102	87	98	0.611744	0.00132269	-0.709	2.87854	0.00378853	2.42153
ELK3_HOXD12_COM_M08361	Down_NoChange	0	1	1	10	10	53	67	0.547253	0.00132675	-0.86972	2.87721	0.0037969	2.42057
CEBPD_ETV2_COM_M08246	Down_NoChange	0.212021	0.0176751	0.147322	9.62887	10.5472	97	106	0.630213	0.00133166	-0.666089	2.87561	0.00380768	2.41934
ELF1_TEAD4_COM_M08415	Down_NoChange	0.139046	0.190571	0.892366	10.4298	11.0165	114	121	0.647706	0.00136625	-0.626589	2.86447	0.00390324	2.40858
YY1_M04696	Down_NoChange	0.26613	7.25982e-08	1.84765e-06	9.99592	12.2018	245	228	0.731713	0.00138122	-0.45065	2.85974	0.00394263	2.40421
MITF_M09811	Down_NoChange	0.0937841	0.60343	1	11.373	11.7252	126	131	0.660616	0.00138471	-0.598116	2.85864	0.00394921	2.40349
FIGLA_FLI1_COM_M08284	Down_NoChange	0.0628624	0.563316	1	9.91718	9.70548	326	292	0.756297	0.00139078	-0.402975	2.85674	0.00396313	2.40196
MYC_M01154	Down_NoChange	0.0797134	0.5338	1	1.28431	0.682051	204	195	0.714388	0.00142911	-0.48522	2.84493	0.00406888	2.39053
EBF_COM_M00977	Down_NoChange	0.0409812	0.976999	1	4.787	4.22925	277	253	0.744164	0.00146545	-0.426307	2.83403	0.00416878	2.37999
RXRA_M09655	Down_NoChange	0.021147	1	1	11.2323	11.2616	310	279	0.753638	0.00150523	-0.408056	2.8224	0.00427829	2.36873
BACH_MAF_NFE2_COM_M00983	Down_NoChange	0.0733461	0.354695	1	11.1772	11.3906	333	297	0.759415	0.00152159	-0.39704	2.8177	0.00432111	2.3644
NFIC_M07300	Down_NoChange	0	1	1	10	10	208	198	0.717252	0.00155362	-0.479448	2.80866	0.00440831	2.35573
TWIST1_M09790	Down_NoChange	0.0182371	1	1	11.6743	11.6755	350	188	1.35118	0.0015743	0.43422	2.80291	0.00446319	2.35035
ESRRA_M01841	Down_NoChange	0.118377	0.0966127	0.566465	11.5392	11.7951	217	205	0.722391	0.00157609	-0.469148	2.80242	0.00446447	2.35023
BHLHE40_M04720	Down_NoChange	0.117047	0.15424	0.77613	10.8486	11.3855	185	179	0.70694	0.00158479	-0.50034	2.80003	0.00448531	2.34821
FOXO1_M04257	Down_NoChange	0.0427022	0.928869	1	10.6095	10.4233	338	300	0.763284	0.00162319	-0.389708	2.78963	0.00459009	2.33818
NR5A2_M01142	Down_NoChange	0.150917	0.00293444	0.0339702	11.9288	11.6854	295	267	0.750198	0.00164352	-0.414657	2.78423	0.00464364	2.33314
RAR_RXR_THR_COM_M00963	Down_NoChange	0.0538508	0.815945	1	10.6281	10.5637	285	259	0.747676	0.00165133	-0.419515	2.78217	0.00466176	2.33145
CLOCK_ERF_COM_M08691	Down_NoChange	0.0530836	0.926634	1	7.77358	7.76119	212	201	0.720027	0.00168709	-0.473877	2.77286	0.00475868	2.32251
NFE2L2_M07265	Down_NoChange	0.0423193	0.950732	1	11.6399	11.7993	311	279	0.756369	0.00176644	-0.402838	2.7529	0.00497828	2.30292
NR1H4_M07256	Down_NoChange	0.0542559	0.910806	1	11.5535	11.4138	215	203	0.723041	0.00179025	-0.467851	2.74709	0.00504113	2.29747
ELK1_POU2F1_COM_M08398	Down_NoChange	0.04662	0.999998	1	10.5606	10.6026	66	78	0.584765	0.00188196	-0.774071	2.72539	0.0052949	2.27614
NF1_COM_M07363	Down_NoChange	0.0738145	0.312834	1	9.48596	9.41214	356	313	0.770173	0.00199823	-0.376746	2.69935	0.00561728	2.25047
NR1H4_RXRA_COM_M08954	Down_NoChange	0.110994	0.452927	1	11.2566	10.9746	113	118	0.65916	0.00204454	-0.601299	2.6894	0.00574263	2.24089
HIF1A_M09773	Down_NoChange	0.045152	0.999883	1	12.0196	12.0826	102	109	0.64461	0.00205252	-0.633502	2.68771	0.00575812	2.23972
MYBL1_M04045	Down_NoChange	0.181362	0.538572	1	10.7742	10.8667	31	45	0.478245	0.00205351	-1.06418	2.6875	0.00575812	2.23972
BDP1_M01796	Down_NoChange	0.0822581	0.786729	1	11.9	12.3306	120	124	0.665701	0.0021093	-0.587054	2.67586	0.00590959	2.22844
TFEB_M04194	Down_NoChange	0.177363	0.00957421	0.089664	11.6407	12.0675	167	163	0.702213	0.00211503	-0.510019	2.67468	0.00592066	2.22763
BHLHA15_CLOCK_COM_M08677	Down_NoChange	0.0514063	0.993113	1	10.1955	10.5259	133	135	0.67695	0.00214031	-0.562879	2.66952	0.00598614	2.22285
POLR3A_M01798	Down_NoChange	0.0966387	0.378885	1	12.52	12.5353	175	170	0.704965	0.00214201	-0.504376	2.66918	0.00598614	2.22285
DLX2_ETV5_COM_M08570	Down_NoChange	0.12999	0.362867	1	10.8817	11.2376	93	101	0.63489	0.00220973	-0.655421	2.65566	0.00617022	2.2097
IRF1_M09629	Down_NoChange	0.0647959	0.417152	1	10.6148	10.9235	392	340	0.779473	0.00222492	-0.359429	2.65269	0.00620743	2.20709
DLX2_M08873	Down_NoChange	0.0213668	1	1	11.0647	11.0579	201	190	0.72359	0.00225496	-0.466756	2.64686	0.00628073	2.20199
MAF_NFE2_COM_M07114	Down_NoChange	0.135454	0.0504496	0.348238	10.5373	11.1579	201	190	0.72359	0.00225496	-0.466756	2.64686	0.00628073	2.20199
RFX3_M02788	Down_NoChange	0.143638	0.141894	0.739178	10.7951	11.5	122	126	0.665831	0.00225856	-0.586772	2.64617	0.00628551	2.20166
BACH1_M07374	Down_NoChange	0.0504505	0.965095	1	10.6513	10.7081	195	185	0.721321	0.00235893	-0.471287	2.62728	0.00655839	2.1832
DLX2_ETV2_COM_M08541	Down_NoChange	0.182304	0.225793	0.984046	8.42105	8.97101	57	69	0.571723	0.00236055	-0.806612	2.62699	0.00655839	2.1832
ATF3_M00513	Down_NoChange	0.194504	0.00350206	0.0394455	10.3394	11.7019	165	161	0.702663	0.00241167	-0.509095	2.61768	0.00669484	2.17426
RFX3_M04105	Down_NoChange	0.313152	0.00013951	0.00217348	5.38889	8.53061	90	98	0.63353	0.00243811	-0.658515	2.61295	0.00676261	2.16989
MTF1_M04507	Down_NoChange	0.039424	0.999749	1	7.01325	7.16779	151	149	0.695738	0.0024513	-0.523384	2.6106	0.00679354	2.1679
MTF1_M02778	Down_NoChange	0.121506	0.26646	1	10.6183	11.0602	131	133	0.677025	0.00245616	-0.562719	2.60974	0.00680136	2.1674
ETV2_PITX1_COM_M08562	Down_NoChange	0.103451	0.327009	1	9.89157	10.0494	166	162	0.702437	0.00247674	-0.509559	2.60612	0.00685266	2.16414
FOXN4_M04645	Down_NoChange	0.0300486	1	1	10.7258	10.7534	62	73	0.587634	0.00250496	-0.76701	2.6012	0.00692499	2.15958
FLI1_MAX_COM_M08289	Down_NoChange	0.0999844	0.316776	1	9.81421	10.16	183	175	0.716318	0.00257089	-0.481328	2.58992	0.00710136	2.14866
BCL11A_M09595	Down_NoChange	0.0467559	0.560924	1	11.4687	11.6738	623	512	0.813946	0.00271348	-0.296995	2.56647	0.00748903	2.12557
IRF2_M08775	Down_NoChange	0.0870192	0.693724	1	10.9453	10.8923	128	130	0.677128	0.00273138	-0.5625	2.56362	0.00753219	2.12308
PTF1B_M00657	Down_NoChange	0.0468561	0.916529	1	1.15068	1.59004	292	261	0.761382	0.00283648	-0.393308	2.54722	0.00781556	2.10704
TCF21_M04195	Down_NoChange	0.083157	0.396528	1	7.36728	7.08	324	175	1.33939	0.00290875	0.421576	2.53629	0.00800807	2.09647
GCM1_HOXA2_COM_M08704	Down_NoChange	0.0437956	0.999236	1	11.2555	11.073	137	137	0.687407	0.00293225	-0.540764	2.5328	0.00806611	2.09334
BCL11A_M04795	Down_NoChange	0.0573099	0.657729	1	11.2485	11.35	342	300	0.773555	0.0029529	-0.370424	2.52975	0.00811175	2.09089
ETS1_M04822	Down_NoChange	0.0103138	1	1	9.57991	9.60054	438	373	0.792958	0.00295371	-0.334684	2.52963	0.00811175	2.09089
IRF1_M00062	Down_NoChange	0.0914488	0.428813	1	3.14835	3.59195	182	174	0.716622	0.00298686	-0.480716	2.52479	0.00819604	2.0864
TCF15_M08787	Down_NoChange	0.024024	1	1	11.4973	11.5111	185	90	1.47501	0.00300415	0.560725	2.52228	0.00823671	2.08425
NR0B1_M01248	Down_NoChange	0.0376979	0.986985	1	11.6611	11.6943	298	265	0.765335	0.00307113	-0.385837	2.5127	0.00841343	2.07503
USF1_M04196	Down_NoChange	0.187119	0.0106378	0.0987924	11.7055	12.2014	146	144	0.696648	0.00310992	-0.521498	2.50725	0.0085127	2.06993
BHLHE40_BHLHE41_HELT_HEY2_COM_M08885	Down_NoChange	0.0672701	0.422249	1	10.3139	10.3706	360	313	0.780084	0.00312539	-0.358299	2.5051	0.00854803	2.06813
HSF1_M00641	Down_NoChange	0.0759551	0.635431	1	-8.94301	-8.92308	193	182	0.726345	0.0031682	-0.461273	2.49919	0.00865802	2.06258
ZKSCAN1_M08987	Down_NoChange	0.102298	0.58403	1	11.211	11.5398	109	113	0.664755	0.00331138	-0.589105	2.47999	0.00904188	2.04374
CLOCK_ARNTL2_M01116	Down_NoChange	0.0888889	0.640388	1	12.9407	12.8593	135	135	0.687639	0.00336194	-0.540277	2.47341	0.00917243	2.03752
HOXB2_TBX21_COM_M08355	Down_NoChange	0.05245	0.99966	1	11.3913	11.381	138	63	1.56636	0.00338323	0.647416	2.47067	0.00922297	2.03513
HOXB2_SPDEF_COM_M08605	Down_NoChange	0.158951	0.266522	1	8.76389	9.2716	72	81	0.614667	0.00340064	-0.702123	2.46844	0.00926285	2.03326
NFE2_M04222	Down_NoChange	0.149116	0.0664669	0.423711	7.89333	9.31973	150	147	0.701032	0.00344577	-0.512448	2.46271	0.00937812	2.02788
MYBL2_M04048	Down_NoChange	0.105263	0.998856	1	11.3158	11.3871	19	31	0.426727	0.00355645	-1.22861	2.44898	0.00967146	2.01451
PRDM1_M09649	Down_NoChange	0.0311352	0.99905	1	11.0602	11.1283	299	265	0.768206	0.00357374	-0.380435	2.44688	0.00971055	2.01276
GATA1_M00126	Down_NoChange	0.0354715	0.999997	1	11.3542	11.2947	192	95	1.45027	0.0036497	0.536322	2.43774	0.00990888	2.00398
HES2_M07992	Down_NoChange	0.0449534	0.999775	1	10.9464	10.9913	112	115	0.671196	0.003672	-0.575194	2.4351	0.00996131	2.00168
JUN_M00188	Down_NoChange	0.0300366	0.999985	1	11.7238	11.7744	210	195	0.737079	0.00369778	-0.440109	2.43206	0.0100231	1.999
EPAS1_M01249	Down_NoChange	0.0189521	1	1	11.5072	11.5256	69	78	0.612008	0.00372512	-0.708378	2.42886	0.010089	1.99615
CEBPD_FLI1_COM_M08469	Down_NoChange	0.218343	0.0156493	0.132088	6.85263	7.85149	95	101	0.649017	0.00376445	-0.623672	2.4243	0.0101872	1.99194
TAF1_M04770	Down_NoChange	0.26693	1.07719e-05	0.000206399	11.8343	12.6296	169	162	0.715936	0.00377888	-0.482097	2.42264	0.010218	1.99063
ID2_M07993	Down_NoChange	0.0501701	0.991608	1	12.4218	12.4931	147	144	0.701681	0.00383761	-0.511113	2.41594	0.0103684	1.98429
ZFP410_M02832	Down_NoChange	0.028172	1	1	10.8968	10.9133	155	150	0.71008	0.0039226	-0.493947	2.40643	0.0105894	1.97513
GCM1_GCM2_COM_M08884	Down_NoChange	0.129676	0.0237616	0.188622	11.5201	11.7336	273	244	0.763211	0.00393133	-0.389846	2.40546	0.0106044	1.97451
STAT6_M00500	Down_NoChange	0.0401143	0.955372	1	9.62209	9.66221	344	299	0.781769	0.00394694	-0.355186	2.40374	0.0106379	1.97314
MEIS1_M07111	Down_NoChange	0.0289774	0.999352	1	11.8739	11.8419	333	291	0.777815	0.00400554	-0.362501	2.39734	0.0107871	1.96709
NFE2L2_M00821	Down_NoChange	0.0944868	0.279615	1	11.9643	12.4126	224	206	0.743645	0.00401277	-0.427314	2.39656	0.0107979	1.96666
ERF_SREBF2_COM_M08453	Down_NoChange	0.0636409	0.991719	1	7.24419	7.5914	86	93	0.638673	0.00408263	-0.646851	2.38906	0.010977	1.95952
NR2F2_M03543	Down_NoChange	0.0248455	0.999999	1	11.5019	11.5455	257	231	0.759814	0.00422634	-0.396282	2.37404	0.0113542	1.94484
RFX2_M04104	Down_NoChange	0.120141	0.26289	1	8.31387	8.95556	137	135	0.698343	0.00429861	-0.517992	2.36667	0.0115391	1.93783
ESRRA_M04873	Down_NoChange	0.0328696	0.994901	1	11.5941	11.6588	340	296	0.780639	0.00431035	-0.357273	2.36549	0.0115613	1.93699
MZF1_M01733	Down_NoChange	0.0180376	1	1	11.6211	11.603	475	398	0.805919	0.00438837	-0.311293	2.3577	0.0117611	1.92955
PLAGL1_M02890	Down_NoChange	0.083631	0.596738	1	10.6488	10.9313	168	160	0.721113	0.00441872	-0.471703	2.3547	0.0118329	1.92691
SIX4_M07467	Down_NoChange	0.0238095	1	1	11.9286	11.8968	126	126	0.688676	0.00463064	-0.538103	2.33436	0.0123905	1.90691
MAX_M04176	Down_NoChange	0.0473931	0.997123	1	12.35	12.292	140	137	0.703242	0.0046576	-0.507907	2.33184	0.0124526	1.90474
SOX15_TEAD4_COM_M08752	Down_NoChange	0.0791136	0.891591	1	11.297	11.219	101	105	0.663771	0.00468853	-0.591242	2.32896	0.0125253	1.90221
TCF12_M09628	Down_NoChange	0.0682101	0.207902	0.940494	12.1844	12.1309	640	382	1.22852	0.00469344	0.296921	2.32851	0.0125284	1.90211
ZNF777_M08993	Down_NoChange	0.0426051	0.999187	1	-9.29054	-9.22917	148	144	0.706717	0.00472004	-0.500795	2.32605	0.0125893	1.9
STAT3_M01220	Down_NoChange	0.0539216	0.956262	1	1.03889	0.664706	180	170	0.726472	0.00476334	-0.461021	2.32209	0.0126946	1.89638
PURA_M01721	Down_NoChange	0.065615	0.140371	0.733755	10.2588	10.3618	680	550	0.827108	0.00482666	-0.273852	2.31635	0.0128531	1.89099
RARA_M04481	Down_NoChange	0.0873442	0.637842	1	3.51408	3.02878	142	139	0.702788	0.00488329	-0.508839	2.31129	0.0129935	1.88627
ZIC3_M04594	Down_NoChange	0.0561324	0.321357	1	11.8601	12.0155	636	517	0.82496	0.00493652	-0.277604	2.30658	0.0131247	1.88191
STAT1_M01260	Down_NoChange	0.0248987	0.999999	1	11.8347	11.7668	248	223	0.760305	0.00498667	-0.39535	2.30219	0.0132473	1.87787
GLI1_M07290	Down_NoChange	0.0497762	0.600811	1	11.4932	11.615	513	426	0.811971	0.00499058	-0.3005	2.30185	0.0132473	1.87787
FOX_COM_M00809	Down_NoChange	0.0658309	0.935746	1	12.2713	12.2109	129	128	0.694081	0.00503389	-0.526824	2.2981	0.0133516	1.87447
SOX15_M03847	Down_NoChange	0.131667	0.36222	1	12.1413	12.268	92	97	0.655107	0.0051701	-0.610198	2.2865	0.013702	1.86322
TEAD3_M04143	Down_NoChange	0.0816239	0.980472	1	9.88462	10.0222	104	45	1.64729	0.00521245	0.720095	2.28296	0.0138033	1.86002
OTX1_M03838	Down_NoChange	0.069378	0.997801	1	11.7895	11.697	57	66	0.598643	0.00529475	-0.740232	2.27615	0.0140101	1.85356
BHLHE41_M01843	Down_NoChange	0.148593	0.0658883	0.42146	11.4706	11.7823	153	147	0.715852	0.00532663	-0.482267	2.27355	0.0140833	1.8513
FOXP1_M07095	Down_NoChange	0.0699293	0.395513	1	11.8682	11.5781	349	301	0.788513	0.00536374	-0.342794	2.27053	0.0141701	1.84863
NR2F6_M08805	Down_NoChange	0.0301407	0.997022	1	11.5847	11.613	378	323	0.794781	0.00543138	-0.331371	2.26509	0.0143375	1.84353
MEQ_JUN_M02048	Down_NoChange	0.177664	0.102456	0.58996	11.0341	11.7742	88	93	0.654001	0.00551718	-0.612635	2.25828	0.0145524	1.83706
ETV2_HOXB13_COM_M08261	Down_NoChange	0.109882	0.825159	1	11.0862	11.4328	58	67	0.599958	0.00558069	-0.737067	2.25331	0.0147083	1.83244
ESR1_M04881	Down_NoChange	0.0991079	0.313271	1	10.7737	10.8079	190	177	0.736448	0.00575727	-0.441344	2.23978	0.0151617	1.81925
MAFK_M02022	Down_NoChange	0.0677936	0.661967	1	9.51681	9.42326	238	215	0.757293	0.00578235	-0.401077	2.2379	0.0152157	1.81771
MYOG_NF1_M00056	Down_NoChange	0.0472921	0.964722	1	-2.12281	-2.10628	228	207	0.754001	0.00578861	-0.407362	2.23743	0.0152202	1.81758
IRF5_M02873	Down_NoChange	0.118132	0.881902	1	11.2381	11.4038	42	52	0.560905	0.00585067	-0.834172	2.23279	0.0153713	1.81329
PAX5_M03577	Down_NoChange	0.00415285	1	1	9.77297	9.77138	762	608	0.836533	0.00585886	-0.257506	2.23219	0.0153807	1.81303
EBF1_M03964	Down_NoChange	0.061758	0.808075	1	10.3653	10.07	219	200	0.749937	0.00587065	-0.415159	2.23131	0.0153995	1.81249
CBFB_M03841	Down_NoChange	0	1	1	11	11	108	110	0.677451	0.00592615	-0.561811	2.22723	0.0155328	1.80875
GATA1_M00128	Down_NoChange	0.0955998	0.2178	0.966905	11.5542	11.4239	332	184	1.30302	0.00607817	0.381859	2.21623	0.0159188	1.79809
EBF1_M01871	Down_NoChange	0.0389016	0.964512	1	11.7765	11.8433	349	300	0.791609	0.00609479	-0.33714	2.21504	0.0159498	1.79725
TFE3_M09006	Down_NoChange	0.282266	1.6411e-05	0.000300628	11.5448	12.35	145	140	0.712919	0.00628286	-0.48819	2.20184	0.0164162	1.78473
SP1_M04935	Down_NoChange	0	1	1	13	13	145	140	0.712919	0.00628286	-0.48819	2.20184	0.0164162	1.78473
KLF13_M03912	Down_NoChange	0.10174	0.139878	0.733755	6.74906	7.63291	267	237	0.769758	0.00638862	-0.377523	2.19459	0.0166795	1.77782
ETV1_POU2F1_COM_M08401	Down_NoChange	0.0461538	1	1	10.4643	10.5231	56	65	0.597284	0.0064558	-0.743511	2.19005	0.0168417	1.77362
MYBL1_M02884	Down_NoChange	0.0307764	0.999996	1	11.4972	11.5928	179	167	0.736347	0.00650176	-0.441542	2.18697	0.0169483	1.77087
NKX2-5_M01043	Down_NoChange	0.068676	0.65294	1	12.3136	12.3774	236	212	0.762254	0.00652392	-0.391656	2.18549	0.0169928	1.76974
IKZF2_M00087	Down_NoChange	0.0276351	1	1	10.5851	10.5517	188	174	0.741924	0.00654291	-0.430657	2.18423	0.0170289	1.76881
GATA1_M00347	Down_NoChange	0.0193646	1	1	12.1419	12.1205	303	166	1.31603	0.00662151	0.396192	2.17904	0.0172201	1.76397
RUNX1_M08865	Down_NoChange	0.0568903	0.64357	1	11.9444	11.8279	360	308	0.795107	0.0067195	-0.330779	2.17266	0.0174613	1.75792
SIN3A_M04756	Down_NoChange	0.02669	0.999992	1	7.75385	7.62338	260	231	0.769578	0.00672744	-0.377861	2.17215	0.0174683	1.75775
E2F1_M00024	Down_NoChange	0.146465	0.640602	1	-8.68182	-9.35185	44	54	0.565673	0.00673807	-0.82196	2.17146	0.0174823	1.7574
TWIST2_M08006	Down_NoChange	0.0295894	1	1	11.8819	11.8551	144	69	1.49102	0.00684217	0.5763	2.16481	0.0177386	1.75108
TFAP4_M04192	Down_NoChange	0.0341089	0.999652	1	11.261	11.1491	295	161	1.32052	0.00691787	0.401106	2.16003	0.0179209	1.74664
FOXJ3_M04276	Down_NoChange	0.051991	0.932954	1	9.9457	9.78	221	200	0.757364	0.00702888	-0.400941	2.15311	0.0181943	1.74006
PRDM1_M07121	Down_NoChange	0.0525807	0.72755	1	11.2752	11.4217	367	313	0.797506	0.00713593	-0.326433	2.14655	0.0184571	1.73384
E2F1_M04515	Down_NoChange	0.0782369	0.83991	1	11.3306	11.1	121	120	0.695364	0.0071416	-0.52416	2.1462	0.0184574	1.73383
ETV2_ONECUT2_COM_M08264	Down_NoChange	0.0736677	0.99459	1	8.82759	8.9697	58	66	0.609365	0.00720698	-0.714621	2.14225	0.0186075	1.73031
PDX1_M01234	Down_NoChange	0.0496429	0.999992	1	12.1696	11.98	112	50	1.59718	0.00721081	0.675527	2.14202	0.0186075	1.73031
EVX1_M09683	Down_NoChange	0.272759	0.00547387	0.0565012	11.3562	10.7975	73	79	0.639882	0.00728863	-0.644122	2.13735	0.0187937	1.72599
FOXJ2_PITX1_COM_M08477	Down_NoChange	0.101587	0.865472	1	11.2222	11.3286	63	70	0.623901	0.00738572	-0.680611	2.13161	0.0190294	1.72058
HNF4A_M01031	Down_NoChange	0.0270314	0.999959	1	11.4708	11.563	291	254	0.782529	0.00739665	-0.353784	2.13096	0.0190428	1.72027
STAT3_M07065	Down_NoChange	0.0395983	0.997504	1	11.0098	11.0909	205	187	0.752219	0.00742982	-0.410775	2.12902	0.0191134	1.71866
ZNF644_M09737	Down_NoChange	0.0370227	0.617988	1	11.1473	11.2251	937	733	0.84772	0.00750597	-0.23834	2.12459	0.0192945	1.71457
ERF_HOXA3_COM_M08539	Down_NoChange	0.118919	0.620955	1	10.9459	11.2125	74	80	0.640436	0.00759598	-0.642874	2.11942	0.0194958	1.71006
DRGX_ETV2_COM_M08247	Down_NoChange	0.0280405	1	1	11.1216	11.1	74	80	0.640436	0.00759598	-0.642874	2.11942	0.0194958	1.71006
TCF3_M00693	Down_NoChange	0.0618977	0.405494	1	12.4168	12.2377	547	324	1.23045	0.00777087	0.299186	2.10953	0.0199293	1.70051
HNF4G_M09627	Down_NoChange	0.0255199	0.999996	1	11.5257	11.4895	272	239	0.778239	0.00780219	-0.361715	2.10778	0.0199942	1.6991
NKX1-1_M01334	Down_NoChange	0.0548341	0.999986	1	11.4545	11.3492	55	63	0.605651	0.00787297	-0.723441	2.10386	0.0201601	1.69551
ELK3_FOXO1_COM_M08302	Down_NoChange	0.0484211	0.980612	1	11.1684	11.4171	190	175	0.745685	0.00789479	-0.423362	2.10266	0.0201963	1.69473
ZEB1_M00073	Down_NoChange	0.0229874	1	1	11.3867	11.4286	181	168	0.740294	0.00790525	-0.43383	2.10208	0.0201963	1.69473
SREBF1_M07405	Down_NoChange	0.122319	0.0821746	0.49364	12.3333	11.9949	219	198	0.758357	0.00790526	-0.399051	2.10208	0.0201963	1.69473
ASCL2_M04159	Down_NoChange	0.0708448	0.30165	1	11.6613	11.8942	499	293	1.23833	0.0081548	0.308396	2.08859	0.0208178	1.68156
RARA_M08018	Down_NoChange	0.125484	0.188362	0.88326	-11.8523	-10.5915	149	142	0.722562	0.00818168	-0.468807	2.08716	0.0208572	1.68074
FLI1_FOXI1_COM_M08285	Down_NoChange	0.0562082	0.998571	1	7.32184	7.40659	87	91	0.661235	0.00818272	-0.596765	2.0871	0.0208572	1.68074
HIVEP2_RFX1_COM_M00279	Down_NoChange	0.175122	0.0078411	0.0751368	-7.45902	-8.64497	183	169	0.744198	0.00819891	-0.426242	2.08624	0.0208825	1.68022
RARG_M09001	Down_NoChange	0.0372528	0.99579	1	11.4016	11.4222	254	225	0.772697	0.00824596	-0.372025	2.08376	0.0209863	1.67806
HNF1B_M00646	Down_NoChange	0.0391801	0.971375	1	12.3506	12.3404	328	282	0.793184	0.00827883	-0.334273	2.08203	0.0210539	1.67667
ZBTB33_M04923	Down_NoChange	0.0558707	0.999187	1	4.80488	4.76744	82	86	0.660001	0.00845355	-0.59946	2.07296	0.0214818	1.66793
MLXIP_M07998	Down_NoChange	0.169823	0.0310523	0.235292	12.7622	12.4964	143	137	0.719111	0.00852808	-0.475714	2.06915	0.0216547	1.66445
HIF1A_M07384	Down_NoChange	0.0116442	1	1	10.3158	10.3274	114	113	0.696525	0.0085995	-0.521753	2.06553	0.0218194	1.66116
HOXB13_HOXB2_COM_M08346	Down_NoChange	0.173333	0.500436	1	10.44	11.1	75	30	1.77679	0.00885698	0.829273	2.05271	0.0224395	1.64899
OLIG2_M04186	Down_NoChange	0.0893939	0.999101	1	11.6	11.4091	60	22	1.93571	0.00885734	0.952863	2.0527	0.0224395	1.64899
HNF4A_M07215	Down_NoChange	0.0665516	0.510873	1	11.3851	11.5126	322	277	0.79315	0.00887019	-0.334334	2.05207	0.022455	1.64869
TCF3_M02927	Down_NoChange	0.0363908	0.986821	1	11.4625	11.4496	413	238	1.25637	0.00902439	0.329261	2.04458	0.022828	1.64153
ETS1_M04692	Down_NoChange	0.231707	0.0023452	0.0277266	2.26016	5.475	123	120	0.707378	0.00907704	-0.499447	2.04206	0.0229438	1.63933
NR4A1_M07426	Down_NoChange	0.0366173	0.998379	1	11.5677	11.4878	229	205	0.765846	0.00909879	-0.384874	2.04102	0.0229813	1.63862
MYCN_M00055	Down_NoChange	0.0662395	0.885791	1	12.0387	12.1233	155	146	0.731117	0.00927697	-0.451826	2.03259	0.0234136	1.63053
AR_M07204	Down_NoChange	0.0682787	0.646195	1	11.7774	11.7416	319	178	1.29179	0.00937371	0.369372	2.02809	0.0236254	1.62662
RBPJ_M09783	Down_NoChange	0.0459852	0.856791	1	12.1671	12.2452	371	314	0.804455	0.00937505	-0.313916	2.02803	0.0236254	1.62662
IKZF1_M07260	Down_NoChange	0.0320707	0.957368	1	10.6841	10.7162	554	451	0.829682	0.0095298	-0.26937	2.02092	0.0239972	1.61984
RXRG_M09708	Down_NoChange	0.0222074	1	1	11.0523	11.0152	306	264	0.791809	0.0097991	-0.336776	2.00881	0.0246568	1.60806
HOXB2_PAX1_COM_M08350	Down_NoChange	0.0961686	0.787728	1	3.73563	3.64444	87	90	0.668933	0.0100889	-0.580066	1.99616	0.0253668	1.59573
ESR1_M00191	Down_NoChange	0.0429475	0.995973	1	11.4677	11.5294	186	170	0.752386	0.0101119	-0.410455	1.99517	0.0254055	1.59507
KLRG1_MAFA_COM_M01709	Down_NoChange	0	1	1	11	11	289	159	1.30828	0.0101252	0.387671	1.9946	0.0254197	1.59483
MLXIPL_M03789	Down_NoChange	0.110417	0.285124	1	12.1687	12.66	160	150	0.734354	0.0102401	-0.445452	1.9897	0.0256721	1.59054
GCM2_PITX1_COM_M08334	Down_NoChange	0.0429997	0.995749	1	11.5348	11.5731	187	171	0.751879	0.0102411	-0.411428	1.98965	0.0256721	1.59054
DRGX_ETV5_COM_M08459	Down_NoChange	0.121976	0.287145	1	11.2188	11.4113	128	124	0.712178	0.0102499	-0.48969	1.98928	0.0256748	1.59049
IKZF1_M00141	Down_NoChange	0.0270503	0.999456	1	11.8016	11.7702	383	322	0.809925	0.0103019	-0.30414	1.98708	0.0257857	1.58862
PAX5_TEAD4_COM_M08649	Down_NoChange	0.0636082	0.988321	1	7.95745	8	94	96	0.677171	0.0104063	-0.562408	1.9827	0.0260275	1.58457
NR2F6_M04475	Down_NoChange	0.0616162	0.85571	1	9.67677	9.61667	198	180	0.755703	0.0104654	-0.404109	1.98024	0.0261557	1.58243
NR5A2_M07118	Down_NoChange	0.0261111	0.999985	1	11.2083	11.152	288	250	0.787735	0.0105722	-0.344218	1.97583	0.0264028	1.57835
VDR_M03569	Down_NoChange	0	1	1	10	10	220	197	0.766406	0.0107184	-0.383819	1.96987	0.0267479	1.57271
NR1H4_M00631	Down_NoChange	0.117105	0.503866	1	0.4	-0.25	95	96	0.684624	0.01075	-0.546616	1.96859	0.0268067	1.57176
SOX9_M07269	Down_NoChange	0.0528146	0.835887	1	10.8763	10.9286	291	252	0.789647	0.0108954	-0.34072	1.96276	0.0271489	1.56625
NPAS2_M08002	Down_NoChange	0.275538	0.000138112	0.00216182	12.4274	11.8667	124	120	0.713392	0.0111359	-0.487233	1.95327	0.0277068	1.55741
ZEB1_M00412	Down_NoChange	0.0825269	0.783391	1	11.9758	12.0583	124	120	0.713392	0.0111359	-0.487233	1.95327	0.0277068	1.55741
TFCP2_M00947	Down_NoChange	0.0288412	0.982854	1	11.7125	11.7582	567	459	0.834776	0.0112012	-0.260539	1.95074	0.0278485	1.5552
FOXO3_M04260	Down_NoChange	0.0573505	0.627649	1	11.1503	11.3398	366	309	0.80722	0.0114033	-0.308966	1.94297	0.0283298	1.54776
ETV7_M00678	Down_NoChange	0.119232	0.0791056	0.481278	2.9661	4.63158	236	209	0.774498	0.0114659	-0.368667	1.94059	0.0284429	1.54603
ESRRA_M02093	Down_NoChange	0.0515976	0.922863	1	11.5975	11.7177	236	209	0.774498	0.0114659	-0.368667	1.94059	0.0284429	1.54603
DLX2_FLI1_COM_M08470	Down_NoChange	0.0864534	0.787685	1	11.3604	11.5138	111	109	0.703804	0.0115779	-0.506754	1.93637	0.0286994	1.54213
ESRRA_M04458	Down_NoChange	0.0750165	0.627853	1	6.4	6.44865	205	185	0.761193	0.0116147	-0.393666	1.93499	0.0287184	1.54184
ETS1_M01870	Down_NoChange	0	1	1	11	11	176	162	0.747552	0.01162	-0.419754	1.93479	0.0287184	1.54184
ETV4_M03579	Down_NoChange	0	1	1	10	10	176	162	0.747552	0.01162	-0.419754	1.93479	0.0287184	1.54184
SPI1_M02278	Down_NoChange	0	1	1	12	12	176	162	0.747552	0.01162	-0.419754	1.93479	0.0287184	1.54184
SPIB_M01204	Down_NoChange	0.082498	0.471825	1	11.1336	11.5722	217	194	0.768047	0.0118692	-0.380733	1.92558	0.0293125	1.53295
XBP1_M01770	Down_NoChange	0.137392	0.581838	1	11.9483	12.125	58	64	0.629059	0.0118834	-0.668733	1.92506	0.0293259	1.53275
ETS1_M00339	Down_NoChange	0.0684706	0.319478	1	12.1848	12.3419	422	351	0.81745	0.0120003	-0.290798	1.92081	0.0295925	1.52882
MAX_MYC_COM_M00799	Down_NoChange	0	1	1	12	12	143	135	0.730551	0.0120104	-0.452943	1.92044	0.0295955	1.52877
SOX7_M02911	Down_NoChange	0.0810241	0.942955	1	10.625	10.6988	80	83	0.667742	0.0120237	-0.582637	1.91996	0.0296064	1.52861
GFI1_M02010	Down_NoChange	0.0544773	0.964346	1	10.9529	10.8854	170	157	0.745416	0.0122692	-0.423882	1.91118	0.0301886	1.52016
GATA5_M02756	Down_NoChange	0.0320172	0.999432	1	11.9101	11.8878	345	196	1.2693	0.0122967	0.344033	1.91021	0.0302339	1.51951
NEUROG2_M07609	Down_NoChange	0.0192392	0.999999	1	12.337	12.304	549	329	1.21359	0.0123621	0.279281	1.90791	0.0303723	1.51752
MAFK_M02776	Down_NoChange	0.062205	0.977617	1	11.3892	11.2824	167	85	1.40399	0.0125157	0.489533	1.90254	0.0307271	1.51248
NFATC2_M07365	Down_NoChange	0.0268964	1	1	10.9141	10.894	163	151	0.743599	0.012691	-0.427403	1.8965	0.0311345	1.50676
NR2F1_M04474	Down_NoChange	0.0301139	0.999976	1	11.8559	11.9036	222	197	0.773965	0.0127217	-0.36966	1.89545	0.0311869	1.50603
HIVEP2_M03878	Down_NoChange	0.0422458	0.930194	1	12.2125	12.1678	353	298	0.808307	0.0130271	-0.307025	1.88515	0.0319121	1.49604
PGR_M03799	Down_NoChange	0.0328881	0.99949	1	10.7346	10.6885	324	183	1.2752	0.0131222	0.350724	1.88199	0.0321214	1.4932
ESRRB_M07253	Down_NoChange	0.0518433	0.907544	1	12.2379	12.106	248	217	0.783976	0.0132589	-0.351119	1.87749	0.0324085	1.48934
PBX3_M04804	Down_NoChange	0.0817972	0.405808	1	12.3629	12.5069	248	217	0.783976	0.0132589	-0.351119	1.87749	0.0324085	1.48934
EOMES_HOXD12_COM_M08364	Down_NoChange	0.0642098	0.993647	1	7.89157	7.75294	83	85	0.676509	0.0133826	-0.563819	1.87346	0.0326869	1.48563
NR5A2_M09702	Down_NoChange	0.0158767	1	1	11.9343	11.9536	274	237	0.792097	0.0134974	-0.336251	1.86975	0.0329431	1.48223
IRF4_M04855	Down_NoChange	0	1	1	13	13	90	91	0.684783	0.0136703	-0.546281	1.86422	0.0333407	1.47702
LHX8_M01440	Down_NoChange	0.180233	0.112487	0.630502	11.131	11.3953	84	86	0.67659	0.013787	-0.563646	1.86053	0.0336008	1.47365
LXR_COM_M00647	Down_NoChange	0.0351723	0.999212	1	-3.23144	-3.10396	229	202	0.778524	0.0138772	-0.361187	1.8577	0.0337959	1.47114
MAX_TEAD4_COM_M08647	Down_NoChange	0.0761511	0.852851	1	9.10317	8.99174	126	121	0.719054	0.0139475	-0.475828	1.8555	0.0339423	1.46926
MAX_MYC_COM_M00118	Down_NoChange	0.119492	0.427065	1	10.9038	10.699	104	103	0.698262	0.0139686	-0.51816	1.85485	0.0339689	1.46892
TWIST1_M07435	Down_NoChange	0.0736302	0.548818	1	11.2082	11.2346	317	179	1.2748	0.0140413	0.350271	1.85259	0.0340745	1.46757
RORB_M08782	Down_NoChange	0.0799001	0.570282	1	5.30303	5.41573	198	178	0.765037	0.0140427	-0.386399	1.85255	0.0340745	1.46757
NFE2_M00037	Down_NoChange	0.071615	0.706639	1	11.5303	11.9213	198	178	0.765037	0.0140427	-0.386399	1.85255	0.0340745	1.46757
BHLHA15_ETV2_COM_M08245	Down_NoChange	0.0839575	0.841352	1	9.37143	9.53398	105	103	0.705234	0.01436	-0.503826	1.84285	0.0348191	1.45818
THAP1_M04723	Down_NoChange	0.0617816	0.789292	1	5.34483	5.9951	232	204	0.781017	0.0144075	-0.356574	1.84141	0.0349089	1.45706
CEBPA_M01866	Down_NoChange	0.0494824	0.999794	1	9.45	9.47826	140	69	1.44745	0.0144502	0.533514	1.84013	0.0349869	1.45609
NR3C1_M07355	Down_NoChange	0	1	1	10	10	225	121	1.33269	0.0147285	0.414341	1.83184	0.0356348	1.44813
NANOG_M01123	Down_NoChange	0.0477337	0.990587	1	11.4884	11.5096	172	157	0.754752	0.0148025	-0.405925	1.82966	0.0357879	1.44626
RUNX2_M00731	Down_NoChange	0.0422086	0.998787	1	12.0552	12.0067	163	150	0.748963	0.0148538	-0.417034	1.82816	0.0358859	1.44508
ZBTB3_M02825	Down_NoChange	0.0416278	0.887879	1	11.9007	11.9457	423	350	0.82257	0.0150028	-0.28179	1.82383	0.0362196	1.44106
MGA_M04117	Down_NoChange	0.0705863	0.814532	1	11.8659	11.7219	164	151	0.748441	0.0151188	-0.41804	1.82048	0.0364733	1.43803
CEBPG_ELF1_COM_M08676	Down_NoChange	0.0270422	1	1	10.5656	10.6923	122	117	0.720505	0.0151429	-0.47292	1.81979	0.0364998	1.43771
MECOM_M00080	Down_NoChange	0.0894591	0.632195	1	0.459184	1.16505	196	103	1.3618	0.0151517	0.445515	1.81954	0.0364998	1.43771
AR_M08908	Down_NoChange	0.0603584	0.83777	1	12.2937	12.25	286	160	1.28439	0.0153963	0.361083	1.81258	0.0370623	1.43107
NR2E3_M01650	Down_NoChange	0.101881	0.650757	1	5.68317	5.23	101	100	0.698805	0.015541	-0.517038	1.80852	0.0373836	1.42732
ERF_FIGLA_COM_M08237	Down_NoChange	0.0631027	0.592505	1	8.21069	8.07407	318	270	0.805602	0.0157609	-0.311861	1.80242	0.0378852	1.42153
ZEB2_M08896	Down_NoChange	0.122724	0.00137761	0.017011	-3.35885	-5.19582	627	383	1.19262	0.0160383	0.254134	1.79484	0.038481	1.41475
ZNF350_M01105	Down_NoChange	0.0485125	0.872239	1	-1.56563	-1.64576	320	271	0.80785	0.0160529	-0.307841	1.79445	0.038481	1.41475
EOMES_M02851	Down_NoChange	0.0346326	0.997402	1	11.4122	11.3542	279	240	0.796662	0.0160549	-0.32796	1.79439	0.038481	1.41475
NR5A2_M07360	Down_NoChange	0.033647	0.998317	1	11.5484	11.6333	279	240	0.796662	0.0160549	-0.32796	1.79439	0.038481	1.41475
FIGLA_HOXD12_COM_M08608	Down_NoChange	0.0826688	0.805437	1	11.0409	10.9091	171	88	1.38851	0.0162312	0.473538	1.78965	0.0388756	1.41032
SOX3_M07127	Down_NoChange	0.0473696	0.886824	1	11.9752	12.0733	323	273	0.809474	0.0164644	-0.304943	1.78345	0.0394058	1.40444
ZNF75A_M03940	Down_NoChange	0.0629213	0.667255	1	9.63475	9.45455	282	242	0.798599	0.0165216	-0.324457	1.78195	0.0395144	1.40325
GLI2_M07291	Down_NoChange	0.036432	0.949767	1	11.8176	11.8791	444	364	0.830348	0.0169516	-0.268212	1.77079	0.0405137	1.3924
PAX6_M04065	Down_NoChange	0.11026	0.65078	1	8.85882	8.7093	85	86	0.684893	0.0174458	-0.546049	1.75831	0.041665	1.38023
HNF4A_M02016	Down_NoChange	0.0348228	0.997487	1	11.4	11.3983	275	236	0.799122	0.0175347	-0.323512	1.7561	0.0418473	1.37833
NR2F2_M00155	Down_NoChange	0.0513667	0.881393	1	2.55435	2.96203	276	237	0.798501	0.0176714	-0.324634	1.75273	0.0421434	1.37527
DLX2_MGA_COM_M08383	Down_NoChange	0.129852	0.563045	1	10.844	11.0192	109	52	1.49143	0.0183379	0.576696	1.73665	0.0437016	1.3595
IRF7_M03793	Down_NoChange	0.0819411	0.363757	1	11.9663	12.0696	267	230	0.796347	0.0183644	-0.328531	1.73602	0.0437335	1.35919
IRF1_M07216	Down_NoChange	0.0207061	0.999997	1	10.6132	10.6619	424	349	0.827723	0.018648	-0.27278	1.72937	0.0443772	1.35284
SIRT6_M01797	Down_NoChange	0.117766	0.0221098	0.176694	11.3193	11.2016	429	253	1.22526	0.0187177	0.293088	1.72775	0.0445081	1.35156
ZBTB3_M02929	Down_NoChange	0.0526316	0.949579	1	10.7256	10.7703	266	148	1.28978	0.0187297	0.367125	1.72747	0.0445081	1.35156
ZFP42_M01695	Down_NoChange	0.0791146	0.614211	1	-0.582011	-0.147929	189	169	0.770339	0.0190773	-0.376435	1.71948	0.0453018	1.34388
PBX_COM_M00998	Down_NoChange	0.0104143	1	1	11.5895	11.5745	95	94	0.699928	0.019244	-0.514722	1.7157	0.0456651	1.34042
DMRTA2_M01150	Down_NoChange	0.134328	0.370903	1	11.6642	11.3134	134	67	1.42508	0.0192992	0.511043	1.71446	0.0457635	1.33948
NEUROG1_M07999	Down_NoChange	0.0691867	0.997812	1	10.134	10.2667	97	45	1.53249	0.0193935	0.615878	1.71234	0.0459505	1.33771
ETV1_HOXB13_COM_M08493	Down_NoChange	0.112695	0.64531	1	11.061	10.9518	82	83	0.684932	0.0194056	-0.545967	1.71207	0.0459505	1.33771
CEBPB_FLI1_COM_M08281	Down_NoChange	0	1	1	2.94382	2.94382	89	89	0.692868	0.0197126	-0.529348	1.70526	0.0466443	1.3312
MAX_M00119	Down_NoChange	0.173094	0.103682	0.594575	11.625	12.1915	96	94	0.707554	0.0198516	-0.499088	1.7022	0.0469399	1.32846
SNAI2_M03565	Down_NoChange	0.020283	1	1	12.955	12.9797	289	246	0.805483	0.0198821	-0.312074	1.70154	0.0469787	1.3281
ALX1_M04284	Down_NoChange	0.112682	0.930803	1	11.2055	10.9355	73	31	1.67156	0.0201276	0.741195	1.69621	0.0475251	1.32308
DUX_M07987	Down_NoChange	0	1	1	12	12	154	141	0.753914	0.0203292	-0.407528	1.69188	0.0479671	1.31906
ESRRG_M04460	Down_NoChange	0.0592227	0.91224	1	6.2663	5.89091	184	165	0.768374	0.0205424	-0.380119	1.68735	0.0484359	1.31483
HMX3_M01413	Down_NoChange	0.0477396	1	1	11.2911	11.4	79	35	1.60242	0.0208282	0.680252	1.68135	0.0490751	1.30914
RELA_M09720	Down_NoChange	0.0448485	0.996823	1	11.1576	11.24	165	150	0.75872	0.0208485	-0.398361	1.68093	0.0490882	1.30902
NFIA_M08008	Down_NoChange	0.0113255	1	1	12.1751	12.1864	217	118	1.31607	0.021313	0.396236	1.67136	0.0501465	1.29976
FOXO6_M04266	Down_NoChange	0.0241177	0.999996	1	7.40385	7.35741	312	263	0.8128	0.0213532	-0.299028	1.67054	0.0502056	1.29925
EP300_M04833	Down_NoChange	0.0211459	0.999944	1	11.7992	11.901	513	414	0.841905	0.0213737	-0.248271	1.67012	0.0502184	1.29914
PAX6_M00097	Down_NoChange	0.0972281	0.886728	1	10.2537	10.5429	67	70	0.664471	0.0217678	-0.589722	1.66219	0.0510644	1.29188
SOX17_M04561	Down_NoChange	0.0659361	0.996009	1	4.50685	5	73	75	0.675417	0.0217708	-0.56615	1.66213	0.0510644	1.29188
MAFB_M02775	Down_NoChange	0.0803909	0.838422	1	10.976	11.1264	167	87	1.37028	0.0217797	0.454471	1.66195	0.0510644	1.29188
NFIB_M08825	Down_NoChange	0.0346629	0.997006	1	10.2692	10.2346	286	243	0.807397	0.0218409	-0.30865	1.66073	0.0511719	1.29097
GATA6_M00462	Down_NoChange	0.0443444	0.994909	1	8.61983	8.66418	242	134	1.29376	0.021931	0.37157	1.65894	0.0513469	1.28949
SOX9_M04554	Down_NoChange	0.315476	0.00462039	0.0492682	-12.1429	-9.61667	56	60	0.648735	0.0220065	-0.624299	1.65745	0.0514875	1.2883
IKZF2_M09745	Down_NoChange	0.0241079	0.994245	1	11.6184	11.7106	684	539	0.857014	0.0222846	-0.222609	1.652	0.0521016	1.28315
USF2_M07139	Down_NoChange	0.0663805	0.559625	1	12.2112	12.3789	303	256	0.811327	0.0223223	-0.301645	1.65126	0.0521411	1.28282
IRF3_M01279	Down_NoChange	0.0904299	0.316602	1	12.0085	12.1805	236	205	0.79138	0.0223328	-0.337557	1.65106	0.0521411	1.28282
ETV1_HOXD12_COM_M08367	Down_NoChange	0.124884	0.437586	1	2.54255	3.27174	94	92	0.708103	0.0226027	-0.497969	1.64584	0.0527269	1.27797
PAX6_M00979	Down_NoChange	0.0516525	0.800384	1	8.97015	9.2	335	280	0.819138	0.0226153	-0.287822	1.6456	0.0527269	1.27797
RUNX3_M01814	Down_NoChange	0.0878559	0.179184	0.858333	11.7738	11.6619	336	281	0.818508	0.0227621	-0.288932	1.64279	0.053032	1.27546
NFKB1_M00194	Down_NoChange	0.146078	0.0374792	0.275233	11.4249	11.924	193	171	0.777765	0.0231555	-0.362594	1.63535	0.0539109	1.26832
HIC1_M03910	Down_NoChange	0.113499	0.00663228	0.0656143	5.48955	4.63533	574	351	1.18657	0.0234777	0.246797	1.62934	0.0546229	1.26263
HNF4A_M07321	Down_NoChange	0.102784	0.107026	0.607879	11.4088	11.648	296	250	0.812165	0.0237292	-0.300155	1.62472	0.0551696	1.2583
MNT_M04180	Down_NoChange	0.0291783	1	1	12.3235	12.373	136	126	0.746085	0.0237901	-0.422588	1.6236	0.0552726	1.25749
NKX3-2_M01482	Down_NoChange	0.0952381	0.821868	1	11.3968	11.4286	126	63	1.42383	0.0238447	0.509777	1.62261	0.0553609	1.2568
MSC_M04570	Down_NoChange	0.0295908	0.99997	1	10.8874	10.8266	302	173	1.2533	0.0240288	0.325732	1.61927	0.0557495	1.25376
ZEB1_M09822	Down_NoChange	0.0576457	0.559258	1	12.3401	12.4865	491	296	1.1999	0.0240769	0.262914	1.6184	0.0558222	1.25319
HNF4G_M04921	Down_NoChange	0.0586292	0.983765	1	12.9191	12.8571	173	91	1.35732	0.0242673	0.440761	1.61498	0.0562246	1.25007
RAD21_M04850	Down_NoChange	0.1	0.000527412	0.0071771	11.4744	11.2764	936	720	0.870542	0.0246233	-0.200014	1.60865	0.0570098	1.24405
RUNX_COM_M01080	Down_NoChange	0.028024	1	1	10.7365	10.82	167	150	0.768492	0.024915	-0.379898	1.60354	0.0576451	1.23924
FOS_JUN_COM_M08943	Down_NoChange	0.0740103	0.970914	1	11.2738	11.3855	84	83	0.702147	0.0252283	-0.510155	1.59811	0.0583295	1.23411
VDR_RXR_COM_M03892	Down_NoChange	0.00575758	1	1	10.6591	10.6533	264	225	0.806239	0.0258315	-0.310721	1.58785	0.0596828	1.22415
E2F2_M04517	Down_NoChange	0.065365	0.999999	1	-4.41935	-4.60526	31	38	0.568378	0.0259002	-0.815077	1.5867	0.0598	1.2233
NFE2L2_M02263	Down_NoChange	0.0475889	0.967781	1	11.9469	12.2347	226	196	0.793585	0.0259789	-0.333543	1.58538	0.0599402	1.22228
RORA_M04487	Down_NoChange	0.110919	0.122773	0.673234	-1.27197	-2.08738	239	206	0.798024	0.0261203	-0.325496	1.58302	0.0602248	1.22022
MEF2A_M00406	Down_NoChange	0.0816667	0.886412	1	-8.9	-7.91667	100	96	0.721974	0.0263459	-0.469981	1.57929	0.060703	1.21679
GCM2_MAX_COM_M08710	Down_NoChange	0.0763459	0.395886	1	11.3615	11.0643	296	249	0.815895	0.0266609	-0.293545	1.57413	0.0613864	1.21193
FOXB1_M04230	Down_NoChange	0.0824795	0.978891	1	9.57377	9.5625	61	64	0.662312	0.0268211	-0.594417	1.57152	0.0617126	1.20963
NFIL3_M04223	Down_NoChange	0.0281481	1	1	11.52	11.5556	50	54	0.644195	0.0269517	-0.634431	1.56941	0.06194	1.20803
SFPQ_M07612	Down_NoChange	0.13172	0.961191	1	11.5833	11.4516	24	31	0.539981	0.0269571	-0.889019	1.56933	0.06194	1.20803
ARX_M04286	Down_NoChange	0.129709	0.821669	1	11.0822	11.0938	73	32	1.6185	0.0270412	0.694657	1.56797	0.0620854	1.20701
MYF6_M02781	Down_NoChange	0.0208478	1	1	11.6348	11.6723	397	235	1.21717	0.0270576	0.283531	1.56771	0.0620854	1.20701
SOX4_M07268	Down_NoChange	0	1	1	10	10	180	96	1.33868	0.0273896	0.420811	1.56241	0.0628039	1.20201
SMAD3_M00701	Down_NoChange	0.0411205	0.986301	1	12.2209	12.1273	258	220	0.806222	0.0276173	-0.310751	1.55882	0.063264	1.19884
TAL1_M01591	Down_NoChange	0.0207299	0.999313	1	11.9457	11.885	700	548	0.863736	0.0276282	-0.211338	1.55865	0.063264	1.19884
E2F3_M03962	Down_NoChange	0.185714	0.610474	1	1.17857	0.685714	28	35	0.557636	0.0277304	-0.842604	1.55704	0.0634545	1.19754
VSX1_M04450	Down_NoChange	0.0407563	1	1	9.73529	9.72857	68	70	0.674632	0.0279447	-0.567827	1.5537	0.0638807	1.19463
MAFK_M04218	Down_NoChange	0.126037	0.179506	0.858641	10.9871	11.4357	155	140	0.764928	0.027955	-0.386604	1.55354	0.0638807	1.19463
MEIS1_ONECUT2_COM_M08381	Down_NoChange	0.0670232	0.999619	1	9.33333	9.45455	51	55	0.64503	0.0279855	-0.632562	1.55307	0.0639066	1.19445
TWIST1_M03582	Down_NoChange	0.0531235	0.702348	1	11.5152	11.4621	460	277	1.19885	0.0282085	0.261651	1.54962	0.0643277	1.1916
TCF12_M02018	Down_NoChange	0.0529273	0.706697	1	11.5391	11.5921	460	277	1.19885	0.0282085	0.261651	1.54962	0.0643277	1.1916
COUPTF_COM_M00765	Down_NoChange	0.103348	0.126931	0.686996	2.36364	3.7897	275	233	0.810794	0.028367	-0.302593	1.54719	0.064645	1.18947
MYB_M02779	Down_NoChange	0.184848	0.888358	1	11.7333	11.6818	15	22	0.47621	0.0288151	-1.07033	1.54038	0.0656213	1.18296
MYC_M09812	Down_NoChange	0.0965586	0.15674	0.784641	11.4795	11.7358	292	246	0.814803	0.0289459	-0.295477	1.53841	0.0658326	1.18156
ATF1_M02842	Down_NoChange	0.0722816	0.999891	1	10.4595	10.3256	37	43	0.599252	0.0289474	-0.738765	1.53839	0.0658326	1.18156
ELF1_FOXJ3_COM_M08292	Down_NoChange	0.19611	0.0255108	0.200597	7.88496	8.51887	113	106	0.738478	0.0294944	-0.437373	1.53026	0.0670309	1.17372
ZKSCAN3_M03935	Down_NoChange	0.0573661	0.976907	1	5.72143	5.92969	140	128	0.756338	0.0298178	-0.402897	1.52552	0.0677197	1.16928
HNF4A_M09626	Down_NoChange	0.080853	0.412404	1	11.4157	11.5438	255	217	0.80829	0.0303328	-0.307055	1.51809	0.0688424	1.16214
PITX2_M01447	Down_NoChange	0.0463615	0.999998	1	11.3662	11.2639	71	72	0.684859	0.0307751	-0.546121	1.5118	0.0697988	1.15615
PROP1_M04430	Down_NoChange	0.184858	0.255853	1	10.8989	10.9762	89	42	1.50446	0.0308796	0.589246	1.51033	0.0699463	1.15524
SPIB_M03995	Down_NoChange	0.136451	0.0176486	0.147322	9.62731	10.4454	271	229	0.813534	0.0308821	-0.297725	1.51029	0.0699463	1.15524
ALX1_M04296	Down_NoChange	0.0700461	0.999876	1	11.0143	11.0968	70	31	1.60113	0.0317285	0.67909	1.49855	0.0718145	1.14379
MYOG_M07113	Down_NoChange	0.0214513	0.99995	1	12.7076	12.7865	578	356	1.17655	0.0318274	0.234563	1.4972	0.0719895	1.14273
NFATC3_M08001	Down_NoChange	0.035988	0.999998	1	10.9921	10.931	126	116	0.752051	0.0321072	-0.411098	1.4934	0.0725732	1.13922
GMEB2_M04112	Down_NoChange	0.416667	0.384159	1	10.6667	10.25	6	12	0.349876	0.0323058	-1.51508	1.49072	0.0729726	1.13684
MAX_M01830	Down_NoChange	0.107422	0.0995441	0.578188	11.946	12.3761	278	234	0.816628	0.0326475	-0.292249	1.48615	0.0736945	1.13256
PRDM4_M04508	Down_NoChange	0.0511605	0.972022	1	-0.0638298	0.030303	188	165	0.786264	0.0327847	-0.346914	1.48433	0.0739541	1.13104
HNF4A_M04466	Down_NoChange	0.0446576	0.995503	1	4.04494	4.33758	178	157	0.782843	0.0332579	-0.353205	1.47811	0.0749708	1.12511
UBP1_M00644	Down_NoChange	0	1	1	12	12	519	317	1.18377	0.0335796	0.243389	1.47392	0.0756449	1.12122
TBX15_M01264	Down_NoChange	0.0393537	0.999324	1	-49.419	-49.9557	179	158	0.782127	0.033672	-0.354525	1.47273	0.0758018	1.12032
NFE2L1_M07390	Down_NoChange	0.0733083	0.831983	1	11.1014	11.1429	148	133	0.769719	0.0339395	-0.377596	1.46929	0.0763009	1.11747
PPARA_M00242	Down_NoChange	0.125127	0.207665	0.940494	-16.1554	-15.3083	148	133	0.769719	0.0339395	-0.377596	1.46929	0.0763009	1.11747
TCF3_M09721	Down_NoChange	0.0270915	0.948352	1	12.2842	12.3272	841	648	0.874546	0.0340247	-0.193394	1.46821	0.0764409	1.11667
NEUROD1_M01287	Down_NoChange	0.0619658	0.999965	1	11.4103	11.3056	78	36	1.53685	0.0343095	0.619976	1.46459	0.0769253	1.11393
NEUROD2_M04182	Down_NoChange	0.0619658	0.999965	1	11.4103	11.3056	78	36	1.53685	0.0343095	0.619976	1.46459	0.0769253	1.11393
HOXA3_M02869	Down_NoChange	0.0598291	0.999985	1	10.5256	10.5	78	36	1.53685	0.0343095	0.619976	1.46459	0.0769253	1.11393
ZNF217_M01306	Down_NoChange	0.2273	0.0877401	0.520508	11.1071	10.7627	56	59	0.660072	0.034495	-0.599305	1.46224	0.0772892	1.11188
FGF9_M01209	Down_NoChange	0.128028	0.272364	1	11.8443	11.7788	122	113	0.7476	0.0350162	-0.419662	1.45573	0.0784043	1.10566
NR2F1_M04472	Down_NoChange	0.0431361	0.990398	1	6.84932	7.12234	219	188	0.803145	0.0354639	-0.316268	1.45021	0.0793535	1.10043
THAP1_M04858	Down_NoChange	0.140658	0.17902	0.858333	6.76423	5.55752	123	113	0.754006	0.0356832	-0.407352	1.44754	0.0797906	1.09805
HNF4A_NR2F_COM_M00967	Down_NoChange	0.0822981	0.587857	1	10.2283	10.3106	184	161	0.789187	0.0358147	-0.341561	1.44594	0.080031	1.09674
TBX15_M04122	Down_NoChange	0.028864	1	1	11.2601	11.1242	173	153	0.780977	0.0358453	-0.356648	1.44557	0.0800457	1.09666
FOXL2_M08811	Down_NoChange	0.0404641	0.999962	1	10.9194	10.9123	124	114	0.753345	0.0362306	-0.408617	1.44092	0.080852	1.09231
GATA6_M02757	Down_NoChange	0.0818713	0.383641	1	11.6821	11.8211	324	190	1.22347	0.0370885	0.290979	1.43076	0.0827111	1.08244
ATF4_CEBPD_COM_M08198	Down_NoChange	0.0592885	0.996566	1	6.58696	6.59091	92	88	0.725534	0.0371685	-0.462885	1.42982	0.0828341	1.08179
THRA_M04494	Down_NoChange	0.109304	0.40456	1	4.65926	3.9187	135	123	0.7596	0.037359	-0.396688	1.4276	0.083203	1.07986
TFAP4_M01860	Down_NoChange	0.0579831	0.203939	0.930141	11.6819	11.8114	767	594	0.872683	0.0375978	-0.19647	1.42484	0.0836789	1.07738
XBP1_M00251	Down_NoChange	0.18093	0.303963	1	11.6604	11.6786	53	56	0.658489	0.0382988	-0.602769	1.41681	0.0851823	1.06965
TBX2_M03889	Down_NoChange	0.064513	0.669662	1	3.05926	3.72687	270	227	0.818282	0.038534	-0.28933	1.41416	0.0856482	1.06728
NR3C1_M00205	Down_NoChange	0.0422535	0.991183	1	4.71127	4.62805	284	164	1.24062	0.0387873	0.311061	1.41131	0.0861169	1.06491
SOX8_M04546	Down_NoChange	0.106238	0.628129	1	-37.6043	-37.4384	139	73	1.35504	0.0387965	0.438335	1.41121	0.0861169	1.06491
MYOD1_M00001	Down_NoChange	0.0794119	0.259237	1	11.6588	11.3937	422	254	1.19636	0.0389614	0.258652	1.40937	0.0864254	1.06336
NR4A2_M07427	Down_NoChange	0.11948	0.168738	0.8261	11.6611	11.4051	180	158	0.786792	0.0390421	-0.345946	1.40847	0.0865468	1.06275
CEBPB_M04690	Down_NoChange	0.0930341	0.989287	1	11.9275	11.9032	69	31	1.57769	0.0397335	0.657814	1.40084	0.0879006	1.05601
OLIG3_M04187	Down_NoChange	0.12202	0.887331	1	11.5652	11.3548	69	31	1.57769	0.0397335	0.657814	1.40084	0.0879006	1.05601
CXXC1_M07482	Down_NoChange	0.036633	1	1	10.9903	11.0515	103	97	0.736386	0.0397386	-0.441466	1.40079	0.0879006	1.05601
GATA3_M00350	Down_NoChange	0.0376558	0.997987	1	11.3624	11.2831	287	166	1.23872	0.0397583	0.30885	1.40057	0.0879006	1.05601
CEBPD_TEAD4_COM_M08413	Down_NoChange	0.154762	0.491091	1	9.96296	9.5	54	56	0.671154	0.0398625	-0.575284	1.39944	0.0880726	1.05516
SCRT2_M03918	Down_NoChange	0.0632184	0.973198	1	8.3642	8.31034	162	87	1.32677	0.0403673	0.407918	1.39397	0.0891289	1.04998
HOXB13_MEIS1_COM_M08755	Down_NoChange	0.0943396	0.896914	1	11.5283	11.6792	106	53	1.42073	0.0406117	0.506632	1.39135	0.0896091	1.04765
LHX5_M01353	Down_NoChange	0.0753968	0.999797	1	11.3016	11.3571	63	28	1.59382	0.041346	0.672489	1.38357	0.091169	1.04015
HSF1_M00146	Down_NoChange	0.0588235	0.999677	1	10.5735	10.5882	68	68	0.695197	0.0418384	-0.524506	1.37842	0.0921938	1.0353
SOX9_M04549	Down_NoChange	0.162186	0.232838	1	-31.9569	-31.2203	116	59	1.39744	0.0418854	0.482786	1.37794	0.0922364	1.0351
CXXC1_M07483	Down_NoChange	0.0666667	0.999999	1	10.7667	10.6286	30	35	0.597893	0.0423974	-0.742041	1.37266	0.0933023	1.03011
STAT1_M09663	Down_NoChange	0.121732	0.0718704	0.453818	10.6862	10.2673	239	202	0.815648	0.0425725	-0.293981	1.37087	0.0936258	1.0286
NR1H3_RXRA_M07107	Down_NoChange	0.0714286	0.722597	1	11.3849	11.5625	252	144	1.25174	0.0428364	0.323935	1.36819	0.0940952	1.02643
NR2F1_M08016	Down_NoChange	0.034257	0.999386	1	12.0667	12.0394	240	203	0.814885	0.0428424	-0.295332	1.36813	0.0940952	1.02643
NF1_CTF1_COM_M00193	Down_NoChange	0.0307631	0.995896	1	11.468	11.5142	391	317	0.845152	0.0428707	-0.242717	1.36784	0.0940954	1.02643
ZFP652_M03943	Down_NoChange	0.169641	0.22103	0.973468	9.17431	8.63636	109	55	1.4079	0.0435903	0.493545	1.36061	0.0956119	1.01949
NFKB1_NFKB2_RELA_RELB_M01239	Down_NoChange	0.0872408	0.494123	1	11.3895	11.7697	190	165	0.795228	0.0436558	-0.33056	1.35996	0.0956926	1.01912
TFCP2_M03948	Down_NoChange	0.231818	0.182044	0.865814	11.175	11.5455	40	44	0.633471	0.0437218	-0.65865	1.3593	0.0957743	1.01875
NR2C2_M03568	Down_NoChange	0.0231348	1	1	11.7912	11.7895	273	228	0.824242	0.044083	-0.27886	1.35573	0.0965021	1.01546
ESRRA_M02748	Down_NoChange	0.0508638	0.989331	1	11.6369	11.5468	157	139	0.781375	0.0442337	-0.355913	1.35425	0.0967685	1.01427
ARX_M04282	Down_NoChange	0.133838	0.782947	1	11.2778	11.0606	72	33	1.54661	0.0446096	0.629109	1.35057	0.0975268	1.01088
GATA3_M09623	Down_NoChange	0.0389864	0.987009	1	11.433	11.378	351	209	1.20519	0.044664	0.269261	1.35004	0.0975818	1.01063
NR2C2_M04781	Down_NoChange	0.0406625	0.972265	1	11.7023	11.7294	309	255	0.833088	0.0452349	-0.263459	1.34453	0.0987643	1.0054
MYB_M00773	Down_NoChange	0.0161863	1	1	10.3588	10.3758	170	149	0.788861	0.045315	-0.342157	1.34376	0.0988745	1.00492
MAFK_M04217	Down_NoChange	0.0436264	0.999576	1	11.5769	11.53	182	100	1.29765	0.045942	0.375901	1.33779	0.100146	0.999368
FOXC2_M04237	Down_NoChange	0.114495	0.263184	1	11.7063	11.539	160	141	0.785043	0.0459576	-0.349156	1.33764	0.100146	0.999368
ZNF135_M08988	Down_NoChange	0.0468089	0.990796	1	9.7377	9.58491	183	159	0.795339	0.0460289	-0.330358	1.33697	0.100235	0.998979
NFAT5_M07328	Down_NoChange	0.0482857	0.997308	1	11.1357	10.976	140	125	0.775736	0.046709	-0.366362	1.3306	0.10165	0.992893
EOMES_HOXA3_COM_M08338	Down_NoChange	0.130673	0.545158	1	11.3056	10.9718	72	71	0.704908	0.046988	-0.504493	1.32801	0.10219	0.99059
RELA_M04814	Down_NoChange	0.141198	0.107742	0.610904	11.4834	11.5896	151	134	0.779912	0.0470364	-0.358617	1.32757	0.102229	0.990426
NFATC1_M01749	Down_NoChange	0.0182039	1	1	11.2054	11.1845	112	103	0.754182	0.0471273	-0.407015	1.32673	0.10236	0.98987
PPARG_M00528	Down_NoChange	0.0536967	0.96004	1	10.5161	10.6149	186	161	0.798367	0.0475363	-0.324876	1.32297	0.103181	0.9864
RXRA_M09833	Down_NoChange	0.0389189	0.859796	1	11.3769	11.3783	536	423	0.864585	0.0478919	-0.20992	1.31974	0.103885	0.983446
YY1_M01894	Down_NoChange	0	1	1	10	10	132	119	0.768474	0.0480558	-0.379932	1.31825	0.104173	0.982245
XPF1_PTF1_M00684	Down_NoChange	0.10863	0.136731	0.725894	12	11.8676	243	204	0.821517	0.0493636	-0.283638	1.30659	0.106938	0.970866
ESRRA_M07402	Down_NoChange	0.0210975	1	1	11.4672	11.4518	274	228	0.827583	0.0495394	-0.273024	1.30505	0.10725	0.969604
TEAD3_M04635	Down_NoChange	0.0559535	0.985965	1	10.9481	11.0083	135	121	0.772981	0.0502054	-0.371495	1.29925	0.108621	0.964087
FOXJ2_M00423	Down_NoChange	0.114521	0.690588	1	11.5333	11.5068	75	73	0.714194	0.0508029	-0.485612	1.29411	0.109842	0.95923
MYCN_M09814	Down_NoChange	0.111816	0.174605	0.844897	11.5291	11.875	206	176	0.80833	0.0511485	-0.306984	1.29117	0.110518	0.956567
ESRRG_M04462	Down_NoChange	0.100068	0.392014	1	11.8284	11.5442	169	147	0.795454	0.0512556	-0.33015	1.29026	0.110678	0.95594
NR3C1_PGR_COM_M00960	Down_NoChange	0.00442325	1	1	11.0806	11.0755	273	159	1.22814	0.0516158	0.296475	1.28722	0.111383	0.95318
NR4A1_M04622	Down_NoChange	0.0418823	0.993028	1	11.7342	11.6596	222	188	0.815081	0.0523075	-0.294985	1.28144	0.112803	0.94768
FOXM1_M04664	Down_NoChange	0.0489728	0.984934	1	12.0546	12.038	183	158	0.800809	0.052346	-0.32047	1.28112	0.112813	0.947641
HOXA7_M01108	Down_NoChange	0	1	1	12	12	56	57	0.683939	0.0527647	-0.54806	1.27766	0.113642	0.944462
CEBPA_M09596	Down_NoChange	0.127674	0.500652	1	11.7797	11.9016	118	61	1.37452	0.0528546	0.458928	1.27692	0.113762	0.944003
RARG_M04485	Down_NoChange	0.0923209	0.485089	1	5.26744	4.87919	172	149	0.798741	0.0530612	-0.3242	1.27522	0.114133	0.942589
CUX1_TBX21_COM_M08203	Down_NoChange	0.195046	0.458201	1	8.91176	8.84211	34	38	0.624049	0.0532427	-0.680269	1.27374	0.114449	0.941386
PBX2_M09780	Down_NoChange	0.142852	0.0551855	0.36775	11.5676	11.7987	185	159	0.804638	0.0535589	-0.313588	1.27117	0.115055	0.939094
YY1_M01035	Down_NoChange	0.221517	3.32397e-05	0.000589474	10.725	11.2985	240	201	0.823913	0.0540477	-0.279436	1.26722	0.115976	0.93563
CRTC2_M07341	Down_NoChange	0.0217427	0.999997	1	11.9888	11.9927	447	274	1.17337	0.0540574	0.230658	1.26714	0.115976	0.93563
FOXA2_M00131	Down_NoChange	0.0996879	0.50442	1	11.844	11.624	141	125	0.781567	0.0545831	-0.355559	1.26294	0.117029	0.931707
PDX1_M01233	Down_NoChange	0.128772	0.872271	1	11.4062	11.6207	64	29	1.56305	0.0550495	0.644364	1.25925	0.117877	0.92857
ALX4_M04281	Down_NoChange	0.105603	0.971636	1	11.2188	11	64	29	1.56305	0.0550495	0.644364	1.25925	0.117877	0.92857
SIX1_M07466	Down_NoChange	0.0631158	0.930768	1	11.366	11.5075	153	134	0.790831	0.0555141	-0.338559	1.2556	0.118796	0.925199
VENTX_M04449	Down_NoChange	0.170696	0.613762	1	0.8	2.35897	35	39	0.625835	0.0562005	-0.676146	1.25026	0.120188	0.92014
ZEB1_M04831	Down_NoChange	0.183402	4.26261e-05	0.000736349	11.3285	11.5119	414	252	1.18044	0.0564382	0.239325	1.24843	0.120619	0.918586
PBX1_M00124	Down_NoChange	0.075	0.985009	1	10.125	10.3	72	70	0.71535	0.0566658	-0.483279	1.24668	0.121027	0.917116
HOXC13_M04358	Down_NoChange	0.120253	0.827853	1	10.7089	10.9474	79	38	1.47366	0.0570064	0.559404	1.24408	0.12165	0.914889
TP53_M01655	Down_NoChange	0.0361142	1	1	-20.5816	-20.7895	141	76	1.31919	0.0570442	0.399652	1.24379	0.12165	0.914889
RUNX3_M04111	Down_NoChange	0.0447656	0.997161	1	11.9162	11.8552	167	145	0.797148	0.0570666	-0.32708	1.24362	0.12165	0.914889
RFX3_M02892	Down_NoChange	0.143039	0.0483978	0.338277	11.224	11.7012	192	164	0.809553	0.0573489	-0.304803	1.24147	0.122097	0.913293
ALX3_M04280	Down_NoChange	0.143236	0.825473	1	11.3966	11.1154	58	26	1.57896	0.0573499	0.658975	1.24147	0.122097	0.913293
HOXB2_TBX3_COM_M08358	Down_NoChange	0.0751082	0.951085	1	11.4621	11.3714	132	70	1.34057	0.0574693	0.422847	1.24056	0.12223	0.912822
CEBP_COM_M00770	Down_NoChange	0.00433105	1	1	9.22222	9.21687	153	83	1.31179	0.0574855	0.391537	1.24044	0.12223	0.912822
LHX1_M01418	Down_NoChange	0.0948718	0.989325	1	11.6154	11.6	65	30	1.53433	0.0580357	0.617609	1.2363	0.123321	0.908962
RUNX_CBFB_COM_M00984	Down_NoChange	0.0393779	0.995646	1	11.7745	11.7259	235	197	0.823381	0.0581159	-0.280368	1.23571	0.123413	0.908639
PAX4_M00380	Down_NoChange	0.0589317	0.886569	1	11.1159	11.2102	207	176	0.812563	0.0582364	-0.299448	1.23481	0.12359	0.908016
ELF1_FOXO1_COM_M08295	Down_NoChange	0.123938	0.551106	1	9.08642	9.62338	81	77	0.731325	0.0586247	-0.451415	1.23192	0.124335	0.905406
IKZF2_M01003	Down_NoChange	0.0265331	1	1	10.5843	10.6386	89	83	0.745296	0.0588441	-0.424115	1.2303	0.124721	0.90406
LYL1_NHLH2_TAL1_COM_M07469	Down_NoChange	0.0495216	0.704306	1	11.8456	11.795	518	322	1.15918	0.0589259	0.213105	1.22969	0.124815	0.903733
ZEB1_M07235	Down_NoChange	0.156347	0.00459038	0.0492682	12.097	12.6577	268	222	0.832216	0.0590198	-0.26497	1.229	0.124855	0.903593
USF1_M07233	Down_NoChange	0.101956	0.150838	0.765441	11.8731	12.4009	268	222	0.832216	0.0590198	-0.26497	1.229	0.124855	0.903593
TRP73_M04503	Down_NoChange	0.101256	0.69568	1	9.64286	9.57143	98	91	0.74783	0.0592608	-0.419218	1.22723	0.125206	0.902374
CREB3L1_M04205	Down_NoChange	0.0761381	0.938536	1	9.03061	9.12088	98	91	0.74783	0.0592608	-0.419218	1.22723	0.125206	0.902374
BHLHE23_M04165	Down_NoChange	0.109106	0.98643	1	11.6792	11.3913	53	23	1.63059	0.0596267	0.705394	1.22456	0.12582	0.900251
BHLHE22_M08028	Down_NoChange	0.109106	0.98643	1	11.6792	11.3913	53	23	1.63059	0.0596267	0.705394	1.22456	0.12582	0.900251
STAT1_M09713	Down_NoChange	0.0326247	0.918236	1	12.0322	12.1921	652	505	0.879241	0.0597505	-0.185669	1.22366	0.126001	0.899625
MEIS1_SOX2_COM_M08726	Down_NoChange	0.0821818	0.921452	1	10.056	9.86364	125	66	1.34573	0.0606467	0.428389	1.21719	0.12781	0.893434
HOXD3_M01338	Down_NoChange	0.205479	0.240463	1	11.3836	11.7143	73	35	1.47751	0.0607642	0.563168	1.21635	0.127977	0.892868
HNF4G_M07098	Down_NoChange	0.0360902	0.992878	1	11.5798	11.494	307	251	0.842155	0.0608672	-0.247842	1.21562	0.128074	0.892538
TFCP2_M00072	Down_NoChange	0.065347	0.444363	1	12.2052	12.0809	385	309	0.855705	0.0608871	-0.224815	1.21547	0.128074	0.892538
PDX1_M04614	Down_NoChange	0.0652856	0.999996	1	9.30508	9.37037	59	27	1.54646	0.0612145	0.62897	1.21315	0.128682	0.890483
LBX2_M04384	Down_NoChange	0.0756757	0.999799	1	10.3514	10.4	37	40	0.645188	0.061775	-0.632208	1.20919	0.129778	0.886799
USF1_COM_M00796	Down_NoChange	0.13579	0.0104894	0.0979599	11.3258	11.8024	310	253	0.843694	0.0619127	-0.245208	1.20822	0.129985	0.886105
FLI1_TCF3_COM_M08472	Down_NoChange	0.0297517	0.999861	1	11.1588	11.1886	277	228	0.837625	0.0625979	-0.255624	1.20344	0.131341	0.881599
JUN_M00173	Down_NoChange	0.0263447	1	1	11.5594	11.6082	202	171	0.816814	0.0628525	-0.291921	1.20168	0.131793	0.880109
GBX2_M04324	Down_NoChange	0.00326531	1	1	10.1224	10.12	49	50	0.682977	0.0635634	-0.550091	1.19679	0.133199	0.875497
ESR2_M07210	Down_NoChange	0.0741023	0.404191	1	11.5222	11.3774	316	257	0.846702	0.064027	-0.240074	1.19364	0.134087	0.872614
E2_BPV-1_M00181	Down_NoChange	0.103362	0.796646	1	11.1688	11.5479	77	73	0.73377	0.0640873	-0.4466	1.19323	0.134129	0.872478
MYBL1_M02780	Down_NoChange	0.0595238	1	1	11.4375	11.5238	16	21	0.532604	0.0648406	-0.908865	1.18815	0.13562	0.867676
DLX2_ERF_COM_M08532	Down_NoChange	0.0716641	0.937622	1	11.1416	11.3333	113	102	0.769064	0.0653119	-0.378824	1.18501	0.13652	0.864803
CUX1_M04610	Down_NoChange	0.0453915	0.999998	1	9.69231	9.78378	78	74	0.733139	0.0653848	-0.447841	1.18452	0.136587	0.86459
MITF_M09846	Down_NoChange	0.0771315	0.529065	1	11.5508	11.7462	236	197	0.827202	0.0654711	-0.273688	1.18395	0.136682	0.86429
SOX18_M07307	Down_NoChange	0.0430213	0.998404	1	11.4107	11.3586	168	145	0.802222	0.0656219	-0.317927	1.18295	0.136911	0.863562
BCL6_M01183	Down_NoChange	0.0392377	0.998934	1	9.31443	9.35152	194	165	0.813199	0.0658788	-0.29832	1.18125	0.137361	0.862137
SMC3_M04843	Down_NoChange	0.0972334	0.246142	1	9.96552	8.7093	290	172	1.20545	0.0660656	0.269572	1.18002	0.137664	0.861179
RUNX2_M07124	Down_NoChange	0.0487013	0.802291	1	12.0312	12.1234	385	308	0.858993	0.0667596	-0.219282	1.17549	0.139023	0.856912
ASCL1_M09767	Down_NoChange	0.0893533	0.013372	0.118255	12.0816	11.7751	711	547	0.884071	0.067025	-0.177766	1.17376	0.139489	0.85546
NR2F2_M02783	Down_NoChange	0.0409347	0.99924	1	11.4882	11.6712	170	146	0.80638	0.0670833	-0.310468	1.17339	0.139523	0.855354
ZFP82_M08986	Down_NoChange	0.0367647	0.995721	1	11.1838	11.2589	272	224	0.837455	0.0672844	-0.255916	1.17209	0.139854	0.854324
BCL6_M01171	Down_NoChange	0.013045	1	1	12.104	12.1351	125	111	0.781478	0.0673658	-0.355723	1.17156	0.139856	0.85432
RARG_M03562	Down_NoChange	0.0316667	0.999875	1	11.7833	11.745	240	200	0.828494	0.0673985	-0.271437	1.17135	0.139856	0.85432
POU4F1_M07060	Down_NoChange	0.0714286	0.998215	1	10.2976	10.1905	84	42	1.41736	0.0674109	0.503206	1.17127	0.139856	0.85432
SOX4_M07614	Down_NoChange	0.0324621	0.999995	1	11.0058	11.0272	171	147	0.805472	0.067679	-0.312094	1.16955	0.140324	0.852867
SREBF1_M00221	Down_NoChange	0.042735	0.975235	1	-8.34799	-8.80444	273	225	0.836651	0.0677361	-0.257302	1.16918	0.140356	0.85277
MLXIPL_M08802	Down_NoChange	0.0981376	0.370731	1	11.9946	12.3185	184	157	0.811061	0.0678459	-0.302118	1.16848	0.140496	0.852337
BSX_M04292	Down_NoChange	0	1	1	10	10	51	52	0.6833	0.0680918	-0.549409	1.16691	0.140917	0.851035
TCF12_M09691	Down_NoChange	0.0359965	0.936094	1	12.4265	12.4789	565	355	1.14743	0.0682832	0.198406	1.16569	0.14116	0.850289
PHOX2A_M04426	Down_NoChange	0.0717464	0.999913	1	11.5	11.4483	62	29	1.51312	0.0682936	0.597526	1.16562	0.14116	0.850289
SRF_M00215	Down_NoChange	0.0573607	0.992079	1	10.3103	10.4038	116	104	0.774334	0.0683931	-0.368972	1.16499	0.141278	0.849926
HIC1_M02867	Down_NoChange	0.0354973	0.999326	1	11.7137	11.6368	227	190	0.82533	0.068479	-0.276957	1.16444	0.14135	0.849705
MYB_M02883	Down_NoChange	0.0507355	0.977706	1	11.7081	11.7785	185	158	0.810172	0.0685127	-0.3037	1.16423	0.14135	0.849705
POU5F1_M01124	Down_NoChange	0.0501166	0.999412	1	11.2937	11.4103	143	78	1.3032	0.0690153	0.382059	1.16105	0.142299	0.846799
POU4F3_M07061	Down_NoChange	0	1	1	9	9	122	65	1.33286	0.0691226	0.414525	1.16038	0.142353	0.846635
RARA_M02110	Down_NoChange	0.0298246	0.999982	1	11.2456	11.2158	228	190	0.829283	0.0691268	-0.270064	1.16035	0.142353	0.846635
STAT5A_M00499	Down_NoChange	0	1	1	8	8	167	93	1.27784	0.0697197	0.353707	1.15664	0.143485	0.843194
SPDEF_TEAD4_COM_M08435	Down_NoChange	0.233268	0.0341188	0.253345	10.6438	11.0714	73	70	0.725548	0.0698285	-0.462857	1.15597	0.14362	0.842785
CEBPG_M01869	Down_NoChange	0.0551776	0.996878	1	11.1481	11.0408	108	98	0.76525	0.0703445	-0.385997	1.15277	0.144592	0.839855
FOXO4_M04263	Down_NoChange	0.0362881	0.997151	1	11.4373	11.2627	263	217	0.836239	0.0706147	-0.258013	1.1511	0.145058	0.838458
MYBL1_M04044	Down_NoChange	0.147059	0.976171	1	11.5294	11.6364	17	22	0.540087	0.0711407	-0.888736	1.14788	0.146049	0.835502
GLI_COM_M01037	Down_NoChange	0.0301942	0.990107	1	11.3347	11.3289	475	374	0.87054	0.0711961	-0.200018	1.14754	0.146072	0.835432
ZEB1_M00413	Down_NoChange	0.0424641	0.999419	1	11.7566	11.803	152	132	0.798127	0.071527	-0.32531	1.14553	0.146661	0.833685
TCF12_M07134	Down_NoChange	0.0262667	0.998261	1	12.5469	12.4741	554	348	1.14707	0.0718997	0.197953	1.14327	0.147335	0.831695
PRDM1_M09818	Down_NoChange	0.0629565	0.86729	1	12.1257	12.216	191	162	0.815862	0.0722902	-0.293603	1.14092	0.148044	0.829609
ZNF143_M03933	Down_NoChange	0.0902346	0.335775	1	3.33191	4.18974	235	195	0.832752	0.0726634	-0.264041	1.13868	0.148717	0.82764
HOXC12_M04356	Down_NoChange	0.152047	0.891336	1	10.3778	10.5263	45	19	1.67452	0.0727652	0.743748	1.13808	0.148834	0.827298
SOX4_M04542	Down_NoChange	0.098389	0.622229	1	-20.5	-21.3523	158	88	1.27672	0.0730992	0.352442	1.13609	0.149425	0.825576
RXRB_M04491	Down_NoChange	0.0796363	0.654454	1	2.87709	2.98039	179	153	0.809887	0.0732121	-0.304207	1.13542	0.149564	0.825172
BATF_M09594	Down_NoChange	0.0827212	0.81331	1	11.1736	11.4815	121	108	0.777577	0.0735678	-0.362943	1.13331	0.150199	0.823333
NFIX_M04058	Down_NoChange	0.0643708	0.49709	1	11.3115	11.1706	366	293	0.859389	0.0738835	-0.218617	1.13145	0.150751	0.821739
FOXJ3_M04653	Down_NoChange	0.115888	0.272304	1	12	11.5448	155	134	0.801766	0.0739329	-0.318747	1.13116	0.15076	0.821714
FIGLA_RFX3_COM_M08739	Down_NoChange	0.0573452	0.805907	1	10.1181	10.2838	271	222	0.842516	0.0742486	-0.247224	1.12931	0.151311	0.820129
CUX1_M00105	Down_NoChange	0.134163	0.557075	1	10.6765	10.7231	68	65	0.728416	0.0743614	-0.457165	1.12865	0.151448	0.819736
RUNX1_COM_M00769	Down_NoChange	0.0380506	0.993405	1	12.0368	11.8879	272	223	0.841686	0.0746068	-0.248646	1.12722	0.151855	0.81857
RFX5_TEAD4_COM_M08654	Down_NoChange	0.130587	0.65715	1	9.95506	10.2889	89	45	1.40201	0.0749277	0.487497	1.12536	0.152384	0.817062
SCRT1_M03917	Down_NoChange	0.0765217	0.928902	1	8.94928	8.56	138	75	1.30757	0.0749577	0.386888	1.12518	0.152384	0.817062
SIX6_M01345	Down_NoChange	0.2	0.2102	0.947035	11.05	11.025	80	40	1.41676	0.0751723	0.502595	1.12394	0.152727	0.816085
FOXJ3_M04251	Down_NoChange	0.0557604	0.951614	1	9.77473	9.72903	182	155	0.812869	0.0752267	-0.298905	1.12363	0.152744	0.816036
IRF4_M04015	Down_NoChange	0.0764473	0.947508	1	2.58511	2.73256	94	86	0.759896	0.0759562	-0.396126	1.11944	0.15405	0.812339
E2F4_M04519	Down_NoChange	0.127141	0.6169	1	-2.36232	-3.63636	69	66	0.727815	0.0759991	-0.458356	1.11919	0.15405	0.812339
E2F3_M03960	Down_NoChange	0.057398	0.999996	1	2.625	2.73469	48	49	0.682799	0.0760084	-0.550467	1.11914	0.15405	0.812339
MYOG_M09699	Down_NoChange	0.0306043	0.983779	1	11.974	12	576	363	1.14394	0.076273	0.194011	1.11763	0.154492	0.811093
TCF3_M00002	Down_NoChange	0.132976	0.000417111	0.00581861	9.35362	7.75065	608	385	1.13925	0.0764287	0.188084	1.11674	0.154714	0.810472
BANP_M07337	Down_NoChange	0.0278912	1	1	4.36735	4.38194	245	144	1.21368	0.0766386	0.279388	1.11555	0.155044	0.809544
GATA3_M00077	Down_NoChange	0.0633333	0.899118	1	9.65741	9.584	216	125	1.23155	0.0769862	0.300475	1.11359	0.155465	0.808369
AR_M00956	Down_NoChange	0.0869259	0.568738	1	7.39352	6.872	216	125	1.23155	0.0769862	0.300475	1.11359	0.155465	0.808369
NR3C1_M00955	Down_NoChange	0.0288519	1	1	11.2778	11.256	216	125	1.23155	0.0769862	0.300475	1.11359	0.155465	0.808369
NR3C1_M00192	Down_NoChange	0.0506542	0.946989	1	11.043	10.9699	279	166	1.20042	0.0770818	0.263539	1.11305	0.155563	0.808093
ALX4_EOMES_COM_M08194	Down_NoChange	0.174747	0.343935	1	10.8545	10.5741	55	54	0.709888	0.0773569	-0.494337	1.1115	0.156024	0.806808
NR2F6_M08017	Down_NoChange	0.135501	0.0997923	0.578622	-6.30233	-7.42857	172	147	0.810486	0.0774072	-0.303141	1.11122	0.156031	0.806789
PBX2_M09736	Down_NoChange	0.121899	0.00671514	0.0662375	11.1479	11.4273	426	337	0.868246	0.0779504	-0.203824	1.10818	0.157031	0.804014
CEBPB_M07315	Down_NoChange	0.0766234	0.922365	1	9.92857	9.85714	140	77	1.29167	0.0781596	0.369238	1.10702	0.157358	0.803112
FOXN2_M04644	Down_NoChange	0.0864583	0.900866	1	11.3917	11.5938	120	64	1.3312	0.078847	0.412727	1.10321	0.158646	0.799572
FOXJ1_M02750	Down_NoChange	0.143912	0.10091	0.583072	11.755	11.3923	151	130	0.805639	0.0807546	-0.311795	1.09283	0.162386	0.789452
ZSCAN26_M02830	Down_NoChange	0.101999	0.843115	1	9.75248	10.1321	101	53	1.35124	0.0812034	0.434284	1.09043	0.16319	0.787307
MYOD1_M07112	Down_NoChange	0.0292234	0.99099	1	12.7201	12.7688	568	359	1.13939	0.0813073	0.188262	1.08987	0.1633	0.787013
HOXB2_SOX15_COM_M08719	Down_NoChange	0.0539216	0.999928	1	11.2222	11.3088	72	68	0.737156	0.0814349	-0.439958	1.08919	0.163458	0.786593
PAX7_M08959	Down_NoChange	0.106579	0.972238	1	11.0526	10.925	38	40	0.662862	0.0816058	-0.59322	1.08828	0.163701	0.785948
MYC_M07601	Down_NoChange	0.0671532	0.476112	1	11.2968	11.4496	347	278	0.859705	0.0816918	-0.218086	1.08782	0.163701	0.785948
YY1_M07234	Down_NoChange	0.239225	3.0725e-06	6.40232e-05	11.6245	13.0721	253	208	0.840239	0.0817034	-0.251128	1.08776	0.163701	0.785948
IRF5_M02769	Down_NoChange	0.169697	0.504481	1	11.2045	11.2889	44	45	0.681959	0.0818589	-0.552243	1.08693	0.163914	0.785383
POU3F2_M04078	Down_NoChange	0.0897159	0.92637	1	11.2524	11.2222	103	54	1.35277	0.0833986	0.435917	1.07884	0.166897	0.777551
HOXB2_TCF3_COM_M08606	Down_NoChange	0.0623426	0.741909	1	10.6968	10.508	310	187	1.18477	0.0835165	0.244607	1.07823	0.167033	0.777198
PITX3_M01343	Down_NoChange	0.0507862	0.998227	1	10.6667	10.7547	120	106	0.786245	0.0836096	-0.346949	1.07774	0.167119	0.776974
PHOX2B_M04427	Down_NoChange	0.0553985	1	1	11.7869	11.6207	61	29	1.48817	0.0841527	0.573539	1.07493	0.168104	0.774423
ERF_FOXO1_COM_M08241	Down_NoChange	0.0799155	0.430689	1	11.471	11.7264	259	212	0.844005	0.0847687	-0.244677	1.07176	0.169233	0.771515
ZFP281_M02935	Down_NoChange	0.0538867	0.992693	1	11.2652	11.2	132	115	0.796901	0.0848259	-0.327528	1.07147	0.169246	0.771482
IRF3_M04014	Down_NoChange	0.0544754	0.931772	1	5.34597	5.35795	211	176	0.829526	0.0849159	-0.269641	1.07101	0.169324	0.771282
ZFP423_M00467	Down_NoChange	0.0592027	0.87743	1	-24.2958	-25.1864	213	177	0.832834	0.0862817	-0.263899	1.06408	0.171945	0.764612
LHX6_M01314	Down_NoChange	0.0544397	0.99999	1	11.8372	11.9091	86	44	1.38474	0.0864764	0.469615	1.0631	0.17223	0.763892
NHLH1_M00058	Down_NoChange	0.0822605	0.159327	0.791648	9.28721	9.78188	477	298	1.14963	0.0868723	0.20117	1.06112	0.172915	0.762168
BHLHE40_BHLHE41_COM_M00997	Down_NoChange	0.0596178	0.74757	1	11.8865	11.6987	282	229	0.8502	0.0872738	-0.234126	1.05912	0.17361	0.760425
THAP1_M08796	Down_NoChange	0.104128	0.162192	0.80111	10.2492	9.8232	301	181	1.18822	0.0878405	0.248802	1.05631	0.174633	0.757873
RFX4_M04100	Down_NoChange	0.133333	0.199401	0.92078	7.23704	8.12821	135	117	0.801116	0.087957	-0.319917	1.05573	0.174761	0.757556
IRF6_M02770	Down_NoChange	0.167683	0.579092	1	11.25	11.7317	40	41	0.680869	0.0885994	-0.554551	1.05257	0.175932	0.754654
ELF3_M02850	Down_NoChange	0.0461503	0.982069	1	10.211	10.2652	218	181	0.833299	0.0892897	-0.263094	1.0492	0.177198	0.751542
FOXO4_M00472	Down_NoChange	0.0133752	1	1	11.4316	11.4128	190	109	1.24066	0.0893862	0.311108	1.04873	0.177284	0.751332
IRX2_M01405	Down_NoChange	0.216097	0.196266	0.91135	11.0704	11.5429	71	35	1.43599	0.0898944	0.522046	1.04627	0.178185	0.749128
CUX1_M00104	Down_NoChange	0.2375	0.634998	1	10.4375	10.85	16	20	0.559518	0.0900822	-0.837744	1.04536	0.178452	0.74848
NFKB1_M00208	Down_NoChange	0.0870577	0.554709	1	6.80114	6.54362	176	149	0.818545	0.090583	-0.288866	1.04295	0.179182	0.746705
STAT4_M00498	Down_NoChange	0	1	1	9	9	105	94	0.776436	0.0906031	-0.365061	1.04286	0.179182	0.746705
SNAI2_M07394	Down_NoChange	0.0629543	0.506866	1	12.1236	12.0662	437	272	1.15208	0.0906122	0.204241	1.04281	0.179182	0.746705
MYC_M01145	Down_NoChange	0.156913	0.0976486	0.570324	5.02362	3.7027	127	111	0.794568	0.0913333	-0.331757	1.03937	0.180501	0.74352
NR1D1_M03884	Down_NoChange	0.091653	0.773316	1	11.4043	11.6923	141	78	1.28402	0.0916722	0.360668	1.03776	0.181063	0.742169
ISX_M04380	Down_NoChange	0.0655242	0.99998	1	10.625	10.4194	64	31	1.46072	0.0923274	0.54668	1.03467	0.18225	0.739333
HIC1_M03911	Down_NoChange	0.0982254	0.227542	0.989082	11.3185	11.25	292	176	1.18451	0.0931761	0.24429	1.0307	0.183727	0.735827
OTX1_M04423	Down_NoChange	0.0181818	1	1	10.2	10.1818	30	33	0.634777	0.0932072	-0.655678	1.03055	0.183727	0.735827
SPI1_M03994	Down_NoChange	0.101749	0.170457	0.829641	4.84884	5.83412	258	211	0.844877	0.0932411	-0.243187	1.03039	0.183727	0.735827
ZSCAN4F_M02760	Down_NoChange	0.0807631	0.881831	1	11.4577	11.3671	142	79	1.27657	0.0933418	0.352273	1.02992	0.183817	0.735615
AR_M08190	Down_NoChange	0.0785638	0.9299	1	-38.0412	-38.3563	97	87	0.775577	0.0934481	-0.366658	1.02943	0.183917	0.735377
FOXP1_M00987	Down_NoChange	0.0501346	0.86242	1	-31.3956	-30.3976	316	254	0.858183	0.0937197	-0.220643	1.02817	0.184343	0.734373
GLI1_M01042	Down_NoChange	0.0267254	0.997722	1	11.7152	11.685	488	381	0.878976	0.0940984	-0.186104	1.02642	0.184979	0.732878
LHX2_M01325	Down_NoChange	0.217836	0.305517	1	11.8333	11.3684	36	38	0.66123	0.0950661	-0.596776	1.02197	0.186771	0.728691
NCOA2_M09849	Down_NoChange	0.0355069	0.962617	1	11.2283	11.1375	508	320	1.14036	0.0955229	0.189489	1.01989	0.187558	0.726865
E2F1_M04516	Down_NoChange	0.13067	0.437205	1	11.191	11.4815	89	81	0.764498	0.0956257	-0.387415	1.01943	0.187649	0.726653
JUN_M07101	Down_NoChange	0.0492096	0.993907	1	11.4103	11.3008	156	133	0.813746	0.0961788	-0.29735	1.01692	0.188624	0.724404
HOXB13_M04346	Down_NoChange	0.0681818	0.999929	1	11.2424	11.3125	66	32	1.4596	0.0967399	0.545573	1.01439	0.189532	0.722317
SOX5_M03850	Down_NoChange	0	1	1	10	10	145	81	1.27144	0.0967557	0.346463	1.01432	0.189532	0.722317
SOX10_M04521	Down_NoChange	0.127027	0.527591	1	-14.4505	-15.3333	111	60	1.31183	0.097323	0.391581	1.01178	0.190531	0.720034
GLIS3_M08835	Down_NoChange	0.04283	0.714451	1	12.0765	11.9611	601	463	0.888205	0.0974334	-0.171035	1.01129	0.190636	0.719796
FOXJ2_M07990	Down_NoChange	0.011285	1	1	11.9756	11.9552	123	67	1.3028	0.097942	0.381616	1.00903	0.1915	0.717831
POU3F2_M07332	Down_NoChange	0	1	1	9	9	172	98	1.248	0.0979901	0.319618	1.00882	0.1915	0.717831
ZFP1_M08983	Down_NoChange	0.106667	0.172514	0.837207	10.6567	10.8639	233	191	0.844183	0.0986798	-0.244372	1.00577	0.19265	0.715231
HSFY1_M04012	Down_NoChange	0.128571	0.999897	1	11.4	11.4286	10	14	0.500025	0.0986941	-0.999928	1.00571	0.19265	0.715231
GTF2A_COM_M00707	Down_NoChange	0.0371848	0.999992	1	12.2388	12.3276	134	116	0.802167	0.0990022	-0.318025	1.00436	0.193138	0.714132
HOXA1_PBX4_COM_M08394	Down_NoChange	0.0479675	0.999983	1	11.0732	11.1333	82	75	0.761166	0.0993556	-0.393717	1.00281	0.193714	0.712838
LHX6_M04388	Down_NoChange	0.195513	0.510315	1	7.80769	8.08333	52	24	1.53184	0.0997049	0.615266	1.00128	0.194282	0.711568
NFIC_M09763	Down_NoChange	0	1	1	11	11	543	420	0.886515	0.099851	-0.173783	1.00065	0.194453	0.711186
ZSCAN4_COM_M02838	Down_NoChange	0.14733	0.22014	0.972754	11.6277	11.2632	137	76	1.27987	0.101438	0.355997	0.993799	0.197428	0.704591
CUX1_PITX1_COM_M08519	Down_NoChange	0.253676	0.204722	0.931166	9.90625	10.5588	32	34	0.657314	0.101516	-0.605345	0.993466	0.197465	0.704511
FOXA1_M04789	Down_NoChange	0.0874878	0.959384	1	4.63636	5.59677	66	62	0.741819	0.101628	-0.430861	0.992987	0.197567	0.704285
FOXJ2_M04248	Down_NoChange	0.0750653	0.781572	1	10.858	10.6934	162	137	0.820443	0.101744	-0.285525	0.992491	0.197677	0.704043
CUX1_SOX15_COM_M08685	Down_NoChange	0.117409	0.939627	1	10.6053	11	38	39	0.680206	0.102355	-0.555956	0.989891	0.198749	0.701696
MYBL2_M04046	Down_NoChange	0.136364	0.971532	1	10.5909	10.28	22	25	0.615218	0.102648	-0.70083	0.98865	0.199202	0.700707
MEQ_M02049	Down_NoChange	0.0704467	0.632326	1	10.9278	10.8182	291	176	1.17999	0.102788	0.238775	0.988058	0.199342	0.700401
HOXA10_M03873	Down_NoChange	0.240374	0.0587627	0.384902	10.7176	10.4773	85	44	1.36814	0.10284	0.452216	0.987838	0.199342	0.700401
ASCL1_M08820	Down_NoChange	0.0779571	0.413636	1	11.8434	12.0788	332	203	1.16866	0.103174	0.224855	0.98643	0.199873	0.699245
RFX_COM_M00975	Down_NoChange	0.132383	0.197286	0.914816	11.0217	11.1765	138	119	0.805191	0.103404	-0.312597	0.985463	0.200203	0.69853
SOX17_M08972	Down_NoChange	0.0380435	1	1	11.5865	11.6087	104	92	0.786299	0.103491	-0.34685	0.985097	0.200255	0.698417
BHLHA15_M07983	Down_NoChange	0.0104686	1	1	11.339	11.3431	177	102	1.23362	0.103624	0.302898	0.98454	0.200396	0.698111
TBX20_M04569	Down_NoChange	0.0619128	0.945964	1	-3.17219	-2.92248	151	129	0.81232	0.103804	-0.29988	0.983786	0.200628	0.697609
BCL6_M07077	Down_NoChange	0.121321	0.0931291	0.547606	11.8089	11.4649	225	185	0.841853	0.10402	-0.24836	0.982883	0.200929	0.696958
ID4_M04174	Down_NoChange	0.106925	0.0547478	0.36775	11.5697	11.88	402	250	1.15102	0.104362	0.202913	0.981458	0.201472	0.695784
NFATC1_M01718	Down_NoChange	0	1	1	11	11	127	110	0.802217	0.104502	-0.317936	0.980875	0.201626	0.695454
SOX5_M08974	Down_NoChange	0.0614439	0.990312	1	11.0571	11.086	105	93	0.785198	0.104807	-0.348872	0.97961	0.202097	0.694439
SATB1_M01232	Down_NoChange	0.0824561	0.984948	1	11.4167	11.4386	60	57	0.733848	0.106141	-0.446447	0.974117	0.204551	0.689197
GATA1_M00127	Down_NoChange	0.0856925	0.706311	1	11.617	11.7355	141	121	0.809133	0.106595	-0.305551	0.972263	0.205308	0.687595
ZNF384_M09792	Down_NoChange	0.0845985	0.349198	1	12.8151	12.907	265	215	0.852056	0.106886	-0.23098	0.971079	0.205749	0.686661
CUX1_M03952	Down_NoChange	0.175585	0.807331	1	11.6087	11.4615	23	26	0.618351	0.10829	-0.693502	0.965412	0.208332	0.681245
PAX2_M00486	Down_NoChange	0.045981	0.993119	1	8.51351	8.46753	185	154	0.833027	0.109398	-0.263565	0.960991	0.210342	0.677074
PKNOX2_M01411	Down_NoChange	0.115357	0.166241	0.817475	11.2338	10.7831	201	166	0.83923	0.109999	-0.252862	0.958611	0.211376	0.674945
DUXA_M04309	Down_NoChange	0.0654642	0.995463	1	11.6972	11.7288	109	59	1.30974	0.110564	0.38928	0.956386	0.212339	0.67297
DOBOX5_XXX_M01463	Down_NoChange	0.0502813	0.999967	1	10.7848	10.7361	79	72	0.764236	0.110719	-0.38791	0.955778	0.212501	0.672638
HES5_M04170	Down_NoChange	0.0846253	0.609665	1	3.93023	4.14583	172	144	0.828716	0.110776	-0.27105	0.955554	0.212501	0.672638
YY1_M02044	Down_NoChange	0.229619	0.000380144	0.00537034	10.3931	11.4276	173	145	0.827648	0.111571	-0.272911	0.952449	0.213903	0.669783
HMGA_COM_M01010	Down_NoChange	0.0293204	1	1	10.2733	10.3235	161	136	0.82151	0.113584	-0.28365	0.944683	0.217481	0.662578
GBX1_M04329	Down_NoChange	0.146341	0.738162	1	10.7317	10.8293	41	41	0.69814	0.113621	-0.518412	0.944541	0.217481	0.662578
T_M04140	Down_NoChange	0.105461	0.868395	1	8.46032	8.98305	63	59	0.744455	0.113633	-0.425743	0.944496	0.217481	0.662578
NR3C2_M04477	Down_NoChange	0.0396296	1	1	7.55	7.40741	100	54	1.31193	0.114815	0.391691	0.940001	0.219617	0.658333
POU2F2_M04073	Down_NoChange	0.0479798	0.999997	1	10.8611	10.8788	72	66	0.760283	0.115035	-0.395392	0.93917	0.219912	0.657751
PPARG_M00512	Down_NoChange	0.14861	0.0511607	0.352417	-16.5763	-15.2905	177	148	0.829519	0.115141	-0.269653	0.93877	0.219989	0.6576
ESRRA_M04464	Down_NoChange	0.107223	0.392422	1	9.11409	8.42857	149	126	0.821355	0.115323	-0.283922	0.938084	0.22021	0.657163
CRX_M01436	Down_NoChange	0.128543	0.512944	1	10.8171	10.9054	82	74	0.771855	0.116616	-0.373598	0.933242	0.222552	0.652569
CDX_COM_M00991	Down_NoChange	0.105779	0.692903	1	11.587	11.7439	92	82	0.781074	0.116882	-0.356469	0.932252	0.22281	0.652065
TRPS1_M07434	Down_NoChange	0.0380327	0.999993	1	4.04938	4.01075	162	93	1.23726	0.116885	0.307149	0.932241	0.22281	0.652065
BHLHA15_FLI1_COM_M08468	Down_NoChange	0.13068	0.211379	0.950384	9.94928	10.1186	138	118	0.812448	0.117337	-0.299653	0.930565	0.223544	0.650637
OTX2_M04421	Down_NoChange	0	1	1	11	11	49	48	0.712167	0.117659	-0.489713	0.929375	0.224029	0.649695
RXRA_M04489	Down_NoChange	0.0633333	0.888104	1	4.55	4.83333	180	150	0.832367	0.117769	-0.264708	0.928969	0.224111	0.649538
SRY_M08976	Down_NoChange	0.0470683	0.999989	1	10.4337	10.3867	83	75	0.770729	0.11841	-0.375704	0.926612	0.225155	0.647518
NR3C1_M04476	Down_NoChange	0.0944987	0.925299	1	7.6413	7.81633	92	49	1.32968	0.118453	0.411079	0.926454	0.225155	0.647518
MTF1_M01242	Down_NoChange	0.0406448	0.998983	1	-52.7308	-52.5497	182	151	0.836218	0.119634	-0.258049	0.922145	0.227238	0.643519
ZSCAN16_M04512	Down_NoChange	0.0848606	0.807922	1	-17.3775	-18.1279	151	86	1.24659	0.119685	0.317987	0.92196	0.227238	0.643519
EP300_M04966	Down_NoChange	0.0588833	0.552317	1	12.0025	12.2915	407	319	0.878927	0.120167	-0.186185	0.920215	0.228023	0.642021
HLTF_M01107	Down_NoChange	0.0226363	1	1	8.10435	8.12698	115	63	1.29427	0.120585	0.372139	0.918707	0.228686	0.64076
MYOG_M00712	Down_NoChange	0.0214717	0.999941	1	12.6963	12.6749	573	366	1.12508	0.120886	0.170028	0.917624	0.229127	0.639924
SOX_COM_M08899	Down_NoChange	0.0939187	0.434276	1	10.1087	10.2026	184	153	0.834079	0.121315	-0.261744	0.916085	0.229809	0.638633
HNF1A_M02162	Down_NoChange	0.0796078	0.971965	1	10.8	10.9853	75	68	0.768704	0.121688	-0.3795	0.914752	0.230254	0.637793
POU2F3_M04075	Down_NoChange	0.0607843	0.999118	1	11.0667	10.9265	75	68	0.768704	0.121688	-0.3795	0.914752	0.230254	0.637793
HLTF_M04613	Down_NoChange	0.173932	0.0144004	0.124059	0.478873	-0.666667	213	126	1.20279	0.122377	0.266385	0.9123	0.231426	0.635587
HNF4G_M04719	Down_NoChange	0.0983248	0.209013	0.942962	11.4353	11.699	255	206	0.856725	0.123116	-0.223096	0.909686	0.232692	0.633218
HOXD12_TBX21_COM_M08371	Down_NoChange	0.258503	0.0584733	0.38376	8.54902	7.97959	51	49	0.726255	0.123705	-0.461452	0.907613	0.233673	0.631392
FOXM1_M04611	Down_NoChange	0.0203014	1	1	11.3972	11.425	141	80	1.25062	0.12409	0.322643	0.906263	0.234254	0.630314
RXRA_VDR_COM_M01202	Down_NoChange	0.0602537	0.99789	1	-1.37209	-1.5974	86	77	0.77788	0.124153	-0.36238	0.906043	0.234254	0.630314
CEBPB_M01896	Down_NoChange	0.0820513	0.930966	1	9.91453	10.0308	117	65	1.27588	0.125355	0.351493	0.901858	0.236388	0.626375
USF2_M04810	Down_NoChange	0.109524	0.857817	1	12.6167	13.0714	60	56	0.747338	0.127144	-0.420167	0.895704	0.239626	0.620466
HOMEZ_M04007	Down_NoChange	0.238095	0.491162	1	11.381	11.7083	21	24	0.611816	0.127241	-0.70883	0.895373	0.239639	0.620442
MEF2A_M00405	Down_NoChange	0.0588514	0.996493	1	11.6837	11.7791	98	86	0.793389	0.127295	-0.3339	0.895189	0.239639	0.620442
TEF_M00228	Down_NoChange	0.105263	0.978138	1	12.0263	11.7895	38	38	0.698464	0.127482	-0.517742	0.894551	0.239856	0.620049
PPARA_HNF4A_RARA_NR2F_COM_M00762	Down_NoChange	0.0316973	0.998452	1	11.1074	11.2132	326	258	0.873073	0.127766	-0.195826	0.893585	0.240255	0.619328
ONECUT2_M03956	Down_NoChange	0.235859	0.144406	0.749921	11.4	10.4091	45	44	0.713931	0.128058	-0.486143	0.892593	0.240668	0.618581
ARID3B_M07978	Down_NoChange	0.0688312	0.99941	1	11.1429	11.175	77	40	1.36215	0.128318	0.445886	0.891712	0.241021	0.617945
DBP_M01872	Down_NoChange	0.0904565	0.867472	1	9.88764	9.72152	89	79	0.784672	0.129864	-0.349838	0.886511	0.243787	0.612989
RORA_M00156	Down_NoChange	0.0301205	1	1	11.8151	11.7229	146	83	1.24852	0.130143	0.320219	0.885579	0.244174	0.612301
HNF4A_NR2F1_COM_M00158	Down_NoChange	0.0343548	0.999316	1	10.5202	10.57	248	200	0.858756	0.130851	-0.21968	0.883223	0.245364	0.610189
NFAT5_M03881	Down_NoChange	0.0761493	0.838841	1	11.4388	11.2797	139	118	0.818638	0.134104	-0.288702	0.872558	0.251323	0.599769
TFAP4_M00927	Down_NoChange	0.0728369	0.195817	0.910534	11.6388	11.6799	551	353	1.11981	0.134193	0.163254	0.87227	0.251348	0.599725
LBX2_M04383	Down_NoChange	0.0293651	1	1	10.6571	10.5833	70	36	1.37524	0.13481	0.459683	0.870278	0.252362	0.597976
RUNX3_M09654	Down_NoChange	0.0349666	0.997832	1	12.1691	12.1441	278	222	0.866643	0.137075	-0.20649	0.863042	0.256458	0.590984
HBP1_M02762	Down_NoChange	0.18871	0.0724472	0.455734	11.7742	12.2429	124	70	1.25561	0.137356	0.328388	0.862152	0.256696	0.590582
FOXI1_TEAD4_COM_M08746	Down_NoChange	0.109447	0.632184	1	11.0968	11.1714	124	70	1.25561	0.137356	0.328388	0.862152	0.256696	0.590582
POU5F1B_M04089	Down_NoChange	0.0844809	0.97537	1	11.3281	11.1525	64	59	0.756545	0.137761	-0.402502	0.860874	0.257308	0.589546
MEIS2_M04028	Down_NoChange	0.134972	0.446115	1	-8.04819	-7.86486	83	74	0.781551	0.138088	-0.355588	0.859844	0.257775	0.58876
GRHL1_M03946	Down_NoChange	0.136775	0.740282	1	10.5208	10.8261	48	46	0.728452	0.138757	-0.457094	0.857745	0.258878	0.586904
HNF1B_M03826	Down_NoChange	0.100014	0.792299	1	11.3097	11.2381	113	63	1.27083	0.138921	0.345771	0.857232	0.259039	0.586634
GTF2B_M01739	Down_NoChange	0.0392354	1	1	11.7778	11.8451	126	71	1.25816	0.139529	0.331315	0.855336	0.259901	0.585192
RUNX1_M07242	Down_NoChange	0.0446981	0.9301	1	11.7982	11.7364	327	258	0.8761	0.139539	-0.190833	0.855304	0.259901	0.585192
MSX2_M01393	Down_NoChange	0.0755096	0.995918	1	11.5802	11.4651	81	43	1.33282	0.139822	0.414482	0.854424	0.260032	0.584974
ISL1_M04616	Down_NoChange	0.00689061	1	1	10.4815	10.4884	81	43	1.33282	0.139822	0.414482	0.854424	0.260032	0.584974
TFAP4_M00005	Down_NoChange	0.0728302	0.256922	1	-1.47926	-0.863501	434	337	0.887496	0.139843	-0.172187	0.854359	0.260032	0.584974
TEAD1_M07481	Down_NoChange	0.0873508	0.677789	1	-11.4653	-12.2975	144	121	0.827269	0.140135	-0.273572	0.853453	0.260429	0.58431
STAT3_M09714	Down_NoChange	0.0367254	0.996968	1	11.5399	11.5545	263	211	0.862924	0.140507	-0.212695	0.852302	0.260884	0.583553
NKX3-1_M00451	Down_NoChange	0.134615	0.592418	1	11.5231	11.85	65	60	0.755441	0.140536	-0.404609	0.852212	0.260884	0.583553
MAFK_M04699	Down_NoChange	0.0909153	0.682888	1	12.6031	12.4595	131	111	0.820805	0.140794	-0.284889	0.851416	0.261217	0.582998
SRY_M04558	Down_NoChange	0.0536462	0.999366	1	4.24211	4.28916	95	83	0.797281	0.141177	-0.32684	0.850236	0.261782	0.58206
SIX3_M07428	Down_NoChange	0.120784	0.578635	1	10.8353	10.6267	85	75	0.789874	0.142672	-0.340306	0.845661	0.264407	0.577727
TCF7L1_M08901	Down_NoChange	0.0331247	1	1	11	10.9012	142	81	1.24375	0.143455	0.314697	0.843284	0.265711	0.575591
ZEB1_M00415	Down_NoChange	0.0555556	0.973209	1	10.6481	10.7037	162	135	0.833495	0.144169	-0.262755	0.841128	0.266885	0.573676
SRY_M04557	Down_NoChange	0.0648715	0.994359	1	1.45349	1.53947	86	76	0.788527	0.144308	-0.342768	0.84071	0.266994	0.573499
SOX6_M08975	Down_NoChange	0.0277744	1	1	11.5567	11.5882	97	85	0.794659	0.144615	-0.331592	0.839787	0.267413	0.572817
MYF6_M04181	Down_NoChange	0.110353	0.52543	1	11.3776	11.1463	143	82	1.23704	0.145291	0.306892	0.837761	0.268515	0.571032
JUND_M07105	Down_NoChange	0.0368421	0.999994	1	11.6074	11.6667	135	114	0.823513	0.145977	-0.280137	0.835716	0.269633	0.569227
STAT4_M07131	Down_NoChange	0.0668033	0.6396	1	12.136	12.2949	272	217	0.86789	0.14617	-0.204416	0.835142	0.26984	0.568894
NR2C2_M01782	Down_NoChange	0.06	0.961707	1	-16.4067	-16.024	150	125	0.834239	0.147425	-0.261467	0.831429	0.271998	0.565435
STAT4_M09715	Down_NoChange	0.0569293	0.778007	1	11.6588	11.7106	296	235	0.871441	0.147502	-0.198525	0.831202	0.271998	0.565435
USF1_M00122	Down_NoChange	0.108246	0.497348	1	11	11.1905	123	105	0.814907	0.147723	-0.295293	0.830552	0.272123	0.565234
AR_M00962	Down_NoChange	0.0698413	0.79168	1	9.73661	9.6963	224	135	1.17983	0.147743	0.238579	0.830493	0.272123	0.565234
ATF5_M01295	Down_NoChange	0.0687123	0.459313	1	11.7326	11.5704	344	270	0.880557	0.147815	-0.183512	0.830281	0.272123	0.565234
CUX1_NHLH1_COM_M08518	Down_NoChange	0.0711905	0.695687	1	6.14815	5.86286	216	175	0.856136	0.148157	-0.224088	0.829278	0.272572	0.56452
ELK1_HOXD12_COM_M08359	Down_NoChange	0.143646	0.276434	1	4.86869	5.66279	99	86	0.801778	0.148222	-0.318725	0.829087	0.272572	0.56452
FOXA1_M03827	Down_NoChange	0.157289	0.053684	0.36455	10.3737	10.531	190	113	1.19421	0.148665	0.256057	0.827791	0.273235	0.563463
MECP2_M07049	Down_NoChange	0.081276	0.767922	1	12.0857	12.0097	175	103	1.2063	0.149156	0.270589	0.826359	0.273883	0.562434
HLX_M01399	Down_NoChange	0.153186	0.571185	1	10.6471	10.9375	51	48	0.741767	0.149264	-0.430962	0.826045	0.273883	0.562434
TBX19_M04123	Down_NoChange	0.0453431	1	1	10.0784	10.1875	51	48	0.741767	0.149264	-0.430962	0.826045	0.273883	0.562434
E2F1_M01251	Down_NoChange	0.0634409	1	1	11.0333	11.0968	30	31	0.67642	0.149617	-0.564009	0.825019	0.27438	0.561647
PAX8_M00717	Down_NoChange	0.077381	0.904942	1	9.36607	9.4375	112	96	0.812171	0.150135	-0.300145	0.823518	0.275179	0.560385
PRRX1_M04432	Down_NoChange	0.0953654	0.981898	1	11.1515	11.2059	66	34	1.37234	0.150965	0.456638	0.821124	0.276548	0.55823
TCF7L1_M04005	Down_NoChange	0.0803334	0.723476	1	10.4508	10.3304	193	115	1.19205	0.151601	0.253445	0.819298	0.277561	0.556642
EOMES_HOXB2_COM_M08342	Down_NoChange	0.181332	0.101292	0.584267	11.1074	10.8088	121	68	1.26118	0.151966	0.334774	0.818254	0.278076	0.555836
XBP1_M00538	Down_NoChange	0.027027	1	1	10.7027	10.7297	37	37	0.698571	0.152825	-0.517521	0.815806	0.279495	0.553627
STAT1_M07228	Down_NoChange	0.0489537	0.967067	1	11.7085	11.5944	223	180	0.85926	0.153714	-0.218833	0.813287	0.280966	0.551346
SOX10_M07338	Down_NoChange	0.0294792	1	1	9.63953	9.66901	172	142	0.841297	0.154749	-0.249313	0.810372	0.282703	0.548669
CRX_OTX1_OTX2_COM_M08892	Down_NoChange	0.190357	0.0547779	0.36775	10.3398	10.618	103	89	0.805964	0.155255	-0.311213	0.808954	0.283472	0.54749
PDX1_M04425	Down_NoChange	0.242857	0.35226	1	10.3571	10.6	42	20	1.4824	0.155393	0.567935	0.808569	0.283569	0.547342
SRF_M00152	Down_NoChange	0.119278	0.696898	1	-5.30986	-4.76562	71	64	0.773675	0.155954	-0.3702	0.807003	0.284437	0.546014
PRDM1_M04731	Down_NoChange	0.0939349	0.366518	1	11.524	11.9467	208	169	0.853908	0.156573	-0.227847	0.805283	0.285254	0.544769
SOX14_M04526	Down_NoChange	0.171196	0.14639	0.753188	6.29348	6.075	92	80	0.801439	0.156573	-0.319335	0.805283	0.285254	0.544769
NFATC4_M01734	Down_NoChange	0.0675582	0.682691	1	11.498	11.4444	247	198	0.864563	0.157067	-0.209957	0.803915	0.285997	0.543638
ESRRA_M04456	Down_NoChange	0.0736905	0.768876	1	11.8286	11.5903	175	144	0.84412	0.157821	-0.24448	0.801835	0.287214	0.541795
PKNOX1_M04036	Down_NoChange	0.0527024	0.989452	1	4.51087	4.83486	184	109	1.19877	0.159047	0.261555	0.798475	0.289287	0.538671
FOXO1_GCM1_COM_M08318	Down_NoChange	0.0798057	0.825455	1	10.8855	10.9545	131	110	0.828707	0.159196	-0.271066	0.798068	0.2894	0.538502
CDX2_M01659	Down_NoChange	0.118006	0.624345	1	10.4337	10.5616	83	73	0.79267	0.160381	-0.335208	0.794847	0.291395	0.535518
NFIC_M09815	Down_NoChange	0.0956527	0.245228	1	11.4524	11.0547	252	201	0.869124	0.160712	-0.202366	0.793952	0.291838	0.534859
NKX6-1_M07399	Down_NoChange	0.1875	0.580885	1	12	11.875	32	32	0.699109	0.161133	-0.516411	0.792816	0.292365	0.534075
FOXH1_M03822	Down_NoChange	0.125184	0.624767	1	2.49315	1.98462	73	65	0.783391	0.161307	-0.352196	0.792347	0.292365	0.534075
RHOX11_M01384	Down_NoChange	0.156294	0.315703	1	11.3762	11.5714	101	56	1.27687	0.161353	0.352612	0.792223	0.292365	0.534075
FOXO6_M04264	Down_NoChange	0.106612	0.784778	1	7.82178	7.41071	101	56	1.27687	0.161353	0.352612	0.792223	0.292365	0.534075
TBX15_M04121	Down_NoChange	0.205051	0.0141838	0.12251	-7.15584	-7.91111	154	90	1.21366	0.161441	0.279364	0.791986	0.292365	0.534074
CDX_COM_M07378	Down_NoChange	0	1	1	10	10	90	49	1.29982	0.161867	0.378312	0.790842	0.292978	0.533166
FOXA1_M09618	Down_NoChange	0.0661145	0.912379	1	11.8387	11.8739	186	111	1.1896	0.162355	0.250477	0.789534	0.293701	0.532094
HSF2_M00147	Down_NoChange	0.115508	0.850052	1	10.5273	10.4118	55	51	0.752809	0.162592	-0.409644	0.788901	0.293971	0.531696
FOXF1_M00294	Down_NoChange	0.0776446	0.823576	1	11.9357	12.0297	171	101	1.20153	0.16329	0.264873	0.78704	0.295073	0.530071
NANOG_M07362	Down_NoChange	0.195332	0.122996	0.673348	11.6486	11.3636	74	66	0.781967	0.163505	-0.35482	0.786469	0.295301	0.529735
PRDM16_M08792	Down_NoChange	0.102312	0.692004	1	10.3672	10.1233	128	73	1.24274	0.164288	0.313524	0.784394	0.296555	0.527895
HBP1_M02866	Down_NoChange	0.0397059	0.999727	1	11.0848	11.0809	165	136	0.84318	0.164378	-0.246087	0.784156	0.296556	0.527893
IRF9_M00258	Down_NoChange	0.0573618	0.868808	1	1.44726	0.905263	237	190	0.865002	0.164548	-0.209225	0.783707	0.296703	0.527679
HOXB7_M01396	Down_NoChange	0.269231	0.135357	0.722048	11.1731	11.8077	52	26	1.41257	0.165032	0.498322	0.782432	0.297414	0.526638
MITF_M02099	Down_NoChange	0	1	1	12	12	172	102	1.19653	0.165191	0.258857	0.782014	0.29754	0.526454
PITX1_TEAD4_COM_M08650	Down_NoChange	0.0659713	0.998913	1	10.7538	10.661	65	59	0.768643	0.16559	-0.379614	0.780966	0.298098	0.525641
KLF4_M09808	Down_NoChange	0.0391621	0.902964	1	12.2159	12.1284	477	366	0.898489	0.16584	-0.154427	0.780311	0.298341	0.525287
MAFK_M09810	Down_NoChange	0.0846233	0.747888	1	10.4044	10.807	136	114	0.82992	0.165904	-0.268956	0.780143	0.298341	0.525287
SOX6_M07128	Down_NoChange	0.0252579	1	1	12.1632	12.1152	239	191	0.867921	0.166187	-0.204364	0.779403	0.298689	0.524781
SOX_COM_M01014	Down_NoChange	0.126158	0.237621	1	10.6954	11.3883	174	103	1.19895	0.166799	0.261771	0.777807	0.299627	0.523419
TCF7_M07433	Down_NoChange	0.0115734	1	1	11.7592	11.7807	191	114	1.18978	0.166989	0.250695	0.777312	0.299807	0.523158
MAFK_M02880	Down_NoChange	0.141973	0.239223	1	10.9273	11.3191	110	94	0.814901	0.167353	-0.295303	0.776366	0.300299	0.522447
TLX2_M00484	Down_NoChange	0.066575	0.996473	1	9	9.1194	76	67	0.791277	0.168933	-0.337745	0.772286	0.302971	0.518599
HSF1_M02017	Down_NoChange	0.0335116	0.999937	1	11.3971	11.4727	204	165	0.858364	0.169072	-0.220339	0.771928	0.303057	0.518476
RARG_M04484	Down_NoChange	0.11536	0.201022	0.924422	-1.49198	-1.53947	187	152	0.854685	0.170029	-0.226535	0.769477	0.304229	0.516799
ETV4_FOXO1_COM_M08480	Down_NoChange	0.0871095	0.529343	1	11.4545	11.7434	187	152	0.854685	0.170029	-0.226535	0.769477	0.304229	0.516799
BARHL1_M04295	Down_NoChange	0.0475146	1	1	11.6528	11.5263	72	38	1.33968	0.170091	0.421888	0.769319	0.304229	0.516799
SIX1_M01313	Down_NoChange	0.0979532	0.962368	1	11.3611	11	72	38	1.33968	0.170091	0.421888	0.769319	0.304229	0.516799
PGR_M00957	Down_NoChange	0.0769458	0.715236	1	10.316	10.1094	212	128	1.17673	0.170416	0.234783	0.76849	0.304607	0.51626
PROP1_M04626	Down_NoChange	0.0516546	0.999937	1	10.7619	10.8136	105	59	1.25983	0.170663	0.333229	0.767861	0.304607	0.51626
DLX3_MEIS1_COM_M08609	Down_NoChange	0.0718321	0.98697	1	11.0571	10.8475	105	59	1.25983	0.170663	0.333229	0.767861	0.304607	0.51626
HOXC11_M01329	Down_NoChange	0.235354	0.340335	1	11.2889	10.6364	45	22	1.44398	0.170759	0.530051	0.767616	0.304607	0.51626
HOXA11_M01378	Down_NoChange	0.153535	0.846611	1	11.3111	10.8636	45	22	1.44398	0.170759	0.530051	0.767616	0.304607	0.51626
ZBTB18_M07465	Down_NoChange	0.0474549	0.787912	1	1.35915	1.90274	426	329	0.893655	0.171216	-0.16221	0.766456	0.305259	0.515332
NFIL3_M00045	Down_NoChange	0.117647	0.962437	1	11.2647	11	34	34	0.698894	0.171921	-0.516854	0.764671	0.306352	0.513779
ETV5_FOXO1_COM_M08465	Down_NoChange	0.0702667	0.685443	1	11.7401	11.7582	227	182	0.865431	0.172385	-0.208509	0.763501	0.307015	0.512841
FOXC2_M04236	Down_NoChange	0.110806	0.19157	0.894528	11.5433	11.7024	208	168	0.859461	0.172657	-0.218496	0.762816	0.307335	0.512388
MEF2A_M00407	Down_NoChange	0.183111	0.0767458	0.475596	5.50495	4.02299	101	87	0.80874	0.173652	-0.306252	0.76032	0.308776	0.510356
GRHL2_M09772	Down_NoChange	0.174576	0.103263	0.593585	11.495	11.2644	101	87	0.80874	0.173652	-0.306252	0.76032	0.308776	0.510356
CUX1_FOXI1_COM_M08682	Down_NoChange	0.218894	0.688145	1	11.0645	10.6429	31	14	1.56168	0.1745	0.643099	0.758205	0.309954	0.508703
HOXD11_M01434	Down_NoChange	0.24424	0.549915	1	11.129	11.5	31	14	1.56168	0.1745	0.643099	0.758205	0.309954	0.508703
IRF3_IRF7_M04018	Down_NoChange	0.0214585	1	1	9.62857	9.55944	175	143	0.850483	0.175327	-0.233646	0.756151	0.311257	0.506881
IKZF1_M00086	Down_NoChange	0.0586682	0.96065	1	11.5472	11.5191	159	131	0.843908	0.1759	-0.244842	0.754734	0.311981	0.505872
ZBTB12_M02824	Down_NoChange	0.14373	0.300766	1	10.405	9.7971	121	69	1.24226	0.175922	0.312967	0.75468	0.311981	0.505872
NFAT5_NFATC1_NFATC2_NFATC4_COM_M07608	Down_NoChange	0.0198584	1	1	10.9062	10.9261	256	203	0.874599	0.178704	-0.193306	0.747866	0.316746	0.499289
DBX1_M01483	Down_NoChange	0.0683881	0.973845	1	9.91346	10.0674	104	89	0.814087	0.179153	-0.296745	0.746776	0.317373	0.49843
FOXG1_M04270	Down_NoChange	0.0848099	0.767539	1	-17.8015	-18.6789	131	109	0.836754	0.179471	-0.257125	0.746006	0.317768	0.49789
CTNNB1_M07035	Down_NoChange	0.0689141	0.826517	1	11.3464	11.4658	179	146	0.851946	0.179626	-0.231166	0.745631	0.317815	0.497825
HDAC2_M04870	Down_NoChange	0.0215471	1	1	12.6271	12.6702	236	188	0.871146	0.179726	-0.199014	0.745389	0.317815	0.497825
NFAT_COM_M00935	Down_NoChange	0.0868691	0.502033	1	11.335	11.2327	197	159	0.860725	0.179784	-0.216376	0.745249	0.317815	0.497825
TBX5_M01044	Down_NoChange	0.0357536	0.999562	1	1.15138	0.937143	218	175	0.864723	0.18142	-0.20969	0.741315	0.320538	0.494121
MYF6_MYOD1_MYOG_TCF3_COM_M00804	Down_NoChange	0.0247827	0.997986	1	12.1408	12.109	568	431	0.90723	0.18191	-0.14046	0.740143	0.321059	0.493415
SOX18_M04534	Down_NoChange	0.109993	0.790789	1	-13.2113	-12.6032	71	63	0.786363	0.182198	-0.346733	0.739456	0.321059	0.493415
PAX2_M00098	Down_NoChange	0.0574558	0.99983	1	9.78873	9.85714	71	63	0.786363	0.182198	-0.346733	0.739456	0.321059	0.493415
POU2F1_M04071	Down_NoChange	0.0509725	0.999989	1	11.3239	11.1587	71	63	0.786363	0.182198	-0.346733	0.739456	0.321059	0.493415
SOX9_M01284	Down_NoChange	0.0131413	1	1	11.4296	11.4509	284	224	0.878511	0.182231	-0.186868	0.739378	0.321059	0.493415
CEBPD_M07414	Down_NoChange	0.102564	0.944032	1	11.3269	11.4792	52	48	0.756583	0.182293	-0.40243	0.73923	0.321059	0.493415
HOXA9_M07404	Down_NoChange	0.053523	0.999841	1	11.3659	11.3472	82	72	0.794122	0.183032	-0.332567	0.737473	0.32219	0.491887
NFATC4_M07301	Down_NoChange	0	1	1	11	11	221	177	0.866757	0.183993	-0.206301	0.735199	0.323711	0.489842
OSR2_M02785	Down_NoChange	0.150728	0.112522	0.630502	11.1852	10.8839	135	112	0.839111	0.185023	-0.253066	0.732774	0.325352	0.487647
MYBL1_ONECUT2_COM_M08508	Down_NoChange	0.422222	0.0480693	0.336687	10.3333	11.35	18	20	0.629904	0.18539	-0.666796	0.731914	0.325825	0.487015
SOX13_M02797	Down_NoChange	0.170683	0.191114	0.893653	11.2169	11.5417	83	72	0.804098	0.185491	-0.314557	0.731677	0.325831	0.487008
SNAI1_M07430	Down_NoChange	0.11138	0.020609	0.167587	12.3737	12.1684	463	297	1.1137	0.185599	0.155361	0.731424	0.325849	0.486984
SRF_M09660	Down_NoChange	0.0771971	0.369334	1	11.7333	11.5569	315	246	0.886999	0.186272	-0.172996	0.729852	0.326858	0.48564
ISX_M01331	Down_NoChange	0.0666667	1	1	11.9	11.8333	30	30	0.699323	0.18726	-0.515969	0.727555	0.328331	0.483689
MIXL1_M04402	Down_NoChange	0	1	1	10	10	37	36	0.718343	0.187308	-0.477255	0.727444	0.328331	0.483689
REST_M04695	Down_NoChange	0.0428726	0.939677	1	9.08116	9.22388	345	268	0.891098	0.188079	-0.166344	0.72566	0.329289	0.482422
ESR1_M01801	Down_NoChange	0.0831179	0.592493	1	11.1711	11.3311	187	151	0.860812	0.188134	-0.21623	0.725533	0.329289	0.482422
NR1I3_M03788	Down_NoChange	0.0726822	0.778947	1	11.7962	11.6328	211	128	1.17073	0.18825	0.227408	0.725265	0.329289	0.482422
PGR_M00954	Down_NoChange	0.0669061	0.856182	1	10.5308	10.6328	211	128	1.17073	0.18825	0.227408	0.725265	0.329289	0.482422
HSF2_M07358	Down_NoChange	0.0404535	0.998909	1	11.7074	11.6842	188	152	0.85958	0.188985	-0.218296	0.723573	0.330402	0.480958
HOXD10_M01375	Down_NoChange	0.0612245	0.994506	1	11.5918	11.5119	98	84	0.813131	0.191878	-0.29844	0.716975	0.335222	0.474667
SOX12_M02900	Down_NoChange	0.106305	0.168242	0.824883	10.7957	10.9595	279	173	1.14744	0.191977	0.198419	0.716751	0.335222	0.474667
NR5A1_M01132	Down_NoChange	0.0428571	0.994579	1	11.9667	11.9702	210	168	0.868386	0.192044	-0.203592	0.716599	0.335222	0.474667
ESX1_M04319	Down_NoChange	0.00960566	1	1	10.1957	10.186	46	43	0.747419	0.192279	-0.420011	0.716068	0.335457	0.474363
ZIC3_M02941	Down_NoChange	0.0319049	0.995115	1	11.6919	11.6284	383	296	0.894776	0.192459	-0.160402	0.715662	0.335595	0.474184
FOXJ3_M04275	Down_NoChange	0.0491161	0.999739	1	11.916	11.8421	131	76	1.2211	0.193952	0.288181	0.712306	0.337493	0.471736
FOXJ2_M04247	Down_NoChange	0.0491161	0.999739	1	11.6412	11.5921	131	76	1.2211	0.193952	0.288181	0.712306	0.337493	0.471736
FOXO1_M04255	Down_NoChange	0.0785456	0.917292	1	11.7481	11.6447	131	76	1.2211	0.193952	0.288181	0.712306	0.337493	0.471736
FOXG1_M07989	Down_NoChange	0.0785456	0.917292	1	12.4733	12.3947	131	76	1.2211	0.193952	0.288181	0.712306	0.337493	0.471736
FLI1_FOXO1_COM_M08481	Down_NoChange	0.0971026	0.431661	1	9.09714	9.78873	175	142	0.856935	0.194333	-0.222742	0.711453	0.337979	0.47111
SMAD_COM_M00974	Down_NoChange	0.0288507	0.99996	1	11.4221	11.3834	308	193	1.13584	0.19578	0.18376	0.708232	0.340231	0.468226
MEF2A_M00231	Down_NoChange	0.152353	0.21704	0.964816	10.7	10.3412	100	85	0.820134	0.195832	-0.286068	0.708116	0.340231	0.468226
CUX1_SRF_COM_M08520	Down_NoChange	0.239475	0.166953	0.819765	7.18644	8.45161	59	31	1.34418	0.19604	0.426726	0.707655	0.340238	0.468217
HOXB13_ONECUT2_COM_M08494	Down_NoChange	0.0601422	0.999999	1	11.0169	10.9355	59	31	1.34418	0.19604	0.426726	0.707655	0.340238	0.468217
RUNX3_M07372	Down_NoChange	0.0469463	0.921875	1	11.6906	11.7375	307	240	0.886316	0.196647	-0.174107	0.706313	0.341114	0.4671
E2F3_M03961	Down_NoChange	0.139986	0.821797	1	4.35897	4.78378	39	37	0.736858	0.197348	-0.440541	0.704767	0.342152	0.465781
ETV2_HOXA2_COM_M08557	Down_NoChange	0.100391	0.714776	1	10.8911	11.1163	101	86	0.818573	0.197759	-0.288817	0.703864	0.342686	0.465103
HBP1_M01661	Down_NoChange	0.074433	0.985494	1	11.8182	11.6866	77	67	0.801979	0.198201	-0.318364	0.702894	0.343251	0.464388
TCF3_M04190	Down_NoChange	0.0539382	0.792473	1	11.9863	12.069	366	232	1.12429	0.198291	0.169014	0.702697	0.343251	0.464388
TBX21_M04130	Down_NoChange	0.0838117	0.864472	1	-0.492537	-0.0897436	134	78	1.21712	0.199008	0.283471	0.701129	0.344185	0.463208
SOX4_M01308	Down_NoChange	0.07328	0.714893	1	11.8434	11.8805	198	159	0.865422	0.199037	-0.208524	0.701066	0.344185	0.463208
TBX_COM_M08900	Down_NoChange	0.0607706	0.582364	1	11.8256	11.9085	367	284	0.894114	0.199187	-0.161469	0.700739	0.344266	0.463106
EN2_M01455	Down_NoChange	0.158371	0.743552	1	11.6667	11.4231	51	26	1.38491	0.199837	0.469792	0.699324	0.345211	0.461916
NR5A1_M07267	Down_NoChange	0.0387999	0.996581	1	11.5477	11.5759	241	191	0.875858	0.200536	-0.191231	0.697808	0.346123	0.460769
SOX9_M00410	Down_NoChange	0.0442588	0.999922	1	11.431	11.4433	116	97	0.83329	0.200573	-0.263109	0.697728	0.346123	0.460769
DLX3_GCM2_COM_M08587	Down_NoChange	0.13224	0.357653	1	11.2524	10.9425	103	87	0.825358	0.201787	-0.276908	0.695107	0.348038	0.458373
PAX_COM_M00808	Down_NoChange	0.0341247	0.999521	1	11.4303	11.3679	244	193	0.877612	0.202949	-0.188345	0.692613	0.349861	0.456104
GTF2I_M04636	Down_NoChange	0.0417196	0.951855	1	10.5275	10.5993	345	267	0.894954	0.203054	-0.160115	0.692388	0.349862	0.456104
STAT2_M09733	Down_NoChange	0.0245577	0.99979	1	11.4334	11.4159	443	339	0.90285	0.204268	-0.147442	0.6898	0.351771	0.453739
TBX3_M08786	Down_NoChange	0.0111461	1	1	10.4593	10.4481	270	212	0.883621	0.205133	-0.1785	0.687964	0.353079	0.452128
SOX9_M04004	Down_NoChange	0.0310952	1	1	11.1196	11.1899	92	79	0.812008	0.205623	-0.300434	0.686928	0.353739	0.451316
POU2F1_M00138	Down_NoChange	0.052712	0.997697	1	11.1681	11.2222	119	99	0.837611	0.205781	-0.255648	0.686595	0.353829	0.451207
EOMES_POU2F1_COM_M08399	Down_NoChange	0.0503683	0.999995	1	11.1449	11.0492	69	61	0.789515	0.206031	-0.340961	0.686067	0.353894	0.451127
SOX5_M00042	Down_NoChange	0.0144928	1	1	11.4203	11.4098	69	61	0.789515	0.206031	-0.340961	0.686067	0.353894	0.451127
HOXA3_HOXD12_COM_M08507	Down_NoChange	0.0185185	1	1	11.3646	11.4259	96	54	1.25761	0.206309	0.330685	0.685482	0.354189	0.450765
TEAD4_M09667	Down_NoChange	0.0696779	0.846186	1	11.7143	11.5515	168	136	0.859476	0.206803	-0.218471	0.684443	0.354854	0.44995
BHLHA15_M04161	Down_NoChange	0.0985325	0.992383	1	11.6415	11.6667	53	27	1.3862	0.207514	0.471135	0.682953	0.355891	0.448683
HOXC10_M01361	Down_NoChange	0.318182	0.0811265	0.490407	11.75	11.0909	44	22	1.41139	0.209066	0.497117	0.679717	0.358368	0.445671
TCF12_M00698	Down_NoChange	0.103115	0.00687208	0.0673868	7.04223	5.53793	663	435	1.09228	0.209595	0.127343	0.678619	0.35909	0.444796
TCF3_TEAD4_COM_M08438	Down_NoChange	0.0353479	0.999153	1	11.0251	11.092	279	174	1.14022	0.210124	0.189312	0.677524	0.359812	0.443925
NFAT_COM_M00302	Down_NoChange	0.042916	0.990178	1	11.4698	11.5	232	184	0.87559	0.211232	-0.191673	0.67524	0.361379	0.442037
OTX1_M04419	Down_NoChange	0.00356506	1	1	11.1176	11.1212	34	33	0.72044	0.211256	-0.47305	0.675191	0.361379	0.442037
NFMUE1_M00651	Down_NoChange	0.156746	0.00696573	0.0681048	5.35686	7.36816	255	201	0.880493	0.211481	-0.183617	0.674729	0.361578	0.441798
RFX1_M00626	Down_NoChange	0.0578298	0.998049	1	11.9263	11.716	95	81	0.817822	0.211988	-0.290141	0.673689	0.362074	0.441203
MAFG_M04216	Down_NoChange	0.127875	0.445768	1	10.3368	10.7901	95	81	0.817822	0.211988	-0.290141	0.673689	0.362074	0.441203
MEF2C_M04758	Down_NoChange	0.108858	0.363047	1	11.6129	11.5	155	126	0.856341	0.212327	-0.223743	0.672995	0.362467	0.440731
IRF5_M04017	Down_NoChange	0.184569	0.347569	1	11.1961	11.8913	51	46	0.774814	0.213331	-0.368078	0.670946	0.363622	0.439349
GSX1_M04327	Down_NoChange	0.00724638	1	1	9.33333	9.32609	51	46	0.774814	0.213331	-0.368078	0.670946	0.363622	0.439349
SOX1_M02906	Down_NoChange	0.247229	0.0874097	0.519472	10.3922	10.8696	51	46	0.774814	0.213331	-0.368078	0.670946	0.363622	0.439349
CPHX1_M01478	Down_NoChange	0.0873016	0.937791	1	11.2828	11.375	99	56	1.25067	0.213464	0.322701	0.670675	0.363658	0.439307
CUX1_M00102	Down_NoChange	0.112554	0.998339	1	11.9048	11.6364	21	22	0.668114	0.21357	-0.581834	0.67046	0.363658	0.439307
ESR1_M04738	Down_NoChange	0.0821515	0.35809	1	11.2862	11.4389	283	221	0.888458	0.214267	-0.170625	0.669045	0.364659	0.438114
AR_M01996	Down_NoChange	0.0517091	0.92516	1	10.9401	10.8764	284	178	1.13429	0.214484	0.18179	0.668605	0.364842	0.437896
IRF2_M00063	Down_NoChange	0.0442958	0.997456	1	-8.20571	-8.19149	175	141	0.863479	0.214902	-0.211767	0.66776	0.36526	0.437398
CEBPB_GCM1_COM_M08575	Down_NoChange	0.0956522	0.727816	1	3.49091	3.30435	110	92	0.833493	0.214949	-0.262758	0.667665	0.36526	0.437398
SMAD4_M09004	Down_NoChange	0.0496092	0.999214	1	12.0979	12.0118	143	85	1.19151	0.215665	0.252791	0.66622	0.365997	0.436523
POU2F1_M00342	Down_NoChange	0.109831	0.517124	1	11.8531	12.1059	143	85	1.19151	0.215665	0.252791	0.66622	0.365997	0.436523
TBX1_M04127	Down_NoChange	0.0913399	0.744032	1	-7	-6.67059	144	85	1.20029	0.215712	0.263383	0.666126	0.365997	0.436523
NR1I2_RXRA_COM_M01152	Down_NoChange	0	1	1	11	11	97	82	0.825027	0.216245	-0.277487	0.665054	0.366709	0.435678
NR2F2_M09599	Down_NoChange	0.0610145	0.571637	1	11.5337	11.6503	371	286	0.897942	0.216352	-0.155306	0.664839	0.366709	0.435678
IRF_COM_M08887	Down_NoChange	0.0754546	0.403475	1	11.7093	11.6255	313	243	0.893073	0.21661	-0.16315	0.664321	0.36696	0.435381
IRF8_M00699	Down_NoChange	0.0789775	0.689748	1	2.88701	3.26573	177	143	0.86085	0.217188	-0.216166	0.663164	0.367518	0.434721
HNF4A_M04468	Down_NoChange	0.0662393	0.957969	1	6.51587	6.56731	126	104	0.844189	0.217233	-0.244362	0.663074	0.367518	0.434721
PROP1_M01294	Down_NoChange	0.0717804	0.99577	1	11.7816	11.5918	87	49	1.25512	0.21727	0.327825	0.663	0.367518	0.434721
BHLHE23_M08027	Down_NoChange	0.195652	0.552126	1	11.1957	10.3478	46	23	1.41168	0.217851	0.497413	0.66184	0.368127	0.434002
BHLHE22_M04164	Down_NoChange	0.195652	0.552126	1	11.1957	10.3478	46	23	1.41168	0.217851	0.497413	0.66184	0.368127	0.434002
NFATC3_M07607	Down_NoChange	0	1	1	11	11	264	207	0.885269	0.218302	-0.175812	0.660942	0.368703	0.433324
POU2F1_TBX21_COM_M08409	Down_NoChange	0.261538	0.0736294	0.460276	10.3231	10	65	35	1.31179	0.218622	0.391537	0.660306	0.369056	0.432908
SIX6_M02897	Down_NoChange	0.107143	0.99503	1	11.3571	11.3214	28	28	0.699537	0.218852	-0.515528	0.659849	0.369257	0.432671
NFIB_M04057	Down_NoChange	0.0449418	0.936441	1	6.92453	6.69231	318	247	0.892373	0.21955	-0.164281	0.658467	0.370248	0.431508
CEBP_COM_M00912	Down_NoChange	0.041836	0.999993	1	10.2595	10.1948	131	77	1.20462	0.221137	0.268578	0.655339	0.372735	0.428599
GCM2_TEF_COM_M08711	Down_NoChange	0.140351	0.239906	1	4.47368	5.2	114	95	0.83643	0.222168	-0.257683	0.653318	0.374284	0.426799
YY1_M07370	Down_NoChange	0.237833	1.68113e-07	4.15177e-06	10.5882	11.208	323	250	0.895766	0.222651	-0.158806	0.652375	0.374908	0.426075
RUNX2_M07276	Down_NoChange	0.0519481	0.865747	1	11.2963	11.2468	297	231	0.891901	0.22354	-0.165045	0.650645	0.376215	0.424564
TCF3_M02823	Down_NoChange	0.0660264	0.572111	1	11.7288	11.8178	354	225	1.12028	0.224458	0.163859	0.648865	0.37757	0.423003
ZNF410_M03936	Down_NoChange	0.0972887	0.875078	1	-1.65789	-1.01515	76	66	0.803683	0.225699	-0.315302	0.64647	0.379466	0.420827
FOXF2_M00290	Down_NoChange	0.131589	0.33302	1	11.5373	11.9747	134	79	1.20108	0.226283	0.264332	0.645348	0.379932	0.420295
DBP_M00624	Down_NoChange	0	1	1	10	10	134	79	1.20108	0.226283	0.264332	0.645348	0.379932	0.420295
TCF7L2_M02033	Down_NoChange	0.0267824	1	1	11.6711	11.6028	228	141	1.14784	0.226318	0.198922	0.645281	0.379932	0.420295
SIX1_M07335	Down_NoChange	0.0736305	0.798253	1	11.8922	12.1852	167	135	0.86083	0.227304	-0.2162	0.643393	0.381395	0.418625
CDX2_M01449	Down_NoChange	0.0953177	0.909546	1	11.6196	11.8269	92	52	1.25103	0.228946	0.323116	0.640267	0.383957	0.415718
SOX11_M02795	Down_NoChange	0.0247893	1	1	11.8898	11.8844	254	199	0.8865	0.229264	-0.173807	0.639664	0.384191	0.415453
HNF4A_M02868	Down_NoChange	0.0805949	0.863503	1	11.178	11.5102	118	98	0.839182	0.229316	-0.252944	0.639566	0.384191	0.415453
MSX1_M04404	Down_NoChange	0.0721003	0.995937	1	10.7576	10.5517	66	58	0.794622	0.22962	-0.331659	0.63899	0.384431	0.415182
TP63_M09643	Down_NoChange	0.044955	0.984196	1	11.1602	11.3187	231	182	0.882033	0.22969	-0.181095	0.638858	0.384431	0.415182
GCM1_M04000	Down_NoChange	0.0582353	0.830799	1	10.2745	10.185	255	200	0.885389	0.22994	-0.175617	0.638385	0.384656	0.414927
HOXB2_PITX1_COM_M08501	Down_NoChange	0.0340241	1	1	10.9906	11.082	106	61	1.22931	0.230198	0.297849	0.637898	0.384895	0.414658
HSF1_M07259	Down_NoChange	0.0677319	0.823005	1	11.3862	11.5166	189	151	0.870676	0.230405	-0.199792	0.637508	0.385048	0.414485
BHLHE40_M07078	Down_NoChange	0.097897	0.215837	0.963048	11.814	11.8515	258	202	0.886977	0.232293	-0.173031	0.633964	0.388008	0.411159
IRF8_M01665	Down_NoChange	0	1	1	11	11	105	88	0.831995	0.232499	-0.265353	0.633579	0.388158	0.410991
HSF1_M07459	Down_NoChange	0.0667539	0.832516	1	10.801	10.9079	191	152	0.874286	0.232835	-0.193823	0.632952	0.388261	0.410876
NKX6-1_M01489	Down_NoChange	0.285317	0.0601517	0.390927	11.1897	11.9355	58	31	1.32092	0.23287	0.401543	0.632886	0.388261	0.410876
[truncated: 1,335 more rows]

## Sheet: increased vs. unchanged
Transfac_ID	Regions1_vs_Regions2	kstest-tvalue	kstest-pvalue	kstest_qvalue	Average_Motif_Score_Region1	Average_Motif_Score_Region2	#Matches_Regions1	#Matches_Regions2	OddRatio	Fisher-pvalue	log2(OddRatio)	-log10(Fisher-pvalue)	Fisher-FDR	-log10(Fisher-FDR)
KLF7_M02773	Up_NoChange	0.0634909	0.101045	1	13.7024	13.4	625	880	0.594348	3.36295e-15	-0.75062	14.4733	8.80357e-12	11.0553
KLF9_M09723	Up_NoChange	0.0605686	0.065023	1	16.3877	16.0345	810	1073	0.606551	6.96702e-15	-0.721299	14.157	8.80357e-12	11.0553
SP2_M09658	Up_NoChange	0.0612352	0.068359	1	17.1568	16.6766	778	1039	0.606926	7.92163e-15	-0.720407	14.1012	8.80357e-12	11.0553
SP_COM_M00933	Up_NoChange	0.0619122	0.0776509	1	14.1319	13.8437	728	985	0.607171	1.19391e-14	-0.719825	13.923	9.95124e-12	11.0021
KLF4_M09692	Up_NoChange	0.0550506	0.22032	1	13.6309	13.3492	615	862	0.602179	2.13062e-14	-0.731736	13.6715	1.4207e-11	10.8475
SP1_M00196	Up_NoChange	0.0454374	0.358132	1	14.6059	14.3876	713	965	0.611552	3.56826e-14	-0.709453	13.4475	1.98276e-11	10.7027
SP_COM_M00932	Up_NoChange	0.0479214	0.28553	1	14.31	14.1276	729	980	0.614639	5.25229e-14	-0.702189	13.2797	2.36765e-11	10.6257
SP1_M09765	Up_NoChange	0.0485849	0.285102	1	14.404	14.2142	708	957	0.614631	5.68123e-14	-0.702208	13.2456	2.36765e-11	10.6257
SP4_M07617	Up_NoChange	0.0726796	0.0304168	1	15.115	14.7546	678	925	0.613011	6.58038e-14	-0.706015	13.1817	2.43767e-11	10.613
SP3_M07615	Up_NoChange	0.0738158	0.0217863	1	14.6709	14.3996	714	961	0.61785	1.20699e-13	-0.694671	12.9183	3.69119e-11	10.4328
KLF4_M01588	Up_NoChange	0.0505811	0.284753	1	13.7951	13.6184	649	891	0.614618	1.21785e-13	-0.702238	12.9144	3.69119e-11	10.4328
KLF3_M07460	Up_NoChange	0.0756595	0.0216888	1	13.3427	13.1086	677	921	0.616585	1.33915e-13	-0.697628	12.8732	3.72061e-11	10.4294
SP4_M09005	Up_NoChange	0.0740399	0.0676052	1	13.938	13.6568	516	743	0.603268	2.45489e-13	-0.729129	12.61	6.29585e-11	10.2009
SP1_M07395	Up_NoChange	0.052213	0.204247	1	14.2974	14.1079	723	964	0.62642	5.3854e-13	-0.674798	12.2688	1.2526e-10	9.90219
SP2_M03567	Up_NoChange	0.0521561	0.21684	1	14.9801	14.7656	704	943	0.626604	5.84619e-13	-0.674374	12.2331	1.2526e-10	9.90219
ZNF148_M09834	Up_NoChange	0.0715781	0.0138843	0.903281	16.2864	15.6746	852	1097	0.630907	6.01126e-13	-0.664501	12.221	1.2526e-10	9.90219
SP2_M07129	Up_NoChange	0.0387247	0.528467	1	15.0512	14.9039	761	999	0.634163	1.42947e-12	-0.657074	11.8448	2.80344e-10	9.55231
WT1_M03893	Up_NoChange	0.0666478	0.0616684	1	14.638	14.3109	674	907	0.629989	1.70173e-12	-0.666601	11.7691	3.15198e-10	9.50142
SP1_M03920	Up_NoChange	0.0239647	0.983069	1	13.6614	13.5894	638	867	0.62915	2.20369e-12	-0.668524	11.6568	3.8669e-10	9.41264
ZBTB7B_M01175	Up_NoChange	0.0944027	0.00178996	0.402445	13.8735	13.6575	680	908	0.637298	5.62667e-12	-0.64996	11.2497	9.23261e-10	9.03468
KLF13_M09826	Up_NoChange	0.0535007	0.129189	1	15.6773	15.4221	843	1078	0.643465	5.81538e-12	-0.636066	11.2354	9.23261e-10	9.03468
KLF_COM_M07461	Up_NoChange	0.0642117	0.0802177	1	11.7177	11.6533	673	900	0.637536	6.54017e-12	-0.649421	11.1844	9.6325e-10	9.01626
WT1_M07436	Up_NoChange	0.112049	0.000142175	0.190549	13.5649	13.1455	655	880	0.637251	6.76865e-12	-0.650066	11.1695	9.6325e-10	9.01626
MAZ_M09636	Up_NoChange	0.0790136	0.006145	0.731693	16.9226	16.5387	814	1047	0.644589	6.93401e-12	-0.633549	11.159	9.6325e-10	9.01626
GATA1_TAL1_M07230	Up_NoChange	0.17253	0.0220941	1	11.9722	12.7336	108	229	0.450422	1.73208e-11	-1.15065	10.7614	2.3099e-09	8.63641
KLF1_M07106	Up_NoChange	0.0657861	0.125697	1	12.4705	12.2908	542	753	0.631661	1.80138e-11	-0.662778	10.7444	2.30992e-09	8.6364
ZNF449_M09837	Up_NoChange	0.0380675	0.656178	1	12.8652	12.7328	638	857	0.642144	2.06891e-11	-0.639031	10.6843	2.55472e-09	8.59266
SP2_M03807	Up_NoChange	0.0447957	0.397828	1	15.3252	15.133	695	917	0.647228	2.44473e-11	-0.627654	10.6118	2.91097e-09	8.53596
ASCL2_M02841	Up_NoChange	0.0874225	0.00721851	0.82988	10.7571	10.5729	634	850	0.645377	3.78542e-11	-0.631786	10.4219	4.35193e-09	8.36132
KLF16_M03914	Up_NoChange	0.0438361	0.447691	1	13.5761	13.4165	670	886	0.651457	5.73707e-11	-0.618258	10.2413	6.32741e-09	8.19877
EGR1_M09761	Up_NoChange	0.0773975	0.0140884	0.903281	14.2424	13.848	722	941	0.654637	5.88331e-11	-0.611233	10.2304	6.32741e-09	8.19877
SP_COM_M00931	Up_NoChange	0.0178935	0.999453	1	13.9325	13.9214	711	929	0.654599	6.64151e-11	-0.611317	10.1777	6.91962e-09	8.15992
SALL2_M04595	Up_NoChange	0.10547	0.00122961	0.398448	12.6268	12.5213	568	775	0.643602	6.9014e-11	-0.635759	10.1611	6.97251e-09	8.15661
SP1_M07063	Up_NoChange	0.0258277	0.942457	1	13.9113	13.8571	733	952	0.655913	7.71179e-11	-0.608424	10.1128	7.53769e-09	8.12276
KLF2_M08819	Up_NoChange	0.0855723	0.00995627	0.884278	12.7516	12.5179	624	836	0.648834	7.91299e-11	-0.624079	10.1017	7.53769e-09	8.12276
TFAP2B_M01858	Up_NoChange	0.0742394	0.031655	1	13.6989	13.3634	651	864	0.652354	8.80371e-11	-0.616273	10.0553	8.15321e-09	8.08867
SP4_M02810	Up_NoChange	0.0607458	0.146278	1	13.9541	13.6691	610	819	0.650117	1.02099e-10	-0.621229	9.99098	9.11919e-09	8.04004
TAL1_M09666	Up_NoChange	0.0807344	0.642747	1	12.3089	12.5328	123	244	0.48126	1.03938e-10	-1.05511	9.98323	9.11919e-09	8.04004
KLF3_M03553	Up_NoChange	0.0761161	0.022199	1	13.5793	13.4043	675	888	0.65621	1.38239e-10	-0.607771	9.85937	1.18177e-08	7.92747
KLF5_M07409	Up_NoChange	0.0268441	0.924544	1	14.2041	14.1533	730	946	0.659542	1.4186e-10	-0.600464	9.84814	1.1824e-08	7.92723
SP4_M01273	Up_NoChange	0.0445086	0.412581	1	14.7072	14.6047	690	903	0.658411	1.58505e-10	-0.60294	9.79996	1.28892e-08	7.88978
SP1_M01303	Up_NoChange	0.082316	0.0116547	0.884278	13.6055	12.9402	659	869	0.657699	1.80703e-10	-0.604501	9.74303	1.43444e-08	7.84332
E2F3_M02089	Up_NoChange	0.0216793	0.998652	1	11.9278	11.9061	526	724	0.645174	1.89934e-10	-0.63224	9.7214	1.47265e-08	7.8319
KLF14_M03913	Up_NoChange	0.0461962	0.535493	1	12.1663	11.823	517	712	0.646846	3.04035e-10	-0.628506	9.51708	2.30376e-08	7.63756
TAL1_M09717	Up_NoChange	0.0889775	0.460166	1	12.292	12.624	137	258	0.506765	4.30814e-10	-0.980611	9.36571	3.19185e-08	7.49596
KLF1_M07281	Up_NoChange	0.0662382	0.0834891	1	13.1356	13.012	627	830	0.661563	4.46172e-10	-0.59605	9.3505	3.23378e-08	7.49029
ZNF692_M09734	Up_NoChange	0.0615848	0.0620193	1	13.5166	13.2852	811	1024	0.67084	4.77375e-10	-0.575959	9.32114	3.38632e-08	7.47027
SP1_M07226	Up_NoChange	0.0457669	0.31444	1	14.5733	14.4176	778	989	0.671028	5.24399e-10	-0.575555	9.28034	3.64239e-08	7.43861
ZFX_M01593	Up_NoChange	0.0708905	0.0478613	1	14.2744	13.8445	645	849	0.663448	5.3619e-10	-0.591945	9.27068	3.64828e-08	7.43791
NFYA_M04683	Up_NoChange	0.0845049	0.487568	1	13.0952	13.5037	147	270	0.518848	5.91709e-10	-0.946616	9.22789	3.94552e-08	7.4039
TFAP2A_M01857	Up_NoChange	0.0639796	0.135457	1	11.7699	11.5769	565	761	0.658051	6.72981e-10	-0.603729	9.172	4.37046e-08	7.35947
CNOT3_M01253	Up_NoChange	0.09253	0.0113233	0.884278	13.8932	13.6048	515	706	0.651956	6.81655e-10	-0.617153	9.16644	4.37046e-08	7.35947
NFYA_M02106	Up_NoChange	0.0881817	0.362193	1	12.9401	13.3581	167	296	0.535475	7.03469e-10	-0.901109	9.15276	4.42522e-08	7.35407
NFY_COM_M00775	Up_NoChange	0.0533217	0.949261	1	12.1469	12.2273	143	264	0.516855	7.45552e-10	-0.952168	9.12752	4.53528e-08	7.3434
SP3_M03921	Up_NoChange	0.0191841	0.99882	1	13.0192	12.9739	678	882	0.668782	7.48172e-10	-0.580392	9.126	4.53528e-08	7.3434
KLF4_M07289	Up_NoChange	0.0906596	0.00203014	0.402445	11.4458	11.3019	738	944	0.673859	1.14259e-09	-0.569481	8.94211	6.80249e-08	7.16733
NFY_COM_M00287	Up_NoChange	0.0957875	0.302042	1	13.0962	13.4393	156	280	0.530509	1.23141e-09	-0.914551	8.9096	7.20267e-08	7.14251
TAF1_M04916	Up_NoChange	0.0662677	0.133919	1	11.0228	10.9077	527	715	0.65964	1.5705e-09	-0.600249	8.80396	9.02767e-08	7.04442
SMAD3_M02898	Up_NoChange	0.0549926	0.295022	1	12.7251	12.5751	542	732	0.660786	1.6117e-09	-0.597745	8.79272	9.10747e-08	7.0406
E2F4_M09682	Up_NoChange	0.0443988	0.512947	1	12.9406	12.7327	589	782	0.667732	2.09747e-09	-0.582659	8.6783	1.16549e-07	6.93349
NFYB_M07115	Up_NoChange	0.103268	0.267264	1	12.5141	12.9035	142	259	0.524372	2.17668e-09	-0.931337	8.66221	1.18968e-07	6.92457
E2F8_TFAP2C_COM_M08440	Up_NoChange	0.0925333	0.00506412	0.633327	12.8581	12.2669	606	798	0.672707	3.15702e-09	-0.57195	8.50072	1.69766e-07	6.77015
ELF2_M09606	Up_NoChange	0.0503366	0.334077	1	12.9297	12.8445	612	804	0.673909	3.38955e-09	-0.569374	8.46986	1.79377e-07	6.74623
EGR1_M09603	Up_NoChange	0.0665941	0.03084	1	14.2598	13.9971	839	1043	0.684758	3.64584e-09	-0.546334	8.4382	1.89925e-07	6.72142
KLF3_M01113	Up_NoChange	0.0237684	0.987729	1	12.3977	12.3579	621	813	0.675658	3.76049e-09	-0.565635	8.42476	1.92884e-07	6.7147
NFYA_M09816	Up_NoChange	0.0746325	0.714742	1	12.4046	12.7645	131	242	0.519658	4.733e-09	-0.944366	8.32486	2.39088e-07	6.62144
E2F1_NHLH1_COM_M08690	Up_NoChange	0.119892	0.000267159	0.190549	10.3015	9.46369	534	716	0.670232	5.88567e-09	-0.577268	8.2302	2.92878e-07	6.53331
MAZ_M07297	Up_NoChange	0.0661563	0.0472236	1	13.1979	12.9676	758	956	0.686904	6.03399e-09	-0.54182	8.2194	2.95843e-07	6.52894
TFCP2_M07602	Up_NoChange	0.0330259	0.924583	1	11.2047	11.1506	469	644	0.66112	6.3404e-09	-0.597016	8.19788	3.06361e-07	6.51377
SP1_M02281	Up_NoChange	0.041197	0.446787	1	13.8895	13.7018	778	976	0.68877	6.64628e-09	-0.537906	8.17742	3.16553e-07	6.49955
NFY_COM_M07302	Up_NoChange	0.109137	0.194349	1	12.6309	12.8258	149	264	0.540331	6.74707e-09	-0.888085	8.17088	3.16827e-07	6.49918
KLF5_M07277	Up_NoChange	0.0329884	0.763649	1	13.076	13.0054	724	919	0.687336	7.37132e-09	-0.540913	8.13245	3.41333e-07	6.46682
TFAP2_COM_M00915	Up_NoChange	0.0776498	0.0278199	1	13.0032	12.7878	618	806	0.680727	7.88391e-09	-0.554852	8.10326	3.60068e-07	6.44362
SP4_M03922	Up_NoChange	0.0316868	0.89145	1	9.88927	9.72047	578	762	0.678105	8.87042e-09	-0.560419	8.05206	3.99648e-07	6.39832
MAZ_M00649	Up_NoChange	0.0988555	0.00109523	0.398448	13.3141	13.0242	675	866	0.686278	9.19674e-09	-0.543135	8.03637	4.08826e-07	6.38846
ZBTB33_M03876	Up_NoChange	0.0491669	0.299411	1	13.1609	13.0272	690	882	0.687075	1.02345e-08	-0.541461	7.98993	4.48971e-07	6.34778
EGR1_M07354	Up_NoChange	0.0869291	0.0132289	0.88897	13.7622	13.3202	576	759	0.679097	1.0476e-08	-0.55831	7.9798	4.53597e-07	6.34333
EGR1_EGR2_EGR3_EGR4_COM_M08878	Up_NoChange	0.0988859	0.00245733	0.409636	13.6292	13.1255	596	781	0.680579	1.09139e-08	-0.555165	7.96202	4.66499e-07	6.33115
YBX1_M03805	Up_NoChange	0.0550232	0.897184	1	10.7202	10.7979	168	287	0.558833	1.14604e-08	-0.839511	7.9408	4.83658e-07	6.31546
SP1_SP3_M01219	Up_NoChange	0.114347	0.000189484	0.190549	14.1341	13.6874	619	803	0.686619	1.70218e-08	-0.542418	7.76899	7.09384e-07	6.14912
SP7_M07329	Up_NoChange	0.123324	2.03959e-05	0.0679999	13.3916	13.114	664	851	0.690205	1.77184e-08	-0.534903	7.75158	7.29298e-07	6.13709
NFY_COM_M00209	Up_NoChange	0.0436404	0.999618	1	2.34375	2.54211	96	190	0.490043	1.8403e-08	-1.02902	7.73511	7.48239e-07	6.12596
EGR1_M01873	Up_NoChange	0.10005	0.00217277	0.402445	13.7576	13.3123	594	775	0.685921	2.27509e-08	-0.543886	7.643	9.13874e-07	6.03911
EGR_COM_M00982	Up_NoChange	0.0893826	0.00512892	0.633327	14.7287	14.1641	656	841	0.691753	2.39605e-08	-0.531671	7.6205	9.51004e-07	6.02182
ETF_COM_M07039	Up_NoChange	0.0156146	0.999942	1	13.7903	13.7524	763	953	0.698536	2.73546e-08	-0.517594	7.56297	1.07294e-06	5.96942
ZGPAT_M09739	Up_NoChange	0.0695257	0.0239735	1	12.4505	12.2416	819	1010	0.701678	3.3073e-08	-0.511119	7.48053	1.28216e-06	5.89206
CTCF_M08995	Up_NoChange	0.0773505	0.0369771	1	12.1015	11.9195	581	758	0.688949	3.46421e-08	-0.537531	7.4604	1.32755e-06	5.87695
EGR2_M08806	Up_NoChange	0.0632653	0.124153	1	12.7809	12.6412	607	786	0.691486	3.7994e-08	-0.532228	7.42028	1.43945e-06	5.8418
SP1_M04953	Up_NoChange	0.0460471	0.278793	1	14.4279	14.1977	832	1022	0.703902	4.09559e-08	-0.506554	7.38768	1.52063e-06	5.81798
EGR1_M07208	Up_NoChange	0.0631503	0.0837164	1	14.6207	14.3521	704	889	0.698848	4.10489e-08	-0.516949	7.3867	1.52063e-06	5.81798
EGR1_M04797	Up_NoChange	0.122486	0.000285767	0.190549	8.21022	6.4587	509	678	0.682725	4.90439e-08	-0.550624	7.30942	1.79684e-06	5.74549
DDX20_M09727	Up_NoChange	0.0585141	0.079693	1	12.5882	12.4367	845	1035	0.704626	4.9599e-08	-0.50507	7.30453	1.79742e-06	5.74535
SP1_M00008	Up_NoChange	0.0226189	0.992417	1	12.384	12.4235	638	817	0.697301	5.17464e-08	-0.520147	7.28612	1.84198e-06	5.73471
ZFP281_M01597	Up_NoChange	0.070257	0.0254041	1	13.2241	12.729	790	978	0.703766	5.19335e-08	-0.506832	7.28455	1.84198e-06	5.73471
KLF5_M03814	Up_NoChange	0.0513587	0.224879	1	14.572	14.4837	736	920	0.704184	5.96972e-08	-0.505976	7.22405	2.09506e-06	5.6788
KLF4_M07040	Up_NoChange	0.0634234	0.0784228	1	11.2857	11.1605	714	897	0.702983	6.26225e-08	-0.508438	7.20327	2.17483e-06	5.66258
SP2_M01783	Up_NoChange	0.0393098	0.769183	1	13.2236	13.1581	492	658	0.682301	6.64544e-08	-0.55152	7.17748	2.28411e-06	5.64128
NFIB_M09762	Up_NoChange	0.0428809	0.506718	1	12.02	11.9601	649	828	0.699193	6.73289e-08	-0.516237	7.1718	2.29056e-06	5.64006
KLF12_M03915	Up_NoChange	0.0724285	0.117526	1	11.0432	10.6512	463	625	0.679232	7.26052e-08	-0.558024	7.13903	2.44511e-06	5.6117
EGR_COM_M00807	Up_NoChange	0.0909545	0.00799509	0.884278	13.3087	12.9643	583	756	0.695284	7.39092e-08	-0.524326	7.1313	2.46413e-06	5.60834
POLR3A_M04904	Up_NoChange	0.0319265	0.802003	1	11.8089	11.7708	722	903	0.706827	9.36035e-08	-0.500571	7.02871	3.08984e-06	5.51006
FOS_M07600	Up_NoChange	0.0631369	0.823433	1	11.1039	11.2154	154	260	0.569944	1.05892e-07	-0.811108	6.97514	3.46121e-06	5.46077
PAX5_M00143	Up_NoChange	0.0371822	0.942643	1	1.31657	1.45114	338	481	0.657073	1.12298e-07	-0.605874	6.94963	3.63497e-06	5.4395
GATA2_M09807	Up_NoChange	0.0481151	0.99067	1	12.0794	12.0536	126	224	0.544047	1.21471e-07	-0.878197	6.91553	3.89408e-06	5.4096
ETV1_GCM1_COM_M08312	Up_NoChange	0.0604291	0.203669	1	11.6654	11.4205	544	711	0.695169	1.37559e-07	-0.524564	6.86151	4.36783e-06	5.35973
TEAD2_M00695	Up_NoChange	0.00150742	1	1	11.8905	11.892	539	704	0.696957	1.56163e-07	-0.520858	6.80642	4.91177e-06	5.30876
MEIS1_M07111	Up_NoChange	0.0345361	0.999222	1	11.75	11.8419	180	291	0.593117	1.76648e-07	-0.753611	6.75289	5.50415e-06	5.25931
NFIC_M09640	Up_NoChange	0.0263082	0.998503	1	12.0419	12.0359	358	502	0.665813	1.85316e-07	-0.586811	6.73209	5.72077e-06	5.24255
WT1_M02036	Up_NoChange	0.102428	0.00202935	0.402445	13.7339	13.3693	575	742	0.702493	1.97667e-07	-0.509444	6.70407	6.04607e-06	5.21853
NFY_COM_M00687	Up_NoChange	0.118625	0.152402	1	1.50355	2.82988	141	241	0.565066	2.10566e-07	-0.823509	6.67661	6.38206e-06	5.19504
BCL6B_M02844	Up_NoChange	0.0335382	0.830201	1	12.1721	12.0668	610	779	0.706787	2.34662e-07	-0.500653	6.62956	7.04832e-06	5.15191
UF1H3BETA_M01068	Up_NoChange	0.0797423	0.0115081	0.884278	-10.7566	-12.4677	723	898	0.715592	2.65555e-07	-0.482791	6.57585	7.905e-06	5.1021
NEUROD1_M01288	Up_NoChange	0.0542169	0.453292	1	12.4382	12.3022	429	579	0.686552	3.14094e-07	-0.542559	6.50294	9.26716e-06	5.03305
JUNB_M08926	Up_NoChange	0.033804	0.999995	1	11.3246	11.3024	114	205	0.540088	3.22985e-07	-0.888734	6.49082	9.44589e-06	5.02476
FOS_JUN_COM_M02280	Up_NoChange	0	1	1	12	12	118	210	0.545387	3.35934e-07	-0.874648	6.47375	9.73916e-06	5.01148
RXRA_M04787	Up_NoChange	0.054449	0.312885	1	11.4037	11.5601	545	707	0.703071	3.38926e-07	-0.508258	6.4699	9.7412e-06	5.01139
TFAP2C_M07349	Up_NoChange	0.0400069	0.667334	1	12.2457	12.1361	578	742	0.707697	3.45087e-07	-0.498796	6.46207	9.8335e-06	5.00729
NFY_COM_M00185	Up_NoChange	0.115512	0.220943	1	12.1429	12.3318	126	220	0.555192	3.56499e-07	-0.848941	6.44794	1.00726e-05	4.99686
YBX1_M03862	Up_NoChange	0.205868	0.00118618	0.398448	10.3481	10.6797	135	231	0.565791	3.95867e-07	-0.821659	6.40245	1.10909e-05	4.95503
NFIC_M07300	Up_NoChange	0	1	1	10	10	110	198	0.5405	4.06104e-07	-0.887633	6.39136	1.12829e-05	4.94758
TFAP2_COM_M00189	Up_NoChange	0.0515153	0.405255	1	12.8503	12.7761	521	679	0.703095	4.28807e-07	-0.508208	6.36774	1.18152e-05	4.92756
TFAP2_COM_M00800	Up_NoChange	0.0232406	0.996082	1	13.407	13.3276	543	702	0.70722	4.73485e-07	-0.499769	6.32469	1.29393e-05	4.88809
FOSL1_M03869	Up_NoChange	0.0524366	0.95856	1	11.5616	11.6434	146	244	0.578515	4.84993e-07	-0.789574	6.31426	1.30401e-05	4.88472
JUN_M03538	Up_NoChange	0.0524366	0.95856	1	10.8082	10.8607	146	244	0.578515	4.84993e-07	-0.789574	6.31426	1.30401e-05	4.88472
EGR1_M08996	Up_NoChange	0.0703831	0.0932665	1	13.4436	13.1159	541	699	0.70828	5.49496e-07	-0.497608	6.26004	1.46562e-05	4.83398
FOSL1_M02095	Up_NoChange	0.0758135	0.613058	1	11.6688	11.8716	157	257	0.58983	5.70922e-07	-0.761629	6.24342	1.51068e-05	4.82083
NFYA_M07222	Up_NoChange	0.151899	0.0192674	1	11.3797	12.314	158	258	0.591274	6.04568e-07	-0.758101	6.21855	1.58711e-05	4.79939
ZNF511_M09738	Up_NoChange	0.0218282	0.980605	1	12.0793	12.0547	832	1006	0.72688	6.39301e-07	-0.460211	6.19429	1.66518e-05	4.77854
CCNT2_M04782	Up_NoChange	0.0972733	0.334343	1	12.0408	12.4631	147	244	0.582799	6.61786e-07	-0.77893	6.17928	1.71038e-05	4.76691
GATA1_M09621	Up_NoChange	0.160632	0.0133319	0.88897	11.9539	12.568	152	250	0.587767	6.96405e-07	-0.766684	6.15714	1.78601e-05	4.74812
GATA2_M01877	Up_NoChange	0	1	1	10	10	39	97	0.397865	7.2672e-07	-1.32965	6.13863	1.84953e-05	4.73294
DIDO1_M09724	Up_NoChange	0.0490861	0.200624	1	12.4028	12.2717	864	1038	0.72861	7.8347e-07	-0.456781	6.10598	1.97886e-05	4.70359
SP4_M02914	Up_NoChange	0.0623814	0.416541	1	11.7308	11.6476	338	471	0.675461	8.03934e-07	-0.566056	6.09478	2.00521e-05	4.69784
TBP_M00252	Up_NoChange	0.272948	0.0124761	0.88897	11.6762	11.1702	105	47	2.34997	8.05933e-07	1.23264	6.0937	2.00521e-05	4.69784
KLF11_M01837	Up_NoChange	0.0373308	0.727786	1	12.9038	12.8141	603	764	0.717462	8.61417e-07	-0.479026	6.06479	2.12738e-05	4.67215
JUNB_M03551	Up_NoChange	0.0327442	0.999994	1	11.888	11.9535	125	215	0.564875	9.48622e-07	-0.823996	6.02291	2.32552e-05	4.63348
ZBTB21_M09755	Up_NoChange	0.0693248	0.0196191	1	12.3998	12.1522	873	1045	0.731946	1.09328e-06	-0.450191	5.96127	2.66058e-05	4.57502
RFX1_M09706	Up_NoChange	0.0424867	0.659327	1	12.1103	12.0927	517	669	0.711531	1.14935e-06	-0.491001	5.93955	2.77676e-05	4.55646
GABP_COM_M01258	Up_NoChange	0.107788	0.0409738	1	12.2734	12.6125	278	400	0.660188	1.16512e-06	-0.599051	5.93363	2.79461e-05	4.55368
GATA6_M03216	Up_NoChange	0	1	1	10	10	100	181	0.539679	1.21808e-06	-0.889827	5.91432	2.85991e-05	4.54365
GATA_COM_M00789	Up_NoChange	0	1	1	10	10	100	181	0.539679	1.21808e-06	-0.889827	5.91432	2.85991e-05	4.54365
GATA1_M08765	Up_NoChange	0	1	1	10	10	100	181	0.539679	1.21808e-06	-0.889827	5.91432	2.85991e-05	4.54365
FOS_M03815	Up_NoChange	0.0272831	1	1	10.9726	11.0125	146	240	0.589502	1.30429e-06	-0.762431	5.88463	3.04091e-05	4.517
GATA1_M04713	Up_NoChange	0.0867133	0.551785	1	12.6077	12.4364	130	220	0.574072	1.32229e-06	-0.800696	5.87867	3.04877e-05	4.51588
TFAP2C_M03811	Up_NoChange	0.0728313	0.0948142	1	11.9062	11.7988	501	651	0.710305	1.32595e-06	-0.493489	5.87747	3.04877e-05	4.51588
E2F3_HES7_COM_M08526	Up_NoChange	0.114845	0.00298317	0.473614	12.7976	12.0124	425	566	0.700334	1.48687e-06	-0.513885	5.82773	3.39536e-05	4.46911
E2F3_FOXI1_COM_M08208	Up_NoChange	0.0685437	0.145827	1	11.233	10.8845	485	632	0.710502	1.52135e-06	-0.493089	5.81777	3.45046e-05	4.46212
GATA3_M03997	Up_NoChange	0	1	1	10	10	117	203	0.561303	1.54268e-06	-0.833148	5.81172	3.4752e-05	4.45902
HIC1_M01072	Up_NoChange	0.0677716	0.116727	1	12.488	12.2245	543	695	0.718216	1.55358e-06	-0.47751	5.80867	3.47627e-05	4.45889
ELK4_M07209	Up_NoChange	0.0716713	0.357657	1	12.241	12.5402	278	398	0.664338	1.73281e-06	-0.590011	5.76125	3.85146e-05	4.41437
TRIM28_M01199	Up_NoChange	0.039627	0.688167	1	13.1696	12.9545	572	726	0.721795	1.75376e-06	-0.470339	5.75603	3.87221e-05	4.41204
DPF2_M09760	Up_NoChange	0.0289558	0.850029	1	12.6613	12.567	803	970	0.735135	1.84227e-06	-0.443919	5.73465	4.04087e-05	4.39352
GATA2_M09689	Up_NoChange	0.056297	0.92631	1	12.1149	12.0166	148	241	0.595416	1.86221e-06	-0.74803	5.72997	4.05791e-05	4.3917
JUN_COM_M00926	Up_NoChange	0.0535599	0.978422	1	10.8833	10.9369	120	206	0.567287	1.89643e-06	-0.817849	5.72206	4.10565e-05	4.38662
TFCP2L1_M09719	Up_NoChange	0.0387195	0.985448	1	10.9736	11.0772	227	337	0.645524	2.12959e-06	-0.631457	5.6717	4.58068e-05	4.33907
TCF12_M04931	Up_NoChange	0.0157065	0.999992	1	10.4867	10.5063	639	796	0.730173	2.21276e-06	-0.45369	5.65507	4.72907e-05	4.32522
ELF1_MEIS1_COM_M08377	Up_NoChange	0.0926708	0.550404	1	11.4779	11.6923	113	195	0.565645	2.54601e-06	-0.822031	5.59414	5.40662e-05	4.26707
PBX3_M09781	Up_NoChange	0.033641	0.997982	1	11.5611	11.6231	221	329	0.644615	2.61156e-06	-0.63349	5.5831	5.51072e-05	4.25879
TFAP2A_M07348	Up_NoChange	0.0436176	0.589872	1	11.9511	11.8433	552	702	0.723553	2.77281e-06	-0.466829	5.55708	5.81418e-05	4.23551
GATA1_M07212	Up_NoChange	0.0293974	0.999991	1	12.5212	12.4751	165	261	0.6117	2.81891e-06	-0.709104	5.54992	5.8739e-05	4.23107
JUND_M03552	Up_NoChange	0.0884076	0.421239	1	11.5032	11.68	157	250	0.60879	3.01619e-06	-0.715983	5.52054	6.24595e-05	4.2044
MAZ_M02023	Up_NoChange	0.0794738	0.0110289	0.884278	14.0526	13.5683	741	901	0.739771	3.3072e-06	-0.434849	5.48054	6.8063e-05	4.16709
JUND_M08934	Up_NoChange	0.0300649	1	1	11.7692	11.7236	117	199	0.573865	3.36286e-06	-0.801217	5.47329	6.87839e-05	4.16251
NFE4_M02105	Up_NoChange	0.0817614	0.0293224	1	13.0162	12.7493	557	706	0.72631	3.42107e-06	-0.461343	5.46584	6.93191e-05	4.15915
GATA1_M09688	Up_NoChange	0.0543816	0.934497	1	12.1548	12.1093	155	247	0.608704	3.43205e-06	-0.716187	5.46445	6.93191e-05	4.15915
GATA6_M02757	Up_NoChange	0.0808612	0.734907	1	11.6909	11.8211	110	190	0.565768	3.4514e-06	-0.821718	5.462	6.93191e-05	4.15915
ETV6_M03985	Up_NoChange	0.0287122	0.999899	1	12.1376	12.2099	218	324	0.646499	3.55984e-06	-0.62928	5.44857	7.10689e-05	4.14832
ZNF148_M07397	Up_NoChange	0.0680201	0.0630603	1	14.4132	14.0024	668	823	0.737877	4.25876e-06	-0.438548	5.37072	8.45161e-05	4.07306
GATA4_M03998	Up_NoChange	0	1	1	10	10	117	198	0.577085	4.33146e-06	-0.793144	5.36337	8.54502e-05	4.06829
NRF1_M07052	Up_NoChange	0.0909731	0.0405905	1	13.4089	12.9647	406	539	0.70705	4.37291e-06	-0.500116	5.35923	8.57605e-05	4.06671
FOSL1_M01267	Up_NoChange	0.0988431	0.30901	1	11.9669	12.0705	151	241	0.608496	4.44108e-06	-0.71668	5.35251	8.65881e-05	4.06254
TFAP2A_TFAP2B_TFAP2C_TFAP2D_COM_M08867	Up_NoChange	0.0513923	0.393374	1	11.7278	11.6423	540	685	0.72871	4.70688e-06	-0.456583	5.32727	9.12368e-05	4.03983
CTCFL_M09769	Up_NoChange	0.0451404	0.52227	1	11.9809	12.148	575	723	0.731904	4.73456e-06	-0.450274	5.32472	9.12429e-05	4.0398
ETV1_M09611	Up_NoChange	0.0620879	0.160211	1	12.9259	13.1923	580	728	0.732967	4.94731e-06	-0.44818	5.30563	9.45766e-05	4.02422
FLI1_M09685	Up_NoChange	0.0557234	0.44655	1	12.0604	12.3199	414	547	0.710197	4.96428e-06	-0.493709	5.30414	9.45766e-05	4.02422
GATA6_M09771	Up_NoChange	0.0299417	0.999999	1	12.1029	12.1351	136	222	0.596447	5.08104e-06	-0.745534	5.29405	9.59804e-05	4.01782
JUN_COM_M00517	Up_NoChange	0.0365933	0.999185	1	11.816	11.8941	163	255	0.619954	5.09554e-06	-0.689767	5.29281	9.59804e-05	4.01782
SP8_M03923	Up_NoChange	0.0168091	0.999968	1	12.9968	12.9717	626	777	0.73716	5.17127e-06	-0.43995	5.2864	9.68596e-05	4.01386
TFAP2C_M00470	Up_NoChange	0.0596202	0.257756	1	11.7485	11.6522	505	647	0.724543	5.23815e-06	-0.464857	5.28082	9.75642e-05	4.01071
HNF4A_M07215	Up_NoChange	0.0617508	0.785567	1	11.337	11.5126	181	277	0.632066	5.76748e-06	-0.661853	5.23901	0.000106827	3.97132
EBF1_M04924	Up_NoChange	0.0454112	0.504724	1	11.1316	11.0314	585	732	0.735596	6.03878e-06	-0.443014	5.21905	0.000111234	3.95376
NF1_COM_M07363	Up_NoChange	0.00966037	1	1	9.4218	9.41214	211	313	0.649383	6.36084e-06	-0.622858	5.19649	0.000116522	3.93359
BCLAF1_M04704	Up_NoChange	0.127841	0.0296891	1	12.0806	12.5032	211	312	0.651852	6.39808e-06	-0.617384	5.19395	0.000116564	3.93344
E2F1_M00938	Up_NoChange	0.072763	0.143445	1	12.4884	12.1788	432	565	0.716908	6.50847e-06	-0.48014	5.18652	0.00011733	3.93059
E2F1_M07206	Up_NoChange	0.0521355	0.677377	1	13.9722	13.8514	324	444	0.693042	6.51051e-06	-0.528985	5.18638	0.00011733	3.93059
CTCF_M08911	Up_NoChange	0.0488254	0.519193	1	12.1718	12.4099	489	627	0.726705	7.092e-06	-0.460558	5.14923	0.000127122	3.89578
GATA2_M09622	Up_NoChange	0.020144	1	1	12.1656	12.1748	157	246	0.620109	7.5145e-06	-0.689406	5.1241	0.000133975	3.87298
GABPB_COM_M01876	Up_NoChange	0.0497526	0.747132	1	12.2571	12.3464	315	433	0.691996	7.68269e-06	-0.531164	5.11449	0.000136245	3.86568
BACH1_M00495	Up_NoChange	0.0752415	0.681161	1	7.95139	8.8913	144	230	0.609493	7.81352e-06	-0.714318	5.10715	0.000137832	3.86065
ELF1_M04714	Up_NoChange	0.0790198	0.392111	1	11.5258	11.9363	213	314	0.653811	8.35567e-06	-0.613054	5.07802	0.00014662	3.83381
TFAP2A_M00469	Up_NoChange	0.0419585	0.691428	1	11.0336	10.955	506	645	0.729814	8.55185e-06	-0.454399	5.06794	0.000149277	3.82601
SP2_M04932	Up_NoChange	0.015945	1	1	4.75281	4.75574	356	479	0.703707	8.65333e-06	-0.506953	5.06282	0.000150261	3.82315
JUNB_M09631	Up_NoChange	0.101987	0.156751	1	11.7	11.9899	200	297	0.650762	9.78315e-06	-0.619798	5.00952	0.000169	3.77211
CTCF_M01200	Up_NoChange	0.048841	0.422521	1	11.7983	12.0028	575	718	0.739903	1.02899e-05	-0.434592	4.98759	0.000176838	3.75242
NRF1_M09641	Up_NoChange	0.0412807	0.780583	1	12.5226	12.2234	442	573	0.723964	1.03925e-05	-0.46601	4.98328	0.000177445	3.75094
NFIB_M07051	Up_NoChange	0.0300218	0.995693	1	12.0623	12.1484	321	438	0.697444	1.04317e-05	-0.519851	4.98164	0.000177445	3.75094
GCM1_SPDEF_COM_M08323	Up_NoChange	0.0666384	0.196569	1	10.8224	10.5772	456	589	0.725129	1.05772e-05	-0.46369	4.97563	0.000179007	3.74713
SP5_M07310	Up_NoChange	0.0366881	0.772758	1	-4.43005	-4.70083	579	722	0.740745	1.06355e-05	-0.432951	4.97324	0.000179085	3.74694
FOS_M03866	Up_NoChange	0.117418	0.117908	1	11.697	11.9724	165	254	0.631098	1.08507e-05	-0.664064	4.96454	0.00018179	3.74043
HES7_TFAP2C_COM_M08662	Up_NoChange	0.109274	0.00183997	0.402445	12.9748	12.4388	516	654	0.734162	1.1104e-05	-0.44583	4.95452	0.000184183	3.73475
EGR3_M08877	Up_NoChange	0.0550992	0.336491	1	12.9922	12.8471	516	654	0.734162	1.1104e-05	-0.44583	4.95452	0.000184183	3.73475
KLF2_M07261	Up_NoChange	0.0664484	0.0794118	1	13.0427	12.8466	655	802	0.74823	1.32511e-05	-0.418446	4.87775	0.000218709	3.66013
RAD21_M09748	Up_NoChange	0.0504234	0.475555	1	11.9898	12.1837	492	626	0.73437	1.38145e-05	-0.445421	4.85966	0.000226884	3.6442
NR2F6_M08805	Up_NoChange	0.0583515	0.747854	1	11.5112	11.613	223	323	0.665688	1.40879e-05	-0.587082	4.85115	0.00023024	3.63782
FOSL2_M09616	Up_NoChange	0.115028	0.173561	1	12.6803	12.9697	147	231	0.620173	1.43072e-05	-0.689257	4.84445	0.000231554	3.63535
GATA2_M07213	Up_NoChange	0.0674088	0.795451	1	12.3741	12.2251	147	231	0.620173	1.43072e-05	-0.689257	4.84445	0.000231554	3.63535
GABPB1_M09843	Up_NoChange	0.0555492	0.461083	1	12.0122	12.1888	409	535	0.720971	1.47432e-05	-0.471987	4.83141	0.000237458	3.62441
EGR1_M02744	Up_NoChange	0.0831727	0.0281894	1	13.1136	12.7763	546	684	0.741592	1.48349e-05	-0.431302	4.82872	0.000237786	3.62381
E2F4_M04823	Up_NoChange	0.0697247	0.144627	1	12.8882	12.7129	474	606	0.732533	1.53927e-05	-0.449034	4.81269	0.000245547	3.60987
NFIA_M07411	Up_NoChange	0.0516713	0.814211	1	9.22134	9.4958	253	357	0.681202	1.55993e-05	-0.553845	4.80689	0.000247512	3.6064
KLF15_M01714	Up_NoChange	0.0444156	0.509483	1	13.491	13.2745	611	754	0.747037	1.56644e-05	-0.420748	4.80509	0.000247512	3.6064
ZBED6_M01598	Up_NoChange	0.0341872	0.958376	1	11.945	11.9385	382	504	0.717462	1.59945e-05	-0.479026	4.79603	0.000251536	3.5994
ETS1_M00743	Up_NoChange	0.04702	0.89801	1	12.6774	12.641	248	351	0.679648	1.64171e-05	-0.55714	4.7847	0.00025697	3.59012
FLI1_M09613	Up_NoChange	0.0375307	0.927025	1	12.4808	12.5806	364	484	0.713305	1.65892e-05	-0.487409	4.78017	0.00025845	3.58762
BACH1_M07374	Up_NoChange	0.0954955	0.530992	1	11.027	10.7081	111	185	0.588286	1.67617e-05	-0.76541	4.77568	0.000259923	3.58515
NRF2_M00108	Up_NoChange	0.0922373	0.134001	1	11.9064	12.1367	267	373	0.686981	1.85102e-05	-0.541658	4.73259	0.000285708	3.54408
JUN_COM_M00925	Up_NoChange	0.117596	0.171931	1	10.8652	10.9505	141	222	0.62008	2.10123e-05	-0.689474	4.67753	0.000322834	3.49102
MYB_MYBL2_COM_M00913	Up_NoChange	0.00167681	1	1	9.47423	9.4759	97	166	0.574588	2.33193e-05	-0.7994	4.63228	0.000356636	3.44778
FOSB_M09614	Up_NoChange	0.106883	0.223268	1	12.2662	12.7975	154	237	0.633553	2.45995e-05	-0.658463	4.60907	0.000374496	3.42655
TFDP1_M09789	Up_NoChange	0.0595304	0.355286	1	12.1557	11.9617	424	548	0.730261	2.49758e-05	-0.453516	4.60248	0.000378497	3.42194
ELK1_M00007	Up_NoChange	0.0762646	0.574651	1	3.35882	4.39689	170	257	0.64332	2.51784e-05	-0.636392	4.59897	0.000379841	3.4204
HNF4A_M03828	Up_NoChange	0.0316704	0.999722	1	11.4774	11.5808	199	291	0.662819	2.59187e-05	-0.593313	4.58639	0.000389248	3.40977
ETV5_TCF3_COM_M08571	Up_NoChange	0.0894679	0.0283981	1	11.8565	11.5395	467	595	0.737402	2.64158e-05	-0.439477	4.57814	0.000394934	3.40348
FLI1_M02038	Up_NoChange	0.0535032	0.942944	1	11.9682	12.1042	157	240	0.637794	2.80064e-05	-0.648838	4.55274	0.000416845	3.38003
JUN_M00199	Up_NoChange	0.0694664	0.825337	1	12.3798	12.4903	129	206	0.612839	2.86839e-05	-0.70642	4.54236	0.000425032	3.37158
ETV2_M01988	Up_NoChange	0.0410126	0.997728	1	11.6351	11.7205	148	229	0.630909	2.91032e-05	-0.664496	4.53606	0.000428162	3.36839
ELK1_M00025	Up_NoChange	0.0830539	0.415717	1	11.7838	11.9672	185	274	0.655728	2.9152e-05	-0.608831	4.53533	0.000428162	3.36839
CARF_M07447	Up_NoChange	0.0754682	0.514767	1	8.84974	8.57597	193	283	0.661852	3.14883e-05	-0.595419	4.50185	0.000459534	3.33768
JUN_M00174	Up_NoChange	0.140489	0.0358645	1	11.2545	11.4659	165	249	0.645622	3.15637e-05	-0.631238	4.50081	0.000459534	3.33768
ELK4_M02058	Up_NoChange	0.0758488	0.61883	1	12.1937	12.3868	160	243	0.641929	3.17645e-05	-0.639514	4.49806	0.000460447	3.33682
SMAD3_M00701	Up_NoChange	0.0786267	0.64534	1	12.1206	12.1273	141	220	0.626423	3.27904e-05	-0.674791	4.48425	0.000473261	3.3249
ZIC3_M04594	Up_NoChange	0.053867	0.520501	1	12.201	12.0155	398	517	0.729777	3.30983e-05	-0.454472	4.48019	0.000475645	3.32272
COUPTF_COM_M01036	Up_NoChange	0.0443015	0.623871	1	11.9196	11.9266	510	640	0.74614	3.53271e-05	-0.422482	4.45189	0.000504003	3.29757
GATA1_M00346	Up_NoChange	0.0881948	0.737088	1	12.1087	12.1709	92	158	0.573527	3.54037e-05	-0.802067	4.45095	0.000504003	3.29757
ELF1_M07417	Up_NoChange	0.012521	1	1	12.2432	12.2395	403	522	0.731738	3.55251e-05	-0.450601	4.44946	0.000504003	3.29757
FOSL1_M09686	Up_NoChange	0.101824	0.274845	1	12.4481	12.8553	154	235	0.639673	3.77791e-05	-0.644594	4.42275	0.00053371	3.27269
HINFP_M03909	Up_NoChange	0.0771638	0.11149	1	-8.76887	-10.0771	424	545	0.735805	3.98663e-05	-0.442605	4.39939	0.00056082	3.25118
GCM1_NHLH1_COM_M08705	Up_NoChange	0.0216991	0.998443	1	11.6661	11.5974	560	693	0.75305	4.03379e-05	-0.409182	4.39429	0.00056507	3.2479
TFAP2A_M01045	Up_NoChange	0.0461538	0.673724	1	12.3217	12.2145	429	550	0.737575	4.24303e-05	-0.439138	4.37232	0.000591894	3.22776
WT1_M01118	Up_NoChange	0.0587062	0.176469	1	11.2054	11.1182	633	770	0.760515	4.2863e-05	-0.394951	4.36792	0.000595439	3.22516
FLI1_M07089	Up_NoChange	0.0843381	0.107744	1	12.0873	12.3555	355	467	0.725013	4.53459e-05	-0.463921	4.34346	0.000627316	3.20251
OLIG2_M09703	Up_NoChange	0.0855727	0.0690146	1	12.1471	11.8938	401	518	0.734777	4.72138e-05	-0.444622	4.32593	0.000650458	3.18678
CTCF_M03895	Up_NoChange	0.123811	0.0393099	1	6.51643	7.77632	213	304	0.679341	4.88371e-05	-0.557792	4.31125	0.000670053	3.17389
ZNF282_M08990	Up_NoChange	0.0309859	0.92018	1	12.2606	12.14	568	700	0.756436	4.94295e-05	-0.40271	4.30601	0.000675401	3.17044
ETS_COM_M08881	Up_NoChange	0.0739274	0.228639	1	10.883	11.0376	342	452	0.722863	5.05282e-05	-0.468206	4.29647	0.000686992	3.16305
EGR2_M07086	Up_NoChange	0.0691563	0.0758732	1	13.5619	13.3445	614	749	0.760463	5.06899e-05	-0.39505	4.29508	0.000686992	3.16305
CTCF_M09681	Up_NoChange	0.0455064	0.559872	1	11.2812	11.6156	537	666	0.754562	5.18407e-05	-0.406289	4.28533	0.000699745	3.15506
JUN_M07102	Up_NoChange	0.0947519	0.445492	1	12.6591	12.6329	132	207	0.624739	5.21118e-05	-0.678675	4.28306	0.000700568	3.15455
GATA3_M07214	Up_NoChange	0.0277916	1	1	12.9106	12.9133	123	196	0.615562	5.26689e-05	-0.700024	4.27845	0.000702392	3.15342
GATA5_M02756	Up_NoChange	0.100091	0.416051	1	12.2358	11.8878	123	196	0.615562	5.26689e-05	-0.700024	4.27845	0.000702392	3.15342
TFCP2L1_M01592	Up_NoChange	0.0730473	0.420834	1	11.5123	11.7088	244	340	0.69332	5.34968e-05	-0.528407	4.27167	0.000710167	3.14864
EGR3_M03898	Up_NoChange	0.0573114	0.304894	1	9.97633	9.68562	507	633	0.752271	5.36779e-05	-0.410676	4.2702	0.000710167	3.14864
ELF3_M01977	Up_NoChange	0.0254843	0.999999	1	11.2941	11.2857	187	273	0.666385	5.67104e-05	-0.585572	4.24634	0.000744461	3.12816
TFAP2B_M02924	Up_NoChange	0.0386751	0.994785	1	11.2746	11.3107	193	280	0.670117	5.67166e-05	-0.577515	4.24629	0.000744461	3.12816
RFX3_M09732	Up_NoChange	0.0242711	0.995457	1	11.325	11.3835	517	644	0.753109	5.83302e-05	-0.409069	4.23411	0.000762639	3.11768
FOSL1_M07091	Up_NoChange	0.145928	0.0614363	1	12.6846	13.2108	130	204	0.624684	5.91754e-05	-0.678802	4.22786	0.000770667	3.11313
RUNX3_M09654	Up_NoChange	0.0276483	1	1	12.2069	12.1441	145	222	0.63908	6.04271e-05	-0.645932	4.21877	0.000783906	3.10574
FOXN4_M04646	Up_NoChange	0.0914448	0.0709658	1	12.0232	11.7401	345	454	0.7264	6.23614e-05	-0.461164	4.20508	0.000805864	3.09374
ETS1_M01986	Up_NoChange	0.0531411	0.933235	1	11.7083	11.8755	168	249	0.658464	6.558e-05	-0.602824	4.18323	0.000844184	3.07356
ETV2_M02067	Up_NoChange	0.0943893	0.368427	1	11.3072	11.4978	153	231	0.647635	6.81311e-05	-0.626747	4.16665	0.00087365	3.05866
TFAP4_M01860	Up_NoChange	0.0189537	0.999979	1	11.8136	11.8114	472	594	0.749604	6.8413e-05	-0.415799	4.16486	0.000873904	3.05854
EGR2_M03897	Up_NoChange	0.075756	0.101015	1	11.6928	11.4111	459	579	0.749293	6.97173e-05	-0.416398	4.15666	0.000887166	3.052
CREB3_M09729	Up_NoChange	0.0302961	0.865839	1	11.7066	11.6371	709	846	0.771474	7.08003e-05	-0.374311	4.14996	0.000897522	3.04696
HIC1_M01073	Up_NoChange	0.0383636	0.786575	1	12.7074	12.5476	516	641	0.756323	7.70148e-05	-0.402926	4.11343	0.000972604	3.01206
NFIA_NFIB_NFIC_COM_M07364	Up_NoChange	0	1	1	10	10	71	127	0.553714	7.75062e-05	-0.852787	4.11066	0.000975116	3.01094
CTCF_M09744	Up_NoChange	0.0572786	0.295004	1	11.9517	12.1835	518	643	0.756826	7.83222e-05	-0.401966	4.10612	0.000975726	3.01067
ELF3_M01214	Up_NoChange	0.0495127	0.9458	1	11.6595	11.5836	185	269	0.669859	7.84327e-05	-0.578071	4.1055	0.000975726	3.01067
ELF3_M02055	Up_NoChange	0.0495127	0.9458	1	11.6595	11.5836	185	269	0.669859	7.84327e-05	-0.578071	4.1055	0.000975726	3.01067
ETV3_M01990	Up_NoChange	0.0771619	0.7085	1	11.7955	11.8976	132	205	0.63154	8.08107e-05	-0.663054	4.09253	0.00100157	2.99932
NHLH2_M03575	Up_NoChange	0.0706574	0.862997	1	10.7018	10.7802	114	182	0.616167	8.23619e-05	-0.698607	4.08427	0.00101702	2.99267
ERF_NHLH1_COM_M08244	Up_NoChange	0.0378151	0.982394	1	8.42353	8.26286	255	350	0.704143	8.29863e-05	-0.50606	4.08099	0.00102095	2.991
EHF_M02745	Up_NoChange	0.0403493	0.9967	1	11.9329	11.9918	164	243	0.659447	8.46557e-05	-0.600671	4.07234	0.00103765	2.98395
SMC3_M04854	Up_NoChange	0.0372941	0.735019	1	11.1184	11.187	608	738	0.767579	8.55853e-05	-0.381613	4.0676	0.00104521	2.9808
ETS2_M08759	Up_NoChange	0.118453	0.0896897	1	12.0275	12.4717	182	265	0.669361	8.64116e-05	-0.579144	4.06343	0.00105145	2.97821
ETV5_M01992	Up_NoChange	0.0471887	0.986452	1	11.8591	11.8756	149	225	0.648288	8.7943e-05	-0.625293	4.0558	0.00106619	2.97217
GTF3C2_M04863	Up_NoChange	0.0270349	0.983861	1	2.33527	2.22969	516	640	0.758065	8.87412e-05	-0.399607	4.05187	0.00107136	2.97006
CTCF_M01259	Up_NoChange	0.0641664	0.268648	1	11.7243	11.9118	428	544	0.746576	8.90125e-05	-0.421639	4.05055	0.00107136	2.97006
TFAP2C_M04153	Up_NoChange	0.0905299	0.0811939	1	12.5562	12.1036	338	444	0.729248	8.97612e-05	-0.455519	4.04691	0.00107649	2.96799
ATF3_M04744	Up_NoChange	0.0796994	0.113489	1	12.3924	11.9073	395	507	0.742136	9.36289e-05	-0.430245	4.02859	0.00111885	2.95123
HNF4A_M01031	Up_NoChange	0.043694	0.987731	1	11.4971	11.563	173	254	0.664667	9.48658e-05	-0.589296	4.02289	0.00112848	2.94751
ELF4_M03968	Up_NoChange	0.0605889	0.804634	1	10.6216	10.847	185	268	0.672749	9.51115e-05	-0.57186	4.02177	0.00112848	2.94751
BACH2_M00490	Up_NoChange	0.112595	0.201863	1	11.8562	12.2851	146	221	0.647121	9.59614e-05	-0.627893	4.0179	0.00113452	2.94519
SPI1_M00658	Up_NoChange	0.0432705	0.9028	1	11.8378	11.7929	296	396	0.71954	9.76689e-05	-0.474853	4.01024	0.00115063	2.93906
ETS1_M02063	Up_NoChange	0.0615957	0.815614	1	11.7931	11.9137	174	255	0.665878	9.80965e-05	-0.58667	4.00835	0.0011516	2.9387
KLF9_M09774	Up_NoChange	0.0132715	1	1	12.1085	12.1421	636	767	0.770739	9.95391e-05	-0.375686	4.00201	0.00116443	2.93389
FOS_M09617	Up_NoChange	0.0890789	0.466159	1	12.5918	12.982	147	222	0.648611	9.98929e-05	-0.624575	4.00047	0.00116449	2.93387
ETV1_M02065	Up_NoChange	0.0857622	0.426497	1	11.2924	11.4382	171	251	0.665236	0.000107942	-0.588062	3.96681	0.00125289	2.90209
ZNF740_M03939	Up_NoChange	0.104897	0.00127024	0.398448	11.7724	11.2973	602	730	0.769802	0.000108228	-0.377441	3.96566	0.00125289	2.90209
BACH1_M08756	Up_NoChange	0.0347287	0.999975	1	12.0543	12.185	129	200	0.633343	0.000108957	-0.658941	3.96274	0.00125696	2.90068
SP3_M00665	Up_NoChange	0.0282828	0.994555	1	5.99221	6.00202	385	495	0.742109	0.000111078	-0.430297	3.95437	0.00127701	2.8938
SIRT6_M01797	Up_NoChange	0.0122918	1	1	11.2139	11.2016	173	253	0.667678	0.000115361	-0.582776	3.93794	0.0013217	2.87887
FOSL1_M09615	Up_NoChange	0.120817	0.132216	1	12.5762	13	151	226	0.654438	0.000116811	-0.611672	3.93252	0.00133373	2.87493
ZBTB7B_M02826	Up_NoChange	0.0331675	0.99999	1	11.5707	11.5672	198	134	1.56339	0.000118498	0.644678	3.92629	0.00134837	2.87019
ERG_M03975	Up_NoChange	0.0892266	0.426891	1	11.9108	12.1588	157	233	0.659579	0.000119544	-0.600383	3.92247	0.00135565	2.86785
GATA3_M09623	Up_NoChange	0.157126	0.0298199	1	11.5766	11.378	137	209	0.643243	0.000124286	-0.636564	3.90558	0.00140464	2.85243
PATZ1_M00491	Up_NoChange	0.0600475	0.17674	1	12.5858	12.3179	606	733	0.772195	0.00012685	-0.372963	3.89671	0.00142878	2.84504
NKX2-5_M07116	Up_NoChange	0.0503096	0.9847	1	11.7669	11.9069	133	204	0.640152	0.000129715	-0.643514	3.88701	0.00145613	2.8368
CTCF_M09602	Up_NoChange	0.0582008	0.333753	1	11.2291	11.6421	467	584	0.757203	0.00013375	-0.401248	3.87371	0.00149638	2.82496
FOSL2_M08914	Up_NoChange	0.0583319	0.953852	1	9.67742	9.73575	124	193	0.631609	0.000134225	-0.662896	3.87217	0.00149668	2.82487
RUNX1_M07242	Up_NoChange	0.0398484	0.995445	1	11.7416	11.7364	178	258	0.673616	0.000135523	-0.570002	3.86799	0.00150611	2.82214
EGR1_M04506	Up_NoChange	0.0817379	0.0352221	1	9.40111	8.80241	541	663	0.767513	0.000142467	-0.381737	3.84629	0.00157433	2.8029
ETV4_M02066	Up_NoChange	0.0713767	0.694312	1	11.6667	11.8151	162	238	0.666246	0.000143078	-0.585873	3.84443	0.00157433	2.8029
ETV4_M01991	Up_NoChange	0.0713767	0.694312	1	11.6667	11.8151	162	238	0.666246	0.000143078	-0.585873	3.84443	0.00157433	2.8029
FLI1_M02073	Up_NoChange	0.086758	0.506517	1	11.7671	11.8858	146	219	0.653768	0.000144922	-0.613149	3.83887	0.00158504	2.79996
ELF1_M09605	Up_NoChange	0.064143	0.34597	1	12.1078	12.3766	371	478	0.742341	0.000145002	-0.429846	3.83863	0.00158504	2.79996
E2F1_M08874	Up_NoChange	0.0358477	0.908119	1	11.46	11.4	437	550	0.755289	0.000151992	-0.404899	3.81818	0.00165602	2.78094
ELK4_M01167	Up_NoChange	0.106299	0.330869	1	11.8189	12.199	127	196	0.636971	0.000153356	-0.6507	3.8143	0.00165777	2.78048
ELK1_HOXA1_COM_M08451	Up_NoChange	0.0794329	0.67734	1	9.68182	10.0446	132	202	0.641995	0.00015363	-0.639366	3.81352	0.00165777	2.78048
BATF_JUN_M07076	Up_NoChange	0.0767127	0.795104	1	12.2566	12.2472	113	178	0.625526	0.000153823	-0.676858	3.81298	0.00165777	2.78048
ZNF148_M01816	Up_NoChange	0.0698292	0.0536856	1	12.9955	12.736	673	803	0.777962	0.000154142	-0.362228	3.81208	0.00165777	2.78048
ELF2_M01976	Up_NoChange	0.0322394	0.999942	1	11.9152	11.9627	165	241	0.670113	0.000158709	-0.577524	3.7994	0.0017014	2.76919
FOSL2_JUN_COM_M08940	Up_NoChange	0.0831572	0.633978	1	12.2636	12.5101	129	198	0.640454	0.00016716	-0.642833	3.77687	0.00178625	2.74806
MYB_M09696	Up_NoChange	0.114268	0.343034	1	11.6226	11.574	106	169	0.618738	0.000168851	-0.692599	3.7725	0.00179856	2.74508
ETV1_M01987	Up_NoChange	0.104688	0.281083	1	11.669	11.7373	145	217	0.655651	0.000170956	-0.609	3.76712	0.00181518	2.74108
E2F4_M07084	Up_NoChange	0.046847	0.652147	1	12.9931	12.8867	435	547	0.756531	0.00017164	-0.402529	3.76538	0.00181666	2.74073
RFX2_M09651	Up_NoChange	0.0564179	0.426999	1	10.7647	11.1138	425	536	0.755079	0.000178088	-0.405301	3.74937	0.00187894	2.72609
POU3F2_M04078	Up_NoChange	0.103175	0.832321	1	11.1224	11.2222	98	54	1.89495	0.000181641	0.92216	3.74079	0.00191038	2.71888
HNF4G_M09627	Up_NoChange	0.0767936	0.597944	1	11.25	11.4895	164	239	0.672017	0.000186274	-0.57343	3.72985	0.00195197	2.70953
CTCF_M07249	Up_NoChange	0.0200044	0.999496	1	12.3505	12.434	582	705	0.774425	0.000186766	-0.368803	3.7287	0.00195197	2.70953
TBX5_M07475	Up_NoChange	0.0654866	0.174205	1	12.6339	12.4464	508	625	0.768425	0.000191726	-0.380024	3.71732	0.00199755	2.6995
CDX_COM_M07378	Up_NoChange	0	1	1	10	10	91	49	1.93685	0.000198609	0.953712	3.702	0.00206281	2.68554
NKX2-8_M04412	Up_NoChange	0.0674312	0.992882	1	11.1333	11.156	60	109	0.547263	0.000204752	-0.869694	3.68877	0.00212001	2.67366
TFAP2A_M04147	Up_NoChange	0.0620349	0.344264	1	12.2943	12.1634	401	508	0.754321	0.000210378	-0.40675	3.677	0.00217152	2.66324
ETV5_HES7_COM_M08700	Up_NoChange	0.077009	0.103513	1	12.6222	12.3363	442	553	0.760713	0.000212272	-0.394576	3.67311	0.00218431	2.66069
ELF2_M02054	Up_NoChange	0.0748462	0.553824	1	11.9412	12.0602	187	266	0.686705	0.00021411	-0.542238	3.66936	0.00219195	2.65917
PBX1_M01967	Up_NoChange	0.0418919	0.999408	1	11.7917	11.8	120	185	0.639104	0.00021433	-0.645877	3.66892	0.00219195	2.65917
ZBTB7A_M09821	Up_NoChange	0.0892716	0.0520212	1	11.7965	12.1843	403	510	0.755065	0.000215301	-0.405327	3.66695	0.00219515	2.65854
ELK1_EOMES_COM_M08213	Up_NoChange	0.0663558	0.852467	1	11.5588	11.761	136	205	0.652109	0.000222558	-0.616815	3.65256	0.00226135	2.64563
RUNX1_M08865	Up_NoChange	0.0404315	0.982034	1	11.7444	11.8279	223	308	0.704379	0.000223613	-0.505576	3.6505	0.00226135	2.64563
ZBTB2_M07343	Up_NoChange	0.0261624	0.997939	1	12.4264	12.396	394	500	0.753673	0.000223829	-0.407989	3.65008	0.00226135	2.64563
ELK1_M03970	Up_NoChange	0.117113	0.167965	1	11.6599	12.0963	147	218	0.662004	0.000225239	-0.595088	3.64736	0.0022677	2.64441
EHF_M03965	Up_NoChange	0.030744	0.999983	1	11.2988	11.2101	164	238	0.675225	0.000225818	-0.56656	3.64624	0.0022677	2.64441
PBX2_M09780	Up_NoChange	0.087288	0.722011	1	11.7475	11.7987	99	159	0.615261	0.000231088	-0.70073	3.63622	0.00230991	2.6364
NFE2_M04685	Up_NoChange	0.0377901	0.999094	1	12.3396	12.3276	159	232	0.671989	0.000231735	-0.57349	3.63501	0.00230991	2.6364
E2F3_M07083	Up_NoChange	0.0594489	0.294331	1	13.249	13.4748	482	596	0.766998	0.0002321	-0.382705	3.63432	0.00230991	2.6364
SREBF1_M01173	Up_NoChange	0.101479	0.010528	0.884278	11.469	11.2647	452	563	0.763848	0.000234109	-0.388643	3.63058	0.00231856	2.63478
ERF_M02061	Up_NoChange	0.0746033	0.790557	1	11.8852	11.9893	122	187	0.642797	0.00023436	-0.637565	3.63012	0.00231856	2.63478
FLI1_M08913	Up_NoChange	0.0747318	0.647949	1	11.6937	11.8197	160	233	0.673306	0.000239655	-0.570666	3.62041	0.00236393	2.62636
GABP_COM_M03791	Up_NoChange	0.120417	0.0217165	1	11.9139	12.0672	267	357	0.72486	0.000246457	-0.464226	3.60826	0.00242386	2.61549
RXRA_M09833	Up_NoChange	0.030922	0.993967	1	11.3231	11.3783	325	423	0.74004	0.000253606	-0.434325	3.59584	0.00248683	2.60435
ETS2_M01989	Up_NoChange	0.0594483	0.850875	1	11.6092	11.772	174	250	0.68115	0.000255296	-0.553956	3.59296	0.00249255	2.60336
FEV_M02072	Up_NoChange	0.0568356	0.964363	1	11.6613	11.7354	124	189	0.64641	0.000255685	-0.629479	3.59229	0.00249255	2.60336
JDP2_M02876	Up_NoChange	0.0887949	0.645427	1	11.9182	12.25	110	172	0.631216	0.000257705	-0.663794	3.58888	0.00250492	2.60121
JUNB_M07103	Up_NoChange	0.0946907	0.44259	1	12.6815	13.0788	135	203	0.654063	0.000262595	-0.612498	3.58071	0.00254503	2.59431
FOS_JUND_COM_M08933	Up_NoChange	0.0872653	0.502477	1	12.2945	12.6296	146	216	0.663969	0.000264971	-0.590812	3.5768	0.00256062	2.59166
PROP1_M01294	Up_NoChange	0.0861678	0.965599	1	11.5222	11.5918	90	49	1.91454	0.00026669	0.936998	3.57399	0.00256978	2.5901
ERG_M02062	Up_NoChange	0.0772658	0.635999	1	11.8618	12.0807	152	223	0.669139	0.000269034	-0.579622	3.57019	0.0025849	2.58756
JUN_JUNB_COM_M08944	Up_NoChange	0.0723324	0.858362	1	11.4955	11.6705	111	173	0.633268	0.000270279	-0.659112	3.56819	0.0025894	2.5868
JUND_M07104	Up_NoChange	0.0808824	0.641788	1	12.2279	12.6471	136	204	0.655672	0.000272915	-0.608954	3.56397	0.00260716	2.58383
GABPA_M02039	Up_NoChange	0.0761466	0.67291	1	11.9796	12.1244	147	217	0.66543	0.000274634	-0.587641	3.56125	0.00261609	2.58235
POU3F1_M04077	Up_NoChange	0.119385	0.602972	1	11.0374	10.8871	107	62	1.80332	0.000277667	0.850655	3.55648	0.00263744	2.57882
ETV2_FIGLA_COM_M08253	Up_NoChange	0.054285	0.717233	1	10.7456	10.4613	283	375	0.730293	0.000279381	-0.453453	3.5538	0.00264618	2.57738
GATA4_M07096	Up_NoChange	0.0784122	0.591548	1	12.3396	12.4589	159	231	0.675281	0.000280929	-0.56644	3.5514	0.00265331	2.57621
NFIC_M09763	Up_NoChange	0	1	1	11	11	323	420	0.741245	0.00028643	-0.431978	3.54298	0.00269762	2.56902
ELF4_M01979	Up_NoChange	0.0588192	0.807775	1	11.6162	11.7509	198	277	0.698121	0.000288982	-0.518451	3.53913	0.00271399	2.56639
HOXD9_M04376	Up_NoChange	0.00357143	1	1	10.425	10.4286	40	14	2.95263	0.000293108	1.562	3.53297	0.00274501	2.56146
GATA2_M00348	Up_NoChange	0.0583203	0.947043	1	11.7923	11.8776	130	196	0.653089	0.000325102	-0.614648	3.48798	0.00303611	2.51768
ELF1_M01975	Up_NoChange	0.0265606	1	1	12.0488	12.0254	164	236	0.681723	0.000330008	-0.552742	3.48148	0.00307108	2.51271
RAR_RXR_THR_COM_M00963	Up_NoChange	0.00510581	1	1	10.5738	10.5637	183	259	0.691412	0.000330689	-0.532382	3.48058	0.00307108	2.51271
GABPA_M03990	Up_NoChange	0.08715	0.434022	1	11.9697	12.2236	165	237	0.682979	0.00034049	-0.550087	3.4679	0.00315332	2.50123
ETS1_M00032	Up_NoChange	0.142608	0.0120285	0.88897	11.6604	11.8904	212	292	0.708533	0.000344122	-0.497093	3.46329	0.00317812	2.49783
EGR4_M03899	Up_NoChange	0.0608006	0.254841	1	11.8394	11.718	498	610	0.774929	0.000345612	-0.367864	3.46141	0.00318307	2.49715
RAD21_M04850	Up_NoChange	0.0204081	0.999097	1	11.2662	11.2764	601	720	0.784787	0.000349173	-0.349627	3.45696	0.003207	2.4939
ETS1_M01078	Up_NoChange	0.0557744	0.878521	1	11.8817	11.9924	186	262	0.694674	0.000358887	-0.525592	3.44504	0.00328717	2.48318
HINFP_M03908	Up_NoChange	0.104328	0.0169018	0.988604	-15.7902	-17.7582	386	488	0.758719	0.00036072	-0.398362	3.44283	0.00329116	2.48265
ASCL1_M09767	Up_NoChange	0.0256315	0.996819	1	11.8273	11.7751	440	547	0.767752	0.000361297	-0.381288	3.44214	0.00329116	2.48265
FOSL2_JUND_COM_M08931	Up_NoChange	0.0745213	0.786779	1	12.3952	12.6578	124	187	0.654048	0.000387371	-0.612532	3.41187	0.00351906	2.45357
TFCP2_M03868	Up_NoChange	0.0316483	0.999509	1	10.6147	10.6779	218	298	0.713855	0.000395782	-0.486297	3.40254	0.0035857	2.44543
ZBTB33_M09632	Up_NoChange	0.0557029	0.450547	1	12.3483	12.2087	422	527	0.765762	0.000399313	-0.385032	3.39869	0.00360788	2.44275
HNF4A_M02220	Up_NoChange	0.0351625	0.999134	1	11.1828	11.2146	186	261	0.697738	0.000428889	-0.519243	3.36766	0.00385549	2.41392
ETV7_TFAP2C_COM_M08511	Up_NoChange	0.0218755	0.999762	1	9.60811	9.61273	444	550	0.770943	0.00042903	-0.375304	3.36751	0.00385549	2.41392
RFX2_M09002	Up_NoChange	0.104565	0.476424	1	12.0485	12.7329	103	161	0.632843	0.000442263	-0.66008	3.35432	0.00396372	2.4019
EGR1_M04869	Up_NoChange	0.0428583	0.873661	1	13.2844	13.1212	334	429	0.751178	0.000449179	-0.412773	3.34758	0.00401491	2.39632
TFAP2C_M04152	Up_NoChange	0.0801998	0.0774579	1	11.7289	11.4856	450	556	0.772784	0.000452782	-0.371863	3.34411	0.0040363	2.39402
NKX2-1_M00794	Up_NoChange	0.0386003	0.996009	1	10.3757	10.4242	189	264	0.70091	0.000463664	-0.512699	3.3338	0.00411196	2.38595
RUNX2_M04106	Up_NoChange	0.0940195	0.369288	1	10.3758	10.5708	157	226	0.682713	0.00046497	-0.550649	3.33258	0.00411196	2.38595
ELF1_M02053	Up_NoChange	0.020602	1	1	11.7707	11.7965	157	226	0.682713	0.00046497	-0.550649	3.33258	0.00411196	2.38595
BHLHA15_M07983	Up_NoChange	0.138803	0.452468	1	11.5614	11.3431	57	102	0.556763	0.000469975	-0.844865	3.32793	0.00413732	2.38328
FOS_M07090	Up_NoChange	0.121914	0.156099	1	12.7071	13	140	206	0.669127	0.000470319	-0.579648	3.32761	0.00413732	2.38328
ELK1_HOXB2_COM_M08341	Up_NoChange	0.156962	0.161493	1	10.2911	9.58462	79	130	0.603481	0.000485786	-0.72862	3.31356	0.00426081	2.37051
FOS_JUN_COM_M00172	Up_NoChange	0.0398808	0.999155	1	11.3688	11.2609	141	207	0.670645	0.000486913	-0.576379	3.31255	0.00426081	2.37051
PAX5_M09645	Up_NoChange	0.0630352	0.225054	1	12.0996	11.9218	492	601	0.778907	0.000488422	-0.360477	3.3112	0.00426282	2.3703
FOSL1_JUN_COM_M08938	Up_NoChange	0.0787514	0.654429	1	12.2113	12.476	142	208	0.672149	0.000503898	-0.573147	3.29766	0.00438641	2.35789
EHF_M01974	Up_NoChange	0.0780349	0.530339	1	11.6089	11.5913	179	252	0.696319	0.000508232	-0.52218	3.29394	0.00441262	2.3553
MEIS2_M04029	Up_NoChange	0.026455	1	1	11.3492	11.4021	126	189	0.657554	0.000512345	-0.604819	3.29044	0.00443677	2.35293
MYB_M07219	Up_NoChange	0.181864	0.0116701	0.884278	11.4841	11.9787	126	188	0.661418	0.000514109	-0.596366	3.28894	0.00444052	2.35257
FOS_M08946	Up_NoChange	0.131232	0.151174	1	11.3802	11.7418	121	182	0.656498	0.000516585	-0.607137	3.28686	0.00445037	2.3516
NFIA_M03554	Up_NoChange	0	1	1	10	10	208	285	0.713532	0.000521623	-0.48695	3.28264	0.00448219	2.34851
ELK3_M03972	Up_NoChange	0.109837	0.224047	1	11.8322	12.1667	149	216	0.678738	0.000525153	-0.559073	3.27971	0.00450093	2.3467
FOSL1_JUND_COM_M08929	Up_NoChange	0.0355191	0.999981	1	10.7951	10.8852	122	183	0.658302	0.000537698	-0.603179	3.26946	0.00459663	2.33756
TFAP2A_M04157	Up_NoChange	0.0324085	0.975959	1	12.2052	12.1198	385	484	0.764548	0.000541678	-0.387321	3.26626	0.00461881	2.33547
ELK1_ONECUT2_COM_M08223	Up_NoChange	0.0569444	0.992309	1	8.67778	8.63194	90	144	0.619638	0.000562513	-0.690502	3.24987	0.00477479	2.32105
GABPA_M04698	Up_NoChange	0.117367	0.0716035	1	11.7255	12.2786	204	280	0.71276	0.000562908	-0.488512	3.24956	0.00477479	2.32105
CTCFL_M09601	Up_NoChange	0.0535453	0.429018	1	11.1426	11.5805	477	584	0.77865	0.000564267	-0.360953	3.24852	0.00477479	2.32105
SREBF_COM_M01168	Up_NoChange	0.0752601	0.0876914	1	11.398	11.2587	495	603	0.781538	0.000568037	-0.355612	3.24562	0.00479452	2.31925
RUNX3_M07372	Up_NoChange	0.0551471	0.915246	1	11.6824	11.7375	170	240	0.695635	0.000570007	-0.523598	3.24412	0.004799	2.31885
ZBTB14_M02933	Up_NoChange	0.0576563	0.515943	1	12.2918	12.1362	353	448	0.759911	0.00057226	-0.396098	3.24241	0.00480583	2.31823
ZBTB33_M01119	Up_NoChange	0.0981629	0.296692	1	11.3537	11.6395	164	233	0.69168	0.000574774	-0.531823	3.2405	0.00481482	2.31742
MEIS1_ONECUT2_COM_M08381	Up_NoChange	0.145455	0.842505	1	8.79167	9.45455	24	55	0.437945	0.000590622	-1.19118	3.22869	0.00493517	2.3067
RUNX1_RUNX2_RUNX3_COM_M08866	Up_NoChange	0	1	1	11	11	130	193	0.664348	0.000594291	-0.589989	3.226	0.00494106	2.30618
FOS_JUN_COM_M08942	Up_NoChange	0.0630132	0.908385	1	12.0846	12.285	130	193	0.664348	0.000594291	-0.589989	3.226	0.00494106	2.30618
RFX5_M04102	Up_NoChange	0.104864	0.688495	1	9.33803	10.3193	71	119	0.593472	0.000605136	-0.752748	3.21815	0.00501871	2.29941
ELF2_M08757	Up_NoChange	0.0531746	0.920968	1	11.8	11.9167	180	252	0.700604	0.000622659	-0.513329	3.20575	0.00512544	2.29027
ARNTL_M04158	Up_NoChange	0.0874032	0.763018	1	9.6087	9.5274	92	146	0.624725	0.000623371	-0.678707	3.20525	0.00512544	2.29027
NFIX_M04058	Up_NoChange	0.0527588	0.87064	1	11.0046	11.1706	216	293	0.720668	0.000623621	-0.472593	3.20508	0.00512544	2.29027
TFAP2A_M04148	Up_NoChange	0.00908298	1	1	12.6165	12.5879	412	512	0.772354	0.000624154	-0.372666	3.20471	0.00512544	2.29027
FEV_M02037	Up_NoChange	0.0799825	0.632505	1	11.6993	11.8894	143	208	0.677256	0.000631264	-0.562227	3.19979	0.00517109	2.28642
RFX2_M04095	Up_NoChange	0.103732	0.851094	1	9.43137	10.6559	51	93	0.547235	0.000639879	-0.869768	3.1939	0.00522882	2.2816
ERG_M01985	Up_NoChange	0.0553927	0.934371	1	11.9231	12.0538	156	223	0.688275	0.000653634	-0.538943	3.18467	0.00532816	2.27342
NFE2_M04222	Up_NoChange	0.0590301	0.986293	1	8.96774	9.31973	93	147	0.627217	0.000655403	-0.672963	3.18349	0.00532955	2.27331
MAFB_M03830	Up_NoChange	0.107349	0.208029	1	10.5153	10.7143	163	231	0.693815	0.000669428	-0.527377	3.1743	0.00543035	2.26517
ETS1_M03977	Up_NoChange	0.0962807	0.342854	1	11.8089	12.0223	157	224	0.689588	0.000673538	-0.536193	3.17164	0.00544888	2.26369
HNF4A_M09626	Up_NoChange	0.0779443	0.634317	1	11.2914	11.5438	151	217	0.685052	0.00067505	-0.545715	3.17066	0.00544888	2.26369
TGIF2_M01407	Up_NoChange	0.0837081	0.910214	1	10.913	10.5776	69	116	0.591989	0.00067825	-0.756358	3.16861	0.00544888	2.26369
RFX4_M04099	Up_NoChange	0.108196	0.66685	1	11.8841	12.7672	69	116	0.591989	0.00067825	-0.756358	3.16861	0.00544888	2.26369
KLRG1_MAFA_COM_M07325	Up_NoChange	0.0494804	0.943722	1	11.4188	11.5568	191	264	0.70913	0.000688989	-0.495878	3.16179	0.00552185	2.25792
ETV5_M02069	Up_NoChange	0.0915966	0.470347	1	12.0357	12.2108	140	204	0.676444	0.000691833	-0.563958	3.16	0.00553135	2.25717
ETV3_M02068	Up_NoChange	0.0834578	0.566637	1	11.6575	11.8673	146	211	0.681616	0.00069559	-0.552969	3.15765	0.00554808	2.25586
ETV2_TCF3_COM_M08568	Up_NoChange	0.078746	0.39404	1	10.9685	11.1137	222	299	0.725766	0.000708089	-0.462424	3.14991	0.00563429	2.24916
FOS_JUNB_COM_M08925	Up_NoChange	0.107118	0.344763	1	12.1613	12.4348	124	184	0.665816	0.00071035	-0.586805	3.14853	0.00563883	2.24881
ELK3_M03986	Up_NoChange	0.113625	0.199251	1	11.585	12.0896	147	212	0.683041	0.000717958	-0.549956	3.1439	0.00568568	2.24522
CTCF_M04689	Up_NoChange	0.0701425	0.646759	1	10.1989	10.5504	186	258	0.707074	0.000724212	-0.500067	3.14013	0.00572162	2.24248
RUNX_COM_M01079	Up_NoChange	0.0153442	1	1	10.2179	10.2362	78	127	0.610574	0.000733989	-0.711762	3.13431	0.00578515	2.23769
ELK1_M01981	Up_NoChange	0.052663	0.985785	1	12.1074	12.2056	121	180	0.664525	0.000773528	-0.589605	3.11152	0.00608241	2.21592
MEIS1_M00419	Up_NoChange	0.064433	0.890089	1	11.8636	11.7629	132	194	0.671455	0.000775657	-0.574637	3.11033	0.0060848	2.21575
MAFK_M02022	Up_NoChange	0.0776744	0.643423	1	9.64	9.42326	150	215	0.687238	0.00078789	-0.541118	3.10353	0.00616626	2.20998
RUNX2_M07276	Up_NoChange	0.0222521	1	1	11.2866	11.2468	164	231	0.698461	0.000824113	-0.517749	3.08401	0.00643464	2.19148
ELK3_M03832	Up_NoChange	0.0748149	0.481712	1	12.5187	12.6678	214	289	0.724748	0.00082836	-0.464449	3.08178	0.00645269	2.19026
MYB_M07299	Up_NoChange	0.0208613	1	1	10.4309	10.4066	123	182	0.668077	0.000834113	-0.581914	3.07878	0.00648236	2.18827
ELK1_TBX21_COM_M08231	Up_NoChange	0.0539707	0.935224	1	11.6303	11.7759	165	232	0.699685	0.000847261	-0.515223	3.07198	0.00656923	2.18249
EP300_M04826	Up_NoChange	0	1	1	12	12	135	197	0.676243	0.000858519	-0.564386	3.06625	0.0066257	2.17877
ERF_M01984	Up_NoChange	0.0635834	0.892608	1	11.4667	11.6345	135	197	0.676243	0.000858519	-0.564386	3.06625	0.0066257	2.17877
KLF10_M08905	Up_NoChange	0.0832245	0.0313832	1	10.9114	10.7631	542	650	0.792537	0.000871731	-0.33545	3.05962	0.00671213	2.17314
ETV1_FOXO1_COM_M08303	Up_NoChange	0.0255926	1	1	11.1972	11.2146	142	205	0.683131	0.000891517	-0.549766	3.04987	0.00684866	2.16439
SMAD5_M03846	Up_NoChange	0.0390999	0.832668	1	11.2291	11.1748	454	555	0.783684	0.000896901	-0.351656	3.04726	0.00687418	2.16278
RFX3_M04097	Up_NoChange	0.109746	0.675889	1	11.4697	12.4414	66	111	0.592391	0.000909873	-0.755378	3.04102	0.00695501	2.1577
ZBTB14_M00716	Up_NoChange	0.0705179	0.232167	1	11.3629	11.1778	383	478	0.772202	0.000911619	-0.37295	3.04019	0.00695501	2.1577
ETV3_M03981	Up_NoChange	0.0967612	0.414633	1	11.8832	12.2261	137	199	0.679354	0.000916846	-0.557765	3.0377	0.00697891	2.15621
ELK4_M09607	Up_NoChange	0.149171	0.0111958	0.884278	11.4518	11.8067	197	269	0.718178	0.000937089	-0.477587	3.02822	0.00711675	2.14772
REST_M09650	Up_NoChange	0.0598321	0.353839	1	8.36512	8.15312	430	529	0.78034	0.000950721	-0.357825	3.02195	0.00720387	2.14243
CACBINDINGPROTEIN_M00720	Up_NoChange	0.0227737	0.991232	1	13.2921	13.2494	671	786	0.802495	0.000969588	-0.317436	3.01341	0.0072928	2.13711
MYOD1_M00001	Up_NoChange	0.102961	0.196377	1	11.7337	11.3937	184	254	0.71132	0.000970908	-0.491429	3.01282	0.0072928	2.13711
RFX5_M04101	Up_NoChange	0.103678	0.735239	1	9.62687	10.5625	67	112	0.595996	0.000971207	-0.746625	3.01269	0.0072928	2.13711
DUXBL1_M01390	Up_NoChange	0.089952	0.871176	1	11.1343	10.9821	67	112	0.595996	0.000971207	-0.746625	3.01269	0.0072928	2.13711
ETV7_TEAD4_COM_M08425	Up_NoChange	0.10615	0.618402	1	7.44304	7.74016	79	127	0.618731	0.000979803	-0.692616	3.00886	0.00734082	2.13426
BACH1_M09593	Up_NoChange	0.0292198	0.995467	1	11.5141	11.5775	354	445	0.769171	0.00100556	-0.378624	2.99759	0.0075169	2.12396
ELK1_M01165	Up_NoChange	0.0783363	0.742943	1	0.943089	1.48066	123	181	0.672139	0.00101505	-0.573168	2.99351	0.00754486	2.12235
RUNX3_M04111	Up_NoChange	0.0504264	0.99833	1	11.9355	11.8552	93	145	0.636557	0.00101576	-0.651638	2.99321	0.00754486	2.12235
EGR3_M03900	Up_NoChange	0.0418612	0.783446	1	8.34247	8.07076	438	537	0.782845	0.00101609	-0.353201	2.99307	0.00754486	2.12235
POU4F3_M04087	Up_NoChange	0.0478983	0.999997	1	11.086	11.0545	93	55	1.75993	0.00103641	0.815518	2.98447	0.00767865	2.11472
RFX7_M02790	Up_NoChange	0.0955465	0.572282	1	11.8241	12	108	163	0.656478	0.00103957	-0.607181	2.98315	0.00768498	2.11436
BACH2_M09768	Up_NoChange	0.0959839	0.276886	1	11.4944	11.9317	180	249	0.710266	0.00104569	-0.493569	2.9806	0.00771312	2.11277
HOXD11_M04359	Up_NoChange	0.1875	0.772456	1	11.275	11.625	40	16	2.58094	0.00107554	1.3679	2.96837	0.00791578	2.10151
MYB_M02883	Up_NoChange	0.0694985	0.912751	1	11.7019	11.7785	104	158	0.652538	0.00108258	-0.615866	2.96554	0.00793258	2.10059
MYB_M00183	Up_NoChange	0.0811831	0.786113	1	10	10.1709	104	158	0.652538	0.00108258	-0.615866	2.96554	0.00793258	2.10059
ELK1_M01163	Up_NoChange	0.0785574	0.732038	1	-7.784	-6.94536	125	183	0.675595	0.00109026	-0.565769	2.96247	0.00797133	2.09847
NFIB_M08825	Up_NoChange	0.0740035	0.616886	1	10.3086	10.2346	175	243	0.708027	0.00109864	-0.498124	2.95914	0.00801502	2.0961
MAX_TFAP4_COM_M08674	Up_NoChange	0.038429	0.981219	1	9.11373	8.91018	255	334	0.74506	0.0011024	-0.424571	2.95766	0.00802489	2.09556
GATA5_M03999	Up_NoChange	0	1	1	10	10	120	177	0.670946	0.00110664	-0.575731	2.95599	0.00803821	2.09484
FOS_M04693	Up_NoChange	0.0609804	0.974103	1	7.8	7.66013	100	153	0.64831	0.00112455	-0.625244	2.94902	0.008138	2.08948
ELK4_M03973	Up_NoChange	0.112354	0.187118	1	11.9808	12.3364	156	220	0.698843	0.00112526	-0.51696	2.94875	0.008138	2.08948
ELK1_M07252	Up_NoChange	0.0764225	0.27473	1	10.6791	10.6026	296	380	0.757349	0.00113297	-0.40097	2.94578	0.00816765	2.0879
EP300_M00033	Up_NoChange	0.0517624	0.80513	1	10.7406	10.7514	266	346	0.749669	0.00113426	-0.415674	2.94529	0.00816765	2.0879
HNF4G_M04719	Up_NoChange	0.113538	0.210927	1	11.375	11.699	144	206	0.689765	0.00114096	-0.535823	2.94273	0.0081873	2.08686
ETV1_M03979	Up_NoChange	0.0941301	0.447021	1	11.8913	12.1106	138	199	0.684689	0.0011419	-0.546479	2.94237	0.0081873	2.08686
FOSL2_JUNB_COM_M08923	Up_NoChange	0.0722444	0.832786	1	12.3719	12.5843	121	178	0.672733	0.00114759	-0.571894	2.94021	0.00821044	2.08563
REST_M04726	Up_NoChange	0.0416023	0.951818	1	11.6791	11.6925	268	348	0.750942	0.00117027	-0.413227	2.93171	0.00831727	2.08002
GATA1_M00347	Up_NoChange	0.110062	0.375902	1	11.9369	12.1205	111	166	0.66251	0.00117155	-0.593986	2.93124	0.00831727	2.08002
HOXB13_M04346	Up_NoChange	0.0833333	0.997586	1	11.3651	11.3125	63	32	2.04055	0.00117185	1.02896	2.93113	0.00831727	2.08002
NFE2L2_M07220	Up_NoChange	0.0401534	0.997409	1	11.2378	11.4803	164	229	0.705361	0.0011725	-0.503566	2.93089	0.00831727	2.08002
SMAD4_M09657	Up_NoChange	0.058274	0.728035	1	11.6183	11.4371	241	318	0.740617	0.00117732	-0.4332	2.92911	0.00833373	2.07916
HNRNPUL1_M09746	Up_NoChange	0	1	1	10	10	383	476	0.77647	0.00118695	-0.364998	2.92557	0.00838409	2.07654
GLI1_M03871	Up_NoChange	0.0698733	0.193326	1	9.01639	8.35496	427	524	0.783421	0.00119659	-0.35214	2.92205	0.00843432	2.07395
TFAP2A_M04896	Up_NoChange	0.0901984	0.016128	0.9707	12.9683	12.4649	536	641	0.796711	0.00120887	-0.327872	2.91762	0.00848083	2.07156
NFIA_M04056	Up_NoChange	0.0536946	0.918702	1	6.24022	6.44534	179	247	0.712455	0.00120959	-0.489129	2.91736	0.00848083	2.07156
ERG_M01752	Up_NoChange	0.113211	0.208038	1	11.6575	11.9519	146	208	0.692611	0.00121082	-0.529883	2.91692	0.00848083	2.07156
MYB_M00773	Up_NoChange	0.152633	0.117499	1	10.2165	10.3758	97	149	0.646101	0.00121759	-0.630168	2.9145	0.00849256	2.07096
RFX1_M00281	Up_NoChange	0.140663	0.180011	1	11.7835	12.4295	97	149	0.646101	0.00121759	-0.630168	2.9145	0.00849256	2.07096
SMARCC2_M09825	Up_NoChange	0.0617941	0.826446	1	11.4104	11.5272	173	239	0.712476	0.00124329	-0.489087	2.90543	0.00865371	2.0628
DMRT3_M01148	Up_NoChange	0.0917293	0.980715	1	10.8143	11.0526	70	38	1.91051	0.001249	0.933958	2.90344	0.00867535	2.06171
GLI2_M03902	Up_NoChange	0.0450575	0.977553	1	11.0638	11.0934	188	257	0.718684	0.00125889	-0.476571	2.90001	0.00872586	2.05919
ERG_M09608	Up_NoChange	0.0975893	0.298398	1	10.8743	11.3319	167	232	0.708958	0.00126786	-0.496228	2.89693	0.00875876	2.05756
EGR4_M00244	Up_NoChange	0.0740785	0.16573	1	7.94059	7.22691	404	498	0.781954	0.00126889	-0.354844	2.89658	0.00875876	2.05756
FLI1_M07382	Up_NoChange	0	1	1	11	11	76	122	0.620299	0.00131205	-0.688964	2.88205	0.00899866	2.04582
REST_M01256	Up_NoChange	0.0398082	0.886372	1	9.14737	8.91314	380	472	0.777482	0.00131378	-0.363119	2.88148	0.00899866	2.04582
MLXIPL_M04178	Up_NoChange	0.0519958	0.999767	1	12.0147	11.9821	68	112	0.605212	0.00131582	-0.724488	2.8808	0.00899866	2.04582
DUXBL1_M02968	Up_NoChange	0.0719538	0.976357	1	11.0735	10.9464	68	112	0.605212	0.00131582	-0.724488	2.8808	0.00899866	2.04582
POU5F1_M01124	Up_NoChange	0.0540369	0.998743	1	11.3719	11.4103	121	78	1.6198	0.00131714	0.695816	2.88037	0.00899866	2.04582
FEV_M03987	Up_NoChange	0.0925202	0.449474	1	11.9231	12.2451	143	204	0.692083	0.0013293	-0.530983	2.87638	0.00906316	2.04272
E2F4_M07380	Up_NoChange	0.041613	0.898523	1	11.991	12.0024	333	420	0.768905	0.00136275	-0.379123	2.86558	0.00927226	2.03281
ELK3_M01982	Up_NoChange	0.0966125	0.390949	1	11.9792	12.1854	144	205	0.693518	0.00136895	-0.527995	2.86361	0.00929548	2.03173
THRB_M02119	Up_NoChange	0.0709372	0.11132	1	11.8902	11.6506	519	621	0.798501	0.00139695	-0.324634	2.85482	0.00945395	2.02439
SREBF1_M04741	Up_NoChange	0.134854	0.0426853	1	9.78652	10.7184	178	245	0.714674	0.00139796	-0.484643	2.85451	0.00945395	2.02439
ZBTB7A_M07387	Up_NoChange	0.0199492	0.999968	1	11.2774	11.2445	447	544	0.789543	0.00140155	-0.34091	2.85339	0.00945904	2.02415
TBP_M02814	Up_NoChange	0.0882968	0.890965	1	11.0187	11.194	107	67	1.66442	0.00141807	0.73502	2.8483	0.0095512	2.01994
NKX6-1_M01489	Up_NoChange	0.231095	0.192995	1	11.377	11.9355	61	31	2.03839	0.00142147	1.02743	2.84726	0.0095548	2.01978
NR2F6_M01728	Up_NoChange	0.0482126	0.928614	1	11.8349	11.9103	218	290	0.73701	0.00144435	-0.440244	2.84033	0.00968906	2.01372
RFX1_M07122	Up_NoChange	0.107018	0.173082	1	11.4833	12.0931	180	247	0.716839	0.00146384	-0.480279	2.83451	0.00978045	2.00964
NFIB_M04057	Up_NoChange	0.0544085	0.909935	1	6.38889	6.69231	180	247	0.716839	0.00146384	-0.480279	2.83451	0.00978045	2.00964
PKNOX2_M01411	Up_NoChange	0.106605	0.412307	1	11.25	10.7831	112	166	0.668841	0.00148537	-0.580265	2.82817	0.00990445	2.00417
E2F_COM_M08875	Up_NoChange	0.0380439	0.979948	1	10.8377	10.8513	265	343	0.754308	0.00149583	-0.406774	2.82512	0.00995429	2.00199
SMAD4_M00733	Up_NoChange	0.0846511	0.275141	1	12.2941	12.0639	238	313	0.743998	0.00151366	-0.426629	2.81997	0.0100529	1.99771
ELF1_M07087	Up_NoChange	0.0613232	0.437344	1	12.2366	12.4605	355	443	0.776312	0.00151686	-0.365292	2.81905	0.0100541	1.99766
EHF_M07251	Up_NoChange	0.0598788	0.552629	1	11.8576	11.9413	309	392	0.766715	0.00154443	-0.383238	2.81123	0.0102165	1.9907
TBX20_M09718	Up_NoChange	0.0497446	0.837054	1	11.3259	11.408	270	348	0.757444	0.00161143	-0.400789	2.79279	0.0106386	1.97311
HNF4A_M04465	Up_NoChange	0.0944444	0.754822	1	5.4375	5.96032	80	126	0.632212	0.00162253	-0.66152	2.78981	0.0106907	1.97099
ETS1_M04822	Up_NoChange	0.0228708	0.999994	1	9.55479	9.60054	292	373	0.7626	0.00163822	-0.391002	2.78563	0.0107567	1.96832
XPF1_PTF1_M00684	Up_NoChange	0.0433007	0.996815	1	11.9097	11.8676	144	204	0.697307	0.001639	-0.520134	2.78542	0.0107567	1.96832
FOSL2_M03870	Up_NoChange	0.146448	0.0256045	1	11.2865	11.5447	171	235	0.717055	0.00166004	-0.479844	2.77988	0.0108734	1.96363
ZSCAN10_M01742	Up_NoChange	0.0466146	0.798028	1	12.8968	12.7388	339	425	0.773955	0.00166553	-0.369678	2.77845	0.0108842	1.9632
KLF13_M01865	Up_NoChange	0.0306746	0.960274	1	12.1592	12.1256	490	589	0.797279	0.00166822	-0.326843	2.77775	0.0108842	1.9632
TFAP2C_M02925	Up_NoChange	0.0791769	0.298464	1	11.3346	11.2382	263	340	0.7557	0.00167694	-0.404114	2.77548	0.0109198	1.96179
ETV4_M03982	Up_NoChange	0.107514	0.285516	1	11.8705	12.0505	139	198	0.693902	0.00169882	-0.527196	2.76985	0.0110407	1.957
MXI1_M04724	Up_NoChange	0.122286	0.116629	1	10.7358	11.2534	159	221	0.709843	0.00173022	-0.494428	2.7619	0.0112229	1.9499
ELK4_M01983	Up_NoChange	0.0747046	0.754705	1	12.2164	12.3854	134	192	0.690251	0.00175708	-0.534807	2.75521	0.0113627	1.94452
TGIF1_M01346	Up_NoChange	0.0661572	0.936368	1	11.0566	11.1392	106	158	0.665806	0.00176046	-0.586826	2.75437	0.0113627	1.94452
ELK1_GCM2_COM_M08328	Up_NoChange	0.0491101	0.754017	1	11.0512	11.0456	332	417	0.773107	0.001762	-0.37126	2.75399	0.0113627	1.94452
ETS2_M07379	Up_NoChange	0.030576	0.994493	1	10.967	11.012	333	418	0.773567	0.00178142	-0.370402	2.74923	0.0114657	1.9406
FOXP1_M00987	Up_NoChange	0.0525182	0.820964	1	-31.6321	-30.3976	318	254	1.32998	0.00179549	0.411405	2.74582	0.011534	1.93802
RFX4_M02789	Up_NoChange	0.0999459	0.496679	1	11.4375	11.903	112	165	0.673263	0.00180722	-0.570758	2.74299	0.0115852	1.9361
SMAD_COM_M00974	Up_NoChange	0.109154	0.283865	1	11.5778	11.3834	135	193	0.691795	0.0018104	-0.531584	2.74223	0.0115852	1.9361
GATA3_M08918	Up_NoChange	0.0185153	1	1	10.9626	10.9811	107	159	0.667858	0.0018286	-0.582387	2.73788	0.0116774	1.93265
ZNF644_M09737	Up_NoChange	0.0221071	0.996159	1	11.222	11.2251	626	733	0.809685	0.00183182	-0.304567	2.73712	0.0116774	1.93265
ELK1_PAX5_COM_M08225	Up_NoChange	0.0388114	0.999659	1	2.44853	2.34536	136	194	0.693323	0.0018647	-0.5284	2.72939	0.0118609	1.92588
FOSB_JUNB_COM_M08920	Up_NoChange	0.0981489	0.431775	1	12.1385	12.4492	130	187	0.68795	0.00186984	-0.539624	2.7282	0.0118609	1.92588
FIGLA_GCM1_COM_M08315	Up_NoChange	0.0688485	0.125085	1	11.8453	11.5721	530	631	0.802803	0.00187128	-0.316882	2.72786	0.0118609	1.92588
SMAD_COM_M07126	Up_NoChange	0.0804573	0.303276	1	11.7063	11.5015	252	327	0.753899	0.00189517	-0.407557	2.72235	0.0119896	1.9212
EOMES_ETV5_COM_M08271	Up_NoChange	0.0765983	0.113229	1	11.4556	11.1951	439	533	0.793215	0.00190597	-0.334216	2.71988	0.012035	1.91955
RAD21_M04697	Up_NoChange	0.0681506	0.275498	1	10.7018	11.0919	379	468	0.783623	0.00191336	-0.351768	2.7182	0.0120589	1.91869
CTBP1_M07317	Up_NoChange	0.057919	0.4444	1	8.68262	8.47844	397	487	0.787987	0.00197756	-0.343756	2.70387	0.01244	1.90518
SIN3A_M04906	Up_NoChange	0.0327861	0.99938	1	8.18009	8.51786	211	280	0.740177	0.00201262	-0.434058	2.69624	0.0126133	1.89917
ETS2_M02064	Up_NoChange	0.0773158	0.674376	1	11.6759	11.8137	145	204	0.702538	0.00201268	-0.509352	2.69623	0.0126133	1.89917
ELK1_M02059	Up_NoChange	0.145111	0.036848	1	11.9434	12.2955	159	220	0.713472	0.00205264	-0.487071	2.68769	0.0128396	1.89145
GABP_COM_M00341	Up_NoChange	0.0945544	0.0460682	1	9.75467	10.1382	375	463	0.784304	0.00209409	-0.350515	2.679	0.0130499	1.88439
EGR1_M03896	Up_NoChange	0.0676055	0.290081	1	6.65867	6.04104	375	463	0.784304	0.00209409	-0.350515	2.679	0.0130499	1.88439
ELF4_M02056	Up_NoChange	0.113223	0.157247	1	11.6168	11.7904	167	229	0.719469	0.00210752	-0.474996	2.67623	0.0131091	1.88243
RFX3_M02788	Up_NoChange	0.0758377	0.929864	1	11.5185	11.5	81	126	0.640456	0.00212336	-0.642829	2.67298	0.013183	1.87999
MAFA_M03796	Up_NoChange	0.0650607	0.643076	1	11.3767	11.5119	223	293	0.74703	0.00214586	-0.420762	2.6684	0.013298	1.87622
TBP_M00471	Up_NoChange	0.0397524	1	1	11.1414	11.0645	99	62	1.6613	0.002154	0.732313	2.66675	0.0133236	1.87538
CTCFL_M04763	Up_NoChange	0.061637	0.368469	1	11.9823	12.2763	396	485	0.789785	0.00221988	-0.340468	2.65367	0.0137057	1.8631
ZBTB7C_M03806	Up_NoChange	0.0553321	0.481576	1	13.3883	13.1255	412	502	0.793058	0.00223949	-0.334502	2.64985	0.0138012	1.86008
FOSL1_JUNB_COM_M08922	Up_NoChange	0.083292	0.644626	1	11.4846	11.7043	130	186	0.692031	0.00224553	-0.531091	2.64868	0.0138129	1.85971
ZIC1_M07344	Up_NoChange	0.0356344	0.8418	1	12.2132	12.1708	544	644	0.807603	0.00225569	-0.308282	2.64672	0.0138269	1.85927
ZBTB3_M02825	Up_NoChange	0.054682	0.736138	1	12.0036	11.9457	274	350	0.76516	0.00226059	-0.386167	2.64578	0.0138269	1.85927
HNF4A_M07321	Up_NoChange	0.0656216	0.735686	1	11.4162	11.648	185	250	0.728712	0.00226119	-0.456579	2.64566	0.0138269	1.85927
MAFK_M04218	Up_NoChange	0.136025	0.23741	1	11.1739	11.4357	92	140	0.653616	0.0022644	-0.613485	2.64505	0.0138269	1.85927
ETS_COM_M00971	Up_NoChange	0.0116816	1	1	10.8864	10.8814	308	388	0.773571	0.00229003	-0.370394	2.64016	0.0139489	1.85546
MYF6_M03831	Up_NoChange	0.0354645	0.98632	1	12.486	12.4505	286	364	0.766884	0.00229446	-0.38292	2.63932	0.0139489	1.85546
ERF_M03974	Up_NoChange	0.118331	0.197239	1	11.9124	12.268	137	194	0.698805	0.00229693	-0.517038	2.63885	0.0139489	1.85546
HNF4G_M07098	Up_NoChange	0.0300947	0.999968	1	11.3602	11.494	186	251	0.729726	0.00230832	-0.454573	2.6367	0.0139926	1.8541
NKX2-1_M01312	Up_NoChange	0.169208	0.134117	1	11.5676	11.3504	74	117	0.630797	0.00232188	-0.664752	2.63416	0.0140493	1.85235
TFAP2A_M01047	Up_NoChange	0.0420701	0.973297	1	5.94298	5.55518	228	299	0.747971	0.00232786	-0.418946	2.63304	0.0140599	1.85202
TFAP2B_M04150	Up_NoChange	0.0227474	0.999912	1	11.9786	11.9261	373	460	0.785754	0.00233263	-0.34785	2.63215	0.0140633	1.85191
CBF_COM_M00722	Up_NoChange	0.0467669	0.999045	1	12.5631	12.5163	103	153	0.668841	0.0023369	-0.580265	2.63136	0.0140636	1.8519
ZNF316_M09757	Up_NoChange	0.0334988	0.989036	1	10.129	10	310	390	0.774577	0.00234413	-0.368519	2.63002	0.0140817	1.85135
SOX4_M07614	Up_NoChange	0.0306122	1	1	11.0204	11.0272	98	147	0.662718	0.00235473	-0.593533	2.62806	0.0141025	1.8507
SMAD2_M09656	Up_NoChange	0.101423	0.173858	1	11.5222	11.2963	203	270	0.739407	0.00235703	-0.435559	2.62763	0.0141025	1.8507
DUX_M07987	Up_NoChange	0	1	1	12	12	93	141	0.656032	0.00236029	-0.608162	2.62703	0.0141025	1.8507
MYF6_MYOD1_MYOG_TCF3_COM_M00929	Up_NoChange	0.085314	0.0666207	1	12.3675	12.1159	419	509	0.795315	0.00236706	-0.330402	2.62579	0.0141177	1.85024
GATA1_M02004	Up_NoChange	0.0203478	1	1	10.7124	10.6934	153	212	0.713288	0.00248159	-0.487443	2.60527	0.0147743	1.83049
ELK4_M03844	Up_NoChange	0.0745268	0.614537	1	12.2229	12.3713	175	237	0.728441	0.00252958	-0.457116	2.59695	0.0150332	1.82295
DEAF1_M01001	Up_NoChange	0.053094	0.711102	1	11.0163	11.0597	306	385	0.775044	0.00255555	-0.36765	2.59252	0.0151605	1.81929
GABPA_M02074	Up_NoChange	0.0719798	0.792503	1	11.2296	11.3665	135	191	0.699816	0.00259405	-0.514952	2.58602	0.0153616	1.81356
GLI3_M01657	Up_NoChange	0.0148372	1	1	12.1298	12.1485	416	505	0.796464	0.0026087	-0.328319	2.58358	0.0154209	1.81189
MYOG_M09699	Up_NoChange	0.0451367	0.893565	1	11.7937	12	286	363	0.769468	0.00262914	-0.378067	2.58019	0.0155143	1.80927
TBP_M00216	Up_NoChange	0.167897	0.0683722	1	12.227	11.8878	141	98	1.50302	0.00263584	0.587864	2.57908	0.0155263	1.80893
SOX11_M07431	Up_NoChange	0.0569853	0.952788	1	12.0809	11.9062	136	192	0.701324	0.00266731	-0.511847	2.57393	0.015684	1.80454
TFAP2A_M04156	Up_NoChange	0.0221233	0.999678	1	11.9031	11.8407	454	546	0.801588	0.00268785	-0.319067	2.57059	0.0157587	1.80248
ASCL1_M07422	Up_NoChange	0.0497059	0.794719	1	4.87625	4.25199	299	377	0.773946	0.00268948	-0.369695	2.57033	0.0157587	1.80248
RUNX1_M09653	Up_NoChange	0.0634584	0.846023	1	12.1975	12.1852	157	216	0.718362	0.00273784	-0.477217	2.56259	0.0160088	1.79564
BATF_M04716	Up_NoChange	0.110775	0.263387	1	12.2847	12.3627	137	193	0.702816	0.00274176	-0.508781	2.56197	0.0160088	1.79564
EGR1_M00243	Up_NoChange	0.0469267	0.707558	1	8.8803	8.83811	401	488	0.795811	0.00295101	-0.329502	2.53003	0.0172005	1.76446
PBX2_M09736	Up_NoChange	0.0850868	0.223707	1	11.1856	11.4273	264	337	0.767168	0.00298803	-0.382386	2.52462	0.0173858	1.7598
TP73_M09644	Up_NoChange	0.0716064	0.513062	1	11.0841	11.0847	226	295	0.752366	0.00302286	-0.410493	2.51958	0.0175579	1.75553
NHLH1_M04184	Up_NoChange	0.022201	1	1	12.0622	12.0073	209	275	0.747812	0.00305791	-0.419252	2.51458	0.0177306	1.75128
TEAD3_M04143	Up_NoChange	0.127193	0.72102	1	10.3947	10.0222	76	45	1.75091	0.00307004	0.808105	2.51286	0.0177397	1.75105
NF1_CTF1_COM_M00193	Up_NoChange	0.0415993	0.967073	1	11.4593	11.5142	246	317	0.761041	0.00307013	-0.393954	2.51284	0.0177397	1.75105
MYF6_MYOD1_MYOG_TCF3_COM_M00804	Up_NoChange	0.0803489	0.158274	1	12.3009	12.109	349	431	0.78756	0.00308601	-0.344538	2.5106	0.0177793	1.75008
PAX5_M04754	Up_NoChange	0.0586888	0.531057	1	11.6488	11.5204	336	417	0.784355	0.00308765	-0.350421	2.51037	0.0177793	1.75008
NFYC_M02107	Up_NoChange	0.0940171	0.555059	1	12.4017	12.9048	117	168	0.691503	0.00312911	-0.532193	2.50458	0.017987	1.74504
TFE3_M03890	Up_NoChange	0.0384074	0.989731	1	12.0611	12.2181	229	298	0.754654	0.00316771	-0.406113	2.49925	0.0181775	1.74047
CTCF_M02242	Up_NoChange	0.0962081	0.0330228	1	10.4987	11.0849	397	483	0.796623	0.00322436	-0.328031	2.49156	0.0184708	1.73351
SMAD3_M01888	Up_NoChange	0.0718326	0.52381	1	11.2443	11.3438	221	288	0.754528	0.00323153	-0.406354	2.49059	0.0184801	1.73329
HOXC13_M01317	Up_NoChange	0.0576923	0.999994	1	11.4559	11.3846	68	39	1.8055	0.00324603	0.852398	2.48865	0.0185313	1.73209
NKX2-2_M01372	Up_NoChange	0.0653884	0.989587	1	11.625	11.4867	72	113	0.636153	0.00326642	-0.652554	2.48593	0.0186151	1.73013
GATA_COM_M00203	Up_NoChange	0.079169	0.869405	1	11.2418	11.3869	91	137	0.661383	0.00327188	-0.596442	2.4852	0.0186151	1.73013
ELF1_M07415	Up_NoChange	0.110481	0.0964882	1	11.3178	11.8179	214	280	0.751994	0.00333121	-0.411207	2.4774	0.0189204	1.72307
GABPA_M08917	Up_NoChange	0.151653	0.0184158	1	11.6705	11.9313	173	233	0.733323	0.00333739	-0.447479	2.47659	0.0189232	1.723
HOXD11_M01434	Up_NoChange	0.386555	0.0765908	1	10.6176	11.5	34	14	2.5019	0.00335283	1.32302	2.47459	0.0189785	1.72174
CTCF_M09828	Up_NoChange	0.0692871	0.212084	1	11.4857	11.9546	420	507	0.801958	0.00340852	-0.318401	2.46743	0.0192556	1.71544
MAFA_M01139	Up_NoChange	0.0297067	0.999972	1	12.1105	12.1897	190	253	0.740351	0.00341334	-0.433719	2.46682	0.0192556	1.71544
JUN_M00173	Up_NoChange	0.0442982	0.998826	1	11.6583	11.6082	120	171	0.696783	0.0034351	-0.521219	2.46406	0.0193456	1.71342
GATA6_M09624	Up_NoChange	0.0209289	1	1	12.1813	12.0963	160	218	0.725767	0.00346384	-0.462422	2.46044	0.0194746	1.71053
MYF_COM_M01302	Up_NoChange	0.0855473	0.0561009	1	8.14773	7.17202	440	529	0.803758	0.00347082	-0.315167	2.45957	0.019481	1.71039
ZNF592_M09766	Up_NoChange	0.0459567	0.583207	1	11.4721	11.3002	519	613	0.813639	0.00349406	-0.297539	2.45667	0.0195785	1.70822
ZBED1_M07448	Up_NoChange	0.218182	0.478024	1	-4.3	-4.59091	20	44	0.457834	0.00351885	-1.1271	2.4536	0.0196843	1.70588
JUN_M00188	Up_NoChange	0.0967033	0.412697	1	11.6929	11.7744	140	195	0.711224	0.00353131	-0.491624	2.45206	0.0197209	1.70507
ELK3_M02060	Up_NoChange	0.155287	0.0410119	1	12.0149	12.3564	134	188	0.706503	0.00358715	-0.501232	2.44525	0.0199993	1.69899
ZBTB2_M07437	Up_NoChange	0.07471	0.185113	1	11.6483	11.5591	381	465	0.795409	0.00360912	-0.330231	2.4426	0.0200882	1.69706
NKX6-1_M00424	Up_NoChange	0.162281	0.164132	1	11.1404	11.7895	114	76	1.56192	0.00363144	0.643321	2.43992	0.0201787	1.69511
RUNX2_M07124	Up_NoChange	0.0610091	0.685063	1	11.9038	12.1234	239	308	0.761956	0.00367691	-0.39222	2.43452	0.0203974	1.69043
RTA_EBV_M00273	Up_NoChange	0.0486024	0.772958	1	9.4924	9.46814	329	408	0.78604	0.00371124	-0.347325	2.43048	0.0205513	1.68716
NRF1_M04694	Up_NoChange	0.051366	0.598546	1	12.1775	12.2227	400	485	0.799814	0.00371698	-0.322264	2.42981	0.0205513	1.68716
ETV2_FOXO6_COM_M08259	Up_NoChange	0.104286	0.514329	1	11.49	11.5714	100	147	0.676972	0.00376443	-0.562832	2.4243	0.0207792	1.68237
RARA_M02110	Up_NoChange	0.0241486	1	1	11.2353	11.2158	136	190	0.709493	0.00378118	-0.49514	2.42237	0.0208371	1.68116
SREBF2_M01177	Up_NoChange	0.0163876	1	1	10.2939	10.3091	473	563	0.810663	0.00381115	-0.302826	2.41894	0.0209676	1.67845
FOSL2_M07092	Up_NoChange	0.14774	0.0241101	1	11.9302	12.6494	172	231	0.735819	0.00382812	-0.442577	2.41701	0.0209917	1.67795
NR1H2_RXRA_M02021	Up_NoChange	0.0369979	0.999086	1	12.1047	11.9957	172	231	0.735819	0.00382812	-0.442577	2.41701	0.0209917	1.67795
NFE2L2_M07265	Up_NoChange	0.0185576	1	1	11.771	11.7993	214	279	0.75513	0.0038557	-0.405203	2.4139	0.0211082	1.67555
REST_M09705	Up_NoChange	0.0723743	0.156033	1	10.8884	10.7932	439	527	0.805543	0.0038687	-0.311966	2.41243	0.0211216	1.67527
TGIF2LX_M04040	Up_NoChange	0.129933	0.431391	1	7.16901	7.53153	71	111	0.638961	0.00387082	-0.6462	2.4122	0.0211216	1.67527
RUNX3_M01854	Up_NoChange	0.0256856	0.99998	1	11.5731	11.6409	253	323	0.768555	0.00388931	-0.37978	2.41013	0.0211792	1.67409
HINFP_M03907	Up_NoChange	0.0495861	0.74393	1	11.7425	11.6513	334	413	0.788262	0.00389407	-0.343253	2.4096	0.0211792	1.67409
HOXD9_M01834	Up_NoChange	0.150709	0.348967	1	11.8404	11.65	94	60	1.62728	0.00391393	0.702463	2.40739	0.021218	1.6733
POU4F1_M04085	Up_NoChange	0.0602837	0.999047	1	11.1809	11.2333	94	60	1.62728	0.00391393	0.702463	2.40739	0.021218	1.6733
GATA1_M00128	Up_NoChange	0.154829	0.0456103	1	11.6412	11.4239	131	184	0.706102	0.00394019	-0.502051	2.40448	0.0213256	1.6711
HOXD13_M04372	Up_NoChange	0.0984127	0.974864	1	11.4286	11.3429	63	35	1.86279	0.00395868	0.897465	2.40245	0.021391	1.66977
LHX8_M01440	Up_NoChange	0.0927953	0.934364	1	11.5686	11.3953	51	86	0.593958	0.00396746	-0.751567	2.40149	0.0214037	1.66951
TP53_M01652	Up_NoChange	0.029919	0.999224	1	11.4774	11.4332	266	337	0.773896	0.00402536	-0.369788	2.3952	0.021681	1.66392
RARG_M04485	Up_NoChange	0.128372	0.253108	1	5.64706	4.87919	102	149	0.681239	0.00403722	-0.553767	2.39392	0.0217098	1.66334
PBX3_M04804	Up_NoChange	0.139055	0.0514727	1	12.1625	12.5069	160	217	0.729523	0.00407328	-0.454975	2.39006	0.0218685	1.66018
TP73_M03558	Up_NoChange	0.0493128	0.692725	1	12.1667	12.1876	372	453	0.798886	0.00427484	-0.323938	2.36908	0.0229137	1.6399
FOSB_JUN_COM_M08936	Up_NoChange	0.0931806	0.457412	1	11.9645	12.1949	141	195	0.716699	0.00429098	-0.480561	2.36744	0.0229396	1.63941
BARX1_M04290	Up_NoChange	0.0514874	0.999998	1	11.0658	11	76	46	1.71197	0.00429343	0.775657	2.3672	0.0229396	1.63941
MYB_M09813	Up_NoChange	0.148819	0.20131	1	11.8916	12.12	83	125	0.662581	0.00437203	-0.593831	2.35932	0.0233222	1.63223
MYF6_M02885	Up_NoChange	0.0423517	0.730514	1	10.5741	10.4569	479	569	0.81217	0.00439466	-0.300146	2.35707	0.0233894	1.63098
NR2C2_M04469	Up_NoChange	0.0366167	0.999776	1	9.90604	9.96569	149	204	0.723517	0.00439866	-0.466901	2.35668	0.0233894	1.63098
TFCP2_M00947	Up_NoChange	0.073554	0.204427	1	11.8276	11.7582	377	459	0.798449	0.00443925	-0.324728	2.35269	0.0235676	1.62768
MAX_TFAP2C_COM_M08664	Up_NoChange	0.0648291	0.273425	1	9.01174	8.63867	426	512	0.805911	0.00446686	-0.311308	2.35	0.0236421	1.62631
MEIS2_M01488	Up_NoChange	0.0732575	0.963481	1	10.8243	10.614	74	114	0.648433	0.00446747	-0.624971	2.34994	0.0236421	1.62631
HNF4A_M00134	Up_NoChange	0.0462083	0.982286	1	11.3837	11.4261	172	230	0.739438	0.00447663	-0.435499	2.34905	0.0236531	1.62611
E2F3_TBX21_COM_M08529	Up_NoChange	0.0358066	0.995249	1	11.5641	11.5548	234	301	0.764309	0.00452753	-0.387772	2.34414	0.0238842	1.62189
TFAP2C_M09591	Up_NoChange	0.11587	0.000782715	0.398448	12.6191	12.0847	533	626	0.818506	0.00463089	-0.288935	2.33434	0.0243908	1.61277
GATA6_M00462	Up_NoChange	0.0247098	1	1	8.68889	8.66418	90	134	0.669481	0.00469596	-0.578885	2.32828	0.0246945	1.6074
ELK1_M03971	Up_NoChange	0.0361048	0.999799	1	3.10526	3.26087	152	207	0.727376	0.00471076	-0.459227	2.32691	0.0246945	1.6074
ETV5_EVX1_COM_M08461	Up_NoChange	0.0473239	0.987637	1	11.5329	11.4686	152	207	0.727376	0.00471076	-0.459227	2.32691	0.0246945	1.6074
NRF1_M02102	Up_NoChange	0.0322614	0.974092	1	13.2139	13.1361	402	485	0.804849	0.00476509	-0.31321	2.32193	0.02494	1.6031
RXRA_M07125	Up_NoChange	0.0774648	0.431707	1	11.8773	12.0352	220	284	0.763039	0.00489078	-0.390171	2.31062	0.0255578	1.59248
FLI1_M03988	Up_NoChange	0.159604	0.0192288	1	11.8052	12.201	154	209	0.729887	0.00492514	-0.454255	2.30758	0.0256971	1.59012
TAL1_M01591	Up_NoChange	0.0306736	0.970408	1	11.8134	11.885	461	548	0.81365	0.00495942	-0.29752	2.30457	0.0258355	1.58778
FLI1_M01208	Up_NoChange	0.101125	0.106135	1	12.1235	12.3762	251	319	0.772981	0.00496925	-0.371495	2.30371	0.0258419	1.58768
EGR3_M00245	Up_NoChange	0.0706325	0.306089	1	-0.961078	-1.0365	334	411	0.7931	0.00498322	-0.334425	2.30249	0.0258419	1.58768
ETV2_NHLH1_COM_M08558	Up_NoChange	0.0480297	0.834286	1	2.67568	2.87534	296	369	0.785245	0.00498391	-0.348785	2.30243	0.0258419	1.58768
GATA1_M00126	Up_NoChange	0.143979	0.408784	1	11.0508	11.2947	59	95	0.621708	0.00507003	-0.685691	2.29499	0.0262476	1.58091
LHX6_M01422	Up_NoChange	0.158886	0.550177	1	11.7027	11.2121	37	66	0.563237	0.00515467	-0.828186	2.2878	0.0266444	1.57439
REST_M01028	Up_NoChange	0.0451939	0.736112	1	-5.2971	-5.48692	414	497	0.808673	0.0051835	-0.306372	2.28538	0.026752	1.57264
HOXD9_M04374	Up_NoChange	0.152947	0.325793	1	10.5638	10.3279	94	61	1.59977	0.00521854	0.677865	2.28245	0.0268912	1.57039
PHOX2B_M04427	Up_NoChange	0.219029	0.288421	1	11.3148	11.6207	54	29	1.92378	0.00525186	0.943944	2.27969	0.0270211	1.5683
NFE2L2_M03835	Up_NoChange	0.0674722	0.8732	1	11.8992	11.8212	129	179	0.715934	0.00528513	-0.482101	2.27694	0.0271504	1.56622
ZBTB7A_M03927	Up_NoChange	0.0612961	0.617814	1	11.7678	11.6935	267	336	0.780049	0.00531123	-0.358363	2.2748	0.0272425	1.56475
RFX_COM_M07305	Up_NoChange	0.0864205	0.286223	1	11.4292	11.5862	226	290	0.767591	0.00534691	-0.38159	2.2719	0.0273834	1.56251
PKNOX1_M01459	Up_NoChange	0.0902281	0.760353	1	10.4831	10.6894	89	132	0.672436	0.00550933	-0.572531	2.2589	0.0281719	1.55018
MECOM_M00081	Up_NoChange	0.119653	0.208207	1	11.2793	11.7015	179	134	1.39825	0.00555521	0.483622	2.2553	0.028363	1.54725
ZFP281_M02831	Up_NoChange	0.0726757	0.0414908	1	13.2552	12.7838	678	777	0.830905	0.00557331	-0.267245	2.25389	0.028412	1.5465
HOX_COM_M07456	Up_NoChange	0	1	1	9	9	80	50	1.65803	0.0056122	0.72947	2.25087	0.0285665	1.54414
RFX2_M04103	Up_NoChange	0.156667	0.291656	1	10.6393	12.2062	61	97	0.62953	0.00564918	-0.667653	2.24801	0.0287109	1.54195
ERF_TBX21_COM_M08455	Up_NoChange	0.0413562	0.999259	1	11.3409	11.3497	132	183	0.716168	0.00569535	-0.48163	2.24448	0.0289015	1.53908
SOX13_M02797	Up_NoChange	0.076324	0.956358	1	11.4579	11.5417	107	72	1.54482	0.00575962	0.627439	2.23961	0.0291832	1.53487
HNF4A_NR2F1_COM_M00158	Up_NoChange	0.103095	0.312308	1	10.2041	10.57	147	200	0.728902	0.00582289	-0.456203	2.23486	0.0294328	1.53117
ERG_M08880	Up_NoChange	0.0188091	1	1	11.0414	11.0628	338	414	0.797239	0.00582652	-0.326916	2.23459	0.0294328	1.53117
HMGA_COM_M07320	Up_NoChange	0.0155745	1	1	8.72289	8.70732	166	123	1.4107	0.00588774	0.496411	2.23005	0.0296889	1.52741
TFAP4_M04192	Up_NoChange	0.0328539	0.999999	1	11.1228	11.1491	114	161	0.704613	0.00589504	-0.505097	2.22951	0.0296889	1.52741
RFX2_M07410	Up_NoChange	0.151786	0.0105743	0.884278	11.0255	11.9453	196	256	0.756049	0.00593244	-0.403448	2.22677	0.0298322	1.52531
MYOD1_M09698	Up_NoChange	0.0447071	0.720923	1	11.8119	12.0558	436	520	0.81307	0.00595559	-0.298549	2.22508	0.0299035	1.52428
MEIS2_M04032	Up_NoChange	0	1	1	11	11	46	78	0.591597	0.00598496	-0.757313	2.22294	0.0299158	1.5241
MEIS1_M04027	Up_NoChange	0	1	1	10	10	46	78	0.591597	0.00598496	-0.757313	2.22294	0.0299158	1.5241
MEIS3_M04034	Up_NoChange	0	1	1	10	10	46	78	0.591597	0.00598496	-0.757313	2.22294	0.0299158	1.5241
HDAC2_M04866	Up_NoChange	0.0983535	0.0425893	1	12.9017	12.5935	356	433	0.802118	0.00601857	-0.318114	2.22051	0.0300388	1.52232
NF1_CTF1_COM_M00806	Up_NoChange	0.0336601	0.999769	1	11.2278	11.1723	180	238	0.747781	0.00606033	-0.419312	2.2175	0.030202	1.51996
RFX2_M04104	Up_NoChange	0.0563607	0.993722	1	8.69565	8.95556	92	135	0.679652	0.00613544	-0.557132	2.21215	0.0305307	1.51526
CBFB_M03841	Up_NoChange	0	1	1	11	11	72	110	0.654545	0.00622941	-0.611436	2.20555	0.0309521	1.50931
ETV6_M03984	Up_NoChange	0.0463902	0.835072	1	8.05956	8.30357	319	392	0.796366	0.00626745	-0.328496	2.20291	0.0310948	1.50731
HOXB9_M01426	Up_NoChange	0.0629513	0.996963	1	11.3265	11.3385	98	65	1.56534	0.0064009	0.646476	2.19376	0.0316641	1.49943
NFE2L2_M02263	Up_NoChange	0.0749717	0.722897	1	12.0694	12.2347	144	196	0.729014	0.0064012	-0.455982	2.19374	0.0316641	1.49943
NFE2_M02104	Up_NoChange	0.0536529	0.80436	1	11.749	11.8927	251	317	0.778787	0.006483	-0.360699	2.18822	0.0320212	1.49456
ETV7_M08760	Up_NoChange	0.0724847	0.409824	1	11.9394	12.1299	264	331	0.783905	0.00664591	-0.351249	2.17745	0.0327773	1.48443
SMC3_M04708	Up_NoChange	0.0621026	0.380753	1	10.9351	11.2457	385	464	0.808073	0.00667347	-0.307442	2.17565	0.0328646	1.48327
KLF1_M01874	Up_NoChange	0.0491872	0.513598	1	12.9486	12.8078	506	593	0.824433	0.00695497	-0.278526	2.1577	0.0341871	1.46614
MYBL1_M02884	Up_NoChange	0.0501497	0.993485	1	11.4917	11.5928	120	167	0.715039	0.00696251	-0.483906	2.15723	0.0341871	1.46614
NR5A2_M01142	Up_NoChange	0.105032	0.143382	1	11.9275	11.6854	207	267	0.765523	0.00704916	-0.385482	2.15186	0.0345616	1.46141
SOX4_M02909	Up_NoChange	0.0340776	1	1	11.0946	11	74	46	1.66514	0.00712117	0.735643	2.14745	0.0348634	1.45763
NFIC_M09815	Up_NoChange	0.0806037	0.61667	1	10.8926	11.0547	149	201	0.735547	0.00713412	-0.443111	2.14666	0.0348756	1.45748
E2F6_M07085	Up_NoChange	0.0288527	0.973318	1	13.0973	13.1398	514	601	0.82616	0.00721489	-0.275507	2.14177	0.0352188	1.45323
BHLHA15_RFX3_COM_M08411	Up_NoChange	0.0516934	0.999879	1	9.4697	9.63725	66	102	0.647744	0.00724218	-0.626504	2.14013	0.0352642	1.45267
PAX6_M04065	Up_NoChange	0.175077	0.242246	1	9.24528	8.7093	53	86	0.617899	0.00724534	-0.694557	2.13994	0.0352642	1.45267
SMAD4_M07368	Up_NoChange	0.000828189	1	1	10.6034	10.6026	174	229	0.752573	0.00733774	-0.410097	2.13444	0.0356618	1.4478
RFX5_M09652	Up_NoChange	0.0820908	0.068334	1	11.5341	11.8197	455	538	0.820353	0.00740499	-0.285683	2.13048	0.0359363	1.44447
TCF12_M09691	Up_NoChange	0.0835123	0.209548	1	12.2273	12.4789	286	355	0.79067	0.00742273	-0.338852	2.12944	0.03597	1.44406
ZIC3_M02941	Up_NoChange	0.0322758	0.999065	1	11.6781	11.6284	233	296	0.775734	0.00769593	-0.366366	2.11374	0.0372398	1.42899
HOXC12_M04356	Up_NoChange	0.160594	0.866619	1	10.7179	10.5263	39	19	2.11477	0.00772596	1.0805	2.11205	0.0373309	1.42793
TP53_M07054	Up_NoChange	0.0433717	0.877542	1	11.3636	11.402	330	403	0.801222	0.00777166	-0.319726	2.10949	0.0374974	1.426
ERG_M07088	Up_NoChange	0.0510579	0.598202	1	12.1691	12.3593	408	487	0.815579	0.00778777	-0.294103	2.10859	0.0375208	1.42573
IRF4_M08886	Up_NoChange	0.10996	0.127951	1	10.6586	10.505	249	200	1.30849	0.00786615	0.387903	2.10424	0.0378438	1.42201
ERG_GCM1_COM_M08487	Up_NoChange	0.0657298	0.178511	1	11.998	11.7889	511	597	0.827494	0.00789259	-0.273179	2.10278	0.0379163	1.42117
SREBF1_M04189	Up_NoChange	0.0941142	0.753616	1	10.988	11.3443	83	122	0.679964	0.00796134	-0.55647	2.09901	0.0381366	1.41866
TP53_M07232	Up_NoChange	0.180525	0.0705176	1	10.6386	9.93443	83	122	0.679964	0.00796134	-0.55647	2.09901	0.0381366	1.41866
ZBTB7A_M04913	Up_NoChange	0.0643165	0.681401	1	11.6636	11.5993	217	277	0.773477	0.00814266	-0.37057	2.08923	0.0389493	1.4095
ETV6_M02070	Up_NoChange	0.0405816	0.982696	1	10.9254	11.0381	228	289	0.77842	0.00826045	-0.361379	2.083	0.0393996	1.40451
ETV6_M01993	Up_NoChange	0.0405816	0.982696	1	10.9254	11.0381	228	289	0.77842	0.00826045	-0.361379	2.083	0.0393996	1.40451
ELF2_M00531	Up_NoChange	0.0469313	0.778877	1	-4.41076	-4.1452	353	427	0.80812	0.00831993	-0.307359	2.07988	0.0396266	1.40201
RARG_M03562	Up_NoChange	0.0738926	0.723597	1	11.8591	11.745	149	200	0.739637	0.0083456	-0.435111	2.07854	0.0396922	1.40129
RUNX3_M04110	Up_NoChange	0.0629884	0.570388	1	9.9781	9.92941	274	340	0.792459	0.00842518	-0.335592	2.07442	0.0400136	1.39779
SPIC_M02077	Up_NoChange	0.0283261	0.999476	1	10.7143	10.6648	287	355	0.79391	0.00847955	-0.332953	2.07163	0.0402145	1.39562
RUNX3_M04109	Up_NoChange	0.0338228	0.99957	1	10.0365	10.0161	192	249	0.762774	0.00855019	-0.390672	2.06802	0.0404908	1.39264
HOXA7_HOXA9_MEIS1_COM_M00420	Up_NoChange	0.0761538	0.970856	1	7	7.4	65	100	0.651032	0.00856209	-0.6192	2.06742	0.0404908	1.39264
CRX_M01436	Up_NoChange	0.136978	0.645975	1	11.5682	10.9054	44	74	0.597084	0.00860569	-0.743994	2.06521	0.0406393	1.39105
NR1H4_RXRA_COM_M08954	Up_NoChange	0.0290254	1	1	10.9875	10.9746	80	118	0.677966	0.00865193	-0.560715	2.06289	0.0407999	1.38934
SPIB_M02076	Up_NoChange	0.0569468	0.715003	1	11.2717	11.1939	265	330	0.790201	0.00866573	-0.339708	2.06219	0.0408073	1.38926
ETV5_M03983	Up_NoChange	0.132155	0.0896902	1	11.5695	11.8069	151	202	0.742138	0.00868939	-0.430241	2.06101	0.040861	1.38869
TFE3_M09006	Up_NoChange	0.0755102	0.885383	1	12.1429	12.35	98	140	0.698492	0.0089961	-0.517685	2.04595	0.0422437	1.37424
LYL1_NHLH2_TAL1_COM_M07469	Up_NoChange	0.0659637	0.547433	1	11.7558	11.795	258	322	0.788966	0.00909937	-0.341965	2.04099	0.0426685	1.36989
MYBL2_M04049	Up_NoChange	0.327451	0.17242	1	9.6	9.76471	15	34	0.445497	0.00912557	-1.16651	2.03974	0.0427313	1.36925
ESRRA_M01841	Up_NoChange	0.0463098	0.990172	1	11.9286	11.7951	154	205	0.745797	0.00921709	-0.423145	2.03541	0.0430993	1.36553
ZFP148_ZNF148_COM_M00721	Up_NoChange	0.0543398	0.442186	1	3.02381	2.58379	462	543	0.826324	0.00948515	-0.275221	2.02296	0.0442906	1.35369
NFIC_M01196	Up_NoChange	0.075892	0.493698	1	-0.732057	-0.47191	209	267	0.773805	0.00955463	-0.369958	2.01979	0.0445526	1.35113
SPIC_M02042	Up_NoChange	0.0459922	0.967798	1	10.985	11.0817	200	257	0.769785	0.00963889	-0.377473	2.01597	0.0448663	1.34808
NR2C2_M08906	Up_NoChange	0.0230414	0.999985	1	11.8408	11.9008	314	383	0.804356	0.00964881	-0.314094	2.01553	0.0448663	1.34808
CEBPA_M00201	Up_NoChange	0.122075	0.59153	1	11.3968	11.0412	63	97	0.650858	0.00966622	-0.619585	2.01474	0.0448846	1.3479
CREB3L2_M04208	Up_NoChange	0.0575758	0.971344	1	2.6	2.48485	120	165	0.724498	0.0097653	-0.464946	2.01031	0.0452194	1.34468
RUNX2_M00731	Up_NoChange	0.0497196	0.997235	1	12.028	12.0067	107	150	0.711403	0.0097756	-0.491261	2.00986	0.0452194	1.34468
EHF_M02052	Up_NoChange	0.0315863	0.999831	1	11.2289	11.2791	201	258	0.770631	0.00977899	-0.375888	2.00971	0.0452194	1.34468
TLX2_M01420	Up_NoChange	0.0442577	0.999996	1	11.1863	11.1714	102	70	1.51219	0.00992288	0.596639	2.00336	0.045791	1.33922
ETV7_M00678	Up_NoChange	0.0766762	0.648378	1	3.48734	4.63158	158	209	0.750512	0.00994264	-0.414053	2.0025	0.045791	1.33922
ERF_HES7_COM_M08537	Up_NoChange	0.0254084	0.999934	1	10.1615	10.0615	291	358	0.798683	0.00994381	-0.324305	2.00245	0.045791	1.33922
GTF2B_M08904	Up_NoChange	0.064238	0.895893	1	10.5852	10.6339	135	183	0.733652	0.00997943	-0.446832	2.00089	0.0458916	1.33827
ZIC2_M02940	Up_NoChange	0.0519435	0.765456	1	11.7031	11.6389	293	360	0.799687	0.0101299	-0.322493	1.99439	0.0465194	1.33237
TCF12_M07134	Up_NoChange	0.0107606	1	1	12.4858	12.4741	282	348	0.796783	0.0103014	-0.327741	1.9871	0.0472419	1.32567
ZBTB14_M00333	Up_NoChange	0.1084	0.0405905	1	11.3966	11.105	295	362	0.800681	0.0103173	-0.320701	1.98643	0.0472498	1.3256
TFAP2C_M04154	Up_NoChange	0.0212223	0.999965	1	11.6567	11.6339	402	478	0.820426	0.0103879	-0.285555	1.98347	0.0475079	1.32323
NR5A1_M03802	Up_NoChange	0.0823009	0.34666	1	11.7434	11.4561	226	285	0.783351	0.0104748	-0.352269	1.97985	0.0478397	1.32021
MYB_M01821	Up_NoChange	0.02959	1	1	10.6636	10.6993	110	153	0.717006	0.0105999	-0.479943	1.9747	0.0483448	1.31565
ETV4_HOXB2_COM_M08345	Up_NoChange	0.0464348	0.992534	1	11.4589	11.3385	146	195	0.744165	0.0107055	-0.426306	1.97039	0.0487597	1.31194
ELF5_M01980	Up_NoChange	0.0848644	0.384174	1	11.2778	11.122	198	254	0.771542	0.0107419	-0.374183	1.96892	0.0488588	1.31106
ZFP105_M02827	Up_NoChange	0.0686108	0.652191	1	11.264	11.4089	250	203	1.29292	0.0108481	0.370633	1.96465	0.0492746	1.30738
RUNX2_M01856	Up_NoChange	0.0486322	0.98972	1	11.1	11.0053	140	188	0.740578	0.01108	-0.433276	1.95546	0.0502595	1.29878
ZFP281_M02935	Up_NoChange	0.06894	0.903832	1	11.4183	11.2	153	115	1.38655	0.0112867	0.4715	1.94743	0.0511275	1.29135
MEIS3_M04030	Up_NoChange	0.0492096	0.997806	1	11.2075	11.2568	106	148	0.714667	0.0113134	-0.484657	1.94641	0.0511789	1.29091
PPARG_RXRA_COM_M02262	Up_NoChange	0.0793492	0.139273	1	11.5052	11.6272	382	456	0.818547	0.0113786	-0.288863	1.94391	0.0514041	1.289
MAF_NFE2_COM_M07114	Up_NoChange	0.126761	0.135891	1	10.3803	11.1579	142	190	0.743246	0.0115343	-0.428088	1.93801	0.0519982	1.28401
SOX9_M04549	Up_NoChange	0.109977	0.762298	1	-32.2045	-31.2203	88	59	1.54505	0.0115413	0.627654	1.93775	0.0519982	1.28401
SPI1_M04711	Up_NoChange	0.0758705	0.540615	1	11.732	11.5301	194	249	0.771595	0.0116308	-0.374084	1.93439	0.052271	1.28174
RREB1_M04631	Up_NoChange	0.0511335	0.892054	1	12.5	12.3936	224	282	0.785149	0.0116332	-0.348962	1.9343	0.052271	1.28174
TFAP2B_M04151	Up_NoChange	0.031595	0.983334	1	11.6891	11.7304	386	460	0.819877	0.0116672	-0.286521	1.93303	0.0523532	1.28106
ELF3_M03967	Up_NoChange	0.0499534	0.974681	1	9.85535	10.0048	159	209	0.755682	0.0117453	-0.404149	1.93014	0.0525626	1.27932
NANOG_M01123	Up_NoChange	0.0832495	0.731658	1	11.7719	11.5096	114	157	0.724143	0.0117454	-0.465653	1.93013	0.0525626	1.27932
ETS_COM_M00771	Up_NoChange	0.0424584	0.899352	1	11.8338	11.8728	325	393	0.811752	0.0118609	-0.300889	1.92588	0.0530084	1.27566
ZBTB33_M07140	Up_NoChange	0.092578	0.19645	1	11.8487	11.5604	238	298	0.788424	0.0120534	-0.342956	1.91889	0.0537966	1.26925
MYB_M00004	Up_NoChange	0.106473	0.237776	1	12.1988	11.7299	161	211	0.757929	0.0121653	-0.399865	1.91488	0.0542234	1.26581
E2F1_M07250	Up_NoChange	0.0826873	0.145926	1	11.2471	11.07	344	414	0.814413	0.0122052	-0.296168	1.91346	0.0543286	1.26497
ZSCAN4_M08994	Up_NoChange	0.0719624	0.627807	1	11.9894	11.7025	188	242	0.769825	0.0122333	-0.377398	1.91246	0.0543811	1.26455
MEIS1_M07452	Up_NoChange	0.170796	0.343363	1	-0.876712	-1.29787	73	47	1.60601	0.0122806	0.683481	1.91078	0.0545187	1.26345
MXI1_M09695	Up_NoChange	0.0606893	0.397709	1	12.2456	12.0469	395	469	0.822782	0.0123238	-0.281418	1.90926	0.0546377	1.26251
JDP2_M04213	Up_NoChange	0.105043	0.499194	1	10.9515	11.4722	103	144	0.714119	0.0124001	-0.485764	1.90657	0.054903	1.2604
SOX15_M03847	Up_NoChange	0.0460696	0.999995	1	12.2656	12.268	64	97	0.661538	0.0124704	-0.596104	1.90412	0.055141	1.25853
PHOX2A_M04426	Up_NoChange	0.111562	0.966492	1	11.4118	11.4483	51	29	1.81404	0.0125125	0.859206	1.90266	0.0552539	1.25764
PEG3_M07487	Up_NoChange	0.0300184	0.999784	1	11.2987	11.3287	231	289	0.790035	0.0126593	-0.340012	1.89759	0.0557958	1.2534
RUNX1_COM_M00769	Up_NoChange	0.051022	0.957563	1	12.1047	11.8879	172	223	0.765677	0.0126687	-0.385192	1.89727	0.0557958	1.2534
SPI1_M07224	Up_NoChange	0.0734062	0.162114	1	12.1863	12.022	424	499	0.829165	0.0130915	-0.270269	1.88301	0.0575819	1.23971
RUNX_CBFB_COM_M00984	Up_NoChange	0.0298777	0.999999	1	11.7584	11.7259	149	197	0.752157	0.0131851	-0.410894	1.87992	0.0579172	1.23719
TP63_M07138	Up_NoChange	0.100765	0.207199	1	11.4433	11.5685	194	248	0.775151	0.0133213	-0.367451	1.87545	0.0584384	1.2333
FLI1_TFAP4_COM_M08445	Up_NoChange	0.0274556	0.999392	1	11.3121	11.2263	314	380	0.812217	0.0136222	-0.300063	1.86575	0.0596165	1.22463
E2F1_HES7_COM_M08525	Up_NoChange	0.0801619	0.0946505	1	11.2199	10.9055	432	508	0.829176	0.0136256	-0.27025	1.86564	0.0596165	1.22463
HOXD13_M08817	Up_NoChange	0.0796891	0.939025	1	10.4712	10.589	104	73	1.47776	0.0136669	0.563412	1.86433	0.05971	1.22395
RXRG_M08969	Up_NoChange	0.0111948	1	1	11.1607	11.1514	168	218	0.765467	0.0136828	-0.385588	1.86383	0.05971	1.22395
RXRA_VDR_COM_M08980	Up_NoChange	0.0526543	0.712571	1	10.6551	10.5576	316	382	0.813093	0.0138402	-0.298508	1.85886	0.0603179	1.21955
PPARG_M09704	Up_NoChange	0.0498169	0.855357	1	11.5057	11.4414	263	324	0.800694	0.0138651	-0.320677	1.85808	0.0603476	1.21934
TFAP2A_M04146	Up_NoChange	0.0286457	0.982296	1	12.2578	12.1839	481	560	0.835037	0.0140182	-0.260088	1.85331	0.0609344	1.21514
JDP2_M02772	Up_NoChange	0.170899	0.203963	1	12.9516	12.117	62	94	0.661665	0.0140863	-0.595827	1.8512	0.0610629	1.21422
SREBF2_M04188	Up_NoChange	0.0985117	0.707535	1	10.8434	11.1597	83	119	0.698224	0.0140889	-0.518238	1.85112	0.0610629	1.21422
POU3F4_M04084	Up_NoChange	0.0925926	0.932553	1	11.4444	11.2037	81	54	1.55203	0.0141027	0.634156	1.8507	0.0610629	1.21422
DRGX_M04308	Up_NoChange	0.0794634	0.998813	1	10.8947	11.0882	57	34	1.73035	0.0142863	0.791064	1.84508	0.0617622	1.20928
TCF3_M09721	Up_NoChange	0.0310991	0.928502	1	12.308	12.3272	565	648	0.843686	0.0143185	-0.245222	1.8441	0.0617622	1.20928
POU4F2_M04086	Up_NoChange	0.145529	0.416541	1	7.98851	8.32203	87	59	1.52668	0.0143198	0.610398	1.84406	0.0617622	1.20928
ELF1_HOXB2_COM_M08339	Up_NoChange	0.132891	0.133086	1	11.1769	11.5977	130	174	0.74467	0.0144079	-0.425327	1.8414	0.0620619	1.20717
E2F1_EOMES_COM_M08523	Up_NoChange	0.0711972	0.207169	1	10.9212	10.4572	406	479	0.828447	0.0145743	-0.271519	1.83641	0.0626977	1.20275
HOXC13_M04358	Up_NoChange	0.177419	0.411665	1	11.3065	10.9474	62	38	1.68502	0.0146585	0.752766	1.83391	0.0629787	1.20081
MAFK_M09810	Up_NoChange	0.105596	0.651264	1	10.3165	10.807	79	114	0.694091	0.0148629	-0.526803	1.8279	0.0637325	1.19564
PLAG1_M01778	Up_NoChange	0.0344914	0.851409	1	12.3293	12.403	577	660	0.845693	0.0148722	-0.241794	1.82762	0.0637325	1.19564
MEF2A_M00232	Up_NoChange	0.101429	0.768798	1	9.61	9.22857	100	70	1.48094	0.0148929	0.566513	1.82702	0.0637393	1.19559
ZFP691_M02833	Up_NoChange	0.0568182	0.963301	1	10.3788	10.6023	132	176	0.747532	0.0150168	-0.419793	1.82342	0.0641872	1.19255
NKX2-4_M01350	Up_NoChange	0.0975976	0.776246	1	11.7027	11.6296	74	108	0.686642	0.0151048	-0.54237	1.82089	0.0644807	1.19057
USF2_M09670	Up_NoChange	0.0423077	0.955613	1	11.4423	11.675	260	320	0.801954	0.0151749	-0.318409	1.81887	0.0646971	1.18912
STAT5A_STAT5B_COM_M07132	Up_NoChange	0.125051	0.131193	1	12.557	12.301	149	196	0.756416	0.0152886	-0.402748	1.81563	0.0650986	1.18643
FOXJ1_M00742	Up_NoChange	0.170067	0.0518796	1	10.0211	10.8972	142	107	1.38054	0.0153479	0.465233	1.81395	0.0652677	1.1853
NFE2L2_M00821	Up_NoChange	0.098132	0.338835	1	12.0759	12.4126	158	206	0.762722	0.0154376	-0.390771	1.81142	0.0655656	1.18332
GTF2A2_EBV_M00711	Up_NoChange	0.0465271	0.995548	1	12.306	12.3464	134	179	0.745726	0.0156088	-0.423282	1.80663	0.0662083	1.17909
ETV7_M02071	Up_NoChange	0.0443538	0.960959	1	11.2632	11.338	228	284	0.794449	0.015724	-0.331973	1.80344	0.0666122	1.17645
KLF8_M08818	Up_NoChange	0.0177234	0.999998	1	12.419	12.4304	463	539	0.83712	0.0157912	-0.256494	1.80158	0.066812	1.17515
MITF_M09811	Up_NoChange	0.0538455	0.996722	1	11.6559	11.7252	93	131	0.709924	0.0158791	-0.494264	1.79917	0.0670988	1.17329
ETV2_PAX5_COM_M08266	Up_NoChange	0.0493827	0.995078	1	8.60833	8.83333	120	162	0.739126	0.015915	-0.436108	1.79819	0.0671653	1.17285
PKNOX2_M04038	Up_NoChange	0.114479	0.489836	1	2.29885	2.30645	87	124	0.701988	0.0159503	-0.510482	1.79723	0.0672292	1.17244
MYOG_M07113	Up_NoChange	0.0304387	0.998085	1	12.8191	12.7865	293	356	0.810654	0.0161399	-0.302842	1.7921	0.0679425	1.16786
PAX4_M00373	Up_NoChange	0.0819063	0.0863673	1	11.822	11.57	427	500	0.834438	0.0162922	-0.261123	1.78802	0.0684971	1.16433
MLX_M04179	Up_NoChange	0.0545775	0.999436	1	11.2113	11.4423	71	104	0.684504	0.016444	-0.546869	1.78399	0.0690054	1.16112
EGR2_M00246	Up_NoChange	0.0155731	1	1	9.425	9.49802	200	253	0.783757	0.0164702	-0.351522	1.7833	0.0690054	1.16112
SMC3_M04843	Up_NoChange	0.0465116	0.996589	1	8.82946	8.7093	129	172	0.747946	0.0164752	-0.418994	1.78317	0.0690054	1.16112
ETV2_RFX5_COM_M08696	Up_NoChange	0.0791069	0.566531	1	3.81871	4.36364	171	220	0.77248	0.0164981	-0.372431	1.78257	0.0690146	1.16106
MYOD1_M07112	Up_NoChange	0.0322687	0.995298	1	12.7534	12.7688	296	359	0.812088	0.0165397	-0.300292	1.78147	0.069102	1.16051
HOXA10_M03873	Up_NoChange	0.0374332	1	1	10.5147	10.4773	68	44	1.59623	0.016616	0.674669	1.77947	0.0693338	1.15905
HOXA9_PBX1_COM_M07453	Up_NoChange	0.08125	0.995372	1	11.2812	11.325	64	40	1.65246	0.0166759	0.724615	1.77791	0.0694101	1.15858
ARID3B_M07978	Up_NoChange	0.103125	0.944592	1	10.9844	11.175	64	40	1.65246	0.0166759	0.724615	1.77791	0.0694101	1.15858
SPZ1_M00446	Up_NoChange	0.0304116	0.969677	1	11.5409	11.4756	477	553	0.840391	0.0167848	-0.250867	1.77508	0.0697762	1.15629
ZFP128_M02828	Up_NoChange	0.104202	0.999234	1	11.4706	11.7714	17	35	0.490727	0.0170693	-1.02701	1.76778	0.0707845	1.15006
ZKSCAN1_M09673	Up_NoChange	0.0253444	0.99992	1	10.2333	10.1433	300	363	0.813962	0.0170773	-0.296967	1.76758	0.0707845	1.15006
HOXD12_M01380	Up_NoChange	0.245161	0.516155	1	10.5161	10.8	31	15	2.12467	0.0170998	1.08724	1.76701	0.0707845	1.15006
PLAGL1_M02786	Up_NoChange	0.0699392	0.234225	1	12.5653	12.2281	398	469	0.830628	0.0171196	-0.267726	1.76651	0.0707845	1.15006
USF1_USF2_COM_M07067	Up_NoChange	0.0656041	0.524773	1	11.9414	11.8228	273	333	0.809097	0.0171335	-0.305615	1.76615	0.0707845	1.15006
ELK3_M08824	Up_NoChange	0.114827	0.0793858	1	12.5023	12.7621	215	269	0.791907	0.0173984	-0.336597	1.75949	0.0717899	1.14394
SOX9_M04550	Up_NoChange	0.219907	0.0757776	1	-30.8375	-32.5	80	54	1.53205	0.017556	0.615463	1.75557	0.0722614	1.14109
MSX2_M04406	Up_NoChange	0.131944	0.597703	1	9.0375	9.31481	80	54	1.53205	0.017556	0.615463	1.75557	0.0722614	1.14109
SOX5_M02910	Up_NoChange	0.0567568	0.999999	1	9.33333	9.18919	60	37	1.67382	0.0176153	0.743144	1.75411	0.072416	1.14017
FOXL1_M02857	Up_NoChange	0.116951	0.261027	1	11.4909	11.4531	165	128	1.34307	0.0177592	0.425534	1.75058	0.0729177	1.13717
SIX3_M01358	Up_NoChange	0.218494	0.357787	1	11	10.4468	26	47	0.558067	0.0179363	-0.84149	1.74627	0.0735543	1.13339
HBP1_M02762	Up_NoChange	0.185859	0.104076	1	11.596	12.2429	99	70	1.46534	0.0181432	0.551235	1.74129	0.0743113	1.12894
AIRE_M00999	Up_NoChange	0.0477011	0.999996	1	11.7011	11.6667	87	60	1.50046	0.0184497	0.585405	1.73401	0.075474	1.1222
ZFP382_M07485	Up_NoChange	0.0838509	0.98625	1	-10.1857	-10.6739	70	46	1.57179	0.0185162	0.652408	1.73245	0.0756532	1.12117
STAT3_M00497	Up_NoChange	0.00600689	1	1	8.39033	8.39634	269	328	0.809907	0.0185541	-0.304172	1.73156	0.0756679	1.12109
MEIS1_M01419	Up_NoChange	0.0255417	1	1	10.5507	10.5545	69	101	0.685342	0.0185652	-0.545104	1.7313	0.0756679	1.12109
STAT3_M01595	Up_NoChange	0.04505	0.90354	1	11.8979	11.8116	284	345	0.811858	0.0188035	-0.300701	1.72576	0.0765456	1.11608
EGR1_M07597	Up_NoChange	0.125922	0.0035846	0.526684	5.68144	4.55841	361	428	0.828113	0.0188568	-0.2721	1.72453	0.076669	1.11538
BATF_M09594	Up_NoChange	0.0751852	0.956849	1	11.72	11.4815	75	108	0.696291	0.0189104	-0.522238	1.7233	0.0767933	1.11468
SMAD_COM_M08897	Up_NoChange	0.118318	0.144682	1	10.463	10.3445	162	209	0.771229	0.01896	-0.374769	1.72216	0.076901	1.11407
DBX1_M01483	Up_NoChange	0.0558989	0.996391	1	9.95	10.0674	120	89	1.39901	0.0190985	0.484406	1.719	0.0773687	1.11143
ALX4_M04285	Up_NoChange	0.0688586	0.999972	1	11.1346	11.0645	52	31	1.72943	0.0193213	0.790297	1.71396	0.0781762	1.10693
HOXD12_M04362	Up_NoChange	0.125	0.993147	1	11.0312	10.9375	32	16	2.05616	0.0195939	1.03995	1.70788	0.0791831	1.10137
JUN_JUNB_COM_M08945	Up_NoChange	0.0780067	0.921533	1	11.9146	11.6121	82	116	0.708406	0.0196773	-0.497352	1.70603	0.0794239	1.10005
NKX2-1_M02034	Up_NoChange	0.0558487	0.840639	1	10.4884	10.4366	215	268	0.795323	0.0197173	-0.330387	1.70515	0.0794466	1.09992
HIC1_M03910	Up_NoChange	0.0418902	0.938613	1	4.47931	4.63533	290	351	0.814798	0.0197306	-0.295486	1.70486	0.0794466	1.09992
AHR_M07347	Up_NoChange	0.0380309	0.965245	1	12.1266	12.1757	308	370	0.820302	0.0202681	-0.285773	1.69319	0.0815125	1.08878
ZNF682_M08992	Up_NoChange	0.0313302	0.96809	1	11.2511	11.2239	454	527	0.841392	0.0203102	-0.24915	1.69229	0.0815834	1.0884
HNF4A_M02016	Up_NoChange	0.0879351	0.381308	1	11.1398	11.3983	186	236	0.782789	0.0203597	-0.353305	1.69123	0.0816838	1.08786
SMAD1_M03845	Up_NoChange	0.0314761	0.998367	1	10.3731	10.3497	268	326	0.81234	0.0206243	-0.299844	1.68562	0.0826459	1.08278
MAFG_M09634	Up_NoChange	0.0425641	0.997433	1	10.0667	10.041	150	195	0.766248	0.0207555	-0.384117	1.68287	0.0830718	1.08055
RFX3_M04105	Up_NoChange	0.185044	0.116218	1	6	8.53061	67	98	0.686208	0.0209636	-0.543282	1.67853	0.0838041	1.07673
NEUROG2_M07609	Up_NoChange	0.111699	0.0453285	1	12.6458	12.304	271	329	0.813925	0.0211642	-0.297032	1.6744	0.0843375	1.07398
PAX8_M00328	Up_NoChange	0.158135	0.287283	1	9.80645	10.0109	62	92	0.676761	0.0211685	-0.563282	1.67431	0.0843375	1.07398
ZBTB7A_M04845	Up_NoChange	0.0611296	0.650913	1	11.6047	12.0063	258	315	0.809877	0.0211729	-0.304225	1.67422	0.0843375	1.07398
SOX4_M01308	Up_NoChange	0.0770044	0.798875	1	12.0168	11.8805	119	159	0.747612	0.021318	-0.419638	1.67125	0.0848141	1.07153
MITF_M09846	Up_NoChange	0.067526	0.815753	1	11.7303	11.7462	152	197	0.768578	0.0214342	-0.379736	1.66889	0.0851748	1.06969
NR2C2_M07117	Up_NoChange	0.0294286	0.987944	1	10.7476	10.8968	424	494	0.84036	0.0215814	-0.250921	1.66592	0.0856576	1.06723
ARNT_M00236	Up_NoChange	0.0421908	0.999872	1	12.6698	12.7014	106	144	0.736111	0.0220583	-0.442005	1.65643	0.0874463	1.05826
RORA_M04488	Up_NoChange	0.0908186	0.816455	1	-2.4125	-2.78761	80	113	0.709853	0.0221704	-0.494408	1.65423	0.0876822	1.05709
ZKSCAN1_M08987	Up_NoChange	0.11958	0.488903	1	11.25	11.5398	80	113	0.709853	0.0221704	-0.494408	1.65423	0.0876822	1.05709
PLAG1_M01973	Up_NoChange	0.0779948	0.0503602	1	11.0571	10.5893	560	638	0.852575	0.0223233	-0.230101	1.65124	0.0881823	1.05462
MYCN_M03834	Up_NoChange	0.0974606	0.0478806	1	12.5421	12.3017	356	421	0.831327	0.0224865	-0.266512	1.64808	0.0887219	1.05197
USF2_M07139	Up_NoChange	0.0443407	0.975876	1	12.3171	12.3789	205	256	0.794833	0.0225722	-0.331276	1.64643	0.0889547	1.05083
PRDM1_M09818	Up_NoChange	0.0507994	0.992507	1	12.2213	12.216	122	162	0.752265	0.0226502	-0.410687	1.64493	0.0891567	1.04985
GLI_ZIC_COM_M07292	Up_NoChange	0.0206167	0.999878	1	11.531	11.5699	484	558	0.846156	0.0228845	-0.241004	1.64046	0.0899728	1.04589
ELF1_GCM1_COM_M08306	Up_NoChange	0.0165832	1	1	10.995	10.9893	399	467	0.837917	0.023229	-0.255121	1.63397	0.0912197	1.03991
DLX2_ETV5_COM_M08570	Up_NoChange	0.137058	0.392626	1	11.5	11.2376	70	101	0.695643	0.0232803	-0.523581	1.63301	0.0913136	1.03946
ASCL2_M02737	Up_NoChange	0.024868	0.999791	1	11.9797	12.0171	345	409	0.829899	0.0233261	-0.268992	1.63216	0.0913857	1.03912
SPDEF_M03991	Up_NoChange	0.196663	0.00996606	0.884278	11.3793	10.8194	116	155	0.74798	0.0233915	-0.418928	1.63094	0.0915343	1.03842
PAX_COM_M00808	Up_NoChange	0.0685746	0.810542	1	11.3087	11.3679	149	193	0.769456	0.0235181	-0.378089	1.6286	0.0917224	1.03752
ELF3_M02850	Up_NoChange	0.0495988	0.963135	1	10.3303	10.2652	221	181	1.27592	0.0235395	0.351538	1.6282	0.0917224	1.03752
POU1F1_M03559	Up_NoChange	0.0774449	0.977977	1	9.90805	9.80328	87	61	1.47509	0.0235439	0.560803	1.62812	0.0917224	1.03752
REST_M03883	Up_NoChange	0.0527534	0.603267	1	11.5026	11.5134	382	448	0.837501	0.0235496	-0.255837	1.62802	0.0917224	1.03752
ZNF263_M01587	Up_NoChange	0.0170438	0.999901	1	12.5552	12.5582	706	790	0.860757	0.0235851	-0.216322	1.62736	0.0917433	1.03743
ELF5_M03969	Up_NoChange	0.101748	0.171207	1	11.5981	11.7346	209	260	0.797861	0.02361	-0.325791	1.6269	0.0917433	1.03743
MTF1_M04619	Up_NoChange	0.0434325	0.956507	1	11.8577	11.7774	246	301	0.809146	0.0239278	-0.305528	1.6211	0.0928267	1.03233
HOXD13_M04364	Up_NoChange	0.0947368	0.979768	1	11.05	10.8158	60	38	1.62894	0.0239445	0.703933	1.62079	0.0928267	1.03233
HMGA_COM_M01010	Up_NoChange	0.0646375	0.899191	1	10.2616	10.3235	172	136	1.3172	0.023994	0.397474	1.6199	0.0929106	1.03193
POU2F1_M04070	Up_NoChange	0.0919571	0.849137	1	11.6436	11.5342	101	73	1.43281	0.0243238	0.518847	1.61397	0.0940307	1.02673
TCF12_M00698	Up_NoChange	0.032215	0.984131	1	5.54324	5.53793	370	435	0.836085	0.0243632	-0.258278	1.61327	0.0940307	1.02673
HOXB13_POU2F1_COM_M08405	Up_NoChange	0.123301	0.465837	1	10.6759	11.0127	108	79	1.41668	0.0243701	0.502514	1.61314	0.0940307	1.02673
EOMES_ETV2_COM_M08547	Up_NoChange	0.0493464	0.97123	1	8.95882	9.05093	170	216	0.78351	0.0244057	-0.351976	1.61251	0.0940307	1.02673
HOXB2_NHLH1_COM_M08718	Up_NoChange	0.0396226	0.993855	1	11.1294	11	201	251	0.795318	0.0244243	-0.330396	1.61218	0.0940307	1.02673
ZNF300_M07486	Up_NoChange	0.0501762	0.464616	1	10.7684	10.7739	531	606	0.85347	0.0245385	-0.228588	1.61015	0.0943614	1.02521
IRF4_M04818	Up_NoChange	0.0139139	1	1	12.2349	12.2134	481	553	0.849738	0.0248668	-0.23491	1.60438	0.0955137	1.01993
HOXA11_M04366	Up_NoChange	0.212418	0.608633	1	11	11.3333	34	18	1.94199	0.0249466	0.957536	1.60299	0.09571	1.01904
USF2_M09722	Up_NoChange	0.0817823	0.5941	1	11.5556	12.0457	153	197	0.774064	0.0250199	-0.369475	1.60171	0.0958809	1.01827
ISX_M04380	Up_NoChange	0.0771664	0.999697	1	10.5882	10.4194	51	31	1.69528	0.0250785	0.761524	1.6007	0.0959951	1.01775
USF2_M04679	Up_NoChange	0.0633567	0.972633	1	6.02041	6.3806	98	134	0.732131	0.0253613	-0.449826	1.59583	0.0969663	1.01338
STAT5B_M09712	Up_NoChange	0.106027	0.368625	1	12.3516	12.119	128	168	0.761071	0.0253917	-0.393897	1.59531	0.0969713	1.01336
ETV1_TFAP4_COM_M08443	Up_NoChange	0.0576545	0.490254	1	11.1837	11.0022	381	446	0.839606	0.0258547	-0.252216	1.58746	0.098619	1.00604
ETV5_HOXA13_COM_M08466	Up_NoChange	0.0182742	1	1	11.1887	11.1958	106	143	0.74166	0.0258823	-0.43117	1.587	0.098619	1.00604
ZNF143_M07339	Up_NoChange	0.0469252	0.910132	1	11.3398	11.3312	256	311	0.814915	0.0261313	-0.295279	1.58284	0.0994541	1.00238
HNF4A_M02868	Up_NoChange	0.10054	0.790725	1	11.2059	11.5102	68	98	0.696819	0.0262771	-0.521144	1.58042	0.0998949	1.00046
SPDEF_M02811	Up_NoChange	0.0250519	1	1	11.4299	11.3472	107	144	0.743458	0.0264484	-0.427677	1.5776	0.100432	0.99813
USF1_M00122	Up_NoChange	0.0126126	1	1	11.1622	11.1905	74	105	0.707385	0.0264938	-0.499432	1.57686	0.10049	0.997879
POU3F3_M04081	Up_NoChange	0.162449	0.178759	1	11.2308	10.8947	104	76	1.41721	0.0267023	0.503054	1.57345	0.101165	0.994968
HOXA13_M01430	Up_NoChange	0.211538	0.301085	1	11.4808	10.9062	52	32	1.67453	0.026857	0.743756	1.57094	0.101636	0.992953
DLX3_TFAP2C_COM_M08660	Up_NoChange	0.0525004	0.91403	1	10.809	10.9032	199	248	0.797393	0.0270279	-0.326637	1.56819	0.102167	0.990691
TFE3_M08978	Up_NoChange	0.0872299	0.749359	1	12.0594	12.3139	101	137	0.738022	0.0271766	-0.438264	1.5658	0.102542	0.989098
TCF12_M04883	Up_NoChange	0.0243411	0.99998	1	12.2318	12.2075	289	347	0.822855	0.0271887	-0.28129	1.56561	0.102542	0.989098
RFX5_TEAD4_COM_M08654	Up_NoChange	0.103151	0.923063	1	10.2239	10.2889	67	45	1.53621	0.0276542	0.619375	1.55824	0.10418	0.982217
ETS1_M07211	Up_NoChange	0.0767347	0.133443	1	12.095	12.332	421	488	0.846396	0.0283546	-0.240595	1.54738	0.106641	0.972074
TFAP4_M00927	Up_NoChange	0.0448168	0.89684	1	11.7254	11.6799	295	353	0.825625	0.0283716	-0.276441	1.54712	0.106641	0.972074
TFAP4_M00005	Up_NoChange	0.0437712	0.925335	1	-1.09609	-0.863501	281	337	0.824862	0.0285953	-0.277775	1.54371	0.107361	0.969153
CEBPD_FLI1_COM_M08469	Up_NoChange	0.193557	0.0769314	1	7.14085	7.85149	71	101	0.705955	0.0289615	-0.502352	1.53818	0.108614	0.964115
TBP_M03581	Up_NoChange	0.118065	0.524727	1	10.0374	9.81013	107	79	1.4028	0.0291483	0.488309	1.53539	0.109191	0.961811
HOXC10_M04352	Up_NoChange	0.160839	0.754144	1	11.5682	11.5	44	26	1.7419	0.029368	0.800662	1.53213	0.109891	0.959038
BACH_MAF_NFE2_COM_M00983	Up_NoChange	0.0755506	0.414928	1	11.2336	11.3906	244	297	0.814346	0.0295437	-0.296286	1.52954	0.110425	0.956934
NFE2_M00037	Up_NoChange	0.133929	0.114344	1	11.146	11.9213	137	178	0.768393	0.0296202	-0.380084	1.52841	0.110587	0.956298
BACH_MAF_NFE2_COM_M07296	Up_NoChange	0.102191	0.0981704	1	11.0891	11.2853	258	312	0.819127	0.0297075	-0.287841	1.52713	0.110788	0.955506
YY1_M00059	Up_NoChange	0.0257787	1	1	10.6429	10.6015	98	133	0.738032	0.0298306	-0.438245	1.52534	0.111123	0.954195
XVENT1_M00445	Up_NoChange	0.0171569	1	1	11.6528	11.6176	72	102	0.708881	0.0298735	-0.496385	1.52471	0.111159	0.954056
RUNX_COM_M01080	Up_NoChange	0.0223009	1	1	10.7699	10.82	113	150	0.753742	0.0299192	-0.407857	1.52405	0.111205	0.953877
ALX4_EOMES_COM_M08194	Up_NoChange	0.208754	0.297881	1	11.0606	10.5741	33	54	0.616516	0.0302441	-0.69779	1.51936	0.112287	0.94967
USF1_M07233	Up_NoChange	0.05581	0.91117	1	12.2938	12.4009	177	222	0.794158	0.0304478	-0.332502	1.51644	0.1128	0.947692
ELK1_TFAP2C_COM_M08441	Up_NoChange	0.0679678	0.196438	1	8.09524	7.7194	462	531	0.851991	0.0304498	-0.23109	1.51642	0.1128	0.947692
NFATC1_M04052	Up_NoChange	0.153043	0.436779	1	7.15686	6.85714	51	77	0.666512	0.0306903	-0.585297	1.513	0.113564	0.944758
SPIB_TEAD4_COM_M08436	Up_NoChange	0.0731849	0.647855	1	8.35955	8.73991	178	223	0.795062	0.0308257	-0.330861	1.51109	0.113939	0.943328
SPI1_M09659	Up_NoChange	0.0936884	0.0737442	1	10.1408	9.9204	341	402	0.836171	0.0308754	-0.25813	1.51039	0.113996	0.94311
EP300_M07266	Up_NoChange	0.0470691	0.844137	1	10.8636	10.7787	308	366	0.831311	0.0309652	-0.26654	1.50913	0.114201	0.942329
ELK3_GCM1_COM_M08310	Up_NoChange	0.113697	0.0361624	1	7.69176	7.44012	279	334	0.826856	0.0313578	-0.274292	1.50365	0.115444	0.937627
ETV2_ONECUT2_COM_M08264	Up_NoChange	0.0497835	1	1	8.88095	8.9697	42	66	0.641021	0.0313715	-0.641556	1.50346	0.115444	0.937627
NR1H4_M07256	Up_NoChange	0.0679187	0.789846	1	11.5437	11.4138	160	203	0.785982	0.0316427	-0.347432	1.49973	0.116195	0.934814
IRF6_M02874	Up_NoChange	0.0661313	0.66603	1	10.8879	10.7338	214	263	0.808547	0.0316451	-0.306596	1.49969	0.116195	0.934814
TFAP4_M00176	Up_NoChange	0.0243029	0.999974	1	12.4966	12.4732	298	355	0.829811	0.0321605	-0.269145	1.49268	0.117957	0.928275
POU1F1_M01465	Up_NoChange	0.0819355	0.999162	1	11.28	11.1935	50	31	1.66116	0.0323457	0.732191	1.49018	0.118506	0.926259
PURA_M01721	Up_NoChange	0.0351087	0.904911	1	10.3098	10.3618	481	550	0.856153	0.0326027	-0.224059	1.48675	0.119317	0.923299
CXXC1_M07482	Up_NoChange	0.0380461	0.999997	1	10.9206	11.0515	126	97	1.34655	0.0326758	0.429268	1.48577	0.119453	0.922803
CREB3L1_M04572	Up_NoChange	0.182067	0.0271127	1	2.33636	0.369863	110	146	0.754241	0.0328324	-0.406903	1.4837	0.119894	0.921203
OBOX3_M01466	Up_NoChange	0.133287	0.709598	1	11.2326	10.9254	43	67	0.64649	0.032927	-0.6293	1.48245	0.120108	0.920428
SMAD4_M01889	Up_NoChange	0	1	1	10	10	82	113	0.728376	0.0332844	-0.457245	1.47776	0.121279	0.916215
MYOD1_M00184	Up_NoChange	0.0456143	0.924282	1	11.8726	11.8301	259	312	0.822786	0.0334152	-0.281411	1.47606	0.121623	0.914986
ALX1_M01362	Up_NoChange	0.109395	0.995043	1	11.5135	11.5714	37	21	1.81151	0.0337266	0.857193	1.47203	0.122622	0.911431
ZIC1_M02939	Up_NoChange	0.030163	0.999051	1	11.6218	11.69	275	329	0.827906	0.0338682	-0.272461	1.47021	0.123003	0.910085
HOXB2_TCF3_COM_M08606	Up_NoChange	0.0497033	0.985216	1	10.4384	10.508	146	187	0.779454	0.0339695	-0.359464	1.46891	0.123236	0.909261
POU2F1_M00138	Up_NoChange	0.0690499	0.945498	1	11.2344	11.2222	128	99	1.34034	0.0341277	0.422599	1.46689	0.123643	0.90783
GATA5_M02860	Up_NoChange	0.0502562	0.999987	1	11.0508	10.9767	59	86	0.690027	0.0341558	-0.535275	1.46654	0.123643	0.90783
DLX3_TFAP4_COM_M08671	Up_NoChange	0.0394241	0.992765	1	11.2238	11.1667	210	258	0.809289	0.0342096	-0.305273	1.46585	0.123704	0.907617
TFEB_M01768	Up_NoChange	0.0523035	0.998474	1	11.6778	11.7724	90	123	0.733669	0.0343419	-0.446799	1.46418	0.124048	0.906412
MYOG_M00712	Up_NoChange	0.0211417	0.999999	1	12.6537	12.6749	309	366	0.834517	0.0345223	-0.260987	1.4619	0.124564	0.904607
CEBPD_ETV5_COM_M08458	Up_NoChange	0.140476	0.17234	1	10.0095	9.75	105	140	0.751216	0.0346293	-0.4127	1.46056	0.124815	0.903732
UBP1_M00644	Up_NoChange	0	1	1	12	12	264	317	0.82542	0.0347246	-0.2768	1.45936	0.125024	0.903008
TFAP2B_M02820	Up_NoChange	0.0565754	0.577905	1	11.7884	11.5877	345	405	0.840212	0.0348358	-0.251175	1.45797	0.125289	0.902088
E2F1_ELK1_COM_M08205	Up_NoChange	0.0483751	0.838632	1	10.5864	10.8319	295	351	0.831342	0.0349693	-0.266486	1.45631	0.125563	0.901137
NFE2L2_M07610	Up_NoChange	0.0622642	0.616026	1	11.4642	11.6226	265	318	0.825937	0.0349875	-0.275896	1.45609	0.125563	0.901137
HOXB13_TFAP2C_COM_M08442	Up_NoChange	0.0442105	0.999443	1	9.96491	10.06	114	150	0.760826	0.0354334	-0.394362	1.45059	0.127027	0.896105
ZFP105_M02931	Up_NoChange	0.18214	0.351715	1	10.5968	10.9512	62	41	1.55933	0.0355224	0.640926	1.4495	0.127209	0.895482
NR2F2_M00155	Up_NoChange	0.132481	0.0444061	1	2.52356	2.96203	191	237	0.802252	0.0357279	-0.317873	1.44699	0.127808	0.893443
ZEB1_M09007	Up_NoChange	0	1	1	11	11	122	94	1.3446	0.0359364	0.427177	1.44447	0.128347	0.891615
ELK1_HOXB13_COM_M08222	Up_NoChange	0.100522	0.634984	1	8.68478	9.304	92	125	0.737975	0.0359556	-0.438356	1.44423	0.128347	0.891615
SPIB_M02041	Up_NoChange	0.0467437	0.971119	1	10.526	10.6092	192	238	0.803062	0.0361096	-0.316417	1.44238	0.128759	0.890223
ZNF263_M04909	Up_NoChange	0.0382014	0.678256	1	12.509	12.4251	664	741	0.869016	0.0362436	-0.202545	1.44077	0.129098	0.889079
E2F3_M02743	Up_NoChange	0.126102	0.0264224	1	11.9506	11.551	243	294	0.820254	0.0366159	-0.285857	1.43633	0.130285	0.885104
TP53_M00272	Up_NoChange	0.0514593	0.998521	1	11.3871	11.3889	93	126	0.740077	0.036769	-0.434253	1.43452	0.130691	0.883755
HOXA11_M01378	Up_NoChange	0.0885167	0.999788	1	10.9211	10.8636	38	22	1.77593	0.0368142	0.828575	1.43398	0.130712	0.883685
STAT3_M09664	Up_NoChange	0.105195	0.113791	1	11.8182	11.625	231	280	0.819736	0.0370577	-0.286769	1.43112	0.131437	0.881284
SMAD5_M08829	Up_NoChange	0.0410774	0.996152	1	10.6724	10.6313	174	217	0.799592	0.0377574	-0.322664	1.423	0.133776	0.873622
CEBPB_FLI1_COM_M08281	Up_NoChange	0.101305	0.827524	1	3.12903	2.94382	62	89	0.700677	0.0378295	-0.513179	1.42217	0.133889	0.873255
GLI2_M07291	Up_NoChange	0.0544456	0.694132	1	11.9383	11.8791	308	364	0.836906	0.0379558	-0.256863	1.42072	0.134194	0.872268
STAT6_M00500	Up_NoChange	0.0331751	0.998029	1	9.62903	9.66221	248	299	0.823115	0.038103	-0.280834	1.41904	0.134571	0.871047
ZIC1_M02835	Up_NoChange	0.0408866	0.854922	1	11.901	11.818	404	467	0.851152	0.0381861	-0.232511	1.41809	0.134722	0.870561
CTCF_M04734	Up_NoChange	0.061706	0.999986	1	12.3276	12.5789	58	38	1.57298	0.0382465	0.6535	1.41741	0.134793	0.870334
MYOG_NF1_M00056	Up_NoChange	0.0974089	0.332201	1	-2.23636	-2.10628	165	207	0.79532	0.0384078	-0.330393	1.41558	0.135077	0.869418
GCM1_SOX2_COM_M08584	Up_NoChange	0.156743	0.124272	1	8.54737	7.75	95	128	0.744183	0.0384083	-0.426271	1.41557	0.135077	0.869418
JUN_COM_M00924	Up_NoChange	0.0789664	0.635482	1	10.9484	11.1327	155	196	0.789498	0.0384513	-0.340992	1.41509	0.135086	0.86939
PDX1_M01255	Up_NoChange	0.0880682	0.924575	1	11.2955	11.4375	88	64	1.42066	0.038505	0.506561	1.41448	0.135132	0.869241
MAFB_M04220	Up_NoChange	0.10848	0.566633	1	11.0227	11.3193	88	119	0.742268	0.0386353	-0.429988	1.41302	0.135447	0.868231
STAT5A_M09661	Up_NoChange	0.0512594	0.979818	1	12.137	12.043	146	186	0.784078	0.0388417	-0.350931	1.4107	0.136028	0.866373
LHX1_M01418	Up_NoChange	0.0833333	0.999166	1	11.5625	11.6	48	30	1.64698	0.0389513	0.719823	1.40948	0.136239	0.865697
MYF5_M03880	Up_NoChange	0.0196207	1	1	3.93391	3.88943	348	407	0.843863	0.0389839	-0.244919	1.40911	0.136239	0.865697
ETS1_M00074	Up_NoChange	0.0690341	0.870463	1	10.5078	10.6182	128	165	0.776182	0.0390575	-0.365533	1.4083	0.136354	0.865333
GLI3_M08766	Up_NoChange	0.0932299	0.133229	1	5.30605	4.72156	281	334	0.833779	0.039231	-0.262263	1.40637	0.136816	0.863863
TFAP2B_M04149	Up_NoChange	0.038575	0.90909	1	12.0051	11.9248	390	452	0.8496	0.0394234	-0.235144	1.40425	0.137343	0.862192
FLI1_M03989	Up_NoChange	0.0480769	0.998885	1	4.85577	4.74638	104	138	0.755252	0.0395491	-0.40497	1.40286	0.137637	0.861263
ESRRG_M04462	Up_NoChange	0.179422	0.0290677	1	12.0893	11.5442	112	147	0.763145	0.0395951	-0.389971	1.40236	0.137654	0.861212
NR3C1_M00192	Up_NoChange	0.0266181	1	1	10.907	10.9699	129	166	0.777534	0.0396857	-0.363022	1.40137	0.137682	0.861124
ELF1_M03966	Up_NoChange	0.0489399	0.993912	1	10.0853	10.3313	129	166	0.777534	0.0396857	-0.363022	1.40137	0.137682	0.861124
SPI1_M02078	Up_NoChange	0.0151816	1	1	11.0176	10.9763	284	337	0.835165	0.0400334	-0.259867	1.39758	0.138744	0.857787
MNT_M09764	Up_NoChange	0.0326552	0.969173	1	11.5529	11.5031	416	479	0.854368	0.0401182	-0.22707	1.39666	0.138893	0.857319
SIX5_M04678	Up_NoChange	0.124747	0.421086	1	12.0843	12.2389	83	113	0.737652	0.0403741	-0.438988	1.3939	0.139634	0.855009
PITX2_M01447	Up_NoChange	0.333333	0.0023665	0.409636	11.75	11.2639	48	72	0.671561	0.040984	-0.57441	1.38739	0.141522	0.849176
MAX_MEIS1_COM_M08725	Up_NoChange	0.0505263	0.980295	1	9.74667	9.44737	150	190	0.788599	0.0410049	-0.342636	1.38716	0.141522	0.849176
GTF2IRD1_M01240	Up_NoChange	0	1	1	10	10	273	325	0.833008	0.0411824	-0.263598	1.38529	0.141988	0.847749
ALX1_M04296	Up_NoChange	0.0605662	0.999999	1	11.1224	11.0968	49	31	1.62709	0.0414495	0.702294	1.38248	0.142761	0.84539
STAT1_M09663	Up_NoChange	0.113	0.190174	1	10.7267	10.2673	161	202	0.795697	0.0414986	-0.329709	1.38197	0.142783	0.845325
ARNTL_M07350	Up_NoChange	0.0384662	0.999167	1	2.17901	1.76847	162	203	0.796694	0.0420105	-0.327902	1.37664	0.144395	0.840448
MEF2A_M01301	Up_NoChange	0.106938	0.745815	1	10.4066	10.1194	91	67	1.40339	0.0421991	0.488916	1.3747	0.144659	0.839654
HOXB2_PITX1_COM_M08501	Up_NoChange	0.0706479	0.992674	1	11.1905	11.082	84	61	1.42194	0.0422013	0.507861	1.37467	0.144659	0.839654
MITF_M07996	Up_NoChange	0.0504644	0.98957	1	11.0301	11.1	133	170	0.782782	0.0422176	-0.353318	1.37451	0.144659	0.839654
SRF_M07618	Up_NoChange	0.102123	0.70546	1	12.1132	11.8	106	80	1.37086	0.0423054	0.455081	1.3736	0.144811	0.839198
RELA_M04811	Up_NoChange	0.0140155	1	1	11.3714	11.3796	482	548	0.862843	0.0424685	-0.21283	1.37193	0.14522	0.837972
KLF4_M09808	Up_NoChange	0.0536609	0.706746	1	11.9325	12.1284	311	366	0.84094	0.0426746	-0.249925	1.36983	0.145726	0.836463
NR2C2_M03568	Up_NoChange	0.0559507	0.898169	1	11.7405	11.7895	185	228	0.809111	0.0427037	-0.30559	1.36953	0.145726	0.836463
FOXL1_M00293	Up_NoChange	0.0750019	0.890065	1	11.9542	11.767	131	103	1.31787	0.043231	0.398208	1.3642	0.147374	0.831578
DMRT2_M01147	Up_NoChange	0.0991107	0.689131	1	7.36522	7.38636	115	88	1.35298	0.043367	0.436141	1.36284	0.147687	0.830658
TFEC_M04571	Up_NoChange	0.0934744	0.545161	1	11.6984	11.8827	126	162	0.778628	0.0434868	-0.360994	1.36164	0.147944	0.829903
PPARA_HNF4A_RARA_NR2F_COM_M00762	Up_NoChange	0.0345912	0.998837	1	11.1085	11.2132	212	258	0.817934	0.0438829	-0.289944	1.3577	0.149139	0.826408
LHX5_M01353	Up_NoChange	0.0444444	1	1	11.4222	11.3571	45	28	1.65342	0.0440138	0.725453	1.35641	0.149432	0.825557
NFIX_M08009	Up_NoChange	0.00951645	1	1	10.0709	10.0613	127	163	0.779994	0.0441718	-0.358465	1.35485	0.149816	0.824443
E2_BPV-1_M00928	Up_NoChange	0.0639344	0.999942	1	10.975	11.1311	40	61	0.661559	0.0442898	-0.596058	1.3537	0.149978	0.823972
ESRRA_M04458	Up_NoChange	0.0860422	0.562762	1	6.53425	6.44865	146	185	0.788753	0.0443097	-0.342355	1.3535	0.149978	0.823972
RELA_M04706	Up_NoChange	0.0746611	0.769419	1	12.2263	12.0571	137	175	0.782857	0.0447253	-0.353179	1.34945	0.151106	0.820719
MZF1_M07361	Up_NoChange	0.0772451	0.0798854	1	12.702	12.4921	500	567	0.864258	0.0447335	-0.210466	1.34937	0.151106	0.820719
SOX18_M07307	Up_NoChange	0.0243554	1	1	11.3784	11.3586	111	145	0.767178	0.0450195	-0.382367	1.3466	0.15191	0.818413
ELK1_PAX9_COM_M08226	Up_NoChange	0.110366	0.450609	1	-1.68932	-1.31618	103	136	0.759398	0.0451083	-0.397072	1.34574	0.15191	0.818413
NR4A2_RXRA_COM_M08957	Up_NoChange	0.0752427	0.882071	1	10.8252	10.6029	103	136	0.759398	0.0451083	-0.397072	1.34574	0.15191	0.818413
TFAP4_M00175	Up_NoChange	0.0344427	0.994002	1	12.1397	12.0867	272	323	0.835601	0.0453399	-0.259114	1.34352	0.152536	0.816628
TP63_M04499	Up_NoChange	0.117063	0.907201	1	1.44444	0.982143	36	56	0.648887	0.0453923	-0.623961	1.34302	0.152558	0.816564
MZF1_M01733	Up_NoChange	0.0128207	1	1	11.6158	11.603	341	398	0.846698	0.0455194	-0.240081	1.3418	0.152832	0.815787
UNCX_M04444	Up_NoChange	0.133205	0.795364	1	11.2857	10.9189	56	37	1.55894	0.0456167	0.640565	1.34088	0.153004	0.815297
RELA_M04849	Up_NoChange	0.0512532	0.997071	1	9.1791	9.69811	134	106	1.30997	0.0457193	0.389534	1.3399	0.153194	0.814758
SOX11_M02795	Up_NoChange	0.0519263	0.967048	1	12.0126	11.8844	159	199	0.798105	0.0459436	-0.32535	1.33777	0.153791	0.813069
HOXA1_PBX4_COM_M08394	Up_NoChange	0.0823529	0.981956	1	11.3529	11.1333	51	75	0.685	0.0460009	-0.545824	1.33723	0.153828	0.812963
GATA3_M00350	Up_NoChange	0.100185	0.437302	1	11.1231	11.2831	130	166	0.783991	0.0462377	-0.351091	1.335	0.154145	0.812072
E2F_COM_M00516	Up_NoChange	0.097405	0.473509	1	11.7	11.4277	130	166	0.783991	0.0462377	-0.351091	1.335	0.154145	0.812072
SOX11_M02899	Up_NoChange	0.185345	0.177337	1	11.2625	10.9483	80	58	1.42345	0.0462559	0.509392	1.33483	0.154145	0.812072
ETS1_M04692	Up_NoChange	0.0842697	0.845489	1	4.70787	5.475	89	120	0.744449	0.0463266	-0.425755	1.33417	0.154145	0.812072
RFX3_M04098	Up_NoChange	0.0922285	0.757555	1	6.8764	6.78333	89	120	0.744449	0.0463266	-0.425755	1.33417	0.154145	0.812072
PAX1_M04060	Up_NoChange	0.100463	0.660084	1	6.78652	6.56303	89	119	0.751106	0.046384	-0.412912	1.33363	0.154182	0.811967
NKX2-5_M01043	Up_NoChange	0.0342326	0.999853	1	12.3275	12.3774	171	212	0.805247	0.0466603	-0.312497	1.33105	0.154907	0.80993
PPARG_M01270	Up_NoChange	0	1	1	11	11	97	129	0.754366	0.0467415	-0.406663	1.3303	0.154907	0.80993
NR1_NR2_RAR_RXR_COM_M07280	Up_NoChange	0	1	1	11	11	97	129	0.754366	0.0467415	-0.406663	1.3303	0.154907	0.80993
ALX4_M04281	Up_NoChange	0	1	1	11	11	46	29	1.63191	0.0468992	0.706561	1.32883	0.155221	0.809049
CREB1_M00115	Up_NoChange	0.0662797	0.893554	1	-22.2214	-22.5329	131	167	0.785291	0.0469295	-0.348701	1.32855	0.155221	0.809049
ZBTB7A_M04617	Up_NoChange	0.0264022	0.989805	1	11.6615	11.5997	520	587	0.867958	0.0472651	-0.204303	1.32546	0.155997	0.806883
GATA1_M00127	Up_NoChange	0.0514233	0.9989	1	11.8111	11.7355	90	121	0.746593	0.0473205	-0.421606	1.32495	0.155997	0.806883
ELK3_TEAD4_COM_M08743	Up_NoChange	0.0784413	0.941026	1	9.05263	8.97115	76	104	0.734658	0.0473513	-0.444855	1.32467	0.155997	0.806883
E2F1_M01250	Up_NoChange	0.0202429	1	1	10.7895	10.7692	76	104	0.734658	0.0473513	-0.444855	1.32467	0.155997	0.806883
ZIC1_M03930	Up_NoChange	0.0469372	0.697843	1	8.52983	8.25	419	480	0.859846	0.048462	-0.21785	1.3146	0.159499	0.797243
RBPJ_M01112	Up_NoChange	0.0450248	0.999163	1	11.5986	11.7203	147	118	1.29193	0.0485556	0.369528	1.31376	0.159565	0.797062
SIX6_M01398	Up_NoChange	0.0961905	0.997663	1	10.92	10.4048	25	42	0.601715	0.0485779	-0.732848	1.31356	0.159565	0.797062
LMO2_COM_M00278	Up_NoChange	0.0144332	1	1	11.25	11.2389	84	113	0.746939	0.0486553	-0.420938	1.31287	0.159662	0.796798
GCM1_PITX1_COM_M08708	Up_NoChange	0.0694024	0.576204	1	11.3109	11.1261	267	230	1.21245	0.0490924	0.277925	1.30899	0.160938	0.793341
ALX3_M04280	Up_NoChange	0.0989011	0.995906	1	11.1667	11.1154	42	26	1.66098	0.0497447	0.732035	1.30325	0.162916	0.788035
HOXC10_M04369	Up_NoChange	0.125532	0.917219	1	11.4255	11.3	47	30	1.61183	0.0498177	0.6887	1.30262	0.162995	0.787825
HOXC10_M04350	Up_NoChange	0.120238	0.501535	1	11.0476	10.8	105	80	1.3572	0.0499862	0.440633	1.30115	0.163386	0.786784
ELK1_TEAD4_COM_M08418	Up_NoChange	0.143376	0.698751	1	10.8158	11.2759	38	58	0.661324	0.050112	-0.596571	1.30006	0.163637	0.786118
REST_M00256	Up_NoChange	0.0521516	0.856584	1	-27.0124	-26.769	242	290	0.829611	0.0501936	-0.269493	1.29935	0.163743	0.785837
TFAP2E_M02822	Up_NoChange	0.0250401	0.999432	1	11.8281	11.7986	384	442	0.857718	0.0505272	-0.221425	1.29647	0.16467	0.783385
PTF1B_M00657	Up_NoChange	0.0718391	0.559931	1	1.98611	1.59004	216	261	0.824255	0.0507846	-0.278837	1.29427	0.165348	0.781602
POU2F1_SOX2_COM_M08408	Up_NoChange	0.0523993	0.999737	1	10.7143	10.5946	98	74	1.36854	0.0510608	0.452638	1.29191	0.166085	0.779671
TGIF1_M00418	Up_NoChange	0.0757447	0.90692	1	12.1064	11.864	94	125	0.754829	0.0513287	-0.405778	1.28964	0.166735	0.777973
GLI1_M07454	Up_NoChange	0.055974	0.556825	1	11.4986	11.3797	367	424	0.85521	0.0513909	-0.225649	1.28911	0.166735	0.777973
NKX2-5_M00240	Up_NoChange	0	1	1	12	12	60	85	0.710725	0.0514108	-0.492637	1.28895	0.166735	0.777973
AHR_M00778	Up_NoChange	0.0298605	0.999999	1	11.8649	11.9355	148	186	0.795699	0.0517094	-0.329705	1.28643	0.16748	0.776037
HMX3_M01413	Up_NoChange	0.0738544	0.999702	1	11.4528	11.4	53	35	1.55887	0.051741	0.640501	1.28617	0.16748	0.776037
ZEB2_M08896	Up_NoChange	0.0482354	0.795297	1	-4.76596	-5.19582	329	383	0.850555	0.0517917	-0.233524	1.28574	0.167482	0.776033
ZIC4_M03932	Up_NoChange	0.0825502	0.0781551	1	11.7995	11.4591	439	501	0.862376	0.0519623	-0.213611	1.28431	0.167793	0.775225
NFE2L1_M00284	Up_NoChange	0.0431034	0.999979	1	10.6782	10.7241	87	116	0.753613	0.0519888	-0.408104	1.28409	0.167793	0.775225
TCF3_M00002	Up_NoChange	0.0471064	0.815602	1	7.67674	7.75065	331	385	0.85127	0.0523178	-0.232311	1.28135	0.168605	0.77313
GBX2_M04323	Up_NoChange	0.282609	0.168651	1	11.2895	11.8261	38	23	1.69785	0.052383	0.763709	1.28081	0.168605	0.77313
CPHX1_M01478	Up_NoChange	0.123377	0.678259	1	10.9221	11.375	77	56	1.4182	0.0523919	0.504061	1.28074	0.168605	0.77313
E2_BPV-1_M00107	Up_NoChange	0.225989	0.157406	1	11.6923	12	39	59	0.667227	0.0525007	-0.58375	1.27983	0.168792	0.772648
OTX1_M03838	Up_NoChange	0.0454545	1	1	11.6364	11.697	44	66	0.672248	0.0526295	-0.572935	1.27877	0.169043	0.772003
SOX9_M01284	Up_NoChange	0.0705504	0.682328	1	11.5574	11.4509	183	224	0.815581	0.0529534	-0.2941	1.27611	0.16992	0.769756
DLX3_ERF_COM_M08534	Up_NoChange	0.0635198	0.984448	1	11.1477	11.0427	88	117	0.755762	0.0531068	-0.403996	1.27485	0.170248	0.768918
ASCL1_M03877	Up_NoChange	0.0135844	1	1	1.83544	1.73171	316	369	0.848531	0.0532108	-0.236961	1.274	0.170418	0.768485
RUNX1_M01658	Up_NoChange	0	1	1	12	12	96	127	0.758752	0.0533497	-0.3983	1.27287	0.170699	0.76777
ERF_FOXI1_COM_M08239	Up_NoChange	0.0511754	0.918584	1	11.6029	11.5771	209	253	0.823248	0.0534456	-0.280601	1.27209	0.170841	0.767407
BCL6_M01183	Up_NoChange	0.00886018	1	1	9.35533	9.35152	197	165	1.24148	0.0535473	0.312061	1.27126	0.171003	0.766997
TFAP2C_M07137	Up_NoChange	0.0953802	0.0104405	0.884278	12.632	12.202	538	604	0.873128	0.0536503	-0.195735	1.27043	0.171168	0.766579
NFKB1_M01223	Up_NoChange	0.083652	0.382056	1	11.9095	11.7717	210	254	0.823929	0.0538997	-0.279408	1.26841	0.171799	0.76498
ZNF384_M09792	Up_NoChange	0.071814	0.574599	1	13.04	12.907	250	215	1.21258	0.0541422	0.27808	1.26646	0.172407	0.763445
NKX6-3_M01470	Up_NoChange	0.0833333	0.997265	1	11.537	11.5278	54	36	1.54419	0.0543724	0.62685	1.26462	0.172941	0.762103
RFX5_M07123	Up_NoChange	0.0551977	0.724376	1	11.7333	11.8836	285	335	0.844633	0.0544135	-0.243603	1.26429	0.172941	0.762103
EGR1_M04918	Up_NoChange	0.0185185	1	1	12.2889	12.3259	225	270	0.829961	0.0546204	-0.268885	1.26265	0.173433	0.760869
FOXJ3_TBX21_COM_M08293	Up_NoChange	0.241459	0.072872	1	9.57778	10.1642	45	67	0.677268	0.0547464	-0.562201	1.26164	0.173667	0.760282
AHR_ARNT_COM_M00237	Up_NoChange	0.0298574	0.999984	1	-3.96791	-4.03947	187	228	0.818784	0.0550676	-0.288445	1.2591	0.17452	0.758154
TCF_ASCL_MYF_MYOD_MYOG_COM_M00973	Up_NoChange	0.0530626	0.7909	1	11.8824	11.8131	272	321	0.841814	0.0554711	-0.248427	1.25593	0.175632	0.755396
ZIC3_M03931	Up_NoChange	0.118807	0.00379136	0.526684	10.22	9.76282	409	468	0.862061	0.0555619	-0.214138	1.25522	0.175753	0.755098
ESR1_M02261	Up_NoChange	0.053493	0.619108	1	11.4822	11.2945	365	421	0.857168	0.0557409	-0.22235	1.25383	0.176152	0.754113
ETV2_GSC2_COM_M08549	Up_NoChange	0.0856782	0.940613	1	8.22222	8.375	63	88	0.720828	0.0561464	-0.472273	1.25068	0.177265	0.751376
MAFG_M04216	Up_NoChange	0.0760234	0.987316	1	10.5263	10.7901	57	81	0.708894	0.0563213	-0.496358	1.24933	0.177604	0.750547
CUX1_FOXI1_COM_M08682	Up_NoChange	0.351648	0.165715	1	11.3846	10.6429	26	14	1.90528	0.0563603	0.930003	1.24903	0.177604	0.750547
IRF1_M04788	Up_NoChange	0.0438845	0.943197	1	9.76238	9.97368	303	266	1.19081	0.0570011	0.251943	1.24412	0.179454	0.746047
ETV2_SPDEF_COM_M08267	Up_NoChange	0.0606303	0.821402	1	0.729167	0.525641	192	234	0.818651	0.0575892	-0.28868	1.23966	0.181134	0.741999
RFX2_M04096	Up_NoChange	0.124287	0.319123	1	-4.10891	-4.81818	101	132	0.76804	0.0584411	-0.380747	1.23328	0.183641	0.736031
MEIS3_M01395	Up_NoChange	0.0776557	0.941379	1	11.0897	11.1524	78	105	0.747211	0.0585694	-0.420412	1.23233	0.18387	0.735488
SOX9_M08838	Up_NoChange	0.0310811	0.999998	1	11.3986	11.4595	148	185	0.800443	0.0586475	-0.321129	1.23175	0.183942	0.735318
CDX2_M07416	Up_NoChange	0.0182648	1	1	10.375	10.3562	96	73	1.35822	0.058967	0.441717	1.22939	0.184771	0.733367
SOX10_M04521	Up_NoChange	0.161728	0.301303	1	-14.7531	-15.3333	81	60	1.3925	0.0592155	0.477677	1.22756	0.185375	0.731949
PITX3_M01343	Up_NoChange	0.103176	0.697493	1	10.8608	10.7547	79	106	0.749653	0.0599066	-0.415705	1.22253	0.187363	0.727317
PAX5_M04765	Up_NoChange	0.0585263	0.990807	1	11.3368	11.44	95	125	0.763269	0.0608063	-0.389736	1.21605	0.189998	0.72125
POU3F2_M00464	Up_NoChange	0.0228091	1	1	0.941176	1.30612	68	49	1.42967	0.0609383	0.515682	1.21511	0.190232	0.720715
PAX6_M00097	Up_NoChange	0.147619	0.530416	1	11.0208	10.5429	48	70	0.691468	0.0611575	-0.532266	1.21355	0.19056	0.719968
PBX1_M00124	Up_NoChange	0.146429	0.540964	1	10.9167	10.3	48	70	0.691468	0.0611575	-0.532266	1.21355	0.19056	0.719968
POU3F4_M01473	Up_NoChange	0.0588235	0.999999	1	11.3137	11.0588	51	34	1.54333	0.0617395	0.626047	1.20944	0.192194	0.716261
MAF_M00035	Up_NoChange	0.0611647	0.921101	1	11.5986	11.4888	142	178	0.798633	0.0618783	-0.324395	1.20846	0.192446	0.715691
ARID5A_M02736	Up_NoChange	0.173021	0.389623	1	11.3387	11.0682	62	44	1.45078	0.0621031	0.536829	1.20689	0.192965	0.714521
BHLHE40_BHLHE41_COM_M00997	Up_NoChange	0.0850832	0.42722	1	12.0798	11.6987	188	229	0.819567	0.0621888	-0.287066	1.20629	0.193052	0.714327
ELK1_SPDEF_COM_M08227	Up_NoChange	0.106345	0.442699	1	6.54386	5.9863	114	146	0.783367	0.0627122	-0.35224	1.20265	0.194495	0.711091
ZFP1_M08983	Up_NoChange	0.0765962	0.682181	1	10.6169	10.8639	154	191	0.80673	0.0628171	-0.309842	1.20192	0.194571	0.710922
SOX10_M09819	Up_NoChange	0.0360169	0.99949	1	11.9435	11.9583	177	216	0.818984	0.0629117	-0.288093	1.20127	0.194571	0.710922
HIF1A_M00797	Up_NoChange	0.118723	0.119686	1	12.2203	11.7917	177	216	0.818984	0.0629117	-0.288093	1.20127	0.194571	0.710922
SOX21_M02803	Up_NoChange	0.0404135	1	1	10.9868	11.0536	76	56	1.39903	0.063163	0.484427	1.19954	0.195167	0.709593
EBF1_M07207	Up_NoChange	0.0422946	0.858937	1	12.3733	12.2186	375	430	0.86271	0.0634292	-0.213052	1.19771	0.195808	0.708169
[truncated: 2,254 more rows]

## Sheet: increased vs. decreased
Transfac_ID	Regions1_vs_Regions2	kstest-tvalue	kstest-pvalue	kstest_qvalue	Average_Motif_Score_Region1	Average_Motif_Score_Region2	#Matches_Regions1	#Matches_Regions2	OddRatio	Fisher-pvalue	log2(OddRatio)	-log10(Fisher-pvalue)	Fisher-FDR	-log10(Fisher-FDR)
[truncated: 3,334 more rows]
