# Supplementary material for: CTCF is selectively required for maintaining chromatin accessibility and gene expression in human erythropoiesis
Source: Genome Biol. 2025 Feb 28;26:44. doi: 10.1186/s13059-025-03510-z (PMC11869676; doi:10.1186/s13059-025-03510-z)
Supplement: Supplementary file 5 — Additional file 5: Table S4. GREAT analysis for differential accessibility regionsin CTCF -AID HUDEP-2 and HEL cells with IAA treatment vs. without IAA treatment grown in culture under immature conditions for 24 hours. [file 13059_2025_3510_MOESM5_ESM.xlsx]

## Sheet: Top10 GO in HUDEP-2
Supplementary Table S4. GREAT analysis for differential accessibility regions (DARs) in CTCF mini-AID HUDEP-2 cells with IAA treatment versus. without IAA treatment
# GREAT version 4.0.4 Species assembly: hg19 Association rule: Basal+extension: 5000 bp upstream, 1000 bp downstream, 1000000 bp max extension, curated regulatory domains included
# Term Name Binom Rank Binom Raw P	Value Binom FDR Q	Val Binom Fold Enrichment Binom Observed Region Hits Binom Region Set Coverage Hyper Rank Hyper FDR Q	Val Hyper Fold Enrichment Hyper Observed Gene Hits Hyper Total Genes Hyper Gene Set Coverage
DNA replication	dependent nucleosome assembly 1 3.580103e	11 4.7060453935000004e	7 30.34356 9 0.01236264 66 0.0013699786716666665 5.499585 10 32 0.009487666
positive regulation of nuclear	transcribed mRNA catabolic process, deadenylation	dependent decay 11 3.941228e	8 0.0000470976746 8.367205 12 0.01648352 72 0.002488335720138889 7.699419 7 16 0.006641366
positive regulation of mRNA catabolic process 12 7.329479e	8 0.00008028833454583334 7.079887 13 0.01785714 90 0.00701427716 5.631575 8 25 0.007590133
DNA replication	independent nucleosome assembly 15 3.234826e	7 0.0002834785851333333 6.202655 13 0.01785714 82 0.005210044795731708 3.984605 12 53 0.0113852
regulation of hematopoietic progenitor cell differentiation 16 3.469071e	7 0.00028500586434375 4.356134 18 0.02472527 98 0.00884246310357143 2.803328 18 113 0.0170778
DNA replication	independent nucleosome organization 17 3.908422e	7 0.0003022129834705882 6.097742 13 0.01785714 83 0.006279128939759037 3.910816 12 54 0.0113852
chromatin assembly or disassembly 19 5.059398e	7 0.000350030456368421 3.150794 26 0.03571429 78 0.003606086387820513 2.499811 25 176 0.02371917
regulation of hematopoietic stem cell differentiation 21 0.000001360655 0.0008517052369047619 4.397333 16 0.02197802 122 0.023947636422131147 2.733774 16 103 0.01518027
protein	DNA complex subunit organization 23 0.000001879454 0.001074148818695652 2.534734 33 0.04532967 71 0.0024943044809859153 2.261677 32 249 0.03036053
regulation of mRNA catabolic process 24 0.000001988235 0.0010889728781250001 5.254032 13 0.01785714 126 0.026948439309523807 4.541593 8 31 0.007590133
# GREAT version 4.0.4 Species assembly: hg19 Association rule: Basal+extension: 5000 bp upstream, 1000 bp downstream, 1000000 bp max extension, curated regulatory domains included
# Term Name Binom Rank Binom Raw P	Value Binom FDR Q	Val Binom Fold Enrichment Binom Observed Region Hits Binom Region Set Coverage Hyper Rank Hyper FDR Q	Val Hyper Fold Enrichment Hyper Observed Gene Hits Hyper Total Genes Hyper Gene Set Coverage
regulation of reactive oxygen species biosynthetic process 47 0.000007156995 0.0020016744526595745 2.394752 33 0.01571429 512 0.033875255498046875 1.928289 22 73 0.007588824
regulation of NIK/NF	kappaB signaling 48 0.000007399055 0.0020262620411458333 2.728332 26 0.01238095 537 0.038546280502793295 2.056633 18 56 0.006209038
positive regulation of NIK/NF	kappaB signaling 57 0.00001240885 0.0028616549692982458 2.849514 23 0.01095238 529 0.037553873468809076 2.232005 15 43 0.005174198
positive regulation of reactive oxygen species biosynthetic process 64 0.00001728692 0.003550571303125 2.59421 26 0.01238095 489 0.02811578404907976 2.175461 17 50 0.005864091
regulation of cAMP	dependent protein kinase activity 80 0.00003536609 0.005811090663125 3.554917 15 0.007142857 462 0.022908053261904763 3.412487 8 15 0.002759572
regulation of nitric	oxide synthase activity 103 0.00007023313 0.008963247513106795 2.603023 22 0.01047619 558 0.04631732623655914 2.181277 15 44 0.005174198
positive regulation of lipid biosynthetic process 105 0.00007229027 0.009050053325238096 2.215613 30 0.01428571 303 0.007401151255775578 2.199455 22 64 0.007588824
response to fluid shear stress 109 0.00007890349 0.009515471339908257 2.409411 25 0.01190476 359 0.011443041055710305 2.634641 14 34 0.004829251
negative regulation of ERK1 and ERK2 cascade 123 0.000113999 0.012183063861788619 2.044781 34 0.01619048 292 0.006110682837328768 2.277401 21 59 0.007243877
aorta development 150 0.000228441 0.0200190463 2.041402 31 0.0147619 168 0.00033045129431547623 2.843739 20 45 0.006898931

## Sheet: Top10 GO in HEL
Supplementary Table S4. GREAT analysis for differential accessibility regions (DARs) in CTCF mini-AID HEL cells with IAA treatment versus. without IAA treatment
# GREAT version 4.0.4，Species assembly: hg19 ，Association rule: Basal+extension: 5000 bp upstream, 1000 bp downstream, 1000000 bp max extension, curated regulatory domains included
# Term Name	Binom Rank	Binom Raw P-Value	Binom FDR Q-Val	Binom Fold Enrichment	Binom Observed Region Hits	Binom Region Set Coverage	Hyper Rank	Hyper FDR Q-Val	Hyper Fold Enrichment	Hyper Observed Gene Hits	Hyper Total Genes	Hyper Gene Set Coverage
regulation of reactive oxygen species biosynthetic process	47	7.15699e-06	0.00200167	2.39475	33	0.0157143	512	0.0338753	1.92829	22	73	0.00758882
regulation of NIK/NF-kappaB signaling	48	7.39906e-06	0.00202626	2.72833	26	0.0123809	537	0.0385463	2.05663	18	56	0.00620904
positive regulation of NIK/NF-kappaB signaling	57	1.24089e-05	0.00286165	2.84951	23	0.0109524	529	0.0375539	2.23201	15	43	0.0051742
positive regulation of reactive oxygen species biosynthetic process	64	1.72869e-05	0.00355057	2.59421	26	0.0123809	489	0.0281158	2.17546	17	50	0.00586409
regulation of cAMP-dependent protein kinase activity	80	3.53661e-05	0.00581109	3.55492	15	0.00714286	462	0.0229081	3.41249	8	15	0.00275957
regulation of nitric-oxide synthase activity	103	7.02331e-05	0.00896325	2.60302	22	0.0104762	558	0.0463173	2.18128	15	44	0.0051742
positive regulation of lipid biosynthetic process	105	7.22903e-05	0.00905005	2.21561	30	0.0142857	303	0.00740115	2.19945	22	64	0.00758882
response to fluid shear stress	109	7.89035e-05	0.00951547	2.40941	25	0.0119048	359	0.011443	2.63464	14	34	0.00482925
negative regulation of ERK1 and ERK2 cascade	123	0.000113999	0.0121831	2.04478	34	0.0161905	292	0.00611068	2.2774	21	59	0.00724388
aorta development	150	0.000228441	0.020019	2.0414	31	0.0147619	168	0.000330451	2.84374	20	45	0.00689893
cholesterol import	152	0.000232786	0.0201314	5.07896	8	0.00380952	403	0.0158298	5.33201	5	6	0.00172473
myeloid dendritic cell activation	192	0.000407794	0.027919	2.95569	14	0.00666667	564	0.0472388	2.66601	10	24	0.00344947
