# Supplementary material for: CTCF is selectively required for maintaining chromatin accessibility and gene expression in human erythropoiesis
Source: Genome Biol. 2025 Feb 28;26:44. doi: 10.1186/s13059-025-03510-z (PMC11869676; doi:10.1186/s13059-025-03510-z)
Supplement: Supplementary file 6 — Additional file 6: Table S5. RNA transcriptome analysis of CTCF-AID HUDEP-2 cells with IAA treatment vs. without IAA treatment grown in culture under immature and mature conditions for 24 hours. [file 13059_2025_3510_MOESM6_ESM.xlsx]

## Sheet: DEGs_Immature_24h
Supplementary Table S5. RNA transcriptome analysis of CTCF mini-AID HUDEP-2 cells with IAA treatment versus. without IAA treatment grown in culture under immature conditions for 24 hours.
GENE	logFC	FDR	logFDR	upreg
SAAL1	-4.1943	1.75277e-133	132.756	down
DEF8	-4.34086	1.28997e-103	102.889	down
OCRL	-4.66421	3.3611e-101	100.474	down
ANKRD46	-4.74841	1.54169e-98	97.812	down
PPA2	-2.57787	2.04584e-95	94.6891	down
RSAD1	-3.35228	3.43354e-87	86.4643	down
ZBTB39	-4.91373	3.01284e-86	85.521	down
AAAS	-3.24719	1.02913e-80	79.9875	down
R3HCC1	-3.11609	1.28377e-80	79.8915	down
NLE1	-3.10684	2.11157e-75	74.6754	down
NSMCE4A	-3.44893	3.77383e-71	70.4232	down
DHX30	-2.27708	2.06814e-65	64.6844	down
RBM45	-3.40605	2.8112e-64	63.5511	down
PHOSPHO1	-2.93944	8.9965e-62	61.0459	down
EXT2	-2.42758	1.55766e-58	57.8075	down
ALAD	-2.14561	2.90804e-51	50.5364	down
SLC35B2	-2.41642	6.04764e-51	50.2184	down
RP9	-3.85794	1.72252e-48	47.7638	down
FXN	-1.88407	7.8077e-46	45.1075	down
THEM6	-2.61685	2.46452e-45	44.6083	down
INPP5E	-2.81004	7.66564e-45	44.1155	down
MEST	-2.16793	1.03476e-44	43.9852	down
SMIM8	-2.44916	5.82815e-44	43.2345	down
HBQ1	-4.41334	2.86363e-43	42.5431	down
RP11-772E11.1	-2.51031	1.01519e-42	41.9935	down
C6orf163	-2.57029	3.01329e-42	41.521	down
TAMM41	-2.32123	2.56275e-41	40.5913	down
CDKN2AIPNL	-2.35287	3.48535e-41	40.4578	down
APP	-1.90587	1.48711e-40	39.8277	down
TTC5	-2.12532	1.99958e-39	38.6991	down
NCEH1	-1.93298	1.44071e-38	37.8414	down
TMEM151B	-2.97733	1.4664e-38	37.8337	down
DENND4B	-2.10913	6.01327e-37	36.2209	down
PIGO	-2.26096	3.48537e-35	34.4578	down
ALG5	-1.86359	5.86844e-35	34.2315	down
TRAF6	-2.00499	7.82129e-35	34.1067	down
AC005682.5	-1.75979	2.34973e-34	33.629	down
BOLA3	-2.20655	4.71279e-34	33.3267	down
DDN	-2.89376	5.86958e-34	33.2314	down
APOL2	-2.50048	5.01778e-33	32.2995	down
RN7SL2	-1.59468	8.72939e-33	32.059	down
CIZ1	-2.4102	2.76778e-31	30.5579	down
RP11-378A12.1	-4.46428	5.56445e-31	30.2546	down
ZCCHC4	-1.62713	9.02198e-31	30.0447	down
GOT2	-1.43958	1.20536e-28	27.9189	down
GGACT	-4.54292	1.22071e-28	27.9134	down
DET1	-2.32067	1.66206e-28	27.7794	down
COG2	-1.52909	4.24074e-28	27.3726	down
HSD3B7	-2.9098	8.70608e-28	27.0602	down
BEX1	-2.58836	8.85103e-28	27.053	down
IFT46	-2.34412	1.2487e-27	26.9035	down
AC087499.5	-5.9056	1.26601e-26	25.8976	down
DHRS4-AS1	-3.65775	1.34809e-26	25.8703	down
RAB12	-1.84632	3.46232e-26	25.4606	down
RP11-411B10.8	-3.78103	7.19429e-26	25.143	down
SEMA7A	-1.34201	8.8529e-25	24.0529	down
NDUFAF4	-1.77669	4.99839e-24	23.3012	down
HIST1H4A	-1.26675	4.38436e-23	22.3581	down
RP13-582O9.5	-2.48447	1.21243e-22	21.9163	down
CSNK2A2	-1.33071	5.54001e-22	21.2565	down
SUCO	-1.19321	1.69592e-20	19.7706	down
PRKCQ-AS1	-1.4453	3.31115e-20	19.48	down
SNHG11	-1.96209	5.20429e-20	19.2836	down
GPR160	-2.1672	3.70184e-19	18.4316	down
RPS17L	-1.17836	9.78443e-19	18.0095	down
SC22CB-1E7.1	-1.19414	1.63265e-18	17.7871	down
SNRPD1	-1.19107	2.32217e-18	17.6341	down
LRRC59	-1.09565	4.31192e-18	17.3653	down
SPRYD7	-1.74599	5.73994e-18	17.2411	down
TGM2	-1.58899	5.80601e-18	17.2361	down
METTL5	-1.41386	8.4465e-18	17.0733	down
MRAP2	-1.4552	9.27261e-18	17.0328	down
HIST1H2AH	-1.13072	1.084e-17	16.965	down
TFRC	-1.04988	2.1321e-17	16.6712	down
TMPO	-1.009	2.6076e-17	16.5838	down
RP11-220D10.1	-1.21456	2.91737e-17	16.535	down
HIST1H2BL	-1.18446	2.99296e-17	16.5239	down
CISH	-1.15881	8.31774e-17	16.08	down
SNX22	-1.28111	8.97173e-17	16.0471	down
COL15A1	-1.5765	1.31651e-16	15.8806	down
MESTP3	-1.89955	1.66449e-16	15.7787	down
HIST1H4B	-1.0808	2.10928e-16	15.6759	down
RN7SL3	-1.26216	2.71768e-16	15.5658	down
RUFY2	-1.35615	2.73832e-16	15.5625	down
VPS36	-1.16221	3.1214e-16	15.5057	down
MOB3B	-1.43184	4.37016e-16	15.3595	down
HDHD3	-1.20111	4.66063e-16	15.3316	down
RIMS3	-2.07634	5.63132e-16	15.2494	down
HIST1H2AI	-1.16031	6.30081e-16	15.2006	down
HEMGN	-1.04143	7.18934e-16	15.1433	down
ACSS1	-1.2342	1.25316e-15	14.902	down
DPP8	-1.07447	1.30764e-15	14.8835	down
CDH6	-1.24143	1.44879e-15	14.839	down
ASB6	-1.36155	2.59338e-15	14.5861	down
MRPS2	-2.63308	3.72554e-15	14.4288	down
GOT2P2	-1.47274	4.75301e-15	14.323	down
RNU5D-1	-1.20596	7.45647e-15	14.1275	down
SMIM12	-1.17176	9.50516e-15	14.022	down
MIF4GD	-1.66241	1.30845e-14	13.8832	down
RPL26L1	-1.53158	1.64634e-14	13.7835	down
PNMT	-1.14511	1.67435e-14	13.7762	down
RP11-144N1.1	-1.02145	1.74213e-14	13.7589	down
NOL9	-1.0366	1.815e-14	13.7411	down
TSKU	-1.08868	1.87952e-14	13.726	down
RP1-102H19.6	-3.06329	2.73177e-14	13.5636	down
FAM133B	-1.02844	3.12727e-14	13.5048	down
RP11-134L4.1	-1.38806	3.53067e-14	13.4521	down
HIST1H3H	-1.23753	4.25044e-14	13.3716	down
N4BP2	-1.26636	6.47333e-14	13.1889	down
PLEKHG4	-1.18381	6.81555e-14	13.1665	down
OSBPL7	-2.91314	8.40685e-14	13.0754	down
HIST1H3A	-1.0493	2.31409e-13	12.6356	down
MRPL23	-1.32928	4.97109e-13	12.3035	down
PRKAB2	-1.15924	9.29722e-13	12.0316	down
CYTL1	-1.61145	9.4544e-13	12.0244	down
CTSE	-1.96746	1.03009e-12	11.9871	down
C6orf203	-1.09032	1.05967e-12	11.9748	down
ST6GALNAC1	-1.07164	1.06271e-12	11.9736	down
BDH2P1	-1.87645	1.0746e-12	11.9688	down
RPS17	-1.04537	1.48215e-12	11.8291	down
FLT4	-1.108	2.42504e-12	11.6153	down
SPATA20	-1.55381	2.5141e-12	11.5996	down
NKIRAS2	-1.49272	3.11878e-12	11.506	down
LINC00478	-1.20211	3.37106e-12	11.4722	down
COMTD1	-1.68309	3.65072e-12	11.4376	down
FNBP1P1	-2.38384	5.87896e-12	11.2307	down
AGO1	-1.21918	6.97773e-12	11.1563	down
FAM83A	-1.03878	8.58191e-12	11.0664	down
PAIP1	-1.1101	9.3822e-12	11.0277	down
RBMS1	-1.26344	1.09293e-11	10.9614	down
RPP40	-1.34317	1.19563e-11	10.9224	down
LIMA1	-1.27119	1.28447e-11	10.8913	down
PITX1	-1.24018	1.44938e-11	10.8388	down
ALKBH2	-1.13462	1.44953e-11	10.8388	down
RP11-316E14.2	-1.51142	1.89085e-11	10.7233	down
TMEM155	-1.96111	2.17205e-11	10.6631	down
TRAF6P1	-2.21956	2.34401e-11	10.63	down
KRTCAP2	-1.04988	2.447e-11	10.6114	down
MTHFD1L	-1.36464	3.0029e-11	10.5225	down
DNPH1	-1.03701	3.55986e-11	10.4486	down
B3GALTL	-1.19521	3.68615e-11	10.4334	down
ZFP64	-1.45083	3.82966e-11	10.4168	down
REPS2	-1.02976	7.68984e-11	10.1141	down
IBA57	-1.11641	8.58207e-11	10.0664	down
RP11-455B3.1	-2.47004	1.28243e-10	9.89197	down
HIST1H2AJ	-1.00329	1.41252e-10	9.85001	down
CDKN2AIPNLP1	-2.2333	1.91038e-10	9.71888	down
PDIA2	-1.06299	1.98008e-10	9.70332	down
AC005682.6	-1.9579	2.84136e-10	9.54647	down
PTGES	-3.43094	2.85398e-10	9.54455	down
SFMBT2	-1.1218	3.01912e-10	9.52012	down
STOML1	-1.35813	5.21872e-10	9.28244	down
RRS1	-1.01007	5.79676e-10	9.23681	down
HUNK	-1.26039	1.12891e-09	8.94734	down
NUS1P1	-1.15599	1.17696e-09	8.92924	down
NLRX1	-1.25415	1.85516e-09	8.73162	down
ZNF777	-1.26104	1.95545e-09	8.70875	down
PLA2G4A	-1.02974	2.20091e-09	8.6574	down
RP11-13N13.2	-1.24202	5.1077e-09	8.29177	down
RNF214	-1.03609	7.74783e-09	8.11082	down
AC012354.8	-1.07815	1.05081e-08	7.97847	down
TMPO-AS1	-1.48967	1.70003e-08	7.76954	down
ATP8A1	-1.7878	1.90666e-08	7.71973	down
ALG14	-1.11695	2.44461e-08	7.61179	down
PRPF18	-1.04333	3.58923e-08	7.445	down
HPDL	-1.10762	5.94854e-08	7.22559	down
EXOG	-1.62751	6.77954e-08	7.1688	down
RP11-278L15.3	-1.08146	8.47178e-08	7.07203	down
GSTO2	-1.59282	8.85474e-08	7.05282	down
KLRG2	-1.12771	1.04033e-07	6.98283	down
ABCG2	-1.096	1.07176e-07	6.9699	down
FRMD3	-1.24619	1.3665e-07	6.86439	down
YDJC	-1.22441	1.43898e-07	6.84195	down
ZNF212	-1.05412	1.45538e-07	6.83702	down
MBL1P	-1.00751	2.13694e-07	6.67021	down
PKN3	-1.34419	2.13694e-07	6.67021	down
IMPA2	-1.01237	2.2497e-07	6.64788	down
RP11-527F13.1	-1.25327	3.75363e-07	6.42555	down
RP11-1E3.1	-1.08025	4.50299e-07	6.3465	down
ASIC4	-1.29397	6.49435e-07	6.18746	down
RP11-82I10.1	-2.6073	6.53411e-07	6.18481	down
TSNAXIP1	-1.79029	7.51941e-07	6.12382	down
NPY1R	-3.12358	1.03436e-06	5.98533	down
MACROD2	-1.12854	1.24564e-06	5.90461	down
TBC1D28	-1.17167	1.38427e-06	5.85878	down
TRAM1L1	-1.07208	2.56882e-06	5.59027	down
AC142401.2	-1.36269	2.81643e-06	5.5503	down
AC026188.1	-2.04735	3.86305e-06	5.41307	down
RP11-1081L13.3	-2.77763	4.86601e-06	5.31283	down
C4orf46	-1.03741	6.16642e-06	5.20997	down
TPO	-1.24704	7.14071e-06	5.14626	down
ABI3	-2.62257	9.8408e-06	5.00697	down
RP11-371E8.2	-1.02565	1.20863e-05	4.91771	down
MESTP4	-2.23183	1.30371e-05	4.88482	down
AADAT	-1.95146	2.8959e-05	4.53822	down
RP11-359M6.3	-1.19267	2.94545e-05	4.53085	down
CAPN5	-1.15351	3.10712e-05	4.50764	down
SLC22A16	-1.05214	3.56909e-05	4.44744	down
FAM213B	-1.13938	6.14295e-05	4.21162	down
PIWIL3	-1.10167	7.37339e-05	4.13233	down
CTC-806A22.1	-1.11613	0.000139121	3.85661	down
PLXNB3	-1.28756	0.000160619	3.7942	down
CDKN2AIPNLP2	-2.70869	0.000188267	3.72523	down
RP4-564F22.5	-1.25532	0.000214594	3.66838	down
CD3EAP	-1.42899	0.000305127	3.51552	down
CoTC	-1.36466	0.000306704	3.51328	down
RP11-671M22.5	-1.10692	0.00032395	3.48952	down
LINC00422	-1.47327	0.000405936	3.39154	down
CYB5P4	-1.3539	0.000417573	3.37927	down
TPH1	-3.9411	0.000484121	3.31505	down
GPT2	-1.02226	0.000492395	3.30769	down
C6orf164	-2.53595	0.000494408	3.30591	down
HRH2	-1.37807	0.000546676	3.26227	down
44079	-1.17974	0.000564057	3.24868	down
KHK	-1.05544	0.00057241	3.24229	down
C9orf116	-1.58794	0.000575228	3.24016	down
ZNF554	-1.0734	0.000692008	3.15989	down
RP11-64D24.2	-1.16702	0.000752069	3.12374	down
EQTN	-2.74848	0.000855572	3.06774	down
C10orf35	-2.91739	0.000869405	3.06078	down
RP11-215P8.3	-1.69098	0.00100021	2.99991	down
PSAT1P4	-1.11366	0.00105543	2.97657	down
RN7SL767P	-1.39066	0.00121083	2.91692	down
TMEM171	-1.40116	0.00184931	2.73299	down
ZDBF2	-1.23075	0.00236325	2.62649	down
FCGR2A	-1.17433	0.00240583	2.61874	down
KCNN4	-1.05964	0.00257642	2.58898	down
CASP7	-1.14212	0.00305228	2.51538	down
PHBP1	-1.07063	0.00329262	2.48246	down
TRIB2	-1.00032	0.00356919	2.44743	down
CES3	-3.90489	0.00416067	2.38084	down
RP11-1029M24.1	-1.0725	0.00436788	2.35973	down
DEPTOR	-1.0113	0.00443997	2.35262	down
C17orf99	-2.50975	0.00447641	2.34907	down
KRT13	-1.97246	0.00466061	2.33156	down
RP11-568G20.2	-1.04827	0.00610215	2.21452	down
RP11-404O13.5	-1.52029	0.00656234	2.18294	down
COL5A2	-1.81836	0.00663688	2.17804	down
HHIP	-1.76279	0.00878729	2.05614	down
RP11-177B4.1	-1.33981	0.00973482	2.01167	down
PRDM13	-1.46259	0.0106221	1.97379	down
RP11-404O13.4	-2.12835	0.0121153	1.91667	down
GTF2IRD2P1	-1.01772	0.0136676	1.86431	down
ACSF2	-1.15701	0.0138332	1.85908	down
CTD-3014H8.1	-2.04498	0.0155398	1.80856	down
ALX4	-2.16625	0.015607	1.80668	down
RP11-649A18.12	-1.18649	0.0156113	1.80656	down
SPR	-2.67913	0.0157813	1.80186	down
NMB	-1.20588	0.0162431	1.78933	down
RP11-760H22.2	-1.95424	0.0171238	1.7664	down
CIB2	-1.73911	0.0205213	1.68779	down
PRRT3	-1.74216	0.0213805	1.66998	down
RP11-443N24.2	-1.04816	0.0222553	1.65257	down
FAM66D	-2.11273	0.0258907	1.58686	down
AKR1B1P7	-1.10586	0.0265261	1.57633	down
AC069278.4	-1.13807	0.0274272	1.56182	down
CLDN7	-1.67921	0.0276848	1.55776	down
TMEM25	-1.22892	0.028234	1.54923	down
TMEM121	-1.53457	0.0294321	1.53118	down
FAM78B	-1.16209	0.030154	1.52065	down
TMEM150A	-1.17175	0.0337642	1.47154	down
RP11-23B5.1	-1.59217	0.0337713	1.47145	down
RPL7AP73	-1.83909	0.0351026	1.45466	down
RP1-199J3.5	-1.45416	0.0364454	1.43836	down
HRASLS5	-1.18682	0.038172	1.41826	down
CTD-2320J21.1	-1.2311	0.0392548	1.40611	down
CLEC4D	-1.0804	0.0488569	1.31107	down
44083	1.01007	0.0232421	1.63372	up
44084	4.52409	1.26831e-14	13.8968	up
ABCA2	1.83156	9.27399e-11	10.0327	up
ABCD1	1.06606	0.00859473	2.06577	up
ABHD17C	1.28589	0.00336552	2.47295	up
ABLIM1	2.39005	0.0040949	2.38776	up
ABTB2	1.01576	6.56749e-07	6.1826	up
AC003090.1	1.39514	8.10379e-07	6.09131	up
AC005523.3	1.07574	0.0199031	1.70108	up
AC005592.2	2.55708	7.06415e-08	7.15094	up
AC006262.5	2.72183	1.22224e-05	4.91284	up
AC006369.2	3.97995	4.83258e-52	51.3158	up
AC007091.1	1.95115	0.04273	1.36927	up
AC007228.11	1.26184	0.00228906	2.64034	up
AC007317.1	2.97315	0.0166808	1.77778	up
AC007879.5	1.05085	0.000174584	3.758	up
AC008697.1	2.90168	0.000137458	3.86183	up
AC008703.1	2.74322	0.0321723	1.49252	up
AC009961.3	1.48417	1.30663e-12	11.8838	up
AC010504.2	1.1475	0.047339	1.32478	up
AC011385.1	1.36732	0.0175269	1.75629	up
AC011747.3	1.99648	2.53837e-11	10.5954	up
AC011747.4	1.34126	5.10367e-08	7.29212	up
AC011747.7	1.63516	5.90147e-15	14.229	up
AC064834.2	1.77855	0.00787603	2.10369	up
AC073128.10	1.16879	0.00403371	2.3943	up
AC073283.4	1.94076	0.000191977	3.71675	up
AC079807.2	1.05034	0.00359734	2.44402	up
AC084809.2	3.01528	0.0166963	1.77738	up
AC092684.1	1.50513	0.022436	1.64905	up
AC093818.1	1.33275	0.0105914	1.97505	up
AC093865.1	2.04899	3.36427e-09	8.47311	up
AC098614.2	1.3252	9.5853e-12	11.0184	up
AC104135.4	1.18377	0.0400706	1.39717	up
AC133919.6	4.05044	0.00229933	2.6384	up
AC144449.1	1.02196	0.0281805	1.55005	up
ACOT4	1.84303	0.00132814	2.87676	up
ACOT6	1.80255	0.0481449	1.31745	up
ACTA2	1.61691	0.0400458	1.39744	up
ACTN1	2.03837	5.66617e-05	4.24671	up
ACVR1	1.90601	0.000911758	3.04012	up
ADA	3.81013	9.33737e-21	20.0298	up
ADAMTS10	1.75029	0.00132814	2.87676	up
ADAMTSL4	1.08063	0.0046779	2.32995	up
ADAP1	1.8915	0.000469496	3.32837	up
ADARB1	1.12695	2.16268e-11	10.665	up
ADCY9	1.12988	3.23056e-07	6.49072	up
ADM	3.49579	0.00157545	2.8026	up
ADORA3	2.04283	0.0339492	1.46917	up
ADPRH	2.62094	0.0112567	1.94859	up
ADRA1D	1.20943	0.00609589	2.21496	up
AE000661.37	3.83333	1.2913e-12	11.889	up
AF146191.4	1.44233	2.02633e-08	7.69329	up
AFF2	1.46828	0.00237489	2.62436	up
AHI1	1.02752	3.28758e-16	15.4831	up
AHRR	1.89491	6.94884e-30	29.1581	up
AL122127.25	3.45901	0.000421858	3.37483	up
AL359878.1	1.26941	5.83397e-08	7.23404	up
AL450992.2	1.0341	0.026545	1.57602	up
ALPK1	1.61388	0.00435797	2.36072	up
ALS2CL	3.77489	1.09668e-09	8.95992	up
AMN	1.61422	0.0223575	1.65058	up
ANKRD18DP	1.86476	0.0144562	1.83994	up
ANKRD31	1.66705	1.27556e-07	6.8943	up
ANKRD34A	1.04775	0.0191417	1.71802	up
ANKRD55	2.03222	2.555e-05	4.59261	up
ANKRD6	3.33198	2.7974e-12	11.5532	up
ANKS6	2.12799	5.35843e-44	43.271	up
ANTXR2	1.90811	1.74261e-24	23.7588	up
ANXA1	4.40835	1.8491e-06	5.73304	up
ANXA4	1.09666	2.13504e-10	9.67059	up
ANXA6	1.69484	1.0206e-25	24.9911	up
AP000282.2	1.07603	0.00123481	2.9084	up
AP000439.2	2.82881	3.17405e-06	5.49839	up
AP000695.6	3.62891	5.84401e-14	13.2333	up
AP000769.1	1.25266	0.0178062	1.74943	up
AP003068.18	1.45067	0.0201227	1.69631	up
APLF	1.04791	1.13859e-12	11.9436	up
APOBR	2.11589	0.000877934	3.05654	up
AQP4-AS1	2.74706	0.0159222	1.798	up
ARHGAP31	1.04874	0.0160997	1.79318	up
ARHGAP6	1.80261	2.72368e-14	13.5648	up
ARHGEF17	2.89551	0.00610215	2.21452	up
ARHGEF35	2.76502	0.0159357	1.79763	up
ARHGEF40	2.08157	0.000506326	3.29557	up
ARID5B	2.99259	2.15827e-08	7.66589	up
ARMC12	2.02475	0.00188569	2.72453	up
ARMCX4	1.59284	2.31931e-09	8.63464	up
ARPP21	1.44048	3.68e-08	7.43415	up
ARR3	1.53276	0.0239249	1.62115	up
ARRB1	1.11521	1.44999e-05	4.83863	up
ARSD	1.35965	0.000107175	3.96991	up
ASRGL1	1.1662	1.55822e-09	8.80737	up
ATHL1	1.09612	6.15239e-08	7.21096	up
ATP10D	2.89405	5.37735e-06	5.26943	up
ATP2A3	2.63769	3.29959e-09	8.48154	up
ATP2B2	1.23696	0.00088352	3.05378	up
ATP6V0A1	1.01123	1.00824e-15	14.9964	up
ATP6V0E2-AS1	2.57987	0.0108689	1.96381	up
ATPBD4-AS1	1.02901	6.3176e-07	6.19945	up
B3GNT3	2.59109	0.0408995	1.38828	up
B4GALNT3	1.99637	2.11485e-05	4.67472	up
BACH2	1.68352	0.0279452	1.55369	up
BAIAP2L2	1.48674	3.24811e-08	7.48837	up
BAIAP3	3.03378	1.16251e-22	21.9346	up
BCAR1	1.0101	1.10809e-12	11.9554	up
BCL3	1.8163	4.95418e-07	6.30503	up
BCRP3	1.85123	8.75507e-09	8.05774	up
BFSP1	1.02449	0.000966139	3.01496	up
BIN1	1.73716	7.32239e-05	4.13535	up
BIN2	1.09744	5.44546e-05	4.26397	up
BIN2P1	1.06516	0.00248017	2.60552	up
BIRC3	1.3328	0.000123551	3.90815	up
BNIPL	1.53808	0.0345622	1.4614	up
BRSK1	2.31881	0.0427549	1.36901	up
BTN2A2	2.12047	1.81924e-21	20.7401	up
BTN2A3P	2.23866	1.23239e-07	6.90925	up
BTN3A3	1.16576	0.0298177	1.52553	up
C10orf107	1.97978	0.0258648	1.58729	up
C14orf183	2.04954	0.0101896	1.99184	up
C15orf26	2.01953	7.99994e-08	7.09691	up
C1orf145	2.25978	0.00386398	2.41297	up
C1QTNF6	1.28306	3.70229e-13	12.4315	up
C1QTNF9B-AS1	1.87137	0.000694424	3.15838	up
C20orf195	2.54938	0.034474	1.46251	up
C22orf23	1.54447	0.000966139	3.01496	up
C22orf31	1.54467	0.023235	1.63386	up
C2CD4D	1.81052	0.0318013	1.49756	up
C3AR1	2.41462	7.20425e-11	10.1424	up
C3orf67	1.51697	9.64578e-06	5.01566	up
C5	1.05399	0.0329707	1.48187	up
C5AR1	1.91324	0.0182496	1.73875	up
C5AR2	1.11807	4.76976e-07	6.3215	up
C5orf55	1.1489	6.16642e-06	5.20997	up
C6orf165	1.53801	1.76144e-05	4.75413	up
C8G	2.41366	9.8695e-25	24.0057	up
C9orf72	1.11114	1.91222e-14	13.7185	up
CA13	2.16278	4.85756e-07	6.31358	up
CACNA1A	1.15868	0.0266982	1.57352	up
CACNA1H	2.174	7.09671e-49	48.1489	up
CACNA2D2	1.30896	0.00182587	2.73853	up
CAMK2N1	5.1572	0.00125577	2.90109	up
CAMKK1	1.46486	3.90818e-08	7.40803	up
CAPG	1.43192	1.63265e-18	17.7871	up
CARD10	2.3007	0.044978	1.347	up
CARD11	2.41807	7.69134e-06	5.114	up
CASP4	1.59291	0.00301153	2.52121	up
CASZ1	1.23203	2.37327e-05	4.62465	up
CATSPER1	2.39051	1.34764e-06	5.87043	up
CBFA2T3	1.16484	4.04467e-16	15.3931	up
CBL	1.07687	1.12248e-09	8.94982	up
CCBE1	1.9235	0.00128269	2.89188	up
CCDC147-AS1	1.02009	0.0205063	1.68811	up
CCDC153	1.65203	0.0272558	1.56454	up
CCDC7	1.39598	1.15271e-16	15.9383	up
CCDC74A	2.21928	0.0189091	1.72333	up
CCNA1	4.15161	0.000737615	3.13217	up
CCNB3	1.81642	2.80503e-12	11.5521	up
CCNJL	1.42755	0.00142202	2.84709	up
CCR7	3.57433	2.67786e-08	7.57221	up
CCRL2	1.12843	5.57353e-10	9.25387	up
CD109	2.31808	0.00119495	2.92265	up
CD22	4.13546	6.77472e-15	14.1691	up
CD276	2.94963	0.000152935	3.81549	up
CD300C	4.37681	0.00229616	2.639	up
CD33	2.14564	0.00752708	2.12337	up
CD3D	7.79131	9.4376e-05	4.02514	up
CD40	1.0403	0.00587045	2.23133	up
CD52	1.33495	6.03726e-09	8.21916	up
CDC42BPG	1.187	1.13227e-07	6.94605	up
CDC42EP3	3.72923	4.46437e-23	22.3502	up
CDK15	1.39669	0.00844846	2.07322	up
CDKN1A	5.05987	7.61492e-103	102.118	up
CDKN2D	1.00616	0.000239055	3.6215	up
CEL	2.41163	1.67983e-13	12.7747	up
CELF2	1.00694	4.80311e-16	15.3185	up
CELF5	1.4326	0.034778	1.45869	up
CELP	2.26444	0.00599588	2.22215	up
CEP170B	1.00163	0.00130892	2.88309	up
CERCAM	1.32409	0.00388962	2.41009	up
CES4A	1.39842	0.0481967	1.31698	up
CFLAR	1.00829	2.49213e-11	10.6034	up
CHADL	2.22651	0.0304912	1.51582	up
CHPF	1.71771	1.51832e-19	18.8186	up
CHRM3	2.10023	0.00199973	2.69903	up
CKAP4	2.29873	2.55675e-09	8.59231	up
CLEC11A	1.03469	0.000670148	3.17383	up
CLEC17A	5.39383	4.46765e-11	10.3499	up
CLEC2D	1.02417	5.962e-07	6.22461	up
CLSTN2	1.66104	0.0235619	1.62779	up
CLU	2.08931	0.00524198	2.2805	up
CMIP	1.09611	1.50671e-17	16.822	up
CMKLR1	1.92418	1.32408e-06	5.87809	up
CMTM3	1.53689	6.8669e-18	17.1632	up
CMTM8	1.9948	0.0332373	1.47837	up
CNBD2	2.5683	2.89812e-19	18.5379	up
CNR2	1.36939	0.0077233	2.1122	up
CORO1A	1.22478	0.0126973	1.89629	up
CPAMD8	1.736	4.55611e-13	12.3414	up
CPNE4	1.42888	3.49576e-06	5.45646	up
CPNE5	2.8186	2.93093e-06	5.53299	up
CR1	2.15415	5.51665e-15	14.2583	up
CRHBP	1.88581	1.26981e-25	24.8963	up
CSF1	1.52278	1.71568e-11	10.7656	up
CSPG4	1.60815	0.017039	1.76856	up
CST6	1.96917	0.0406328	1.39112	up
CST7	1.87286	1.05829e-08	7.9754	up
CTA-397H3.3	1.71635	2.95547e-05	4.52937	up
CTB-138E5.1	1.77366	3.4219e-06	5.46573	up
CTB-52I2.8	1.3777	0.00302281	2.51959	up
CTB-60E11.9	3.24408	0.00232148	2.63424	up
CTC-308K20.1	1.67809	0.0435121	1.36139	up
CTC-321K16.1	1.15043	2.86532e-07	6.54283	up
CTC-321K16.4	1.1599	4.16617e-06	5.38026	up
CTC-340A15.2	1.05148	0.014054	1.8522	up
CTC-340D7.1	2.22925	0.0310758	1.50758	up
CTC-497E21.4	1.21426	0.00200476	2.69794	up
CTD-2008P7.8	3.59426	0.00117274	2.9308	up
CTD-2031P19.3	1.33076	0.0322365	1.49165	up
CTD-2223O18.1	1.82058	1.18722e-05	4.92547	up
CTD-2330K9.3	1.43563	0.0389554	1.40943	up
CTD-2523D13.2	2.09437	2.74862e-11	10.5609	up
CTD-2555A7.1	2.21054	0.00610491	2.21432	up
CTD-2555A7.2	2.1756	0.00709935	2.14878	up
CTD-2555C10.3	2.10576	0.00218436	2.66068	up
CTD-2562J15.6	1.78198	0.0395155	1.40323	up
CTD-2574D22.5	2.43019	8.55849e-06	5.0676	up
CTD-2616J11.14	1.05145	0.00564519	2.24832	up
CTD-2655K5.1	1.61429	0.0237117	1.62504	up
CTD-3094K11.1	1.30226	0.0403126	1.39456	up
CTD-3187F8.14	1.98073	0.0369865	1.43196	up
CTDSPL	1.21482	0.0352829	1.45244	up
CTSL2	1.36665	0.0165426	1.7814	up
CTSO	1.06965	0.00166852	2.77767	up
CTSS	1.17738	1.74193e-10	9.75897	up
CTTNBP2	3.19082	2.42001e-05	4.61618	up
CYP1B1	2.46419	3.31611e-07	6.47937	up
CYP2D7P1	1.18198	0.0400491	1.39741	up
CYP4F11	3.27706	3.29652e-12	11.4819	up
CYP4F3	3.2719	1.16099e-06	5.93517	up
CYTH4	5.36028	2.06489e-09	8.6851	up
DACH1	2.05583	1.64704e-10	9.7833	up
DBNDD1	2.18458	0.0255535	1.59255	up
DCLK2	1.20188	0.0303263	1.51818	up
DCTN1-AS1	6.72482	0.000239914	3.61995	up
DDAH2	1.13027	0.0227381	1.64325	up
DDR1	2.48588	0.00633382	2.19833	up
DENND1C	2.83803	0.000516858	3.28663	up
DENND4C	1.23728	9.20877e-26	25.0358	up
DENND5B	2.13007	3.83228e-14	13.4165	up
DENND6B	2.48384	1.53879e-11	10.8128	up
DFNA5	1.09685	0.000551685	3.25831	up
DIP2C	1.04096	0.0328688	1.48322	up
DLGAP4	1.21012	6.85262e-07	6.16414	up
DMXL2	1.95713	0.000601941	3.22045	up
DNAH8	1.76219	0.00185906	2.73071	up
DNAI2	2.49133	7.39389e-07	6.13113	up
DNM1P35	1.06602	0.00590491	2.22879	up
DNMBP	1.21744	0.00297875	2.52597	up
DOCK1	2.124	0.000759528	3.11946	up
DOK2	3.80517	7.63268e-05	4.11732	up
DPEP2	1.40883	0.00682848	2.16568	up
DPP10	1.35591	0.0173627	1.76038	up
DUSP5	1.61233	3.82755e-07	6.41708	up
DUSP5P1	1.02197	1.06733e-09	8.9717	up
ECM1	2.77811	1.5451e-10	9.81104	up
EDA2R	3.32227	0.0199221	1.70066	up
EFCAB5	1.48275	0.000518389	3.28534	up
EFR3B	1.82968	0.00723748	2.14041	up
EGFEM1P	2.12262	3.14021e-05	4.50304	up
EGFL6	1.39249	1.18237e-05	4.92725	up
EGFL7	1.56102	1.45903e-13	12.8359	up
EGLN3	1.75834	2.09895e-06	5.678	up
EGR1	2.37581	3.15326e-41	40.5012	up
ELMO1	1.23258	5.12208e-23	22.2906	up
EMP2	1.15523	1.75352e-07	6.75609	up
ENC1	5.19236	2.34878e-05	4.62916	up
ENTHD1	1.13434	3.98135e-08	7.39997	up
ENTPD1	5.74939	1.37104e-06	5.86295	up
EPB41L1	1.17701	0.0171238	1.7664	up
EPB41L2	1.1766	0.034474	1.46251	up
EPPK1	1.64258	7.3977e-15	14.1309	up
EPS8L2	1.18349	0.0368294	1.43381	up
ERBB4	2.81548	9.50103e-11	10.0222	up
ERG	2.81574	9.37596e-08	7.02798	up
ERMP1	1.2693	2.82097e-18	17.5496	up
ERP27	1.69485	0.0481374	1.31752	up
ESPNL	2.19258	7.26138e-12	11.139	up
ETV1	1.2338	0.027535	1.56011	up
ETV6	1.14986	1.49817e-11	10.8244	up
EXD1	1.20823	0.0403126	1.39456	up
EXTL1	1.33017	0.00608505	2.21574	up
F2R	1.91979	1.54069e-12	11.8123	up
F2RL3	1.81982	2.44767e-18	17.6112	up
FABP6	1.57555	0.0440432	1.35612	up
FAM102A	1.04793	1.90097e-05	4.72103	up
FAM110B	1.15113	4.0234e-05	4.39541	up
FAM114A1	1.24206	0.0393127	1.40547	up
FAM195B	1.02608	0.0489416	1.31032	up
FAM19A5	2.43513	2.36267e-06	5.6266	up
FAM20C	6.47866	2.13997e-06	5.66959	up
FAM43A	2.82073	0.0405368	1.39215	up
FAM43B	3.2428	8.66079e-06	5.06244	up
FAM46B	1.03299	0.00187813	2.72627	up
FAM65B	2.04023	2.79722e-13	12.5533	up
FBXO44	1.08626	0.0237992	1.62344	up
FER1L6	2.67999	2.05841e-05	4.68647	up
FGD2	2.38915	0.000358477	3.44554	up
FGD3	1.09189	0.00191698	2.71738	up
FGF17	2.81262	0.041181	1.3853	up
FGF9	2.09269	1.76984e-08	7.75206	up
FIGF	1.19421	0.0440042	1.35651	up
FLNA	1.24092	2.02836e-14	13.6929	up
FMN1	1.80602	0.00129354	2.88822	up
FNBP1	1.63791	0.0102281	1.9902	up
FNDC4	1.87212	1.32711e-09	8.87709	up
FOXL2	7.55234	0.000103788	3.98385	up
FOXO1	1.23323	2.13603e-10	9.67039	up
FOXP2	1.27876	0.0176172	1.75406	up
FTCD	1.47922	2.31706e-10	9.63506	up
FZD4	1.75697	1.16734e-06	5.9328	up
FZD7	1.54108	0.00355785	2.44881	up
GADD45G	1.12776	0.00494493	2.30584	up
GALK1	1.90269	1.32917e-09	8.87642	up
GALNT12	1.71384	7.07714e-10	9.15014	up
GAS2L2	1.44636	0.00433918	2.36259	up
GAS6-AS1	1.62436	0.044738	1.34932	up
GAS7	2.76857	0.000230224	3.63785	up
GBP2	2.47516	0.00244154	2.61234	up
GCKR	2.55059	7.62506e-06	5.11776	up
GCNT2	1.90277	0.00322859	2.49099	up
GCSAML	3.04646	4.02691e-18	17.395	up
GDF15	2.016	4.79562e-22	21.3192	up
GDPD5	1.16349	8.93532e-20	19.0489	up
GEM	2.90602	0.0282675	1.54871	up
GFPT2	2.04775	0.0473856	1.32435	up
GGT1	1.2775	1.03491e-12	11.9851	up
GGT7	1.80205	9.82665e-08	7.00759	up
GGTA1P	1.06113	0.00768238	2.1145	up
GGTLC2	1.25712	0.000930702	3.03119	up
GIF	3.28706	2.5105e-07	6.60024	up
GIPR	1.58219	2.08923e-07	6.68001	up
GJC1	2.04604	0.0130596	1.88407	up
GJC2	1.07978	0.000916691	3.03778	up
GLIPR1L2	3.39943	3.50146e-17	16.4558	up
GMFG	3.16878	2.33447e-07	6.63181	up
GMIP	1.26062	1.01082e-08	7.99533	up
GML	1.68118	0.0168857	1.77248	up
GNB5	1.92395	0.00320875	2.49366	up
GNG12	1.96091	0.00737878	2.13202	up
GPC1	1.9534	0.00115034	2.93918	up
GPR174	1.39244	0.000675008	3.17069	up
GPR85	1.72859	1.19176e-05	4.92381	up
GPRC5C	2.89742	0.00113329	2.94566	up
GPSM1	1.07366	3.147e-05	4.5021	up
GPX7	2.48259	0.000146156	3.83518	up
GRAP2	1.55466	2.55235e-14	13.5931	up
GRID1	1.46818	0.00309685	2.50908	up
GRIK1	1.89592	0.00322253	2.4918	up
GRIN2C	2.39318	2.51598e-06	5.59929	up
GS1-24F4.2	2.05343	0.00086977	3.0606	up
GS1-44D20.1	1.48064	1.30497e-14	13.8844	up
GSTP1	1.47186	0.000939006	3.02733	up
GTF3C5	1.02272	6.23087e-16	15.2055	up
GUCY2F	4.03384	2.54502e-05	4.59431	up
HDAC11-AS1	1.5411	0.025927	1.58625	up
HDAC9	1.34176	0.0348562	1.45772	up
HEPH	3.20869	5.24184e-13	12.2805	up
HES1	1.05756	4.83332e-12	11.3158	up
HFE	1.13792	0.0063759	2.19546	up
HGSNAT	1.3679	1.09587e-16	15.9602	up
HINT3	1.28233	7.46534e-25	24.127	up
HIVEP2	2.31497	1.6471e-06	5.78328	up
HIVEP3	1.33281	0.0300251	1.52252	up
HJURP	1.27687	2.76177e-19	18.5588	up
HMOX1	3.14707	6.26215e-112	111.203	up
HPGD	1.05377	6.66658e-09	8.1761	up
HPN	1.2771	0.0157179	1.80361	up
HS6ST1	2.06009	1.17448e-22	21.9302	up
HS6ST1P1	1.72569	4.63393e-05	4.33405	up
HSPG2	1.85225	2.05097e-20	19.688	up
ICOSLG	1.02533	0.0241791	1.61656	up
ID1	1.3707	4.26645e-20	19.3699	up
IDS	1.07389	0.00255893	2.59194	up
IER3	2.7776	7.75436e-13	12.1105	up
IFFO2	1.07687	0.0456122	1.34092	up
IFI16	1.64682	0.00963933	2.01595	up
IGFBP4	3.06389	4.51348e-11	10.3455	up
IGFBP7	1.92454	0.000877234	3.05688	up
IGSF8	1.27233	4.38632e-08	7.3579	up
IGSF9B	3.06223	4.59779e-06	5.33745	up
IKZF2	1.91709	5.69661e-17	16.2444	up
IL16	1.82013	4.64972e-05	4.33257	up
IL17RE	1.23032	0.00309398	2.50948	up
IL21R	3.66588	1.07707e-06	5.96776	up
IL2RB	1.94772	2.09276e-12	11.6793	up
IL6ST	1.16886	3.94958e-14	13.4034	up
IL8	5.38219	8.7358e-08	7.0587	up
IL9R	2.47506	3.39408e-18	17.4693	up
INA	2.49461	3.26983e-24	23.4855	up
INPP1	1.70867	4.67196e-16	15.3305	up
ITGAX	3.19277	0.00810639	2.09117	up
ITGB3	2.24094	6.58504e-06	5.18144	up
ITGB4	1.19893	1.82297e-11	10.7392	up
JAM2	1.27399	0.0442374	1.35421	up
JUN	1.46083	1.29367e-10	9.88818	up
KB-1460A1.1	2.62058	1.21614e-12	11.915	up
KBTBD11	2.15015	0.0153589	1.81364	up
KCNG3	3.51424	0.00090178	3.0449	up
KCNJ2	6.15775	7.1917e-06	5.14317	up
KCNK3	4.10673	0.000456431	3.34062	up
KCNQ1	1.214	9.10413e-07	6.04076	up
KCTD8	1.47501	0.0128699	1.89043	up
KDM6B	1.14512	0.000239167	3.6213	up
KIAA0125	2.52572	3.69695e-08	7.43216	up
KIAA1217	1.24037	0.0108952	1.96276	up
KIF19	3.49057	1.85352e-43	42.732	up
KIF25	3.713	1.30371e-05	4.88482	up
KIF3C	2.78562	3.26072e-10	9.48669	up
KIFC3	2.65423	1.20042e-28	27.9207	up
KIT	1.05059	3.48341e-16	15.458	up
KLF12	2.10126	0.0349725	1.45627	up
KLF2	2.07184	0.00202135	2.69436	up
KLF6	1.27247	3.69734e-20	19.4321	up
KNDC1	1.33534	0.0208314	1.68128	up
KRT79	6.75223	0.000507774	3.29433	up
KSR1	1.12535	2.71829e-14	13.5657	up
LA16c-444G7.1	1.44087	0.0328986	1.48282	up
LAMB3	2.26489	0.0223205	1.6513	up
LAMC1	1.55851	0.00106195	2.9739	up
LCP2	1.64827	0.00891274	2.04999	up
LDLRAD3	1.07917	6.09999e-11	10.2147	up
LEMD1	1.9319	0.00203302	2.69186	up
LGALS1	2.4885	2.73673e-07	6.56277	up
LGR5	3.96192	0.000193355	3.71364	up
LILRP1	1.28021	7.84071e-05	4.10564	up
LIN7A	1.72082	0.0260669	1.58391	up
LINC00085	1.34428	2.92052e-06	5.53454	up
LINC00271	1.02441	0.00115412	2.93775	up
LINC00299	2.19278	2.77338e-07	6.55699	up
LINC00475	1.80901	0.0363571	1.43941	up
LINC00528	1.11519	0.043651	1.36001	up
LINC00694	1.56474	1.36248e-07	6.86567	up
LINC00853	2.94702	2.26976e-17	16.644	up
LINC00861	4.12107	1.83884e-23	22.7355	up
LINGO3	2.51571	6.04699e-06	5.21846	up
LPAL2	5.31495	2.16837e-103	102.664	up
LPAR2	1.76513	0.0177084	1.75182	up
LPCAT2	1.93748	0.00105543	2.97657	up
LPHN3	1.28969	0.0323313	1.49038	up
LRFN3	1.5338	0.0159493	1.79726	up
LRMP	1.65222	0.0250052	1.60197	up
LRP1B	1.13776	0.0219757	1.65806	up
LRRC25	3.30482	0.000970041	3.01321	up
LRRK1	3.76239	1.22881e-12	11.9105	up
LY6E	1.00187	2.34917e-07	6.62909	up
LYZ	3.83155	1.49247e-06	5.82609	up
MACF1	1.1381	2.44276e-21	20.6121	up
MAFF	2.21398	1.78803e-09	8.74762	up
MAGI2-AS3	1.84625	0.0091831	2.03701	up
MAGIX	1.43074	0.000101241	3.99464	up
MAN1C1	1.01355	2.55036e-05	4.5934	up
MAP7	3.57737	2.98748e-15	14.5247	up
MAPK11	1.11605	0.0109767	1.95953	up
MAST4	1.0284	4.71751e-12	11.3263	up
MBOAT7	1.33239	1.0789e-14	13.967	up
MCTP1	1.77016	0.000152192	3.81761	up
MDFIC	2.99666	0.00586295	2.23188	up
MDGA1	2.40822	1.98707e-05	4.70179	up
MDGA2	1.72355	0.000673916	3.17139	up
MDK	1.7323	0.0222532	1.65261	up
MESDC1	1.94328	0.000147472	3.83129	up
METRNL	1.20377	2.18477e-08	7.66059	up
METTL25	1.43909	8.66134e-16	15.0624	up
MFSD1	1.0746	1.94022e-15	14.7121	up
MIAT	3.84468	1.15621e-62	61.937	up
MICALL1	1.37947	4.56482e-12	11.3406	up
MID2	4.06849	7.30709e-30	29.1363	up
MORC4	1.3302	1.32122e-06	5.87903	up
MPG	1.05008	9.94422e-07	6.00243	up
MROH2A	1.48087	0.0456564	1.3405	up
MS4A4E	3.70495	7.22599e-08	7.1411	up
MSI2	1.04013	1.31386e-15	14.8815	up
MSX1	3.11953	2.60844e-09	8.58362	up
MT1E	5.96563	0.00319654	2.49532	up
MT1G	5.49552	3.58381e-16	15.4457	up
MT1H	6.01473	0.00289866	2.5378	up
MT1XP1	1.9836	5.47627e-08	7.26151	up
MT2P1	2.48279	0.0294321	1.53118	up
MTUS2	1.60264	0.000822146	3.08505	up
MYCL1	1.891	6.04699e-06	5.21846	up
MYLIP	1.14607	2.0967e-13	12.6785	up
MYO16	1.57526	0.0430455	1.36607	up
MYO1F	2.18914	6.2389e-11	10.2049	up
MYO5B	2.2853	0.000582328	3.23483	up
MYOM1	2.70886	0.000114298	3.94196	up
NAT8L	1.46672	0.00631051	2.19994	up
NBPF13P	1.38053	2.00262e-08	7.6984	up
NCAM2	2.24525	2.16757e-10	9.66403	up
NCK2	3.54017	0.00379707	2.42055	up
NCKAP5	1.5945	0.000146156	3.83518	up
NCOA3	1.10497	1.7224e-17	16.7639	up
NDRG2	2.28735	0.000970712	3.01291	up
NDUFA6-AS1	3.04172	1.01254e-29	28.9946	up
NEAT1	1.29895	3.13639e-17	16.5036	up
NEPNP	2.0642	1.19084e-14	13.9241	up
NEUROG1	1.52526	0.0446922	1.34977	up
NFATC4	3.76286	0.00575081	2.24027	up
NFKB2	1.7579	1.04965e-11	10.979	up
NFKBIZ	1.10885	5.12665e-10	9.29017	up
NGEF	2.18997	0.00341124	2.46709	up
NINJ1	1.68612	1.51393e-06	5.81989	up
NOS1AP	1.21097	0.0461316	1.336	up
NOS3	1.23936	1.80075e-08	7.74455	up
NOTCH1	3.74522	5.16365e-10	9.28704	up
NOXA1	1.6486	2.43714e-09	8.61312	up
NOXRED1	1.27313	1.38646e-05	4.85809	up
NPAS3	1.51051	0.0180601	1.74328	up
NPM2	1.62442	8.63718e-07	6.06363	up
NPTX1	1.44421	1.35771e-11	10.8672	up
NPY6R	1.74707	0.00205739	2.68668	up
NQO1	1.49323	2.61851e-07	6.58195	up
NR4A1	1.60997	6.70964e-08	7.1733	up
NR5A2	2.21665	9.21642e-09	8.03544	up
NRG1	1.56316	0.00453848	2.34309	up
NRGN	1.72628	0.0288325	1.54012	up
NRXN3	1.09142	0.0164539	1.78373	up
NT5E	1.34567	0.0225912	1.64606	up
NUAK1	3.8574	0.000730556	3.13635	up
NUTM1	4.44385	0.00039869	3.39936	up
OBSL1	1.19731	0.0281291	1.55084	up
ODF3B	1.13634	0.016401	1.78513	up
OSBPL6	2.59155	6.87684e-06	5.16261	up
OSGIN1	3.27211	3.29037e-08	7.48276	up
P2RX1	2.30887	1.49552e-30	29.8252	up
P2RX6	1.17403	0.0160026	1.79581	up
PACS1	1.08482	1.74164e-05	4.75904	up
PACSIN3	1.03083	0.0290669	1.5366	up
PAQR8	1.47037	6.0468e-13	12.2185	up
PARD3B	1.26017	9.0997e-05	4.04097	up
PARP3	1.04098	0.00449202	2.34756	up
PCBP2P1	1.08933	0.0288276	1.54019	up
PCBP3	1.44394	0.00711506	2.14782	up
PCDH9	1.09066	1.29408e-07	6.88804	up
PCLO	1.55183	0.0242795	1.61476	up
PDCD1LG2	1.80258	0.0396826	1.4014	up
PDE1C	1.8183	0.0259174	1.58641	up
PDE7B	1.77594	0.0131905	1.87974	up
PDLIM7	1.21772	4.97677e-09	8.30305	up
PDZD7	3.07791	9.57596e-05	4.01882	up
PGBD5	2.76976	3.49099e-05	4.45705	up
PHC1	1.33307	2.44316e-07	6.61205	up
PHLDA2	1.31797	0.000230224	3.63785	up
PIK3CG	1.63873	2.26048e-11	10.6458	up
PIR	1.06535	4.78324e-13	12.3203	up
PITX3	1.59098	2.12025e-05	4.67361	up
PKDCC	1.81246	0.000108032	3.96645	up
PKM	1.95013	9.8181e-26	25.008	up
PKMP1	1.96461	6.04927e-21	20.2183	up
PKMP2	2.04476	4.33093e-09	8.36342	up
PKMP4	1.82711	2.99668e-10	9.52336	up
PKMP5	1.97674	6.04469e-15	14.2186	up
PKP3	1.15889	6.65814e-05	4.17665	up
PLA2G6	1.23142	7.51001e-15	14.1244	up
PLCD3	2.20344	5.29072e-16	15.2765	up
PLCG2	1.3933	2.79722e-13	12.5533	up
PLCH2	1.97431	0.0414891	1.38207	up
PLEC	1.10648	1.20671e-10	9.9184	up
PLEKHF1	4.2792	0.00163052	2.78767	up
PLEKHG2	1.78025	7.00408e-12	11.1546	up
PLEKHG3	3.59424	0.00287878	2.54079	up
PLEKHH1	2.27668	1.49271e-15	14.826	up
PLK2	1.27331	2.3152e-06	5.63541	up
PLVAP	1.72288	2.22957e-05	4.65178	up
PLXNA4	2.52841	0.00251687	2.59914	up
PLXNB1	1.66722	7.62012e-07	6.11804	up
PMP22	1.32933	1.72323e-14	13.7637	up
PNMA3	2.50298	0.000526407	3.27868	up
POM121L10P	1.23236	0.00312343	2.50537	up
PPAP2C	1.32129	0.0177204	1.75153	up
PPIC	2.24334	0.0221406	1.65481	up
PPM1J	1.37834	0.0356962	1.44738	up
PPM1N	1.04723	8.73387e-05	4.05879	up
PPP1R13B	1.53853	3.27658e-06	5.48458	up
PPP1R18	3.07136	4.88247e-09	8.31136	up
PPP1R3C	3.09491	0.0103315	1.98584	up
PPP1R3G	1.11382	0.0183153	1.73719	up
PPP1R9A	1.76901	0.0363544	1.43944	up
PRDM7	2.88533	3.94496e-05	4.40396	up
PRKCE	1.16786	0.00913724	2.03918	up
PROSER2	1.02473	0.0005897	3.22937	up
PRR9	3.45163	2.76648e-07	6.55807	up
PRSS23	1.28702	4.29536e-05	4.367	up
PRUNE2	1.23984	0.00288512	2.53984	up
PSD	1.7175	0.00957899	2.01868	up
PTGDS	1.13316	0.0306145	1.51407	up
PTGER1	2.61552	0.0167591	1.77575	up
PTGS1	1.8131	2.19227e-17	16.6591	up
PTK6	2.23538	0.00189013	2.72351	up
PTPN13	1.40397	0.0237117	1.62504	up
PTPN3	1.95958	8.73556e-12	11.0587	up
PTPN6	1.14998	0.00492829	2.3073	up
PTPRB	1.65221	8.55319e-12	11.0679	up
PTPRC	1.21959	6.00396e-09	8.22156	up
PTPRR	1.11415	0.000509017	3.29327	up
PTPRS	1.7418	2.35699e-19	18.6276	up
PTPRVP	1.47466	0.00403142	2.39454	up
PTRF	1.5474	2.88077e-22	21.5405	up
PVALB	3.5096	1.19349e-06	5.92318	up
PXDC1	2.47145	5.76447e-05	4.23924	up
PXN	1.23118	2.28774e-11	10.6406	up
PXN-AS1	2.0078	2.62916e-32	31.5802	up
PYCARD	1.45448	0.00010766	3.96794	up
RAB20	2.4069	0.0035062	2.45516	up
RAB37	3.60847	1.00873e-20	19.9962	up
RAB38	1.20953	0.0237015	1.62522	up
RAB3B	2.26844	0.015996	1.79599	up
RAB43P1	1.2389	0.00605282	2.21804	up
RAB44	2.6644	0.0392508	1.40615	up
RAET1E	2.87094	0.0041568	2.38124	up
RANP4	1.08511	0.0356869	1.44749	up
RAPGEF3	2.30955	0.0164517	1.78379	up
RASSF8	1.68276	0.0348238	1.45812	up
RBFOX1	1.98388	0.0316621	1.49946	up
RBM11	2.40884	3.35001e-07	6.47495	up
RBM20	1.37711	0.0331123	1.48001	up
RCAN3	1.12772	0.000975244	3.01089	up
REEP2	2.28163	1.22452e-08	7.91203	up
RELB	1.54705	8.91334e-08	7.04996	up
RGAG1	5.55286	1.49844e-06	5.82436	up
RGS20	1.37248	2.65669e-14	13.5757	up
RHBDF1	1.47218	0.00437704	2.35882	up
RHBDF2	1.03244	0.000160619	3.7942	up
RHOB	1.34534	0.0227982	1.6421	up
RIMS1	1.44222	0.0298768	1.52467	up
RNASE2	4.57272	0.00110227	2.95771	up
RNASE3	3.28436	0.000287161	3.54188	up
RNASET2	1.44296	0.0348512	1.45778	up
RNF144A-AS1	1.46716	1.01799e-08	7.99226	up
RNF216P1	1.53101	4.25348e-11	10.3713	up
RNF222	2.33452	1.11583e-05	4.9524	up
RNF224	2.67699	0.00058038	3.23629	up
RNF8	1.12328	1.3452e-18	17.8712	up
RP11-1007O24.3	1.00249	0.00169333	2.77126	up
RP11-1008C21.2	2.73685	0.00115235	2.93841	up
RP11-1018N14.5	3.48454	0.00372985	2.42831	up
RP11-101P17.11	3.87229	1.64351e-06	5.78423	up
RP11-101P17.6	3.28787	7.36513e-22	21.1328	up
RP11-103G8.2	1.32457	0.000134074	3.87266	up
RP11-114B7.6	2.14768	0.0311942	1.50593	up
RP11-116O18.3	1.08155	5.75482e-12	11.24	up
RP11-118F19.1	1.32456	0.00125946	2.89981	up
RP11-119B16.2	1.3761	0.0245861	1.60931	up
RP11-119D18.1	1.68479	4.65634e-06	5.33196	up
RP11-1277A3.2	1.39521	0.000398233	3.39986	up
RP11-131L12.2	3.0037	0.00155207	2.80909	up
RP11-1379J22.5	1.25038	0.0475639	1.32272	up
RP11-141M1.3	1.00554	0.000148344	3.82873	up
RP11-143M1.7	1.05496	0.0417027	1.37984	up
RP11-146D12.2	1.07533	0.0223827	1.65009	up
RP11-146I2.1	1.14117	7.38156e-09	8.13185	up
RP11-153F1.1	1.38808	6.79415e-05	4.16786	up
RP11-160E2.6	1.10751	1.19176e-05	4.92381	up
RP11-173M1.4	1.55891	5.58776e-06	5.25276	up
RP11-173M1.5	1.42735	0.0123835	1.90716	up
RP11-17A1.3	1.33167	0.0254172	1.59487	up
RP11-180K7.1	1.07117	0.0176921	1.75222	up
RP11-182N22.8	1.93419	0.0122856	1.9106	up
RP11-1E4.1	1.57968	0.0278609	1.55501	up
RP11-213H15.3	3.56821	0.000417326	3.37952	up
RP11-219E7.2	2.03123	0.0141271	1.84995	up
RP11-219E7.3	2.23305	0.0112014	1.95073	up
RP11-219E7.4	2.59452	1.59349e-15	14.7976	up
RP11-24F11.5	1.50236	0.0385159	1.41436	up
RP11-259P6.1	3.60979	0.0173453	1.76082	up
RP11-262A12.1	1.74979	0.0399011	1.39902	up
RP11-263K4.5	1.47383	0.0334158	1.47605	up
RP11-269G24.3	1.41208	0.000160862	3.79355	up
RP11-274J15.2	1.46189	0.0102395	1.98972	up
RP11-297D21.4	1.49843	4.07813e-06	5.38954	up
RP11-303E16.3	3.10334	1.21532e-05	4.91531	up
RP11-317J10.2	1.6252	2.00251e-17	16.6984	up
RP11-31E23.1	1.55079	1.72276e-29	28.7638	up
RP11-31F15.2	2.42661	8.43066e-11	10.0741	up
RP11-320G24.1	2.96757	7.15756e-05	4.14523	up
RP11-337C18.8	1.48979	4.72563e-05	4.32554	up
RP11-343H19.2	2.84225	0.0428875	1.36767	up
RP11-346I3.4	2.69524	2.51238e-19	18.5999	up
RP11-356J5.12	1.62397	0.00136132	2.86604	up
RP11-35G9.3	1.99057	7.35403e-10	9.13347	up
RP11-361F15.2	1.02334	3.54401e-05	4.4505	up
RP11-368D24	1.64307	0.015996	1.79599	up
RP11-379B8.1	2.19293	0.0021272	2.67219	up
RP11-381K20.2	1.57905	5.13586e-08	7.28939	up
RP11-382A20.5	1.22757	0.014246	1.84631	up
RP11-392A22.2	1.74387	3.79028e-37	36.4213	up
RP11-399E6.1	1.10968	8.80382e-05	4.05533	up
RP11-400N13.1	3.3689	1.34839e-20	19.8702	up
RP11-426A6.7	1.21257	1.3483e-05	4.87021	up
RP11-426C22.5	1.1735	8.05362e-12	11.094	up
RP11-438D8.2	1.40097	0.000614608	3.2114	up
RP11-440I14.2	1.06679	0.000130391	3.88475	up
RP11-442N24	1.04981	0.000198887	3.70139	up
RP11-443D10.3	1.95484	0.0348365	1.45797	up
RP11-465B22.3	1.48348	0.00463473	2.33398	up
RP11-46D6.1	1.04911	0.00269298	2.56977	up
RP11-495P10.3	1.05859	0.000861086	3.06495	up
RP11-541G9.1	1.65462	5.24184e-13	12.2805	up
RP11-552D8.1	2.07856	0.0135585	1.86779	up
RP11-583F2.1	1.56486	4.25323e-06	5.37128	up
RP11-589C21.5	2.40404	0.0010669	2.97188	up
RP1-15D23.2	1.05815	0.0121752	1.91452	up
RP11-613C6.2	1.36969	0.0481399	1.31749	up
RP11-61A14.4	2.32313	0.00691171	2.16041	up
RP11-648K4.2	2.40632	1.29819e-07	6.88666	up
RP11-665C16.6	1.77072	0.00591377	2.22814	up
RP11-67A1.2	1.33278	0.000869405	3.06078	up
RP11-680B3.2	3.05901	0.00105062	2.97856	up
RP11-6F2.4	1.29554	0.017895	1.74727	up
RP11-708J19.1	1.15296	0.027768	1.55646	up
RP11-712B9.2	1.40406	1.7631e-13	12.7537	up
RP11-719K4.6	2.15136	0.000307157	3.51264	up
RP11-736K20.6	2.06442	3.12917e-05	4.50457	up
RP11-768F21.1	1.65448	3.44173e-11	10.4632	up
RP11-77I22.2	1.19005	0.000477004	3.32148	up
RP11-77I22.3	2.31978	0.000651546	3.18606	up
RP11-7F17.4	1.49058	0.00632754	2.19877	up
RP11-7O11.3	1.32936	0.00205376	2.68745	up
RP11-815J4.5	1.60863	0.0347208	1.45941	up
RP11-82O18.2	2.29511	0.000168199	3.77418	up
RP11-863K10.7	1.61201	0.0106248	1.97368	up
RP11-867O8.5	2.15429	0.000731762	3.13563	up
RP11-875O11.2	1.82406	0.00811312	2.09081	up
RP11-895M11.3	1.49353	9.10337e-05	4.0408	up
RP11-927P21.6	1.29069	0.0151365	1.81998	up
RP11-978I15.10	3.75799	1.71188e-08	7.76653	up
RP13-270P17.2	1.45975	2.05841e-05	4.68647	up
RP13-314C10.5	5.95349	9.29816e-30	29.0316	up
RP3-395M20.8	1.30385	1.71452e-06	5.76586	up
RP3-454B23.1	1.94417	0.0473468	1.32471	up
RP3-508I15.9	1.46936	1.08894e-08	7.963	up
RP3-510O8.4	1.77178	9.72469e-05	4.01212	up
RP4-669P10.16	3.16573	1.76984e-08	7.75206	up
RP4-725G10.4	1.4806	0.00807766	2.09271	up
RP4-794H19.2	2.04117	1.01803e-06	5.99224	up
RP5-1028K7.2	3.60302	2.31706e-10	9.63506	up
RP5-894A10.5	1.66557	5.38054e-05	4.26917	up
RP6-191P20.4	3.81956	9.96576e-11	10.0015	up
RPH3AL	1.53762	0.00505567	2.29622	up
RPL36A	4.84174	1.19945e-12	11.921	up
RPL39L	1.54161	0.0368488	1.43358	up
RRAS	1.29892	1.51943e-07	6.81832	up
RRN3P2	1.12294	0.000912729	3.03966	up
RSAD2	1.06864	4.69651e-12	11.3282	up
RSPH3	1.03912	1.78915e-08	7.74735	up
RTKN2	2.45375	0.00119657	2.92206	up
RTN2	1.71981	0.0243405	1.61367	up
RUNX2	2.72456	3.96166e-20	19.4021	up
RUNX3	1.42044	1.92699e-17	16.7151	up
RUSC2	2.56334	0.0136	1.86646	up
RYR1	1.27689	1.09095e-05	4.96219	up
S100A11	1.56428	0.0103315	1.98584	up
S100A13	1.15069	0.00126038	2.8995	up
S100A16	1.41695	1.78301e-09	8.74885	up
S100Z	1.68408	0.000421701	3.375	up
SAMD4A	1.24453	2.88077e-22	21.5405	up
SARM1	1.82364	0.0329587	1.48203	up
SBF2-AS1	3.25523	9.68372e-11	10.014	up
SCAMP5	2.4186	0.0175588	1.7555	up
SCN1B	2.1845	5.96397e-05	4.22446	up
SCUBE1	2.44449	0.00718451	2.1436	up
SDC3	1.14986	1.6696e-12	11.7774	up
SEMA3G	1.37637	0.0365436	1.43719	up
SEMA4A	1.23603	0.0337838	1.47129	up
SEMA4F	1.59794	0.0471739	1.3263	up
SEMA6D	2.27269	0.018708	1.72797	up
SERPINB9	3.18084	0.00185781	2.731	up
SERPINE1	3.32659	1.48034e-15	14.8296	up
SERTAD1	1.09852	3.18293e-08	7.49717	up
SESTD1	1.12621	0.00198119	2.70307	up
SFXN3	1.81657	1.80788e-21	20.7428	up
SGIP1	2.06971	0.0425922	1.37067	up
SGK223	1.01596	1.82726e-09	8.7382	up
SGSM1	3.62949	9.61733e-59	58.0169	up
SH3RF2	1.06964	0.0065464	2.184	up
SH3TC1	3.85888	0.000135908	3.86676	up
SHANK1	3.95443	8.20975e-18	17.0857	up
SHOX2	1.58309	0.0241163	1.61769	up
SHROOM1	1.10766	0.00015035	3.8229	up
SIGIRR	1.07194	1.87371e-06	5.7273	up
SIGLEC10	1.67536	0.0148279	1.82892	up
SIGLEC6	2.07984	2.44481e-23	22.6118	up
SLC11A1	1.03148	2.81643e-06	5.5503	up
SLC22A18AS	2.10947	0.0380958	1.41912	up
SLC25A45	1.19842	7.62506e-06	5.11776	up
SLC25A48	1.0795	0.0434805	1.36171	up
SLC26A8	1.56644	0.0417424	1.37942	up
SLC2A3	3.34985	1.4756e-05	4.83103	up
SLC2A6	1.5576	6.72656e-08	7.17221	up
SLC2A9	3.70352	0.0415242	1.3817	up
SLC30A2	3.3001	2.28656e-23	22.6408	up
SLC34A3	1.10376	0.0189675	1.72199	up
SLC37A2	1.0848	0.0370168	1.4316	up
SLC41A2	2.02027	0.000544493	3.26401	up
SLC6A6	1.33165	5.41425e-19	18.2665	up
SLC6A6P1	1.52354	0.000119022	3.92437	up
SLC9A3	2.25962	6.79031e-14	13.1681	up
SLC9A3R2	1.18578	4.63393e-05	4.33405	up
SLCO4C1	1.95667	3.13917e-24	23.5032	up
SLFN11	1.14603	0.0444122	1.3525	up
SLFN12L	2.04257	9.77811e-22	21.0097	up
SLFN5	1.19227	0.0359023	1.44488	up
SMOX	1.12511	8.86857e-07	6.05215	up
SNAI3-AS1	1.0174	0.000626308	3.20321	up
SNPH	1.093	0.0391755	1.40699	up
SNTG1	1.34538	0.00993605	2.00279	up
SNX33	2.24248	9.45988e-15	14.0241	up
SORCS2	1.84805	0.0204683	1.68892	up
SORL1	1.36628	0.000384828	3.41473	up
SORT1	1.11573	3.7924e-10	9.42109	up
SOWAHC	4.49423	2.68915e-05	4.57039	up
SOX13	3.93406	0.00149055	2.82665	up
SPATS2L	2.56306	7.75681e-06	5.11032	up
SPI1	1.05747	6.24038e-05	4.20479	up
SPINT1	1.98892	0.025927	1.58625	up
SPRED1	1.07296	1.83215e-17	16.737	up
SPRY4	2.65798	1.02661e-17	16.9886	up
SPSB1	2.13421	0.00051134	3.29129	up
SPTAN1	1.37562	0.0400491	1.39741	up
SPTBN2	1.04847	1.6636e-07	6.77895	up
SRC	1.94439	0.00189541	2.7223	up
SRMS	5.91019	7.88773e-08	7.10305	up
SRRM3	2.02816	0.0487831	1.31173	up
SSH1	1.31304	1.59514e-13	12.7972	up
ST3GAL2	1.17205	3.92587e-14	13.4061	up
ST3GAL4	1.45736	0.000872334	3.05932	up
ST3GAL6	2.30538	5.07801e-12	11.2943	up
ST8SIA6	1.38674	1.93958e-23	22.7123	up
STAG1	1.6281	3.44017e-31	30.4634	up
STK39	1.1862	0.00345489	2.46157	up
STRC	1.14701	0.00613388	2.21227	up
STX11	1.78534	2.19169e-05	4.65922	up
STX1B	2.02652	0.000757283	3.12074	up
STX3	2.24032	2.60615e-31	30.584	up
STXBP1	2.70993	1.66064e-12	11.7797	up
SULF2	1.23125	0.000639358	3.19426	up
SUSD3	1.19738	0.0410329	1.38687	up
SUSD4	2.75305	7.46575e-11	10.1269	up
SYCE3	7.60075	1.66777e-10	9.77786	up
SYP	1.08847	0.0190251	1.72067	up
SYT11	1.94381	0.0333728	1.47661	up
SYT7	2.78067	0.00154683	2.81056	up
SYTL2	1.08592	0.000617682	3.20923	up
TAGAP	2.05995	0.00013298	3.87621	up
TBC1D10A	1.56806	1.22452e-08	7.91203	up
TBC1D16	2.41168	1.97315e-28	27.7048	up
TBC1D8	1.1605	0.00299088	2.5242	up
TBXAS1	1.43442	0.000849808	3.07068	up
TCN1	1.94115	0.000611475	3.21362	up
TDGF1P7	7.42332	1.48296e-05	4.82887	up
TDRD7	1.06373	6.0974e-09	8.21486	up
TEKT2	2.66799	0.0205205	1.68781	up
TENM3	1.62036	0.0304853	1.51591	up
TESPA1	1.5269	3.66206e-21	20.4363	up
TEX14	1.18207	1.66542e-12	11.7785	up
TEX19	2.41034	2.95476e-07	6.52948	up
TFEB	1.87663	1.08129e-10	9.96606	up
TGFBR2	1.12326	6.8502e-14	13.1643	up
TGIF2-C20orf24	1.90067	0.00182756	2.73813	up
TGM1	1.58805	3.97304e-05	4.40088	up
THEM5	1.65253	0.0217028	1.66349	up
TIGD3	1.41776	3.31524e-06	5.47948	up
TIPARP	1.95045	6.52168e-39	38.1856	up
TLDC2	1.72195	0.0473468	1.32471	up
TLR5	2.51627	4.08175e-08	7.38915	up
TM4SF19	1.88183	0.00284527	2.54588	up
TMED11P	1.01322	2.22957e-05	4.65178	up
TMEM154	1.7883	0.0417266	1.37959	up
TMEM217	2.45364	2.36021e-45	44.627	up
TMEM229B	2.2814	0.00768238	2.1145	up
TMEM38A	1.00377	3.61317e-05	4.44211	up
TMEM65	1.95258	1.40884e-37	36.8511	up
TNFAIP2	1.68714	2.21932e-09	8.65378	up
TNFRSF12A	1.14301	2.14814e-06	5.66794	up
TNK1	1.4832	0.0129994	1.88608	up
TNNT1	3.81446	6.90255e-12	11.161	up
TNS4	3.92434	6.36004e-06	5.19654	up
TP53I11	3.61663	0.00474197	2.32404	up
TPM4	1.40191	1.00873e-20	19.9962	up
TPSAB1	1.11499	4.1248e-08	7.3846	up
TPSB2	1.01173	2.15849e-07	6.66585	up
TPTE2P3	1.19743	0.0169335	1.77125	up
TPTE2P5	1.04432	3.15437e-08	7.50109	up
TRABD2A	1.75072	1.212e-05	4.9165	up
TRANK1	1.39288	1.97775e-11	10.7038	up
TRIB1	1.20151	0.000730556	3.13635	up
TRIM63	1.72316	0.0125014	1.90304	up
TRIM67	2.45371	7.285e-18	17.1376	up
TRPM4	1.41329	2.34161e-06	5.63049	up
TTC18	1.36577	2.05616e-10	9.68694	up
TTYH3	2.02569	4.48375e-05	4.34836	up
TUBB3	1.76853	1.91695e-23	22.7174	up
TUSC3	1.76903	0.0041501	2.38194	up
U52111.14	1.59674	5.00377e-20	19.3007	up
UBA7	1.17245	0.00261042	2.58329	up
UBE2E3	1.04972	1.47411e-12	11.8315	up
VAV1	1.15477	1.21532e-05	4.91531	up
VAV2	1.25786	3.39975e-09	8.46855	up
VCAN	1.07811	0.0170864	1.76735	up
VDR	1.28367	5.72083e-16	15.2425	up
VGF	1.97093	4.14279e-07	6.38271	up
VIM	1.60764	1.10651e-26	25.956	up
VIM-AS1	1.24504	4.12251e-14	13.3848	up
VMP1	1.08473	1.31461e-16	15.8812	up
VPS37D	5.8902	7.74522e-08	7.11097	up
VRTN	2.85001	1.11583e-05	4.9524	up
VSIG10L	1.15109	0.00288879	2.53928	up
VWA1	1.43227	0.00462427	2.33496	up
WASF3	3.01531	5.57095e-32	31.2541	up
WDFY2	1.43136	5.54001e-22	21.2565	up
WDR66	1.84415	6.32244e-13	12.1991	up
WFDC1	2.7313	0.0103315	1.98584	up
WIPF3	2.52695	0.0496458	1.30412	up
WNT9A	2.63831	2.15832e-06	5.66588	up
WT1	1.09397	2.31052e-08	7.63629	up
WT1-AS	1.0934	5.54151e-08	7.25637	up
WWC2-AS2	2.15536	0.00562081	2.2502	up
XKR5	1.35475	0.0379592	1.42068	up
XXbac-BPG55C20.7	3.21498	3.51095e-09	8.45458	up
XYLT1	1.88806	0.0407017	1.39039	up
YPEL2	1.30911	3.21538e-14	13.4928	up
Z84812.4	1.89251	0.000301857	3.5202	up
ZBTB32	2.00531	1.0154e-09	8.99336	up
ZDHHC1	3.47035	4.48431e-05	4.3483	up
ZDHHC19	4.91377	8.76307e-41	40.0573	up
ZMAT1	1.09786	2.33447e-07	6.63181	up
ZMIZ1	1.15619	7.40024e-15	14.1308	up
ZMIZ1-AS1	1.03656	0.0177123	1.75173	up
ZNF114	1.53212	0.000150812	3.82156	up
ZNF185	3.12128	3.21625e-82	81.4927	up
ZNF343	1.23835	0.0175379	1.75602	up
ZNF521	2.08913	2.42425e-06	5.61542	up
ZNF578	1.60296	0.0179586	1.74573	up
ZNF582	1.1534	1.00022e-10	9.9999	up
ZNF582-AS1	1.01616	0.0334984	1.47498	up
ZNF618	1.2149	0.00225196	2.64744	up
ZNF704	1.42926	0.000664513	3.1775	up
ZSWIM4	1.07337	0.00341124	2.46709	up
ZYX	1.27583	0.000163556	3.78633	up

## Sheet: DEGs_mature_24h
Supplementary Table S5. RNA transcriptome analysis of CTCF mini-AID HUDEP-2 cells with IAA treatment versus. without IAA treatment grown in culture under maturation conditions for 24 hours.
GENE	logFC	FDR	logFDR	regulated
COL15A1	-2.72514	5.24357e-32	31.2804	down
SAAL1	-3.26548	1.64406e-27	26.7841	down
NCEH1	-2.17802	4.79673e-23	22.3191	down
C6orf163	-2.86244	8.32968e-23	22.0794	down
C17orf99	-3.00597	1.94368e-22	21.7114	down
RP11-501O2.5	-2.78636	1.75959e-20	19.7546	down
CIZ1	-2.52539	4.3958e-20	19.357	down
OCRL	-3.29843	4.3958e-20	19.357	down
ALAD	-1.93439	3.86223e-18	17.4132	down
APP	-1.93029	3.86223e-18	17.4132	down
DHRS4-AS1	-3.18994	3.86223e-18	17.4132	down
AAAS	-2.19721	6.21825e-17	16.2063	down
PHOSPHO1	-2.28683	1.14897e-15	14.9397	down
ANKRD46	-3.3057	1.29966e-15	14.8862	down
RP1-102H19.6	-3.79215	1.53895e-15	14.8128	down
PAQR9	-3.05552	4.788e-15	14.3198	down
SMIM8	-2.11963	3.16078e-14	13.5002	down
RP11-378A12.1	-4.16896	4.54366e-14	13.3426	down
EML1	-2.2377	4.87328e-14	13.3122	down
DET1	-2.14108	6.97435e-13	12.1565	down
TRAF6	-1.90873	3.96778e-12	11.4015	down
SLC7A8	-1.62966	3.32958e-11	10.4776	down
PIGO	-1.89991	4.01108e-11	10.3967	down
TSC22D3	-1.6202	7.96036e-11	10.0991	down
RP1-272J12.1	-2.54331	1.04215e-10	9.98207	down
BEX1	-2.36957	2.21314e-10	9.65499	down
FCGR2A	-2.0305	2.326e-10	9.63339	down
GGACT	-3.5736	3.01107e-10	9.52128	down
MT-RNR2	-1.75601	4.6454e-10	9.33298	down
HBQ1	-2.58488	6.9774e-10	9.15631	down
RBM45	-2.28998	1.43862e-09	8.84205	down
DEF8	-1.99869	1.53586e-09	8.81365	down
PSAT1P3	-1.88791	1.66367e-09	8.77893	down
INPP5E	-1.83419	2.56312e-09	8.59123	down
CTH	-1.89087	4.05177e-09	8.39236	down
CTA-714B7.5	-1.81016	4.64764e-09	8.33277	down
RSAD1	-1.91808	6.08947e-09	8.21542	down
H1F0	-1.51106	7.12693e-09	8.1471	down
HIST1H2BL	-1.3354	8.2668e-09	8.08266	down
PSAT1P4	-1.97448	8.52393e-09	8.06936	down
CISH	-1.40027	9.22698e-09	8.03494	down
NDRG1	-1.41219	1.13755e-08	7.94403	down
RP9	-2.26887	1.77245e-08	7.75143	down
CAPS2	-1.74904	1.79507e-08	7.74592	down
PSAT1	-1.75402	2.92491e-08	7.53389	down
NLE1	-1.84782	2.92623e-08	7.53369	down
ZFPM2	-1.99472	2.92623e-08	7.53369	down
RP11-445P19.1	-2.92701	2.97708e-08	7.52621	down
DENND4B	-1.62565	3.4146e-08	7.46666	down
AC026188.1	-2.63909	4.13029e-08	7.38402	down
TNS1	-1.40474	4.18588e-08	7.37821	down
MOB3B	-1.30565	5.24678e-08	7.28011	down
RP13-582O9.5	-1.92265	5.48301e-08	7.26098	down
TLN2	-1.70243	7.92536e-08	7.10098	down
STK32B	-1.62586	9.70166e-08	7.01315	down
AC097500.2	-2.34844	1.0459e-07	6.98051	down
FAM83A	-1.37218	1.09891e-07	6.95904	down
ABCA1	-2.26572	1.17434e-07	6.93021	down
RP11-772E11.1	-1.52433	1.23601e-07	6.90798	down
PPA2	-1.34363	1.46155e-07	6.83519	down
MID1	-1.89603	1.58674e-07	6.79949	down
ULBP1	-1.75579	1.69148e-07	6.77173	down
RP11-169K16.8	-1.77515	2.15582e-07	6.66639	down
ATP1B2	-1.78986	2.32934e-07	6.63277	down
CSNK2A2	-1.34431	2.59467e-07	6.58592	down
FAM49A	-1.34513	3.6522e-07	6.43745	down
SYBU	-1.23692	4.15942e-07	6.38097	down
ST6GALNAC1	-1.45992	5.05253e-07	6.29649	down
FHDC1	-1.23377	5.52343e-07	6.25779	down
TMEM120B	-1.33048	7.27805e-07	6.13799	down
SCN2A	-1.30664	8.09822e-07	6.09161	down
THEM6	-1.5165	8.35827e-07	6.07788	down
AC130352.1	-1.64914	8.83008e-07	6.05404	down
LTBP1	-1.28261	1.19523e-06	5.92255	down
TAMM41	-1.62655	1.20709e-06	5.91826	down
PARK2	-1.54891	1.6795e-06	5.77482	down
APOL6	-2.3304	2.03842e-06	5.69071	down
TRAF6P1	-1.79712	2.20078e-06	5.65742	down
FHIT	-1.3147	2.36219e-06	5.62669	down
TMEM151B	-1.69364	2.71892e-06	5.5656	down
BCAT1	-1.14777	2.77801e-06	5.55627	down
FXN	-1.42305	3.13602e-06	5.50362	down
RP11-556O5.1	-2.11133	3.15813e-06	5.50057	down
LINC00341	-1.36702	3.34622e-06	5.47545	down
AC093375.1	-2.62876	3.68905e-06	5.43309	down
FBXW7	-1.10088	4.14915e-06	5.38204	down
LGR4	-1.27082	4.28799e-06	5.36775	down
LRP1	-2.07854	4.4861e-06	5.34813	down
ISX	-2.54171	4.58764e-06	5.33841	down
PGLYRP4	-1.5814	4.96918e-06	5.30372	down
LINC00478	-1.73699	5.23708e-06	5.28091	down
SFMBT2	-1.39862	5.23708e-06	5.28091	down
SLC7A11	-1.31672	5.27752e-06	5.27757	down
SNX22	-1.25456	5.27752e-06	5.27757	down
RNF217	-1.74881	5.49576e-06	5.25997	down
HIST1H1T	-1.74379	5.83009e-06	5.23432	down
RIMS3	-1.6456	5.8569e-06	5.23233	down
NKIRAS2	-1.52858	6.17414e-06	5.20942	down
SPATA20	-1.54527	6.24719e-06	5.20432	down
METTL7A	-1.08867	6.85982e-06	5.16369	down
ASNS	-1.29878	7.35008e-06	5.13371	down
GPR160	-1.52737	7.63457e-06	5.11722	down
MAFB	-2.17849	8.12553e-06	5.09015	down
BMPR2	-1.32568	8.8722e-06	5.05197	down
HBD	-1.24575	9.53691e-06	5.02059	down
RNU11	-1.27268	9.6889e-06	5.01373	down
R3HCC1	-1.41298	1.01155e-05	4.99501	down
SDC4	-1.12478	1.02508e-05	4.98924	down
AARS	-1.20212	1.06437e-05	4.97291	down
PDZK1IP1	-1.70081	1.12249e-05	4.94982	down
RP11-553L6.5	-4.22871	1.12449e-05	4.94905	down
GLRA2	-1.82772	1.18714e-05	4.9255	down
DNAJA4	-1.12391	1.21957e-05	4.91379	down
PARD3	-1.16834	1.22878e-05	4.91053	down
GUSBP2	-1.18447	1.24002e-05	4.90657	down
STK10	-1.09879	1.25484e-05	4.90141	down
MACROD2	-1.30632	1.36545e-05	4.86472	down
SNHG11	-1.47101	1.53711e-05	4.81329	down
MBL1P	-1.08611	1.54711e-05	4.81048	down
AC016739.2	-1.44204	1.60528e-05	4.79445	down
BSPRY	-1.32906	1.60528e-05	4.79445	down
PREX1	-1.55634	1.65167e-05	4.78208	down
ALG5	-1.34399	1.73042e-05	4.76185	down
HBZ	-1.62682	2.17831e-05	4.66188	down
WDR31	-1.22916	2.65008e-05	4.57674	down
SUCO	-1.08199	2.66952e-05	4.57357	down
RNF144B	-1.51581	2.77629e-05	4.55653	down
MT-RNR1	-1.32356	2.83912e-05	4.54682	down
CLDN7	-2.09268	2.94848e-05	4.5304	down
TP73-AS1	-1.03631	3.03185e-05	4.51829	down
SLC30A10	-1.32906	3.71782e-05	4.42971	down
ACSS1	-1.16269	3.86425e-05	4.41293	down
DHX30	-1.10587	3.86558e-05	4.41278	down
ACSBG1	-1.31498	3.93189e-05	4.4054	down
TTC25	-1.87988	4.9044e-05	4.30941	down
PMFBP1	-1.73399	5.05721e-05	4.29609	down
WDR11-AS1	-1.66429	5.05721e-05	4.29609	down
TGM2	-1.18249	6.02825e-05	4.21981	down
ZBTB20	-1.09973	6.37759e-05	4.19534	down
THRB	-1.11106	6.48224e-05	4.18827	down
CTD-2119F7.2	-1.46464	6.60605e-05	4.18006	down
RAB12	-1.32379	6.64474e-05	4.17752	down
TNS3	-1.05663	7.13731e-05	4.14647	down
COG2	-1.15615	8.44647e-05	4.07332	down
AC087499.5	-2.46423	8.49684e-05	4.07074	down
CYBRD1	-1.011	8.49684e-05	4.07074	down
GLI2	-1.23816	8.57493e-05	4.06677	down
A2ML1-AS1	-1.12885	9.09438e-05	4.04123	down
RNF145	-1.11547	9.57335e-05	4.01894	down
PLEKHH2	-1.17747	9.71993e-05	4.01234	down
TTC5	-1.19641	0.00010727	3.96952	down
SLC7A5	-1.33461	0.000119505	3.92262	down
ACSL1	-1.01853	0.000122479	3.91194	down
KLHL32	-1.10597	0.000126466	3.89803	down
AKAP6	-2.03283	0.000134246	3.8721	down
RAP1GAP	-1.02611	0.000134246	3.8721	down
PSAT1P1	-1.80162	0.000142159	3.84722	down
AGTR1	-1.0973	0.000143212	3.84402	down
IMMP2L	-1.22283	0.000147486	3.83125	down
RP11-303G3.6	-2.52156	0.000153244	3.81462	down
RP11-337C18.4	-1.5429	0.000153445	3.81405	down
RPLP1	-1.20432	0.000156184	3.80636	down
ARG2	-1.39425	0.000166572	3.7784	down
TPO	-1.86954	0.000175339	3.75612	down
CTC-806A22.1	-2.09901	0.000187608	3.72675	down
ZCCHC4	-1.06463	0.000193537	3.71324	down
ENG	-1.08852	0.00020741	3.68317	down
CARNS1	-1.38622	0.000207711	3.68254	down
MLXIPL	-1.42148	0.000208035	3.68186	down
CCDC171	-1.37531	0.000212835	3.67196	down
PITX1	-1.04273	0.000219337	3.65889	down
APEX1	-1.12893	0.000229834	3.63859	down
VEGFA	-1.3429	0.000229834	3.63859	down
SMYD3	-1.28913	0.000251054	3.60023	down
HUNK	-1.0522	0.00026772	3.57232	down
GS1-122H1.2	-1.43853	0.000268112	3.57168	down
FA2H	-1.44552	0.000280818	3.55158	down
HEXIM1	-1.20608	0.000282651	3.54875	down
MT-ND3	-1.13908	0.000282859	3.54843	down
DNAH11	-1.1107	0.000301241	3.52109	down
TP73	-1.23448	0.000331306	3.47977	down
FRY	-1.74171	0.000350055	3.45586	down
FLT4	-1.25584	0.000399907	3.39804	down
FAM166A	-1.67464	0.000417764	3.37907	down
HNRNPA1L2	-1.27611	0.000476124	3.32228	down
SLC6A9	-1.23068	0.000508117	3.29404	down
SLC35B2	-1.06751	0.00051823	3.28548	down
ZDBF2	-1.43676	0.000538788	3.26858	down
ABI3	-1.90298	0.00054818	3.26108	down
RP11-21F16.1	-1.76006	0.000572656	3.24211	down
VAMP1	-1.48498	0.000611145	3.21386	down
RP11-566K19.8	-1.08956	0.000621803	3.20635	down
LINC00571	-1.40876	0.000627649	3.20228	down
NSMCE4A	-1.17064	0.000648032	3.1884	down
RP11-379K17.4	-1.13442	0.000657462	3.18213	down
EXT2	-1.04044	0.000678514	3.16844	down
BBS9	-1.04704	0.000742998	3.12901	down
C6orf164	-3.61033	0.000780144	3.10782	down
RP11-1E3.1	-2.03096	0.000812191	3.09034	down
CTC-203F4.1	-1.06979	0.00090337	3.04413	down
WDR64	-1.79244	0.000929599	3.0317	down
AF131217.1	-1.39253	0.00093309	3.03008	down
CTB-12O2.1	-1.73516	0.0009637	3.01606	down
SMPDL3B	-4.40995	0.000971463	3.01257	down
SLC38A11	-2.07939	0.000994504	3.00239	down
MT-CO3	-1.0745	0.00103992	2.983	down
AC142401.2	-1.28608	0.00116138	2.93503	down
ALOX5	-1.05047	0.00117321	2.93062	down
SLC30A8	-2.2746	0.00130223	2.88531	down
WARS	-1.03142	0.00130223	2.88531	down
STOML1	-1.09765	0.00149532	2.82527	down
GPRC5B	-1.49398	0.0015194	2.81833	down
TRIM10	-1.33093	0.00154413	2.81132	down
AC023137.2	-2.42955	0.00158559	2.79981	down
BMF	-1.04911	0.00159725	2.79663	down
RP11-671M22.5	-1.29123	0.00161821	2.79097	down
IFT46	-1.13847	0.0016384	2.78558	down
RP11-125K10.4	-1.08644	0.00170133	2.76921	down
MIF4GD	-1.15584	0.00176145	2.75413	down
AGPAT9	-1.9114	0.00176448	2.75338	down
FOXN3	-1.0824	0.00186411	2.72953	down
PKIA	-1.0537	0.00189596	2.72217	down
ETV7	-1.70119	0.00191173	2.71857	down
RP11-57H14.4	-1.6253	0.00191256	2.71839	down
CDKN1C	-1.53269	0.00195202	2.70952	down
PMAIP1	-1.12872	0.00195202	2.70952	down
ADRB2	-2.15175	0.00201964	2.69473	down
PKIB	-2.01771	0.00204061	2.69024	down
ART3	-1.93418	0.00208622	2.68064	down
IDI1	-1.12115	0.00211362	2.67497	down
KCNT2	-1.29116	0.00215491	2.66657	down
RP11-22P4.1	-1.2548	0.00220643	2.65631	down
LINGO2	-2.59102	0.00222202	2.65325	down
ASS1P11	-1.45696	0.00231245	2.63593	down
DHRS3	-1.19811	0.00243918	2.61276	down
PHGDH	-2.14909	0.00244451	2.61181	down
RP11-244O19.1	-2.51284	0.0025556	2.59251	down
A2M	-1.20454	0.00258805	2.58703	down
RP11-276A18.2	-1.17603	0.00286235	2.54328	down
ANP32BP1	-1.08388	0.00309259	2.50968	down
MIR3143	-1.27493	0.00316623	2.49946	down
NEDD9	-2.14097	0.00318194	2.49731	down
RP11-760H22.2	-3.2146	0.00335295	2.47457	down
RTN4	-1.04544	0.00336292	2.47328	down
SERINC2	-1.04801	0.00336292	2.47328	down
ASS1P9	-1.42232	0.00339741	2.46885	down
FUT1	-1.00116	0.00339741	2.46885	down
PZP	-1.46536	0.00345815	2.46116	down
RP13-726E6.2	-1.58632	0.00359301	2.44454	down
RP11-250B2.3	-1.89618	0.00364564	2.43823	down
FRMD3	-1.3176	0.00384351	2.41527	down
AC004069.2	-1.2793	0.00387739	2.41146	down
FPR3	-1.34189	0.00426924	2.36965	down
HNRNPA1P4	-1.2255	0.00441923	2.35465	down
NUPR1	-2.82738	0.00443767	2.35284	down
BCL6	-1.21753	0.00448447	2.34829	down
FNBP1P1	-1.54817	0.00467058	2.33063	down
FYN	-1.27037	0.00478787	2.31986	down
RP11-64D24.2	-2.21162	0.00488862	2.31081	down
CDKN2AIPNLP1	-1.37422	0.0054139	2.26649	down
AC079807.4	-1.51709	0.00565909	2.24725	down
LYRM9	-1.08765	0.00568966	2.24491	down
LAMA2	-1.06201	0.00574093	2.24102	down
AADACL4	-2.89956	0.00591918	2.22774	down
HHIP	-2.11467	0.00612773	2.2127	down
CTD-2337A12.1	-1.33965	0.0063437	2.19766	down
RP11-211C9.1	-1.09446	0.00639813	2.19395	down
TMOD2	-2.11364	0.00654664	2.18398	down
PLEKHA4	-1.00181	0.00656551	2.18273	down
KB-1047C11.2	-1.07129	0.00658567	2.1814	down
ATP8A1	-1.42041	0.00668269	2.17505	down
AC007040.11	-1.3159	0.00688808	2.1619	down
CRISPLD2	-1.52664	0.00697929	2.15619	down
HRH2	-1.84653	0.00736061	2.13309	down
RGS2	-1.18699	0.00740041	2.13074	down
ZBTB16	-1.16974	0.00777414	2.10935	down
RP11-762H8.3	-1.47345	0.0078447	2.10542	down
DLG2	-1.09092	0.00797426	2.09831	down
PEAR1	-1.29283	0.0079859	2.09768	down
CPS1	-1.59178	0.00812071	2.09041	down
RP11-541P9.3	-1.13538	0.00875595	2.0577	down
ARL4D	-1.43852	0.00915749	2.03822	down
BDH2P1	-1.24346	0.00921977	2.03528	down
ACSF2	-1.12703	0.00994036	2.0026	down
RP11-527F13.1	-1.33899	0.00998061	2.00084	down
RP11-411B10.8	-1.97454	0.0101928	1.9917	down
PLIN4	-1.38832	0.0102588	1.9889	down
PLIN5	-1.36465	0.0102588	1.9889	down
SEC14L3	-1.57972	0.0102588	1.9889	down
RND1	-1.61154	0.0106289	1.97351	down
SLC7A11-AS1	-1.91181	0.0109373	1.96109	down
ADHFE1	-1.06096	0.0110199	1.95782	down
LINC00032	-1.79683	0.0114882	1.93975	down
EPHB1	-1.42725	0.0116581	1.93337	down
PA2G4	-1.62755	0.0120685	1.91835	down
AP4B1-AS1	-1.41663	0.0122042	1.91349	down
AC007563.5	-1.64293	0.0122808	1.91077	down
RMST	-2.06468	0.0128825	1.89	down
SOBP	-1.47514	0.0130672	1.88382	down
ATP8A2	-1.45113	0.0131775	1.88017	down
RGS5	-2.00036	0.0132774	1.87689	down
AC018470.3	-1.71654	0.0133314	1.87512	down
USH2A	-1.25772	0.0133357	1.87499	down
CTD-2373J19.1	-1.37352	0.013744	1.86189	down
COL4A4	-1.27406	0.0142318	1.84674	down
RP11-685M7.3	-1.42309	0.0142318	1.84674	down
SH3PXD2B	-2.58379	0.0142318	1.84674	down
ANP32AP1	-1.02293	0.0143352	1.8436	down
CTC-340A15.2	-1.26859	0.0149794	1.8245	down
TMEM232	-1.16363	0.0150778	1.82166	down
ZNF385B	-1.13882	0.0150897	1.82132	down
TTTY10	-1.17842	0.0153909	1.81274	down
RPL3L	-1.60605	0.0155074	1.80946	down
PRUNE2	-1.49421	0.0157478	1.80278	down
ILK	-1.10267	0.0158791	1.79917	down
MYH15	-1.41922	0.0160978	1.79323	down
CTA-392E5.1	-1.11914	0.0161503	1.79182	down
CYP7B1	-1.98163	0.0167254	1.77662	down
ZBTB39	-3.31689	0.0172573	1.76303	down
CTD-2560E9.3	-1.11295	0.0173042	1.76185	down
HIST1H4PS1	-1.28746	0.0175291	1.75624	down
NR3C2	-1.17681	0.0180426	1.7437	down
RP11-557H15.4	-2.04927	0.0183582	1.73617	down
THEGL	-1.28332	0.0186855	1.72849	down
ST6GALNAC2	-1.19325	0.0187036	1.72808	down
NRARP	-1.24506	0.0193653	1.71298	down
TRPM6	-2.27074	0.0198505	1.70223	down
KLRG2	-1.06461	0.0199059	1.70102	down
ADAM18	-1.86004	0.0199947	1.69908	down
PIWIL3	-1.04056	0.0205349	1.68751	down
THBD	-1.91016	0.0223525	1.65067	down
RP11-796E2.4	-1.49642	0.0227048	1.64388	down
RP11-1081L13.3	-2.33436	0.0228001	1.64206	down
ECT2L	-1.07545	0.0232252	1.63404	down
PLCL1	-1.25156	0.0232471	1.63363	down
SH2D3C	-1.32966	0.0233619	1.63149	down
PTGR1	-1.09792	0.0236612	1.62596	down
AC074093.1	-1.37014	0.02373	1.6247	down
RP11-763B22.9	-1.45627	0.0241986	1.61621	down
HNRNPA1P8	-1.00243	0.0252317	1.59805	down
RP11-285C1.2	-1.75123	0.0256867	1.59029	down
TRDN	-1.36699	0.0259876	1.58523	down
AC003090.1	-1.3619	0.0266931	1.5736	down
MRPS2	-1.71632	0.0269268	1.56982	down
PRKG2	-1.49521	0.0270937	1.56713	down
MYLK	-1.77066	0.0272737	1.56426	down
ASNSP3	-2.15674	0.0275314	1.56017	down
TRPM3	-1.26364	0.0275509	1.55986	down
DAND5	-2.27875	0.0275935	1.55919	down
FUT6	-1.6894	0.0281122	1.55111	down
BACE1	-1.17137	0.0281703	1.55021	down
INPP4B	-1.38548	0.0281703	1.55021	down
RP3-364H10.1	-1.84769	0.0282465	1.54903	down
RP11-1060G2.1	-1.56984	0.0305762	1.51462	down
CPLX2	-2.12954	0.0308273	1.51106	down
DCDC2C	-2.97948	0.0308273	1.51106	down
NFASC	-1.80537	0.0308273	1.51106	down
RP11-561C5.3	-1.2778	0.0308273	1.51106	down
DDN	-1.28394	0.0317932	1.49767	down
RP11-664D1.1	-2.649	0.0327548	1.48473	down
LINC00639	-2.25365	0.0331179	1.47994	down
ZBED3-AS1	-1.42424	0.0331179	1.47994	down
RPH3A	-1.66213	0.0346509	1.46029	down
ROR1	-1.69936	0.0348398	1.45792	down
SCRN1	-1.53605	0.0355007	1.44976	down
NUAK2	-1.08578	0.0355653	1.44897	down
RP11-191L9.4	-1.66596	0.0360245	1.4434	down
GPC6	-1.35415	0.0361832	1.44149	down
AP000253.1	-1.16577	0.0363015	1.44008	down
CTB-73N10.1	-1.21637	0.0363015	1.44008	down
CDK6	-1.38528	0.0364429	1.43839	down
RAPGEF4	-1.61991	0.036502	1.43768	down
AC013463.2	-1.81643	0.0366583	1.43583	down
GDAP1L1	-1.7468	0.0366583	1.43583	down
COL14A1	-1.39721	0.0369702	1.43215	down
AC011288.2	-1.19964	0.0372033	1.42942	down
UNC45B	-2.12724	0.0374218	1.42688	down
RP5-1157M23.2	-1.34931	0.037446	1.42659	down
CTNNA3	-1.16268	0.0375611	1.42526	down
MSR1	-1.74028	0.0375611	1.42526	down
RIMS1	-1.37655	0.0382748	1.41709	down
RP13-238F13.5	-2.4191	0.0397377	1.4008	down
MMP16	-1.70169	0.0407619	1.38975	down
CALD1	-1.67585	0.0410145	1.38706	down
ST6GALNAC3	-1.42393	0.0411359	1.38578	down
DMGDH	-1.07197	0.0414379	1.3826	down
SEMA6A	-2.09783	0.0418354	1.37846	down
AC018717.1	-1.37486	0.0421353	1.37535	down
PDE1C	-1.26238	0.0427971	1.36859	down
GNG7	-1.34558	0.0428927	1.36762	down
ADAM12	-1.57708	0.043327	1.36324	down
SLC22A24	-2.06994	0.0438085	1.35844	down
HDAC9	-1.13659	0.0438137	1.35839	down
CHODL	-1.53295	0.0444069	1.35255	down
AC124944.3	-1.78464	0.0444299	1.35233	down
BNC2	-1.47839	0.0446497	1.35018	down
AMPH	-1.55716	0.0453784	1.34315	down
LINC00535	-1.22431	0.0459862	1.33737	down
RP11-292B8.1	-2.43618	0.0460977	1.33632	down
ATP1B1	-1.33723	0.0462204	1.33517	down
CYP4F32P	-1.07537	0.0462204	1.33517	down
CCDC26	-1.5436	0.0464445	1.33307	down
CSF3R	-2.31502	0.0472181	1.32589	down
PDE4D	-1.02297	0.047332	1.32484	down
DIRC3	-1.34323	0.0473358	1.32481	down
RP11-649A16.1	-1.39162	0.0473462	1.32472	down
RP11-6D1.3	-1.39644	0.0479142	1.31954	down
RSPO3	-2.31974	0.0480077	1.31869	down
CTC-462L7.1	-1.25087	0.0485693	1.31364	down
KRT13	-2.20428	0.0493984	1.30629	down
NXPH1	-1.48544	0.0494087	1.3062	down
CDKN1A	3.83722	2.28093e-70	69.6419	up
FAM20C	6.01647	7.47419e-63	62.1264	up
KIFC3	3.45172	1.66217e-32	31.7793	up
CYP1B1	3.33617	3.43349e-30	29.4643	up
KIF19	2.78795	2.29759e-29	28.6387	up
F2RL3	3.01679	1.41615e-28	27.8489	up
EGFL7	3.49923	4.7376e-26	25.3244	up
CRHBP	2.71541	4.46483e-24	23.3502	up
CACNA1H	2.35406	7.61177e-24	23.1185	up
SLC30A2	2.44513	1.74763e-23	22.7576	up
BTN2A2	2.67549	3.95468e-22	21.4029	up
LGALS1	2.56161	7.7487e-22	21.1108	up
PTRF	2.34343	6.96911e-21	20.1568	up
NPTX1	2.26977	2.09303e-20	19.6792	up
PKM	2.78517	2.09303e-20	19.6792	up
SYCE3	5.61495	5.85537e-20	19.2324	up
VDR	2.16298	1.63959e-19	18.7853	up
P2RX1	3.08906	5.03444e-19	18.298	up
CABP7	2.42785	1.40219e-18	17.8532	up
PLEC	1.89205	1.40475e-18	17.8524	up
PLXNA1	2.08116	1.13142e-17	16.9464	up
S100A16	2.23931	1.62387e-17	16.7895	up
FAM43B	4.87138	1.67437e-17	16.7761	up
PKMP1	2.66614	6.70622e-17	16.1735	up
SLC6A6	2.61246	2.41238e-16	15.6176	up
PKMP5	2.79116	2.60476e-15	14.5842	up
PPAP2C	3.92115	3.10338e-15	14.5082	up
PLA2G6	1.78891	3.98178e-15	14.3999	up
TNFRSF12A	2.62653	4.79742e-15	14.319	up
NQO1	2.53592	6.76248e-15	14.1699	up
RUSC2	2.98401	8.00501e-14	13.0966	up
SGSM1	2.27976	9.2482e-14	13.0339	up
FLNA	1.6386	4.76701e-13	12.3218	up
SNX33	3.07626	1.1736e-12	11.9305	up
INA	2.25336	2.16774e-12	11.664	up
POM121L2	1.67392	2.33151e-12	11.6324	up
VIM	1.55327	4.088e-12	11.3885	up
TPM4	1.64905	4.20214e-12	11.3765	up
PXN-AS1	1.8043	4.42359e-12	11.3542	up
GCKR	3.41323	5.75087e-12	11.2403	up
PLCD3	2.41841	6.25613e-12	11.2037	up
ENTPD4	1.64024	1.267e-11	10.8972	up
CBFB	1.59389	1.2771e-11	10.8938	up
PKMP4	2.97895	1.49751e-11	10.8246	up
HDAC7	1.64795	1.59639e-11	10.7969	up
NEU3	1.62983	1.63332e-11	10.7869	up
RCAN3	2.37662	1.63332e-11	10.7869	up
ARID5B	2.40864	1.78617e-11	10.7481	up
GJC2	2.72707	1.79762e-11	10.7453	up
ANXA6	1.78089	2.28629e-11	10.6409	up
ECM1	2.59926	2.62591e-11	10.5807	up
ARHGAP6	2.09608	3.68704e-11	10.4333	up
LAMC1	1.6702	3.69984e-11	10.4318	up
ZNF521	2.26371	4.06056e-11	10.3914	up
ZDHHC19	2.66243	5.06635e-11	10.2953	up
U52111.14	1.63373	5.09403e-11	10.2929	up
GATA2	1.60469	5.25246e-11	10.2796	up
HS6ST1	1.98499	5.84568e-11	10.2332	up
ITGB7	1.80256	5.85474e-11	10.2325	up
SGK223	1.77298	6.73368e-11	10.1717	up
PLCG2	1.97304	7.00004e-11	10.1549	up
ANXA1	2.30768	8.97566e-11	10.0469	up
AHRR	1.63698	9.18906e-11	10.0367	up
TRPV2	1.84338	9.35135e-11	10.0291	up
FADS3	1.59171	1.03656e-10	9.98441	up
INPP1	1.97336	1.16939e-10	9.93204	up
TOR4A	1.62443	3.5975e-10	9.444	up
PPP1R18	4.02812	4.32123e-10	9.36439	up
LY6E	1.76371	6.99206e-10	9.15539	up
TMEM65	1.53906	8.63923e-10	9.06353	up
FOSL1	1.68974	1.03233e-09	8.98618	up
TPSG1	1.44397	1.20341e-09	8.91958	up
RPL36A	3.22218	2.27547e-09	8.64293	up
RBM11	3.11671	3.24893e-09	8.48826	up
DOK2	4.95704	3.79616e-09	8.42066	up
SLFN12L	1.85165	4.02766e-09	8.39495	up
EMP2	1.56009	6.80595e-09	8.16711	up
CLIC1	1.44538	7.85973e-09	8.10459	up
RP11-31E23.1	1.84401	9.81413e-09	8.00815	up
ADA	2.97417	1.03131e-08	7.98661	up
MIAT	2.18786	1.72719e-08	7.76266	up
RP13-314C10.5	2.31017	1.75863e-08	7.75483	up
GMFG	2.21994	2.14482e-08	7.66861	up
RGAG1	3.14757	2.31757e-08	7.63497	up
PRKCB	1.60253	2.59841e-08	7.58529	up
WDR1	1.42728	2.63515e-08	7.57919	up
ITGB3	2.54117	2.64086e-08	7.57825	up
LPAL2	2.14672	3.08713e-08	7.51044	up
RP11-101P17.6	2.06914	3.59292e-08	7.44455	up
TMEM44	1.62414	3.61032e-08	7.44245	up
NBPF13P	1.72524	3.84311e-08	7.41532	up
FXYD5	1.46008	4.0324e-08	7.39444	up
TPSD1	1.547	5.24678e-08	7.28011	up
VPS37D	4.34909	5.31691e-08	7.27434	up
NOS3	1.80345	6.41936e-08	7.19251	up
SHANK1	2.75793	7.03563e-08	7.1527	up
ID1	1.3032	7.14287e-08	7.14613	up
TMEM217	1.39963	7.58414e-08	7.12009	up
TPSB2	1.58532	8.3215e-08	7.0798	up
FAM129B	1.4266	8.37826e-08	7.07685	up
TNNT1	2.87151	9.30442e-08	7.03131	up
DAPK1	1.25826	9.92193e-08	7.0034	up
GSTP1	2.32992	1.17369e-07	6.93045	up
CPNE7	1.82777	1.43516e-07	6.8431	up
GTF3C5	1.22578	1.48326e-07	6.82878	up
PLIN2	1.34326	1.67031e-07	6.7772	up
CYB561	1.59485	2.13856e-07	6.66988	up
GGT1	1.32547	2.15051e-07	6.66746	up
TESPA1	1.65214	2.4284e-07	6.61468	up
SLCO4A1	1.79162	2.5855e-07	6.58745	up
CHPF	1.3536	2.59467e-07	6.58592	up
TBC1D16	1.59511	2.71402e-07	6.56639	up
PLEKHH1	1.96752	3.06257e-07	6.51391	up
IL9R	3.89083	3.39028e-07	6.46976	up
TPSAB1	1.47584	4.36496e-07	6.36002	up
TUBB3	1.79369	4.57818e-07	6.33931	up
DENND6B	2.1443	4.80217e-07	6.31856	up
CEP164	1.28408	5.36545e-07	6.27039	up
MBOAT7	1.26732	6.51381e-07	6.18617	up
GS1-44D20.1	1.49664	7.38401e-07	6.13171	up
BCAR1	1.23955	7.81127e-07	6.10728	up
ITGA2B	1.45009	7.95188e-07	6.09953	up
CEL	1.79932	7.98358e-07	6.0978	up
RHOC	1.49366	8.1738e-07	6.08758	up
MSN	1.16649	9.39344e-07	6.02718	up
CTB-138E5.1	1.97932	9.56085e-07	6.0195	up
PMP22	1.83556	1.0168e-06	5.99276	up
ARHGDIB	1.23846	1.14678e-06	5.94052	up
XXbac-BPG55C20.7	3.28564	1.19097e-06	5.9241	up
SFXN3	1.28478	1.30295e-06	5.88507	up
MAFF	1.73356	1.31101e-06	5.88239	up
C19orf12	1.36883	1.3479e-06	5.87034	up
CLIC1P1	1.34808	1.36185e-06	5.86587	up
CAMKK1	1.82149	1.59151e-06	5.79819	up
MLK4	1.21082	1.96557e-06	5.70651	up
MSNP1	1.15338	2.01569e-06	5.69558	up
RP11-392A22.2	1.31537	2.09884e-06	5.67802	up
DENND4C	1.1661	2.14582e-06	5.66841	up
BTN2A3P	2.55854	2.20078e-06	5.65742	up
VMP1	1.25147	2.27833e-06	5.64238	up
MDK	2.17072	2.46832e-06	5.6076	up
CAPG	1.47356	2.94816e-06	5.53045	up
NACC2	1.20286	3.29718e-06	5.48186	up
SSBP4	1.15409	3.51668e-06	5.45387	up
CCND1	1.45754	3.58023e-06	5.44609	up
PAMR1	1.64262	3.84117e-06	5.41554	up
PTPN3	1.82262	4.04237e-06	5.39336	up
ARHGEF11	1.18057	4.19541e-06	5.37723	up
P2RY1	1.6936	4.33833e-06	5.36268	up
ENO1	1.3082	4.47404e-06	5.3493	up
MFSD1	1.29343	4.47404e-06	5.3493	up
C8G	2.02795	4.66065e-06	5.33155	up
AC098614.2	1.36827	4.94075e-06	5.30621	up
TUBB2B	1.43666	4.96081e-06	5.30445	up
AP1S1	1.29522	5.15368e-06	5.28788	up
RP11-583F2.1	1.84869	5.28132e-06	5.27726	up
RP11-160E2.6	1.60341	5.57008e-06	5.25414	up
PKP3	1.42282	5.8569e-06	5.23233	up
TXN	1.13852	5.87315e-06	5.23113	up
RNF144A-AS1	1.38169	5.95902e-06	5.22483	up
ENPP3	1.07723	6.11744e-06	5.21343	up
PPM1F	1.4673	6.47114e-06	5.18902	up
RP11-38P22.2	1.9588	6.53832e-06	5.18453	up
BAIAP2L2	1.44492	6.5797e-06	5.18179	up
STAT3	1.08511	6.783e-06	5.16858	up
ANPEP	1.21543	8.31209e-06	5.08029	up
BTN2A1	1.43277	8.70457e-06	5.06025	up
ELMO1	1.2542	9.28227e-06	5.03235	up
CEP112	1.11611	9.53691e-06	5.02059	up
ETS2	1.21756	9.53691e-06	5.02059	up
KIAA0125	3.35884	9.53691e-06	5.02059	up
DUSP2	1.76841	1.0038e-05	4.99835	up
CTC-321K16.1	1.19601	1.0177e-05	4.99238	up
TRIM5	1.18155	1.02124e-05	4.99087	up
ZNF792	1.4943	1.04194e-05	4.98216	up
CELSR1	1.2746	1.09525e-05	4.96049	up
BAIAP3	2.4362	1.12449e-05	4.94905	up
ENTPD1	2.13192	1.12449e-05	4.94905	up
SPRY4	1.8922	1.13258e-05	4.94593	up
RP11-274J15.2	1.94683	1.24002e-05	4.90657	up
HINT3	1.05445	1.33262e-05	4.8753	up
NDUFA6-AS1	1.46822	1.53193e-05	4.81476	up
ZNF641	1.26836	1.83758e-05	4.73575	up
TMEM55A	1.10756	1.84581e-05	4.73381	up
MICAL1	1.25424	1.92693e-05	4.71513	up
PTPN7	1.16892	2.10689e-05	4.67636	up
CTSS	1.39446	2.14904e-05	4.66776	up
FNDC4	1.98463	2.14904e-05	4.66776	up
WASF3	1.57522	2.2125e-05	4.65512	up
RNF8	1.09644	2.25951e-05	4.64599	up
CDH24	1.2862	2.31074e-05	4.63625	up
IL8	2.96598	2.4056e-05	4.61878	up
C5orf55	1.53308	2.48615e-05	4.60447	up
KIAA1671	1.08754	2.57877e-05	4.58859	up
RABEP2	1.5327	2.63432e-05	4.57933	up
RP11-269G24.3	2.07812	2.86241e-05	4.54327	up
PXDC1	1.74751	2.94675e-05	4.53066	up
PLVAP	2.02763	3.00473e-05	4.52219	up
LPCAT2	1.76151	3.18237e-05	4.49725	up
ICAM2	1.29099	3.21027e-05	4.49346	up
DCTD	1.12946	3.22186e-05	4.49189	up
PAM	1.20605	3.23276e-05	4.49043	up
PVALB	2.21953	3.23276e-05	4.49043	up
POMGNT1	1.18945	3.28438e-05	4.48355	up
CSF2RB	1.31073	3.29039e-05	4.48275	up
MFSD10	1.48539	3.29039e-05	4.48275	up
TNFRSF8	1.70342	3.42455e-05	4.4654	up
44084	2.42757	3.46388e-05	4.46044	up
CTSO	1.64304	3.59183e-05	4.44468	up
SIGIRR	1.14435	3.69677e-05	4.43218	up
PJA1	1.59799	3.71782e-05	4.42971	up
C12orf49	1.13224	3.8776e-05	4.41144	up
NCOA3	1.04629	3.93189e-05	4.4054	up
U1	1.18559	4.04837e-05	4.39272	up
ASRGL1	1.20646	4.23407e-05	4.37324	up
CPAMD8	1.56601	4.23407e-05	4.37324	up
ADAP1	3.36064	4.51436e-05	4.3454	up
RPS19BP1	1.13782	4.72871e-05	4.32526	up
YES1	1.1481	4.9053e-05	4.30933	up
RP11-346I3.4	1.69941	4.99141e-05	4.30178	up
MAPK12	1.41955	5.10342e-05	4.29214	up
CAV2	1.67424	5.23144e-05	4.28138	up
SPRED1	1.44837	5.33702e-05	4.2727	up
PLEKHG2	1.53973	5.84972e-05	4.23287	up
SPATA2L	1.43076	6.60605e-05	4.18006	up
CFLAR	1.02289	6.6308e-05	4.17843	up
GPSM1	1.67706	6.64474e-05	4.17752	up
PRR9	4.90697	6.75211e-05	4.17056	up
RRAS	1.32846	6.76753e-05	4.16957	up
HIP1R	1.13974	6.78944e-05	4.16817	up
PLXNB1	2.10596	7.13731e-05	4.14647	up
SEPW1P	1.36529	7.16773e-05	4.14462	up
PFKP	1.06821	7.23949e-05	4.14029	up
STON2	1.2344	7.31533e-05	4.13577	up
LINC00324	1.50495	7.89074e-05	4.10288	up
RUNX3	1.24953	8.35341e-05	4.07814	up
SDC3	1.14731	8.49684e-05	4.07074	up
ZNF823	1.37096	8.59128e-05	4.06594	up
TMEM147	1.07177	8.74602e-05	4.05819	up
ANKS6	1.04358	8.79471e-05	4.05578	up
STXBP1	1.60327	9.22295e-05	4.03513	up
PHACTR2	1.01671	9.27627e-05	4.03263	up
NEPNP	1.57141	9.49513e-05	4.0225	up
FBXO45	1.0284	9.56541e-05	4.0193	up
CTC-338M12.2	1.4193	9.64363e-05	4.01576	up
HMHA1	1.25508	0.000104992	3.97884	up
MAP3K6	1.28733	0.00010727	3.96952	up
RHBDF2	1.49093	0.00010979	3.95944	up
TGFBR2	1.23465	0.000110041	3.95845	up
MYL12A	1.15193	0.000110952	3.95487	up
EOGT	1.26355	0.000114223	3.94224	up
SLC6A6P1	2.62873	0.000115461	3.93757	up
STX3	1.17863	0.000116201	3.93479	up
RP11-712B9.2	1.19642	0.000120276	3.91982	up
TRNAI6	1.14669	0.000126466	3.89803	up
PKMP2	2.25174	0.000127811	3.89343	up
IMPDH1	1.2699	0.000139239	3.85624	up
TMEM173	1.3316	0.000144556	3.83996	up
RP11-553K8.2	5.31746	0.00014718	3.83215	up
CEP170B	1.38856	0.000148169	3.82924	up
PHLDB1	1.04893	0.00014873	3.8276	up
TNFRSF10A	1.299	0.000152223	3.81752	up
LAPTM5	1.14194	0.000153445	3.81405	up
GMIP	1.36563	0.000160901	3.79344	up
LLGL2	1.30645	0.000166586	3.77836	up
MARVELD1	1.29248	0.000167647	3.7756	up
C9orf169	2.40925	0.000169891	3.76983	up
VTRNA1-3	1.33674	0.000181926	3.74011	up
RAB37	1.77243	0.000183945	3.73531	up
MT1XP1	1.36278	0.000189274	3.72291	up
ISG15	1.67792	0.000193343	3.71367	up
LIMD2	1.35777	0.000199491	3.70008	up
SSH1	1.15093	0.000199491	3.70008	up
SEPW1	1.21722	0.000207809	3.68233	up
TDRD7	1.15797	0.000207916	3.68211	up
RP11-141J13.4	1.16351	0.000230064	3.63815	up
TANC1	1.06856	0.00023317	3.63233	up
GALK1	1.72664	0.000251392	3.59965	up
ISYNA1	1.09418	0.000254745	3.59389	up
RP11-395P17.3	1.35317	0.00026772	3.57232	up
WDFY2	1.01371	0.000268658	3.5708	up
PLIN3	1.08277	0.000275803	3.5594	up
GAS8	1.1442	0.000282859	3.54843	up
AGPAT2	1.31186	0.000284596	3.54577	up
LRWD1	1.14115	0.000286289	3.5432	up
SLC9A3	1.44169	0.000292273	3.53421	up
AL591704.5	1.19952	0.000293096	3.53299	up
PER2	1.10286	0.000295449	3.52952	up
BIN1	2.34245	0.000297852	3.526	up
MIR155HG	1.22713	0.000298893	3.52448	up
PAPSS2	1.5609	0.000298893	3.52448	up
ZYX	1.9056	0.000303234	3.51822	up
C2CD4C	4.11138	0.00030885	3.51025	up
CATSPER1	2.6242	0.000328325	3.4837	up
LAPTM4B	1.03489	0.000328325	3.4837	up
TSEN54	1.1533	0.000336982	3.47239	up
GNA15	1.23054	0.000343045	3.46465	up
NPM2	1.82465	0.000345825	3.46114	up
BID	1.06035	0.000367319	3.43496	up
ARRB1	1.74457	0.000391841	3.40689	up
C4orf48	1.83485	0.00042401	3.37262	up
PYCARD	1.90434	0.000437006	3.35951	up
TMEM38A	1.4367	0.000456346	3.34071	up
PTPRC	1.03326	0.000477397	3.32112	up
RNF216P1	1.20606	0.000492667	3.30745	up
CD52	1.35514	0.000508496	3.29371	up
RP11-179H18.7	1.14267	0.000508496	3.29371	up
CPNE8	1.20551	0.000512377	3.29041	up
EMR2	1.15127	0.00051443	3.28867	up
RP11-206P5.2	1.28384	0.000548662	3.2607	up
HPGD	1.10397	0.000578487	3.23771	up
GPR85	3.24479	0.000600272	3.22165	up
EPPK1	1.12881	0.0006086	3.21567	up
AC006369.2	2.2558	0.000650476	3.18677	up
CBFA2T3	1.00015	0.000650476	3.18677	up
CYBA	1.81402	0.00065162	3.18601	up
SLC35B1	1.05738	0.000660059	3.18042	up
RP13-270P17.2	1.72108	0.000673641	3.17157	up
PITPNM1	1.43359	0.000705727	3.15136	up
TOM1L1	1.17032	0.000711028	3.14811	up
CELF2	1.12671	0.000727095	3.13841	up
S100A11	3.21094	0.000748885	3.12558	up
RNF168	1.00293	0.000762678	3.11766	up
ZBTB32	1.32984	0.000788217	3.10335	up
PLEK2	1.04183	0.000795966	3.09911	up
PHC1	1.39899	0.000802545	3.09553	up
NUTM1	3.43447	0.000828821	3.08154	up
PTPRS	1.08207	0.000829541	3.08116	up
FAM101B	1.05955	0.000841203	3.0751	up
CD40	1.6716	0.000872714	3.05913	up
ATG9B	1.04743	0.000885852	3.05264	up
C17orf104	1.07241	0.000892842	3.04923	up
MPV17L	1.12386	0.000904754	3.04347	up
TMEM87B	1.05041	0.000934996	3.02919	up
CLEC11A	1.29458	0.000952366	3.0212	up
CCR7	3.87191	0.0009637	3.01606	up
GSN	1.03348	0.00101677	2.99278	up
MYO15B	1.40026	0.00103244	2.98613	up
LACTB	1.28602	0.00103992	2.983	up
RCHY1	1.16172	0.00105963	2.97485	up
AC093627.12	2.93059	0.00109972	2.95872	up
EPS8L2	2.19024	0.00111061	2.95444	up
TUBB2BP1	1.3324	0.00115241	2.93839	up
AIFM2	1.03682	0.00121533	2.9153	up
SLC27A4	1.01298	0.00124191	2.90591	up
ACTRT3	1.74265	0.00126083	2.89934	up
CYFIP1	1.15606	0.00129901	2.88639	up
PCBD1	1.13634	0.00130233	2.88528	up
CLEC17A	1.95225	0.00131328	2.88164	up
RAPGEFL1	1.49625	0.00131328	2.88164	up
GPR157	1.48651	0.0014589	2.83598	up
CCR4	2.52043	0.00153566	2.81371	up
CMTM3	1.17543	0.00158387	2.80028	up
TIGD3	1.2602	0.00159305	2.79777	up
ANXA9	1.03662	0.0016358	2.78627	up
ENC1	2.3551	0.00163632	2.78613	up
NOTCH1	2.14338	0.00163632	2.78613	up
CDC42EP2	1.75944	0.00171805	2.76496	up
CCDC40	1.69706	0.00180696	2.74305	up
GIPR	1.40212	0.00182471	2.73881	up
RP11-219E7.4	1.67203	0.00190026	2.72119	up
CILP2	1.4767	0.00191256	2.71839	up
TGFB1	1.09847	0.00192308	2.716	up
KIF3C	1.6548	0.00195202	2.70952	up
GPRIN1	1.35581	0.00195912	2.70794	up
RP3-508I15.9	1.09968	0.0019885	2.70148	up
TYRO3	1.23452	0.0019885	2.70148	up
SNPH	1.72606	0.00211185	2.67534	up
RP11-927P21.6	2.00154	0.00211362	2.67497	up
PRKCD	1.10147	0.00216577	2.66439	up
KB-1460A1.1	1.97039	0.00220122	2.65734	up
POMT1	1.08164	0.00220122	2.65734	up
IL4R	1.19926	0.00222202	2.65325	up
ARPC1B	1.06338	0.00230518	2.6373	up
TULP1	1.29673	0.00232223	2.63409	up
LINC00861	1.94718	0.00237945	2.62352	up
PLEKHA1	1.28444	0.00244681	2.6114	up
CST7	1.39442	0.00261737	2.58214	up
SLC2A3	1.87766	0.00261956	2.58177	up
RSAD2	1.12286	0.00262838	2.58031	up
CEBPE	2.82093	0.00263373	2.57943	up
CTD-2523D13.2	1.21363	0.00267656	2.57242	up
METRN	1.06065	0.00269594	2.56929	up
TRIB1	1.4259	0.00272713	2.56429	up
SOX4	1.22478	0.00285805	2.54393	up
NTHL1	1.28976	0.00287687	2.54108	up
OSBPL6	1.27686	0.00290869	2.5363	up
MID2	1.55468	0.00300089	2.52275	up
RP11-895M11.3	1.56772	0.00302406	2.51941	up
C5AR2	1.22591	0.00317165	2.49871	up
ORAI2	1.11988	0.00318194	2.49731	up
SLC9A3R2	1.57977	0.00323788	2.48974	up
RP11-219E7.3	2.99618	0.00343398	2.4642	up
C21orf59	1.11391	0.00352919	2.45232	up
AIM1L	1.65764	0.00364564	2.43823	up
ZNF30	1.17253	0.00398682	2.39937	up
PHLDB3	1.16816	0.00405472	2.39204	up
PPM1N	1.20995	0.00405472	2.39204	up
TFEB	1.21543	0.00413473	2.38355	up
C17orf96	1.35724	0.00421102	2.37561	up
RP13-39P12.2	1.41565	0.00426899	2.36968	up
RP11-297D21.4	1.41928	0.00429806	2.36673	up
ELOVL3	2.05726	0.0044965	2.34713	up
F2R	3.37341	0.00467058	2.33063	up
LYZ	2.39928	0.00474714	2.32357	up
BTN3A2	1.09062	0.00477589	2.32095	up
ANKRD55	1.40334	0.00489647	2.31012	up
NAB2	1.07985	0.0049278	2.30735	up
DYNLT3P2	1.52094	0.00509139	2.29316	up
MAGEH1	1.22288	0.00559545	2.25217	up
GGT7	2.01482	0.00565669	2.24744	up
RAB32	1.56501	0.00565909	2.24725	up
RNASET2	2.96572	0.00568966	2.24491	up
RILPL1	1.19872	0.00606354	2.21727	up
CTA-397H3.3	1.44863	0.00607962	2.21612	up
CD276	2.14339	0.00614673	2.21136	up
SLC35F2	1.20471	0.0061714	2.20962	up
AP000695.6	2.00379	0.00626152	2.20332	up
WNT3	1.18037	0.00629595	2.20094	up
CKAP4	1.1822	0.00661392	2.17954	up
RAPGEF3	3.26578	0.00661392	2.17954	up
AMPD2	1.02399	0.00668269	2.17505	up
TBKBP1	1.45331	0.00670299	2.17373	up
BFSP1	1.20751	0.00699426	2.15526	up
AC073958.2	1.14759	0.00701066	2.15424	up
HLA-E	1.47301	0.00710324	2.14854	up
ZNF470	1.15271	0.00736061	2.13309	up
ACTG1P9	1.08635	0.00769183	2.11397	up
BTN3A1	1.09824	0.0078447	2.10542	up
SOWAHC	2.71658	0.00849982	2.07059	up
TRIM67	1.09737	0.00864719	2.06312	up
SERPINE1	2.2159	0.00897674	2.04688	up
VAV1	1.33695	0.00911181	2.0404	up
CERCAM	1.44873	0.00919572	2.03641	up
RP11-446H18.3	1.27512	0.00921162	2.03566	up
C1orf122	1.05807	0.00952445	2.02116	up
CTB-52I2.8	1.4724	0.00956508	2.01931	up
AC010904.1	1.00096	0.00958094	2.01859	up
GGTLC2	1.15429	0.0102815	1.98794	up
RTN4RL2	1.25815	0.0105895	1.97512	up
FAM63A	1.10916	0.0110593	1.95627	up
MT1H	2.41308	0.0112162	1.95016	up
MT1E	1.9766	0.0112657	1.94824	up
RP11-728B21.3	1.21826	0.0112758	1.94785	up
RP11-46C20.1	1.17417	0.0115055	1.93909	up
NPFFR1	2.18162	0.0117379	1.93041	up
ARAP3	1.9981	0.0117707	1.9292	up
DUSP5	1.02955	0.0118892	1.92485	up
RP5-1129J21.3	1.04729	0.0120153	1.92027	up
MST1R	2.52078	0.0122829	1.9107	up
CTD-2037K23.2	1.09531	0.0132506	1.87776	up
C1orf233	1.25545	0.0134264	1.87204	up
CORO2A	1.04843	0.0135916	1.86673	up
MAP6D1	1.76348	0.0137061	1.86308	up
DUSP14	1.13983	0.0138066	1.85991	up
RP11-103G8.2	1.34203	0.0139328	1.85596	up
IFI27L2	1.78398	0.0139711	1.85477	up
SH3RF2	1.2281	0.0142318	1.84674	up
TEAD3	1.2831	0.0142318	1.84674	up
SYT7	1.95278	0.014268	1.84564	up
ABHD16B	1.48086	0.0145299	1.83774	up
AC007773.2	1.06179	0.0145299	1.83774	up
NINJ1	1.62301	0.015367	1.81341	up
LINC00694	1.01601	0.0153909	1.81274	up
NPW	1.28926	0.0155361	1.80866	up
C17orf51	1.26404	0.0156633	1.80512	up
PTPRB	1.08977	0.0161381	1.79215	up
HHEX	1.95719	0.0171042	1.7669	up
KIAA1598	1.05109	0.0171903	1.76472	up
RP11-109G23.3	1.25716	0.0172573	1.76303	up
DDR1	2.44722	0.0173395	1.76096	up
MAPK11	1.423	0.017699	1.75205	up
HPDL	1.12638	0.0177816	1.75003	up
LILRP1	1.77876	0.017947	1.74601	up
IKBKE	1.60483	0.0180659	1.74314	up
MYO1F	1.49821	0.0185107	1.73258	up
ZNF674-AS1	1.01164	0.0191195	1.71852	up
TIRAP	1.2872	0.0195399	1.70908	up
RP6-186E3.1	1.28371	0.0205349	1.68751	up
DMXL2	1.26118	0.0216539	1.66446	up
FAM151B	1.12929	0.0217981	1.66158	up
CCDC78	1.02957	0.0218399	1.66075	up
F2RL1	2.32819	0.0223424	1.65087	up
RP11-399E6.1	1.04626	0.0223424	1.65087	up
PTPRK	1.04991	0.022732	1.64336	up
C3AR1	1.95104	0.0233169	1.63233	up
AC005523.3	1.25756	0.023407	1.63065	up
TMEM177	1.05349	0.0236591	1.626	up
RP5-1057I20.2	2.47762	0.0262224	1.58133	up
MIR3676	1.01857	0.0281246	1.55091	up
C6orf165	1.03825	0.0281656	1.55028	up
RP11-173M1.5	1.47485	0.0292493	1.53388	up
SHROOM1	1.22335	0.029876	1.52468	up
ARHGAP5	1.0306	0.029987	1.52307	up
CEBPD	1.07701	0.0304424	1.51652	up
OSGIN1	1.8722	0.0304651	1.5162	up
IGFBP4	2.17491	0.0308273	1.51106	up
VGF	1.6163	0.0314765	1.50201	up
CASKIN2	1.24203	0.0319555	1.49545	up
PGF	1.16258	0.0325321	1.48769	up
NR4A1	1.07601	0.0325812	1.48703	up
SLCO2B1	1.56689	0.0327548	1.48473	up
RP4-612B15.3	1.3825	0.0329513	1.48213	up
CTD-2256P15.2	1.09377	0.0331179	1.47994	up
ACOT4	1.49599	0.0332166	1.47864	up
FABP5	1.12464	0.0332856	1.47774	up
RHBDF1	1.24943	0.0333787	1.47653	up
NT5C3B	1.10114	0.0345601	1.46142	up
GNG11	1.60783	0.0358955	1.44496	up
GCSAML	1.41315	0.0359069	1.44482	up
HS6ST1P1	1.91577	0.0360669	1.44289	up
CTD-2555A7.2	1.6577	0.0362618	1.44055	up
SUSD3	2.03342	0.0367356	1.43491	up
THEM5	1.57923	0.0368671	1.43336	up
CALHM2	1.23402	0.0374503	1.42654	up
REEP2	1.71225	0.0374503	1.42654	up
SELM	1.9299	0.0379774	1.42048	up
DBNDD1	2.31294	0.0406704	1.39072	up
SHOX2	1.7164	0.0413234	1.3838	up
N4BP3	1.3147	0.0419634	1.37713	up
CCNA1	2.55406	0.0422579	1.37409	up
FGF9	1.45629	0.0425035	1.37158	up
HEPH	2.68375	0.0431448	1.36507	up
AC018735.1	1.41634	0.044278	1.35381	up
S100A2	1.66098	0.0442989	1.35361	up
FAM212A	1.40947	0.0443835	1.35278	up
APOC4	1.44207	0.0447379	1.34932	up
TTYH3	1.66217	0.0450407	1.34639	up
STAP2	1.07897	0.0452259	1.34461	up
PPM1J	1.49241	0.0455175	1.34182	up
TTC21A	1.32931	0.0468021	1.32973	up
RP11-439A17.10	1.24839	0.0469112	1.32872	up
IDS	1.1758	0.0470273	1.32765	up
SLC25A22	1.05164	0.0479627	1.3191	up
CSPG4	1.55779	0.0486401	1.31301	up
PAQR6	1.16012	0.04906	1.30927	up
PCGF2	1.23928	0.0497429	1.30327	up
ANKRD18DP	2.03705	0.0498543	1.3023	up
