# Supplementary material for: CTCF is selectively required for maintaining chromatin accessibility and gene expression in human erythropoiesis
Source: Genome Biol. 2025 Feb 28;26:44. doi: 10.1186/s13059-025-03510-z (PMC11869676; doi:10.1186/s13059-025-03510-z)
Supplement: Supplementary file 7 — Additional file 7: Table S6. CTCF ChIP-seq peaks before and after HUDEP-2 erythroid maturation from the public dataset and CTCF ChIP-seq peaks before and after IAA treatment before and after IAA treatment in both HUDEP-2 and HEL cells in the immature state. [file 13059_2025_3510_MOESM7_ESM.xlsx]

## Sheet: Immature
Supplementary Table S6. CTCF ChIP-seq peaks before and after HUDEP-2 erythroid maturation.
chr	start	end	name	length	abs_summit	fold_enrichment
chr1	16158	16330	1098561_Hudep2_CTCF_peak_1	137	6.95937	16.4086
chr1	91443	91588	1098561_Hudep2_CTCF_peak_2	127	8.16446	15.4135
chr1	104892	105071	1098561_Hudep2_CTCF_peak_3	287	13.3422	31.6404
chr1	115660	115837	1098561_Hudep2_CTCF_peak_4	86	4.50404	11.2515
chr1	237652	237883	1098561_Hudep2_CTCF_peak_5	781	26.2864	81.5117
chr1	521483	521672	1098561_Hudep2_CTCF_peak_6	274	11.99	30.322
chr1	546021	546138	1098561_Hudep2_CTCF_peak_7	65	5.89922	9.03352
chr1	565605	565788	1098561_Hudep2_CTCF_peak_8	448	8.49605	47.8757
chr1	713914	714403	1098561_Hudep2_CTCF_peak_9	1198	32.5925	123.643
chr1	793429	793604	1098561_Hudep2_CTCF_peak_10	314	14.313	34.3573
chr1	805060	805604	1098561_Hudep2_CTCF_peak_11	883	27.2256	91.8259
chr1	839866	840390	1098561_Hudep2_CTCF_peak_12	1808	49.5861	185.526
chr1	842245	842388	1098561_Hudep2_CTCF_peak_13	21	3.95758	4.528
chr1	856377	856662	1098561_Hudep2_CTCF_peak_14	83	5.33286	10.9285
chr1	873468	873889	1098561_Hudep2_CTCF_peak_15	1153	35.3474	119.089
chr1	875639	875896	1098561_Hudep2_CTCF_peak_16	84	6.54643	11.0596
chr1	886864	887028	1098561_Hudep2_CTCF_peak_17	84	6.54643	11.0596
chr1	911454	911850	1098561_Hudep2_CTCF_peak_18	410	11.5856	43.9965
chr1	919496	919946	1098561_Hudep2_CTCF_peak_19	1115	30.6949	115.259
chr1	934509	934678	1098561_Hudep2_CTCF_peak_20	55	5.25201	8.06384
chr1	936129	936474	1098561_Hudep2_CTCF_peak_21	151	6.54341	17.8356
chr1	937120	937725	1098561_Hudep2_CTCF_peak_22	1019	24.0378	105.482
chr1	950824	951111	1098561_Hudep2_CTCF_peak_23	390	14.7009	42.0281
chr1	954574	955142	1098561_Hudep2_CTCF_peak_24	1384	40.5251	142.458
chr1	967881	968033	1098561_Hudep2_CTCF_peak_25	95	6.56831	12.1886
chr1	968205	968734	1098561_Hudep2_CTCF_peak_26	1484	31.5604	152.55
chr1	976079	976238	1098561_Hudep2_CTCF_peak_27	75	5.97165	10.1274
chr1	994586	995061	1098561_Hudep2_CTCF_peak_28	514	17.6828	54.5285
chr1	998986	999618	1098561_Hudep2_CTCF_peak_29	1049	24.6477	108.506
chr1	1051491	1051665	1098561_Hudep2_CTCF_peak_30	70	5.35686	9.56173
chr1	1057411	1057913	1098561_Hudep2_CTCF_peak_31	1622	45.3792	166.552
chr1	1166106	1166391	1098561_Hudep2_CTCF_peak_32	276	12.7105	30.5563
chr1	1167280	1167448	1098561_Hudep2_CTCF_peak_33	30	3.50303	5.46828
chr1	1167664	1167781	1098561_Hudep2_CTCF_peak_34	37	4.09521	6.17539
chr1	1174690	1174859	1098561_Hudep2_CTCF_peak_35	74	6.22283	10.0327
chr1	1185704	1185964	1098561_Hudep2_CTCF_peak_36	116	7.84086	14.2907
chr1	1196774	1196987	1098561_Hudep2_CTCF_peak_37	26	3.85745	5.08049
chr1	1200455	1200702	1098561_Hudep2_CTCF_peak_38	426	17.2254	45.6887
chr1	1209405	1209625	1098561_Hudep2_CTCF_peak_39	29	4.02937	5.34621
chr1	1219341	1219465	1098561_Hudep2_CTCF_peak_40	37	4.60479	6.22185
chr1	1225614	1225921	1098561_Hudep2_CTCF_peak_41	567	16.1085	59.85
chr1	1227211	1227645	1098561_Hudep2_CTCF_peak_42	937	27.1708	97.2376
chr1	1229176	1229300	1098561_Hudep2_CTCF_peak_43	37	4.60479	6.22185
chr1	1235472	1235756	1098561_Hudep2_CTCF_peak_44	214	10.0924	24.2325
chr1	1237352	1237614	1098561_Hudep2_CTCF_peak_45	250	9.60246	27.8561
chr1	1240720	1240837	1098561_Hudep2_CTCF_peak_46	29	4.28119	5.3548
chr1	1241537	1241780	1098561_Hudep2_CTCF_peak_47	97	6.36617	12.3644
chr1	1280005	1280367	1098561_Hudep2_CTCF_peak_48	226	10.6346	25.4237
chr1	1280607	1280729	1098561_Hudep2_CTCF_peak_49	42	4.39962	6.6833
chr1	1284371	1285422	1098561_Hudep2_CTCF_peak_50	1566	44.4084	160.932
chr1	1307343	1307814	1098561_Hudep2_CTCF_peak_51	874	25.8154	90.8399
chr1	1310522	1311023	1098561_Hudep2_CTCF_peak_52	267	6.93603	29.6055
chr1	1311836	1311953	1098561_Hudep2_CTCF_peak_53	45	4.5957	7.00563
chr1	1334571	1335317	1098561_Hudep2_CTCF_peak_54	1198	35.2195	123.646
chr1	1337385	1337716	1098561_Hudep2_CTCF_peak_55	843	21.1914	87.7295
chr1	1343139	1343349	1098561_Hudep2_CTCF_peak_56	50	4.94179	7.53305
chr1	1355436	1355576	1098561_Hudep2_CTCF_peak_57	74	6.22283	10.0327
chr1	1376228	1376805	1098561_Hudep2_CTCF_peak_58	1109	25.6643	114.607
chr1	1377009	1377276	1098561_Hudep2_CTCF_peak_59	235	11.7241	26.365
chr1	1407101	1407218	1098561_Hudep2_CTCF_peak_60	23	3.59055	4.6629
chr1	1440090	1440689	1098561_Hudep2_CTCF_peak_61	1484	31.5604	152.55
chr1	1440975	1441175	1098561_Hudep2_CTCF_peak_62	383	16.2546	41.3577
chr1	1486487	1486819	1098561_Hudep2_CTCF_peak_63	150	9.13528	17.7213
chr1	1509306	1509570	1098561_Hudep2_CTCF_peak_64	136	7.92374	16.3197
chr1	1510200	1510399	1098561_Hudep2_CTCF_peak_65	226	10.6737	25.4933
chr1	1533113	1533337	1098561_Hudep2_CTCF_peak_66	261	12.3713	28.9752
chr1	1534866	1535080	1098561_Hudep2_CTCF_peak_67	185	10.1061	21.3251
chr1	1550702	1550845	1098561_Hudep2_CTCF_peak_68	54	4.10364	7.99138
chr1	1551282	1551469	1098561_Hudep2_CTCF_peak_69	18	3.0964	4.14638
chr1	1555474	1555860	1098561_Hudep2_CTCF_peak_70	341	11.6356	37.0673
chr1	1590391	1590773	1098561_Hudep2_CTCF_peak_71	109	6.14612	13.5895
chr1	1590866	1590996	1098561_Hudep2_CTCF_peak_72	115	7.11048	14.2141
chr1	1597118	1597467	1098561_Hudep2_CTCF_peak_73	383	15.931	41.3577
chr1	1610410	1610612	1098561_Hudep2_CTCF_peak_74	86	6.02613	11.2084
chr1	1624187	1624364	1098561_Hudep2_CTCF_peak_75	127	8.16446	15.4135
chr1	1655790	1656059	1098561_Hudep2_CTCF_peak_76	137	6.75606	16.4086
chr1	1656163	1656292	1098561_Hudep2_CTCF_peak_77	86	6.02613	11.2084
chr1	1677443	1678015	1098561_Hudep2_CTCF_peak_78	472	16.8696	50.2828
chr1	1709775	1709912	1098561_Hudep2_CTCF_peak_79	61	5.10453	8.67469
chr1	1710449	1710750	1098561_Hudep2_CTCF_peak_80	166	9.31936	19.3312
chr1	1720553	1720789	1098561_Hudep2_CTCF_peak_81	355	15.2838	38.5234
chr1	1727991	1728182	1098561_Hudep2_CTCF_peak_82	226	10.6346	25.4237
chr1	1790028	1790370	1098561_Hudep2_CTCF_peak_83	320	12.6744	34.9753
chr1	1822476	1822617	1098561_Hudep2_CTCF_peak_84	56	5.03498	8.11852
chr1	1822972	1823097	1098561_Hudep2_CTCF_peak_85	29	4.02937	5.34621
chr1	1830675	1830912	1098561_Hudep2_CTCF_peak_86	312	12.8033	34.1251
chr1	1837490	1838199	1098561_Hudep2_CTCF_peak_87	1897	50.0131	194.559
chr1	1840204	1840872	1098561_Hudep2_CTCF_peak_88	2152	56.7054	220.542
chr1	1850400	1850591	1098561_Hudep2_CTCF_peak_89	61	4.83076	8.62219
chr1	1850828	1850987	1098561_Hudep2_CTCF_peak_90	37	3.90966	6.17367
chr1	1875340	1875993	1098561_Hudep2_CTCF_peak_91	669	23.6976	70.1757
chr1	1891420	1891848	1098561_Hudep2_CTCF_peak_92	462	10.2505	49.2489
chr1	1976067	1976685	1098561_Hudep2_CTCF_peak_93	1049	24.6477	108.506
chr1	1977889	1978285	1098561_Hudep2_CTCF_peak_94	575	21.1087	60.7426
chr1	2023036	2023473	1098561_Hudep2_CTCF_peak_95	226	10.3635	25.4237
chr1	2040156	2040331	1098561_Hudep2_CTCF_peak_96	222	11.4005	25.0817
chr1	2071251	2071751	1098561_Hudep2_CTCF_peak_97	390	14.972	42.0281
chr1	2105728	2106107	1098561_Hudep2_CTCF_peak_98	402	10.1968	43.2033
chr1	2121023	2121171	1098561_Hudep2_CTCF_peak_99	40	4.49568	6.44894
chr1	2126132	2127181	1098561_Hudep2_CTCF_peak_100	1405	33.4594	144.627
chr1	2136748	2137040	1098561_Hudep2_CTCF_peak_101	127	8.16446	15.4135
chr1	2144175	2144434	1098561_Hudep2_CTCF_peak_102	105	6.83939	13.1909
chr1	2158820	2159230	1098561_Hudep2_CTCF_peak_103	92	5.07954	11.8043
chr1	2160645	2160931	1098561_Hudep2_CTCF_peak_104	170	9.21877	19.8156
chr1	2164322	2164439	1098561_Hudep2_CTCF_peak_105	37	4.60479	6.22185
chr1	2169223	2169393	1098561_Hudep2_CTCF_peak_106	161	9.45889	18.9044
chr1	2171772	2171894	1098561_Hudep2_CTCF_peak_107	29	4.26779	5.33529
chr1	2242879	2243220	1098561_Hudep2_CTCF_peak_108	470	18.5199	50.1095
chr1	2246415	2247076	1098561_Hudep2_CTCF_peak_109	1330	39.2307	136.998
chr1	2277243	2277432	1098561_Hudep2_CTCF_peak_110	55	5.25201	8.06384
chr1	2313127	2313627	1098561_Hudep2_CTCF_peak_111	1231	27.6974	127.009
chr1	2314066	2314344	1098561_Hudep2_CTCF_peak_112	364	14.1587	39.3523
chr1	2322943	2323284	1098561_Hudep2_CTCF_peak_113	84	6.52594	11.0266
chr1	2343944	2344210	1098561_Hudep2_CTCF_peak_114	143	8.70279	17.0153
chr1	2345681	2346355	1098561_Hudep2_CTCF_peak_115	1696	47.3208	174.098
chr1	2361527	2361819	1098561_Hudep2_CTCF_peak_116	202	9.82134	23.0554
chr1	2375370	2375545	1098561_Hudep2_CTCF_peak_117	127	8.16446	15.4135
chr1	2446740	2446865	1098561_Hudep2_CTCF_peak_118	46	4.9284	7.12581
chr1	2457642	2457811	1098561_Hudep2_CTCF_peak_119	51	4.31629	7.66459
chr1	2460467	2461047	1098561_Hudep2_CTCF_peak_120	159	8.92358	18.6607
chr1	2462512	2462707	1098561_Hudep2_CTCF_peak_121	116	7.84086	14.2907
chr1	2470850	2471131	1098561_Hudep2_CTCF_peak_122	185	10.1061	21.3251
chr1	2478319	2478555	1098561_Hudep2_CTCF_peak_123	93	6.14317	11.9671
chr1	2479277	2479941	1098561_Hudep2_CTCF_peak_124	1566	44.4084	160.932
chr1	2480201	2480393	1098561_Hudep2_CTCF_peak_125	30	3.70634	5.46828
chr1	2486356	2486762	1098561_Hudep2_CTCF_peak_126	606	22.0795	63.8561
chr1	2488757	2488896	1098561_Hudep2_CTCF_peak_127	84	6.54643	11.0596
chr1	2493326	2493666	1098561_Hudep2_CTCF_peak_128	383	15.931	41.3577
chr1	2517108	2517336	1098561_Hudep2_CTCF_peak_129	17	2.96508	4.11731
chr1	2574682	2574847	1098561_Hudep2_CTCF_peak_130	59	4.5196	8.44714
chr1	2688915	2689234	1098561_Hudep2_CTCF_peak_131	44	4.11297	6.9063
chr1	2703154	2703510	1098561_Hudep2_CTCF_peak_132	704	22.0202	73.7233
chr1	2718168	2718593	1098561_Hudep2_CTCF_peak_133	733	25.3156	76.6122
chr1	2738632	2738893	1098561_Hudep2_CTCF_peak_134	515	19.8143	54.6143
chr1	2838589	2838888	1098561_Hudep2_CTCF_peak_135	301	13.6658	32.9926
chr1	2929040	2929418	1098561_Hudep2_CTCF_peak_136	528	13.5374	55.9348
chr1	3236480	3236897	1098561_Hudep2_CTCF_peak_137	960	28.3818	99.5094
chr1	3333744	3333955	1098561_Hudep2_CTCF_peak_138	357	14.8685	38.6446
chr1	3341212	3341633	1098561_Hudep2_CTCF_peak_139	901	22.0046	93.5696
chr1	3347916	3348063	1098561_Hudep2_CTCF_peak_140	65	5.57561	9.03352
chr1	3369719	3370070	1098561_Hudep2_CTCF_peak_141	1350	35.5745	139.011
chr1	3370837	3371101	1098561_Hudep2_CTCF_peak_142	197	10.4297	22.5611
chr1	3399197	3399398	1098561_Hudep2_CTCF_peak_143	95	6.87004	12.1125
chr1	3400313	3400763	1098561_Hudep2_CTCF_peak_144	542	18.4961	57.3998
chr1	3407752	3408230	1098561_Hudep2_CTCF_peak_145	1771	48.9389	181.702
chr1	3434790	3435097	1098561_Hudep2_CTCF_peak_146	222	11.4005	25.0817
chr1	3481785	3482167	1098561_Hudep2_CTCF_peak_147	829	20.7847	86.2821
chr1	3531730	3532004	1098561_Hudep2_CTCF_peak_148	426	17.2254	45.6887
chr1	3535572	3535926	1098561_Hudep2_CTCF_peak_149	891	19.0676	92.5371
chr1	3537757	3538067	1098561_Hudep2_CTCF_peak_150	150	9.13528	17.7213
chr1	3541352	3541487	1098561_Hudep2_CTCF_peak_151	37	4.60479	6.22185
chr1	3542298	3542461	1098561_Hudep2_CTCF_peak_152	65	5.89922	9.03352
chr1	3566392	3566735	1098561_Hudep2_CTCF_peak_153	217	8.7892	24.5802
chr1	3612160	3612538	1098561_Hudep2_CTCF_peak_154	798	26.9336	83.158
chr1	3640922	3641308	1098561_Hudep2_CTCF_peak_155	906	17.2451	94.1519
chr1	3643847	3644241	1098561_Hudep2_CTCF_peak_156	472	16.8696	50.2828
chr1	3676454	3676700	1098561_Hudep2_CTCF_peak_157	79	5.12898	10.5229
chr1	3692434	3692853	1098561_Hudep2_CTCF_peak_158	1070	30.1095	110.716
chr1	3702080	3702398	1098561_Hudep2_CTCF_peak_159	725	23.6832	75.7888
chr1	3718020	3718298	1098561_Hudep2_CTCF_peak_160	235	11.7241	26.365
chr1	3773668	3774331	1098561_Hudep2_CTCF_peak_161	646	22.9808	67.8972
chr1	3774836	3775058	1098561_Hudep2_CTCF_peak_162	205	10.4765	23.3377
chr1	3786537	3786710	1098561_Hudep2_CTCF_peak_163	116	7.84086	14.2907
chr1	3816275	3816494	1098561_Hudep2_CTCF_peak_164	62	5.4012	8.71984
chr1	3823859	3824147	1098561_Hudep2_CTCF_peak_165	575	21.1087	60.7426
chr1	3827260	3827691	1098561_Hudep2_CTCF_peak_166	998	31.7877	103.391
chr1	4233293	4233479	1098561_Hudep2_CTCF_peak_167	86	6.29722	11.2084
chr1	4554743	4554876	1098561_Hudep2_CTCF_peak_168	74	6.22283	10.0327
chr1	4615705	4615872	1098561_Hudep2_CTCF_peak_169	173	9.7825	20.1059
chr1	4645270	4645697	1098561_Hudep2_CTCF_peak_170	441	17.8727	47.1526
chr1	4663546	4663666	1098561_Hudep2_CTCF_peak_171	37	4.60479	6.22185
chr1	4712577	4713037	1098561_Hudep2_CTCF_peak_172	998	31.7877	103.391
chr1	4716390	4716746	1098561_Hudep2_CTCF_peak_173	370	15.1768	40.0328
chr1	4838164	4838319	1098561_Hudep2_CTCF_peak_174	105	7.19365	13.1899
chr1	4886246	4886393	1098561_Hudep2_CTCF_peak_175	95	6.87004	12.1125
chr1	5346421	5346621	1098561_Hudep2_CTCF_peak_176	210	10.7533	23.8135
chr1	5454304	5454438	1098561_Hudep2_CTCF_peak_177	55	5.25201	8.06384
chr1	5508712	5508836	1098561_Hudep2_CTCF_peak_178	65	5.89922	9.03352
chr1	5542019	5542233	1098561_Hudep2_CTCF_peak_179	86	6.29722	11.2084
chr1	5569920	5570303	1098561_Hudep2_CTCF_peak_180	847	28.228	88.1353
chr1	5574646	5575015	1098561_Hudep2_CTCF_peak_181	1167	31.8962	120.499
chr1	5658681	5658891	1098561_Hudep2_CTCF_peak_182	150	9.13528	17.7213
chr1	5681164	5681393	1098561_Hudep2_CTCF_peak_183	179	9.00808	20.7457
chr1	5697262	5697557	1098561_Hudep2_CTCF_peak_184	811	23.887	84.4859
chr1	5701026	5701165	1098561_Hudep2_CTCF_peak_185	95	6.85723	12.1297
chr1	5805805	5806325	1098561_Hudep2_CTCF_peak_186	1294	38.5834	133.379
chr1	5890930	5891101	1098561_Hudep2_CTCF_peak_187	274	13.0186	30.3011
chr1	5953834	5954007	1098561_Hudep2_CTCF_peak_188	150	8.81168	17.7213
chr1	5976034	5976331	1098561_Hudep2_CTCF_peak_189	489	14.6853	51.9784
chr1	6009662	6009779	1098561_Hudep2_CTCF_peak_190	86	6.02613	11.2084
chr1	6035258	6035581	1098561_Hudep2_CTCF_peak_191	998	31.7877	103.391
chr1	6052058	6052228	1098561_Hudep2_CTCF_peak_192	41	3.61568	6.60524
chr1	6052457	6052828	1098561_Hudep2_CTCF_peak_193	40	3.4197	6.46191
chr1	6094548	6094788	1098561_Hudep2_CTCF_peak_194	355	15.236	38.4409
chr1	6101589	6101860	1098561_Hudep2_CTCF_peak_195	444	16.0563	47.495
chr1	6113062	6113331	1098561_Hudep2_CTCF_peak_196	255	11.8755	28.3418
chr1	6142484	6142628	1098561_Hudep2_CTCF_peak_197	127	8.16446	15.4135
chr1	6168849	6169324	1098561_Hudep2_CTCF_peak_198	1171	35.671	120.859
chr1	6201758	6201943	1098561_Hudep2_CTCF_peak_199	150	9.13528	17.7213
chr1	6222922	6223039	1098561_Hudep2_CTCF_peak_200	65	5.89922	9.03352
chr1	6231692	6231874	1098561_Hudep2_CTCF_peak_201	250	11.1768	27.847
chr1	6245870	6246151	1098561_Hudep2_CTCF_peak_202	353	10.447	38.3027
chr1	6264906	6265817	1098561_Hudep2_CTCF_peak_203	1548	44.0848	159.066
chr1	6268673	6270139	1098561_Hudep2_CTCF_peak_204	717	24.992	74.9925
chr1	6295887	6296021	1098561_Hudep2_CTCF_peak_205	30	3.84288	5.4023
chr1	6296118	6296235	1098561_Hudep2_CTCF_peak_206	29	4.02937	5.34621
chr1	6298752	6298950	1098561_Hudep2_CTCF_peak_207	250	11.1768	27.847
chr1	6305140	6305600	1098561_Hudep2_CTCF_peak_208	1468	31.3571	150.927
chr1	6306714	6307243	1098561_Hudep2_CTCF_peak_209	1580	33.1869	162.361
chr1	6309219	6309483	1098561_Hudep2_CTCF_peak_210	67	5.48396	9.31879
chr1	6340915	6341167	1098561_Hudep2_CTCF_peak_211	105	7.19365	13.1899
chr1	6373528	6373791	1098561_Hudep2_CTCF_peak_212	58	4.67763	8.34158
chr1	6403369	6403966	1098561_Hudep2_CTCF_peak_213	2429	55.3638	248.847
chr1	6407974	6408478	1098561_Hudep2_CTCF_peak_214	868	16.7029	90.2224
chr1	6417398	6417578	1098561_Hudep2_CTCF_peak_215	105	7.51725	13.1899
chr1	6419937	6420144	1098561_Hudep2_CTCF_peak_216	18	3.0964	4.14638
chr1	6423081	6423466	1098561_Hudep2_CTCF_peak_217	453	15.3958	48.3569
chr1	6438233	6438473	1098561_Hudep2_CTCF_peak_218	226	10.6346	25.4237
chr1	6453942	6454344	1098561_Hudep2_CTCF_peak_219	40	3.4197	6.46191
chr1	6457173	6457367	1098561_Hudep2_CTCF_peak_220	151	6.54341	17.8356
chr1	6464780	6465128	1098561_Hudep2_CTCF_peak_221	1484	31.5604	152.55
chr1	6469204	6469398	1098561_Hudep2_CTCF_peak_222	116	7.84086	14.2907
chr1	6474391	6474772	1098561_Hudep2_CTCF_peak_223	998	31.4641	103.391
chr1	6483468	6484064	1098561_Hudep2_CTCF_peak_224	1118	34.3766	115.565
chr1	6491747	6491866	1098561_Hudep2_CTCF_peak_225	65	5.89922	9.03352
chr1	6497129	6497381	1098561_Hudep2_CTCF_peak_226	314	14.313	34.3573
chr1	6498052	6498441	1098561_Hudep2_CTCF_peak_227	791	15.7541	82.4812
chr1	6508321	6508448	1098561_Hudep2_CTCF_peak_228	59	4.5196	8.44714
chr1	6524662	6524927	1098561_Hudep2_CTCF_peak_229	337	13.3454	36.7173
chr1	6532563	6532841	1098561_Hudep2_CTCF_peak_230	301	13.6658	32.9926
chr1	6535544	6535999	1098561_Hudep2_CTCF_peak_231	1066	29.8817	110.285
chr1	6546492	6546906	1098561_Hudep2_CTCF_peak_232	1511	43.1139	155.347
chr1	6549896	6550393	1098561_Hudep2_CTCF_peak_233	1350	35.5745	139.011
chr1	6550479	6550750	1098561_Hudep2_CTCF_peak_234	67	5.48396	9.31879
chr1	6561576	6561693	1098561_Hudep2_CTCF_peak_235	55	5.25201	8.06384
chr1	6583729	6584046	1098561_Hudep2_CTCF_peak_236	689	21.7491	72.2046
chr1	6607453	6607597	1098561_Hudep2_CTCF_peak_237	46	4.9284	7.12581
chr1	6614250	6614974	1098561_Hudep2_CTCF_peak_238	1573	28.5014	161.663
chr1	6639857	6640124	1098561_Hudep2_CTCF_peak_239	86	6.02613	11.2084
chr1	6640975	6641116	1098561_Hudep2_CTCF_peak_240	30	3.50303	5.46828
chr1	6644310	6644437	1098561_Hudep2_CTCF_peak_241	86	6.29722	11.2084
chr1	6661300	6661417	1098561_Hudep2_CTCF_peak_242	34	4.12853	5.86499
chr1	6662911	6663084	1098561_Hudep2_CTCF_peak_243	30	3.69302	5.48739
chr1	6673668	6673891	1098561_Hudep2_CTCF_peak_244	60	5.57052	8.52473
chr1	6685131	6685248	1098561_Hudep2_CTCF_peak_245	34	3.28415	5.85335
chr1	6694668	6695040	1098561_Hudep2_CTCF_peak_246	445	16.1154	47.6053
chr1	6706594	6706936	1098561_Hudep2_CTCF_peak_247	704	22.0202	73.7233
chr1	6732733	6732869	1098561_Hudep2_CTCF_peak_248	60	5.26494	8.52473
chr1	6761668	6762299	1098561_Hudep2_CTCF_peak_249	2520	63.9475	258.214
chr1	6780087	6780444	1098561_Hudep2_CTCF_peak_250	1265	33.948	130.43
chr1	6787516	6787930	1098561_Hudep2_CTCF_peak_251	1540	39.0986	158.239
chr1	6843373	6843612	1098561_Hudep2_CTCF_peak_252	101	6.60598	12.7859
chr1	6854245	6854580	1098561_Hudep2_CTCF_peak_253	716	18.9549	74.8959
chr1	6949925	6950277	1098561_Hudep2_CTCF_peak_254	674	18.1417	70.7189
chr1	7102828	7103120	1098561_Hudep2_CTCF_peak_255	701	24.3448	73.3798
chr1	7130496	7130774	1098561_Hudep2_CTCF_peak_256	781	26.61	81.5117
chr1	7177598	7177776	1098561_Hudep2_CTCF_peak_257	65	5.89922	9.03352
chr1	7268007	7268316	1098561_Hudep2_CTCF_peak_258	589	14.5133	62.1514
chr1	7278233	7278657	1098561_Hudep2_CTCF_peak_259	1603	45.0556	164.675
chr1	7514148	7514462	1098561_Hudep2_CTCF_peak_260	261	12.3713	28.9752
chr1	7599547	7599718	1098561_Hudep2_CTCF_peak_261	51	4.31629	7.66459
chr1	7599831	7600091	1098561_Hudep2_CTCF_peak_262	412	16.9018	44.2347
chr1	7621495	7621789	1098561_Hudep2_CTCF_peak_263	287	13.3422	31.6404
chr1	7646467	7646617	1098561_Hudep2_CTCF_peak_264	65	5.89922	9.03352
chr1	7707234	7707684	1098561_Hudep2_CTCF_peak_265	1247	27.9007	128.577
chr1	7727524	7728059	1098561_Hudep2_CTCF_peak_266	1903	51.5277	195.146
chr1	7729523	7729930	1098561_Hudep2_CTCF_peak_267	843	21.1914	87.7295
chr1	7812910	7813258	1098561_Hudep2_CTCF_peak_268	870	24.7862	90.4966
chr1	7815609	7815778	1098561_Hudep2_CTCF_peak_269	156	7.366	18.3673
chr1	7831198	7831330	1098561_Hudep2_CTCF_peak_270	30	3.70634	5.46828
chr1	7844057	7844186	1098561_Hudep2_CTCF_peak_271	34	4.14373	5.88938
chr1	7844248	7844450	1098561_Hudep2_CTCF_peak_272	53	5.12032	7.81764
chr1	7868304	7868771	1098561_Hudep2_CTCF_peak_273	830	27.5808	86.4699
chr1	7962771	7963122	1098561_Hudep2_CTCF_peak_274	1244	24.1098	128.301
chr1	8002410	8002656	1098561_Hudep2_CTCF_peak_275	238	11.4774	26.6821
chr1	8021327	8021951	1098561_Hudep2_CTCF_peak_276	961	25.8659	99.6361
chr1	8035251	8035693	1098561_Hudep2_CTCF_peak_277	1490	38.4262	153.217
chr1	8042337	8042757	1098561_Hudep2_CTCF_peak_278	1278	28.3074	131.725
chr1	8074981	8075387	1098561_Hudep2_CTCF_peak_279	1155	26.4776	119.227
chr1	8076688	8076914	1098561_Hudep2_CTCF_peak_280	410	12.9231	44.0778
chr1	8086359	8086610	1098561_Hudep2_CTCF_peak_281	30	3.50303	5.46828
chr1	8091187	8091654	1098561_Hudep2_CTCF_peak_282	1115	30.966	115.259
chr1	8225803	8226018	1098561_Hudep2_CTCF_peak_283	222	11.4005	25.0817
chr1	8299084	8299229	1098561_Hudep2_CTCF_peak_284	138	8.48807	16.5574
chr1	8374364	8374657	1098561_Hudep2_CTCF_peak_285	787	25.1592	82.1293
chr1	8409007	8409420	1098561_Hudep2_CTCF_peak_286	915	22.4113	95.0421
chr1	8411780	8412061	1098561_Hudep2_CTCF_peak_287	501	14.8886	53.2725
chr1	8434921	8435207	1098561_Hudep2_CTCF_peak_288	444	12.0736	47.5043
chr1	8469112	8469568	1098561_Hudep2_CTCF_peak_289	375	10.935	40.5565
chr1	8491243	8491380	1098561_Hudep2_CTCF_peak_290	54	5.16367	7.92287
chr1	8503678	8503856	1098561_Hudep2_CTCF_peak_291	210	10.7533	23.8135
chr1	8621137	8621509	1098561_Hudep2_CTCF_peak_292	1106	19.6848	114.345
chr1	8631274	8631482	1098561_Hudep2_CTCF_peak_293	289	10.847	31.8544
chr1	8731366	8731709	1098561_Hudep2_CTCF_peak_294	622	16.5903	65.4066
chr1	8761540	8761724	1098561_Hudep2_CTCF_peak_295	76	4.75424	10.2238
chr1	8763293	8763592	1098561_Hudep2_CTCF_peak_296	79	5.60919	10.4732
chr1	8786591	8786898	1098561_Hudep2_CTCF_peak_297	933	17.6517	96.7926
chr1	8799511	8799696	1098561_Hudep2_CTCF_peak_298	355	14.8028	38.529
chr1	8875038	8875187	1098561_Hudep2_CTCF_peak_299	176	7.77263	20.3845
chr1	8877475	8877857	1098561_Hudep2_CTCF_peak_300	112	6.87364	13.8979
chr1	8891537	8891707	1098561_Hudep2_CTCF_peak_301	92	5.73949	11.7967
chr1	8908868	8909501	1098561_Hudep2_CTCF_peak_302	1582	44.5919	162.552
chr1	8919436	8919841	1098561_Hudep2_CTCF_peak_303	784	24.4174	81.8184
chr1	8922576	8922883	1098561_Hudep2_CTCF_peak_304	529	19.041	56.0979
chr1	8931657	8931849	1098561_Hudep2_CTCF_peak_305	73	5.82327	9.88334
chr1	8939325	8939639	1098561_Hudep2_CTCF_peak_306	100	5.9428	12.6839
chr1	8978198	8978547	1098561_Hudep2_CTCF_peak_307	1502	39.4253	154.384
chr1	9022963	9023330	1098561_Hudep2_CTCF_peak_308	383	15.931	41.3577
chr1	9048171	9048462	1098561_Hudep2_CTCF_peak_309	781	26.2864	81.5117
chr1	9053480	9053656	1098561_Hudep2_CTCF_peak_310	235	11.7241	26.365
chr1	9065163	9065572	1098561_Hudep2_CTCF_peak_311	770	17.2784	80.3239
chr1	9070135	9070443	1098561_Hudep2_CTCF_peak_312	369	15.6074	39.9351
chr1	9161576	9162037	1098561_Hudep2_CTCF_peak_313	500	19.1671	53.1037
chr1	9170781	9171234	1098561_Hudep2_CTCF_peak_314	1034	24.4444	106.992
chr1	9202340	9202691	1098561_Hudep2_CTCF_peak_315	858	25.5443	89.2543
chr1	9241319	9241758	1098561_Hudep2_CTCF_peak_316	603	19.235	63.4918
chr1	9256506	9256874	1098561_Hudep2_CTCF_peak_317	1153	35.3474	119.089
chr1	9294344	9295199	1098561_Hudep2_CTCF_peak_318	1161	31.2184	119.849
chr1	9310070	9310390	1098561_Hudep2_CTCF_peak_319	530	20.1379	56.1336
chr1	9327183	9327547	1098561_Hudep2_CTCF_peak_320	1043	21.3447	107.962
chr1	9349039	9349449	1098561_Hudep2_CTCF_peak_321	1407	26.2242	144.782
chr1	9488747	9489245	1098561_Hudep2_CTCF_peak_322	174	7.89307	20.215
chr1	9515821	9516147	1098561_Hudep2_CTCF_peak_323	476	14.2787	50.6917
chr1	9551109	9551489	1098561_Hudep2_CTCF_peak_324	1265	33.948	130.43
chr1	9555199	9555739	1098561_Hudep2_CTCF_peak_325	1372	29.9339	141.261
chr1	9599453	9599611	1098561_Hudep2_CTCF_peak_326	54	4.10364	7.99138
chr1	9633074	9633224	1098561_Hudep2_CTCF_peak_327	195	8.69908	22.2677
chr1	9633772	9634128	1098561_Hudep2_CTCF_peak_328	367	15.4867	39.7254
chr1	9648368	9649027	1098561_Hudep2_CTCF_peak_329	1760	35.83	180.651
chr1	9675684	9675984	1098561_Hudep2_CTCF_peak_330	480	12.7242	51.0766
chr1	9686920	9687608	1098561_Hudep2_CTCF_peak_331	2540	64.5927	260.241
chr1	9762352	9762589	1098561_Hudep2_CTCF_peak_332	557	18.7672	58.8473
chr1	9781824	9782190	1098561_Hudep2_CTCF_peak_333	389	12.6522	41.9036
chr1	9785100	9785377	1098561_Hudep2_CTCF_peak_334	1114	22.3206	115.139
chr1	9844671	9844933	1098561_Hudep2_CTCF_peak_335	665	15.6519	69.808
chr1	9888016	9888237	1098561_Hudep2_CTCF_peak_336	150	9.13528	17.7213
chr1	9927490	9927966	1098561_Hudep2_CTCF_peak_337	1274	24.5977	131.266
chr1	9934878	9935336	1098561_Hudep2_CTCF_peak_338	1696	46.9972	174.098
chr1	9970209	9970374	1098561_Hudep2_CTCF_peak_339	74	6.22283	10.0327
chr1	9974555	9974773	1098561_Hudep2_CTCF_peak_340	283	10.4157	31.2332
chr1	10002399	10002756	1098561_Hudep2_CTCF_peak_341	527	15.4986	55.8824
chr1	10003362	10003564	1098561_Hudep2_CTCF_peak_342	61	4.83076	8.62219
chr1	10010420	10010793	1098561_Hudep2_CTCF_peak_343	1549	38.5498	159.162
chr1	10092498	10093125	1098561_Hudep2_CTCF_peak_344	1548	35.0947	159.058
chr1	10094563	10094783	1098561_Hudep2_CTCF_peak_345	250	9.60246	27.8561
chr1	10213009	10213393	1098561_Hudep2_CTCF_peak_346	847	28.228	88.1353
chr1	10269981	10270873	1098561_Hudep2_CTCF_peak_347	1927	38.2698	197.597
chr1	10398027	10398396	1098561_Hudep2_CTCF_peak_348	750	22.8397	78.3379
chr1	10437469	10437816	1098561_Hudep2_CTCF_peak_349	1052	19.1427	108.875
chr1	10487990	10488518	1098561_Hudep2_CTCF_peak_350	1744	35.6267	178.973
chr1	10489974	10490788	1098561_Hudep2_CTCF_peak_351	1500	31.7637	154.177
chr1	10554637	10555519	1098561_Hudep2_CTCF_peak_352	1453	37.4721	149.441
chr1	10567454	10567896	1098561_Hudep2_CTCF_peak_353	1515	40.8045	155.692
chr1	10574492	10574791	1098561_Hudep2_CTCF_peak_354	476	14.2787	50.6917
chr1	10590444	10590598	1098561_Hudep2_CTCF_peak_355	65	5.89922	9.03352
chr1	10622090	10622326	1098561_Hudep2_CTCF_peak_356	217	8.99252	24.5802
chr1	10646327	10646457	1098561_Hudep2_CTCF_peak_357	37	4.59038	6.20011
chr1	10750674	10750811	1098561_Hudep2_CTCF_peak_358	95	6.87004	12.1125
chr1	10752436	10752766	1098561_Hudep2_CTCF_peak_359	764	22.5153	79.7593
chr1	10927115	10927589	1098561_Hudep2_CTCF_peak_360	947	30.4933	98.2538
chr1	10969961	10970355	1098561_Hudep2_CTCF_peak_361	725	23.6832	75.7888
chr1	11001998	11002420	1098561_Hudep2_CTCF_peak_362	744	19.3616	77.7094
chr1	11020999	11021390	1098561_Hudep2_CTCF_peak_363	1083	30.1528	111.938
chr1	11072452	11072720	1098561_Hudep2_CTCF_peak_364	93	5.55922	11.919
chr1	11097593	11098075	1098561_Hudep2_CTCF_peak_365	1759	39.5759	180.527
chr1	11124070	11124214	1098561_Hudep2_CTCF_peak_366	100	5.2422	12.6201
chr1	11301818	11302087	1098561_Hudep2_CTCF_peak_367	606	22.0795	63.8561
chr1	11322779	11323051	1098561_Hudep2_CTCF_peak_368	163	8.01644	19.0648
chr1	11346314	11346522	1098561_Hudep2_CTCF_peak_369	161	9.42928	18.8557
chr1	11380268	11380532	1098561_Hudep2_CTCF_peak_370	397	14.4407	42.7258
chr1	11397582	11397949	1098561_Hudep2_CTCF_peak_371	719	20.9961	75.235
chr1	11424307	11424527	1098561_Hudep2_CTCF_peak_372	197	7.51932	22.5515
chr1	11538650	11539265	1098561_Hudep2_CTCF_peak_373	1438	41.4959	147.957
chr1	11632322	11632482	1098561_Hudep2_CTCF_peak_374	63	3.74443	8.87152
chr1	11672099	11672258	1098561_Hudep2_CTCF_peak_375	115	7.44761	14.225
chr1	11702420	11702832	1098561_Hudep2_CTCF_peak_376	1371	22.9379	141.097
chr1	11705706	11706140	1098561_Hudep2_CTCF_peak_377	1325	29.1206	136.476
chr1	11710316	11710923	1098561_Hudep2_CTCF_peak_378	1348	39.5543	138.813
chr1	11724002	11724581	1098561_Hudep2_CTCF_peak_379	1115	30.966	115.259
chr1	11736904	11737083	1098561_Hudep2_CTCF_peak_380	127	8.1389	15.3716
chr1	11741187	11741378	1098561_Hudep2_CTCF_peak_381	67	4.92623	9.25272
chr1	11771159	11771425	1098561_Hudep2_CTCF_peak_382	572	20.1409	60.4168
chr1	11779765	11780283	1098561_Hudep2_CTCF_peak_383	1731	47.8179	177.625
chr1	11798980	11799110	1098561_Hudep2_CTCF_peak_384	30	3.70634	5.46828
chr1	11799695	11800065	1098561_Hudep2_CTCF_peak_385	126	5.0224	15.306
chr1	11801968	11802392	1098561_Hudep2_CTCF_peak_386	674	21.478	70.6925
chr1	11809145	11809590	1098561_Hudep2_CTCF_peak_387	750	23.1045	78.3182
chr1	11845211	11845621	1098561_Hudep2_CTCF_peak_388	767	23.4616	80.0254
chr1	11898656	11899156	1098561_Hudep2_CTCF_peak_389	1613	33.5936	165.658
chr1	11919404	11919621	1098561_Hudep2_CTCF_peak_390	359	14.8275	38.8838
chr1	11925615	11925913	1098561_Hudep2_CTCF_peak_391	811	24.46	84.5318
chr1	11953940	11954390	1098561_Hudep2_CTCF_peak_392	1575	39.9119	161.785
chr1	11967714	11968490	1098561_Hudep2_CTCF_peak_393	1169	17.1017	120.647
chr1	11969681	11970020	1098561_Hudep2_CTCF_peak_394	39	3.27971	6.40804
chr1	11994735	11994852	1098561_Hudep2_CTCF_peak_395	29	4.28119	5.3548
chr1	12027216	12027532	1098561_Hudep2_CTCF_peak_396	210	11.0769	23.8135
chr1	12040412	12040543	1098561_Hudep2_CTCF_peak_397	28	3.01307	5.2663
chr1	12042109	12042371	1098561_Hudep2_CTCF_peak_398	413	13.0588	44.3739
chr1	12061741	12061936	1098561_Hudep2_CTCF_peak_399	108	5.40485	13.452
chr1	12065639	12065756	1098561_Hudep2_CTCF_peak_400	18	3.0964	4.14638
chr1	12079273	12079437	1098561_Hudep2_CTCF_peak_401	21	3.95758	4.528
chr1	12079576	12079708	1098561_Hudep2_CTCF_peak_402	37	4.59038	6.20011
chr1	12091338	12091670	1098561_Hudep2_CTCF_peak_403	947	30.4933	98.2538
chr1	12139733	12139975	1098561_Hudep2_CTCF_peak_404	455	18.1963	48.6263
chr1	12166953	12167141	1098561_Hudep2_CTCF_peak_405	197	10.4297	22.5611
chr1	12178666	12179007	1098561_Hudep2_CTCF_peak_406	1859	45.0625	190.653
chr1	12184830	12185284	1098561_Hudep2_CTCF_peak_407	1580	33.1869	162.361
chr1	12268866	12269360	1098561_Hudep2_CTCF_peak_408	1566	38.8116	160.917
chr1	12289704	12290296	1098561_Hudep2_CTCF_peak_409	2095	49.3999	214.718
chr1	12304164	12304447	1098561_Hudep2_CTCF_peak_410	366	15.4155	39.6016
chr1	12332213	12332416	1098561_Hudep2_CTCF_peak_411	199	10.1097	22.7018
chr1	12335459	12335777	1098561_Hudep2_CTCF_peak_412	671	22.9907	70.4274
chr1	12336280	12336626	1098561_Hudep2_CTCF_peak_413	381	14.1992	41.0863
chr1	12374455	12374824	1098561_Hudep2_CTCF_peak_414	704	22.0202	73.7233
chr1	12661314	12661569	1098561_Hudep2_CTCF_peak_415	160	6.70606	18.7537
chr1	12679787	12680184	1098561_Hudep2_CTCF_peak_416	1759	42.2154	180.463
chr1	12718937	12719384	1098561_Hudep2_CTCF_peak_417	1259	24.2724	129.782
chr1	12820408	12820612	1098561_Hudep2_CTCF_peak_418	138	8.48807	16.5574
chr1	12841753	12841918	1098561_Hudep2_CTCF_peak_419	105	7.51725	13.1899
chr1	12843989	12844240	1098561_Hudep2_CTCF_peak_420	1132	31.2371	116.927
chr1	13038628	13038768	1098561_Hudep2_CTCF_peak_421	138	8.48807	16.5574
chr1	13795904	13796045	1098561_Hudep2_CTCF_peak_422	77	5.77623	10.2876
chr1	13840476	13840650	1098561_Hudep2_CTCF_peak_423	185	10.1061	21.3251
chr1	13843791	13843987	1098561_Hudep2_CTCF_peak_424	235	11.7241	26.365
chr1	13870443	13870733	1098561_Hudep2_CTCF_peak_425	116	5.18175	14.3451
chr1	13897520	13897727	1098561_Hudep2_CTCF_peak_426	357	14.8685	38.6446
chr1	13992180	13992522	1098561_Hudep2_CTCF_peak_427	1344	34.6223	138.385
chr1	14024387	14024511	1098561_Hudep2_CTCF_peak_428	56	5.03498	8.11852
chr1	14030433	14030567	1098561_Hudep2_CTCF_peak_429	42	4.39962	6.6833
chr1	14052409	14052668	1098561_Hudep2_CTCF_peak_430	272	10.0091	30.0967
chr1	14075574	14075767	1098561_Hudep2_CTCF_peak_431	95	6.23047	12.1233
chr1	14091553	14091813	1098561_Hudep2_CTCF_peak_432	124	5.45284	15.1537
chr1	14133793	14134038	1098561_Hudep2_CTCF_peak_433	383	15.931	41.3577
chr1	14137762	14138018	1098561_Hudep2_CTCF_peak_434	444	16.3274	47.495
chr1	14140153	14140500	1098561_Hudep2_CTCF_peak_435	500	19.4907	53.1037
chr1	14155394	14155635	1098561_Hudep2_CTCF_peak_436	325	13.0744	35.4158
chr1	14256812	14256950	1098561_Hudep2_CTCF_peak_437	105	7.19365	13.1899
chr1	14277234	14277484	1098561_Hudep2_CTCF_peak_438	161	9.45889	18.9044
chr1	14286919	14287238	1098561_Hudep2_CTCF_peak_439	1307	31.5774	134.663
chr1	14292403	14292576	1098561_Hudep2_CTCF_peak_440	125	7.65265	15.2574
chr1	14421592	14421827	1098561_Hudep2_CTCF_peak_441	364	14.1587	39.3523
chr1	14440378	14440606	1098561_Hudep2_CTCF_peak_442	261	12.695	28.9752
chr1	14722217	14722408	1098561_Hudep2_CTCF_peak_443	248	12.0477	27.663
chr1	14741993	14742110	1098561_Hudep2_CTCF_peak_444	50	4.67071	7.53305
chr1	14761881	14762046	1098561_Hudep2_CTCF_peak_445	95	6.87004	12.1125
chr1	14893570	14893919	1098561_Hudep2_CTCF_peak_446	390	14.7009	42.0281
chr1	14898465	14898665	1098561_Hudep2_CTCF_peak_447	173	9.75187	20.055
chr1	14933224	14933417	1098561_Hudep2_CTCF_peak_448	314	13.9894	34.3573
chr1	14934911	14935080	1098561_Hudep2_CTCF_peak_449	127	8.16446	15.4135
chr1	15058467	15058758	1098561_Hudep2_CTCF_peak_450	646	21.5858	67.8945
chr1	15096132	15096254	1098561_Hudep2_CTCF_peak_451	65	5.89922	9.03352
chr1	15105630	15106078	1098561_Hudep2_CTCF_peak_452	765	25.9628	79.8718
chr1	15109440	15110011	1098561_Hudep2_CTCF_peak_453	441	17.5491	47.1526
chr1	15131152	15131516	1098561_Hudep2_CTCF_peak_454	630	20.6648	66.197
chr1	15177131	15177521	1098561_Hudep2_CTCF_peak_455	998	31.7877	103.391
chr1	15241858	15242240	1098561_Hudep2_CTCF_peak_456	930	30.1697	96.5528
chr1	15251047	15251181	1098561_Hudep2_CTCF_peak_457	74	6.22283	10.0327
chr1	15309915	15310032	1098561_Hudep2_CTCF_peak_458	29	4.28119	5.3548
chr1	15353927	15354531	1098561_Hudep2_CTCF_peak_459	528	13.5374	55.9348
chr1	15364678	15365023	1098561_Hudep2_CTCF_peak_460	500	19.4907	53.1037
chr1	15373022	15373436	1098561_Hudep2_CTCF_peak_461	1265	33.6769	130.43
chr1	15389012	15389341	1098561_Hudep2_CTCF_peak_462	222	11.3648	25.0217
chr1	15426790	15427252	1098561_Hudep2_CTCF_peak_463	1017	28.7973	105.354
chr1	15455010	15455412	1098561_Hudep2_CTCF_peak_464	1124	33.6739	116.112
chr1	15478892	15479080	1098561_Hudep2_CTCF_peak_465	185	10.1061	21.3251
chr1	15480548	15480919	1098561_Hudep2_CTCF_peak_466	301	13.6658	32.9926
chr1	15599005	15599384	1098561_Hudep2_CTCF_peak_467	842	25.2732	87.6744
chr1	15631231	15631667	1098561_Hudep2_CTCF_peak_468	1056	32.1325	109.221
chr1	15649965	15650408	1098561_Hudep2_CTCF_peak_469	1529	43.7612	157.205
chr1	15652012	15652145	1098561_Hudep2_CTCF_peak_470	84	6.54643	11.0596
chr1	15738645	15738847	1098561_Hudep2_CTCF_peak_471	35	3.45303	5.94583
chr1	15750588	15750940	1098561_Hudep2_CTCF_peak_472	65	5.89922	9.03352
chr1	15757598	15757996	1098561_Hudep2_CTCF_peak_473	1487	38.0143	152.949
chr1	15827905	15828245	1098561_Hudep2_CTCF_peak_474	960	28.3818	99.5094
chr1	15850724	15851019	1098561_Hudep2_CTCF_peak_475	56	5.0732	8.18186
chr1	15852973	15853139	1098561_Hudep2_CTCF_peak_476	94	4.77513	12.0029
chr1	15910913	15911382	1098561_Hudep2_CTCF_peak_477	620	17.1251	65.2338
chr1	15921620	15921979	1098561_Hudep2_CTCF_peak_478	989	23.6312	102.476
chr1	16011428	16011586	1098561_Hudep2_CTCF_peak_479	42	4.39962	6.6833
chr1	16029718	16029835	1098561_Hudep2_CTCF_peak_480	44	4.11297	6.9063
chr1	16067725	16068244	1098561_Hudep2_CTCF_peak_481	1333	37.9899	137.243
chr1	16118467	16118894	1098561_Hudep2_CTCF_peak_482	1455	41.3737	149.696
chr1	16129912	16130153	1098561_Hudep2_CTCF_peak_483	371	13.936	40.1027
chr1	16141961	16142376	1098561_Hudep2_CTCF_peak_484	836	18.2543	87.0614
chr1	16161377	16161523	1098561_Hudep2_CTCF_peak_485	58	4.67384	8.35558
chr1	16173770	16174072	1098561_Hudep2_CTCF_peak_486	70	5.35686	9.56173
chr1	16174200	16174318	1098561_Hudep2_CTCF_peak_487	30	3.69302	5.48739
chr1	16251317	16251475	1098561_Hudep2_CTCF_peak_488	86	6.29722	11.2084
chr1	16277844	16277961	1098561_Hudep2_CTCF_peak_489	37	4.54816	6.13639
chr1	16285471	16285600	1098561_Hudep2_CTCF_peak_490	65	5.57561	9.03352
chr1	16302018	16302220	1098561_Hudep2_CTCF_peak_491	194	9.80916	22.1756
chr1	16302636	16302753	1098561_Hudep2_CTCF_peak_492	36	3.86903	6.09998
chr1	16321093	16321379	1098561_Hudep2_CTCF_peak_493	780	23.9178	81.4129
chr1	16333622	16333872	1098561_Hudep2_CTCF_peak_494	295	10.619	32.3801
chr1	16335466	16335969	1098561_Hudep2_CTCF_peak_495	1333	35.0323	137.286
chr1	16339062	16339384	1098561_Hudep2_CTCF_peak_496	59	5.21288	8.41215
chr1	16359301	16359661	1098561_Hudep2_CTCF_peak_497	1294	28.5107	133.305
chr1	16368674	16368832	1098561_Hudep2_CTCF_peak_498	55	5.23557	8.03763
chr1	16375372	16375502	1098561_Hudep2_CTCF_peak_499	29	4.28119	5.3548
chr1	16382463	16382962	1098561_Hudep2_CTCF_peak_500	1662	34.4068	170.628
chr1	16399907	16400439	1098561_Hudep2_CTCF_peak_501	874	25.8154	90.8399
chr1	16405347	16405807	1098561_Hudep2_CTCF_peak_502	1693	47.1727	173.834
chr1	16408766	16409220	1098561_Hudep2_CTCF_peak_503	801	13.3404	83.4896
chr1	16514170	16514714	1098561_Hudep2_CTCF_peak_504	1564	37.0664	160.679
chr1	16531506	16531791	1098561_Hudep2_CTCF_peak_505	412	16.4099	44.2606
chr1	16544055	16544207	1098561_Hudep2_CTCF_peak_506	64	5.55816	9.00506
chr1	16562689	16562976	1098561_Hudep2_CTCF_peak_507	476	14.2787	50.6917
chr1	16570832	16571424	1098561_Hudep2_CTCF_peak_508	1698	42.0806	174.307
chr1	16678914	16679256	1098561_Hudep2_CTCF_peak_509	811	23.887	84.4859
chr1	16689845	16690176	1098561_Hudep2_CTCF_peak_510	1265	33.6769	130.43
chr1	16720155	16720283	1098561_Hudep2_CTCF_peak_511	50	4.6879	7.56216
chr1	16766733	16767390	1098561_Hudep2_CTCF_peak_512	1505	36.6457	154.689
chr1	16781344	16781461	1098561_Hudep2_CTCF_peak_513	55	5.25201	8.06384
chr1	16824074	16824282	1098561_Hudep2_CTCF_peak_514	238	10.9057	26.6287
chr1	16825521	16825755	1098561_Hudep2_CTCF_peak_515	47	4.52376	7.25589
chr1	16840452	16840691	1098561_Hudep2_CTCF_peak_516	159	4.07963	18.6492
chr1	16918311	16918580	1098561_Hudep2_CTCF_peak_517	1055	15.8819	109.167
chr1	16947479	16947960	1098561_Hudep2_CTCF_peak_518	1105	11.5732	114.241
chr1	16951407	16951748	1098561_Hudep2_CTCF_peak_519	1578	19.3582	162.124
chr1	16971063	16971564	1098561_Hudep2_CTCF_peak_520	382	7.9726	41.2336
chr1	16976116	16976243	1098561_Hudep2_CTCF_peak_521	65	5.89922	9.03352
chr1	16978271	16978412	1098561_Hudep2_CTCF_peak_522	105	7.51725	13.1899
chr1	17011361	17011551	1098561_Hudep2_CTCF_peak_523	306	11.7	33.5708
chr1	17026513	17027037	1098561_Hudep2_CTCF_peak_524	250	9.60246	27.8561
chr1	17029564	17030225	1098561_Hudep2_CTCF_peak_525	1320	24.5334	135.984
chr1	17033832	17034293	1098561_Hudep2_CTCF_peak_526	365	12.4358	39.5314
chr1	17036243	17036687	1098561_Hudep2_CTCF_peak_527	1669	23.8435	171.371
chr1	17038718	17038849	1098561_Hudep2_CTCF_peak_528	87	5.55058	11.3538
chr1	17042670	17042881	1098561_Hudep2_CTCF_peak_529	135	6.68586	16.2631
chr1	17077086	17077261	1098561_Hudep2_CTCF_peak_530	217	8.99252	24.5802
chr1	17082049	17082174	1098561_Hudep2_CTCF_peak_531	131	6.49777	15.8693
chr1	17084224	17084403	1098561_Hudep2_CTCF_peak_532	100	5.2422	12.6201
chr1	17227370	17227507	1098561_Hudep2_CTCF_peak_533	97	4.93044	12.3205
chr1	17231589	17231742	1098561_Hudep2_CTCF_peak_534	67	3.21213	9.27835
chr1	17236396	17236581	1098561_Hudep2_CTCF_peak_535	116	5.3173	14.3451
chr1	17240392	17240864	1098561_Hudep2_CTCF_peak_536	106	6.89154	13.2807
chr1	17242090	17242310	1098561_Hudep2_CTCF_peak_537	226	10.4017	25.4933
chr1	17274047	17274280	1098561_Hudep2_CTCF_peak_538	176	7.77263	20.3845
chr1	17278139	17278602	1098561_Hudep2_CTCF_peak_539	1557	39.3697	160.01
chr1	17287054	17287688	1098561_Hudep2_CTCF_peak_540	1004	23.8345	103.977
chr1	17290058	17290334	1098561_Hudep2_CTCF_peak_541	701	24.3448	73.3798
chr1	17313558	17313793	1098561_Hudep2_CTCF_peak_542	168	8.73699	19.6141
chr1	17372577	17372954	1098561_Hudep2_CTCF_peak_543	972	29.9745	100.723
chr1	17386154	17386527	1098561_Hudep2_CTCF_peak_544	1066	29.8817	110.285
chr1	17401769	17402243	1098561_Hudep2_CTCF_peak_545	669	23.6976	70.1757
chr1	17452212	17452710	1098561_Hudep2_CTCF_peak_546	1356	29.5273	139.662
chr1	17563503	17563906	1098561_Hudep2_CTCF_peak_547	1099	30.4239	113.596
chr1	17600649	17601077	1098561_Hudep2_CTCF_peak_548	593	16.5151	62.5289
chr1	17662658	17662988	1098561_Hudep2_CTCF_peak_549	720	22.0542	75.3004
chr1	17697192	17697325	1098561_Hudep2_CTCF_peak_550	67	5.48396	9.31879
chr1	17732597	17733071	1098561_Hudep2_CTCF_peak_551	688	18.345	72.1054
chr1	17746210	17746804	1098561_Hudep2_CTCF_peak_552	959	20.0435	99.4836
chr1	17765995	17766542	1098561_Hudep2_CTCF_peak_553	1601	39.3353	164.44
chr1	17803917	17804268	1098561_Hudep2_CTCF_peak_554	575	21.4323	60.7426
chr1	17811880	17812048	1098561_Hudep2_CTCF_peak_555	105	7.19365	13.1899
chr1	17820693	17821093	1098561_Hudep2_CTCF_peak_556	1139	26.0709	117.682
chr1	17828769	17829180	1098561_Hudep2_CTCF_peak_557	829	20.7847	86.2821
chr1	17834533	17834696	1098561_Hudep2_CTCF_peak_558	65	5.89922	9.03352
chr1	17899261	17899440	1098561_Hudep2_CTCF_peak_559	105	7.19365	13.1899
chr1	17933368	17933692	1098561_Hudep2_CTCF_peak_560	872	21.598	90.6395
chr1	17956005	17956203	1098561_Hudep2_CTCF_peak_561	50	4.94179	7.53305
chr1	17980295	17980625	1098561_Hudep2_CTCF_peak_562	622	22.4031	65.4246
chr1	17987937	17988526	1098561_Hudep2_CTCF_peak_563	930	22.6146	96.5193
chr1	18081627	18081887	1098561_Hudep2_CTCF_peak_564	301	13.6658	32.9926
chr1	18085631	18085862	1098561_Hudep2_CTCF_peak_565	383	16.2546	41.3577
chr1	18152640	18152916	1098561_Hudep2_CTCF_peak_566	441	17.5491	47.1526
chr1	18236302	18236419	1098561_Hudep2_CTCF_peak_567	42	4.39962	6.6833
chr1	18246475	18246685	1098561_Hudep2_CTCF_peak_568	116	7.84086	14.2907
chr1	18249412	18249695	1098561_Hudep2_CTCF_peak_569	588	21.0342	62.0149
chr1	18311033	18311371	1098561_Hudep2_CTCF_peak_570	543	19.5505	57.4321
chr1	18325432	18325634	1098561_Hudep2_CTCF_peak_571	173	9.7825	20.1059
chr1	18427042	18427359	1098561_Hudep2_CTCF_peak_572	565	14.0254	59.6462
chr1	18543999	18544224	1098561_Hudep2_CTCF_peak_573	329	11.4323	35.881
chr1	18558602	18558890	1098561_Hudep2_CTCF_peak_574	261	12.695	28.9752
chr1	18561299	18561673	1098561_Hudep2_CTCF_peak_575	659	21.2069	69.1871
chr1	18573186	18573316	1098561_Hudep2_CTCF_peak_576	41	3.77833	6.60524
chr1	18626245	18626517	1098561_Hudep2_CTCF_peak_577	571	19.3093	60.3024
chr1	18629384	18629653	1098561_Hudep2_CTCF_peak_578	341	14.9602	37.1231
chr1	18649046	18649212	1098561_Hudep2_CTCF_peak_579	150	8.81168	17.7213
chr1	18650852	18650993	1098561_Hudep2_CTCF_peak_580	116	7.84086	14.2907
chr1	18700501	18700744	1098561_Hudep2_CTCF_peak_581	227	8.16992	25.522
chr1	18857490	18857734	1098561_Hudep2_CTCF_peak_582	226	10.6346	25.4237
chr1	18882958	18883180	1098561_Hudep2_CTCF_peak_583	313	13.9456	34.2816
chr1	18902074	18902482	1098561_Hudep2_CTCF_peak_584	842	25.2732	87.6744
chr1	18907894	18908278	1098561_Hudep2_CTCF_peak_585	1153	35.3474	119.089
chr1	18923907	18924347	1098561_Hudep2_CTCF_peak_586	1453	37.4721	149.441
chr1	18935125	18935334	1098561_Hudep2_CTCF_peak_587	369	15.6074	39.9351
chr1	19007896	19008212	1098561_Hudep2_CTCF_peak_588	874	25.8154	90.8399
chr1	19121204	19121321	1098561_Hudep2_CTCF_peak_589	46	4.9284	7.12581
chr1	19147247	19147725	1098561_Hudep2_CTCF_peak_590	1015	32.1113	105.114
chr1	19201719	19202090	1098561_Hudep2_CTCF_peak_591	962	30.7204	99.79
chr1	19210594	19210961	1098561_Hudep2_CTCF_peak_592	945	19.8808	98.0855
chr1	19229002	19229466	1098561_Hudep2_CTCF_peak_593	115	7.11048	14.2141
chr1	19233347	19233973	1098561_Hudep2_CTCF_peak_594	945	27.5949	98.0382
chr1	19239487	19240050	1098561_Hudep2_CTCF_peak_595	772	19.9715	80.5453
chr1	19248158	19248275	1098561_Hudep2_CTCF_peak_596	37	4.60479	6.22185
chr1	19276665	19276859	1098561_Hudep2_CTCF_peak_597	203	9.85748	23.1202
chr1	19282269	19282653	1098561_Hudep2_CTCF_peak_598	95	6.87004	12.1125
chr1	19299071	19299298	1098561_Hudep2_CTCF_peak_599	154	9.01107	18.164
chr1	19395430	19395599	1098561_Hudep2_CTCF_peak_600	65	5.89922	9.03352
chr1	19408051	19408230	1098561_Hudep2_CTCF_peak_601	42	4.39962	6.6833
chr1	19422837	19423017	1098561_Hudep2_CTCF_peak_602	226	10.3635	25.4237
chr1	19440060	19440469	1098561_Hudep2_CTCF_peak_603	393	16.2994	42.3103
chr1	19506091	19506560	1098561_Hudep2_CTCF_peak_604	614	19.8103	64.5914
chr1	19536744	19536972	1098561_Hudep2_CTCF_peak_605	81	5.70001	10.6779
chr1	19567681	19568114	1098561_Hudep2_CTCF_peak_606	1852	42.9539	189.921
chr1	19638437	19638910	1098561_Hudep2_CTCF_peak_607	73	6.1463	9.91203
chr1	19652050	19652204	1098561_Hudep2_CTCF_peak_608	65	5.57561	9.03352
chr1	19667963	19668431	1098561_Hudep2_CTCF_peak_609	1529	43.4376	157.205
chr1	19670707	19671291	1098561_Hudep2_CTCF_peak_610	1171	35.671	120.859
chr1	19700858	19701093	1098561_Hudep2_CTCF_peak_611	161	9.45889	18.9044
chr1	19717543	19718264	1098561_Hudep2_CTCF_peak_612	1289	37.5649	132.796
chr1	19766395	19766657	1098561_Hudep2_CTCF_peak_613	301	13.6658	32.9926
chr1	19772326	19772484	1098561_Hudep2_CTCF_peak_614	137	8.33319	16.4045
chr1	19814164	19814551	1098561_Hudep2_CTCF_peak_615	1056	32.1325	109.221
chr1	19908767	19909197	1098561_Hudep2_CTCF_peak_616	489	14.6853	51.9784
chr1	19967273	19967432	1098561_Hudep2_CTCF_peak_617	74	6.20335	10.002
chr1	19970481	19970811	1098561_Hudep2_CTCF_peak_618	105	7.19365	13.1899
chr1	19975252	19975466	1098561_Hudep2_CTCF_peak_619	173	9.7825	20.1059
chr1	19977607	19978082	1098561_Hudep2_CTCF_peak_620	1050	29.6106	108.636
chr1	19980091	19980592	1098561_Hudep2_CTCF_peak_621	1230	23.9471	126.824
chr1	19986138	19986662	1098561_Hudep2_CTCF_peak_622	1696	46.9972	174.098
chr1	19988196	19988625	1098561_Hudep2_CTCF_peak_623	981	31.1405	101.673
chr1	20031028	20031398	1098561_Hudep2_CTCF_peak_624	772	24.864	80.5346
chr1	20042094	20042487	1098561_Hudep2_CTCF_peak_625	1216	27.4941	125.444
chr1	20088678	20089027	1098561_Hudep2_CTCF_peak_626	553	15.9052	58.5206
chr1	20125936	20126357	1098561_Hudep2_CTCF_peak_627	202	9.82134	23.0554
chr1	20137710	20138111	1098561_Hudep2_CTCF_peak_628	842	25.0021	87.6744
chr1	20208550	20209119	1098561_Hudep2_CTCF_peak_629	1303	24.923	134.245
chr1	20244466	20244839	1098561_Hudep2_CTCF_peak_630	1938	52.3342	198.725
chr1	20301226	20301691	1098561_Hudep2_CTCF_peak_631	1865	50.8805	191.287
chr1	20414267	20414483	1098561_Hudep2_CTCF_peak_632	314	14.313	34.3573
chr1	20427465	20427728	1098561_Hudep2_CTCF_peak_633	901	22.0046	93.5696
chr1	20478769	20479239	1098561_Hudep2_CTCF_peak_634	1459	32.8805	150.048
chr1	20484976	20485135	1098561_Hudep2_CTCF_peak_635	150	8.81168	17.7213
chr1	20491938	20492298	1098561_Hudep2_CTCF_peak_636	1215	32.8636	125.333
chr1	20513665	20513996	1098561_Hudep2_CTCF_peak_637	305	12.4131	33.4046
chr1	20521599	20522027	1098561_Hudep2_CTCF_peak_638	1092	30.0651	112.91
chr1	20539294	20539768	1098561_Hudep2_CTCF_peak_639	920	14.5603	95.5125
chr1	20543192	20543492	1098561_Hudep2_CTCF_peak_640	770	17.2784	80.3239
chr1	20559941	20560216	1098561_Hudep2_CTCF_peak_641	442	16.8938	47.2495
chr1	20598085	20598248	1098561_Hudep2_CTCF_peak_642	67	5.48396	9.31879
chr1	20656388	20656554	1098561_Hudep2_CTCF_peak_643	86	6.02613	11.2084
chr1	20688296	20688657	1098561_Hudep2_CTCF_peak_644	701	24.6684	73.3798
chr1	20693719	20693910	1098561_Hudep2_CTCF_peak_645	166	7.56932	19.3689
chr1	20703348	20703867	1098561_Hudep2_CTCF_peak_646	647	17.5317	67.964
chr1	20756989	20757312	1098561_Hudep2_CTCF_peak_647	528	18.225	55.9602
chr1	20796038	20796195	1098561_Hudep2_CTCF_peak_648	125	7.65265	15.2574
chr1	20820193	20820730	1098561_Hudep2_CTCF_peak_649	1161	18.4992	119.9
chr1	20848777	20849208	1098561_Hudep2_CTCF_peak_650	1389	33.2242	142.957
chr1	20901664	20902132	1098561_Hudep2_CTCF_peak_651	1420	41.1723	146.12
chr1	20959640	20960312	1098561_Hudep2_CTCF_peak_652	2154	50.67	220.7
chr1	20966596	20966983	1098561_Hudep2_CTCF_peak_653	1185	26.8842	122.327
chr1	20987824	20988193	1098561_Hudep2_CTCF_peak_654	763	20.9867	79.7019
chr1	20990003	20990153	1098561_Hudep2_CTCF_peak_655	158	8.49706	18.5541
chr1	21022727	21023669	1098561_Hudep2_CTCF_peak_656	1505	38.5564	154.709
chr1	21029012	21029245	1098561_Hudep2_CTCF_peak_657	287	13.3422	31.6404
chr1	21054556	21054841	1098561_Hudep2_CTCF_peak_658	157	8.46591	18.4988
chr1	21059524	21059926	1098561_Hudep2_CTCF_peak_659	759	25.3502	79.2918
chr1	21060034	21060182	1098561_Hudep2_CTCF_peak_660	46	4.9284	7.12581
chr1	21113822	21113953	1098561_Hudep2_CTCF_peak_661	45	4.34754	6.97982
chr1	21114089	21114304	1098561_Hudep2_CTCF_peak_662	46	4.63346	7.0673
chr1	21291454	21291589	1098561_Hudep2_CTCF_peak_663	29	4.02937	5.34621
chr1	21308448	21308704	1098561_Hudep2_CTCF_peak_664	469	15.3452	49.9863
chr1	21310106	21310317	1098561_Hudep2_CTCF_peak_665	201	9.39412	22.9487
chr1	21503210	21503347	1098561_Hudep2_CTCF_peak_666	34	4.12853	5.86499
chr1	21521624	21522040	1098561_Hudep2_CTCF_peak_667	863	18.7423	89.79
chr1	21537018	21537144	1098561_Hudep2_CTCF_peak_668	105	7.51725	13.1899
chr1	21543359	21543754	1098561_Hudep2_CTCF_peak_669	770	17.2784	80.3239
chr1	21544402	21544684	1098561_Hudep2_CTCF_peak_670	473	14.3315	50.3654
chr1	21558413	21558856	1098561_Hudep2_CTCF_peak_671	754	12.8322	78.7924
chr1	21571543	21571836	1098561_Hudep2_CTCF_peak_672	147	8.22498	17.4534
chr1	21581594	21582134	1098561_Hudep2_CTCF_peak_673	1638	44.4639	168.229
chr1	21596656	21597192	1098561_Hudep2_CTCF_peak_674	1099	27.8135	113.573
chr1	21629222	21629449	1098561_Hudep2_CTCF_peak_675	210	11.0769	23.8135
chr1	21660933	21661546	1098561_Hudep2_CTCF_peak_676	765	23.6467	79.8625
chr1	21668045	21668198	1098561_Hudep2_CTCF_peak_677	20	3.57285	4.43503
chr1	21671982	21672169	1098561_Hudep2_CTCF_peak_678	29	3.29038	5.31046
chr1	21694905	21695370	1098561_Hudep2_CTCF_peak_679	1413	23.48	145.429
chr1	21697100	21697388	1098561_Hudep2_CTCF_peak_680	1223	36.9654	126.197
chr1	21795194	21795450	1098561_Hudep2_CTCF_peak_681	397	14.4407	42.7258
chr1	21815271	21815472	1098561_Hudep2_CTCF_peak_682	412	16.4099	44.2606
chr1	21817333	21817713	1098561_Hudep2_CTCF_peak_683	796	24.1889	82.9694
chr1	21835447	21836094	1098561_Hudep2_CTCF_peak_684	1294	38.2599	133.379
chr1	21837805	21837960	1098561_Hudep2_CTCF_peak_685	59	5.21288	8.41215
chr1	21861284	21861610	1098561_Hudep2_CTCF_peak_686	1276	34.8946	131.544
chr1	21866436	21866742	1098561_Hudep2_CTCF_peak_687	398	16.5782	42.791
chr1	21900590	21900948	1098561_Hudep2_CTCF_peak_688	644	20.9358	67.6886
chr1	21922022	21922416	1098561_Hudep2_CTCF_peak_689	1066	29.8817	110.285
chr1	21945516	21946000	1098561_Hudep2_CTCF_peak_690	73	6.1463	9.91203
chr1	21958730	21958937	1098561_Hudep2_CTCF_peak_691	13	3.31528	3.62443
chr1	21982311	21982477	1098561_Hudep2_CTCF_peak_692	70	5.95463	9.60855
chr1	21984401	21984558	1098561_Hudep2_CTCF_peak_693	67	5.48396	9.31879
chr1	21985547	21986129	1098561_Hudep2_CTCF_peak_694	1994	39.2863	204.456
chr1	21995108	21995505	1098561_Hudep2_CTCF_peak_695	65	5.57561	9.03352
chr1	21996258	21996620	1098561_Hudep2_CTCF_peak_696	136	7.9529	16.3703
chr1	22029833	22030191	1098561_Hudep2_CTCF_peak_697	647	17.735	67.964
chr1	22076458	22076596	1098561_Hudep2_CTCF_peak_698	24	3.29972	4.79185
chr1	22108842	22109139	1098561_Hudep2_CTCF_peak_699	179	9.27916	20.7457
chr1	22110069	22110202	1098561_Hudep2_CTCF_peak_700	56	4.36916	8.16572
chr1	22141061	22141275	1098561_Hudep2_CTCF_peak_701	150	9.13528	17.7213
chr1	22179582	22179801	1098561_Hudep2_CTCF_peak_702	127	8.16446	15.4135
chr1	22192584	22192739	1098561_Hudep2_CTCF_peak_703	84	6.54643	11.0596
chr1	22208704	22208832	1098561_Hudep2_CTCF_peak_704	64	5.88075	9.00506
chr1	22290442	22290859	1098561_Hudep2_CTCF_peak_705	1887	43.7109	193.516
chr1	22307088	22307298	1098561_Hudep2_CTCF_peak_706	274	13.0186	30.3011
chr1	22331658	22332009	1098561_Hudep2_CTCF_peak_707	441	17.8727	47.1526
chr1	22345845	22346098	1098561_Hudep2_CTCF_peak_708	116	5.73015	14.2995
chr1	22349415	22349654	1098561_Hudep2_CTCF_peak_709	786	20.1748	81.9715
chr1	22366116	22366485	1098561_Hudep2_CTCF_peak_710	168	8.73699	19.6141
chr1	22379178	22379380	1098561_Hudep2_CTCF_peak_711	50	4.67071	7.53305
chr1	22432126	22432485	1098561_Hudep2_CTCF_peak_712	1001	28.5263	103.721
chr1	22458361	22458776	1098561_Hudep2_CTCF_peak_713	830	27.5808	86.4699
chr1	22469858	22469986	1098561_Hudep2_CTCF_peak_714	64	5.53248	8.96318
chr1	22534893	22535055	1098561_Hudep2_CTCF_peak_715	138	8.48807	16.5574
chr1	22558581	22558703	1098561_Hudep2_CTCF_peak_716	59	5.21288	8.41215
chr1	22602366	22602832	1098561_Hudep2_CTCF_peak_717	922	29.0496	95.6896
chr1	22643745	22644093	1098561_Hudep2_CTCF_peak_718	499	19.1071	52.9986
chr1	22742899	22743492	1098561_Hudep2_CTCF_peak_719	1106	19.6848	114.345
chr1	22746911	22747294	1098561_Hudep2_CTCF_peak_720	1627	40.7251	167.13
chr1	22968507	22968905	1098561_Hudep2_CTCF_peak_721	1752	48.2916	179.796
chr1	22992343	22992528	1098561_Hudep2_CTCF_peak_722	125	7.38156	15.2574
chr1	23000610	23001037	1098561_Hudep2_CTCF_peak_723	921	26.8997	95.63
chr1	23030913	23031307	1098561_Hudep2_CTCF_peak_724	842	25.0021	87.6744
chr1	23058427	23058610	1098561_Hudep2_CTCF_peak_725	115	7.11048	14.2141
chr1	23161411	23161532	1098561_Hudep2_CTCF_peak_726	59	5.21288	8.41215
chr1	23188573	23188978	1098561_Hudep2_CTCF_peak_727	637	22.7267	67.0008
chr1	23215785	23216060	1098561_Hudep2_CTCF_peak_728	675	21.0069	70.7921
chr1	23256762	23257185	1098561_Hudep2_CTCF_peak_729	1165	31.7793	120.276
chr1	23290698	23291073	1098561_Hudep2_CTCF_peak_730	863	28.5517	89.8068
chr1	23302947	23303515	1098561_Hudep2_CTCF_peak_731	1347	25.5736	138.741
chr1	23345708	23346230	1098561_Hudep2_CTCF_peak_732	337	13.3454	36.7173
chr1	23374279	23374434	1098561_Hudep2_CTCF_peak_733	61	5.3579	8.64936
chr1	23407984	23408154	1098561_Hudep2_CTCF_peak_734	52	5.09971	7.78492
chr1	23425090	23425600	1098561_Hudep2_CTCF_peak_735	1867	48.0016	191.438
chr1	23495184	23495418	1098561_Hudep2_CTCF_peak_736	115	7.11048	14.2141
chr1	23505528	23505738	1098561_Hudep2_CTCF_peak_737	151	6.54341	17.8356
chr1	23511164	23511544	1098561_Hudep2_CTCF_peak_738	640	15.3266	67.2329
chr1	23543234	23543794	1098561_Hudep2_CTCF_peak_739	402	15.6392	43.2377
chr1	23670978	23671137	1098561_Hudep2_CTCF_peak_740	29	3.46755	5.35559
chr1	23680837	23680974	1098561_Hudep2_CTCF_peak_741	59	5.21288	8.41215
chr1	23695403	23695646	1098561_Hudep2_CTCF_peak_742	94	4.77513	12.0029
chr1	23730212	23730790	1098561_Hudep2_CTCF_peak_743	1663	41.5384	170.712
chr1	23810611	23810770	1098561_Hudep2_CTCF_peak_744	17	2.96508	4.11731
chr1	23823563	23823934	1098561_Hudep2_CTCF_peak_745	1310	34.0986	134.977
chr1	23851430	23851615	1098561_Hudep2_CTCF_peak_746	63	5.8	8.88048
chr1	23854473	23854726	1098561_Hudep2_CTCF_peak_747	100	6.85307	12.6211
chr1	23857308	23857481	1098561_Hudep2_CTCF_peak_748	27	4.15216	5.16669
chr1	23857707	23858059	1098561_Hudep2_CTCF_peak_749	238	10.9057	26.6287
chr1	23866275	23866775	1098561_Hudep2_CTCF_peak_750	2132	50.2131	218.465
chr1	23871139	23871552	1098561_Hudep2_CTCF_peak_751	1356	29.5273	139.662
chr1	23881438	23881706	1098561_Hudep2_CTCF_peak_752	343	14.5602	37.2674
chr1	23961411	23961797	1098561_Hudep2_CTCF_peak_753	1083	30.1528	111.938
chr1	23963956	23964245	1098561_Hudep2_CTCF_peak_754	1356	29.7306	139.662
chr1	23984240	23984511	1098561_Hudep2_CTCF_peak_755	690	21.5305	72.2884
chr1	23991771	23992050	1098561_Hudep2_CTCF_peak_756	808	22.944	84.2179
chr1	24017934	24018453	1098561_Hudep2_CTCF_peak_757	1155	27.8128	119.289
chr1	24018732	24018886	1098561_Hudep2_CTCF_peak_758	45	3.81079	7.01823
chr1	24045050	24045252	1098561_Hudep2_CTCF_peak_759	317	11.229	34.7042
chr1	24072121	24072392	1098561_Hudep2_CTCF_peak_760	348	11.4551	37.7501
chr1	24077839	24078298	1098561_Hudep2_CTCF_peak_761	969	27.9841	100.469
chr1	24098662	24098977	1098561_Hudep2_CTCF_peak_762	1294	29.5211	133.284
chr1	24117356	24117484	1098561_Hudep2_CTCF_peak_763	48	3.94098	7.28745
chr1	24119992	24120118	1098561_Hudep2_CTCF_peak_764	41	3.77833	6.60524
chr1	24125103	24125292	1098561_Hudep2_CTCF_peak_765	125	5.8928	15.1622
chr1	24127279	24127412	1098561_Hudep2_CTCF_peak_766	37	3.90966	6.17367
chr1	24130796	24130973	1098561_Hudep2_CTCF_peak_767	137	8.038	16.4045
chr1	24136110	24136631	1098561_Hudep2_CTCF_peak_768	1616	25.7843	166.006
chr1	24137235	24137655	1098561_Hudep2_CTCF_peak_769	945	25.6224	98.0707
chr1	24164950	24165107	1098561_Hudep2_CTCF_peak_770	27	3.87164	5.10252
chr1	24181144	24181382	1098561_Hudep2_CTCF_peak_771	548	12.3655	57.9373
chr1	24194600	24195255	1098561_Hudep2_CTCF_peak_772	1420	30.5438	146.078
chr1	24243240	24243694	1098561_Hudep2_CTCF_peak_773	1344	34.6223	138.385
chr1	24397324	24397700	1098561_Hudep2_CTCF_peak_774	1094	25.461	113.075
chr1	24439044	24439362	1098561_Hudep2_CTCF_peak_775	606	22.0795	63.8561
chr1	24476929	24477382	1098561_Hudep2_CTCF_peak_776	985	28.2552	102.092
chr1	24525759	24526093	1098561_Hudep2_CTCF_peak_777	946	17.7872	98.1192
chr1	24528394	24528661	1098561_Hudep2_CTCF_peak_778	702	18.5483	73.4977
chr1	24635257	24635427	1098561_Hudep2_CTCF_peak_779	65	5.57561	9.03352
chr1	24711710	24712038	1098561_Hudep2_CTCF_peak_780	458	16.5985	48.8845
chr1	24716472	24716844	1098561_Hudep2_CTCF_peak_781	166	6.2661	19.3873
chr1	24717721	24718160	1098561_Hudep2_CTCF_peak_782	1453	37.4721	149.441
chr1	24718870	24719149	1098561_Hudep2_CTCF_peak_783	721	23.4838	75.4249
chr1	24741843	24742320	1098561_Hudep2_CTCF_peak_784	766	15.3475	79.937
chr1	24748099	24748276	1098561_Hudep2_CTCF_peak_785	100	5.9428	12.6839
chr1	24853731	24854114	1098561_Hudep2_CTCF_peak_786	543	19.2553	57.4321
chr1	24868540	24868794	1098561_Hudep2_CTCF_peak_787	355	15.236	38.4409
chr1	24913662	24914026	1098561_Hudep2_CTCF_peak_788	814	20.5814	84.84
chr1	24920052	24920285	1098561_Hudep2_CTCF_peak_789	250	11.1768	27.847
chr1	24961755	24962098	1098561_Hudep2_CTCF_peak_790	901	22.0046	93.5696
chr1	25014952	25015462	1098561_Hudep2_CTCF_peak_791	1401	36.3877	144.208
chr1	25071307	25071561	1098561_Hudep2_CTCF_peak_792	115	7.11048	14.2141
chr1	25157145	25157581	1098561_Hudep2_CTCF_peak_793	1259	24.2724	129.782
chr1	25158605	25158760	1098561_Hudep2_CTCF_peak_794	104	7.138	13.0974
chr1	25161505	25161779	1098561_Hudep2_CTCF_peak_795	947	30.4933	98.2538
chr1	25174126	25174875	1098561_Hudep2_CTCF_peak_796	1790	43.8679	183.664
chr1	25176170	25176540	1098561_Hudep2_CTCF_peak_797	438	13.6687	46.8773
chr1	25224601	25225016	1098561_Hudep2_CTCF_peak_798	938	29.3579	97.3619
chr1	25256745	25257105	1098561_Hudep2_CTCF_peak_799	328	14.6366	35.7343
chr1	25258647	25259212	1098561_Hudep2_CTCF_peak_800	1223	36.6418	126.197
chr1	25363671	25363980	1098561_Hudep2_CTCF_peak_801	719	22.5624	75.2486
chr1	25364104	25364493	1098561_Hudep2_CTCF_peak_802	390	14.7009	42.0281
chr1	25395374	25395606	1098561_Hudep2_CTCF_peak_803	179	9.00808	20.7457
chr1	25427870	25428300	1098561_Hudep2_CTCF_peak_804	1841	47.2987	188.811
chr1	25444064	25444303	1098561_Hudep2_CTCF_peak_805	74	6.22283	10.0327
chr1	25475239	25475455	1098561_Hudep2_CTCF_peak_806	616	19.9595	64.8742
chr1	25531335	25531706	1098561_Hudep2_CTCF_peak_807	836	18.2543	87.0614
chr1	25566302	25566857	1098561_Hudep2_CTCF_peak_808	1303	28.6168	134.212
chr1	25574241	25574499	1098561_Hudep2_CTCF_peak_809	128	6.51017	15.4917
chr1	25586302	25586481	1098561_Hudep2_CTCF_peak_810	235	11.7241	26.365
chr1	25593371	25593493	1098561_Hudep2_CTCF_peak_811	44	4.11297	6.9063
chr1	25616608	25616793	1098561_Hudep2_CTCF_peak_812	431	15.7852	46.1144
chr1	25656456	25656667	1098561_Hudep2_CTCF_peak_813	247	12.01	27.5985
chr1	25729564	25729751	1098561_Hudep2_CTCF_peak_814	470	18.5199	50.1095
chr1	25757435	25757671	1098561_Hudep2_CTCF_peak_815	70	5.14249	9.62638
chr1	25813154	25813408	1098561_Hudep2_CTCF_peak_816	105	6.83939	13.1909
chr1	25814132	25814382	1098561_Hudep2_CTCF_peak_817	306	13.8192	33.5189
chr1	25828324	25828563	1098561_Hudep2_CTCF_peak_818	109	6.14612	13.5895
chr1	25830203	25830657	1098561_Hudep2_CTCF_peak_819	847	28.228	88.1353
chr1	25846921	25847348	1098561_Hudep2_CTCF_peak_820	1696	47.3208	174.098
chr1	25849975	25850357	1098561_Hudep2_CTCF_peak_821	945	22.8179	98.0014
chr1	25899319	25899547	1098561_Hudep2_CTCF_peak_822	767	23.4616	80.0254
chr1	25916764	25916921	1098561_Hudep2_CTCF_peak_823	67	5.48396	9.31879
chr1	25935128	25935472	1098561_Hudep2_CTCF_peak_824	299	12.5322	32.8458
chr1	25937431	25937721	1098561_Hudep2_CTCF_peak_825	634	21.7091	66.6454
chr1	25942679	25943067	1098561_Hudep2_CTCF_peak_826	386	15.4178	41.6321
chr1	25945631	25945859	1098561_Hudep2_CTCF_peak_827	86	6.02613	11.2084
chr1	26019137	26019376	1098561_Hudep2_CTCF_peak_828	201	9.39412	22.9487
chr1	26027185	26027390	1098561_Hudep2_CTCF_peak_829	65	5.57561	9.03352
chr1	26052096	26052213	1098561_Hudep2_CTCF_peak_830	46	4.9284	7.12581
chr1	26123303	26123628	1098561_Hudep2_CTCF_peak_831	1564	37.0664	160.679
chr1	26124413	26124851	1098561_Hudep2_CTCF_peak_832	830	27.5808	86.4699
chr1	26129559	26129710	1098561_Hudep2_CTCF_peak_833	76	5.75505	10.2513
chr1	26137225	26137743	1098561_Hudep2_CTCF_peak_834	1288	24.7604	132.754
chr1	26152135	26152285	1098561_Hudep2_CTCF_peak_835	37	3.90966	6.17367
chr1	26163825	26164077	1098561_Hudep2_CTCF_peak_836	108	5.5675	13.452
chr1	26221831	26222301	1098561_Hudep2_CTCF_peak_837	2309	56.4497	236.574
chr1	26231503	26231692	1098561_Hudep2_CTCF_peak_838	69	4.42894	9.46042
chr1	26232249	26232421	1098561_Hudep2_CTCF_peak_839	95	5.4511	12.1644
chr1	26324458	26325080	1098561_Hudep2_CTCF_peak_840	1779	27.5463	182.562
chr1	26331028	26331199	1098561_Hudep2_CTCF_peak_841	159	9.2998	18.6424
chr1	26336730	26336916	1098561_Hudep2_CTCF_peak_842	202	9.82134	23.0554
chr1	26356418	26356732	1098561_Hudep2_CTCF_peak_843	254	12.257	28.2368
chr1	26361880	26362165	1098561_Hudep2_CTCF_peak_844	105	6.83939	13.1909
chr1	26362282	26362853	1098561_Hudep2_CTCF_peak_845	1640	37.4587	168.393
chr1	26397036	26397180	1098561_Hudep2_CTCF_peak_846	28	3.14861	5.2663
chr1	26431352	26431878	1098561_Hudep2_CTCF_peak_847	1758	44.8881	180.386
chr1	26437749	26437997	1098561_Hudep2_CTCF_peak_848	34	3.91066	5.86232
chr1	26468781	26468931	1098561_Hudep2_CTCF_peak_849	70	5.92822	9.56658
chr1	26471556	26472044	1098561_Hudep2_CTCF_peak_850	1216	27.4941	125.444
chr1	26488167	26488703	1098561_Hudep2_CTCF_peak_851	316	12.6282	34.5859
chr1	26490570	26491182	1098561_Hudep2_CTCF_peak_852	972	30.6167	100.742
chr1	26496072	26496762	1098561_Hudep2_CTCF_peak_853	2305	54.7164	236.125
chr1	26504568	26504685	1098561_Hudep2_CTCF_peak_854	60	5.31164	8.60156
chr1	26516933	26517159	1098561_Hudep2_CTCF_peak_855	398	16.5782	42.791
chr1	26527633	26527953	1098561_Hudep2_CTCF_peak_856	222	11.4005	25.0817
chr1	26530556	26530722	1098561_Hudep2_CTCF_peak_857	138	8.48807	16.5574
chr1	26560147	26560751	1098561_Hudep2_CTCF_peak_858	1655	32.2544	169.929
chr1	26560858	26561116	1098561_Hudep2_CTCF_peak_859	272	10.2124	30.0967
chr1	26602017	26602653	1098561_Hudep2_CTCF_peak_860	1149	26.0012	118.611
chr1	26606053	26606500	1098561_Hudep2_CTCF_peak_861	371	13.6837	40.1027
chr1	26611399	26611952	1098561_Hudep2_CTCF_peak_862	1186	23.2965	122.414
chr1	26612239	26612702	1098561_Hudep2_CTCF_peak_863	444	12.0736	47.5043
chr1	26615096	26615388	1098561_Hudep2_CTCF_peak_864	679	23.0898	71.1485
chr1	26647989	26648518	1098561_Hudep2_CTCF_peak_865	2062	49.0375	211.327
chr1	26690302	26690733	1098561_Hudep2_CTCF_peak_866	1676	44.0516	172.107
chr1	26705000	26705160	1098561_Hudep2_CTCF_peak_867	50	4.27144	7.57899
chr1	26717924	26718334	1098561_Hudep2_CTCF_peak_868	1759	30.9411	180.498
chr1	26722833	26723065	1098561_Hudep2_CTCF_peak_869	1115	30.966	115.259
chr1	26743498	26743958	1098561_Hudep2_CTCF_peak_870	1157	22.9712	119.492
chr1	26758663	26758824	1098561_Hudep2_CTCF_peak_871	97	5.14445	12.3945
chr1	26796826	26797163	1098561_Hudep2_CTCF_peak_872	733	22.7395	76.603
chr1	26799194	26799311	1098561_Hudep2_CTCF_peak_873	53	4.60322	7.79819
chr1	26799436	26799733	1098561_Hudep2_CTCF_peak_874	59	4.5196	8.44714
chr1	26826597	26827250	1098561_Hudep2_CTCF_peak_875	1347	25.411	138.741
chr1	26857659	26858021	1098561_Hudep2_CTCF_peak_876	470	18.5199	50.1095
chr1	26864576	26864783	1098561_Hudep2_CTCF_peak_877	163	8.01644	19.0648
chr1	26865150	26865576	1098561_Hudep2_CTCF_peak_878	772	19.9715	80.5453
chr1	26868321	26868778	1098561_Hudep2_CTCF_peak_879	1151	31.6242	118.819
chr1	26880517	26880727	1098561_Hudep2_CTCF_peak_880	35	3.45303	5.94583
chr1	26910644	26910954	1098561_Hudep2_CTCF_peak_881	985	28.2552	102.092
chr1	26924025	26924378	1098561_Hudep2_CTCF_peak_882	793	22.457	82.7061
chr1	26928808	26929248	1098561_Hudep2_CTCF_peak_883	1233	17.7117	127.138
chr1	26946643	26947302	1098561_Hudep2_CTCF_peak_884	1201	23.4592	123.88
chr1	26989847	26990006	1098561_Hudep2_CTCF_peak_885	226	10.4017	25.4933
chr1	27003978	27004414	1098561_Hudep2_CTCF_peak_886	1106	26.3176	114.338
chr1	27018996	27019170	1098561_Hudep2_CTCF_peak_887	66	4.67065	9.17218
chr1	27050030	27050156	1098561_Hudep2_CTCF_peak_888	25	3.7258	4.87535
chr1	27077011	27077190	1098561_Hudep2_CTCF_peak_889	118	6.34943	14.5125
chr1	27087792	27087980	1098561_Hudep2_CTCF_peak_890	105	7.51725	13.1899
chr1	27114546	27114746	1098561_Hudep2_CTCF_peak_891	51	4.31629	7.66459
chr1	27115631	27116036	1098561_Hudep2_CTCF_peak_892	1500	24.4289	154.177
chr1	27136585	27136848	1098561_Hudep2_CTCF_peak_893	791	15.7541	82.4812
chr1	27152812	27153273	1098561_Hudep2_CTCF_peak_894	1001	20.6941	103.704
chr1	27177896	27178033	1098561_Hudep2_CTCF_peak_895	52	5.07083	7.77429
chr1	27179520	27179951	1098561_Hudep2_CTCF_peak_896	1174	28.7233	121.208
chr1	27189258	27189609	1098561_Hudep2_CTCF_peak_897	353	11.8389	38.2629
chr1	27191493	27191738	1098561_Hudep2_CTCF_peak_898	61	5.10453	8.67469
chr1	27204504	27204814	1098561_Hudep2_CTCF_peak_899	1857	49.6609	190.451
chr1	27213593	27213987	1098561_Hudep2_CTCF_peak_900	528	18.225	55.9602
chr1	27248068	27248305	1098561_Hudep2_CTCF_peak_901	34	4.12853	5.86499
chr1	27286894	27287019	1098561_Hudep2_CTCF_peak_902	52	5.07083	7.77429
chr1	27293414	27293705	1098561_Hudep2_CTCF_peak_903	1384	40.2015	142.458
chr1	27324114	27324556	1098561_Hudep2_CTCF_peak_904	1610	40.454	165.345
chr1	27370990	27371478	1098561_Hudep2_CTCF_peak_905	1573	28.5014	161.663
chr1	27372413	27372766	1098561_Hudep2_CTCF_peak_906	972	25.0826	100.779
chr1	27423891	27424285	1098561_Hudep2_CTCF_peak_907	1347	25.5736	138.741
chr1	27429152	27429695	1098561_Hudep2_CTCF_peak_908	1716	37.8253	176.107
chr1	27435643	27435987	1098561_Hudep2_CTCF_peak_909	964	30.8169	99.9606
chr1	27438649	27438918	1098561_Hudep2_CTCF_peak_910	191	9.55025	21.8929
chr1	27481444	27482058	1098561_Hudep2_CTCF_peak_911	1789	34.6585	183.55
chr1	27524354	27524871	1098561_Hudep2_CTCF_peak_912	1309	28.9173	134.889
chr1	27560848	27561253	1098561_Hudep2_CTCF_peak_913	64	5.55816	9.00506
chr1	27611124	27611541	1098561_Hudep2_CTCF_peak_914	1172	23.1339	120.951
chr1	27623226	27623527	1098561_Hudep2_CTCF_peak_915	1015	32.1113	105.114
chr1	27627216	27627676	1098561_Hudep2_CTCF_peak_916	1580	33.1869	162.361
chr1	27648502	27648830	1098561_Hudep2_CTCF_peak_917	86	5.74096	11.2354
chr1	27659207	27659664	1098561_Hudep2_CTCF_peak_918	882	23.8142	91.7178
chr1	27683493	27683685	1098561_Hudep2_CTCF_peak_919	65	5.57561	9.03352
chr1	27683769	27684389	1098561_Hudep2_CTCF_peak_920	1602	43.8473	164.525
chr1	27692665	27692825	1098561_Hudep2_CTCF_peak_921	42	4.39962	6.6833
chr1	27692886	27693307	1098561_Hudep2_CTCF_peak_922	564	17.4625	59.5451
chr1	27695459	27695741	1098561_Hudep2_CTCF_peak_923	192	10.1154	22.0255
chr1	27699145	27699301	1098561_Hudep2_CTCF_peak_924	65	5.57561	9.03352
chr1	27699444	27699629	1098561_Hudep2_CTCF_peak_925	202	9.82134	23.0554
chr1	27714884	27715261	1098561_Hudep2_CTCF_peak_926	1171	30.5898	120.93
chr1	27718688	27719180	1098561_Hudep2_CTCF_peak_927	627	15.1639	65.9538
chr1	27719240	27719589	1098561_Hudep2_CTCF_peak_928	199	10.4139	22.7018
chr1	27721778	27722356	1098561_Hudep2_CTCF_peak_929	2211	53.0174	226.535
chr1	27728839	27729153	1098561_Hudep2_CTCF_peak_930	426	13.4654	45.6216
chr1	27729531	27729735	1098561_Hudep2_CTCF_peak_931	210	10.7533	23.8135
chr1	27743013	27743386	1098561_Hudep2_CTCF_peak_932	730	16.7904	76.3411
chr1	27816624	27816793	1098561_Hudep2_CTCF_peak_933	25	3.21716	4.87527
chr1	27816934	27817125	1098561_Hudep2_CTCF_peak_934	34	3.28415	5.85335
chr1	27834869	27835087	1098561_Hudep2_CTCF_peak_935	48	3.94098	7.28745
chr1	27849665	27849856	1098561_Hudep2_CTCF_peak_936	149	5.85947	17.6571
chr1	27873884	27874074	1098561_Hudep2_CTCF_peak_937	161	9.45889	18.9044
chr1	27883245	27883615	1098561_Hudep2_CTCF_peak_938	1412	35.9314	145.249
chr1	27894950	27895487	1098561_Hudep2_CTCF_peak_939	1123	29.5805	116.01
chr1	27932307	27932645	1098561_Hudep2_CTCF_peak_940	208	10.5337	23.6105
chr1	27932744	27933353	1098561_Hudep2_CTCF_peak_941	1492	40.909	153.357
chr1	27935080	27935494	1098561_Hudep2_CTCF_peak_942	1299	34.4901	133.85
chr1	27943157	27943289	1098561_Hudep2_CTCF_peak_943	13	2.60644	3.6454
chr1	27970378	27970758	1098561_Hudep2_CTCF_peak_944	743	16.9531	77.6636
chr1	27989607	27990138	1098561_Hudep2_CTCF_peak_945	1987	51.6338	203.707
chr1	27995474	27996094	1098561_Hudep2_CTCF_peak_946	1034	29.0684	106.993
chr1	27998730	27999156	1098561_Hudep2_CTCF_peak_947	337	13.6165	36.7173
chr1	28046139	28046364	1098561_Hudep2_CTCF_peak_948	328	14.6366	35.7343
chr1	28052033	28052670	1098561_Hudep2_CTCF_peak_949	1312	37.5153	135.156
chr1	28157224	28157424	1098561_Hudep2_CTCF_peak_950	38	4.4022	6.30125
chr1	28184488	28185020	1098561_Hudep2_CTCF_peak_951	1760	35.83	180.651
chr1	28266910	28267179	1098561_Hudep2_CTCF_peak_952	238	10.9057	26.6287
chr1	28274141	28274330	1098561_Hudep2_CTCF_peak_953	89	6.54479	11.5779
chr1	28286387	28286895	1098561_Hudep2_CTCF_peak_954	365	12.2455	39.4676
chr1	28306170	28306478	1098561_Hudep2_CTCF_peak_955	886	21.8013	92.1021
chr1	28363091	28363225	1098561_Hudep2_CTCF_peak_956	130	7.8972	15.6733
chr1	28414495	28414632	1098561_Hudep2_CTCF_peak_957	61	4.43444	8.68884
chr1	28417595	28418157	1098561_Hudep2_CTCF_peak_958	959	17.9228	99.4498
chr1	28439597	28439838	1098561_Hudep2_CTCF_peak_959	417	15.5141	44.7429
chr1	28535289	28535727	1098561_Hudep2_CTCF_peak_960	1310	33.8368	134.977
chr1	28574899	28575387	1098561_Hudep2_CTCF_peak_961	1484	31.5604	152.55
chr1	28656051	28656217	1098561_Hudep2_CTCF_peak_962	75	5.12954	10.0802
chr1	28686189	28686496	1098561_Hudep2_CTCF_peak_963	730	19.1582	76.2998
chr1	28694669	28694952	1098561_Hudep2_CTCF_peak_964	602	14.676	63.413
chr1	28696553	28696778	1098561_Hudep2_CTCF_peak_965	13	2.60644	3.6454
chr1	28696977	28697153	1098561_Hudep2_CTCF_peak_966	44	4.11297	6.9063
chr1	28736186	28736586	1098561_Hudep2_CTCF_peak_967	918	19.5555	95.3024
chr1	28739389	28739557	1098561_Hudep2_CTCF_peak_968	164	7.49066	19.2053
chr1	28797982	28798250	1098561_Hudep2_CTCF_peak_969	317	11.229	34.7042
chr1	28844409	28845218	1098561_Hudep2_CTCF_peak_970	1564	32.9836	160.718
chr1	28867247	28867523	1098561_Hudep2_CTCF_peak_971	186	8.17926	21.4139
chr1	28879385	28879565	1098561_Hudep2_CTCF_peak_972	37	3.92057	6.22911
chr1	28907768	28908057	1098561_Hudep2_CTCF_peak_973	157	8.13248	18.5134
chr1	28908290	28908503	1098561_Hudep2_CTCF_peak_974	139	7.09236	16.6742
chr1	28929355	28929684	1098561_Hudep2_CTCF_peak_975	741	15.0764	77.4116
chr1	28967312	28967624	1098561_Hudep2_CTCF_peak_976	592	20.6998	62.3973
chr1	28969502	28969910	1098561_Hudep2_CTCF_peak_977	313	7.54597	34.2015
chr1	28975038	28975615	1098561_Hudep2_CTCF_peak_978	30	2.45414	5.47216
chr1	28975673	28975794	1098561_Hudep2_CTCF_peak_979	34	3.28415	5.85335
chr1	28980489	28980647	1098561_Hudep2_CTCF_peak_980	137	6.75606	16.4086
chr1	29062888	29063568	1098561_Hudep2_CTCF_peak_981	1230	21.3114	126.864
chr1	29083487	29083638	1098561_Hudep2_CTCF_peak_982	130	8.01512	15.7659
chr1	29111463	29111956	1098561_Hudep2_CTCF_peak_983	1356	29.7306	139.662
chr1	29119198	29119425	1098561_Hudep2_CTCF_peak_984	121	7.39148	14.8078
chr1	29167533	29167670	1098561_Hudep2_CTCF_peak_985	46	4.9284	7.12581
chr1	29172848	29173022	1098561_Hudep2_CTCF_peak_986	166	7.56932	19.3689
chr1	29203714	29204089	1098561_Hudep2_CTCF_peak_987	1468	31.3571	150.927
chr1	29208496	29208964	1098561_Hudep2_CTCF_peak_988	1471	24.1578	151.249
chr1	29210446	29210794	1098561_Hudep2_CTCF_peak_989	730	16.6278	76.3411
chr1	29213334	29213467	1098561_Hudep2_CTCF_peak_990	58	4.67763	8.34158
chr1	29220258	29220540	1098561_Hudep2_CTCF_peak_991	517	17.603	54.7942
chr1	29310146	29310456	1098561_Hudep2_CTCF_peak_992	169	8.76915	19.6718
chr1	29360330	29360753	1098561_Hudep2_CTCF_peak_993	1153	27.1719	119.018
chr1	29447561	29448248	1098561_Hudep2_CTCF_peak_994	1230	23.9471	126.824
chr1	29450853	29451279	1098561_Hudep2_CTCF_peak_995	685	24.0212	71.7742
chr1	29463916	29464184	1098561_Hudep2_CTCF_peak_996	222	11.4005	25.0817
chr1	29508211	29508799	1098561_Hudep2_CTCF_peak_997	1140	27.3722	117.71
chr1	29524030	29524349	1098561_Hudep2_CTCF_peak_998	331	10.1217	36.0818
chr1	29529366	29529789	1098561_Hudep2_CTCF_peak_999	1741	37.5076	178.672
chr1	29557263	29557701	1098561_Hudep2_CTCF_peak_1000	238	11.4774	26.6821
chr1	29562708	29563246	1098561_Hudep2_CTCF_peak_1001	1706	41.4299	175.091
chr1	29572314	29572646	1098561_Hudep2_CTCF_peak_1002	417	15.5141	44.7429
chr1	29658719	29659049	1098561_Hudep2_CTCF_peak_1003	410	11.5856	43.9965
chr1	29667361	29667725	1098561_Hudep2_CTCF_peak_1004	798	26.9336	83.158
chr1	29705994	29706333	1098561_Hudep2_CTCF_peak_1005	987	20.5314	102.293
chr1	29738532	29738676	1098561_Hudep2_CTCF_peak_1006	67	5.48396	9.31879
chr1	29780090	29780301	1098561_Hudep2_CTCF_peak_1007	317	11.229	34.7042
chr1	29839899	29840123	1098561_Hudep2_CTCF_peak_1008	573	20.7259	60.4886
chr1	30129426	30129599	1098561_Hudep2_CTCF_peak_1009	76	5.75505	10.2513
chr1	30162293	30162415	1098561_Hudep2_CTCF_peak_1010	65	5.57561	9.03352
chr1	30170932	30171134	1098561_Hudep2_CTCF_peak_1011	178	7.03136	20.6283
chr1	30176483	30176688	1098561_Hudep2_CTCF_peak_1012	414	16.3034	44.4213
chr1	30179971	30180161	1098561_Hudep2_CTCF_peak_1013	235	11.7241	26.365
chr1	30265833	30266240	1098561_Hudep2_CTCF_peak_1014	1158	34.2905	119.587
chr1	30321964	30322290	1098561_Hudep2_CTCF_peak_1015	355	15.2838	38.5234
chr1	30385365	30385565	1098561_Hudep2_CTCF_peak_1016	287	10.6147	31.6523
chr1	30558851	30559232	1098561_Hudep2_CTCF_peak_1017	998	31.7877	103.391
chr1	30560430	30560613	1098561_Hudep2_CTCF_peak_1018	191	9.55025	21.8929
chr1	30579045	30579259	1098561_Hudep2_CTCF_peak_1019	381	14.1992	41.0863
chr1	30584407	30584653	1098561_Hudep2_CTCF_peak_1020	540	15.7019	57.1981
chr1	30602013	30602130	1098561_Hudep2_CTCF_peak_1021	19	3.58636	4.33257
chr1	30705164	30705506	1098561_Hudep2_CTCF_peak_1022	938	29.3579	97.3619
chr1	30795870	30796012	1098561_Hudep2_CTCF_peak_1023	65	5.89922	9.03352
chr1	30826589	30826717	1098561_Hudep2_CTCF_peak_1024	86	6.02613	11.2084
chr1	30853173	30853605	1098561_Hudep2_CTCF_peak_1025	1019	24.0378	105.482
chr1	30881665	30881831	1098561_Hudep2_CTCF_peak_1026	67	5.48396	9.31879
chr1	31180910	31181275	1098561_Hudep2_CTCF_peak_1027	1531	38.0261	157.409
chr1	31188096	31188378	1098561_Hudep2_CTCF_peak_1028	239	9.39915	26.7525
chr1	31191852	31192563	1098561_Hudep2_CTCF_peak_1029	1318	25.0857	135.74
chr1	31194854	31194971	1098561_Hudep2_CTCF_peak_1030	48	4.77062	7.29043
chr1	31197099	31197383	1098561_Hudep2_CTCF_peak_1031	109	6.14612	13.5895
chr1	31242130	31242258	1098561_Hudep2_CTCF_peak_1032	37	4.14812	6.22911
chr1	31250739	31250976	1098561_Hudep2_CTCF_peak_1033	155	7.28946	18.2098
chr1	31252331	31252821	1098561_Hudep2_CTCF_peak_1034	1801	39.1906	184.754
chr1	31255146	31256004	1098561_Hudep2_CTCF_peak_1035	1243	32.5276	128.211
chr1	31270609	31270790	1098561_Hudep2_CTCF_peak_1036	46	4.9284	7.12581
chr1	31274567	31274976	1098561_Hudep2_CTCF_peak_1037	1405	33.4594	144.627
chr1	31349735	31349895	1098561_Hudep2_CTCF_peak_1038	127	8.16446	15.4135
chr1	31384144	31384688	1098561_Hudep2_CTCF_peak_1039	1143	22.6459	118.037
chr1	31392409	31392622	1098561_Hudep2_CTCF_peak_1040	370	12.4795	39.9635
chr1	31402232	31402577	1098561_Hudep2_CTCF_peak_1041	1062	26.0501	109.881
chr1	31450197	31450315	1098561_Hudep2_CTCF_peak_1042	24	3.29972	4.79185
chr1	31538439	31538834	1098561_Hudep2_CTCF_peak_1043	45	4.34754	6.97982
chr1	31628100	31628553	1098561_Hudep2_CTCF_peak_1044	227	8.00727	25.522
chr1	31635470	31635946	1098561_Hudep2_CTCF_peak_1045	2006	53.1314	205.613
chr1	31654267	31654861	1098561_Hudep2_CTCF_peak_1046	1132	31.2371	116.927
chr1	31655417	31655573	1098561_Hudep2_CTCF_peak_1047	47	4.52376	7.25589
chr1	31656789	31657207	1098561_Hudep2_CTCF_peak_1048	1066	29.8817	110.285
chr1	31658607	31658804	1098561_Hudep2_CTCF_peak_1049	371	13.936	40.1027
chr1	31769555	31769840	1098561_Hudep2_CTCF_peak_1050	74	5.07624	9.97665
chr1	31807919	31808214	1098561_Hudep2_CTCF_peak_1051	532	17.4687	56.3714
chr1	31867441	31867895	1098561_Hudep2_CTCF_peak_1052	1182	32.0504	121.957
chr1	31869483	31869833	1098561_Hudep2_CTCF_peak_1053	350	13.8876	38.0296
chr1	31894367	31894548	1098561_Hudep2_CTCF_peak_1054	210	11.0769	23.8135
chr1	31895502	31895984	1098561_Hudep2_CTCF_peak_1055	1865	50.5569	191.287
chr1	31932959	31933125	1098561_Hudep2_CTCF_peak_1056	111	6.86782	13.7868
chr1	31983118	31983235	1098561_Hudep2_CTCF_peak_1057	37	4.60479	6.22185
chr1	32014456	32015005	1098561_Hudep2_CTCF_peak_1058	1695	44.3468	173.949
chr1	32029653	32030064	1098561_Hudep2_CTCF_peak_1059	973	20.2061	100.886
chr1	32053390	32053859	1098561_Hudep2_CTCF_peak_1060	644	20.9358	67.6886
chr1	32059565	32060009	1098561_Hudep2_CTCF_peak_1061	583	12.9077	61.4839
chr1	32083688	32084106	1098561_Hudep2_CTCF_peak_1062	575	21.1087	60.7426
chr1	32098753	32099142	1098561_Hudep2_CTCF_peak_1063	397	14.4407	42.7258
chr1	32110089	32110287	1098561_Hudep2_CTCF_peak_1064	83	5.33286	10.9285
chr1	32110376	32110526	1098561_Hudep2_CTCF_peak_1065	66	5.1183	9.17083
chr1	32110710	32110860	1098561_Hudep2_CTCF_peak_1066	26	3.46711	5.0433
chr1	32129448	32129849	1098561_Hudep2_CTCF_peak_1067	1004	23.8345	103.977
chr1	32149691	32149978	1098561_Hudep2_CTCF_peak_1068	383	15.931	41.3577
chr1	32170903	32171058	1098561_Hudep2_CTCF_peak_1069	159	8.92358	18.6607
chr1	32180004	32180226	1098561_Hudep2_CTCF_peak_1070	259	12.2756	28.8102
chr1	32181220	32181570	1098561_Hudep2_CTCF_peak_1071	412	16.9018	44.2347
chr1	32211199	32211517	1098561_Hudep2_CTCF_peak_1072	922	29.0496	95.6896
chr1	32228298	32228651	1098561_Hudep2_CTCF_peak_1073	544	20.3974	57.5497
chr1	32229907	32230029	1098561_Hudep2_CTCF_peak_1074	37	4.60479	6.22185
chr1	32254683	32255244	1098561_Hudep2_CTCF_peak_1075	1711	35.0168	175.626
chr1	32281506	32282060	1098561_Hudep2_CTCF_peak_1076	1386	34.6271	142.693
chr1	32403692	32404349	1098561_Hudep2_CTCF_peak_1077	1346	30.8975	138.554
chr1	32405441	32405809	1098561_Hudep2_CTCF_peak_1078	955	27.2342	99.0454
chr1	32421756	32421950	1098561_Hudep2_CTCF_peak_1079	182	6.06802	21.0061
chr1	32429636	32430237	1098561_Hudep2_CTCF_peak_1080	2150	50.4842	220.343
chr1	32443393	32443629	1098561_Hudep2_CTCF_peak_1081	260	12.3326	28.9085
chr1	32469248	32469509	1098561_Hudep2_CTCF_peak_1082	772	19.9715	80.5453
chr1	32529003	32529353	1098561_Hudep2_CTCF_peak_1083	1027	27.8142	106.295
chr1	32538609	32538726	1098561_Hudep2_CTCF_peak_1084	26	4.0785	5.05902
chr1	32538805	32539114	1098561_Hudep2_CTCF_peak_1085	198	9.97589	22.6437
chr1	32575010	32575263	1098561_Hudep2_CTCF_peak_1086	1049	28.971	108.545
chr1	32593569	32593766	1098561_Hudep2_CTCF_peak_1087	93	5.55922	11.919
chr1	32599076	32599413	1098561_Hudep2_CTCF_peak_1088	369	15.6074	39.9351
chr1	32645208	32645365	1098561_Hudep2_CTCF_peak_1089	13	2.60644	3.6454
chr1	32645430	32645627	1098561_Hudep2_CTCF_peak_1090	28	3.01307	5.2663
chr1	32669078	32669195	1098561_Hudep2_CTCF_peak_1091	29	4.26779	5.33529
chr1	32681213	32681631	1098561_Hudep2_CTCF_peak_1092	745	13.8521	77.8719
chr1	32706091	32706326	1098561_Hudep2_CTCF_peak_1093	64	5.29681	9.00294
chr1	32713638	32714169	1098561_Hudep2_CTCF_peak_1094	1401	36.3877	144.208
chr1	32757468	32757674	1098561_Hudep2_CTCF_peak_1095	29	3.29038	5.31046
chr1	32782159	32782467	1098561_Hudep2_CTCF_peak_1096	370	15.4851	40.0328
chr1	32800725	32801348	1098561_Hudep2_CTCF_peak_1097	684	23.7108	71.7033
chr1	32816609	32817393	1098561_Hudep2_CTCF_peak_1098	807	22.4027	84.1539
chr1	32827638	32828149	1098561_Hudep2_CTCF_peak_1099	156	7.366	18.3673
chr1	32856527	32856857	1098561_Hudep2_CTCF_peak_1100	531	14.8786	56.2305
chr1	32866260	32866835	1098561_Hudep2_CTCF_peak_1101	1201	27.0875	123.884
chr1	32879545	32880036	1098561_Hudep2_CTCF_peak_1102	1650	29.4773	169.46
chr1	32913838	32914316	1098561_Hudep2_CTCF_peak_1103	1217	32.9846	125.563
chr1	32914684	32915055	1098561_Hudep2_CTCF_peak_1104	476	14.2787	50.6917
chr1	32936684	32937016	1098561_Hudep2_CTCF_peak_1105	469	18.4619	50.0089
chr1	32966317	32966612	1098561_Hudep2_CTCF_peak_1106	50	4.95998	7.56216
chr1	32985950	32986416	1098561_Hudep2_CTCF_peak_1107	2152	56.7054	220.542
chr1	33077835	33078004	1098561_Hudep2_CTCF_peak_1108	50	4.67071	7.53305
chr1	33085820	33085968	1098561_Hudep2_CTCF_peak_1109	74	6.17469	9.95683
chr1	33116697	33116862	1098561_Hudep2_CTCF_peak_1110	79	5.60919	10.4732
chr1	33168965	33169102	1098561_Hudep2_CTCF_peak_1111	21	3.95758	4.528
chr1	33177605	33178272	1098561_Hudep2_CTCF_peak_1112	2490	61.4196	255.078
chr1	33207004	33207424	1098561_Hudep2_CTCF_peak_1113	390	14.972	42.0281
chr1	33215448	33215633	1098561_Hudep2_CTCF_peak_1114	105	7.19365	13.1899
chr1	33238478	33238972	1098561_Hudep2_CTCF_peak_1115	1663	41.5384	170.712
chr1	33252575	33252834	1098561_Hudep2_CTCF_peak_1116	235	11.7241	26.365
chr1	33294064	33294227	1098561_Hudep2_CTCF_peak_1117	82	5.82048	10.848
chr1	33338219	33338623	1098561_Hudep2_CTCF_peak_1118	798	26.9336	83.158
chr1	33342078	33342637	1098561_Hudep2_CTCF_peak_1119	1223	36.6418	126.197
chr1	33352073	33352532	1098561_Hudep2_CTCF_peak_1120	912	29.4301	94.6936
chr1	33358490	33358885	1098561_Hudep2_CTCF_peak_1121	607	16.9218	63.8781
chr1	33399091	33399412	1098561_Hudep2_CTCF_peak_1122	800	20.3781	83.4031
chr1	33467021	33467141	1098561_Hudep2_CTCF_peak_1123	52	3.82633	7.73977
chr1	33472883	33473087	1098561_Hudep2_CTCF_peak_1124	92	5.73949	11.7967
chr1	33502472	33502721	1098561_Hudep2_CTCF_peak_1125	45	4.19156	7.05191
chr1	33520705	33521461	1098561_Hudep2_CTCF_peak_1126	1034	29.0684	106.993
chr1	33551935	33552352	1098561_Hudep2_CTCF_peak_1127	862	28.4623	89.6498
chr1	33560619	33561044	1098561_Hudep2_CTCF_peak_1128	868	16.7029	90.2224
chr1	33565345	33565513	1098561_Hudep2_CTCF_peak_1129	18	3.0964	4.14638
chr1	33577626	33577897	1098561_Hudep2_CTCF_peak_1130	527	15.4986	55.8824
chr1	33592758	33593350	1098561_Hudep2_CTCF_peak_1131	2012	45.7296	206.196
chr1	33603499	33603734	1098561_Hudep2_CTCF_peak_1132	198	9.97589	22.6437
chr1	33613524	33613814	1098561_Hudep2_CTCF_peak_1133	235	11.7241	26.365
chr1	33684333	33684557	1098561_Hudep2_CTCF_peak_1134	341	14.9602	37.1231
chr1	33722055	33722242	1098561_Hudep2_CTCF_peak_1135	55	5.25201	8.06384
chr1	33761014	33761474	1098561_Hudep2_CTCF_peak_1136	1557	39.3697	160.01
chr1	33764236	33764658	1098561_Hudep2_CTCF_peak_1137	1294	28.5107	133.305
chr1	33833305	33833758	1098561_Hudep2_CTCF_peak_1138	1808	49.5861	185.526
chr1	33896501	33896824	1098561_Hudep2_CTCF_peak_1139	383	15.931	41.3577
chr1	33921475	33921738	1098561_Hudep2_CTCF_peak_1140	637	22.7267	67.0008
chr1	33935973	33936546	1098561_Hudep2_CTCF_peak_1141	1730	46.3136	177.554
chr1	33937875	33938134	1098561_Hudep2_CTCF_peak_1142	34	4.12853	5.86499
chr1	33966225	33966380	1098561_Hudep2_CTCF_peak_1143	65	5.89922	9.03352
chr1	34078538	34078896	1098561_Hudep2_CTCF_peak_1144	863	28.5517	89.8068
chr1	34090558	34090853	1098561_Hudep2_CTCF_peak_1145	226	10.3635	25.4237
chr1	34098499	34099041	1098561_Hudep2_CTCF_peak_1146	1122	18.0345	115.913
chr1	34100433	34100769	1098561_Hudep2_CTCF_peak_1147	622	22.4031	65.4246
chr1	34106787	34107020	1098561_Hudep2_CTCF_peak_1148	383	15.8811	41.2706
chr1	34119960	34120183	1098561_Hudep2_CTCF_peak_1149	301	13.6658	32.9926
chr1	34201341	34201492	1098561_Hudep2_CTCF_peak_1150	86	6.29722	11.2084
chr1	34479640	34479940	1098561_Hudep2_CTCF_peak_1151	431	15.7852	46.1144
chr1	34579609	34579808	1098561_Hudep2_CTCF_peak_1152	226	10.3635	25.4237
chr1	34628745	34629047	1098561_Hudep2_CTCF_peak_1153	441	17.8727	47.1526
chr1	34864611	34864741	1098561_Hudep2_CTCF_peak_1154	46	4.9284	7.12581
chr1	34925870	34926168	1098561_Hudep2_CTCF_peak_1155	527	15.2953	55.8824
chr1	35012656	35012872	1098561_Hudep2_CTCF_peak_1156	86	6.29722	11.2084
chr1	35014893	35015190	1098561_Hudep2_CTCF_peak_1157	349	12.9609	37.8974
chr1	35063489	35063914	1098561_Hudep2_CTCF_peak_1158	1384	40.2015	142.458
chr1	35147098	35147578	1098561_Hudep2_CTCF_peak_1159	1083	30.1528	111.938
chr1	35161961	35162097	1098561_Hudep2_CTCF_peak_1160	82	6.08231	10.848
chr1	35208195	35208714	1098561_Hudep2_CTCF_peak_1161	1384	36.1167	142.471
chr1	35252038	35252457	1098561_Hudep2_CTCF_peak_1162	1268	33.8008	130.667
chr1	35253733	35253992	1098561_Hudep2_CTCF_peak_1163	168	8.73699	19.6141
chr1	35318085	35318810	1098561_Hudep2_CTCF_peak_1164	1764	27.4108	181.044
chr1	35325303	35325828	1098561_Hudep2_CTCF_peak_1165	1575	30.9585	161.867
chr1	35331732	35332390	1098561_Hudep2_CTCF_peak_1166	1583	43.5391	162.679
chr1	35362344	35362472	1098561_Hudep2_CTCF_peak_1167	74	6.22283	10.0327
chr1	35578370	35578536	1098561_Hudep2_CTCF_peak_1168	115	7.11048	14.2141
chr1	35625785	35625951	1098561_Hudep2_CTCF_peak_1169	170	9.21877	19.8156
chr1	35657510	35657942	1098561_Hudep2_CTCF_peak_1170	306	11.1544	33.5052
chr1	35658695	35659032	1098561_Hudep2_CTCF_peak_1171	105	6.83939	13.1909
chr1	35667722	35668087	1098561_Hudep2_CTCF_peak_1172	1114	22.3206	115.139
chr1	35686667	35686983	1098561_Hudep2_CTCF_peak_1173	572	20.1409	60.4168
chr1	35734151	35734320	1098561_Hudep2_CTCF_peak_1174	19	2.69881	4.24476
chr1	35764213	35764591	1098561_Hudep2_CTCF_peak_1175	600	19.8515	63.2351
chr1	35909750	35909944	1098561_Hudep2_CTCF_peak_1176	197	10.3971	22.5057
chr1	35916707	35916980	1098561_Hudep2_CTCF_peak_1177	933	17.6517	96.7926
chr1	35917907	35918028	1098561_Hudep2_CTCF_peak_1178	40	3.4197	6.46191
chr1	36010572	36011061	1098561_Hudep2_CTCF_peak_1179	1719	42.7796	176.409
chr1	36030157	36030659	1098561_Hudep2_CTCF_peak_1180	823	18.0917	85.7042
chr1	36034508	36034944	1098561_Hudep2_CTCF_peak_1181	1456	41.8195	149.799
chr1	36084987	36085124	1098561_Hudep2_CTCF_peak_1182	42	4.43874	6.71486
chr1	36111778	36111943	1098561_Hudep2_CTCF_peak_1183	110	7.14421	13.7126
chr1	36181032	36181422	1098561_Hudep2_CTCF_peak_1184	1493	41.3811	153.504
chr1	36192427	36192784	1098561_Hudep2_CTCF_peak_1185	1234	34.9006	127.3
chr1	36234916	36235177	1098561_Hudep2_CTCF_peak_1186	75	5.12954	10.0802
chr1	36236491	36236686	1098561_Hudep2_CTCF_peak_1187	23	2.87752	4.70182
chr1	36240210	36240622	1098561_Hudep2_CTCF_peak_1188	1294	28.5107	133.305
chr1	36323492	36323740	1098561_Hudep2_CTCF_peak_1189	338	8.50779	36.7912
chr1	36348439	36348950	1098561_Hudep2_CTCF_peak_1190	1787	43.7071	183.355
chr1	36365644	36365907	1098561_Hudep2_CTCF_peak_1191	251	11.7856	27.9599
chr1	36404618	36404796	1098561_Hudep2_CTCF_peak_1192	127	6.55274	15.4524
chr1	36554087	36554689	1098561_Hudep2_CTCF_peak_1193	1885	37.4697	193.291
chr1	36562700	36562879	1098561_Hudep2_CTCF_peak_1194	210	11.0769	23.8135
chr1	36565136	36565881	1098561_Hudep2_CTCF_peak_1195	969	15.0686	100.428
chr1	36600297	36600702	1098561_Hudep2_CTCF_peak_1196	888	25.4581	92.3015
chr1	36614856	36615536	1098561_Hudep2_CTCF_peak_1197	2392	52.2901	245.076
chr1	36626783	36627106	1098561_Hudep2_CTCF_peak_1198	54	4.10364	7.99138
chr1	36653724	36654195	1098561_Hudep2_CTCF_peak_1199	1915	47.354	196.337
chr1	36683322	36683515	1098561_Hudep2_CTCF_peak_1200	41	3.77833	6.60524
chr1	36690060	36690177	1098561_Hudep2_CTCF_peak_1201	41	3.77833	6.60524
chr1	36690427	36690696	1098561_Hudep2_CTCF_peak_1202	277	8.29924	30.6604
chr1	36751048	36751444	1098561_Hudep2_CTCF_peak_1203	1286	32.8608	132.562
chr1	36765433	36765873	1098561_Hudep2_CTCF_peak_1204	1210	35.8614	124.802
chr1	36808245	36808719	1098561_Hudep2_CTCF_peak_1205	1118	34.3766	115.565
chr1	36834532	36835092	1098561_Hudep2_CTCF_peak_1206	1461	39.6237	150.288
chr1	36835343	36835460	1098561_Hudep2_CTCF_peak_1207	32	3.98764	5.6378
chr1	36852221	36852379	1098561_Hudep2_CTCF_peak_1208	58	4.92572	8.36569
chr1	36866600	36866828	1098561_Hudep2_CTCF_peak_1209	237	8.33257	26.5338
chr1	36886337	36886856	1098561_Hudep2_CTCF_peak_1210	1818	39.6457	186.492
chr1	36912001	36912217	1098561_Hudep2_CTCF_peak_1211	197	7.51932	22.5515
chr1	36914323	36914507	1098561_Hudep2_CTCF_peak_1212	170	9.21877	19.8156
chr1	36929924	36930119	1098561_Hudep2_CTCF_peak_1213	56	4.34682	8.10824
chr1	36981904	36982305	1098561_Hudep2_CTCF_peak_1214	783	17.4411	81.6616
chr1	37019293	37019830	1098561_Hudep2_CTCF_peak_1215	502	11.8234	53.2903
chr1	37041652	37042024	1098561_Hudep2_CTCF_peak_1216	814	20.5814	84.84
chr1	37074903	37075251	1098561_Hudep2_CTCF_peak_1217	886	25.0385	92.0529
chr1	37116102	37116367	1098561_Hudep2_CTCF_peak_1218	916	28.1111	95.1049
chr1	37169274	37169724	1098561_Hudep2_CTCF_peak_1219	1124	25.8676	116.142
chr1	37197452	37197578	1098561_Hudep2_CTCF_peak_1220	95	6.87004	12.1125
chr1	37329823	37330110	1098561_Hudep2_CTCF_peak_1221	441	17.8727	47.1526
chr1	37562187	37562484	1098561_Hudep2_CTCF_peak_1222	248	12.0477	27.663
chr1	37642931	37643173	1098561_Hudep2_CTCF_peak_1223	202	9.82134	23.0554
chr1	37789337	37789731	1098561_Hudep2_CTCF_peak_1224	901	22.208	93.5696
chr1	37856923	37857049	1098561_Hudep2_CTCF_peak_1225	55	5.23557	8.03763
chr1	37899850	37900368	1098561_Hudep2_CTCF_peak_1226	1155	26.4776	119.227
chr1	37920371	37920895	1098561_Hudep2_CTCF_peak_1227	1751	43.1649	179.726
chr1	37924289	37924408	1098561_Hudep2_CTCF_peak_1228	26	3.85745	5.08049
chr1	37939375	37939554	1098561_Hudep2_CTCF_peak_1229	86	6.02613	11.2084
chr1	37952923	37953413	1098561_Hudep2_CTCF_peak_1230	901	22.0046	93.5696
chr1	37974901	37975067	1098561_Hudep2_CTCF_peak_1231	179	9.27916	20.7457
chr1	37979825	37980723	1098561_Hudep2_CTCF_peak_1232	1731	45.2323	177.644
chr1	38019823	38020038	1098561_Hudep2_CTCF_peak_1233	32	3.81801	5.70351
chr1	38027432	38027774	1098561_Hudep2_CTCF_peak_1234	398	11.2603	42.8421
chr1	38068585	38069124	1098561_Hudep2_CTCF_peak_1235	765	23.3756	79.8625
chr1	38087895	38088085	1098561_Hudep2_CTCF_peak_1236	100	6.86104	12.6818
chr1	38121035	38121157	1098561_Hudep2_CTCF_peak_1237	65	5.89922	9.03352
chr1	38148003	38148509	1098561_Hudep2_CTCF_peak_1238	1294	28.714	133.305
chr1	38155419	38155710	1098561_Hudep2_CTCF_peak_1239	40	3.4197	6.46191
chr1	38156076	38156404	1098561_Hudep2_CTCF_peak_1240	109	6.14612	13.5895
chr1	38157828	38158285	1098561_Hudep2_CTCF_peak_1241	1759	42.4773	180.463
chr1	38218426	38218566	1098561_Hudep2_CTCF_peak_1242	65	5.89922	9.03352
chr1	38231785	38231964	1098561_Hudep2_CTCF_peak_1243	65	5.57561	9.03352
chr1	38276766	38277110	1098561_Hudep2_CTCF_peak_1244	1170	26.6809	120.775
chr1	38325255	38326150	1098561_Hudep2_CTCF_peak_1245	1321	29.4699	136.121
chr1	38341654	38341798	1098561_Hudep2_CTCF_peak_1246	66	5.67645	9.16445
chr1	38356069	38356449	1098561_Hudep2_CTCF_peak_1247	967	27.2909	100.254
chr1	38384931	38385299	1098561_Hudep2_CTCF_peak_1248	627	15.1639	65.9538
chr1	38388632	38388774	1098561_Hudep2_CTCF_peak_1249	77	5.22756	10.2693
chr1	38401765	38401953	1098561_Hudep2_CTCF_peak_1250	178	7.03136	20.6283
chr1	38440741	38440972	1098561_Hudep2_CTCF_peak_1251	441	17.5491	47.1526
chr1	38455611	38456080	1098561_Hudep2_CTCF_peak_1252	1660	26.1909	170.488
chr1	38464934	38465068	1098561_Hudep2_CTCF_peak_1253	53	4.8522	7.81352
chr1	38470204	38470397	1098561_Hudep2_CTCF_peak_1254	73	5.55864	9.91325
chr1	38484605	38484888	1098561_Hudep2_CTCF_peak_1255	898	24.2847	93.2466
chr1	38492391	38492636	1098561_Hudep2_CTCF_peak_1256	413	10.4679	44.2974
chr1	38503327	38503684	1098561_Hudep2_CTCF_peak_1257	837	21.6192	87.113
chr1	38506259	38506462	1098561_Hudep2_CTCF_peak_1258	383	15.931	41.3577
chr1	38537617	38537822	1098561_Hudep2_CTCF_peak_1259	362	14.5066	39.1531
chr1	38618483	38618723	1098561_Hudep2_CTCF_peak_1260	105	7.15242	13.1663
chr1	38955520	38955804	1098561_Hudep2_CTCF_peak_1261	341	11.6356	37.0673
chr1	38966076	38966299	1098561_Hudep2_CTCF_peak_1262	143	8.70279	17.0153
chr1	38968608	38968746	1098561_Hudep2_CTCF_peak_1263	65	5.89922	9.03352
chr1	39052752	39053071	1098561_Hudep2_CTCF_peak_1264	981	31.1405	101.673
chr1	39074020	39074211	1098561_Hudep2_CTCF_peak_1265	333	12.9267	36.2418
chr1	39081499	39081658	1098561_Hudep2_CTCF_peak_1266	59	4.72292	8.44714
chr1	39281806	39281927	1098561_Hudep2_CTCF_peak_1267	50	4.89481	7.49129
chr1	39283721	39284302	1098561_Hudep2_CTCF_peak_1268	765	25.1018	79.9077
chr1	39300864	39301302	1098561_Hudep2_CTCF_peak_1269	972	18.0583	100.784
chr1	39311989	39312121	1098561_Hudep2_CTCF_peak_1270	70	5.35686	9.56173
chr1	39357564	39357682	1098561_Hudep2_CTCF_peak_1271	59	5.23206	8.44364
chr1	39429917	39430129	1098561_Hudep2_CTCF_peak_1272	457	17.0551	48.8193
chr1	39456730	39457108	1098561_Hudep2_CTCF_peak_1273	176	7.77263	20.3845
chr1	39554470	39554629	1098561_Hudep2_CTCF_peak_1274	137	8.038	16.4045
chr1	39558032	39558427	1098561_Hudep2_CTCF_peak_1275	872	27.8165	90.707
chr1	39564348	39564741	1098561_Hudep2_CTCF_peak_1276	1622	45.7028	166.552
chr1	39568174	39568589	1098561_Hudep2_CTCF_peak_1277	1185	26.8842	122.327
chr1	39595222	39595458	1098561_Hudep2_CTCF_peak_1278	252	12.1478	28.0515
chr1	39602410	39602577	1098561_Hudep2_CTCF_peak_1279	54	5.18742	7.96079
chr1	39649419	39649685	1098561_Hudep2_CTCF_peak_1280	514	15.092	54.5739
chr1	39650139	39650372	1098561_Hudep2_CTCF_peak_1281	426	14.9088	45.688
chr1	39657347	39657591	1098561_Hudep2_CTCF_peak_1282	458	16.5985	48.8845
chr1	39658125	39658525	1098561_Hudep2_CTCF_peak_1283	1015	32.1113	105.114
chr1	39724327	39724773	1098561_Hudep2_CTCF_peak_1284	1444	41.4343	148.539
chr1	39731976	39732278	1098561_Hudep2_CTCF_peak_1285	284	12.5244	31.2734
chr1	39820337	39820511	1098561_Hudep2_CTCF_peak_1286	28	3.01307	5.2663
chr1	39844060	39844236	1098561_Hudep2_CTCF_peak_1287	68	5.50415	9.35265
chr1	39853304	39853452	1098561_Hudep2_CTCF_peak_1288	95	6.87004	12.1125
chr1	39876504	39876968	1098561_Hudep2_CTCF_peak_1289	1491	42.6564	153.255
chr1	40004835	40005248	1098561_Hudep2_CTCF_peak_1290	1453	37.4721	149.441
chr1	40042277	40042887	1098561_Hudep2_CTCF_peak_1291	1155	26.2742	119.227
chr1	40071803	40072153	1098561_Hudep2_CTCF_peak_1292	1661	42.5402	170.58
chr1	40075305	40075614	1098561_Hudep2_CTCF_peak_1293	528	18.225	55.9602
chr1	40105545	40105804	1098561_Hudep2_CTCF_peak_1294	207	8.58589	23.5121
chr1	40119185	40119577	1098561_Hudep2_CTCF_peak_1295	1344	34.6223	138.385
chr1	40123675	40124109	1098561_Hudep2_CTCF_peak_1296	686	13.0388	71.8957
chr1	40138151	40138634	1098561_Hudep2_CTCF_peak_1297	468	11.2812	49.8693
chr1	40167467	40167895	1098561_Hudep2_CTCF_peak_1298	1274	24.5977	131.266
chr1	40177335	40177536	1098561_Hudep2_CTCF_peak_1299	108	5.40485	13.452
chr1	40185649	40186086	1098561_Hudep2_CTCF_peak_1300	1216	27.4941	125.444
chr1	40254835	40255036	1098561_Hudep2_CTCF_peak_1301	65	5.57561	9.03352
chr1	40264739	40265198	1098561_Hudep2_CTCF_peak_1302	1157	22.8086	119.492
chr1	40265312	40265831	1098561_Hudep2_CTCF_peak_1303	1338	37.2621	137.821
chr1	40282443	40282823	1098561_Hudep2_CTCF_peak_1304	1155	26.4776	119.227
chr1	40283053	40283213	1098561_Hudep2_CTCF_peak_1305	74	6.22283	10.0327
chr1	40292324	40292447	1098561_Hudep2_CTCF_peak_1306	37	4.60479	6.22185
chr1	40367642	40368324	1098561_Hudep2_CTCF_peak_1307	353	11.8389	38.2629
chr1	40385145	40385539	1098561_Hudep2_CTCF_peak_1308	862	28.4623	89.6498
chr1	40439081	40439561	1098561_Hudep2_CTCF_peak_1309	1678	34.6101	172.291
chr1	40484007	40484148	1098561_Hudep2_CTCF_peak_1310	91	6.66299	11.7728
chr1	40497910	40498295	1098561_Hudep2_CTCF_peak_1311	836	18.2543	87.0614
chr1	40524989	40525123	1098561_Hudep2_CTCF_peak_1312	42	4.39962	6.6833
chr1	40544197	40544598	1098561_Hudep2_CTCF_peak_1313	889	26.0865	92.4311
chr1	40550332	40550795	1098561_Hudep2_CTCF_peak_1314	932	28.4063	96.7528
chr1	40609653	40610055	1098561_Hudep2_CTCF_peak_1315	1178	29.2249	121.6
chr1	40618708	40619093	1098561_Hudep2_CTCF_peak_1316	881	16.974	91.528
chr1	40626897	40627085	1098561_Hudep2_CTCF_peak_1317	92	5.53617	11.7967
chr1	40648728	40649065	1098561_Hudep2_CTCF_peak_1318	390	13.0765	42.0071
chr1	40663409	40663615	1098561_Hudep2_CTCF_peak_1319	210	10.2591	23.8347
chr1	40723734	40723861	1098561_Hudep2_CTCF_peak_1320	53	4.8522	7.81352
chr1	40771217	40771498	1098561_Hudep2_CTCF_peak_1321	390	14.972	42.0281
chr1	40776696	40776941	1098561_Hudep2_CTCF_peak_1322	95	6.56831	12.1886
chr1	40780901	40781351	1098561_Hudep2_CTCF_peak_1323	1201	23.4592	123.88
chr1	40804335	40804773	1098561_Hudep2_CTCF_peak_1324	1413	23.48	145.429
chr1	40870412	40870954	1098561_Hudep2_CTCF_peak_1325	985	18.1939	102.123
chr1	40904135	40904374	1098561_Hudep2_CTCF_peak_1326	380	9.92576	41.0365
chr1	40915561	40915797	1098561_Hudep2_CTCF_peak_1327	59	4.5196	8.44714
chr1	40998552	40998869	1098561_Hudep2_CTCF_peak_1328	661	20.0221	69.3684
chr1	41057811	41058282	1098561_Hudep2_CTCF_peak_1329	644	20.9358	67.6886
chr1	41077871	41078417	1098561_Hudep2_CTCF_peak_1330	1787	43.9781	183.355
chr1	41090816	41091139	1098561_Hudep2_CTCF_peak_1331	874	25.8154	90.8399
chr1	41096211	41096625	1098561_Hudep2_CTCF_peak_1332	842	24.6726	87.5952
chr1	41115780	41115972	1098561_Hudep2_CTCF_peak_1333	209	10.5793	23.6886
chr1	41131475	41131833	1098561_Hudep2_CTCF_peak_1334	116	5.3173	14.3451
chr1	41134459	41134971	1098561_Hudep2_CTCF_peak_1335	1468	31.3571	150.927
chr1	41157448	41157579	1098561_Hudep2_CTCF_peak_1336	49	4.90241	7.4699
chr1	41157733	41157930	1098561_Hudep2_CTCF_peak_1337	67	4.92623	9.25272
chr1	41174865	41175012	1098561_Hudep2_CTCF_peak_1338	83	5.33286	10.9285
chr1	41235545	41235797	1098561_Hudep2_CTCF_peak_1339	272	10.0091	30.0967
chr1	41236456	41236674	1098561_Hudep2_CTCF_peak_1340	44	4.77987	6.89457
chr1	41239830	41240333	1098561_Hudep2_CTCF_peak_1341	853	23.6745	88.7869
chr1	41286170	41286383	1098561_Hudep2_CTCF_peak_1342	75	5.4127	10.12
chr1	41314263	41314565	1098561_Hudep2_CTCF_peak_1343	704	22.0202	73.7233
chr1	41315512	41316084	1098561_Hudep2_CTCF_peak_1344	1598	42.217	164.111
chr1	41321282	41321501	1098561_Hudep2_CTCF_peak_1345	147	8.19482	17.4005
chr1	41327904	41328141	1098561_Hudep2_CTCF_peak_1346	50	4.67071	7.53305
chr1	41328234	41328398	1098561_Hudep2_CTCF_peak_1347	57	5.08607	8.22914
chr1	41414552	41414946	1098561_Hudep2_CTCF_peak_1348	930	29.8461	96.5528
chr1	41418073	41418561	1098561_Hudep2_CTCF_peak_1349	1265	33.6769	130.43
chr1	41444873	41445098	1098561_Hudep2_CTCF_peak_1350	116	6.87083	14.3396
chr1	41445270	41445471	1098561_Hudep2_CTCF_peak_1351	58	4.92572	8.36569
chr1	41469390	41469748	1098561_Hudep2_CTCF_peak_1352	1086	21.9953	112.256
chr1	41489018	41489230	1098561_Hudep2_CTCF_peak_1353	75	5.12954	10.0802
chr1	41588844	41589055	1098561_Hudep2_CTCF_peak_1354	389	12.6522	41.9036
chr1	41623975	41624126	1098561_Hudep2_CTCF_peak_1355	146	7.16269	17.3804
chr1	41705961	41706209	1098561_Hudep2_CTCF_peak_1356	480	16.1263	51.0595
chr1	41728803	41728974	1098561_Hudep2_CTCF_peak_1357	142	6.2181	16.9306
chr1	41733764	41734258	1098561_Hudep2_CTCF_peak_1358	1525	38.9704	156.745
chr1	41748428	41748737	1098561_Hudep2_CTCF_peak_1359	734	21.7583	76.7443
chr1	41779382	41779671	1098561_Hudep2_CTCF_peak_1360	297	8.57033	32.6708
chr1	41788569	41788905	1098561_Hudep2_CTCF_peak_1361	1001	28.5263	103.721
chr1	41826733	41827097	1098561_Hudep2_CTCF_peak_1362	415	13.5037	44.5178
chr1	41882720	41883168	1098561_Hudep2_CTCF_peak_1363	1019	24.0378	105.482
chr1	41889061	41889342	1098561_Hudep2_CTCF_peak_1364	116	7.84086	14.2907
chr1	41898385	41898829	1098561_Hudep2_CTCF_peak_1365	1401	36.3877	144.208
chr1	41910043	41910199	1098561_Hudep2_CTCF_peak_1366	115	7.44761	14.225
chr1	41958036	41958274	1098561_Hudep2_CTCF_peak_1367	229	10.039	25.7399
chr1	41961338	41961471	1098561_Hudep2_CTCF_peak_1368	76	5.75505	10.2513
chr1	41961919	41962063	1098561_Hudep2_CTCF_peak_1369	46	4.9284	7.12581
chr1	41979141	41979356	1098561_Hudep2_CTCF_peak_1370	109	6.14612	13.5895
chr1	41981747	41982226	1098561_Hudep2_CTCF_peak_1371	1259	37.6126	129.779
chr1	42039739	42040228	1098561_Hudep2_CTCF_peak_1372	1366	39.8779	140.634
chr1	42044736	42044902	1098561_Hudep2_CTCF_peak_1373	115	7.11048	14.2141
chr1	42065715	42065876	1098561_Hudep2_CTCF_peak_1374	35	3.45303	5.94583
chr1	42277683	42277972	1098561_Hudep2_CTCF_peak_1375	299	12.5322	32.8458
chr1	42334338	42334486	1098561_Hudep2_CTCF_peak_1376	105	6.83939	13.1909
chr1	42501205	42501772	1098561_Hudep2_CTCF_peak_1377	337	13.3454	36.7173
chr1	42612565	42612923	1098561_Hudep2_CTCF_peak_1378	1232	33.1347	127.028
chr1	42638982	42639394	1098561_Hudep2_CTCF_peak_1379	1079	29.3856	111.601
chr1	42642605	42642947	1098561_Hudep2_CTCF_peak_1380	600	19.8515	63.2351
chr1	42780177	42780421	1098561_Hudep2_CTCF_peak_1381	271	11.4128	30.0193
chr1	42800916	42801181	1098561_Hudep2_CTCF_peak_1382	86	6.29722	11.2084
chr1	42809979	42810214	1098561_Hudep2_CTCF_peak_1383	759	25.6435	79.3074
chr1	42869767	42869900	1098561_Hudep2_CTCF_peak_1384	86	6.29722	11.2084
chr1	42923171	42923296	1098561_Hudep2_CTCF_peak_1385	40	4.49568	6.44894
chr1	42945331	42945520	1098561_Hudep2_CTCF_peak_1386	106	7.24472	13.3186
chr1	42970162	42970279	1098561_Hudep2_CTCF_peak_1387	29	4.26779	5.33529
chr1	42977266	42977636	1098561_Hudep2_CTCF_peak_1388	772	19.9715	80.5453
chr1	43043630	43044156	1098561_Hudep2_CTCF_peak_1389	1017	28.7973	105.354
chr1	43123854	43124086	1098561_Hudep2_CTCF_peak_1390	127	7.1115	15.4453
chr1	43148566	43148707	1098561_Hudep2_CTCF_peak_1391	39	4.23123	6.36912
chr1	43196812	43197080	1098561_Hudep2_CTCF_peak_1392	588	19.174	61.9571
chr1	43201854	43202184	1098561_Hudep2_CTCF_peak_1393	468	12.5615	49.8789
chr1	43212750	43213117	1098561_Hudep2_CTCF_peak_1394	261	9.80577	28.9709
chr1	43222605	43223058	1098561_Hudep2_CTCF_peak_1395	1108	33.7984	114.537
chr1	43224911	43225054	1098561_Hudep2_CTCF_peak_1396	17	2.80242	4.11731
chr1	43229961	43230227	1098561_Hudep2_CTCF_peak_1397	213	10.8608	24.1695
chr1	43231621	43231820	1098561_Hudep2_CTCF_peak_1398	206	9.55203	23.4527
chr1	43243518	43243940	1098561_Hudep2_CTCF_peak_1399	1170	26.6809	120.775
chr1	43282684	43282897	1098561_Hudep2_CTCF_peak_1400	28	3.7213	5.20272
chr1	43312081	43312497	1098561_Hudep2_CTCF_peak_1401	398	11.2603	42.8421
chr1	43326459	43326608	1098561_Hudep2_CTCF_peak_1402	92	5.53617	11.7967
chr1	43379087	43379472	1098561_Hudep2_CTCF_peak_1403	1758	44.6026	180.386
chr1	43388629	43388968	1098561_Hudep2_CTCF_peak_1404	983	22.4862	101.931
chr1	43389984	43390370	1098561_Hudep2_CTCF_peak_1405	217	8.99252	24.5802
chr1	43390444	43390582	1098561_Hudep2_CTCF_peak_1406	19	3.5716	4.31053
chr1	43396729	43397085	1098561_Hudep2_CTCF_peak_1407	630	20.6648	66.197
chr1	43424651	43424779	1098561_Hudep2_CTCF_peak_1408	43	4.48588	6.79269
chr1	43507413	43507542	1098561_Hudep2_CTCF_peak_1409	67	5.48396	9.31879
chr1	43539134	43539682	1098561_Hudep2_CTCF_peak_1410	1750	44.87	179.583
chr1	43540006	43540199	1098561_Hudep2_CTCF_peak_1411	113	7.29276	13.9643
chr1	43543080	43543202	1098561_Hudep2_CTCF_peak_1412	22	3.7462	4.57011
chr1	43609079	43609573	1098561_Hudep2_CTCF_peak_1413	560	20.0157	59.2253
chr1	43692866	43693330	1098561_Hudep2_CTCF_peak_1414	1426	32.4399	146.745
chr1	43703767	43704146	1098561_Hudep2_CTCF_peak_1415	1031	28.6001	106.708
chr1	43782668	43782828	1098561_Hudep2_CTCF_peak_1416	105	7.51725	13.1899
chr1	43823706	43824026	1098561_Hudep2_CTCF_peak_1417	631	20.4687	66.3384
chr1	43832838	43832970	1098561_Hudep2_CTCF_peak_1418	26	3.85745	5.08049
chr1	43833705	43834294	1098561_Hudep2_CTCF_peak_1419	470	18.5199	50.1095
chr1	43849241	43849430	1098561_Hudep2_CTCF_peak_1420	100	7.16136	12.6211
chr1	43880225	43880701	1098561_Hudep2_CTCF_peak_1421	1401	36.3877	144.208
chr1	43988547	43988722	1098561_Hudep2_CTCF_peak_1422	59	4.72292	8.44714
chr1	43994710	43995197	1098561_Hudep2_CTCF_peak_1423	1949	46.9601	199.847
chr1	43997160	43997277	1098561_Hudep2_CTCF_peak_1424	29	4.28119	5.3548
chr1	44020155	44020474	1098561_Hudep2_CTCF_peak_1425	913	29.5225	94.8575
chr1	44115566	44115704	1098561_Hudep2_CTCF_peak_1426	52	4.15365	7.72874
chr1	44119120	44119386	1098561_Hudep2_CTCF_peak_1427	423	15.1977	45.3861
chr1	44170581	44170875	1098561_Hudep2_CTCF_peak_1428	557	18.7672	58.8473
chr1	44229149	44229515	1098561_Hudep2_CTCF_peak_1429	1640	37.4587	168.393
chr1	44245002	44245215	1098561_Hudep2_CTCF_peak_1430	50	4.68223	7.52656
chr1	44376127	44376247	1098561_Hudep2_CTCF_peak_1431	111	6.86782	13.7868
chr1	44396154	44396456	1098561_Hudep2_CTCF_peak_1432	414	16.3034	44.4213
chr1	44399827	44400849	1098561_Hudep2_CTCF_peak_1433	814	20.5814	84.84
chr1	44411742	44412601	1098561_Hudep2_CTCF_peak_1434	1306	29.0555	134.526
chr1	44435635	44435793	1098561_Hudep2_CTCF_peak_1435	44	4.11297	6.9063
chr1	44440330	44440636	1098561_Hudep2_CTCF_peak_1436	111	4.79004	13.7817
chr1	44441882	44442067	1098561_Hudep2_CTCF_peak_1437	127	7.1115	15.4453
chr1	44444805	44444955	1098561_Hudep2_CTCF_peak_1438	22	3.77697	4.61565
chr1	44460427	44460860	1098561_Hudep2_CTCF_peak_1439	1421	39.8396	146.236
chr1	44468313	44468553	1098561_Hudep2_CTCF_peak_1440	42	4.39962	6.6833
chr1	44471309	44471770	1098561_Hudep2_CTCF_peak_1441	1847	44.0483	189.481
chr1	44495709	44495990	1098561_Hudep2_CTCF_peak_1442	72	5.22951	9.78644
chr1	44496396	44496679	1098561_Hudep2_CTCF_peak_1443	216	9.82478	24.4286
chr1	44501550	44502675	1098561_Hudep2_CTCF_peak_1444	1282	27.241	132.161
chr1	44513326	44513683	1098561_Hudep2_CTCF_peak_1445	1524	32.0373	156.68
chr1	44557945	44558238	1098561_Hudep2_CTCF_peak_1446	750	23.1045	78.3182
chr1	44634482	44634695	1098561_Hudep2_CTCF_peak_1447	314	14.313	34.3573
chr1	44636243	44636398	1098561_Hudep2_CTCF_peak_1448	65	5.57561	9.03352
chr1	44678973	44679165	1098561_Hudep2_CTCF_peak_1449	101	4.91067	12.7692
chr1	44683356	44683807	1098561_Hudep2_CTCF_peak_1450	1420	30.7472	146.078
chr1	44703756	44704193	1098561_Hudep2_CTCF_peak_1451	1294	37.2083	133.378
chr1	44759438	44759633	1098561_Hudep2_CTCF_peak_1452	163	8.43882	19.0752
chr1	44760451	44760687	1098561_Hudep2_CTCF_peak_1453	470	18.5199	50.1095
chr1	44783878	44784485	1098561_Hudep2_CTCF_peak_1454	969	27.9841	100.469
chr1	44827299	44827471	1098561_Hudep2_CTCF_peak_1455	95	6.87004	12.1125
chr1	44843892	44844243	1098561_Hudep2_CTCF_peak_1456	643	13.721	67.506
chr1	44889138	44889265	1098561_Hudep2_CTCF_peak_1457	45	4.34754	6.97982
chr1	45012467	45012639	1098561_Hudep2_CTCF_peak_1458	125	7.38156	15.2574
chr1	45037801	45038051	1098561_Hudep2_CTCF_peak_1459	800	20.3781	83.4031
chr1	45060754	45061237	1098561_Hudep2_CTCF_peak_1460	1638	45.8823	168.176
chr1	45073918	45074165	1098561_Hudep2_CTCF_peak_1461	227	8.16992	25.522
chr1	45075101	45075588	1098561_Hudep2_CTCF_peak_1462	998	31.4641	103.391
chr1	45102439	45102645	1098561_Hudep2_CTCF_peak_1463	108	5.40485	13.452
chr1	45103816	45103970	1098561_Hudep2_CTCF_peak_1464	104	6.4236	13.084
chr1	45118498	45118940	1098561_Hudep2_CTCF_peak_1465	1857	41.9362	190.448
chr1	45121199	45121500	1098561_Hudep2_CTCF_peak_1466	413	13.0588	44.3739
chr1	45140123	45140240	1098561_Hudep2_CTCF_peak_1467	42	4.19525	6.71486
chr1	45142878	45143177	1098561_Hudep2_CTCF_peak_1468	605	18.4035	63.7518
chr1	45173578	45173941	1098561_Hudep2_CTCF_peak_1469	1129	33.9753	116.652
chr1	45180674	45181099	1098561_Hudep2_CTCF_peak_1470	1216	27.2908	125.444
chr1	45187239	45187641	1098561_Hudep2_CTCF_peak_1471	116	5.15512	14.2748
chr1	45194916	45195334	1098561_Hudep2_CTCF_peak_1472	1124	25.8676	116.142
chr1	45196548	45197264	1098561_Hudep2_CTCF_peak_1473	1397	27.1251	143.812
chr1	45205407	45205539	1098561_Hudep2_CTCF_peak_1474	50	4.68223	7.52656
chr1	45241027	45241271	1098561_Hudep2_CTCF_peak_1475	52	3.82633	7.73977
chr1	45251623	45252245	1098561_Hudep2_CTCF_peak_1476	2067	53.0959	211.831
chr1	45259391	45259686	1098561_Hudep2_CTCF_peak_1477	1752	48.2916	179.796
chr1	45265247	45266224	1098561_Hudep2_CTCF_peak_1478	2091	55.2375	214.323
chr1	45285174	45285947	1098561_Hudep2_CTCF_peak_1479	67	3.4545	9.27005
chr1	45296763	45297016	1098561_Hudep2_CTCF_peak_1480	476	14.482	50.6917
chr1	45301529	45301938	1098561_Hudep2_CTCF_peak_1481	1243	32.7894	128.211
chr1	45373767	45373886	1098561_Hudep2_CTCF_peak_1482	30	3.70634	5.46828
chr1	45390777	45391028	1098561_Hudep2_CTCF_peak_1483	433	11.9109	46.3277
chr1	45466970	45467115	1098561_Hudep2_CTCF_peak_1484	86	6.29722	11.2084
chr1	45477638	45477784	1098561_Hudep2_CTCF_peak_1485	17	2.80242	4.11731
chr1	45480017	45480521	1098561_Hudep2_CTCF_peak_1486	1161	20.4981	119.874
chr1	45484106	45484705	1098561_Hudep2_CTCF_peak_1487	1115	30.6949	115.259
chr1	45765964	45766349	1098561_Hudep2_CTCF_peak_1488	1487	38.2853	152.949
chr1	45769366	45770038	1098561_Hudep2_CTCF_peak_1489	1663	41.5384	170.712
chr1	45792520	45792721	1098561_Hudep2_CTCF_peak_1490	66	5.67645	9.16445
chr1	45800264	45800464	1098561_Hudep2_CTCF_peak_1491	125	7.38156	15.2574
chr1	45805415	45805613	1098561_Hudep2_CTCF_peak_1492	42	4.63342	6.66551
chr1	45825397	45825833	1098561_Hudep2_CTCF_peak_1493	1243	32.5276	128.211
chr1	45841195	45841356	1098561_Hudep2_CTCF_peak_1494	53	4.8522	7.81352
chr1	45956704	45957047	1098561_Hudep2_CTCF_peak_1495	144	7.0967	17.1041
chr1	45957182	45957315	1098561_Hudep2_CTCF_peak_1496	13	2.60644	3.6454
chr1	45958797	45959121	1098561_Hudep2_CTCF_peak_1497	915	22.4113	95.0421
chr1	45965472	45965916	1098561_Hudep2_CTCF_peak_1498	133	7.10625	15.9982
chr1	45974154	45974295	1098561_Hudep2_CTCF_peak_1499	18	3.0964	4.14638
chr1	45978252	45978690	1098561_Hudep2_CTCF_peak_1500	1017	28.7973	105.354
chr1	45987379	45987903	1098561_Hudep2_CTCF_peak_1501	196	8.38257	22.4566
chr1	46035704	46036294	1098561_Hudep2_CTCF_peak_1502	1390	20.939	143.048
chr1	46039072	46039209	1098561_Hudep2_CTCF_peak_1503	64	5.50704	8.92166
chr1	46050002	46050193	1098561_Hudep2_CTCF_peak_1504	18	2.74198	4.1611
chr1	46109800	46109948	1098561_Hudep2_CTCF_peak_1505	30	3.50303	5.46828
chr1	46152393	46152533	1098561_Hudep2_CTCF_peak_1506	35	3.45303	5.94583
chr1	46152603	46152878	1098561_Hudep2_CTCF_peak_1507	30	3.70634	5.46828
chr1	46153000	46153133	1098561_Hudep2_CTCF_peak_1508	53	4.39876	7.82105
chr1	46154033	46154268	1098561_Hudep2_CTCF_peak_1509	65	4.09741	9.09299
chr1	46216306	46216656	1098561_Hudep2_CTCF_peak_1510	306	10.0589	33.5418
chr1	46279526	46279740	1098561_Hudep2_CTCF_peak_1511	65	5.57561	9.03352
chr1	46309323	46309566	1098561_Hudep2_CTCF_peak_1512	274	11.7189	30.322
chr1	46347208	46347568	1098561_Hudep2_CTCF_peak_1513	1083	30.1528	111.938
chr1	46501823	46501946	1098561_Hudep2_CTCF_peak_1514	64	5.50704	8.92166
chr1	46502683	46503144	1098561_Hudep2_CTCF_peak_1515	1970	49.9554	201.991
chr1	46598324	46598766	1098561_Hudep2_CTCF_peak_1516	83	5.33286	10.9285
chr1	46598914	46599043	1098561_Hudep2_CTCF_peak_1517	55	4.75901	8.07407
chr1	46645208	46645633	1098561_Hudep2_CTCF_peak_1518	1201	18.964	123.918
chr1	46645861	46646236	1098561_Hudep2_CTCF_peak_1519	451	13.8721	48.141
chr1	46663800	46664121	1098561_Hudep2_CTCF_peak_1520	179	8.523	20.6548
chr1	46689090	46689681	1098561_Hudep2_CTCF_peak_1521	1247	27.9007	128.577
chr1	46710626	46710964	1098561_Hudep2_CTCF_peak_1522	619	13.4499	65.0809
chr1	46713826	46714283	1098561_Hudep2_CTCF_peak_1523	184	6.53718	21.1635
chr1	46767748	46768017	1098561_Hudep2_CTCF_peak_1524	92	5.53617	11.7967
chr1	46768798	46769364	1098561_Hudep2_CTCF_peak_1525	86	4.50404	11.2515
chr1	46799209	46799522	1098561_Hudep2_CTCF_peak_1526	620	17.1251	65.2338
chr1	46806259	46806914	1098561_Hudep2_CTCF_peak_1527	844	25.3662	87.8493
chr1	46807794	46808033	1098561_Hudep2_CTCF_peak_1528	287	12.2611	31.578
chr1	46813381	46813498	1098561_Hudep2_CTCF_peak_1529	26	3.85745	5.08049
chr1	46813714	46814160	1098561_Hudep2_CTCF_peak_1530	2077	49.1288	212.849
chr1	46871971	46872331	1098561_Hudep2_CTCF_peak_1531	1960	52.8221	200.958
chr1	46877615	46877956	1098561_Hudep2_CTCF_peak_1532	185	10.0745	21.2719
chr1	46879210	46879645	1098561_Hudep2_CTCF_peak_1533	814	27.2572	84.8108
chr1	46903379	46903705	1098561_Hudep2_CTCF_peak_1534	210	10.7533	23.8135
chr1	46907980	46908678	1098561_Hudep2_CTCF_peak_1535	881	16.8384	91.528
chr1	46912409	46912906	1098561_Hudep2_CTCF_peak_1536	1178	29.2249	121.6
chr1	46943083	46943453	1098561_Hudep2_CTCF_peak_1537	1106	19.8204	114.345
chr1	46953445	46953761	1098561_Hudep2_CTCF_peak_1538	733	25.3156	76.6122
chr1	46993670	46994061	1098561_Hudep2_CTCF_peak_1539	1497	27.5254	153.942
chr1	46998488	46998875	1098561_Hudep2_CTCF_peak_1540	906	28.1749	94.1143
chr1	47000813	47001067	1098561_Hudep2_CTCF_peak_1541	444	12.0736	47.5043
chr1	47013651	47014089	1098561_Hudep2_CTCF_peak_1542	444	12.0736	47.5043
chr1	47022473	47022870	1098561_Hudep2_CTCF_peak_1543	261	12.695	28.9752
chr1	47088151	47088447	1098561_Hudep2_CTCF_peak_1544	646	21.5858	67.8945
chr1	47184786	47184956	1098561_Hudep2_CTCF_peak_1545	74	5.07624	9.97665
chr1	47190886	47191262	1098561_Hudep2_CTCF_peak_1546	1124	25.8676	116.142
chr1	47201508	47201720	1098561_Hudep2_CTCF_peak_1547	316	13.9436	34.547
chr1	47213438	47213660	1098561_Hudep2_CTCF_peak_1548	250	11.1768	27.847
chr1	47238369	47238526	1098561_Hudep2_CTCF_peak_1549	105	7.19365	13.1899
chr1	47341799	47342102	1098561_Hudep2_CTCF_peak_1550	138	8.48807	16.5574
chr1	47343946	47344149	1098561_Hudep2_CTCF_peak_1551	615	20.1226	64.7125
chr1	47400618	47400825	1098561_Hudep2_CTCF_peak_1552	109	6.14612	13.5895
chr1	47435040	47435195	1098561_Hudep2_CTCF_peak_1553	75	5.65619	10.12
chr1	47456811	47457007	1098561_Hudep2_CTCF_peak_1554	179	9.00808	20.7457
chr1	47467987	47468187	1098561_Hudep2_CTCF_peak_1555	127	8.1389	15.3716
chr1	47554974	47555318	1098561_Hudep2_CTCF_peak_1556	500	17.4117	53.105
chr1	47557164	47557461	1098561_Hudep2_CTCF_peak_1557	210	11.0769	23.8135
chr1	47609483	47609615	1098561_Hudep2_CTCF_peak_1558	65	5.57561	9.03352
chr1	47639559	47639813	1098561_Hudep2_CTCF_peak_1559	600	19.8515	63.2351
chr1	47640993	47641391	1098561_Hudep2_CTCF_peak_1560	1727	35.4234	177.298
chr1	47644804	47645221	1098561_Hudep2_CTCF_peak_1561	1777	36.2366	182.333
chr1	47658596	47658959	1098561_Hudep2_CTCF_peak_1562	1347	25.411	138.741
chr1	47698030	47698167	1098561_Hudep2_CTCF_peak_1563	59	4.5196	8.44714
chr1	47728516	47728864	1098561_Hudep2_CTCF_peak_1564	1086	21.9953	112.256
chr1	47780349	47780507	1098561_Hudep2_CTCF_peak_1565	43	4.46828	6.79657
chr1	47784265	47784424	1098561_Hudep2_CTCF_peak_1566	64	5.55843	8.97449
chr1	47799276	47799535	1098561_Hudep2_CTCF_peak_1567	168	8.38481	19.5992
chr1	47799949	47800162	1098561_Hudep2_CTCF_peak_1568	28	3.01307	5.2663
chr1	47805124	47805462	1098561_Hudep2_CTCF_peak_1569	312	12.8033	34.1251
chr1	47854408	47854873	1098561_Hudep2_CTCF_peak_1570	974	23.4278	100.98
chr1	47890112	47890370	1098561_Hudep2_CTCF_peak_1571	364	10.6097	39.4255
chr1	47897872	47898622	1098561_Hudep2_CTCF_peak_1572	1115	30.966	115.259
chr1	47902105	47902515	1098561_Hudep2_CTCF_peak_1573	1140	27.3722	117.71
chr1	47903094	47904022	1098561_Hudep2_CTCF_peak_1574	1564	44.2693	160.685
chr1	47915559	47915913	1098561_Hudep2_CTCF_peak_1575	301	13.6658	32.9926
chr1	47993432	47993635	1098561_Hudep2_CTCF_peak_1576	258	12.0807	28.6977
chr1	47995240	47995482	1098561_Hudep2_CTCF_peak_1577	292	11.346	32.1234
chr1	48015333	48015450	1098561_Hudep2_CTCF_peak_1578	46	4.9284	7.12581
chr1	48176049	48176548	1098561_Hudep2_CTCF_peak_1579	1321	36.6718	136.057
chr1	48191974	48192333	1098561_Hudep2_CTCF_peak_1580	1118	34.3766	115.565
chr1	48204199	48204589	1098561_Hudep2_CTCF_peak_1581	586	19.5804	61.765
chr1	48221134	48221496	1098561_Hudep2_CTCF_peak_1582	717	24.992	74.9925
chr1	48397172	48397383	1098561_Hudep2_CTCF_peak_1583	164	8.84322	19.1636
chr1	48413894	48414015	1098561_Hudep2_CTCF_peak_1584	60	5.61993	8.60156
chr1	48438835	48438994	1098561_Hudep2_CTCF_peak_1585	51	4.31629	7.66459
chr1	48463192	48463681	1098561_Hudep2_CTCF_peak_1586	1132	31.2371	116.927
chr1	48526905	48527232	1098561_Hudep2_CTCF_peak_1587	620	17.1251	65.2338
chr1	48559397	48559714	1098561_Hudep2_CTCF_peak_1588	630	20.6648	66.197
chr1	48575130	48575436	1098561_Hudep2_CTCF_peak_1589	933	17.6517	96.7926
chr1	48667751	48668172	1098561_Hudep2_CTCF_peak_1590	1001	28.5263	103.721
chr1	48669065	48669345	1098561_Hudep2_CTCF_peak_1591	272	10.2124	30.0967
chr1	48702597	48702865	1098561_Hudep2_CTCF_peak_1592	765	23.1015	79.8658
chr1	48937978	48938111	1098561_Hudep2_CTCF_peak_1593	13	3.31528	3.62443
chr1	48963789	48964448	1098561_Hudep2_CTCF_peak_1594	995	27.0572	103.094
chr1	48996418	48996788	1098561_Hudep2_CTCF_peak_1595	680	23.1922	71.3321
chr1	49038416	49038624	1098561_Hudep2_CTCF_peak_1596	197	10.4297	22.5611
chr1	49143019	49143320	1098561_Hudep2_CTCF_peak_1597	674	21.478	70.6925
chr1	49154143	49154306	1098561_Hudep2_CTCF_peak_1598	95	6.56831	12.1886
chr1	49162729	49163147	1098561_Hudep2_CTCF_peak_1599	516	13.3748	54.7104
chr1	49283225	49283530	1098561_Hudep2_CTCF_peak_1600	476	14.2787	50.6917
chr1	49336359	49336578	1098561_Hudep2_CTCF_peak_1601	142	6.2181	16.9306
chr1	49382306	49382554	1098561_Hudep2_CTCF_peak_1602	157	8.46591	18.4988
chr1	49502508	49502642	1098561_Hudep2_CTCF_peak_1603	79	6.2365	10.5592
chr1	50230862	50231028	1098561_Hudep2_CTCF_peak_1604	116	7.84086	14.2907
chr1	50546693	50547105	1098561_Hudep2_CTCF_peak_1605	235	11.7241	26.365
chr1	50571171	50571288	1098561_Hudep2_CTCF_peak_1606	21	3.95758	4.528
chr1	50737641	50737934	1098561_Hudep2_CTCF_peak_1607	653	23.374	68.5846
chr1	50798626	50799698	1098561_Hudep2_CTCF_peak_1608	1218	36.3584	125.691
chr1	50814357	50814780	1098561_Hudep2_CTCF_peak_1609	1086	21.9953	112.256
chr1	50834119	50834529	1098561_Hudep2_CTCF_peak_1610	633	17.3284	66.5958
chr1	50835598	50835765	1098561_Hudep2_CTCF_peak_1611	160	9.38572	18.784
chr1	50885116	50885256	1098561_Hudep2_CTCF_peak_1612	55	5.25201	8.06384
chr1	50904811	50904963	1098561_Hudep2_CTCF_peak_1613	42	4.39962	6.6833
chr1	51071239	51071495	1098561_Hudep2_CTCF_peak_1614	492	12.8868	52.2812
chr1	51086312	51086754	1098561_Hudep2_CTCF_peak_1615	677	22.1521	70.9421
chr1	51169775	51170052	1098561_Hudep2_CTCF_peak_1616	888	25.4581	92.3015
chr1	51201067	51201345	1098561_Hudep2_CTCF_peak_1617	557	18.7672	58.8473
chr1	51215744	51215950	1098561_Hudep2_CTCF_peak_1618	310	9.79644	33.8953
chr1	51240441	51240847	1098561_Hudep2_CTCF_peak_1619	941	24.0671	97.5912
chr1	51339131	51339502	1098561_Hudep2_CTCF_peak_1620	744	19.3616	77.7094
chr1	51395093	51395379	1098561_Hudep2_CTCF_peak_1621	444	12.0736	47.5043
chr1	51425682	51426258	1098561_Hudep2_CTCF_peak_1622	160	6.70606	18.7537
chr1	51433700	51434096	1098561_Hudep2_CTCF_peak_1623	320	9.95909	34.9842
chr1	51434233	51434353	1098561_Hudep2_CTCF_peak_1624	28	3.36911	5.21775
chr1	51434443	51434659	1098561_Hudep2_CTCF_peak_1625	46	4.03769	7.1268
chr1	51452444	51452631	1098561_Hudep2_CTCF_peak_1626	116	5.73015	14.2995
chr1	51510594	51510842	1098561_Hudep2_CTCF_peak_1627	571	19.0383	60.3024
chr1	51524429	51524769	1098561_Hudep2_CTCF_peak_1628	1293	35.1778	133.276
chr1	51554236	51554418	1098561_Hudep2_CTCF_peak_1629	149	5.99501	17.6571
chr1	51605263	51605467	1098561_Hudep2_CTCF_peak_1630	118	6.34943	14.5125
chr1	51655056	51655475	1098561_Hudep2_CTCF_peak_1631	993	15.2719	102.907
chr1	51657873	51658223	1098561_Hudep2_CTCF_peak_1632	904	19.3929	93.9175
chr1	51684375	51684519	1098561_Hudep2_CTCF_peak_1633	95	6.56203	12.1297
chr1	51762374	51762863	1098561_Hudep2_CTCF_peak_1634	1779	45.7295	182.491
chr1	51764919	51765194	1098561_Hudep2_CTCF_peak_1635	141	8.28427	16.8272
chr1	51779218	51779474	1098561_Hudep2_CTCF_peak_1636	76	5.75505	10.2513
chr1	51807638	51807886	1098561_Hudep2_CTCF_peak_1637	280	12.4659	30.9046
chr1	51810630	51810809	1098561_Hudep2_CTCF_peak_1638	94	6.53429	12.0825
chr1	52000705	52000999	1098561_Hudep2_CTCF_peak_1639	1015	24.8226	105.094
chr1	52035037	52035163	1098561_Hudep2_CTCF_peak_1640	116	7.13665	14.2599
chr1	52093353	52093688	1098561_Hudep2_CTCF_peak_1641	600	17.0379	63.2225
chr1	52130682	52130808	1098561_Hudep2_CTCF_peak_1642	26	3.85745	5.08049
chr1	52234701	52235029	1098561_Hudep2_CTCF_peak_1643	806	14.4329	83.9605
chr1	52344635	52344761	1098561_Hudep2_CTCF_peak_1644	46	4.03769	7.1268
chr1	52362491	52362965	1098561_Hudep2_CTCF_peak_1645	1353	34.1224	139.3
chr1	52391925	52392149	1098561_Hudep2_CTCF_peak_1646	600	21.1548	63.214
chr1	52402369	52402489	1098561_Hudep2_CTCF_peak_1647	76	5.75505	10.2513
chr1	52467954	52468374	1098561_Hudep2_CTCF_peak_1648	1823	44.5203	186.997
chr1	52537387	52537524	1098561_Hudep2_CTCF_peak_1649	45	4.82343	6.96248
chr1	52593135	52593467	1098561_Hudep2_CTCF_peak_1650	772	19.7682	80.5453
chr1	52607387	52608133	1098561_Hudep2_CTCF_peak_1651	1325	29.1206	136.476
chr1	52761912	52762242	1098561_Hudep2_CTCF_peak_1652	1011	27.5618	104.692
chr1	52796234	52796373	1098561_Hudep2_CTCF_peak_1653	104	7.4248	13.0427
chr1	52798661	52798778	1098561_Hudep2_CTCF_peak_1654	59	4.72292	8.44714
chr1	52831625	52831926	1098561_Hudep2_CTCF_peak_1655	52	3.82633	7.73977
chr1	52834001	52834252	1098561_Hudep2_CTCF_peak_1656	125	7.65265	15.2574
chr1	52870120	52870746	1098561_Hudep2_CTCF_peak_1657	489	16.8175	51.9838
chr1	53132095	53132302	1098561_Hudep2_CTCF_peak_1658	431	15.7852	46.1144
chr1	53151872	53152196	1098561_Hudep2_CTCF_peak_1659	1248	35.6578	128.688
chr1	53156170	53156412	1098561_Hudep2_CTCF_peak_1660	84	4.91689	11.0053
chr1	53166621	53166849	1098561_Hudep2_CTCF_peak_1661	536	16.992	56.7763
chr1	53213901	53214060	1098561_Hudep2_CTCF_peak_1662	84	4.91689	11.0053
chr1	53291557	53291913	1098561_Hudep2_CTCF_peak_1663	370	9.79021	39.964
chr1	53308220	53308918	1098561_Hudep2_CTCF_peak_1664	847	27.0287	88.1971
chr1	53370512	53370998	1098561_Hudep2_CTCF_peak_1665	463	14.0754	49.4125
chr1	53379342	53379510	1098561_Hudep2_CTCF_peak_1666	59	5.23206	8.44364
chr1	53387131	53387729	1098561_Hudep2_CTCF_peak_1667	744	19.3616	77.7094
chr1	53435827	53435993	1098561_Hudep2_CTCF_peak_1668	190	8.06211	21.7833
chr1	53603396	53603733	1098561_Hudep2_CTCF_peak_1669	457	16.7719	48.8193
chr1	53647671	53648132	1098561_Hudep2_CTCF_peak_1670	842	16.4318	87.6243
chr1	53651323	53651673	1098561_Hudep2_CTCF_peak_1671	520	18.0302	55.1789
chr1	53662299	53662485	1098561_Hudep2_CTCF_peak_1672	50	4.4573	7.53667
chr1	53704121	53704277	1098561_Hudep2_CTCF_peak_1673	44	4.11297	6.9063
chr1	53720863	53721010	1098561_Hudep2_CTCF_peak_1674	101	6.91441	12.724
chr1	53731785	53732033	1098561_Hudep2_CTCF_peak_1675	176	7.97595	20.3845
chr1	53743825	53744332	1098561_Hudep2_CTCF_peak_1676	1583	39.0734	162.677
chr1	53757354	53757521	1098561_Hudep2_CTCF_peak_1677	105	7.19365	13.1899
chr1	53787148	53787277	1098561_Hudep2_CTCF_peak_1678	59	4.72292	8.44714
chr1	53858945	53859399	1098561_Hudep2_CTCF_peak_1679	848	13.8487	88.2519
chr1	53910239	53910701	1098561_Hudep2_CTCF_peak_1680	548	12.3655	57.9373
chr1	53916017	53916213	1098561_Hudep2_CTCF_peak_1681	284	12.6813	31.284
chr1	53935830	53936024	1098561_Hudep2_CTCF_peak_1682	65	5.57561	9.03352
chr1	53939261	53939404	1098561_Hudep2_CTCF_peak_1683	59	4.72292	8.44714
chr1	53951136	53951526	1098561_Hudep2_CTCF_peak_1684	1524	43.4226	156.604
chr1	54059767	54060074	1098561_Hudep2_CTCF_peak_1685	530	20.1379	56.1336
chr1	54147865	54148036	1098561_Hudep2_CTCF_peak_1686	217	8.7892	24.5802
chr1	54154473	54154622	1098561_Hudep2_CTCF_peak_1687	76	5.75505	10.2513
chr1	54181206	54181449	1098561_Hudep2_CTCF_peak_1688	314	13.9894	34.3573
chr1	54220336	54220758	1098561_Hudep2_CTCF_peak_1689	800	24.9838	83.3975
chr1	54277347	54277517	1098561_Hudep2_CTCF_peak_1690	218	10.7403	24.6779
chr1	54304058	54304306	1098561_Hudep2_CTCF_peak_1691	156	7.366	18.3673
chr1	54326544	54326949	1098561_Hudep2_CTCF_peak_1692	973	20.3688	100.886
chr1	54344260	54344507	1098561_Hudep2_CTCF_peak_1693	690	20.5091	72.2891
chr1	54379370	54379567	1098561_Hudep2_CTCF_peak_1694	316	12.0517	34.5587
chr1	54411604	54411814	1098561_Hudep2_CTCF_peak_1695	59	5.21288	8.41215
chr1	54411986	54412341	1098561_Hudep2_CTCF_peak_1696	179	9.00808	20.7457
chr1	54414699	54415181	1098561_Hudep2_CTCF_peak_1697	697	23.2907	73.0151
chr1	54425324	54425745	1098561_Hudep2_CTCF_peak_1698	1135	26.3619	117.243
chr1	54457760	54458155	1098561_Hudep2_CTCF_peak_1699	696	24.365	72.8509
chr1	54535681	54536151	1098561_Hudep2_CTCF_peak_1700	1442	23.7511	148.333
chr1	54547336	54547729	1098561_Hudep2_CTCF_peak_1701	1030	25.0362	106.623
chr1	54572861	54573099	1098561_Hudep2_CTCF_peak_1702	177	9.62764	20.516
chr1	54587086	54587639	1098561_Hudep2_CTCF_peak_1703	1210	35.8614	124.802
chr1	54647439	54647688	1098561_Hudep2_CTCF_peak_1704	709	23.388	74.22
chr1	54678488	54678784	1098561_Hudep2_CTCF_peak_1705	95	6.85723	12.1297
chr1	54738678	54738852	1098561_Hudep2_CTCF_peak_1706	150	8.81168	17.7213
chr1	54739574	54739720	1098561_Hudep2_CTCF_peak_1707	37	4.59038	6.20011
chr1	54776668	54776982	1098561_Hudep2_CTCF_peak_1708	390	14.972	42.0281
chr1	54826066	54826392	1098561_Hudep2_CTCF_peak_1709	313	13.7606	34.2303
chr1	54841288	54841724	1098561_Hudep2_CTCF_peak_1710	716	18.7516	74.8959
chr1	54842863	54842991	1098561_Hudep2_CTCF_peak_1711	30	3.70634	5.46828
chr1	54871972	54872425	1098561_Hudep2_CTCF_peak_1712	61	5.3579	8.64936
chr1	54873359	54873528	1098561_Hudep2_CTCF_peak_1713	29	3.29038	5.31046
chr1	54891029	54891162	1098561_Hudep2_CTCF_peak_1714	84	6.54643	11.0596
chr1	54934466	54934657	1098561_Hudep2_CTCF_peak_1715	157	8.46591	18.4988
chr1	54953775	54954121	1098561_Hudep2_CTCF_peak_1716	179	9.00808	20.7457
chr1	54954919	54955463	1098561_Hudep2_CTCF_peak_1717	1505	35.1062	154.727
chr1	54965183	54965474	1098561_Hudep2_CTCF_peak_1718	377	14.4298	40.6853
chr1	54985483	54985664	1098561_Hudep2_CTCF_peak_1719	161	9.45889	18.9044
chr1	55007775	55008120	1098561_Hudep2_CTCF_peak_1720	150	8.81168	17.7213
chr1	55013433	55013890	1098561_Hudep2_CTCF_peak_1721	261	12.3713	28.9752
chr1	55137701	55138066	1098561_Hudep2_CTCF_peak_1722	1695	44.3468	173.949
chr1	55257535	55257968	1098561_Hudep2_CTCF_peak_1723	1225	34.0451	126.374
chr1	55266940	55267373	1098561_Hudep2_CTCF_peak_1724	383	15.931	41.3577
chr1	55276042	55276574	1098561_Hudep2_CTCF_peak_1725	1715	47.6444	175.993
chr1	55410743	55411181	1098561_Hudep2_CTCF_peak_1726	1294	38.5834	133.379
chr1	55416335	55416749	1098561_Hudep2_CTCF_peak_1727	1548	44.0848	159.066
chr1	55448427	55448546	1098561_Hudep2_CTCF_peak_1728	37	4.60479	6.22185
chr1	55461975	55462504	1098561_Hudep2_CTCF_peak_1729	1401	36.6588	144.208
chr1	55487665	55488123	1098561_Hudep2_CTCF_peak_1730	1356	29.5273	139.662
chr1	55501618	55501832	1098561_Hudep2_CTCF_peak_1731	176	7.77263	20.3845
chr1	55537184	55537531	1098561_Hudep2_CTCF_peak_1732	472	16.8696	50.2828
chr1	55606138	55606544	1098561_Hudep2_CTCF_peak_1733	1028	22.5818	106.407
chr1	55609416	55609705	1098561_Hudep2_CTCF_peak_1734	412	13.3803	44.2576
chr1	55630662	55630791	1098561_Hudep2_CTCF_peak_1735	51	3.51207	7.60524
chr1	55743046	55743610	1098561_Hudep2_CTCF_peak_1736	1258	21.5825	129.684
chr1	55750492	55750853	1098561_Hudep2_CTCF_peak_1737	1096	31.4699	113.263
chr1	55803811	55804084	1098561_Hudep2_CTCF_peak_1738	811	24.46	84.5318
chr1	55841338	55841692	1098561_Hudep2_CTCF_peak_1739	678	15.8145	71.1038
chr1	55844262	55844551	1098561_Hudep2_CTCF_peak_1740	616	20.7363	64.8752
chr1	55944517	55944733	1098561_Hudep2_CTCF_peak_1741	314	14.313	34.3573
chr1	55949275	55949473	1098561_Hudep2_CTCF_peak_1742	287	13.3422	31.6404
chr1	56167833	56168103	1098561_Hudep2_CTCF_peak_1743	504	13.0495	53.4925
chr1	56358962	56359145	1098561_Hudep2_CTCF_peak_1744	267	8.82053	29.6308
chr1	56598316	56598471	1098561_Hudep2_CTCF_peak_1745	65	5.89922	9.03352
chr1	56614275	56614442	1098561_Hudep2_CTCF_peak_1746	166	9.31936	19.3312
chr1	56874833	56875024	1098561_Hudep2_CTCF_peak_1747	127	8.16446	15.4135
chr1	57045352	57045559	1098561_Hudep2_CTCF_peak_1748	86	6.29722	11.2084
chr1	57050587	57051003	1098561_Hudep2_CTCF_peak_1749	969	27.713	100.469
chr1	57174966	57175278	1098561_Hudep2_CTCF_peak_1750	574	18.478	60.6216
chr1	57269310	57269537	1098561_Hudep2_CTCF_peak_1751	100	5.9428	12.6839
chr1	57286705	57287098	1098561_Hudep2_CTCF_peak_1752	1065	32.9786	110.132
chr1	57297533	57297950	1098561_Hudep2_CTCF_peak_1753	1511	43.1139	155.347
chr1	57434007	57434223	1098561_Hudep2_CTCF_peak_1754	147	8.19482	17.4005
chr1	57483464	57483675	1098561_Hudep2_CTCF_peak_1755	238	10.9057	26.6287
chr1	57538526	57538749	1098561_Hudep2_CTCF_peak_1756	219	10.2717	24.7729
chr1	57545532	57545752	1098561_Hudep2_CTCF_peak_1757	235	11.7241	26.365
chr1	57890246	57890457	1098561_Hudep2_CTCF_peak_1758	185	10.1061	21.3251
chr1	58236587	58236732	1098561_Hudep2_CTCF_peak_1759	59	4.5196	8.44714
chr1	58479050	58479192	1098561_Hudep2_CTCF_peak_1760	95	6.87004	12.1125
chr1	58501314	58501454	1098561_Hudep2_CTCF_peak_1761	41	3.77833	6.60524
chr1	58512941	58513297	1098561_Hudep2_CTCF_peak_1762	309	8.04307	33.833
chr1	58621058	58621331	1098561_Hudep2_CTCF_peak_1763	300	12.5783	32.9297
chr1	58628707	58629027	1098561_Hudep2_CTCF_peak_1764	575	21.1087	60.7426
chr1	58670080	58670197	1098561_Hudep2_CTCF_peak_1765	65	5.57561	9.03352
chr1	58717379	58717588	1098561_Hudep2_CTCF_peak_1766	210	11.0769	23.8135
chr1	58902859	58902976	1098561_Hudep2_CTCF_peak_1767	29	4.02937	5.34621
chr1	58981471	58981928	1098561_Hudep2_CTCF_peak_1768	1019	24.0378	105.482
chr1	59012226	59012870	1098561_Hudep2_CTCF_peak_1769	2009	46.9285	205.912
chr1	59118251	59118664	1098561_Hudep2_CTCF_peak_1770	1093	26.7112	113
chr1	59165709	59165983	1098561_Hudep2_CTCF_peak_1771	580	16.3118	61.1861
chr1	59205564	59205933	1098561_Hudep2_CTCF_peak_1772	1170	26.6809	120.775
chr1	59234864	59235315	1098561_Hudep2_CTCF_peak_1773	557	18.7672	58.8473
chr1	59247443	59247693	1098561_Hudep2_CTCF_peak_1774	254	12.257	28.2368
chr1	59248044	59248284	1098561_Hudep2_CTCF_peak_1775	251	12.0939	27.9599
chr1	59250859	59251047	1098561_Hudep2_CTCF_peak_1776	106	7.21369	13.2675
chr1	59281993	59282230	1098561_Hudep2_CTCF_peak_1777	61	5.37946	8.68447
chr1	59307268	59307457	1098561_Hudep2_CTCF_peak_1778	325	13.0744	35.4158
chr1	59542323	59542618	1098561_Hudep2_CTCF_peak_1779	115	7.11048	14.2141
chr1	59755894	59756133	1098561_Hudep2_CTCF_peak_1780	267	8.82053	29.6308
chr1	59762692	59762843	1098561_Hudep2_CTCF_peak_1781	13	3.04419	3.62443
chr1	60164878	60165257	1098561_Hudep2_CTCF_peak_1782	1050	29.6106	108.636
chr1	60183850	60184040	1098561_Hudep2_CTCF_peak_1783	142	8.27688	16.9273
chr1	60225010	60225494	1098561_Hudep2_CTCF_peak_1784	1715	47.6444	175.993
chr1	60245693	60245916	1098561_Hudep2_CTCF_peak_1785	248	12.0477	27.663
chr1	60280100	60280271	1098561_Hudep2_CTCF_peak_1786	55	5.25201	8.06384
chr1	60345243	60345640	1098561_Hudep2_CTCF_peak_1787	470	18.5199	50.1095
chr1	60368935	60369122	1098561_Hudep2_CTCF_peak_1788	377	12.4489	40.6812
chr1	60412963	60413359	1098561_Hudep2_CTCF_peak_1789	1204	36.2045	124.211
chr1	60436959	60437440	1098561_Hudep2_CTCF_peak_1790	1333	35.3034	137.286
chr1	60442451	60442857	1098561_Hudep2_CTCF_peak_1791	647	17.735	67.964
chr1	60622646	60622840	1098561_Hudep2_CTCF_peak_1792	217	8.99252	24.5802
chr1	60747078	60747347	1098561_Hudep2_CTCF_peak_1793	847	28.228	88.1353
chr1	60891244	60891495	1098561_Hudep2_CTCF_peak_1794	100	5.2422	12.6201
chr1	60980118	60980265	1098561_Hudep2_CTCF_peak_1795	50	4.94179	7.53305
chr1	61230928	61231262	1098561_Hudep2_CTCF_peak_1796	644	20.9358	67.6886
chr1	61314279	61314709	1098561_Hudep2_CTCF_peak_1797	779	24.4024	81.2687
chr1	61435793	61436019	1098561_Hudep2_CTCF_peak_1798	786	20.1748	81.9715
chr1	61444625	61444994	1098561_Hudep2_CTCF_peak_1799	745	13.8521	77.8719
chr1	61508593	61509156	1098561_Hudep2_CTCF_peak_1800	1362	36.5936	140.247
chr1	61515439	61516091	1098561_Hudep2_CTCF_peak_1801	1516	32.1703	155.807
chr1	61519572	61519743	1098561_Hudep2_CTCF_peak_1802	51	4.31629	7.66459
chr1	61545648	61545886	1098561_Hudep2_CTCF_peak_1803	207	8.58589	23.5121
chr1	61582116	61582234	1098561_Hudep2_CTCF_peak_1804	23	2.87752	4.70182
chr1	61618533	61618650	1098561_Hudep2_CTCF_peak_1805	30	3.70634	5.46828
chr1	61803946	61804202	1098561_Hudep2_CTCF_peak_1806	471	17.3382	50.2376
chr1	61901736	61901937	1098561_Hudep2_CTCF_peak_1807	131	7.65332	15.8478
chr1	61918910	61919442	1098561_Hudep2_CTCF_peak_1808	1146	32.6118	118.339
chr1	62054329	62054668	1098561_Hudep2_CTCF_peak_1809	1034	24.4444	106.992
chr1	62107419	62107760	1098561_Hudep2_CTCF_peak_1810	599	20.8494	63.1149
chr1	62124856	62125063	1098561_Hudep2_CTCF_peak_1811	284	12.5244	31.2734
chr1	62317777	62318159	1098561_Hudep2_CTCF_peak_1812	1004	23.8345	103.977
chr1	62319346	62319594	1098561_Hudep2_CTCF_peak_1813	350	13.8876	38.0296
chr1	62387204	62387334	1098561_Hudep2_CTCF_peak_1814	21	3.95758	4.528
chr1	62416132	62416389	1098561_Hudep2_CTCF_peak_1815	115	7.11048	14.2141
chr1	62536131	62536442	1098561_Hudep2_CTCF_peak_1816	527	15.2953	55.8824
chr1	62548288	62548769	1098561_Hudep2_CTCF_peak_1817	704	16.3025	73.7118
chr1	62596789	62597157	1098561_Hudep2_CTCF_peak_1818	847	27.9044	88.1353
chr1	62601406	62601702	1098561_Hudep2_CTCF_peak_1819	455	18.1963	48.6263
chr1	62609899	62610273	1098561_Hudep2_CTCF_peak_1820	545	20.4615	57.6616
chr1	62641287	62641625	1098561_Hudep2_CTCF_peak_1821	619	13.4499	65.0809
chr1	62759985	62760128	1098561_Hudep2_CTCF_peak_1822	67	5.48396	9.31879
chr1	62857103	62857499	1098561_Hudep2_CTCF_peak_1823	830	27.5808	86.4699
chr1	62873055	62873497	1098561_Hudep2_CTCF_peak_1824	1295	37.9057	133.406
chr1	62900043	62900215	1098561_Hudep2_CTCF_peak_1825	152	8.1463	17.927
chr1	62902108	62902262	1098561_Hudep2_CTCF_peak_1826	67	4.92623	9.25272
chr1	62973906	62974190	1098561_Hudep2_CTCF_peak_1827	749	20.7591	78.2372
chr1	62996267	62996465	1098561_Hudep2_CTCF_peak_1828	53	5.16204	7.88377
chr1	63198167	63198303	1098561_Hudep2_CTCF_peak_1829	87	6.4028	11.3427
chr1	63212204	63212584	1098561_Hudep2_CTCF_peak_1830	1362	36.5936	140.247
chr1	63250166	63250284	1098561_Hudep2_CTCF_peak_1831	49	4.88352	7.43955
chr1	63307334	63307640	1098561_Hudep2_CTCF_peak_1832	622	16.4001	65.4066
chr1	63372067	63372518	1098561_Hudep2_CTCF_peak_1833	390	14.972	42.0281
chr1	63377729	63378089	1098561_Hudep2_CTCF_peak_1834	630	20.6648	66.197
chr1	63428850	63429177	1098561_Hudep2_CTCF_peak_1835	429	16.2056	46.0099
chr1	63470664	63470811	1098561_Hudep2_CTCF_peak_1836	67	5.48396	9.31879
chr1	63529144	63529322	1098561_Hudep2_CTCF_peak_1837	92	5.07954	11.8043
chr1	63553780	63553907	1098561_Hudep2_CTCF_peak_1838	68	5.7996	9.36164
chr1	63614714	63615044	1098561_Hudep2_CTCF_peak_1839	514	17.9539	54.5285
chr1	63655542	63655703	1098561_Hudep2_CTCF_peak_1840	54	4.10364	7.99138
chr1	63782548	63782977	1098561_Hudep2_CTCF_peak_1841	916	28.1111	95.1049
chr1	63793218	63793585	1098561_Hudep2_CTCF_peak_1842	674	18.1417	70.7189
chr1	63828368	63828512	1098561_Hudep2_CTCF_peak_1843	125	7.38156	15.2574
chr1	63833213	63833371	1098561_Hudep2_CTCF_peak_1844	57	5.38126	8.22914
chr1	63907311	63907632	1098561_Hudep2_CTCF_peak_1845	770	17.2784	80.3239
chr1	63920032	63920238	1098561_Hudep2_CTCF_peak_1846	147	8.19291	17.3971
chr1	64003645	64003955	1098561_Hudep2_CTCF_peak_1847	653	21.6555	68.5453
chr1	64023139	64023330	1098561_Hudep2_CTCF_peak_1848	200	8.54275	22.7879
chr1	64040939	64041325	1098561_Hudep2_CTCF_peak_1849	489	14.6853	51.9784
chr1	64081490	64081952	1098561_Hudep2_CTCF_peak_1850	796	17.7664	83.0042
chr1	64140156	64140359	1098561_Hudep2_CTCF_peak_1851	197	7.51932	22.5515
chr1	64157645	64157897	1098561_Hudep2_CTCF_peak_1852	516	13.2121	54.7104
chr1	64239438	64239717	1098561_Hudep2_CTCF_peak_1853	169	6.86871	19.6848
chr1	64383673	64383798	1098561_Hudep2_CTCF_peak_1854	28	3.01307	5.2663
chr1	64602780	64603114	1098561_Hudep2_CTCF_peak_1855	730	16.6278	76.3411
chr1	64712016	64712354	1098561_Hudep2_CTCF_peak_1856	959	23.0212	99.4882
chr1	64734785	64735151	1098561_Hudep2_CTCF_peak_1857	1362	36.8768	140.247
chr1	64862643	64862760	1098561_Hudep2_CTCF_peak_1858	54	5.20444	7.95084
chr1	64952857	64953025	1098561_Hudep2_CTCF_peak_1859	292	10.5087	32.1443
chr1	65019068	65019274	1098561_Hudep2_CTCF_peak_1860	186	8.17926	21.4139
chr1	65045613	65045776	1098561_Hudep2_CTCF_peak_1861	118	6.92312	14.5394
chr1	65050270	65050457	1098561_Hudep2_CTCF_peak_1862	262	11.4479	29.0782
chr1	65129493	65129648	1098561_Hudep2_CTCF_peak_1863	86	6.29722	11.2084
chr1	65141488	65141801	1098561_Hudep2_CTCF_peak_1864	477	16.207	50.8126
chr1	65152480	65152799	1098561_Hudep2_CTCF_peak_1865	998	23.3144	103.397
chr1	65210113	65210741	1098561_Hudep2_CTCF_peak_1866	572	18.8412	60.3749
chr1	65289869	65290301	1098561_Hudep2_CTCF_peak_1867	1403	34.8794	144.395
chr1	65435390	65435549	1098561_Hudep2_CTCF_peak_1868	67	5.48396	9.31879
chr1	65486604	65486732	1098561_Hudep2_CTCF_peak_1869	62	5.44521	8.79131
chr1	65507231	65507423	1098561_Hudep2_CTCF_peak_1870	142	7.91515	16.9062
chr1	65525632	65525951	1098561_Hudep2_CTCF_peak_1871	678	15.8145	71.1038
chr1	65528828	65529003	1098561_Hudep2_CTCF_peak_1872	149	5.99501	17.6571
chr1	65541089	65541462	1098561_Hudep2_CTCF_peak_1873	1155	26.2742	119.227
chr1	65614315	65614450	1098561_Hudep2_CTCF_peak_1874	37	4.60479	6.22185
chr1	65657590	65657724	1098561_Hudep2_CTCF_peak_1875	59	5.21288	8.41215
chr1	65674957	65675393	1098561_Hudep2_CTCF_peak_1876	934	26.1428	96.9391
chr1	65681278	65681662	1098561_Hudep2_CTCF_peak_1877	973	20.2061	100.886
chr1	65701464	65701965	1098561_Hudep2_CTCF_peak_1878	1455	32.6734	149.603
chr1	65720008	65720432	1098561_Hudep2_CTCF_peak_1879	143	7.33379	17.0043
chr1	65731304	65731563	1098561_Hudep2_CTCF_peak_1880	200	8.9935	22.8449
chr1	65731791	65731918	1098561_Hudep2_CTCF_peak_1881	43	4.25486	6.81894
chr1	65758725	65758909	1098561_Hudep2_CTCF_peak_1882	86	5.74096	11.2354
chr1	65763551	65763745	1098561_Hudep2_CTCF_peak_1883	35	3.95176	5.9324
chr1	65775034	65775358	1098561_Hudep2_CTCF_peak_1884	144	8.03624	17.121
chr1	65777542	65777694	1098561_Hudep2_CTCF_peak_1885	76	4.09296	10.202
chr1	65783591	65783716	1098561_Hudep2_CTCF_peak_1886	33	3.67965	5.79369
chr1	65896814	65897167	1098561_Hudep2_CTCF_peak_1887	628	12.3417	66.038
chr1	65899997	65900176	1098561_Hudep2_CTCF_peak_1888	30	3.70634	5.46828
chr1	65925091	65925369	1098561_Hudep2_CTCF_peak_1889	501	17.4758	53.2249
chr1	65993814	65994244	1098561_Hudep2_CTCF_peak_1890	304	11.5812	33.3357
chr1	66043012	66043247	1098561_Hudep2_CTCF_peak_1891	41	3.77833	6.60524
chr1	66069242	66069423	1098561_Hudep2_CTCF_peak_1892	35	4.19297	5.96827
chr1	66153299	66153731	1098561_Hudep2_CTCF_peak_1893	1535	33.5788	157.742
chr1	66162523	66162698	1098561_Hudep2_CTCF_peak_1894	222	10.5422	25.0405
chr1	66183624	66183766	1098561_Hudep2_CTCF_peak_1895	179	9.00808	20.7457
chr1	66414613	66414884	1098561_Hudep2_CTCF_peak_1896	82	5.82048	10.848
chr1	66424440	66424950	1098561_Hudep2_CTCF_peak_1897	962	29.7549	99.7768
chr1	66705604	66705809	1098561_Hudep2_CTCF_peak_1898	50	4.67071	7.53305
chr1	66708345	66708754	1098561_Hudep2_CTCF_peak_1899	1388	30.1372	142.863
chr1	66719069	66719316	1098561_Hudep2_CTCF_peak_1900	543	19.2553	57.4321
chr1	66912142	66912443	1098561_Hudep2_CTCF_peak_1901	1095	29.9092	113.241
chr1	66969564	66969904	1098561_Hudep2_CTCF_peak_1902	646	21.3026	67.8945
chr1	67073260	67073428	1098561_Hudep2_CTCF_peak_1903	86	6.02613	11.2084
chr1	67191736	67192091	1098561_Hudep2_CTCF_peak_1904	1265	33.948	130.43
chr1	67199161	67199392	1098561_Hudep2_CTCF_peak_1905	59	5.21288	8.41215
chr1	67230680	67231025	1098561_Hudep2_CTCF_peak_1906	1206	26.0999	124.453
chr1	67342503	67342640	1098561_Hudep2_CTCF_peak_1907	108	6.641	13.4801
chr1	67395636	67396007	1098561_Hudep2_CTCF_peak_1908	291	10.1238	32.0106
chr1	67461728	67462113	1098561_Hudep2_CTCF_peak_1909	1029	24.7043	106.505
chr1	67610419	67610727	1098561_Hudep2_CTCF_peak_1910	227	8.00727	25.522
chr1	67614692	67615235	1098561_Hudep2_CTCF_peak_1911	1463	36.9788	150.438
chr1	67677288	67677613	1098561_Hudep2_CTCF_peak_1912	500	17.4117	53.105
chr1	67678893	67679171	1098561_Hudep2_CTCF_peak_1913	267	8.82053	29.6308
chr1	67680155	67680343	1098561_Hudep2_CTCF_peak_1914	295	10.619	32.3801
chr1	67699726	67700017	1098561_Hudep2_CTCF_peak_1915	468	12.5615	49.8789
chr1	67727489	67727635	1098561_Hudep2_CTCF_peak_1916	35	3.45303	5.94583
chr1	67813448	67813668	1098561_Hudep2_CTCF_peak_1917	437	15.45	46.7298
chr1	67955472	67955615	1098561_Hudep2_CTCF_peak_1918	116	5.73015	14.2995
chr1	67966013	67966513	1098561_Hudep2_CTCF_peak_1919	1857	42.1797	190.448
chr1	67989978	67990130	1098561_Hudep2_CTCF_peak_1920	67	5.48396	9.31879
chr1	67998086	67998486	1098561_Hudep2_CTCF_peak_1921	704	22.0202	73.7233
chr1	68001098	68001470	1098561_Hudep2_CTCF_peak_1922	1065	31.3583	110.13
chr1	68027289	68027714	1098561_Hudep2_CTCF_peak_1923	1303	33.1131	134.24
chr1	68166634	68166782	1098561_Hudep2_CTCF_peak_1924	137	6.75606	16.4086
chr1	68225838	68226444	1098561_Hudep2_CTCF_peak_1925	1086	21.8327	112.256
chr1	68231833	68232101	1098561_Hudep2_CTCF_peak_1926	1167	31.8962	120.499
chr1	68315763	68316104	1098561_Hudep2_CTCF_peak_1927	320	9.95909	34.9842
chr1	68319399	68319661	1098561_Hudep2_CTCF_peak_1928	297	8.57033	32.6708
chr1	68577655	68577788	1098561_Hudep2_CTCF_peak_1929	115	7.44761	14.225
chr1	68582351	68582732	1098561_Hudep2_CTCF_peak_1930	1158	28.4958	119.61
chr1	68585823	68586169	1098561_Hudep2_CTCF_peak_1931	704	14.5342	73.6595
chr1	68628520	68628758	1098561_Hudep2_CTCF_peak_1932	138	8.48807	16.5574
chr1	68786885	68787063	1098561_Hudep2_CTCF_peak_1933	289	13.0188	31.8741
chr1	68808431	68808830	1098561_Hudep2_CTCF_peak_1934	1299	34.4901	133.85
chr1	68811933	68812179	1098561_Hudep2_CTCF_peak_1935	328	14.6366	35.7343
chr1	68908750	68909106	1098561_Hudep2_CTCF_peak_1936	426	13.4654	45.6216
chr1	68936143	68936407	1098561_Hudep2_CTCF_peak_1937	310	9.79644	33.8953
chr1	68962663	68962798	1098561_Hudep2_CTCF_peak_1938	42	4.39962	6.6833
chr1	68962903	68963054	1098561_Hudep2_CTCF_peak_1939	79	5.89154	10.4841
chr1	69065797	69066136	1098561_Hudep2_CTCF_peak_1940	704	22.0202	73.7233
chr1	69248715	69248850	1098561_Hudep2_CTCF_peak_1941	84	6.54643	11.0596
chr1	69257639	69257777	1098561_Hudep2_CTCF_peak_1942	65	5.89922	9.03352
chr1	69285229	69285404	1098561_Hudep2_CTCF_peak_1943	92	5.73949	11.7967
chr1	69538953	69539137	1098561_Hudep2_CTCF_peak_1944	115	7.11048	14.2141
chr1	69640955	69641077	1098561_Hudep2_CTCF_peak_1945	35	3.45303	5.94583
chr1	69771322	69771643	1098561_Hudep2_CTCF_peak_1946	637	22.7267	67.0008
chr1	69843188	69843473	1098561_Hudep2_CTCF_peak_1947	413	14.6653	44.3666
chr1	69925018	69925155	1098561_Hudep2_CTCF_peak_1948	127	6.55274	15.4524
chr1	70032948	70033095	1098561_Hudep2_CTCF_peak_1949	50	4.94179	7.53305
chr1	70109432	70109583	1098561_Hudep2_CTCF_peak_1950	100	5.9428	12.6839
chr1	70163152	70163312	1098561_Hudep2_CTCF_peak_1951	70	5.35686	9.56173
chr1	70166525	70166757	1098561_Hudep2_CTCF_peak_1952	500	17.4117	53.105
chr1	70203256	70203632	1098561_Hudep2_CTCF_peak_1953	1201	27.0875	123.884
chr1	70578617	70578803	1098561_Hudep2_CTCF_peak_1954	94	4.77513	12.0029
chr1	70598590	70598934	1098561_Hudep2_CTCF_peak_1955	1396	33.901	143.634
chr1	70662141	70662261	1098561_Hudep2_CTCF_peak_1956	59	5.21288	8.41215
chr1	70671258	70671479	1098561_Hudep2_CTCF_peak_1957	45	4.34754	6.97982
chr1	70780488	70780800	1098561_Hudep2_CTCF_peak_1958	81	6.34914	10.7416
chr1	70790501	70790653	1098561_Hudep2_CTCF_peak_1959	126	7.68081	15.3055
chr1	70820055	70820216	1098561_Hudep2_CTCF_peak_1960	107	6.6185	13.342
chr1	70876696	70877049	1098561_Hudep2_CTCF_peak_1961	34	4.12757	5.86344
chr1	70953584	70953902	1098561_Hudep2_CTCF_peak_1962	1155	26.2742	119.227
chr1	70975762	70976123	1098561_Hudep2_CTCF_peak_1963	1266	35.6348	130.512
chr1	70994498	70994718	1098561_Hudep2_CTCF_peak_1964	469	14.3443	49.9963
chr1	71151059	71151333	1098561_Hudep2_CTCF_peak_1965	1052	27.1077	108.811
chr1	71210870	71211100	1098561_Hudep2_CTCF_peak_1966	188	7.35667	21.584
chr1	71361979	71362179	1098561_Hudep2_CTCF_peak_1967	168	8.70103	19.5495
chr1	71431730	71431999	1098561_Hudep2_CTCF_peak_1968	274	11.99	30.322
chr1	71444375	71444555	1098561_Hudep2_CTCF_peak_1969	105	7.17112	13.1525
chr1	71515698	71516058	1098561_Hudep2_CTCF_peak_1970	1246	28.8804	128.492
chr1	71546710	71547306	1098561_Hudep2_CTCF_peak_1971	1455	34.4004	149.661
chr1	71559689	71559921	1098561_Hudep2_CTCF_peak_1972	304	12.3663	33.3177
chr1	71662473	71662673	1098561_Hudep2_CTCF_peak_1973	270	12.3278	29.8915
chr1	71809786	71810019	1098561_Hudep2_CTCF_peak_1974	185	10.1061	21.3251
chr1	71987438	71987656	1098561_Hudep2_CTCF_peak_1975	749	25.6392	78.2387
chr1	72053771	72053914	1098561_Hudep2_CTCF_peak_1976	54	4.10364	7.99138
chr1	72059269	72059420	1098561_Hudep2_CTCF_peak_1977	118	6.34943	14.5125
chr1	72503501	72503792	1098561_Hudep2_CTCF_peak_1978	528	18.4709	55.9964
chr1	72652530	72652664	1098561_Hudep2_CTCF_peak_1979	73	6.1463	9.91203
chr1	72748459	72748580	1098561_Hudep2_CTCF_peak_1980	116	7.84086	14.2907
chr1	73088973	73089148	1098561_Hudep2_CTCF_peak_1981	242	11.5803	27.0802
chr1	74140738	74140916	1098561_Hudep2_CTCF_peak_1982	214	10.0924	24.2325
chr1	74305686	74305944	1098561_Hudep2_CTCF_peak_1983	381	14.461	41.0863
chr1	74464081	74464387	1098561_Hudep2_CTCF_peak_1984	343	14.5602	37.2674
chr1	74934764	74935072	1098561_Hudep2_CTCF_peak_1985	474	17.7098	50.5212
chr1	74969793	74970216	1098561_Hudep2_CTCF_peak_1986	527	15.4986	55.8824
chr1	75155518	75155860	1098561_Hudep2_CTCF_peak_1987	1117	30.8079	115.475
chr1	75198745	75198899	1098561_Hudep2_CTCF_peak_1988	46	4.44434	7.14676
chr1	75199332	75199727	1098561_Hudep2_CTCF_peak_1989	1118	28.7878	115.557
chr1	75233291	75233531	1098561_Hudep2_CTCF_peak_1990	440	16.2897	47.0458
chr1	75237642	75237962	1098561_Hudep2_CTCF_peak_1991	688	18.345	72.1054
chr1	75518986	75519180	1098561_Hudep2_CTCF_peak_1992	140	8.55108	16.7655
chr1	75669419	75669783	1098561_Hudep2_CTCF_peak_1993	1161	30.9566	119.849
chr1	75699049	75699331	1098561_Hudep2_CTCF_peak_1994	398	11.2603	42.8421
chr1	75731386	75731783	1098561_Hudep2_CTCF_peak_1995	653	23.374	68.5846
chr1	76048714	76048855	1098561_Hudep2_CTCF_peak_1996	84	6.52594	11.0266
chr1	76080471	76080632	1098561_Hudep2_CTCF_peak_1997	116	7.84086	14.2907
chr1	76098023	76098372	1098561_Hudep2_CTCF_peak_1998	778	21.9322	81.167
[truncated: 50,024 more rows]

## Sheet: Mature
Supplementary Table S6. CTCF ChIP-seq peaks before and after HUDEP-2 erythroid maturation.
chr	start	end	name	length	abs_summit	fold_enrichment
chr1	10942	11765	Hudep2_D3_merged_CTCF.vs.Hudep2_D3_merged_input_peak_1	7038	29.9349	709.521
chr1	15437	15788	Hudep2_D3_merged_CTCF.vs.Hudep2_D3_merged_input_peak_2	415	8.27211	44.5945
chr1	16081	16430	Hudep2_D3_merged_CTCF.vs.Hudep2_D3_merged_input_peak_3	96	3.70702	12.1342
chr1	91124	91717	Hudep2_D3_merged_CTCF.vs.Hudep2_D3_merged_input_peak_4	994	12.5778	103.15
chr1	104700	105291	Hudep2_D3_merged_CTCF.vs.Hudep2_D3_merged_input_peak_5	761	10.1312	79.6359
chr1	115556	115925	Hudep2_D3_merged_CTCF.vs.Hudep2_D3_merged_input_peak_6	374	5.17753	40.4483
chr1	137355	137686	Hudep2_D3_merged_CTCF.vs.Hudep2_D3_merged_input_peak_7	163	6.02408	18.9755
chr1	138767	139406	Hudep2_D3_merged_CTCF.vs.Hudep2_D3_merged_input_peak_8	354	7.56934	38.4053
chr1	237536	238005	Hudep2_D3_merged_CTCF.vs.Hudep2_D3_merged_input_peak_9	2390	17.5816	243.682
chr1	251132	251521	Hudep2_D3_merged_CTCF.vs.Hudep2_D3_merged_input_peak_10	522	8.50967	55.3574
chr1	261974	262256	Hudep2_D3_merged_CTCF.vs.Hudep2_D3_merged_input_peak_11	136	4.45063	16.2502
chr1	324825	325237	Hudep2_D3_merged_CTCF.vs.Hudep2_D3_merged_input_peak_12	90	4.4047	11.5922
chr1	326464	326754	Hudep2_D3_merged_CTCF.vs.Hudep2_D3_merged_input_peak_13	50	4.31811	7.42809
chr1	369351	369649	Hudep2_D3_merged_CTCF.vs.Hudep2_D3_merged_input_peak_14	311	10.8083	34.0183
chr1	416589	416800	Hudep2_D3_merged_CTCF.vs.Hudep2_D3_merged_input_peak_15	51	3.51682	7.60524
chr1	437546	438259	Hudep2_D3_merged_CTCF.vs.Hudep2_D3_merged_input_peak_16	716	18.657	75.0793
chr1	461725	462199	Hudep2_D3_merged_CTCF.vs.Hudep2_D3_merged_input_peak_17	289	7.4177	31.7965
chr1	521383	521854	Hudep2_D3_merged_CTCF.vs.Hudep2_D3_merged_input_peak_18	788	12.2653	82.3029
chr1	544602	546251	Hudep2_D3_merged_CTCF.vs.Hudep2_D3_merged_input_peak_19	648	17.4495	68.2015
chr1	605940	606186	Hudep2_D3_merged_CTCF.vs.Hudep2_D3_merged_input_peak_20	57	3.38798	8.13604
chr1	620047	620330	Hudep2_D3_merged_CTCF.vs.Hudep2_D3_merged_input_peak_21	213	8.69524	24.0445
chr1	641958	642305	Hudep2_D3_merged_CTCF.vs.Hudep2_D3_merged_input_peak_22	111	3.4643	13.6831
chr1	660775	660981	Hudep2_D3_merged_CTCF.vs.Hudep2_D3_merged_input_peak_23	50	4.16718	7.42809
chr1	664320	664673	Hudep2_D3_merged_CTCF.vs.Hudep2_D3_merged_input_peak_24	437	11.5072	46.7516
chr1	713882	714543	Hudep2_D3_merged_CTCF.vs.Hudep2_D3_merged_input_peak_25	1674	9.10155	171.672
chr1	726810	727134	Hudep2_D3_merged_CTCF.vs.Hudep2_D3_merged_input_peak_26	106	1.87592	13.1777
chr1	793282	793725	Hudep2_D3_merged_CTCF.vs.Hudep2_D3_merged_input_peak_27	369	8.36013	39.9516
chr1	805052	805623	Hudep2_D3_merged_CTCF.vs.Hudep2_D3_merged_input_peak_28	677	11.1603	71.0995
chr1	839832	840422	Hudep2_D3_merged_CTCF.vs.Hudep2_D3_merged_input_peak_29	1441	11.0198	148.245
chr1	856347	856797	Hudep2_D3_merged_CTCF.vs.Hudep2_D3_merged_input_peak_30	132	6.49597	15.8253
chr1	873407	873919	Hudep2_D3_merged_CTCF.vs.Hudep2_D3_merged_input_peak_31	785	10.8827	82.0514
chr1	875593	875900	Hudep2_D3_merged_CTCF.vs.Hudep2_D3_merged_input_peak_32	172	5.93317	19.9101
chr1	911383	911839	Hudep2_D3_merged_CTCF.vs.Hudep2_D3_merged_input_peak_33	437	11.3034	46.7437
chr1	919339	919974	Hudep2_D3_merged_CTCF.vs.Hudep2_D3_merged_input_peak_34	640	9.14715	67.3792
chr1	937027	937607	Hudep2_D3_merged_CTCF.vs.Hudep2_D3_merged_input_peak_35	832	10.2125	86.7671
chr1	950709	951117	Hudep2_D3_merged_CTCF.vs.Hudep2_D3_merged_input_peak_36	307	8.72595	33.581
chr1	954506	955101	Hudep2_D3_merged_CTCF.vs.Hudep2_D3_merged_input_peak_37	931	11.4779	96.7704
chr1	967766	968790	Hudep2_D3_merged_CTCF.vs.Hudep2_D3_merged_input_peak_38	1306	14.1711	134.572
chr1	976016	976233	Hudep2_D3_merged_CTCF.vs.Hudep2_D3_merged_input_peak_39	88	4.00949	11.3145
chr1	994594	995042	Hudep2_D3_merged_CTCF.vs.Hudep2_D3_merged_input_peak_40	572	8.52564	60.4891
chr1	999113	999683	Hudep2_D3_merged_CTCF.vs.Hudep2_D3_merged_input_peak_41	1041	13.7113	107.848
chr1	1057314	1057910	Hudep2_D3_merged_CTCF.vs.Hudep2_D3_merged_input_peak_42	891	13.3011	92.7229
chr1	1166084	1166295	Hudep2_D3_merged_CTCF.vs.Hudep2_D3_merged_input_peak_43	67	3.3319	9.22533
chr1	1185530	1185951	Hudep2_D3_merged_CTCF.vs.Hudep2_D3_merged_input_peak_44	347	6.1965	37.6623
chr1	1200458	1200772	Hudep2_D3_merged_CTCF.vs.Hudep2_D3_merged_input_peak_45	152	5.17484	17.8367
chr1	1225573	1225932	Hudep2_D3_merged_CTCF.vs.Hudep2_D3_merged_input_peak_46	161	5.01421	18.8305
chr1	1227197	1227631	Hudep2_D3_merged_CTCF.vs.Hudep2_D3_merged_input_peak_47	300	6.94782	32.9218
chr1	1235401	1235799	Hudep2_D3_merged_CTCF.vs.Hudep2_D3_merged_input_peak_48	36	2.77253	6.0158
chr1	1237248	1237741	Hudep2_D3_merged_CTCF.vs.Hudep2_D3_merged_input_peak_49	199	8.24279	22.6727
chr1	1280097	1280357	Hudep2_D3_merged_CTCF.vs.Hudep2_D3_merged_input_peak_50	99	5.10689	12.436
chr1	1284431	1285495	Hudep2_D3_merged_CTCF.vs.Hudep2_D3_merged_input_peak_51	2206	22.9876	225.186
chr1	1307265	1307869	Hudep2_D3_merged_CTCF.vs.Hudep2_D3_merged_input_peak_52	592	10.3316	62.4458
chr1	1334747	1335186	Hudep2_D3_merged_CTCF.vs.Hudep2_D3_merged_input_peak_53	569	6.62765	60.1161
chr1	1337327	1337767	Hudep2_D3_merged_CTCF.vs.Hudep2_D3_merged_input_peak_54	366	6.92762	39.5581
chr1	1376238	1377359	Hudep2_D3_merged_CTCF.vs.Hudep2_D3_merged_input_peak_55	560	9.9173	59.2766
chr1	1440218	1441288	Hudep2_D3_merged_CTCF.vs.Hudep2_D3_merged_input_peak_56	1216	8.50068	125.564
chr1	1486481	1486697	Hudep2_D3_merged_CTCF.vs.Hudep2_D3_merged_input_peak_57	57	3.38798	8.13604
chr1	1534727	1535082	Hudep2_D3_merged_CTCF.vs.Hudep2_D3_merged_input_peak_58	109	5.96255	13.4961
chr1	1555382	1555854	Hudep2_D3_merged_CTCF.vs.Hudep2_D3_merged_input_peak_59	328	8.31139	35.7977
chr1	1565639	1565855	Hudep2_D3_merged_CTCF.vs.Hudep2_D3_merged_input_peak_60	71	3.97553	9.56913
chr1	1580290	1580635	Hudep2_D3_merged_CTCF.vs.Hudep2_D3_merged_input_peak_61	122	4.63101	14.8223
chr1	1590641	1591091	Hudep2_D3_merged_CTCF.vs.Hudep2_D3_merged_input_peak_62	975	8.95017	101.233
chr1	1597100	1597505	Hudep2_D3_merged_CTCF.vs.Hudep2_D3_merged_input_peak_63	247	8.52836	27.556
chr1	1624632	1624980	Hudep2_D3_merged_CTCF.vs.Hudep2_D3_merged_input_peak_64	683	5.62593	71.736
chr1	1626381	1626587	Hudep2_D3_merged_CTCF.vs.Hudep2_D3_merged_input_peak_65	49	3.36974	7.35197
chr1	1643474	1643834	Hudep2_D3_merged_CTCF.vs.Hudep2_D3_merged_input_peak_66	184	6.58903	21.1635
chr1	1655794	1656379	Hudep2_D3_merged_CTCF.vs.Hudep2_D3_merged_input_peak_67	886	8.72229	92.2223
chr1	1677566	1678237	Hudep2_D3_merged_CTCF.vs.Hudep2_D3_merged_input_peak_68	1258	7.45108	129.801
chr1	1710503	1710709	Hudep2_D3_merged_CTCF.vs.Hudep2_D3_merged_input_peak_69	51	3.02114	7.55824
chr1	1720447	1720849	Hudep2_D3_merged_CTCF.vs.Hudep2_D3_merged_input_peak_70	150	5.55895	17.6823
chr1	1727942	1728162	Hudep2_D3_merged_CTCF.vs.Hudep2_D3_merged_input_peak_71	42	3.68051	6.60524
chr1	1790025	1790372	Hudep2_D3_merged_CTCF.vs.Hudep2_D3_merged_input_peak_72	122	3.38578	14.7825
chr1	1830676	1830970	Hudep2_D3_merged_CTCF.vs.Hudep2_D3_merged_input_peak_73	117	5.66937	14.2995
chr1	1837571	1838205	Hudep2_D3_merged_CTCF.vs.Hudep2_D3_merged_input_peak_74	1538	20.5574	157.942
chr1	1840185	1840905	Hudep2_D3_merged_CTCF.vs.Hudep2_D3_merged_input_peak_75	2374	15.656	242.033
chr1	1875379	1875951	Hudep2_D3_merged_CTCF.vs.Hudep2_D3_merged_input_peak_76	503	13.0033	53.4925
chr1	1891410	1891945	Hudep2_D3_merged_CTCF.vs.Hudep2_D3_merged_input_peak_77	393	10.2062	42.386
chr1	1976212	1976739	Hudep2_D3_merged_CTCF.vs.Hudep2_D3_merged_input_peak_78	440	9.90959	47.1078
chr1	1977904	1978314	Hudep2_D3_merged_CTCF.vs.Hudep2_D3_merged_input_peak_79	123	4.26418	14.8768
chr1	2023025	2023338	Hudep2_D3_merged_CTCF.vs.Hudep2_D3_merged_input_peak_80	133	5.55317	15.9754
chr1	2071251	2071789	Hudep2_D3_merged_CTCF.vs.Hudep2_D3_merged_input_peak_81	459	8.88144	49.0362
chr1	2105676	2106185	Hudep2_D3_merged_CTCF.vs.Hudep2_D3_merged_input_peak_82	240	5.81798	26.8621
chr1	2126324	2127035	Hudep2_D3_merged_CTCF.vs.Hudep2_D3_merged_input_peak_83	1933	15.2897	197.669
chr1	2144227	2144435	Hudep2_D3_merged_CTCF.vs.Hudep2_D3_merged_input_peak_84	71	3.92206	9.60422
chr1	2159023	2159267	Hudep2_D3_merged_CTCF.vs.Hudep2_D3_merged_input_peak_85	68	2.66955	9.35005
chr1	2160519	2160878	Hudep2_D3_merged_CTCF.vs.Hudep2_D3_merged_input_peak_86	51	3.08329	7.55824
chr1	2169194	2169478	Hudep2_D3_merged_CTCF.vs.Hudep2_D3_merged_input_peak_87	61	4.1752	8.62776
chr1	2242855	2243301	Hudep2_D3_merged_CTCF.vs.Hudep2_D3_merged_input_peak_88	143	4.57494	16.9515
chr1	2246516	2247130	Hudep2_D3_merged_CTCF.vs.Hudep2_D3_merged_input_peak_89	786	14.8332	82.0859
chr1	2313139	2313623	Hudep2_D3_merged_CTCF.vs.Hudep2_D3_merged_input_peak_90	782	10.2866	81.7301
chr1	2314044	2314441	Hudep2_D3_merged_CTCF.vs.Hudep2_D3_merged_input_peak_91	142	5.29259	16.8787
chr1	2345742	2346249	Hudep2_D3_merged_CTCF.vs.Hudep2_D3_merged_input_peak_92	882	10.1045	91.8164
chr1	2361558	2361826	Hudep2_D3_merged_CTCF.vs.Hudep2_D3_merged_input_peak_93	81	5.22372	10.6258
chr1	2375328	2375616	Hudep2_D3_merged_CTCF.vs.Hudep2_D3_merged_input_peak_94	115	6.12934	14.1434
chr1	2460460	2460942	Hudep2_D3_merged_CTCF.vs.Hudep2_D3_merged_input_peak_95	90	3.68125	11.5371
chr1	2470762	2471121	Hudep2_D3_merged_CTCF.vs.Hudep2_D3_merged_input_peak_96	154	6.65394	18.1015
chr1	2479328	2479980	Hudep2_D3_merged_CTCF.vs.Hudep2_D3_merged_input_peak_97	963	10.2181	99.9835
chr1	2486293	2486710	Hudep2_D3_merged_CTCF.vs.Hudep2_D3_merged_input_peak_98	663	11.4178	69.6463
chr1	2493313	2493714	Hudep2_D3_merged_CTCF.vs.Hudep2_D3_merged_input_peak_99	370	10.4569	39.9628
chr1	2583591	2583902	Hudep2_D3_merged_CTCF.vs.Hudep2_D3_merged_input_peak_100	35	1.82645	5.94914
chr1	2629038	2629263	Hudep2_D3_merged_CTCF.vs.Hudep2_D3_merged_input_peak_101	13	1.60602	3.57055
chr1	2633425	2633764	Hudep2_D3_merged_CTCF.vs.Hudep2_D3_merged_input_peak_102	84	4.41456	10.9415
chr1	2686916	2687304	Hudep2_D3_merged_CTCF.vs.Hudep2_D3_merged_input_peak_103	152	6.41519	17.8356
chr1	2688810	2689127	Hudep2_D3_merged_CTCF.vs.Hudep2_D3_merged_input_peak_104	181	5.50985	20.8592
chr1	2690571	2690964	Hudep2_D3_merged_CTCF.vs.Hudep2_D3_merged_input_peak_105	152	6.68106	17.8288
chr1	2703192	2703586	Hudep2_D3_merged_CTCF.vs.Hudep2_D3_merged_input_peak_106	285	7.19478	31.4215
chr1	2718116	2718514	Hudep2_D3_merged_CTCF.vs.Hudep2_D3_merged_input_peak_107	454	13.827	48.5262
chr1	2738561	2738941	Hudep2_D3_merged_CTCF.vs.Hudep2_D3_merged_input_peak_108	266	9.75179	29.4776
chr1	2838560	2839004	Hudep2_D3_merged_CTCF.vs.Hudep2_D3_merged_input_peak_109	322	10.9593	35.1784
chr1	2928970	2929469	Hudep2_D3_merged_CTCF.vs.Hudep2_D3_merged_input_peak_110	582	16.242	61.4754
chr1	3200516	3200908	Hudep2_D3_merged_CTCF.vs.Hudep2_D3_merged_input_peak_111	134	6.73308	16.0062
chr1	3236473	3236880	Hudep2_D3_merged_CTCF.vs.Hudep2_D3_merged_input_peak_112	364	10.6415	39.4255
chr1	3333689	3333947	Hudep2_D3_merged_CTCF.vs.Hudep2_D3_merged_input_peak_113	73	4.92185	9.79404
chr1	3341222	3341637	Hudep2_D3_merged_CTCF.vs.Hudep2_D3_merged_input_peak_114	602	14.1912	63.5414
chr1	3369647	3370203	Hudep2_D3_merged_CTCF.vs.Hudep2_D3_merged_input_peak_115	593	11.8629	62.5832
chr1	3370846	3371117	Hudep2_D3_merged_CTCF.vs.Hudep2_D3_merged_input_peak_116	77	4.04955	10.202
chr1	3400363	3400858	Hudep2_D3_merged_CTCF.vs.Hudep2_D3_merged_input_peak_117	547	12.4935	57.9373
chr1	3407694	3408217	Hudep2_D3_merged_CTCF.vs.Hudep2_D3_merged_input_peak_118	775	10.7697	80.9755
chr1	3434749	3435129	Hudep2_D3_merged_CTCF.vs.Hudep2_D3_merged_input_peak_119	213	8.69524	24.0445
chr1	3481685	3482247	Hudep2_D3_merged_CTCF.vs.Hudep2_D3_merged_input_peak_120	944	19.9643	98.0855
chr1	3504439	3504830	Hudep2_D3_merged_CTCF.vs.Hudep2_D3_merged_input_peak_121	81	5.22372	10.6258
chr1	3504956	3505241	Hudep2_D3_merged_CTCF.vs.Hudep2_D3_merged_input_peak_122	98	5.67653	12.348
chr1	3531707	3532103	Hudep2_D3_merged_CTCF.vs.Hudep2_D3_merged_input_peak_123	116	4.13987	14.2051
chr1	3535527	3536037	Hudep2_D3_merged_CTCF.vs.Hudep2_D3_merged_input_peak_124	525	8.11129	55.6936
chr1	3537716	3538123	Hudep2_D3_merged_CTCF.vs.Hudep2_D3_merged_input_peak_125	472	10.5248	50.3656
chr1	3566401	3566769	Hudep2_D3_merged_CTCF.vs.Hudep2_D3_merged_input_peak_126	124	3.80604	14.9974
chr1	3612149	3612634	Hudep2_D3_merged_CTCF.vs.Hudep2_D3_merged_input_peak_127	417	13.0724	44.7854
chr1	3640785	3641400	Hudep2_D3_merged_CTCF.vs.Hudep2_D3_merged_input_peak_128	979	15.1968	101.666
chr1	3643837	3644242	Hudep2_D3_merged_CTCF.vs.Hudep2_D3_merged_input_peak_129	252	8.44986	28.0873
chr1	3692417	3692868	Hudep2_D3_merged_CTCF.vs.Hudep2_D3_merged_input_peak_130	809	10.3137	84.4721
chr1	3702022	3702427	Hudep2_D3_merged_CTCF.vs.Hudep2_D3_merged_input_peak_131	551	12.739	58.3608
chr1	3717978	3718420	Hudep2_D3_merged_CTCF.vs.Hudep2_D3_merged_input_peak_132	600	9.18769	63.2725
chr1	3773731	3774211	Hudep2_D3_merged_CTCF.vs.Hudep2_D3_merged_input_peak_133	505	5.87806	53.6674
chr1	3774799	3775152	Hudep2_D3_merged_CTCF.vs.Hudep2_D3_merged_input_peak_134	207	6.10712	23.5025
chr1	3823778	3824145	Hudep2_D3_merged_CTCF.vs.Hudep2_D3_merged_input_peak_135	276	7.11709	30.5097
chr1	3827040	3827755	Hudep2_D3_merged_CTCF.vs.Hudep2_D3_merged_input_peak_136	640	11.5454	67.3518
chr1	4645301	4645568	Hudep2_D3_merged_CTCF.vs.Hudep2_D3_merged_input_peak_137	86	3.84023	11.1278
chr1	4712592	4713042	Hudep2_D3_merged_CTCF.vs.Hudep2_D3_merged_input_peak_138	373	7.84557	40.2846
chr1	4716230	4716766	Hudep2_D3_merged_CTCF.vs.Hudep2_D3_merged_input_peak_139	279	9.92593	30.7891
chr1	4886181	4886395	Hudep2_D3_merged_CTCF.vs.Hudep2_D3_merged_input_peak_140	65	4.61998	8.98315
chr1	5346390	5346666	Hudep2_D3_merged_CTCF.vs.Hudep2_D3_merged_input_peak_141	81	5.22372	10.6258
chr1	5541981	5542312	Hudep2_D3_merged_CTCF.vs.Hudep2_D3_merged_input_peak_142	162	7.48776	18.9165
chr1	5569856	5570356	Hudep2_D3_merged_CTCF.vs.Hudep2_D3_merged_input_peak_143	445	10.8361	47.6206
chr1	5574486	5575015	Hudep2_D3_merged_CTCF.vs.Hudep2_D3_merged_input_peak_144	570	11.5966	60.3057
chr1	5697231	5697628	Hudep2_D3_merged_CTCF.vs.Hudep2_D3_merged_input_peak_145	299	9.52279	32.8153
chr1	5805812	5806281	Hudep2_D3_merged_CTCF.vs.Hudep2_D3_merged_input_peak_146	971	18.0871	100.784
chr1	5890831	5891200	Hudep2_D3_merged_CTCF.vs.Hudep2_D3_merged_input_peak_147	143	6.88402	16.9613
chr1	5953739	5954107	Hudep2_D3_merged_CTCF.vs.Hudep2_D3_merged_input_peak_148	242	8.20708	27.0677
chr1	5976039	5976445	Hudep2_D3_merged_CTCF.vs.Hudep2_D3_merged_input_peak_149	459	11.3309	49.028
chr1	6035196	6035636	Hudep2_D3_merged_CTCF.vs.Hudep2_D3_merged_input_peak_150	265	6.12874	29.3374
chr1	6094524	6094869	Hudep2_D3_merged_CTCF.vs.Hudep2_D3_merged_input_peak_151	102	4.93165	12.7692
chr1	6101465	6101916	Hudep2_D3_merged_CTCF.vs.Hudep2_D3_merged_input_peak_152	421	11.6359	45.1584
chr1	6112928	6113354	Hudep2_D3_merged_CTCF.vs.Hudep2_D3_merged_input_peak_153	174	5.91411	20.1593
chr1	6159782	6160166	Hudep2_D3_merged_CTCF.vs.Hudep2_D3_merged_input_peak_154	81	5.22372	10.6258
chr1	6168873	6169469	Hudep2_D3_merged_CTCF.vs.Hudep2_D3_merged_input_peak_155	893	21.0658	92.9685
chr1	6231571	6231964	Hudep2_D3_merged_CTCF.vs.Hudep2_D3_merged_input_peak_156	316	9.52338	34.5191
chr1	6245805	6246291	Hudep2_D3_merged_CTCF.vs.Hudep2_D3_merged_input_peak_157	429	9.05934	45.9363
chr1	6264942	6265690	Hudep2_D3_merged_CTCF.vs.Hudep2_D3_merged_input_peak_158	704	10.7901	73.8556
chr1	6268661	6270081	Hudep2_D3_merged_CTCF.vs.Hudep2_D3_merged_input_peak_159	219	5.54398	24.6445
chr1	6298651	6299100	Hudep2_D3_merged_CTCF.vs.Hudep2_D3_merged_input_peak_160	66	4.10295	9.09299
chr1	6304968	6305602	Hudep2_D3_merged_CTCF.vs.Hudep2_D3_merged_input_peak_161	994	12.5778	103.15
chr1	6306722	6307263	Hudep2_D3_merged_CTCF.vs.Hudep2_D3_merged_input_peak_162	1074	13.2558	111.218
chr1	6340835	6341187	Hudep2_D3_merged_CTCF.vs.Hudep2_D3_merged_input_peak_163	60	4.43683	8.53019
chr1	6403314	6403963	Hudep2_D3_merged_CTCF.vs.Hudep2_D3_merged_input_peak_164	2201	21.3356	224.679
chr1	6407918	6408539	Hudep2_D3_merged_CTCF.vs.Hudep2_D3_merged_input_peak_165	1544	24.9239	158.591
chr1	6417297	6417640	Hudep2_D3_merged_CTCF.vs.Hudep2_D3_merged_input_peak_166	111	5.42731	13.7328
chr1	6423063	6423535	Hudep2_D3_merged_CTCF.vs.Hudep2_D3_merged_input_peak_167	822	10.1168	85.7254
chr1	6453986	6454270	Hudep2_D3_merged_CTCF.vs.Hudep2_D3_merged_input_peak_168	70	2.96329	9.47799
chr1	6457048	6457513	Hudep2_D3_merged_CTCF.vs.Hudep2_D3_merged_input_peak_169	235	6.89078	26.2919
chr1	6464638	6465150	Hudep2_D3_merged_CTCF.vs.Hudep2_D3_merged_input_peak_170	1041	13.7113	107.848
chr1	6474366	6474716	Hudep2_D3_merged_CTCF.vs.Hudep2_D3_merged_input_peak_171	240	6.11913	26.8413
chr1	6483332	6483940	Hudep2_D3_merged_CTCF.vs.Hudep2_D3_merged_input_peak_172	685	12.0115	71.8745
chr1	6497037	6497447	Hudep2_D3_merged_CTCF.vs.Hudep2_D3_merged_input_peak_173	133	5.65675	15.9754
chr1	6497998	6498509	Hudep2_D3_merged_CTCF.vs.Hudep2_D3_merged_input_peak_174	754	11.92	78.899
chr1	6500742	6500959	Hudep2_D3_merged_CTCF.vs.Hudep2_D3_merged_input_peak_175	45	3.15491	6.96909
chr1	6505286	6505492	Hudep2_D3_merged_CTCF.vs.Hudep2_D3_merged_input_peak_176	48	3.92911	7.28745
chr1	6524622	6524917	Hudep2_D3_merged_CTCF.vs.Hudep2_D3_merged_input_peak_177	137	5.79826	16.3233
chr1	6532480	6532809	Hudep2_D3_merged_CTCF.vs.Hudep2_D3_merged_input_peak_178	53	3.7922	7.73977
chr1	6535362	6535961	Hudep2_D3_merged_CTCF.vs.Hudep2_D3_merged_input_peak_179	802	15.9118	83.7602
chr1	6546430	6546943	Hudep2_D3_merged_CTCF.vs.Hudep2_D3_merged_input_peak_180	879	16.9477	91.528
chr1	6549825	6550546	Hudep2_D3_merged_CTCF.vs.Hudep2_D3_merged_input_peak_181	585	7.60777	61.7707
chr1	6583640	6584060	Hudep2_D3_merged_CTCF.vs.Hudep2_D3_merged_input_peak_182	495	12.8199	52.7093
chr1	6614323	6614921	Hudep2_D3_merged_CTCF.vs.Hudep2_D3_merged_input_peak_183	1639	14.3202	168.113
chr1	6694626	6695071	Hudep2_D3_merged_CTCF.vs.Hudep2_D3_merged_input_peak_184	232	5.75582	26.0516
chr1	6706502	6706956	Hudep2_D3_merged_CTCF.vs.Hudep2_D3_merged_input_peak_185	402	10.2146	43.2033
chr1	6761657	6762231	Hudep2_D3_merged_CTCF.vs.Hudep2_D3_merged_input_peak_186	4656	30.6147	470.959
chr1	6779995	6780460	Hudep2_D3_merged_CTCF.vs.Hudep2_D3_merged_input_peak_187	795	18.2982	83.0297
chr1	6787496	6787954	Hudep2_D3_merged_CTCF.vs.Hudep2_D3_merged_input_peak_188	560	8.90518	59.2794
chr1	6843315	6843642	Hudep2_D3_merged_CTCF.vs.Hudep2_D3_merged_input_peak_189	163	5.37225	19.0334
chr1	6854208	6854629	Hudep2_D3_merged_CTCF.vs.Hudep2_D3_merged_input_peak_190	208	6.53563	23.6063
chr1	6949925	6950328	Hudep2_D3_merged_CTCF.vs.Hudep2_D3_merged_input_peak_191	217	4.5416	24.4398
chr1	7102727	7103175	Hudep2_D3_merged_CTCF.vs.Hudep2_D3_merged_input_peak_192	131	4.01962	15.7746
chr1	7130429	7130881	Hudep2_D3_merged_CTCF.vs.Hudep2_D3_merged_input_peak_193	283	6.74065	31.1482
chr1	7177524	7177830	Hudep2_D3_merged_CTCF.vs.Hudep2_D3_merged_input_peak_194	109	5.42076	13.452
chr1	7267928	7268355	Hudep2_D3_merged_CTCF.vs.Hudep2_D3_merged_input_peak_195	429	9.05934	45.9363
chr1	7278273	7278730	Hudep2_D3_merged_CTCF.vs.Hudep2_D3_merged_input_peak_196	629	11.39	66.2328
chr1	7535231	7535437	Hudep2_D3_merged_CTCF.vs.Hudep2_D3_merged_input_peak_197	50	4.31811	7.42809
chr1	7599611	7600229	Hudep2_D3_merged_CTCF.vs.Hudep2_D3_merged_input_peak_198	223	8.84618	25.108
chr1	7621557	7621789	Hudep2_D3_merged_CTCF.vs.Hudep2_D3_merged_input_peak_199	65	4.61998	8.98315
chr1	7707251	7707696	Hudep2_D3_merged_CTCF.vs.Hudep2_D3_merged_input_peak_200	743	10.5437	77.7699
chr1	7727424	7728059	Hudep2_D3_merged_CTCF.vs.Hudep2_D3_merged_input_peak_201	1717	22.1889	175.985
chr1	7729480	7729979	Hudep2_D3_merged_CTCF.vs.Hudep2_D3_merged_input_peak_202	479	9.68086	51.0886
chr1	7812760	7813317	Hudep2_D3_merged_CTCF.vs.Hudep2_D3_merged_input_peak_203	719	12.4	75.3139
chr1	7868321	7868793	Hudep2_D3_merged_CTCF.vs.Hudep2_D3_merged_input_peak_204	549	9.23633	58.1689
chr1	7962716	7963191	Hudep2_D3_merged_CTCF.vs.Hudep2_D3_merged_input_peak_205	691	10.0352	72.5029
chr1	8002434	8002711	Hudep2_D3_merged_CTCF.vs.Hudep2_D3_merged_input_peak_206	40	2.94248	6.44959
chr1	8021283	8021749	Hudep2_D3_merged_CTCF.vs.Hudep2_D3_merged_input_peak_207	853	10.3559	88.8603
chr1	8035141	8035790	Hudep2_D3_merged_CTCF.vs.Hudep2_D3_merged_input_peak_208	1180	15.9944	121.894
chr1	8042305	8042798	Hudep2_D3_merged_CTCF.vs.Hudep2_D3_merged_input_peak_209	724	7.57628	75.8413
chr1	8075036	8075490	Hudep2_D3_merged_CTCF.vs.Hudep2_D3_merged_input_peak_210	699	9.9338	73.2894
chr1	8076571	8076963	Hudep2_D3_merged_CTCF.vs.Hudep2_D3_merged_input_peak_211	471	11.0114	50.2349
chr1	8091234	8091666	Hudep2_D3_merged_CTCF.vs.Hudep2_D3_merged_input_peak_212	718	12.0086	75.2751
chr1	8225733	8226007	Hudep2_D3_merged_CTCF.vs.Hudep2_D3_merged_input_peak_213	182	7.78963	20.9282
chr1	8299005	8299298	Hudep2_D3_merged_CTCF.vs.Hudep2_D3_merged_input_peak_214	81	5.22372	10.6258
chr1	8374359	8374725	Hudep2_D3_merged_CTCF.vs.Hudep2_D3_merged_input_peak_215	335	11.0833	36.4679
chr1	8408981	8409456	Hudep2_D3_merged_CTCF.vs.Hudep2_D3_merged_input_peak_216	529	9.04988	56.1536
chr1	8411780	8412097	Hudep2_D3_merged_CTCF.vs.Hudep2_D3_merged_input_peak_217	108	4.47563	13.3826
chr1	8434817	8435265	Hudep2_D3_merged_CTCF.vs.Hudep2_D3_merged_input_peak_218	184	5.42855	21.1429
chr1	8469077	8469664	Hudep2_D3_merged_CTCF.vs.Hudep2_D3_merged_input_peak_219	251	5.41804	27.9241
chr1	8621074	8621538	Hudep2_D3_merged_CTCF.vs.Hudep2_D3_merged_input_peak_220	1154	16.9752	119.327
chr1	8631158	8631624	Hudep2_D3_merged_CTCF.vs.Hudep2_D3_merged_input_peak_221	241	6.57326	26.9403
chr1	8731336	8731773	Hudep2_D3_merged_CTCF.vs.Hudep2_D3_merged_input_peak_222	499	9.29578	53.0706
chr1	8778975	8779345	Hudep2_D3_merged_CTCF.vs.Hudep2_D3_merged_input_peak_223	80	4.41371	10.5157
chr1	8786517	8786959	Hudep2_D3_merged_CTCF.vs.Hudep2_D3_merged_input_peak_224	707	12.3223	74.163
chr1	8874942	8875344	Hudep2_D3_merged_CTCF.vs.Hudep2_D3_merged_input_peak_225	211	7.00338	23.9089
chr1	8908883	8909360	Hudep2_D3_merged_CTCF.vs.Hudep2_D3_merged_input_peak_226	557	8.06105	58.9368
chr1	8919360	8919854	Hudep2_D3_merged_CTCF.vs.Hudep2_D3_merged_input_peak_227	283	5.03465	31.1932
chr1	8922497	8922911	Hudep2_D3_merged_CTCF.vs.Hudep2_D3_merged_input_peak_228	167	5.40791	19.4071
chr1	8931689	8931918	Hudep2_D3_merged_CTCF.vs.Hudep2_D3_merged_input_peak_229	40	3.25045	6.40804
chr1	8978104	8978588	Hudep2_D3_merged_CTCF.vs.Hudep2_D3_merged_input_peak_230	866	16.7405	90.2224
chr1	9022957	9023343	Hudep2_D3_merged_CTCF.vs.Hudep2_D3_merged_input_peak_231	207	8.0912	23.453
chr1	9048071	9048650	Hudep2_D3_merged_CTCF.vs.Hudep2_D3_merged_input_peak_232	396	7.62038	42.6077
chr1	9053355	9053691	Hudep2_D3_merged_CTCF.vs.Hudep2_D3_merged_input_peak_233	88	5.33012	11.3461
chr1	9065108	9065608	Hudep2_D3_merged_CTCF.vs.Hudep2_D3_merged_input_peak_234	515	10.8863	54.7065
chr1	9069966	9070448	Hudep2_D3_merged_CTCF.vs.Hudep2_D3_merged_input_peak_235	183	6.00289	21.0061
chr1	9161584	9162023	Hudep2_D3_merged_CTCF.vs.Hudep2_D3_merged_input_peak_236	133	3.59739	15.9559
chr1	9170758	9171210	Hudep2_D3_merged_CTCF.vs.Hudep2_D3_merged_input_peak_237	616	12.2181	64.8813
chr1	9202274	9202704	Hudep2_D3_merged_CTCF.vs.Hudep2_D3_merged_input_peak_238	391	10.0074	42.1163
chr1	9241279	9241786	Hudep2_D3_merged_CTCF.vs.Hudep2_D3_merged_input_peak_239	483	10.5311	51.4143
chr1	9256423	9256930	Hudep2_D3_merged_CTCF.vs.Hudep2_D3_merged_input_peak_240	618	11.3123	65.1184
chr1	9294426	9294851	Hudep2_D3_merged_CTCF.vs.Hudep2_D3_merged_input_peak_241	443	7.70927	47.434
chr1	9310034	9310435	Hudep2_D3_merged_CTCF.vs.Hudep2_D3_merged_input_peak_242	302	9.9814	33.1349
chr1	9327127	9327612	Hudep2_D3_merged_CTCF.vs.Hudep2_D3_merged_input_peak_243	1109	13.4818	114.72
chr1	9349025	9349574	Hudep2_D3_merged_CTCF.vs.Hudep2_D3_merged_input_peak_244	1029	15.7407	106.653
chr1	9515767	9516332	Hudep2_D3_merged_CTCF.vs.Hudep2_D3_merged_input_peak_245	452	13.0611	48.2952
chr1	9550984	9551588	Hudep2_D3_merged_CTCF.vs.Hudep2_D3_merged_input_peak_246	504	10.7975	53.6034
chr1	9555166	9555753	Hudep2_D3_merged_CTCF.vs.Hudep2_D3_merged_input_peak_247	872	11.6173	90.7866
chr1	9633000	9633226	Hudep2_D3_merged_CTCF.vs.Hudep2_D3_merged_input_peak_248	94	4.82806	12.0029
chr1	9633827	9634210	Hudep2_D3_merged_CTCF.vs.Hudep2_D3_merged_input_peak_249	175	5.56329	20.2072
chr1	9648446	9649067	Hudep2_D3_merged_CTCF.vs.Hudep2_D3_merged_input_peak_250	1547	10.3226	158.921
chr1	9675596	9676191	Hudep2_D3_merged_CTCF.vs.Hudep2_D3_merged_input_peak_251	685	13.106	71.8957
chr1	9686918	9687624	Hudep2_D3_merged_CTCF.vs.Hudep2_D3_merged_input_peak_252	2548	23.5956	259.494
chr1	9762226	9762721	Hudep2_D3_merged_CTCF.vs.Hudep2_D3_merged_input_peak_253	331	10.02	36.0818
chr1	9781811	9782259	Hudep2_D3_merged_CTCF.vs.Hudep2_D3_merged_input_peak_254	281	7.60109	30.9436
chr1	9785018	9785513	Hudep2_D3_merged_CTCF.vs.Hudep2_D3_merged_input_peak_255	866	16.7405	90.2224
chr1	9844551	9845010	Hudep2_D3_merged_CTCF.vs.Hudep2_D3_merged_input_peak_256	703	16.3595	73.7118
chr1	9927456	9928018	Hudep2_D3_merged_CTCF.vs.Hudep2_D3_merged_input_peak_257	1155	16.906	119.359
chr1	9934873	9935488	Hudep2_D3_merged_CTCF.vs.Hudep2_D3_merged_input_peak_258	1009	14.4061	104.645
chr1	9974508	9974915	Hudep2_D3_merged_CTCF.vs.Hudep2_D3_merged_input_peak_259	189	4.95006	21.6195
chr1	10002339	10002823	Hudep2_D3_merged_CTCF.vs.Hudep2_D3_merged_input_peak_260	306	6.3061	33.5095
chr1	10010346	10010795	Hudep2_D3_merged_CTCF.vs.Hudep2_D3_merged_input_peak_261	906	14.4199	94.2929
chr1	10092482	10092958	Hudep2_D3_merged_CTCF.vs.Hudep2_D3_merged_input_peak_262	1486	10.0637	152.76
chr1	10162091	10162345	Hudep2_D3_merged_CTCF.vs.Hudep2_D3_merged_input_peak_263	57	4.25084	8.14495
chr1	10212979	10213426	Hudep2_D3_merged_CTCF.vs.Hudep2_D3_merged_input_peak_264	310	9.64709	33.8953
chr1	10270053	10270695	Hudep2_D3_merged_CTCF.vs.Hudep2_D3_merged_input_peak_265	2618	17.32	266.518
chr1	10398012	10398493	Hudep2_D3_merged_CTCF.vs.Hudep2_D3_merged_input_peak_266	377	7.43393	40.7588
chr1	10437395	10437953	Hudep2_D3_merged_CTCF.vs.Hudep2_D3_merged_input_peak_267	926	13.5774	96.2627
chr1	10488019	10488565	Hudep2_D3_merged_CTCF.vs.Hudep2_D3_merged_input_peak_268	1619	14.8547	166.096
chr1	10490125	10490709	Hudep2_D3_merged_CTCF.vs.Hudep2_D3_merged_input_peak_269	1358	11.758	139.888
chr1	10554658	10555495	Hudep2_D3_merged_CTCF.vs.Hudep2_D3_merged_input_peak_270	1138	10.9002	117.643
chr1	10567469	10567887	Hudep2_D3_merged_CTCF.vs.Hudep2_D3_merged_input_peak_271	741	12.537	77.5733
chr1	10574485	10574858	Hudep2_D3_merged_CTCF.vs.Hudep2_D3_merged_input_peak_272	299	9.52279	32.8153
chr1	10590363	10590667	Hudep2_D3_merged_CTCF.vs.Hudep2_D3_merged_input_peak_273	79	5.10493	10.3891
chr1	10622052	10622375	Hudep2_D3_merged_CTCF.vs.Hudep2_D3_merged_input_peak_274	102	4.64752	12.7425
chr1	10750619	10750867	Hudep2_D3_merged_CTCF.vs.Hudep2_D3_merged_input_peak_275	53	3.95842	7.78375
chr1	10752406	10752794	Hudep2_D3_merged_CTCF.vs.Hudep2_D3_merged_input_peak_276	257	5.74108	28.5666
chr1	10884539	10884752	Hudep2_D3_merged_CTCF.vs.Hudep2_D3_merged_input_peak_277	288	10.3555	31.7276
chr1	10927013	10927635	Hudep2_D3_merged_CTCF.vs.Hudep2_D3_merged_input_peak_278	972	20.2129	100.886
chr1	10969892	10970356	Hudep2_D3_merged_CTCF.vs.Hudep2_D3_merged_input_peak_279	288	10.2046	31.7276
chr1	11001965	11002515	Hudep2_D3_merged_CTCF.vs.Hudep2_D3_merged_input_peak_280	594	11.7387	62.7285
chr1	11021064	11021441	Hudep2_D3_merged_CTCF.vs.Hudep2_D3_merged_input_peak_281	249	6.25725	27.6877
chr1	11097620	11098117	Hudep2_D3_merged_CTCF.vs.Hudep2_D3_merged_input_peak_282	1357	17.5136	139.736
chr1	11120084	11120305	Hudep2_D3_merged_CTCF.vs.Hudep2_D3_merged_input_peak_283	55	3.06099	7.92539
chr1	11123963	11124344	Hudep2_D3_merged_CTCF.vs.Hudep2_D3_merged_input_peak_284	120	5.94491	14.6395
chr1	11301730	11302177	Hudep2_D3_merged_CTCF.vs.Hudep2_D3_merged_input_peak_285	570	12.8042	60.296
chr1	11322811	11323116	Hudep2_D3_merged_CTCF.vs.Hudep2_D3_merged_input_peak_286	106	3.56699	13.1828
chr1	11346295	11346543	Hudep2_D3_merged_CTCF.vs.Hudep2_D3_merged_input_peak_287	77	4.79924	10.2238
chr1	11380211	11380662	Hudep2_D3_merged_CTCF.vs.Hudep2_D3_merged_input_peak_288	183	6.00289	21.0061
chr1	11397532	11397994	Hudep2_D3_merged_CTCF.vs.Hudep2_D3_merged_input_peak_289	615	14.4246	64.7865
chr1	11424195	11424637	Hudep2_D3_merged_CTCF.vs.Hudep2_D3_merged_input_peak_290	257	8.65266	28.5885
chr1	11518830	11519063	Hudep2_D3_merged_CTCF.vs.Hudep2_D3_merged_input_peak_291	115	6.28027	14.1434
chr1	11538664	11539312	Hudep2_D3_merged_CTCF.vs.Hudep2_D3_merged_input_peak_292	1227	20.0425	126.7
chr1	11632217	11632624	Hudep2_D3_merged_CTCF.vs.Hudep2_D3_merged_input_peak_293	124	6.43121	15.0666
chr1	11702303	11702930	Hudep2_D3_merged_CTCF.vs.Hudep2_D3_merged_input_peak_294	1486	24.3023	152.711
chr1	11705587	11706149	Hudep2_D3_merged_CTCF.vs.Hudep2_D3_merged_input_peak_295	701	10.0917	73.5486
chr1	11710279	11710918	Hudep2_D3_merged_CTCF.vs.Hudep2_D3_merged_input_peak_296	1064	12.4619	110.157
chr1	11723995	11724569	Hudep2_D3_merged_CTCF.vs.Hudep2_D3_merged_input_peak_297	596	11.0793	62.9042
chr1	11736812	11737089	Hudep2_D3_merged_CTCF.vs.Hudep2_D3_merged_input_peak_298	50	3.99788	7.43171
chr1	11771095	11771596	Hudep2_D3_merged_CTCF.vs.Hudep2_D3_merged_input_peak_299	409	11.5116	43.9965
chr1	11779739	11780255	Hudep2_D3_merged_CTCF.vs.Hudep2_D3_merged_input_peak_300	1033	10.2787	107.111
chr1	11809231	11809633	Hudep2_D3_merged_CTCF.vs.Hudep2_D3_merged_input_peak_301	256	5.08798	28.3993
chr1	11845138	11845628	Hudep2_D3_merged_CTCF.vs.Hudep2_D3_merged_input_peak_302	512	8.45317	54.3884
chr1	11898662	11899143	Hudep2_D3_merged_CTCF.vs.Hudep2_D3_merged_input_peak_303	1408	15.7984	144.885
chr1	11919397	11919660	Hudep2_D3_merged_CTCF.vs.Hudep2_D3_merged_input_peak_304	62	3.42588	8.67725
chr1	11925318	11925959	Hudep2_D3_merged_CTCF.vs.Hudep2_D3_merged_input_peak_305	543	15.4873	57.5174
chr1	11953798	11954417	Hudep2_D3_merged_CTCF.vs.Hudep2_D3_merged_input_peak_306	1042	17.1902	108.031
chr1	11967691	11968169	Hudep2_D3_merged_CTCF.vs.Hudep2_D3_merged_input_peak_307	944	7.35326	98.0571
chr1	12027156	12027514	Hudep2_D3_merged_CTCF.vs.Hudep2_D3_merged_input_peak_308	162	7.48776	18.9165
chr1	12061624	12061993	Hudep2_D3_merged_CTCF.vs.Hudep2_D3_merged_input_peak_309	200	5.56667	22.7291
chr1	12091237	12091749	Hudep2_D3_merged_CTCF.vs.Hudep2_D3_merged_input_peak_310	479	11.354	51.0033
chr1	12139637	12139942	Hudep2_D3_merged_CTCF.vs.Hudep2_D3_merged_input_peak_311	143	6.88402	16.9613
chr1	12166812	12167282	Hudep2_D3_merged_CTCF.vs.Hudep2_D3_merged_input_peak_312	115	6.12934	14.1434
chr1	12178630	12179124	Hudep2_D3_merged_CTCF.vs.Hudep2_D3_merged_input_peak_313	1172	20.1725	121.132
chr1	12184613	12185272	Hudep2_D3_merged_CTCF.vs.Hudep2_D3_merged_input_peak_314	1500	18.6876	154.137
chr1	12268869	12269361	Hudep2_D3_merged_CTCF.vs.Hudep2_D3_merged_input_peak_315	743	10.4872	77.7699
chr1	12289752	12290407	Hudep2_D3_merged_CTCF.vs.Hudep2_D3_merged_input_peak_316	2493	27.8125	253.942
chr1	12304215	12304497	Hudep2_D3_merged_CTCF.vs.Hudep2_D3_merged_input_peak_317	109	5.03523	13.5501
chr1	12332195	12332450	Hudep2_D3_merged_CTCF.vs.Hudep2_D3_merged_input_peak_318	51	3.21871	7.53378
chr1	12335386	12335851	Hudep2_D3_merged_CTCF.vs.Hudep2_D3_merged_input_peak_319	265	6.12874	29.3374
chr1	12336208	12336692	Hudep2_D3_merged_CTCF.vs.Hudep2_D3_merged_input_peak_320	430	9.8208	46.0465
chr1	12374362	12374793	Hudep2_D3_merged_CTCF.vs.Hudep2_D3_merged_input_peak_321	373	7.84557	40.2846
chr1	12467483	12467903	Hudep2_D3_merged_CTCF.vs.Hudep2_D3_merged_input_peak_322	183	5.64098	21.0171
chr1	12661168	12661618	Hudep2_D3_merged_CTCF.vs.Hudep2_D3_merged_input_peak_323	209	6.27159	23.7178
chr1	12679751	12680424	Hudep2_D3_merged_CTCF.vs.Hudep2_D3_merged_input_peak_324	781	9.78218	81.5917
chr1	12718951	12719553	Hudep2_D3_merged_CTCF.vs.Hudep2_D3_merged_input_peak_325	1172	14.8922	121.061
chr1	12841668	12841920	Hudep2_D3_merged_CTCF.vs.Hudep2_D3_merged_input_peak_326	142	5.38138	16.8787
chr1	12843867	12844358	Hudep2_D3_merged_CTCF.vs.Hudep2_D3_merged_input_peak_327	259	5.52163	28.7035
chr1	12981657	12981918	Hudep2_D3_merged_CTCF.vs.Hudep2_D3_merged_input_peak_328	50	4.31811	7.42809
chr1	12984096	12984600	Hudep2_D3_merged_CTCF.vs.Hudep2_D3_merged_input_peak_329	134	6.04228	16.0393
chr1	12996075	12996547	Hudep2_D3_merged_CTCF.vs.Hudep2_D3_merged_input_peak_330	786	19.8645	82.099
chr1	13038560	13038874	Hudep2_D3_merged_CTCF.vs.Hudep2_D3_merged_input_peak_331	98	5.67653	12.348
chr1	13106430	13106856	Hudep2_D3_merged_CTCF.vs.Hudep2_D3_merged_input_peak_332	381	12.3177	41.1175
chr1	13147049	13147336	Hudep2_D3_merged_CTCF.vs.Hudep2_D3_merged_input_peak_333	81	5.22372	10.6258
chr1	13370726	13371121	Hudep2_D3_merged_CTCF.vs.Hudep2_D3_merged_input_peak_334	454	13.827	48.5262
chr1	13382592	13382981	Hudep2_D3_merged_CTCF.vs.Hudep2_D3_merged_input_peak_335	237	7.9329	26.4818
chr1	13385294	13385520	Hudep2_D3_merged_CTCF.vs.Hudep2_D3_merged_input_peak_336	73	5.07279	9.79404
chr1	13460061	13460475	Hudep2_D3_merged_CTCF.vs.Hudep2_D3_merged_input_peak_337	497	13.1044	52.8486
chr1	13462283	13462674	Hudep2_D3_merged_CTCF.vs.Hudep2_D3_merged_input_peak_338	125	5.34599	15.1537
chr1	13474281	13474527	Hudep2_D3_merged_CTCF.vs.Hudep2_D3_merged_input_peak_339	57	4.46905	8.19413
chr1	13528245	13528549	Hudep2_D3_merged_CTCF.vs.Hudep2_D3_merged_input_peak_340	198	7.40962	22.5515
chr1	13680885	13681316	Hudep2_D3_merged_CTCF.vs.Hudep2_D3_merged_input_peak_341	240	5.81798	26.8621
chr1	13683171	13683567	Hudep2_D3_merged_CTCF.vs.Hudep2_D3_merged_input_peak_342	166	5.82532	19.3229
chr1	13749074	13749398	Hudep2_D3_merged_CTCF.vs.Hudep2_D3_merged_input_peak_343	266	9.90273	29.4776
chr1	13795846	13796112	Hudep2_D3_merged_CTCF.vs.Hudep2_D3_merged_input_peak_344	29	2.8953	5.28566
chr1	13840479	13840706	Hudep2_D3_merged_CTCF.vs.Hudep2_D3_merged_input_peak_345	77	4.79924	10.2238
chr1	13843811	13844080	Hudep2_D3_merged_CTCF.vs.Hudep2_D3_merged_input_peak_346	55	4.17772	7.99138
chr1	13870479	13870803	Hudep2_D3_merged_CTCF.vs.Hudep2_D3_merged_input_peak_347	50	4.31811	7.42809
chr1	13897391	13897834	Hudep2_D3_merged_CTCF.vs.Hudep2_D3_merged_input_peak_348	80	3.70211	10.4957
chr1	13992132	13992632	Hudep2_D3_merged_CTCF.vs.Hudep2_D3_merged_input_peak_349	1068	17.4566	110.644
chr1	14052356	14052715	Hudep2_D3_merged_CTCF.vs.Hudep2_D3_merged_input_peak_350	191	5.79636	21.8364
chr1	14091472	14091794	Hudep2_D3_merged_CTCF.vs.Hudep2_D3_merged_input_peak_351	256	8.1576	28.4681
chr1	14133727	14134109	Hudep2_D3_merged_CTCF.vs.Hudep2_D3_merged_input_peak_352	98	5.67653	12.348
chr1	14137710	14138108	Hudep2_D3_merged_CTCF.vs.Hudep2_D3_merged_input_peak_353	213	8.69524	24.0445
chr1	14140151	14140461	Hudep2_D3_merged_CTCF.vs.Hudep2_D3_merged_input_peak_354	175	6.38186	20.2698
chr1	14155334	14155800	Hudep2_D3_merged_CTCF.vs.Hudep2_D3_merged_input_peak_355	357	11.714	38.7149
chr1	14256747	14257001	Hudep2_D3_merged_CTCF.vs.Hudep2_D3_merged_input_peak_356	73	4.92185	9.79404
chr1	14277234	14277479	Hudep2_D3_merged_CTCF.vs.Hudep2_D3_merged_input_peak_357	78	4.62218	10.3236
chr1	14286824	14287308	Hudep2_D3_merged_CTCF.vs.Hudep2_D3_merged_input_peak_358	732	13.6387	76.6675
chr1	14421373	14421904	Hudep2_D3_merged_CTCF.vs.Hudep2_D3_merged_input_peak_359	280	9.74785	30.8605
chr1	14440310	14440731	Hudep2_D3_merged_CTCF.vs.Hudep2_D3_merged_input_peak_360	234	9.14805	26.1834
chr1	14722208	14722470	Hudep2_D3_merged_CTCF.vs.Hudep2_D3_merged_input_peak_361	143	7.03495	16.9613
chr1	14761810	14762159	Hudep2_D3_merged_CTCF.vs.Hudep2_D3_merged_input_peak_362	106	5.9784	13.2369
chr1	14893621	14893981	Hudep2_D3_merged_CTCF.vs.Hudep2_D3_merged_input_peak_363	202	8.39337	22.9931
chr1	14898414	14898699	Hudep2_D3_merged_CTCF.vs.Hudep2_D3_merged_input_peak_364	134	6.58214	16.0062
chr1	14933138	14933478	Hudep2_D3_merged_CTCF.vs.Hudep2_D3_merged_input_peak_365	182	7.78963	20.9282
chr1	14934920	14935135	Hudep2_D3_merged_CTCF.vs.Hudep2_D3_merged_input_peak_366	61	4.42832	8.59734
chr1	15058323	15058800	Hudep2_D3_merged_CTCF.vs.Hudep2_D3_merged_input_peak_367	309	7.01688	33.819
chr1	15105587	15106027	Hudep2_D3_merged_CTCF.vs.Hudep2_D3_merged_input_peak_368	503	9.64543	53.4591
chr1	15109398	15110007	Hudep2_D3_merged_CTCF.vs.Hudep2_D3_merged_input_peak_369	601	8.7846	63.4175
chr1	15131134	15131567	Hudep2_D3_merged_CTCF.vs.Hudep2_D3_merged_input_peak_370	623	10.6079	65.6571
chr1	15177064	15177494	Hudep2_D3_merged_CTCF.vs.Hudep2_D3_merged_input_peak_371	474	8.00115	50.5596
chr1	15241820	15242321	Hudep2_D3_merged_CTCF.vs.Hudep2_D3_merged_input_peak_372	399	9.28807	42.9009
chr1	15250934	15251318	Hudep2_D3_merged_CTCF.vs.Hudep2_D3_merged_input_peak_373	65	4.77092	8.98315
chr1	15353783	15354415	Hudep2_D3_merged_CTCF.vs.Hudep2_D3_merged_input_peak_374	315	5.86183	34.3958
chr1	15364663	15364978	Hudep2_D3_merged_CTCF.vs.Hudep2_D3_merged_input_peak_375	102	4.93165	12.7692
chr1	15372958	15373485	Hudep2_D3_merged_CTCF.vs.Hudep2_D3_merged_input_peak_376	627	12.3957	66.038
chr1	15389004	15389305	Hudep2_D3_merged_CTCF.vs.Hudep2_D3_merged_input_peak_377	77	4.67494	10.2238
chr1	15426833	15427290	Hudep2_D3_merged_CTCF.vs.Hudep2_D3_merged_input_peak_378	469	9.52548	50.0467
chr1	15454981	15455460	Hudep2_D3_merged_CTCF.vs.Hudep2_D3_merged_input_peak_379	398	6.97184	42.8769
chr1	15480510	15480980	Hudep2_D3_merged_CTCF.vs.Hudep2_D3_merged_input_peak_380	150	4.69924	17.6623
chr1	15598958	15599450	Hudep2_D3_merged_CTCF.vs.Hudep2_D3_merged_input_peak_381	399	9.28807	42.9009
chr1	15631128	15631640	Hudep2_D3_merged_CTCF.vs.Hudep2_D3_merged_input_peak_382	439	9.13703	46.9551
chr1	15649904	15650447	Hudep2_D3_merged_CTCF.vs.Hudep2_D3_merged_input_peak_383	804	14.4378	83.9605
chr1	15655622	15655885	Hudep2_D3_merged_CTCF.vs.Hudep2_D3_merged_input_peak_384	73	4.92185	9.79404
chr1	15757465	15758038	Hudep2_D3_merged_CTCF.vs.Hudep2_D3_merged_input_peak_385	980	11.2643	101.684
chr1	15827847	15828313	Hudep2_D3_merged_CTCF.vs.Hudep2_D3_merged_input_peak_386	407	7.07542	43.7606
chr1	15835181	15835421	Hudep2_D3_merged_CTCF.vs.Hudep2_D3_merged_input_peak_387	46	4.13897	7.08998
chr1	15910880	15911394	Hudep2_D3_merged_CTCF.vs.Hudep2_D3_merged_input_peak_388	240	5.81798	26.8621
chr1	15921552	15921972	Hudep2_D3_merged_CTCF.vs.Hudep2_D3_merged_input_peak_389	510	8.80127	54.1574
chr1	16029638	16029995	Hudep2_D3_merged_CTCF.vs.Hudep2_D3_merged_input_peak_390	98	5.17232	12.3362
chr1	16067790	16068290	Hudep2_D3_merged_CTCF.vs.Hudep2_D3_merged_input_peak_391	1170	23.0719	120.951
chr1	16118469	16118931	Hudep2_D3_merged_CTCF.vs.Hudep2_D3_merged_input_peak_392	895	15.9429	93.1401
chr1	16129877	16130202	Hudep2_D3_merged_CTCF.vs.Hudep2_D3_merged_input_peak_393	224	5.98101	25.1721
chr1	16141972	16142457	Hudep2_D3_merged_CTCF.vs.Hudep2_D3_merged_input_peak_394	704	10.7901	73.8556
chr1	16212216	16212439	Hudep2_D3_merged_CTCF.vs.Hudep2_D3_merged_input_peak_395	68	3.86147	9.25708
chr1	16301979	16302200	Hudep2_D3_merged_CTCF.vs.Hudep2_D3_merged_input_peak_396	46	2.95899	7.02967
chr1	16321004	16321404	Hudep2_D3_merged_CTCF.vs.Hudep2_D3_merged_input_peak_397	392	11.9567	42.274
chr1	16333558	16333837	Hudep2_D3_merged_CTCF.vs.Hudep2_D3_merged_input_peak_398	143	7.03495	16.9613
chr1	16335426	16336004	Hudep2_D3_merged_CTCF.vs.Hudep2_D3_merged_input_peak_399	1192	18.1431	123.151
chr1	16339057	16339362	Hudep2_D3_merged_CTCF.vs.Hudep2_D3_merged_input_peak_400	93	5.0724	11.8601
chr1	16359269	16359761	Hudep2_D3_merged_CTCF.vs.Hudep2_D3_merged_input_peak_401	590	9.60924	62.2555
chr1	16382366	16382996	Hudep2_D3_merged_CTCF.vs.Hudep2_D3_merged_input_peak_402	1939	18.4182	198.31
chr1	16399900	16400445	Hudep2_D3_merged_CTCF.vs.Hudep2_D3_merged_input_peak_403	580	9.54709	61.227
chr1	16405260	16405804	Hudep2_D3_merged_CTCF.vs.Hudep2_D3_merged_input_peak_404	1054	15.8961	109.167
chr1	16408792	16409249	Hudep2_D3_merged_CTCF.vs.Hudep2_D3_merged_input_peak_405	560	9.98636	59.2766
chr1	16477762	16477995	Hudep2_D3_merged_CTCF.vs.Hudep2_D3_merged_input_peak_406	103	5.81402	12.9031
chr1	16514150	16514752	Hudep2_D3_merged_CTCF.vs.Hudep2_D3_merged_input_peak_407	1565	20.7801	160.65
chr1	16531468	16531850	Hudep2_D3_merged_CTCF.vs.Hudep2_D3_merged_input_peak_408	234	7.41409	26.1624
chr1	16562717	16562983	Hudep2_D3_merged_CTCF.vs.Hudep2_D3_merged_input_peak_409	75	3.50599	9.98233
chr1	16570817	16571291	Hudep2_D3_merged_CTCF.vs.Hudep2_D3_merged_input_peak_410	831	9.38945	86.7058
chr1	16678851	16679224	Hudep2_D3_merged_CTCF.vs.Hudep2_D3_merged_input_peak_411	364	5.86751	39.415
chr1	16689848	16690202	Hudep2_D3_merged_CTCF.vs.Hudep2_D3_merged_input_peak_412	449	7.10487	47.9617
chr1	16766847	16767392	Hudep2_D3_merged_CTCF.vs.Hudep2_D3_merged_input_peak_413	1208	10.9171	124.763
chr1	16823992	16824272	Hudep2_D3_merged_CTCF.vs.Hudep2_D3_merged_input_peak_414	48	3.92911	7.28745
chr1	16905565	16905904	Hudep2_D3_merged_CTCF.vs.Hudep2_D3_merged_input_peak_415	184	4.88681	21.097
chr1	16911848	16912192	Hudep2_D3_merged_CTCF.vs.Hudep2_D3_merged_input_peak_416	125	3.96783	15.1322
chr1	16918094	16918795	Hudep2_D3_merged_CTCF.vs.Hudep2_D3_merged_input_peak_417	1851	10.4684	189.471
chr1	16947414	16948017	Hudep2_D3_merged_CTCF.vs.Hudep2_D3_merged_input_peak_418	1597	11.3829	163.931
chr1	16951286	16951906	Hudep2_D3_merged_CTCF.vs.Hudep2_D3_merged_input_peak_419	2294	14.3722	234.01
chr1	16971145	16971544	Hudep2_D3_merged_CTCF.vs.Hudep2_D3_merged_input_peak_420	371	3.58234	40.1517
chr1	16982965	16983474	Hudep2_D3_merged_CTCF.vs.Hudep2_D3_merged_input_peak_421	326	6.54222	35.5072
chr1	17011189	17011711	Hudep2_D3_merged_CTCF.vs.Hudep2_D3_merged_input_peak_422	736	11.0387	77.1062
chr1	17026409	17027028	Hudep2_D3_merged_CTCF.vs.Hudep2_D3_merged_input_peak_423	466	9.52483	49.766
chr1	17029530	17030147	Hudep2_D3_merged_CTCF.vs.Hudep2_D3_merged_input_peak_424	1174	11.5441	121.331
chr1	17033776	17034232	Hudep2_D3_merged_CTCF.vs.Hudep2_D3_merged_input_peak_425	377	7.49608	40.7588
chr1	17036118	17036761	Hudep2_D3_merged_CTCF.vs.Hudep2_D3_merged_input_peak_426	1915	12.8036	195.939
chr1	17042588	17042931	Hudep2_D3_merged_CTCF.vs.Hudep2_D3_merged_input_peak_427	151	4.27859	17.7542
chr1	17076960	17077442	Hudep2_D3_merged_CTCF.vs.Hudep2_D3_merged_input_peak_428	944	7.88002	98.0806
chr1	17273935	17274286	Hudep2_D3_merged_CTCF.vs.Hudep2_D3_merged_input_peak_429	249	6.25725	27.6877
chr1	17278139	17278560	Hudep2_D3_merged_CTCF.vs.Hudep2_D3_merged_input_peak_430	559	11.5078	59.175
chr1	17287037	17287596	Hudep2_D3_merged_CTCF.vs.Hudep2_D3_merged_input_peak_431	576	8.20448	60.826
chr1	17289969	17290343	Hudep2_D3_merged_CTCF.vs.Hudep2_D3_merged_input_peak_432	318	8.86793	34.7149
chr1	17313519	17313849	Hudep2_D3_merged_CTCF.vs.Hudep2_D3_merged_input_peak_433	208	7.78253	23.5306
chr1	17372487	17372999	Hudep2_D3_merged_CTCF.vs.Hudep2_D3_merged_input_peak_434	780	16.7585	81.4634
chr1	17386112	17386601	Hudep2_D3_merged_CTCF.vs.Hudep2_D3_merged_input_peak_435	387	7.55823	41.6804
chr1	17401929	17402245	Hudep2_D3_merged_CTCF.vs.Hudep2_D3_merged_input_peak_436	131	6.2965	15.7086
chr1	17452080	17452777	Hudep2_D3_merged_CTCF.vs.Hudep2_D3_merged_input_peak_437	1564	23.7364	160.569
chr1	17563472	17563947	Hudep2_D3_merged_CTCF.vs.Hudep2_D3_merged_input_peak_438	348	6.75811	37.8005
chr1	17600551	17601122	Hudep2_D3_merged_CTCF.vs.Hudep2_D3_merged_input_peak_439	421	11.7603	45.1584
chr1	17662536	17663035	Hudep2_D3_merged_CTCF.vs.Hudep2_D3_merged_input_peak_440	472	10.3535	50.3287
chr1	17696981	17697443	Hudep2_D3_merged_CTCF.vs.Hudep2_D3_merged_input_peak_441	172	7.63869	19.9155
chr1	17732490	17733210	Hudep2_D3_merged_CTCF.vs.Hudep2_D3_merged_input_peak_442	469	9.52548	50.0467
chr1	17746295	17746829	Hudep2_D3_merged_CTCF.vs.Hudep2_D3_merged_input_peak_443	970	13.7628	100.706
chr1	17766083	17766569	Hudep2_D3_merged_CTCF.vs.Hudep2_D3_merged_input_peak_444	1088	14.1463	112.61
chr1	17803825	17804257	Hudep2_D3_merged_CTCF.vs.Hudep2_D3_merged_input_peak_445	439	9.13703	46.9551
chr1	17811769	17812147	Hudep2_D3_merged_CTCF.vs.Hudep2_D3_merged_input_peak_446	157	7.2117	18.3399
chr1	17820652	17821207	Hudep2_D3_merged_CTCF.vs.Hudep2_D3_merged_input_peak_447	1245	17.8383	128.445
chr1	17828591	17829211	Hudep2_D3_merged_CTCF.vs.Hudep2_D3_merged_input_peak_448	574	10.7685	60.7095
chr1	17933257	17933758	Hudep2_D3_merged_CTCF.vs.Hudep2_D3_merged_input_peak_449	753	12.7884	78.7924
chr1	17955960	17956307	Hudep2_D3_merged_CTCF.vs.Hudep2_D3_merged_input_peak_450	143	6.88402	16.9613
chr1	17980221	17980635	Hudep2_D3_merged_CTCF.vs.Hudep2_D3_merged_input_peak_451	192	8.24244	21.9542
chr1	17987955	17988496	Hudep2_D3_merged_CTCF.vs.Hudep2_D3_merged_input_peak_452	542	13.2576	57.4038
chr1	18081610	18081927	Hudep2_D3_merged_CTCF.vs.Hudep2_D3_merged_input_peak_453	98	5.82747	12.348
chr1	18152598	18152979	Hudep2_D3_merged_CTCF.vs.Hudep2_D3_merged_input_peak_454	288	10.3555	31.7276
chr1	18246436	18246698	Hudep2_D3_merged_CTCF.vs.Hudep2_D3_merged_input_peak_455	89	5.5256	11.4774
chr1	18249311	18249767	Hudep2_D3_merged_CTCF.vs.Hudep2_D3_merged_input_peak_456	398	11.3873	42.8421
chr1	18310940	18311403	Hudep2_D3_merged_CTCF.vs.Hudep2_D3_merged_input_peak_457	268	8.14283	29.6682
chr1	18426950	18427391	Hudep2_D3_merged_CTCF.vs.Hudep2_D3_merged_input_peak_458	437	10.8336	46.7952
chr1	18543899	18544270	Hudep2_D3_merged_CTCF.vs.Hudep2_D3_merged_input_peak_459	223	8.84618	25.108
chr1	18561251	18561720	Hudep2_D3_merged_CTCF.vs.Hudep2_D3_merged_input_peak_460	288	8.45359	31.6613
chr1	18626161	18626615	Hudep2_D3_merged_CTCF.vs.Hudep2_D3_merged_input_peak_461	331	10.1443	36.0818
chr1	18629334	18629703	Hudep2_D3_merged_CTCF.vs.Hudep2_D3_merged_input_peak_462	244	9.29899	27.2703
chr1	18648966	18649288	Hudep2_D3_merged_CTCF.vs.Hudep2_D3_merged_input_peak_463	162	7.33682	18.9165
chr1	18650710	18651120	Hudep2_D3_merged_CTCF.vs.Hudep2_D3_merged_input_peak_464	81	5.22372	10.6258
chr1	18700366	18700791	Hudep2_D3_merged_CTCF.vs.Hudep2_D3_merged_input_peak_465	342	10.3929	37.188
chr1	18857323	18857795	Hudep2_D3_merged_CTCF.vs.Hudep2_D3_merged_input_peak_466	200	6.35805	22.7298
chr1	18882895	18883242	Hudep2_D3_merged_CTCF.vs.Hudep2_D3_merged_input_peak_467	167	6.17469	19.3873
chr1	18901967	18902469	Hudep2_D3_merged_CTCF.vs.Hudep2_D3_merged_input_peak_468	758	19.2607	79.2746
chr1	18907804	18908347	Hudep2_D3_merged_CTCF.vs.Hudep2_D3_merged_input_peak_469	900	21.6757	93.6042
chr1	18923795	18924427	Hudep2_D3_merged_CTCF.vs.Hudep2_D3_merged_input_peak_470	1000	20.7101	103.704
chr1	18935058	18935406	Hudep2_D3_merged_CTCF.vs.Hudep2_D3_merged_input_peak_471	143	6.88402	16.9613
chr1	19007822	19008219	Hudep2_D3_merged_CTCF.vs.Hudep2_D3_merged_input_peak_472	369	8.28244	39.9516
chr1	19147223	19147724	Hudep2_D3_merged_CTCF.vs.Hudep2_D3_merged_input_peak_473	604	12.1293	63.7297
chr1	19201531	19202144	Hudep2_D3_merged_CTCF.vs.Hudep2_D3_merged_input_peak_474	639	15.2408	67.2329
chr1	19210594	19211038	Hudep2_D3_merged_CTCF.vs.Hudep2_D3_merged_input_peak_475	653	11.0962	68.6625
chr1	19233383	19233986	Hudep2_D3_merged_CTCF.vs.Hudep2_D3_merged_input_peak_476	1203	12.2798	124.221
chr1	19239338	19240020	Hudep2_D3_merged_CTCF.vs.Hudep2_D3_merged_input_peak_477	1006	13.4005	104.31
chr1	19440072	19440507	Hudep2_D3_merged_CTCF.vs.Hudep2_D3_merged_input_peak_478	147	4.80703	17.336
chr1	19505974	19506460	Hudep2_D3_merged_CTCF.vs.Hudep2_D3_merged_input_peak_479	364	6.60928	39.3947
chr1	19558957	19559284	Hudep2_D3_merged_CTCF.vs.Hudep2_D3_merged_input_peak_480	92	5.17215	11.8043
chr1	19567576	19568187	Hudep2_D3_merged_CTCF.vs.Hudep2_D3_merged_input_peak_481	1057	14.8204	109.509
chr1	19667789	19668389	Hudep2_D3_merged_CTCF.vs.Hudep2_D3_merged_input_peak_482	585	10.9239	61.8044
chr1	19670823	19671294	Hudep2_D3_merged_CTCF.vs.Hudep2_D3_merged_input_peak_483	521	10.147	55.3116
chr1	19700807	19701172	Hudep2_D3_merged_CTCF.vs.Hudep2_D3_merged_input_peak_484	50	4.31811	7.42809
chr1	19717762	19718280	Hudep2_D3_merged_CTCF.vs.Hudep2_D3_merged_input_peak_485	495	6.74383	52.6965
chr1	19766372	19766670	Hudep2_D3_merged_CTCF.vs.Hudep2_D3_merged_input_peak_486	152	7.18589	17.9316
chr1	19814236	19814603	Hudep2_D3_merged_CTCF.vs.Hudep2_D3_merged_input_peak_487	208	5.77384	23.5351
chr1	19908697	19909156	Hudep2_D3_merged_CTCF.vs.Hudep2_D3_merged_input_peak_488	471	8.49051	50.2241
chr1	19939021	19939337	Hudep2_D3_merged_CTCF.vs.Hudep2_D3_merged_input_peak_489	77	4.13834	10.202
chr1	19975215	19975500	Hudep2_D3_merged_CTCF.vs.Hudep2_D3_merged_input_peak_490	118	5.36138	14.3852
chr1	19977601	19978047	Hudep2_D3_merged_CTCF.vs.Hudep2_D3_merged_input_peak_491	744	13.8163	77.8719
chr1	19980111	19980611	Hudep2_D3_merged_CTCF.vs.Hudep2_D3_merged_input_peak_492	791	9.483	82.6092
chr1	19986191	19986776	Hudep2_D3_merged_CTCF.vs.Hudep2_D3_merged_input_peak_493	699	11.3675	73.307
chr1	19988144	19988794	Hudep2_D3_merged_CTCF.vs.Hudep2_D3_merged_input_peak_494	654	13.8401	68.7264
chr1	20030977	20031467	Hudep2_D3_merged_CTCF.vs.Hudep2_D3_merged_input_peak_495	414	7.80684	44.4793
chr1	20042058	20042530	Hudep2_D3_merged_CTCF.vs.Hudep2_D3_merged_input_peak_496	912	15.1979	94.858
chr1	20088654	20089154	Hudep2_D3_merged_CTCF.vs.Hudep2_D3_merged_input_peak_497	313	7.50554	34.2015
chr1	20125985	20126313	Hudep2_D3_merged_CTCF.vs.Hudep2_D3_merged_input_peak_498	33	2.57699	5.64714
chr1	20137710	20138134	Hudep2_D3_merged_CTCF.vs.Hudep2_D3_merged_input_peak_499	349	9.38587	37.8412
chr1	20208523	20209134	Hudep2_D3_merged_CTCF.vs.Hudep2_D3_merged_input_peak_500	1225	12.413	126.467
chr1	20244414	20244896	Hudep2_D3_merged_CTCF.vs.Hudep2_D3_merged_input_peak_501	747	11.163	78.1976
chr1	20301171	20301724	Hudep2_D3_merged_CTCF.vs.Hudep2_D3_merged_input_peak_502	961	13.9227	99.8344
chr1	20414175	20414533	Hudep2_D3_merged_CTCF.vs.Hudep2_D3_merged_input_peak_503	70	4.42633	9.46042
chr1	20427389	20427807	Hudep2_D3_merged_CTCF.vs.Hudep2_D3_merged_input_peak_504	449	9.29241	47.9798
chr1	20478747	20479276	Hudep2_D3_merged_CTCF.vs.Hudep2_D3_merged_input_peak_505	1293	16.9612	133.299
chr1	20491822	20492424	Hudep2_D3_merged_CTCF.vs.Hudep2_D3_merged_input_peak_506	742	12.7108	77.6286
chr1	20495075	20495325	Hudep2_D3_merged_CTCF.vs.Hudep2_D3_merged_input_peak_507	131	6.43455	15.7086
chr1	20513733	20513958	Hudep2_D3_merged_CTCF.vs.Hudep2_D3_merged_input_peak_508	64	3.16859	8.89359
chr1	20521536	20522104	Hudep2_D3_merged_CTCF.vs.Hudep2_D3_merged_input_peak_509	700	12.8653	73.4585
chr1	20539204	20539760	Hudep2_D3_merged_CTCF.vs.Hudep2_D3_merged_input_peak_510	787	7.9034	82.2281
chr1	20543025	20543455	Hudep2_D3_merged_CTCF.vs.Hudep2_D3_merged_input_peak_511	144	5.01946	17.0669
chr1	20559859	20560231	Hudep2_D3_merged_CTCF.vs.Hudep2_D3_merged_input_peak_512	94	4.24256	11.9912
chr1	20688265	20688674	Hudep2_D3_merged_CTCF.vs.Hudep2_D3_merged_input_peak_513	582	12.9078	61.4839
chr1	20693674	20693902	Hudep2_D3_merged_CTCF.vs.Hudep2_D3_merged_input_peak_514	43	4.01624	6.6863
chr1	20703338	20703781	Hudep2_D3_merged_CTCF.vs.Hudep2_D3_merged_input_peak_515	319	8.22261	34.8115
chr1	20756887	20757309	Hudep2_D3_merged_CTCF.vs.Hudep2_D3_merged_input_peak_516	582	12.9078	61.4839
chr1	20820207	20820738	Hudep2_D3_merged_CTCF.vs.Hudep2_D3_merged_input_peak_517	960	12.2953	99.7396
chr1	20848782	20849233	Hudep2_D3_merged_CTCF.vs.Hudep2_D3_merged_input_peak_518	670	9.40612	70.3923
chr1	20901654	20902141	Hudep2_D3_merged_CTCF.vs.Hudep2_D3_merged_input_peak_519	693	8.7727	72.6908
chr1	20959599	20960234	Hudep2_D3_merged_CTCF.vs.Hudep2_D3_merged_input_peak_520	2099	14.4457	214.408
chr1	20966580	20967088	Hudep2_D3_merged_CTCF.vs.Hudep2_D3_merged_input_peak_521	328	4.99207	35.7671
chr1	20987772	20988237	Hudep2_D3_merged_CTCF.vs.Hudep2_D3_merged_input_peak_522	857	8.58418	89.3333
chr1	20989989	20990195	Hudep2_D3_merged_CTCF.vs.Hudep2_D3_merged_input_peak_523	45	3.74658	6.89896
chr1	21022850	21023720	Hudep2_D3_merged_CTCF.vs.Hudep2_D3_merged_input_peak_524	1535	15.7767	157.635
chr1	21054417	21054814	Hudep2_D3_merged_CTCF.vs.Hudep2_D3_merged_input_peak_525	77	5.00701	10.1921
chr1	21059531	21059899	Hudep2_D3_merged_CTCF.vs.Hudep2_D3_merged_input_peak_526	196	4.33443	22.395
chr1	21308384	21308856	Hudep2_D3_merged_CTCF.vs.Hudep2_D3_merged_input_peak_527	253	5.24031	28.139
chr1	21310115	21310321	Hudep2_D3_merged_CTCF.vs.Hudep2_D3_merged_input_peak_528	63	4.07367	8.83699
chr1	21375061	21375356	Hudep2_D3_merged_CTCF.vs.Hudep2_D3_merged_input_peak_529	45	3.91913	6.94108
chr1	21399246	21399475	Hudep2_D3_merged_CTCF.vs.Hudep2_D3_merged_input_peak_530	57	4.12436	8.14495
chr1	21521615	21522072	Hudep2_D3_merged_CTCF.vs.Hudep2_D3_merged_input_peak_531	413	6.12231	44.3447
chr1	21543307	21543769	Hudep2_D3_merged_CTCF.vs.Hudep2_D3_merged_input_peak_532	673	12.3296	70.726
chr1	21544319	21544771	Hudep2_D3_merged_CTCF.vs.Hudep2_D3_merged_input_peak_533	359	9.9552	38.9394
chr1	21558410	21558918	Hudep2_D3_merged_CTCF.vs.Hudep2_D3_merged_input_peak_534	699	11.3675	73.307
chr1	21571563	21571863	Hudep2_D3_merged_CTCF.vs.Hudep2_D3_merged_input_peak_535	101	5.20566	12.669
chr1	21581521	21582209	Hudep2_D3_merged_CTCF.vs.Hudep2_D3_merged_input_peak_536	1356	16.3838	139.644
chr1	21596604	21597157	Hudep2_D3_merged_CTCF.vs.Hudep2_D3_merged_input_peak_537	1331	16.1352	137.131
chr1	21629157	21629497	Hudep2_D3_merged_CTCF.vs.Hudep2_D3_merged_input_peak_538	134	6.04228	16.0393
chr1	21661140	21661615	Hudep2_D3_merged_CTCF.vs.Hudep2_D3_merged_input_peak_539	490	8.61481	52.1807
chr1	21694911	21695439	Hudep2_D3_merged_CTCF.vs.Hudep2_D3_merged_input_peak_540	1317	12.4142	135.751
chr1	21697031	21697436	Hudep2_D3_merged_CTCF.vs.Hudep2_D3_merged_input_peak_541	561	11.1588	59.3869
chr1	21795041	21795507	Hudep2_D3_merged_CTCF.vs.Hudep2_D3_merged_input_peak_542	256	5.13237	28.3993
chr1	21815237	21815581	Hudep2_D3_merged_CTCF.vs.Hudep2_D3_merged_input_peak_543	112	4.75986	13.7817
chr1	21817246	21817706	Hudep2_D3_merged_CTCF.vs.Hudep2_D3_merged_input_peak_544	364	10.7658	39.4255
chr1	21835480	21836056	Hudep2_D3_merged_CTCF.vs.Hudep2_D3_merged_input_peak_545	979	15.1968	101.666
chr1	21837673	21838076	Hudep2_D3_merged_CTCF.vs.Hudep2_D3_merged_input_peak_546	96	5.46818	12.1849
chr1	21861076	21861708	Hudep2_D3_merged_CTCF.vs.Hudep2_D3_merged_input_peak_547	571	7.84042	60.331
chr1	21866374	21866737	Hudep2_D3_merged_CTCF.vs.Hudep2_D3_merged_input_peak_548	87	4.5173	11.2515
chr1	21900528	21900971	Hudep2_D3_merged_CTCF.vs.Hudep2_D3_merged_input_peak_549	454	13.3981	48.4885
chr1	21921880	21922497	Hudep2_D3_merged_CTCF.vs.Hudep2_D3_merged_input_peak_550	606	13.3222	63.8765
chr1	21982253	21982467	Hudep2_D3_merged_CTCF.vs.Hudep2_D3_merged_input_peak_551	39	3.40794	6.29277
chr1	21985494	21986160	Hudep2_D3_merged_CTCF.vs.Hudep2_D3_merged_input_peak_552	1952	18.5217	199.615
chr1	21996384	21996655	Hudep2_D3_merged_CTCF.vs.Hudep2_D3_merged_input_peak_553	34	2.16317	5.80593
chr1	22029797	22030178	Hudep2_D3_merged_CTCF.vs.Hudep2_D3_merged_input_peak_554	370	7.50878	40.0174
chr1	22108894	22109241	Hudep2_D3_merged_CTCF.vs.Hudep2_D3_merged_input_peak_555	119	3.42857	14.5167
chr1	22179564	22179855	Hudep2_D3_merged_CTCF.vs.Hudep2_D3_merged_input_peak_556	59	3.89578	8.40735
chr1	22208619	22208985	Hudep2_D3_merged_CTCF.vs.Hudep2_D3_merged_input_peak_557	114	5.11454	14.0099
chr1	22290418	22290883	Hudep2_D3_merged_CTCF.vs.Hudep2_D3_merged_input_peak_558	905	10.7384	94.1494
chr1	22306942	22307557	Hudep2_D3_merged_CTCF.vs.Hudep2_D3_merged_input_peak_559	278	9.02557	30.6829
chr1	22331644	22332053	Hudep2_D3_merged_CTCF.vs.Hudep2_D3_merged_input_peak_560	645	10.8841	67.8208
chr1	22345773	22346170	Hudep2_D3_merged_CTCF.vs.Hudep2_D3_merged_input_peak_561	113	3.81245	13.8746
chr1	22349294	22349804	Hudep2_D3_merged_CTCF.vs.Hudep2_D3_merged_input_peak_562	224	5.63152	25.2486
chr1	22381391	22381600	Hudep2_D3_merged_CTCF.vs.Hudep2_D3_merged_input_peak_563	136	5.2699	16.28
chr1	22432124	22432527	Hudep2_D3_merged_CTCF.vs.Hudep2_D3_merged_input_peak_564	419	8.90396	44.9234
chr1	22458224	22458918	Hudep2_D3_merged_CTCF.vs.Hudep2_D3_merged_input_peak_565	767	16.6418	80.1498
chr1	22534783	22535135	Hudep2_D3_merged_CTCF.vs.Hudep2_D3_merged_input_peak_566	73	5.07279	9.79404
chr1	22602170	22602731	Hudep2_D3_merged_CTCF.vs.Hudep2_D3_merged_input_peak_567	309	8.04503	33.833
chr1	22643743	22644110	Hudep2_D3_merged_CTCF.vs.Hudep2_D3_merged_input_peak_568	142	5.76034	16.81
chr1	22742991	22743509	Hudep2_D3_merged_CTCF.vs.Hudep2_D3_merged_input_peak_569	986	10.8148	102.337
chr1	22746806	22747391	Hudep2_D3_merged_CTCF.vs.Hudep2_D3_merged_input_peak_570	640	9.5832	67.3339
chr1	22968411	22969012	Hudep2_D3_merged_CTCF.vs.Hudep2_D3_merged_input_peak_571	870	14.1092	90.6568
chr1	23000627	23001053	Hudep2_D3_merged_CTCF.vs.Hudep2_D3_merged_input_peak_572	440	9.90959	47.1078
chr1	23030719	23031301	Hudep2_D3_merged_CTCF.vs.Hudep2_D3_merged_input_peak_573	659	14.3637	69.3104
chr1	23058346	23058702	Hudep2_D3_merged_CTCF.vs.Hudep2_D3_merged_input_peak_574	163	6.9069	19.0291
chr1	23188481	23188971	Hudep2_D3_merged_CTCF.vs.Hudep2_D3_merged_input_peak_575	437	11.8488	46.7853
chr1	23215689	23216092	Hudep2_D3_merged_CTCF.vs.Hudep2_D3_merged_input_peak_576	309	8.04503	33.833
chr1	23256761	23257296	Hudep2_D3_merged_CTCF.vs.Hudep2_D3_merged_input_peak_577	542	10.4578	57.4553
chr1	23290627	23291132	Hudep2_D3_merged_CTCF.vs.Hudep2_D3_merged_input_peak_578	582	11.7741	61.4418
chr1	23302858	23303564	Hudep2_D3_merged_CTCF.vs.Hudep2_D3_merged_input_peak_579	1477	13.9668	151.811
chr1	23345741	23346020	Hudep2_D3_merged_CTCF.vs.Hudep2_D3_merged_input_peak_580	89	2.80006	11.4193
chr1	23425134	23425677	Hudep2_D3_merged_CTCF.vs.Hudep2_D3_merged_input_peak_581	902	10.2821	93.8967
chr1	23505426	23505805	Hudep2_D3_merged_CTCF.vs.Hudep2_D3_merged_input_peak_582	110	5.87506	13.6139
chr1	23511057	23511566	Hudep2_D3_merged_CTCF.vs.Hudep2_D3_merged_input_peak_583	454	6.61334	48.5181
chr1	23543178	23543649	Hudep2_D3_merged_CTCF.vs.Hudep2_D3_merged_input_peak_584	308	8.76435	33.6887
chr1	23730367	23730859	Hudep2_D3_merged_CTCF.vs.Hudep2_D3_merged_input_peak_585	1810	17.5895	185.369
chr1	23823486	23824063	Hudep2_D3_merged_CTCF.vs.Hudep2_D3_merged_input_peak_586	1610	25.8906	165.241
chr1	23854473	23854785	Hudep2_D3_merged_CTCF.vs.Hudep2_D3_merged_input_peak_587	89	3.17426	11.4764
chr1	23866250	23866715	Hudep2_D3_merged_CTCF.vs.Hudep2_D3_merged_input_peak_588	2506	26.6983	255.327
chr1	23871163	23871764	Hudep2_D3_merged_CTCF.vs.Hudep2_D3_merged_input_peak_589	1112	14.3328	115.01
chr1	23881506	23881771	Hudep2_D3_merged_CTCF.vs.Hudep2_D3_merged_input_peak_590	153	4.84325	17.9589
chr1	23961239	23961827	Hudep2_D3_merged_CTCF.vs.Hudep2_D3_merged_input_peak_591	349	9.48945	37.8412
chr1	23963853	23964332	Hudep2_D3_merged_CTCF.vs.Hudep2_D3_merged_input_peak_592	660	9.75271	69.3894
chr1	23984157	23984584	Hudep2_D3_merged_CTCF.vs.Hudep2_D3_merged_input_peak_593	466	13.5428	49.7344
chr1	23991690	23992144	Hudep2_D3_merged_CTCF.vs.Hudep2_D3_merged_input_peak_594	442	13.5252	47.2714
chr1	24017961	24018364	Hudep2_D3_merged_CTCF.vs.Hudep2_D3_merged_input_peak_595	558	7.40059	59.0482
chr1	24044965	24045379	Hudep2_D3_merged_CTCF.vs.Hudep2_D3_merged_input_peak_596	251	8.55113	27.9161
chr1	24072099	24072432	Hudep2_D3_merged_CTCF.vs.Hudep2_D3_merged_input_peak_597	183	5.64098	21.0171
chr1	24077798	24078218	Hudep2_D3_merged_CTCF.vs.Hudep2_D3_merged_input_peak_598	345	7.50028	37.475
chr1	24098576	24099080	Hudep2_D3_merged_CTCF.vs.Hudep2_D3_merged_input_peak_599	1291	22.1263	133.134
chr1	24125132	24125383	Hudep2_D3_merged_CTCF.vs.Hudep2_D3_merged_input_peak_600	92	4.62473	11.7461
chr1	24136121	24136658	Hudep2_D3_merged_CTCF.vs.Hudep2_D3_merged_input_peak_601	1510	15.6213	155.167
chr1	24137167	24137675	Hudep2_D3_merged_CTCF.vs.Hudep2_D3_merged_input_peak_602	810	12.4724	84.5918
chr1	24180959	24181440	Hudep2_D3_merged_CTCF.vs.Hudep2_D3_merged_input_peak_603	550	8.79218	58.2921
chr1	24194665	24195303	Hudep2_D3_merged_CTCF.vs.Hudep2_D3_merged_input_peak_604	1700	20.345	174.273
chr1	24243244	24243725	Hudep2_D3_merged_CTCF.vs.Hudep2_D3_merged_input_peak_605	802	11.6603	83.7124
chr1	24275621	24276028	Hudep2_D3_merged_CTCF.vs.Hudep2_D3_merged_input_peak_606	91	3.76696	11.6241
chr1	24285468	24285686	Hudep2_D3_merged_CTCF.vs.Hudep2_D3_merged_input_peak_607	84	3.23233	10.8929
chr1	24306616	24306947	Hudep2_D3_merged_CTCF.vs.Hudep2_D3_merged_input_peak_608	42	2.51131	6.61607
chr1	24397308	24397738	Hudep2_D3_merged_CTCF.vs.Hudep2_D3_merged_input_peak_609	607	11.229	63.9885
chr1	24439006	24439434	Hudep2_D3_merged_CTCF.vs.Hudep2_D3_merged_input_peak_610	440	8.60521	47.0514
chr1	24476860	24477365	Hudep2_D3_merged_CTCF.vs.Hudep2_D3_merged_input_peak_611	553	8.37026	58.5579
chr1	24525665	24526246	Hudep2_D3_merged_CTCF.vs.Hudep2_D3_merged_input_peak_612	813	11.7846	84.8266
chr1	24528275	24528737	Hudep2_D3_merged_CTCF.vs.Hudep2_D3_merged_input_peak_613	795	17.7268	83.0042
chr1	24711640	24712040	Hudep2_D3_merged_CTCF.vs.Hudep2_D3_merged_input_peak_614	324	10.9386	35.3131
chr1	24716558	24716912	Hudep2_D3_merged_CTCF.vs.Hudep2_D3_merged_input_peak_615	167	5.4856	19.4071
chr1	24717596	24718179	Hudep2_D3_merged_CTCF.vs.Hudep2_D3_merged_input_peak_616	835	13.7207	87.0553
chr1	24718815	24719203	Hudep2_D3_merged_CTCF.vs.Hudep2_D3_merged_input_peak_617	363	9.46012	39.2834
chr1	24741763	24742357	Hudep2_D3_merged_CTCF.vs.Hudep2_D3_merged_input_peak_618	797	8.50417	83.2489
chr1	24853649	24854071	Hudep2_D3_merged_CTCF.vs.Hudep2_D3_merged_input_peak_619	216	6.18481	24.3491
chr1	24868477	24868831	Hudep2_D3_merged_CTCF.vs.Hudep2_D3_merged_input_peak_620	213	8.69524	24.0445
chr1	24913686	24914206	Hudep2_D3_merged_CTCF.vs.Hudep2_D3_merged_input_peak_621	288	8.62295	31.6945
chr1	24919911	24920360	Hudep2_D3_merged_CTCF.vs.Hudep2_D3_merged_input_peak_622	205	8.33451	23.2745
chr1	24961689	24962085	Hudep2_D3_merged_CTCF.vs.Hudep2_D3_merged_input_peak_623	682	14.3887	71.5746
chr1	25014966	25015470	Hudep2_D3_merged_CTCF.vs.Hudep2_D3_merged_input_peak_624	459	9.44779	49.0104
chr1	25157143	25157577	Hudep2_D3_merged_CTCF.vs.Hudep2_D3_merged_input_peak_625	1097	20.7408	113.539
chr1	25158508	25158801	Hudep2_D3_merged_CTCF.vs.Hudep2_D3_merged_input_peak_626	51	3.51682	7.60524
chr1	25161449	25161913	Hudep2_D3_merged_CTCF.vs.Hudep2_D3_merged_input_peak_627	336	7.43123	36.5512
chr1	25174314	25174891	Hudep2_D3_merged_CTCF.vs.Hudep2_D3_merged_input_peak_628	1127	10.8614	116.579
chr1	25176144	25176553	Hudep2_D3_merged_CTCF.vs.Hudep2_D3_merged_input_peak_629	265	5.85409	29.374
chr1	25224556	25224983	Hudep2_D3_merged_CTCF.vs.Hudep2_D3_merged_input_peak_630	281	6.37734	31.023
chr1	25256835	25257158	Hudep2_D3_merged_CTCF.vs.Hudep2_D3_merged_input_peak_631	133	4.27204	15.9803
chr1	25258679	25259141	Hudep2_D3_merged_CTCF.vs.Hudep2_D3_merged_input_peak_632	455	6.86375	48.6412
chr1	25363598	25364574	Hudep2_D3_merged_CTCF.vs.Hudep2_D3_merged_input_peak_633	437	11.8488	46.7853
chr1	25427870	25428357	Hudep2_D3_merged_CTCF.vs.Hudep2_D3_merged_input_peak_634	822	12.6105	85.7421
chr1	25475187	25475744	Hudep2_D3_merged_CTCF.vs.Hudep2_D3_merged_input_peak_635	244	7.06836	27.2051
chr1	25531306	25531749	Hudep2_D3_merged_CTCF.vs.Hudep2_D3_merged_input_peak_636	848	18.597	88.4233
chr1	25566291	25566765	Hudep2_D3_merged_CTCF.vs.Hudep2_D3_merged_input_peak_637	506	4.92262	53.7647
chr1	25574323	25574545	Hudep2_D3_merged_CTCF.vs.Hudep2_D3_merged_input_peak_638	60	2.69755	8.51373
chr1	25586218	25586629	Hudep2_D3_merged_CTCF.vs.Hudep2_D3_merged_input_peak_639	316	9.52338	34.5191
chr1	25593257	25593523	Hudep2_D3_merged_CTCF.vs.Hudep2_D3_merged_input_peak_640	48	2.75424	7.28109
chr1	25616436	25616976	Hudep2_D3_merged_CTCF.vs.Hudep2_D3_merged_input_peak_641	909	11.2707	94.5824
chr1	25656443	25656765	Hudep2_D3_merged_CTCF.vs.Hudep2_D3_merged_input_peak_642	423	7.99329	45.4234
chr1	25663589	25663987	Hudep2_D3_merged_CTCF.vs.Hudep2_D3_merged_input_peak_643	125	4.3256	15.107
chr1	25729362	25729927	Hudep2_D3_merged_CTCF.vs.Hudep2_D3_merged_input_peak_644	1214	14.3293	125.384
chr1	25814058	25814512	Hudep2_D3_merged_CTCF.vs.Hudep2_D3_merged_input_peak_645	331	10.1443	36.0818
chr1	25828259	25828642	Hudep2_D3_merged_CTCF.vs.Hudep2_D3_merged_input_peak_646	203	7.47874	23.0934
chr1	25830258	25830676	Hudep2_D3_merged_CTCF.vs.Hudep2_D3_merged_input_peak_647	359	9.9552	38.9394
chr1	25846953	25847449	Hudep2_D3_merged_CTCF.vs.Hudep2_D3_merged_input_peak_648	749	14.3596	78.374
chr1	25849988	25850462	Hudep2_D3_merged_CTCF.vs.Hudep2_D3_merged_input_peak_649	398	11.263	42.8421
chr1	25899242	25899653	Hudep2_D3_merged_CTCF.vs.Hudep2_D3_merged_input_peak_650	183	6.09168	21.0061
chr1	25935027	25935450	Hudep2_D3_merged_CTCF.vs.Hudep2_D3_merged_input_peak_651	440	9.90959	47.1078
chr1	25937458	25937750	Hudep2_D3_merged_CTCF.vs.Hudep2_D3_merged_input_peak_652	175	6.99318	20.2295
chr1	25942574	25943141	Hudep2_D3_merged_CTCF.vs.Hudep2_D3_merged_input_peak_653	62	3.2076	8.65647
chr1	26123163	26123731	Hudep2_D3_merged_CTCF.vs.Hudep2_D3_merged_input_peak_654	984	15.7679	102.121
chr1	26124402	26124896	Hudep2_D3_merged_CTCF.vs.Hudep2_D3_merged_input_peak_655	451	10.0872	48.1753
chr1	26137197	26137736	Hudep2_D3_merged_CTCF.vs.Hudep2_D3_merged_input_peak_656	888	11.1153	92.4072
chr1	26163779	26164118	Hudep2_D3_merged_CTCF.vs.Hudep2_D3_merged_input_peak_657	278	8.51464	30.679
chr1	26221755	26222362	Hudep2_D3_merged_CTCF.vs.Hudep2_D3_merged_input_peak_658	1978	12.3387	202.189
chr1	26324468	26325063	Hudep2_D3_merged_CTCF.vs.Hudep2_D3_merged_input_peak_659	3454	22.368	350.413
chr1	26330893	26331127	Hudep2_D3_merged_CTCF.vs.Hudep2_D3_merged_input_peak_660	89	5.5256	11.4774
chr1	26356393	26356700	Hudep2_D3_merged_CTCF.vs.Hudep2_D3_merged_input_peak_661	174	6.56494	20.1418
chr1	26362390	26362880	Hudep2_D3_merged_CTCF.vs.Hudep2_D3_merged_input_peak_662	1012	9.78377	104.975
chr1	26372335	26372670	Hudep2_D3_merged_CTCF.vs.Hudep2_D3_merged_input_peak_663	114	5.65788	13.9901
chr1	26431385	26431970	Hudep2_D3_merged_CTCF.vs.Hudep2_D3_merged_input_peak_664	831	9.34802	86.7058
chr1	26471524	26472019	Hudep2_D3_merged_CTCF.vs.Hudep2_D3_merged_input_peak_665	636	7.02019	66.9758
chr1	26488138	26488720	Hudep2_D3_merged_CTCF.vs.Hudep2_D3_merged_input_peak_666	333	6.99886	36.2396
chr1	26490577	26491105	Hudep2_D3_merged_CTCF.vs.Hudep2_D3_merged_input_peak_667	891	13.3011	92.7229
chr1	26496021	26496690	Hudep2_D3_merged_CTCF.vs.Hudep2_D3_merged_input_peak_668	2365	17.465	241.138
chr1	26516800	26517237	Hudep2_D3_merged_CTCF.vs.Hudep2_D3_merged_input_peak_669	40	3.37785	6.46191
chr1	26530489	26530795	Hudep2_D3_merged_CTCF.vs.Hudep2_D3_merged_input_peak_670	83	4.22713	10.8898
chr1	26560197	26561147	Hudep2_D3_merged_CTCF.vs.Hudep2_D3_merged_input_peak_671	1396	8.03472	143.66
chr1	26601952	26602735	Hudep2_D3_merged_CTCF.vs.Hudep2_D3_merged_input_peak_672	543	7.57405	57.5709
chr1	26606170	26606583	Hudep2_D3_merged_CTCF.vs.Hudep2_D3_merged_input_peak_673	57	2.61802	8.20393
chr1	26611424	26612173	Hudep2_D3_merged_CTCF.vs.Hudep2_D3_merged_input_peak_674	1223	12.9854	126.279
chr1	26612296	26612718	Hudep2_D3_merged_CTCF.vs.Hudep2_D3_merged_input_peak_675	179	5.07215	20.5956
chr1	26615134	26615460	Hudep2_D3_merged_CTCF.vs.Hudep2_D3_merged_input_peak_676	305	5.19003	33.4097
chr1	26647898	26648461	Hudep2_D3_merged_CTCF.vs.Hudep2_D3_merged_input_peak_677	1726	19.9108	176.868
chr1	26690276	26690736	Hudep2_D3_merged_CTCF.vs.Hudep2_D3_merged_input_peak_678	1100	14.2706	113.809
chr1	26717968	26718357	Hudep2_D3_merged_CTCF.vs.Hudep2_D3_merged_input_peak_679	701	9.20847	73.4895
chr1	26722717	26723164	Hudep2_D3_merged_CTCF.vs.Hudep2_D3_merged_input_peak_680	277	10.0537	30.5974
chr1	26743389	26743943	Hudep2_D3_merged_CTCF.vs.Hudep2_D3_merged_input_peak_681	833	15.2082	86.8383
chr1	26796760	26797174	Hudep2_D3_merged_CTCF.vs.Hudep2_D3_merged_input_peak_682	267	6.88402	29.6055
chr1	26826601	26827131	Hudep2_D3_merged_CTCF.vs.Hudep2_D3_merged_input_peak_683	792	8.20436	82.6913
chr1	26857635	26858079	Hudep2_D3_merged_CTCF.vs.Hudep2_D3_merged_input_peak_684	298	8.83958	32.7187
chr1	26864510	26864824	Hudep2_D3_merged_CTCF.vs.Hudep2_D3_merged_input_peak_685	105	4.67107	13.0386
chr1	26865150	26865647	Hudep2_D3_merged_CTCF.vs.Hudep2_D3_merged_input_peak_686	736	11.0387	77.1062
chr1	26868402	26868678	Hudep2_D3_merged_CTCF.vs.Hudep2_D3_merged_input_peak_687	151	4.27859	17.7542
chr1	26910538	26911039	Hudep2_D3_merged_CTCF.vs.Hudep2_D3_merged_input_peak_688	967	15.1191	100.428
chr1	26924038	26924483	Hudep2_D3_merged_CTCF.vs.Hudep2_D3_merged_input_peak_689	278	5.30995	30.6511
chr1	26928752	26929307	Hudep2_D3_merged_CTCF.vs.Hudep2_D3_merged_input_peak_690	1174	11.5855	121.331
chr1	26946680	26947084	Hudep2_D3_merged_CTCF.vs.Hudep2_D3_merged_input_peak_691	880	7.6944	91.6613
chr1	26989828	26990133	Hudep2_D3_merged_CTCF.vs.Hudep2_D3_merged_input_peak_692	63	3.62105	8.74288
chr1	27003902	27004432	Hudep2_D3_merged_CTCF.vs.Hudep2_D3_merged_input_peak_693	1189	12.7463	122.848
chr1	27076968	27077203	Hudep2_D3_merged_CTCF.vs.Hudep2_D3_merged_input_peak_694	45	3.15491	6.96909
chr1	27115583	27116089	Hudep2_D3_merged_CTCF.vs.Hudep2_D3_merged_input_peak_695	1855	13.798	189.916
chr1	27136525	27136948	Hudep2_D3_merged_CTCF.vs.Hudep2_D3_merged_input_peak_696	490	9.83624	52.1362
chr1	27147200	27147516	Hudep2_D3_merged_CTCF.vs.Hudep2_D3_merged_input_peak_697	152	6.41519	17.8356
chr1	27152880	27153464	Hudep2_D3_merged_CTCF.vs.Hudep2_D3_merged_input_peak_698	671	8.96943	70.5101
chr1	27179496	27179998	Hudep2_D3_merged_CTCF.vs.Hudep2_D3_merged_input_peak_699	894	14.3422	93.077
chr1	27189193	27189588	Hudep2_D3_merged_CTCF.vs.Hudep2_D3_merged_input_peak_700	253	7.24593	28.1271
chr1	27204399	27204858	Hudep2_D3_merged_CTCF.vs.Hudep2_D3_merged_input_peak_701	1100	14.2706	113.809
chr1	27213614	27213949	Hudep2_D3_merged_CTCF.vs.Hudep2_D3_merged_input_peak_702	127	5.11501	15.306
chr1	27293389	27293786	Hudep2_D3_merged_CTCF.vs.Hudep2_D3_merged_input_peak_703	449	8.67426	48.041
chr1	27323953	27324552	Hudep2_D3_merged_CTCF.vs.Hudep2_D3_merged_input_peak_704	906	14.4976	94.2929
chr1	27370917	27371527	Hudep2_D3_merged_CTCF.vs.Hudep2_D3_merged_input_peak_705	905	10.7384	94.1494
chr1	27372353	27372965	Hudep2_D3_merged_CTCF.vs.Hudep2_D3_merged_input_peak_706	445	10.9397	47.6206
chr1	27423783	27424279	Hudep2_D3_merged_CTCF.vs.Hudep2_D3_merged_input_peak_707	1416	15.9609	145.682
chr1	27429113	27429618	Hudep2_D3_merged_CTCF.vs.Hudep2_D3_merged_input_peak_708	1189	13.3424	122.797
chr1	27435498	27436048	Hudep2_D3_merged_CTCF.vs.Hudep2_D3_merged_input_peak_709	606	13.3222	63.8765
chr1	27438597	27438859	Hudep2_D3_merged_CTCF.vs.Hudep2_D3_merged_input_peak_710	142	5.76034	16.81
chr1	27481446	27482084	Hudep2_D3_merged_CTCF.vs.Hudep2_D3_merged_input_peak_711	1832	13.6944	187.59
chr1	27524349	27524824	Hudep2_D3_merged_CTCF.vs.Hudep2_D3_merged_input_peak_712	753	8.80937	78.7914
chr1	27611121	27611549	Hudep2_D3_merged_CTCF.vs.Hudep2_D3_merged_input_peak_713	516	7.39648	54.8475
chr1	27623117	27623597	Hudep2_D3_merged_CTCF.vs.Hudep2_D3_merged_input_peak_714	445	10.9397	47.6206
chr1	27627182	27627746	Hudep2_D3_merged_CTCF.vs.Hudep2_D3_merged_input_peak_715	1064	10.473	110.244
chr1	27659183	27659685	Hudep2_D3_merged_CTCF.vs.Hudep2_D3_merged_input_peak_716	697	13.2835	73.0817
chr1	27683912	27684500	Hudep2_D3_merged_CTCF.vs.Hudep2_D3_merged_input_peak_717	674	7.44473	70.7439
chr1	27692837	27693431	Hudep2_D3_merged_CTCF.vs.Hudep2_D3_merged_input_peak_718	475	7.34392	50.6455
chr1	27695314	27695709	Hudep2_D3_merged_CTCF.vs.Hudep2_D3_merged_input_peak_719	329	7.85937	35.8322
chr1	27699029	27699648	Hudep2_D3_merged_CTCF.vs.Hudep2_D3_merged_input_peak_720	184	7.11457	21.1724
chr1	27714742	27715351	Hudep2_D3_merged_CTCF.vs.Hudep2_D3_merged_input_peak_721	879	16.8441	91.528
chr1	27718568	27719301	Hudep2_D3_merged_CTCF.vs.Hudep2_D3_merged_input_peak_722	446	6.12778	47.6613
chr1	27721715	27722326	Hudep2_D3_merged_CTCF.vs.Hudep2_D3_merged_input_peak_723	1453	13.7892	149.46
chr1	27728899	27729218	Hudep2_D3_merged_CTCF.vs.Hudep2_D3_merged_input_peak_724	195	6.86023	22.24
chr1	27729431	27729821	Hudep2_D3_merged_CTCF.vs.Hudep2_D3_merged_input_peak_725	157	5.92662	18.432
chr1	27742966	27743445	Hudep2_D3_merged_CTCF.vs.Hudep2_D3_merged_input_peak_726	323	6.53211	35.2078
chr1	27849580	27850039	Hudep2_D3_merged_CTCF.vs.Hudep2_D3_merged_input_peak_727	328	8.40018	35.7977
chr1	27883178	27883671	Hudep2_D3_merged_CTCF.vs.Hudep2_D3_merged_input_peak_728	686	8.35359	72.0378
chr1	27894996	27895450	Hudep2_D3_merged_CTCF.vs.Hudep2_D3_merged_input_peak_729	503	6.16969	53.4774
chr1	27932797	27933270	Hudep2_D3_merged_CTCF.vs.Hudep2_D3_merged_input_peak_730	1166	13.2388	120.474
chr1	27935039	27935550	Hudep2_D3_merged_CTCF.vs.Hudep2_D3_merged_input_peak_731	1445	16.0244	148.614
chr1	27943059	27943341	Hudep2_D3_merged_CTCF.vs.Hudep2_D3_merged_input_peak_732	73	5.07279	9.79404
chr1	27970342	27970811	Hudep2_D3_merged_CTCF.vs.Hudep2_D3_merged_input_peak_733	285	7.19478	31.4215
chr1	27989556	27990098	Hudep2_D3_merged_CTCF.vs.Hudep2_D3_merged_input_peak_734	1401	14.8444	144.177
chr1	27995466	27996128	Hudep2_D3_merged_CTCF.vs.Hudep2_D3_merged_input_peak_735	776	13.0992	81.1327
chr1	27998815	27999208	Hudep2_D3_merged_CTCF.vs.Hudep2_D3_merged_input_peak_736	216	5.16451	24.3566
chr1	28046118	28046464	Hudep2_D3_merged_CTCF.vs.Hudep2_D3_merged_input_peak_737	65	4.77092	8.98315
chr1	28052052	28052589	Hudep2_D3_merged_CTCF.vs.Hudep2_D3_merged_input_peak_738	1376	9.62342	141.635
chr1	28184446	28185024	Hudep2_D3_merged_CTCF.vs.Hudep2_D3_merged_input_peak_739	1490	12.4527	153.194
chr1	28266915	28267121	Hudep2_D3_merged_CTCF.vs.Hudep2_D3_merged_input_peak_740	30	2.7353	5.42882
chr1	28274156	28274362	Hudep2_D3_merged_CTCF.vs.Hudep2_D3_merged_input_peak_741	40	3.37785	6.46191
chr1	28286497	28286897	Hudep2_D3_merged_CTCF.vs.Hudep2_D3_merged_input_peak_742	291	6.80971	32.0315
chr1	28306103	28306546	Hudep2_D3_merged_CTCF.vs.Hudep2_D3_merged_input_peak_743	756	8.5307	79.079
chr1	28362962	28363311	Hudep2_D3_merged_CTCF.vs.Hudep2_D3_merged_input_peak_744	90	4.4047	11.5922
chr1	28417636	28418173	Hudep2_D3_merged_CTCF.vs.Hudep2_D3_merged_input_peak_745	845	12.8177	88.0541
chr1	28439512	28439965	Hudep2_D3_merged_CTCF.vs.Hudep2_D3_merged_input_peak_746	183	5.71867	21.0171
chr1	28535312	28535789	Hudep2_D3_merged_CTCF.vs.Hudep2_D3_merged_input_peak_747	544	8.26667	57.5988
chr1	28574881	28575496	Hudep2_D3_merged_CTCF.vs.Hudep2_D3_merged_input_peak_748	1137	11.7915	117.544
chr1	28686126	28686570	Hudep2_D3_merged_CTCF.vs.Hudep2_D3_merged_input_peak_749	480	8.55266	51.1999
chr1	28694593	28695029	Hudep2_D3_merged_CTCF.vs.Hudep2_D3_merged_input_peak_750	528	10.873	56.0055
chr1	28736085	28736692	Hudep2_D3_merged_CTCF.vs.Hudep2_D3_merged_input_peak_751	449	8.67426	48.041
chr1	28762775	28762990	Hudep2_D3_merged_CTCF.vs.Hudep2_D3_merged_input_peak_752	54	4.07647	7.86915
chr1	28797915	28798362	Hudep2_D3_merged_CTCF.vs.Hudep2_D3_merged_input_peak_753	360	8.12706	38.9764
chr1	28844428	28845228	Hudep2_D3_merged_CTCF.vs.Hudep2_D3_merged_input_peak_754	1443	12.6483	148.416
chr1	28860336	28860554	Hudep2_D3_merged_CTCF.vs.Hudep2_D3_merged_input_peak_755	381	10.5736	41.0755
chr1	28867224	28867549	Hudep2_D3_merged_CTCF.vs.Hudep2_D3_merged_input_peak_756	67	3.3319	9.22533
chr1	28907721	28908000	Hudep2_D3_merged_CTCF.vs.Hudep2_D3_merged_input_peak_757	75	2.89818	9.98974
chr1	28929339	28929776	Hudep2_D3_merged_CTCF.vs.Hudep2_D3_merged_input_peak_758	469	9.52548	50.0467
chr1	28967280	28967699	Hudep2_D3_merged_CTCF.vs.Hudep2_D3_merged_input_peak_759	236	5.31445	26.3851
chr1	28969507	28969963	Hudep2_D3_merged_CTCF.vs.Hudep2_D3_merged_input_peak_760	757	6.25091	79.2159
chr1	28980352	28980762	Hudep2_D3_merged_CTCF.vs.Hudep2_D3_merged_input_peak_761	298	9.49052	32.736
chr1	29062943	29063539	Hudep2_D3_merged_CTCF.vs.Hudep2_D3_merged_input_peak_762	1385	10.1593	142.62
chr1	29111544	29112046	Hudep2_D3_merged_CTCF.vs.Hudep2_D3_merged_input_peak_763	821	9.70498	85.6497
chr1	29172776	29173092	Hudep2_D3_merged_CTCF.vs.Hudep2_D3_merged_input_peak_764	134	6.58214	16.0062
chr1	29203578	29204136	Hudep2_D3_merged_CTCF.vs.Hudep2_D3_merged_input_peak_765	1224	18.8368	126.31
chr1	29208399	29209033	Hudep2_D3_merged_CTCF.vs.Hudep2_D3_merged_input_peak_766	1023	8.46421	106.02
chr1	29210420	29210931	Hudep2_D3_merged_CTCF.vs.Hudep2_D3_merged_input_peak_767	537	5.94989	56.9666
chr1	29220233	29220592	Hudep2_D3_merged_CTCF.vs.Hudep2_D3_merged_input_peak_768	193	6.7962	22.068
chr1	29310194	29310513	Hudep2_D3_merged_CTCF.vs.Hudep2_D3_merged_input_peak_769	169	6.72269	19.5746
chr1	29360305	29360774	Hudep2_D3_merged_CTCF.vs.Hudep2_D3_merged_input_peak_770	283	5.57498	31.2197
chr1	29447598	29448245	Hudep2_D3_merged_CTCF.vs.Hudep2_D3_merged_input_peak_771	649	8.10498	68.2539
chr1	29450910	29451288	Hudep2_D3_merged_CTCF.vs.Hudep2_D3_merged_input_peak_772	249	6.25725	27.6877
chr1	29463901	29464123	Hudep2_D3_merged_CTCF.vs.Hudep2_D3_merged_input_peak_773	68	4.56885	9.28736
chr1	29508332	29508774	Hudep2_D3_merged_CTCF.vs.Hudep2_D3_merged_input_peak_774	1205	9.33999	124.453
chr1	29523971	29524419	Hudep2_D3_merged_CTCF.vs.Hudep2_D3_merged_input_peak_775	483	10.5311	51.4143
chr1	29529305	29529823	Hudep2_D3_merged_CTCF.vs.Hudep2_D3_merged_input_peak_776	2516	19.8712	256.281
chr1	29557397	29557691	Hudep2_D3_merged_CTCF.vs.Hudep2_D3_merged_input_peak_777	78	3.13463	10.377
chr1	29562671	29563207	Hudep2_D3_merged_CTCF.vs.Hudep2_D3_merged_input_peak_778	1584	16.0875	162.599
chr1	29572336	29572655	Hudep2_D3_merged_CTCF.vs.Hudep2_D3_merged_input_peak_779	125	5.44958	15.1537
chr1	29658663	29659134	Hudep2_D3_merged_CTCF.vs.Hudep2_D3_merged_input_peak_780	202	8.39337	22.9931
chr1	29667387	29667768	Hudep2_D3_merged_CTCF.vs.Hudep2_D3_merged_input_peak_781	359	9.9552	38.9394
chr1	29705995	29706366	Hudep2_D3_merged_CTCF.vs.Hudep2_D3_merged_input_peak_782	211	5.23257	23.8688
chr1	29780024	29780256	Hudep2_D3_merged_CTCF.vs.Hudep2_D3_merged_input_peak_783	24	2.71772	4.75456
chr1	29839865	29840141	Hudep2_D3_merged_CTCF.vs.Hudep2_D3_merged_input_peak_784	175	5.56329	20.2072
chr1	30170912	30171132	Hudep2_D3_merged_CTCF.vs.Hudep2_D3_merged_input_peak_785	65	4.61998	8.98315
chr1	30176401	30176726	Hudep2_D3_merged_CTCF.vs.Hudep2_D3_merged_input_peak_786	124	6.43121	15.0666
chr1	30265790	30266248	Hudep2_D3_merged_CTCF.vs.Hudep2_D3_merged_input_peak_787	298	5.98776	32.6962
chr1	30321914	30322382	Hudep2_D3_merged_CTCF.vs.Hudep2_D3_merged_input_peak_788	237	8.27975	26.5338
chr1	30385303	30385624	Hudep2_D3_merged_CTCF.vs.Hudep2_D3_merged_input_peak_789	182	7.78963	20.9282
chr1	30558742	30559239	Hudep2_D3_merged_CTCF.vs.Hudep2_D3_merged_input_peak_790	822	18.8263	85.7759
chr1	30578944	30579369	Hudep2_D3_merged_CTCF.vs.Hudep2_D3_merged_input_peak_791	134	6.58214	16.0062
chr1	30584276	30584704	Hudep2_D3_merged_CTCF.vs.Hudep2_D3_merged_input_peak_792	429	9.05934	45.9363
chr1	30705084	30705541	Hudep2_D3_merged_CTCF.vs.Hudep2_D3_merged_input_peak_793	673	11.9339	70.737
chr1	30853263	30853615	Hudep2_D3_merged_CTCF.vs.Hudep2_D3_merged_input_peak_794	283	6.67159	31.1482
chr1	31180904	31181479	Hudep2_D3_merged_CTCF.vs.Hudep2_D3_merged_input_peak_795	868	12.2818	90.4526
chr1	31188111	31188381	Hudep2_D3_merged_CTCF.vs.Hudep2_D3_merged_input_peak_796	73	4.00016	9.82203
chr1	31191977	31192574	Hudep2_D3_merged_CTCF.vs.Hudep2_D3_merged_input_peak_797	1437	14.5653	147.784
chr1	31252297	31252853	Hudep2_D3_merged_CTCF.vs.Hudep2_D3_merged_input_peak_798	1759	17.3305	180.249
chr1	31255129	31256120	Hudep2_D3_merged_CTCF.vs.Hudep2_D3_merged_input_peak_799	541	8.67917	57.3093
chr1	31274350	31275053	Hudep2_D3_merged_CTCF.vs.Hudep2_D3_merged_input_peak_800	1280	19.8539	132.042
chr1	31384078	31384776	Hudep2_D3_merged_CTCF.vs.Hudep2_D3_merged_input_peak_801	967	15.1191	100.428
chr1	31402128	31402687	Hudep2_D3_merged_CTCF.vs.Hudep2_D3_merged_input_peak_802	800	13.5182	83.5575
chr1	31628111	31628510	Hudep2_D3_merged_CTCF.vs.Hudep2_D3_merged_input_peak_803	234	7.33786	26.2317
chr1	31635360	31635981	Hudep2_D3_merged_CTCF.vs.Hudep2_D3_merged_input_peak_804	683	10.5415	71.7087
chr1	31654234	31654855	Hudep2_D3_merged_CTCF.vs.Hudep2_D3_merged_input_peak_805	1460	18.3423	150.177
chr1	31655257	31655577	Hudep2_D3_merged_CTCF.vs.Hudep2_D3_merged_input_peak_806	73	4.31013	9.79599
chr1	31656657	31657326	Hudep2_D3_merged_CTCF.vs.Hudep2_D3_merged_input_peak_807	666	14.1509	69.9521
chr1	31658543	31658929	Hudep2_D3_merged_CTCF.vs.Hudep2_D3_merged_input_peak_808	150	5.86393	17.6571
chr1	31769559	31769786	Hudep2_D3_merged_CTCF.vs.Hudep2_D3_merged_input_peak_809	76	2.78333	10.1695
chr1	31807826	31808238	Hudep2_D3_merged_CTCF.vs.Hudep2_D3_merged_input_peak_810	314	6.4191	34.3556
chr1	31867492	31867977	Hudep2_D3_merged_CTCF.vs.Hudep2_D3_merged_input_peak_811	413	6.55299	44.3419
chr1	31869429	31869885	Hudep2_D3_merged_CTCF.vs.Hudep2_D3_merged_input_peak_812	348	8.57776	37.792
chr1	31895407	31896013	Hudep2_D3_merged_CTCF.vs.Hudep2_D3_merged_input_peak_813	1061	15.4796	109.884
chr1	31932928	31933240	Hudep2_D3_merged_CTCF.vs.Hudep2_D3_merged_input_peak_814	92	5.17215	11.8043
chr1	32014359	32015052	Hudep2_D3_merged_CTCF.vs.Hudep2_D3_merged_input_peak_815	1242	16.5468	128.201
chr1	32029585	32030120	Hudep2_D3_merged_CTCF.vs.Hudep2_D3_merged_input_peak_816	785	16.2051	81.975
chr1	32053229	32053792	Hudep2_D3_merged_CTCF.vs.Hudep2_D3_merged_input_peak_817	387	11.0144	41.6954
chr1	32059558	32060021	Hudep2_D3_merged_CTCF.vs.Hudep2_D3_merged_input_peak_818	396	7.68253	42.6077
chr1	32083698	32084147	Hudep2_D3_merged_CTCF.vs.Hudep2_D3_merged_input_peak_819	203	5.11956	23.1114
chr1	32098640	32099102	Hudep2_D3_merged_CTCF.vs.Hudep2_D3_merged_input_peak_820	211	7.10696	23.9089
chr1	32129388	32129841	Hudep2_D3_merged_CTCF.vs.Hudep2_D3_merged_input_peak_821	662	12.8396	69.538
chr1	32149603	32150017	Hudep2_D3_merged_CTCF.vs.Hudep2_D3_merged_input_peak_822	150	5.55895	17.6823
chr1	32170744	32171121	Hudep2_D3_merged_CTCF.vs.Hudep2_D3_merged_input_peak_823	134	6.58214	16.0062
chr1	32179905	32180296	Hudep2_D3_merged_CTCF.vs.Hudep2_D3_merged_input_peak_824	109	5.03523	13.5501
chr1	32181196	32181599	Hudep2_D3_merged_CTCF.vs.Hudep2_D3_merged_input_peak_825	142	5.38138	16.8787
chr1	32211101	32211630	Hudep2_D3_merged_CTCF.vs.Hudep2_D3_merged_input_peak_826	479	9.08861	51.0427
chr1	32228243	32228610	Hudep2_D3_merged_CTCF.vs.Hudep2_D3_merged_input_peak_827	94	4.16487	11.9912
chr1	32254714	32255314	Hudep2_D3_merged_CTCF.vs.Hudep2_D3_merged_input_peak_828	1189	12.7463	122.848
chr1	32281521	32282025	Hudep2_D3_merged_CTCF.vs.Hudep2_D3_merged_input_peak_829	1661	21.6343	170.346
chr1	32403645	32404202	Hudep2_D3_merged_CTCF.vs.Hudep2_D3_merged_input_peak_830	1079	8.74672	111.754
chr1	32405405	32405833	Hudep2_D3_merged_CTCF.vs.Hudep2_D3_merged_input_peak_831	489	8.98707	52.1079
chr1	32421679	32422024	Hudep2_D3_merged_CTCF.vs.Hudep2_D3_merged_input_peak_832	249	5.68458	27.766
chr1	32429640	32430148	Hudep2_D3_merged_CTCF.vs.Hudep2_D3_merged_input_peak_833	1235	10.324	127.448
chr1	32443245	32443723	Hudep2_D3_merged_CTCF.vs.Hudep2_D3_merged_input_peak_834	125	5.44958	15.1537
chr1	32469132	32469578	Hudep2_D3_merged_CTCF.vs.Hudep2_D3_merged_input_peak_835	423	10.6289	45.3983
chr1	32528942	32529360	Hudep2_D3_merged_CTCF.vs.Hudep2_D3_merged_input_peak_836	393	9.05511	42.3207
chr1	32574792	32575374	Hudep2_D3_merged_CTCF.vs.Hudep2_D3_merged_input_peak_837	201	5.32076	22.8858
chr1	32593528	32593734	Hudep2_D3_merged_CTCF.vs.Hudep2_D3_merged_input_peak_838	43	2.72479	6.69973
chr1	32681181	32681656	Hudep2_D3_merged_CTCF.vs.Hudep2_D3_merged_input_peak_839	414	7.80684	44.4793
chr1	32706015	32706276	Hudep2_D3_merged_CTCF.vs.Hudep2_D3_merged_input_peak_840	46	3.42803	6.99766
chr1	32713574	32714189	Hudep2_D3_merged_CTCF.vs.Hudep2_D3_merged_input_peak_841	721	11.6437	75.5314
chr1	32782060	32782448	Hudep2_D3_merged_CTCF.vs.Hudep2_D3_merged_input_peak_842	194	5.25861	22.1142
chr1	32800707	32801241	Hudep2_D3_merged_CTCF.vs.Hudep2_D3_merged_input_peak_843	553	10.5302	58.5158
chr1	32816673	32817125	Hudep2_D3_merged_CTCF.vs.Hudep2_D3_merged_input_peak_844	977	10.0872	101.454
chr1	32827704	32828107	Hudep2_D3_merged_CTCF.vs.Hudep2_D3_merged_input_peak_845	199	4.90011	22.6584
chr1	32856478	32856851	Hudep2_D3_merged_CTCF.vs.Hudep2_D3_merged_input_peak_846	203	4.45873	23.0702
chr1	32866360	32866859	Hudep2_D3_merged_CTCF.vs.Hudep2_D3_merged_input_peak_847	600	9.18769	63.2725
chr1	32879486	32880016	Hudep2_D3_merged_CTCF.vs.Hudep2_D3_merged_input_peak_848	1371	18.669	141.149
chr1	32913888	32914320	Hudep2_D3_merged_CTCF.vs.Hudep2_D3_merged_input_peak_849	624	10.3044	65.7269
chr1	32914710	32915136	Hudep2_D3_merged_CTCF.vs.Hudep2_D3_merged_input_peak_850	276	7.0394	30.5097
chr1	32936635	32936934	Hudep2_D3_merged_CTCF.vs.Hudep2_D3_merged_input_peak_851	143	6.88402	16.9613
chr1	32985938	32986484	Hudep2_D3_merged_CTCF.vs.Hudep2_D3_merged_input_peak_852	1064	10.473	110.244
chr1	33085752	33086025	Hudep2_D3_merged_CTCF.vs.Hudep2_D3_merged_input_peak_853	80	4.41371	10.5157
chr1	33177581	33178249	Hudep2_D3_merged_CTCF.vs.Hudep2_D3_merged_input_peak_854	3316	22.98	336.64
chr1	33207036	33207349	Hudep2_D3_merged_CTCF.vs.Hudep2_D3_merged_input_peak_855	101	3.60528	12.6546
chr1	33238461	33239003	Hudep2_D3_merged_CTCF.vs.Hudep2_D3_merged_input_peak_856	1159	11.9691	119.759
chr1	33252486	33252769	Hudep2_D3_merged_CTCF.vs.Hudep2_D3_merged_input_peak_857	50	3.80531	7.44424
chr1	33293931	33294300	Hudep2_D3_merged_CTCF.vs.Hudep2_D3_merged_input_peak_858	115	6.12934	14.1434
chr1	33338156	33338665	Hudep2_D3_merged_CTCF.vs.Hudep2_D3_merged_input_peak_859	373	7.84557	40.2846
chr1	33342056	33342706	Hudep2_D3_merged_CTCF.vs.Hudep2_D3_merged_input_peak_860	743	11.7819	77.7724
chr1	33352083	33352572	Hudep2_D3_merged_CTCF.vs.Hudep2_D3_merged_input_peak_861	712	10.2612	74.5982
chr1	33358412	33359007	Hudep2_D3_merged_CTCF.vs.Hudep2_D3_merged_input_peak_862	445	10.8361	47.6206
chr1	33398938	33399448	Hudep2_D3_merged_CTCF.vs.Hudep2_D3_merged_input_peak_863	590	9.6714	62.2555
chr1	33466925	33467263	Hudep2_D3_merged_CTCF.vs.Hudep2_D3_merged_input_peak_864	80	3.77117	10.4957
chr1	33472806	33473177	Hudep2_D3_merged_CTCF.vs.Hudep2_D3_merged_input_peak_865	127	5.11501	15.306
chr1	33520675	33521361	Hudep2_D3_merged_CTCF.vs.Hudep2_D3_merged_input_peak_866	377	7.43393	40.7588
chr1	33551914	33552374	Hudep2_D3_merged_CTCF.vs.Hudep2_D3_merged_input_peak_867	461	10.176	49.2489
chr1	33560531	33561117	Hudep2_D3_merged_CTCF.vs.Hudep2_D3_merged_input_peak_868	662	11.8562	69.604
chr1	33577636	33577961	Hudep2_D3_merged_CTCF.vs.Hudep2_D3_merged_input_peak_869	240	6.11913	26.8413
chr1	33592747	33593234	Hudep2_D3_merged_CTCF.vs.Hudep2_D3_merged_input_peak_870	2087	14.3803	213.226
chr1	33603412	33603736	Hudep2_D3_merged_CTCF.vs.Hudep2_D3_merged_input_peak_871	134	6.73308	16.0062
chr1	33613528	33613902	Hudep2_D3_merged_CTCF.vs.Hudep2_D3_merged_input_peak_872	57	3.38798	8.13604
chr1	33684336	33684667	Hudep2_D3_merged_CTCF.vs.Hudep2_D3_merged_input_peak_873	129	4.78639	15.5595
chr1	33722034	33722243	Hudep2_D3_merged_CTCF.vs.Hudep2_D3_merged_input_peak_874	49	4.11262	7.32203
chr1	33761017	33761587	Hudep2_D3_merged_CTCF.vs.Hudep2_D3_merged_input_peak_875	915	15.7696	95.1859
chr1	33764232	33764681	Hudep2_D3_merged_CTCF.vs.Hudep2_D3_merged_input_peak_876	526	11.0638	55.8153
chr1	33833239	33833892	Hudep2_D3_merged_CTCF.vs.Hudep2_D3_merged_input_peak_877	903	15.5921	93.9224
chr1	33896490	33896801	Hudep2_D3_merged_CTCF.vs.Hudep2_D3_merged_input_peak_878	74	4.45006	9.92389
chr1	33921418	33921804	Hudep2_D3_merged_CTCF.vs.Hudep2_D3_merged_input_peak_879	328	8.40018	35.7977
chr1	33935986	33936559	Hudep2_D3_merged_CTCF.vs.Hudep2_D3_merged_input_peak_880	983	20.7802	102.025
chr1	34078442	34078907	Hudep2_D3_merged_CTCF.vs.Hudep2_D3_merged_input_peak_881	454	13.6761	48.5262
chr1	34090544	34090931	Hudep2_D3_merged_CTCF.vs.Hudep2_D3_merged_input_peak_882	143	7.03495	16.9613
chr1	34098553	34099072	Hudep2_D3_merged_CTCF.vs.Hudep2_D3_merged_input_peak_883	1348	20.4754	138.898
chr1	34100422	34100830	Hudep2_D3_merged_CTCF.vs.Hudep2_D3_merged_input_peak_884	258	9.19563	28.6906
chr1	34106725	34107030	Hudep2_D3_merged_CTCF.vs.Hudep2_D3_merged_input_peak_885	81	5.22372	10.6258
chr1	34479578	34479976	Hudep2_D3_merged_CTCF.vs.Hudep2_D3_merged_input_peak_886	289	9.27418	31.7444
chr1	34579490	34579890	Hudep2_D3_merged_CTCF.vs.Hudep2_D3_merged_input_peak_887	88	5.33012	11.3461
chr1	34628763	34629124	Hudep2_D3_merged_CTCF.vs.Hudep2_D3_merged_input_peak_888	167	5.4856	19.4071
chr1	34925791	34926255	Hudep2_D3_merged_CTCF.vs.Hudep2_D3_merged_input_peak_889	543	15.4873	57.5174
chr1	35014725	35015220	Hudep2_D3_merged_CTCF.vs.Hudep2_D3_merged_input_peak_890	223	8.84618	25.108
chr1	35063441	35063941	Hudep2_D3_merged_CTCF.vs.Hudep2_D3_merged_input_peak_891	745	16.7044	77.9515
chr1	35146939	35147497	Hudep2_D3_merged_CTCF.vs.Hudep2_D3_merged_input_peak_892	336	7.36217	36.5512
chr1	35208184	35208680	Hudep2_D3_merged_CTCF.vs.Hudep2_D3_merged_input_peak_893	742	12.7108	77.6286
chr1	35252015	35252586	Hudep2_D3_merged_CTCF.vs.Hudep2_D3_merged_input_peak_894	752	15.1867	78.6719
chr1	35253783	35254092	Hudep2_D3_merged_CTCF.vs.Hudep2_D3_merged_input_peak_895	81	5.22372	10.6258
chr1	35318110	35318735	Hudep2_D3_merged_CTCF.vs.Hudep2_D3_merged_input_peak_896	3265	26.4979	331.455
chr1	35325257	35325790	Hudep2_D3_merged_CTCF.vs.Hudep2_D3_merged_input_peak_897	1347	10.5847	138.743
chr1	35331718	35332405	Hudep2_D3_merged_CTCF.vs.Hudep2_D3_merged_input_peak_898	1272	18.9846	131.15
chr1	35578284	35578575	Hudep2_D3_merged_CTCF.vs.Hudep2_D3_merged_input_peak_899	143	7.03495	16.9613
chr1	35667724	35668134	Hudep2_D3_merged_CTCF.vs.Hudep2_D3_merged_input_peak_900	792	14.0759	82.7413
chr1	35686622	35686891	Hudep2_D3_merged_CTCF.vs.Hudep2_D3_merged_input_peak_901	88	4.45986	11.3147
chr1	35764159	35764545	Hudep2_D3_merged_CTCF.vs.Hudep2_D3_merged_input_peak_902	105	4.11646	13.0969
chr1	35909707	35909957	Hudep2_D3_merged_CTCF.vs.Hudep2_D3_merged_input_peak_903	71	4.50548	9.57575
chr1	35916550	35917093	Hudep2_D3_merged_CTCF.vs.Hudep2_D3_merged_input_peak_904	966	16.3024	100.279
chr1	36010594	36011087	Hudep2_D3_merged_CTCF.vs.Hudep2_D3_merged_input_peak_905	987	14.7411	102.471
chr1	36030192	36030683	Hudep2_D3_merged_CTCF.vs.Hudep2_D3_merged_input_peak_906	437	7.71864	46.809
chr1	36034472	36034934	Hudep2_D3_merged_CTCF.vs.Hudep2_D3_merged_input_peak_907	872	11.5608	90.7866
chr1	36084923	36085203	Hudep2_D3_merged_CTCF.vs.Hudep2_D3_merged_input_peak_908	108	5.62495	13.3546
chr1	36111717	36112030	Hudep2_D3_merged_CTCF.vs.Hudep2_D3_merged_input_peak_909	137	6.7431	16.3598
chr1	36180997	36181571	Hudep2_D3_merged_CTCF.vs.Hudep2_D3_merged_input_peak_910	699	11.4366	73.307
chr1	36192411	36192910	Hudep2_D3_merged_CTCF.vs.Hudep2_D3_merged_input_peak_911	560	9.9173	59.2766
chr1	36240208	36240682	Hudep2_D3_merged_CTCF.vs.Hudep2_D3_merged_input_peak_912	973	14.0608	101.032
chr1	36323453	36323814	Hudep2_D3_merged_CTCF.vs.Hudep2_D3_merged_input_peak_913	235	7.88965	26.2649
chr1	36348443	36348925	Hudep2_D3_merged_CTCF.vs.Hudep2_D3_merged_input_peak_914	1588	15.328	163.023
chr1	36365673	36365907	Hudep2_D3_merged_CTCF.vs.Hudep2_D3_merged_input_peak_915	65	4.77092	8.98315
chr1	36404538	36404811	Hudep2_D3_merged_CTCF.vs.Hudep2_D3_merged_input_peak_916	80	4.79697	10.494
chr1	36554059	36554673	Hudep2_D3_merged_CTCF.vs.Hudep2_D3_merged_input_peak_917	1800	15.9202	184.374
chr1	36562593	36562920	Hudep2_D3_merged_CTCF.vs.Hudep2_D3_merged_input_peak_918	62	4.30203	8.71601
chr1	36565159	36565945	Hudep2_D3_merged_CTCF.vs.Hudep2_D3_merged_input_peak_919	1419	16.881	145.974
chr1	36600288	36600744	Hudep2_D3_merged_CTCF.vs.Hudep2_D3_merged_input_peak_920	396	7.62038	42.6077
chr1	36614966	36615555	Hudep2_D3_merged_CTCF.vs.Hudep2_D3_merged_input_peak_921	2574	11.0252	262.114
chr1	36653517	36654213	Hudep2_D3_merged_CTCF.vs.Hudep2_D3_merged_input_peak_922	1247	13.8086	128.652
chr1	36750975	36751497	Hudep2_D3_merged_CTCF.vs.Hudep2_D3_merged_input_peak_923	1076	15.9437	111.386
chr1	36765371	36765970	Hudep2_D3_merged_CTCF.vs.Hudep2_D3_merged_input_peak_924	1253	19.4987	129.321
chr1	36808255	36808775	Hudep2_D3_merged_CTCF.vs.Hudep2_D3_merged_input_peak_925	580	9.01818	61.2672
chr1	36834500	36835215	Hudep2_D3_merged_CTCF.vs.Hudep2_D3_merged_input_peak_926	859	13.9538	89.4524
chr1	36866584	36866859	Hudep2_D3_merged_CTCF.vs.Hudep2_D3_merged_input_peak_927	41	2.22077	6.50904
chr1	36877893	36878148	Hudep2_D3_merged_CTCF.vs.Hudep2_D3_merged_input_peak_928	66	3.60413	9.07964
chr1	36886263	36886857	Hudep2_D3_merged_CTCF.vs.Hudep2_D3_merged_input_peak_929	914	13.5083	95.0792
chr1	36911997	36912347	Hudep2_D3_merged_CTCF.vs.Hudep2_D3_merged_input_peak_930	68	4.67285	9.29333
chr1	36981888	36982504	Hudep2_D3_merged_CTCF.vs.Hudep2_D3_merged_input_peak_931	662	11.8562	69.604
chr1	37019367	37019831	Hudep2_D3_merged_CTCF.vs.Hudep2_D3_merged_input_peak_932	354	7.6384	38.4053
chr1	37041645	37042101	Hudep2_D3_merged_CTCF.vs.Hudep2_D3_merged_input_peak_933	547	12.3899	57.9373
chr1	37074778	37075295	Hudep2_D3_merged_CTCF.vs.Hudep2_D3_merged_input_peak_934	471	11.8651	50.1948
chr1	37116057	37116477	Hudep2_D3_merged_CTCF.vs.Hudep2_D3_merged_input_peak_935	265	6.19089	29.3374
chr1	37169268	37169701	Hudep2_D3_merged_CTCF.vs.Hudep2_D3_merged_input_peak_936	543	7.61845	57.5709
chr1	37197309	37197616	Hudep2_D3_merged_CTCF.vs.Hudep2_D3_merged_input_peak_937	50	4.16718	7.42809
chr1	37329693	37330203	Hudep2_D3_merged_CTCF.vs.Hudep2_D3_merged_input_peak_938	288	8.45359	31.6613
chr1	37486279	37486623	Hudep2_D3_merged_CTCF.vs.Hudep2_D3_merged_input_peak_939	67	4.44398	9.22742
chr1	37562233	37562517	Hudep2_D3_merged_CTCF.vs.Hudep2_D3_merged_input_peak_940	89	5.5256	11.4774
chr1	37642842	37643099	Hudep2_D3_merged_CTCF.vs.Hudep2_D3_merged_input_peak_941	45	3.15491	6.96909
chr1	37789336	37789798	Hudep2_D3_merged_CTCF.vs.Hudep2_D3_merged_input_peak_942	472	12.4558	50.3191
chr1	37899864	37900306	Hudep2_D3_merged_CTCF.vs.Hudep2_D3_merged_input_peak_943	645	10.8841	67.8208
chr1	37920389	37920905	Hudep2_D3_merged_CTCF.vs.Hudep2_D3_merged_input_peak_944	1341	14.4819	138.155
chr1	37952858	37953406	Hudep2_D3_merged_CTCF.vs.Hudep2_D3_merged_input_peak_945	846	12.0332	88.1914
chr1	37980102	37980691	Hudep2_D3_merged_CTCF.vs.Hudep2_D3_merged_input_peak_946	2113	20.1272	215.844
chr1	38027347	38027792	Hudep2_D3_merged_CTCF.vs.Hudep2_D3_merged_input_peak_947	370	9.80021	39.964
chr1	38068549	38069127	Hudep2_D3_merged_CTCF.vs.Hudep2_D3_merged_input_peak_948	448	10.7739	47.9585
chr1	38147987	38148453	Hudep2_D3_merged_CTCF.vs.Hudep2_D3_merged_input_peak_949	791	11.5359	82.6018
chr1	38157864	38158271	Hudep2_D3_merged_CTCF.vs.Hudep2_D3_merged_input_peak_950	1697	12.5811	174.002
chr1	38276726	38277192	Hudep2_D3_merged_CTCF.vs.Hudep2_D3_merged_input_peak_951	557	8.06105	58.9368
chr1	38325643	38326236	Hudep2_D3_merged_CTCF.vs.Hudep2_D3_merged_input_peak_952	916	10.834	95.2166
chr1	38356031	38356464	Hudep2_D3_merged_CTCF.vs.Hudep2_D3_merged_input_peak_953	440	8.60521	47.0514
chr1	38384949	38385511	Hudep2_D3_merged_CTCF.vs.Hudep2_D3_merged_input_peak_954	165	6.3256	19.1884
chr1	38401733	38402032	Hudep2_D3_merged_CTCF.vs.Hudep2_D3_merged_input_peak_955	40	3.48144	6.46191
chr1	38440678	38440949	Hudep2_D3_merged_CTCF.vs.Hudep2_D3_merged_input_peak_956	159	5.33022	18.6168
chr1	38455604	38456112	Hudep2_D3_merged_CTCF.vs.Hudep2_D3_merged_input_peak_957	1852	12.1368	189.586
chr1	38470155	38470374	Hudep2_D3_merged_CTCF.vs.Hudep2_D3_merged_input_peak_958	68	3.7749	9.25708
chr1	38484541	38484960	Hudep2_D3_merged_CTCF.vs.Hudep2_D3_merged_input_peak_959	377	7.49608	40.7588
chr1	38492262	38492669	Hudep2_D3_merged_CTCF.vs.Hudep2_D3_merged_input_peak_960	416	12.2328	44.6592
chr1	38503365	38503700	Hudep2_D3_merged_CTCF.vs.Hudep2_D3_merged_input_peak_961	364	5.86751	39.415
chr1	38506188	38506555	Hudep2_D3_merged_CTCF.vs.Hudep2_D3_merged_input_peak_962	236	8.06876	26.422
chr1	38537521	38537965	Hudep2_D3_merged_CTCF.vs.Hudep2_D3_merged_input_peak_963	247	8.40405	27.556
chr1	38618462	38618825	Hudep2_D3_merged_CTCF.vs.Hudep2_D3_merged_input_peak_964	73	4.92185	9.79404
chr1	38955454	38955843	Hudep2_D3_merged_CTCF.vs.Hudep2_D3_merged_input_peak_965	77	4.13834	10.202
chr1	39052685	39053215	Hudep2_D3_merged_CTCF.vs.Hudep2_D3_merged_input_peak_966	576	14.2463	60.8958
chr1	39073897	39074395	Hudep2_D3_merged_CTCF.vs.Hudep2_D3_merged_input_peak_967	346	11.563	37.5269
chr1	39189881	39190087	Hudep2_D3_merged_CTCF.vs.Hudep2_D3_merged_input_peak_968	50	4.31811	7.42809
chr1	39283675	39284257	Hudep2_D3_merged_CTCF.vs.Hudep2_D3_merged_input_peak_969	664	13.0961	69.774
chr1	39300850	39301320	Hudep2_D3_merged_CTCF.vs.Hudep2_D3_merged_input_peak_970	769	8.32137	80.3942
chr1	39311951	39312196	Hudep2_D3_merged_CTCF.vs.Hudep2_D3_merged_input_peak_971	46	3.90878	7.07912
chr1	39429862	39430206	Hudep2_D3_merged_CTCF.vs.Hudep2_D3_merged_input_peak_972	298	8.66076	32.6708
chr1	39557940	39558512	Hudep2_D3_merged_CTCF.vs.Hudep2_D3_merged_input_peak_973	462	12.8857	49.3549
chr1	39564250	39564756	Hudep2_D3_merged_CTCF.vs.Hudep2_D3_merged_input_peak_974	864	18.4039	90.0061
chr1	39568174	39568567	Hudep2_D3_merged_CTCF.vs.Hudep2_D3_merged_input_peak_975	570	11.6854	60.3057
chr1	39595202	39595457	Hudep2_D3_merged_CTCF.vs.Hudep2_D3_merged_input_peak_976	70	3.96076	9.529
chr1	39602294	39602652	Hudep2_D3_merged_CTCF.vs.Hudep2_D3_merged_input_peak_977	119	4.93743	14.5376
chr1	39649357	39649752	Hudep2_D3_merged_CTCF.vs.Hudep2_D3_merged_input_peak_978	160	4.55455	18.7317
chr1	39650082	39650381	Hudep2_D3_merged_CTCF.vs.Hudep2_D3_merged_input_peak_979	248	5.94228	27.68
chr1	39657182	39657809	Hudep2_D3_merged_CTCF.vs.Hudep2_D3_merged_input_peak_980	500	9.99162	53.1892
chr1	39658050	39658560	Hudep2_D3_merged_CTCF.vs.Hudep2_D3_merged_input_peak_981	670	9.35433	70.3923
chr1	39724252	39724775	Hudep2_D3_merged_CTCF.vs.Hudep2_D3_merged_input_peak_982	574	10.8462	60.7095
chr1	39731918	39732279	Hudep2_D3_merged_CTCF.vs.Hudep2_D3_merged_input_peak_983	421	11.6359	45.1584
chr1	39876536	39876996	Hudep2_D3_merged_CTCF.vs.Hudep2_D3_merged_input_peak_984	791	13.9357	82.5952
chr1	39978010	39978386	Hudep2_D3_merged_CTCF.vs.Hudep2_D3_merged_input_peak_985	64	4.5018	8.94223
chr1	40004718	40005283	Hudep2_D3_merged_CTCF.vs.Hudep2_D3_merged_input_peak_986	975	21.2025	101.219
chr1	40042425	40042864	Hudep2_D3_merged_CTCF.vs.Hudep2_D3_merged_input_peak_987	889	8.52492	92.5475
chr1	40071792	40072213	Hudep2_D3_merged_CTCF.vs.Hudep2_D3_merged_input_peak_988	793	10.3902	82.7824
chr1	40075266	40075678	Hudep2_D3_merged_CTCF.vs.Hudep2_D3_merged_input_peak_989	299	9.52279	32.8153
chr1	40105452	40105920	Hudep2_D3_merged_CTCF.vs.Hudep2_D3_merged_input_peak_990	298	8.55718	32.6708
chr1	40119083	40119713	Hudep2_D3_merged_CTCF.vs.Hudep2_D3_merged_input_peak_991	1028	19.842	106.574
chr1	40123606	40124125	Hudep2_D3_merged_CTCF.vs.Hudep2_D3_merged_input_peak_992	396	7.62038	42.6077
chr1	40138290	40138733	Hudep2_D3_merged_CTCF.vs.Hudep2_D3_merged_input_peak_993	401	8.1218	43.1495
chr1	40167446	40167948	Hudep2_D3_merged_CTCF.vs.Hudep2_D3_merged_input_peak_994	990	11.3599	102.772
chr1	40177260	40177647	Hudep2_D3_merged_CTCF.vs.Hudep2_D3_merged_input_peak_995	380	6.24223	40.9873
chr1	40185656	40186093	Hudep2_D3_merged_CTCF.vs.Hudep2_D3_merged_input_peak_996	868	12.2196	90.4526
chr1	40264800	40265838	Hudep2_D3_merged_CTCF.vs.Hudep2_D3_merged_input_peak_997	1192	12.1467	123.102
chr1	40282405	40283264	Hudep2_D3_merged_CTCF.vs.Hudep2_D3_merged_input_peak_998	884	10.5949	92.0242
chr1	40367432	40368238	Hudep2_D3_merged_CTCF.vs.Hudep2_D3_merged_input_peak_999	444	9.72829	47.4915
chr1	40385084	40385625	Hudep2_D3_merged_CTCF.vs.Hudep2_D3_merged_input_peak_1000	409	8.82627	43.9166
chr1	40439086	40439722	Hudep2_D3_merged_CTCF.vs.Hudep2_D3_merged_input_peak_1001	1381	16.5081	142.169
chr1	40497932	40498392	Hudep2_D3_merged_CTCF.vs.Hudep2_D3_merged_input_peak_1002	727	14.9795	76.156
chr1	40504931	40505274	Hudep2_D3_merged_CTCF.vs.Hudep2_D3_merged_input_peak_1003	97	3.68807	12.2828
chr1	40544191	40544553	Hudep2_D3_merged_CTCF.vs.Hudep2_D3_merged_input_peak_1004	307	6.62595	33.602
chr1	40550290	40550852	Hudep2_D3_merged_CTCF.vs.Hudep2_D3_merged_input_peak_1005	405	6.7224	43.583
chr1	40609441	40610158	Hudep2_D3_merged_CTCF.vs.Hudep2_D3_merged_input_peak_1006	882	14.1869	91.865
chr1	40618516	40619146	Hudep2_D3_merged_CTCF.vs.Hudep2_D3_merged_input_peak_1007	508	7.35208	53.948
chr1	40648610	40649050	Hudep2_D3_merged_CTCF.vs.Hudep2_D3_merged_input_peak_1008	203	5.11956	23.1114
chr1	40771083	40771528	Hudep2_D3_merged_CTCF.vs.Hudep2_D3_merged_input_peak_1009	239	7.75642	26.7079
chr1	40780914	40781486	Hudep2_D3_merged_CTCF.vs.Hudep2_D3_merged_input_peak_1010	1017	13.5248	105.486
chr1	40804220	40804799	Hudep2_D3_merged_CTCF.vs.Hudep2_D3_merged_input_peak_1011	1086	12.6173	112.43
chr1	40870384	40870951	Hudep2_D3_merged_CTCF.vs.Hudep2_D3_merged_input_peak_1012	994	15.5905	103.117
chr1	40904070	40904484	Hudep2_D3_merged_CTCF.vs.Hudep2_D3_merged_input_peak_1013	320	9.8957	34.9842
chr1	40998435	40998855	Hudep2_D3_merged_CTCF.vs.Hudep2_D3_merged_input_peak_1014	200	5.56667	22.7291
chr1	41057760	41058292	Hudep2_D3_merged_CTCF.vs.Hudep2_D3_merged_input_peak_1015	570	12.7006	60.296
chr1	41077714	41078403	Hudep2_D3_merged_CTCF.vs.Hudep2_D3_merged_input_peak_1016	549	9.23633	58.1689
chr1	41090727	41091147	Hudep2_D3_merged_CTCF.vs.Hudep2_D3_merged_input_peak_1017	370	9.80021	39.964
chr1	41096099	41096634	Hudep2_D3_merged_CTCF.vs.Hudep2_D3_merged_input_peak_1018	640	11.5454	67.3518
chr1	41115742	41116094	Hudep2_D3_merged_CTCF.vs.Hudep2_D3_merged_input_peak_1019	105	4.67107	13.0386
chr1	41131257	41131757	Hudep2_D3_merged_CTCF.vs.Hudep2_D3_merged_input_peak_1020	207	6.02943	23.5025
chr1	41134447	41134992	Hudep2_D3_merged_CTCF.vs.Hudep2_D3_merged_input_peak_1021	781	9.78218	81.5917
chr1	41235525	41235806	Hudep2_D3_merged_CTCF.vs.Hudep2_D3_merged_input_peak_1022	74	4.45006	9.92389
chr1	41239760	41240248	Hudep2_D3_merged_CTCF.vs.Hudep2_D3_merged_input_peak_1023	515	8.0077	54.7477
chr1	41314179	41314640	Hudep2_D3_merged_CTCF.vs.Hudep2_D3_merged_input_peak_1024	273	5.08025	30.1629
chr1	41315572	41316111	Hudep2_D3_merged_CTCF.vs.Hudep2_D3_merged_input_peak_1025	1112	14.3949	115.01
chr1	41321278	41321550	Hudep2_D3_merged_CTCF.vs.Hudep2_D3_merged_input_peak_1026	57	3.60561	8.23007
chr1	41414526	41415001	Hudep2_D3_merged_CTCF.vs.Hudep2_D3_merged_input_peak_1027	540	9.71013	57.188
chr1	41418026	41418553	Hudep2_D3_merged_CTCF.vs.Hudep2_D3_merged_input_peak_1028	707	12.3223	74.163
chr1	41469389	41469831	Hudep2_D3_merged_CTCF.vs.Hudep2_D3_merged_input_peak_1029	968	8.68912	100.544
chr1	41582946	41583195	Hudep2_D3_merged_CTCF.vs.Hudep2_D3_merged_input_peak_1030	77	4.13834	10.202
chr1	41588727	41589165	Hudep2_D3_merged_CTCF.vs.Hudep2_D3_merged_input_peak_1031	80	3.70211	10.4957
chr1	41705925	41706244	Hudep2_D3_merged_CTCF.vs.Hudep2_D3_merged_input_peak_1032	166	4.20009	19.3008
chr1	41728701	41729016	Hudep2_D3_merged_CTCF.vs.Hudep2_D3_merged_input_peak_1033	110	5.87506	13.6139
chr1	41733787	41734275	Hudep2_D3_merged_CTCF.vs.Hudep2_D3_merged_input_peak_1034	626	8.23997	65.9569
chr1	41748313	41748778	Hudep2_D3_merged_CTCF.vs.Hudep2_D3_merged_input_peak_1035	479	12.7547	51.0766
chr1	41779229	41779808	Hudep2_D3_merged_CTCF.vs.Hudep2_D3_merged_input_peak_1036	299	9.52279	32.8153
chr1	41788503	41788944	Hudep2_D3_merged_CTCF.vs.Hudep2_D3_merged_input_peak_1037	399	9.37686	42.9009
chr1	41826788	41827116	Hudep2_D3_merged_CTCF.vs.Hudep2_D3_merged_input_peak_1038	314	6.02914	34.3561
chr1	41882697	41883200	Hudep2_D3_merged_CTCF.vs.Hudep2_D3_merged_input_peak_1039	800	13.2546	83.4896
chr1	41889112	41889439	Hudep2_D3_merged_CTCF.vs.Hudep2_D3_merged_input_peak_1040	87	4.5173	11.2515
chr1	41898330	41898935	Hudep2_D3_merged_CTCF.vs.Hudep2_D3_merged_input_peak_1041	991	16.6575	102.848
chr1	41910072	41910283	Hudep2_D3_merged_CTCF.vs.Hudep2_D3_merged_input_peak_1042	65	4.61998	8.98315
chr1	41957902	41958358	Hudep2_D3_merged_CTCF.vs.Hudep2_D3_merged_input_peak_1043	233	6.49557	26.0681
chr1	41979131	41979384	Hudep2_D3_merged_CTCF.vs.Hudep2_D3_merged_input_peak_1044	50	4.31811	7.42809
chr1	41981682	41982212	Hudep2_D3_merged_CTCF.vs.Hudep2_D3_merged_input_peak_1045	1385	23.1629	142.538
chr1	42039753	42040309	Hudep2_D3_merged_CTCF.vs.Hudep2_D3_merged_input_peak_1046	688	11.2294	72.2011
chr1	42044584	42044805	Hudep2_D3_merged_CTCF.vs.Hudep2_D3_merged_input_peak_1047	43	4.01624	6.6863
chr1	42065650	42065925	Hudep2_D3_merged_CTCF.vs.Hudep2_D3_merged_input_peak_1048	29	3.56343	5.28117
chr1	42277610	42278039	Hudep2_D3_merged_CTCF.vs.Hudep2_D3_merged_input_peak_1049	388	9.19928	41.8655
chr1	42357342	42357571	Hudep2_D3_merged_CTCF.vs.Hudep2_D3_merged_input_peak_1050	50	4.16718	7.42809
chr1	42450386	42450592	Hudep2_D3_merged_CTCF.vs.Hudep2_D3_merged_input_peak_1051	48	4.19938	7.20466
chr1	42501199	42501706	Hudep2_D3_merged_CTCF.vs.Hudep2_D3_merged_input_peak_1052	415	8.54996	44.5224
chr1	42612493	42612938	Hudep2_D3_merged_CTCF.vs.Hudep2_D3_merged_input_peak_1053	594	13.115	62.6774
chr1	42638930	42639457	Hudep2_D3_merged_CTCF.vs.Hudep2_D3_merged_input_peak_1054	515	8.0595	54.7477
chr1	42642547	42643008	Hudep2_D3_merged_CTCF.vs.Hudep2_D3_merged_input_peak_1055	493	10.7087	52.5059
chr1	42780182	42780467	Hudep2_D3_merged_CTCF.vs.Hudep2_D3_merged_input_peak_1056	78	3.42451	10.3504
chr1	42800972	42801228	Hudep2_D3_merged_CTCF.vs.Hudep2_D3_merged_input_peak_1057	84	3.53752	10.934
chr1	42809878	42810332	Hudep2_D3_merged_CTCF.vs.Hudep2_D3_merged_input_peak_1058	530	15.1855	56.2115
chr1	42869758	42870013	Hudep2_D3_merged_CTCF.vs.Hudep2_D3_merged_input_peak_1059	40	3.37785	6.46191
chr1	42977211	42977700	Hudep2_D3_merged_CTCF.vs.Hudep2_D3_merged_input_peak_1060	372	6.71287	40.2573
chr1	43043547	43044120	Hudep2_D3_merged_CTCF.vs.Hudep2_D3_merged_input_peak_1061	553	10.6131	58.5349
chr1	43196725	43197081	Hudep2_D3_merged_CTCF.vs.Hudep2_D3_merged_input_peak_1062	282	5.78059	31.0804
chr1	43201851	43202213	Hudep2_D3_merged_CTCF.vs.Hudep2_D3_merged_input_peak_1063	202	6.89979	22.9833
chr1	43212771	43213163	Hudep2_D3_merged_CTCF.vs.Hudep2_D3_merged_input_peak_1064	152	6.41519	17.8356
chr1	43222613	43223029	Hudep2_D3_merged_CTCF.vs.Hudep2_D3_merged_input_peak_1065	364	6.66108	39.3947
chr1	43231601	43231865	Hudep2_D3_merged_CTCF.vs.Hudep2_D3_merged_input_peak_1066	45	3.069	6.94835
chr1	43243458	43243943	Hudep2_D3_merged_CTCF.vs.Hudep2_D3_merged_input_peak_1067	971	17.7471	100.788
chr1	43311961	43312481	Hudep2_D3_merged_CTCF.vs.Hudep2_D3_merged_input_peak_1068	446	5.95999	47.7394
chr1	43379010	43379492	Hudep2_D3_merged_CTCF.vs.Hudep2_D3_merged_input_peak_1069	753	12.7884	78.7924
chr1	43388517	43389024	Hudep2_D3_merged_CTCF.vs.Hudep2_D3_merged_input_peak_1070	746	7.8936	78.0349
chr1	43396738	43397076	Hudep2_D3_merged_CTCF.vs.Hudep2_D3_merged_input_peak_1071	186	5.19646	21.3507
chr1	43539166	43540277	Hudep2_D3_merged_CTCF.vs.Hudep2_D3_merged_input_peak_1072	891	12.4061	92.728
chr1	43609157	43609684	Hudep2_D3_merged_CTCF.vs.Hudep2_D3_merged_input_peak_1073	456	11.1468	48.7417
chr1	43692892	43693379	Hudep2_D3_merged_CTCF.vs.Hudep2_D3_merged_input_peak_1074	920	11.3743	95.6748
chr1	43703718	43704160	Hudep2_D3_merged_CTCF.vs.Hudep2_D3_merged_input_peak_1075	519	8.98772	55.1531
chr1	43823690	43824199	Hudep2_D3_merged_CTCF.vs.Hudep2_D3_merged_input_peak_1076	314	6.55201	34.3421
chr1	43833806	43834278	Hudep2_D3_merged_CTCF.vs.Hudep2_D3_merged_input_peak_1077	322	5.21378	35.1686
chr1	43849248	43849454	Hudep2_D3_merged_CTCF.vs.Hudep2_D3_merged_input_peak_1078	44	3.79262	6.8395
chr1	43880247	43880738	Hudep2_D3_merged_CTCF.vs.Hudep2_D3_merged_input_peak_1079	971	18.0871	100.784
chr1	43994732	43995204	Hudep2_D3_merged_CTCF.vs.Hudep2_D3_merged_input_peak_1080	1336	18.6929	137.68
chr1	44020085	44020469	Hudep2_D3_merged_CTCF.vs.Hudep2_D3_merged_input_peak_1081	175	5.56329	20.2072
chr1	44119059	44119471	Hudep2_D3_merged_CTCF.vs.Hudep2_D3_merged_input_peak_1082	251	5.41804	27.9241
chr1	44170541	44170818	Hudep2_D3_merged_CTCF.vs.Hudep2_D3_merged_input_peak_1083	142	5.29259	16.8787
chr1	44229093	44229587	Hudep2_D3_merged_CTCF.vs.Hudep2_D3_merged_input_peak_1084	1007	10.948	104.477
chr1	44376025	44376330	Hudep2_D3_merged_CTCF.vs.Hudep2_D3_merged_input_peak_1085	90	4.92954	11.5331
chr1	44396141	44396562	Hudep2_D3_merged_CTCF.vs.Hudep2_D3_merged_input_peak_1086	282	9.31001	31.0712
chr1	44399827	44400897	Hudep2_D3_merged_CTCF.vs.Hudep2_D3_merged_input_peak_1087	750	9.59095	78.5271
chr1	44411944	44412535	Hudep2_D3_merged_CTCF.vs.Hudep2_D3_merged_input_peak_1088	1152	7.91569	119.041
chr1	44440369	44440711	Hudep2_D3_merged_CTCF.vs.Hudep2_D3_merged_input_peak_1089	67	2.67975	9.23265
chr1	44460458	44460850	Hudep2_D3_merged_CTCF.vs.Hudep2_D3_merged_input_peak_1090	398	6.92004	42.8769
chr1	44471250	44471827	Hudep2_D3_merged_CTCF.vs.Hudep2_D3_merged_input_peak_1091	1098	19.0298	113.671
chr1	44496399	44496658	Hudep2_D3_merged_CTCF.vs.Hudep2_D3_merged_input_peak_1092	63	2.99328	8.7635
chr1	44501617	44502759	Hudep2_D3_merged_CTCF.vs.Hudep2_D3_merged_input_peak_1093	758	6.80069	79.2635
chr1	44513309	44513820	Hudep2_D3_merged_CTCF.vs.Hudep2_D3_merged_input_peak_1094	1135	10.515	117.369
chr1	44557833	44558319	Hudep2_D3_merged_CTCF.vs.Hudep2_D3_merged_input_peak_1095	537	11.1526	56.9297
chr1	44634499	44634741	Hudep2_D3_merged_CTCF.vs.Hudep2_D3_merged_input_peak_1096	89	5.37466	11.4774
chr1	44678975	44679221	Hudep2_D3_merged_CTCF.vs.Hudep2_D3_merged_input_peak_1097	63	2.91266	8.83623
chr1	44683330	44683874	Hudep2_D3_merged_CTCF.vs.Hudep2_D3_merged_input_peak_1098	1028	12.8603	106.59
chr1	44690149	44690496	Hudep2_D3_merged_CTCF.vs.Hudep2_D3_merged_input_peak_1099	92	5.04785	11.8043
chr1	44702252	44702460	Hudep2_D3_merged_CTCF.vs.Hudep2_D3_merged_input_peak_1100	70	4.55063	9.46042
chr1	44703756	44704226	Hudep2_D3_merged_CTCF.vs.Hudep2_D3_merged_input_peak_1101	521	10.2247	55.3116
chr1	44760392	44760759	Hudep2_D3_merged_CTCF.vs.Hudep2_D3_merged_input_peak_1102	245	7.69258	27.3268
chr1	44783852	44784445	Hudep2_D3_merged_CTCF.vs.Hudep2_D3_merged_input_peak_1103	650	12.5732	68.3665
chr1	44827248	44827568	Hudep2_D3_merged_CTCF.vs.Hudep2_D3_merged_input_peak_1104	94	4.82806	12.0029
chr1	44843866	44844327	Hudep2_D3_merged_CTCF.vs.Hudep2_D3_merged_input_peak_1105	709	15.1219	74.3165
chr1	45012369	45012721	Hudep2_D3_merged_CTCF.vs.Hudep2_D3_merged_input_peak_1106	124	6.43121	15.0666
chr1	45037657	45038120	Hudep2_D3_merged_CTCF.vs.Hudep2_D3_merged_input_peak_1107	315	7.54067	34.4491
chr1	45060740	45061351	Hudep2_D3_merged_CTCF.vs.Hudep2_D3_merged_input_peak_1108	955	14.9638	99.1935
chr1	45073885	45074216	Hudep2_D3_merged_CTCF.vs.Hudep2_D3_merged_input_peak_1109	198	7.40962	22.5515
chr1	45075025	45075662	Hudep2_D3_merged_CTCF.vs.Hudep2_D3_merged_input_peak_1110	700	9.66509	73.44
chr1	45118480	45118974	Hudep2_D3_merged_CTCF.vs.Hudep2_D3_merged_input_peak_1111	713	7.95577	74.768
chr1	45121191	45121589	Hudep2_D3_merged_CTCF.vs.Hudep2_D3_merged_input_peak_1112	235	6.97957	26.2919
chr1	45142763	45143260	Hudep2_D3_merged_CTCF.vs.Hudep2_D3_merged_input_peak_1113	327	7.29311	35.6338
chr1	45173475	45173975	Hudep2_D3_merged_CTCF.vs.Hudep2_D3_merged_input_peak_1114	469	9.52548	50.0467
chr1	45180576	45181087	Hudep2_D3_merged_CTCF.vs.Hudep2_D3_merged_input_peak_1115	525	8.16308	55.6936
chr1	45194908	45195329	Hudep2_D3_merged_CTCF.vs.Hudep2_D3_merged_input_peak_1116	894	14.2646	93.077
chr1	45196887	45197435	Hudep2_D3_merged_CTCF.vs.Hudep2_D3_merged_input_peak_1117	839	7.56019	87.5278
chr1	45251638	45252345	Hudep2_D3_merged_CTCF.vs.Hudep2_D3_merged_input_peak_1118	1703	22.1112	174.582
chr1	45259299	45259788	Hudep2_D3_merged_CTCF.vs.Hudep2_D3_merged_input_peak_1119	906	14.4976	94.2929
chr1	45265265	45265843	Hudep2_D3_merged_CTCF.vs.Hudep2_D3_merged_input_peak_1120	1447	10.4135	148.818
chr1	45296705	45297051	Hudep2_D3_merged_CTCF.vs.Hudep2_D3_merged_input_peak_1121	518	7.61124	54.9923
chr1	45301361	45301922	Hudep2_D3_merged_CTCF.vs.Hudep2_D3_merged_input_peak_1122	743	13.3467	77.8064
chr1	45390730	45391153	Hudep2_D3_merged_CTCF.vs.Hudep2_D3_merged_input_peak_1123	380	9.9038	41.0365
chr1	45480061	45480580	Hudep2_D3_merged_CTCF.vs.Hudep2_D3_merged_input_peak_1124	1306	15.9487	134.628
chr1	45484272	45484732	Hudep2_D3_merged_CTCF.vs.Hudep2_D3_merged_input_peak_1125	663	11.4917	69.6463
chr1	45765764	45766341	Hudep2_D3_merged_CTCF.vs.Hudep2_D3_merged_input_peak_1126	590	9.60924	62.2555
chr1	45769445	45770025	Hudep2_D3_merged_CTCF.vs.Hudep2_D3_merged_input_peak_1127	1503	11.6805	154.451
chr1	45825446	45825874	Hudep2_D3_merged_CTCF.vs.Hudep2_D3_merged_input_peak_1128	691	10.0352	72.5029
chr1	45841161	45841443	Hudep2_D3_merged_CTCF.vs.Hudep2_D3_merged_input_peak_1129	73	5.07279	9.79404
chr1	45958715	45959341	Hudep2_D3_merged_CTCF.vs.Hudep2_D3_merged_input_peak_1130	550	8.73568	58.2921
chr1	45978226	45978689	Hudep2_D3_merged_CTCF.vs.Hudep2_D3_merged_input_peak_1131	594	11.9072	62.7285
chr1	46035648	46036280	Hudep2_D3_merged_CTCF.vs.Hudep2_D3_merged_input_peak_1132	1454	21.174	149.553
chr1	46039071	46039337	Hudep2_D3_merged_CTCF.vs.Hudep2_D3_merged_input_peak_1133	42	3.77696	6.65624
chr1	46216371	46216694	Hudep2_D3_merged_CTCF.vs.Hudep2_D3_merged_input_peak_1134	170	2.96839	19.7103
chr1	46309287	46309670	Hudep2_D3_merged_CTCF.vs.Hudep2_D3_merged_input_peak_1135	143	4.57494	16.9515
chr1	46347271	46347636	Hudep2_D3_merged_CTCF.vs.Hudep2_D3_merged_input_peak_1136	490	11.6648	52.1437
chr1	46502643	46503151	Hudep2_D3_merged_CTCF.vs.Hudep2_D3_merged_input_peak_1137	1130	15.511	116.902
chr1	46645164	46645683	Hudep2_D3_merged_CTCF.vs.Hudep2_D3_merged_input_peak_1138	801	8.27342	83.6315
chr1	46645867	46646326	Hudep2_D3_merged_CTCF.vs.Hudep2_D3_merged_input_peak_1139	506	10.6999	53.8079
chr1	46663691	46663906	Hudep2_D3_merged_CTCF.vs.Hudep2_D3_merged_input_peak_1140	68	3.49494	9.27005
chr1	46688999	46689696	Hudep2_D3_merged_CTCF.vs.Hudep2_D3_merged_input_peak_1141	1001	11.4555	103.864
chr1	46710527	46710954	Hudep2_D3_merged_CTCF.vs.Hudep2_D3_merged_input_peak_1142	357	8.8718	38.7206
chr1	46713760	46714344	Hudep2_D3_merged_CTCF.vs.Hudep2_D3_merged_input_peak_1143	208	5.11049	23.6057
chr1	46767761	46768078	Hudep2_D3_merged_CTCF.vs.Hudep2_D3_merged_input_peak_1144	84	3.28014	10.8929
chr1	46799199	46799589	Hudep2_D3_merged_CTCF.vs.Hudep2_D3_merged_input_peak_1145	240	5.81798	26.8621
chr1	46806216	46806775	Hudep2_D3_merged_CTCF.vs.Hudep2_D3_merged_input_peak_1146	682	7.54831	71.6443
chr1	46807761	46808052	Hudep2_D3_merged_CTCF.vs.Hudep2_D3_merged_input_peak_1147	70	4.37188	9.5368
chr1	46813720	46814204	Hudep2_D3_merged_CTCF.vs.Hudep2_D3_merged_input_peak_1148	1873	17.1448	191.659
chr1	46871925	46872424	Hudep2_D3_merged_CTCF.vs.Hudep2_D3_merged_input_peak_1149	1117	16.5953	115.512
chr1	46877772	46878061	Hudep2_D3_merged_CTCF.vs.Hudep2_D3_merged_input_peak_1150	105	4.58228	13.0386
chr1	46879240	46879644	Hudep2_D3_merged_CTCF.vs.Hudep2_D3_merged_input_peak_1151	281	6.08009	31.0088
chr1	46903509	46903715	Hudep2_D3_merged_CTCF.vs.Hudep2_D3_merged_input_peak_1152	55	2.67705	7.96785
chr1	46907855	46908690	Hudep2_D3_merged_CTCF.vs.Hudep2_D3_merged_input_peak_1153	760	7.13642	79.539
chr1	46912326	46912954	Hudep2_D3_merged_CTCF.vs.Hudep2_D3_merged_input_peak_1154	931	17.5522	96.7422
chr1	46943009	46943554	Hudep2_D3_merged_CTCF.vs.Hudep2_D3_merged_input_peak_1155	1274	14.7814	131.405
chr1	46953458	46953836	Hudep2_D3_merged_CTCF.vs.Hudep2_D3_merged_input_peak_1156	399	8.67089	42.9159
chr1	46993590	46994159	Hudep2_D3_merged_CTCF.vs.Hudep2_D3_merged_input_peak_1157	1286	14.8379	132.618
chr1	46998457	46999031	Hudep2_D3_merged_CTCF.vs.Hudep2_D3_merged_input_peak_1158	532	10.3024	56.3808
chr1	47000746	47001204	Hudep2_D3_merged_CTCF.vs.Hudep2_D3_merged_input_peak_1159	285	8.93991	31.3544
chr1	47013490	47014049	Hudep2_D3_merged_CTCF.vs.Hudep2_D3_merged_input_peak_1160	322	6.19494	35.165
chr1	47022404	47022831	Hudep2_D3_merged_CTCF.vs.Hudep2_D3_merged_input_peak_1161	327	7.29311	35.6338
chr1	47088072	47088504	Hudep2_D3_merged_CTCF.vs.Hudep2_D3_merged_input_peak_1162	442	8.17975	47.3278
chr1	47190847	47191411	Hudep2_D3_merged_CTCF.vs.Hudep2_D3_merged_input_peak_1163	1037	18.5555	107.476
chr1	47201432	47201812	Hudep2_D3_merged_CTCF.vs.Hudep2_D3_merged_input_peak_1164	227	8.03114	25.522
chr1	47213401	47213712	Hudep2_D3_merged_CTCF.vs.Hudep2_D3_merged_input_peak_1165	117	5.66937	14.2995
chr1	47341689	47342205	Hudep2_D3_merged_CTCF.vs.Hudep2_D3_merged_input_peak_1166	1009	14.4061	104.645
chr1	47343855	47344305	Hudep2_D3_merged_CTCF.vs.Hudep2_D3_merged_input_peak_1167	372	6.15344	40.1609
chr1	47400548	47400914	Hudep2_D3_merged_CTCF.vs.Hudep2_D3_merged_input_peak_1168	80	4.41371	10.5157
chr1	47434959	47435246	Hudep2_D3_merged_CTCF.vs.Hudep2_D3_merged_input_peak_1169	73	5.07279	9.79404
chr1	47456777	47457082	Hudep2_D3_merged_CTCF.vs.Hudep2_D3_merged_input_peak_1170	71	4.50548	9.57575
chr1	47554964	47555422	Hudep2_D3_merged_CTCF.vs.Hudep2_D3_merged_input_peak_1171	440	8.60521	47.0514
chr1	47557117	47557595	Hudep2_D3_merged_CTCF.vs.Hudep2_D3_merged_input_peak_1172	1041	15.8104	107.879
chr1	47609558	47609826	Hudep2_D3_merged_CTCF.vs.Hudep2_D3_merged_input_peak_1173	23	2.85992	4.70182
chr1	47639438	47639892	Hudep2_D3_merged_CTCF.vs.Hudep2_D3_merged_input_peak_1174	336	7.43123	36.5512
chr1	47640963	47641426	Hudep2_D3_merged_CTCF.vs.Hudep2_D3_merged_input_peak_1175	577	10.4242	60.9853
chr1	47644754	47645310	Hudep2_D3_merged_CTCF.vs.Hudep2_D3_merged_input_peak_1176	1890	15.6875	193.44
chr1	47658494	47659003	Hudep2_D3_merged_CTCF.vs.Hudep2_D3_merged_input_peak_1177	644	7.79264	67.8015
chr1	47704122	47704430	Hudep2_D3_merged_CTCF.vs.Hudep2_D3_merged_input_peak_1178	57	3.46393	8.13099
chr1	47728475	47728931	Hudep2_D3_merged_CTCF.vs.Hudep2_D3_merged_input_peak_1179	607	11.157	64.0089
chr1	47799243	47799456	Hudep2_D3_merged_CTCF.vs.Hudep2_D3_merged_input_peak_1180	60	2.41853	8.46261
chr1	47804954	47805496	Hudep2_D3_merged_CTCF.vs.Hudep2_D3_merged_input_peak_1181	456	12.3818	48.6881
chr1	47854379	47854861	Hudep2_D3_merged_CTCF.vs.Hudep2_D3_merged_input_peak_1182	430	9.8208	46.0465
chr1	47890036	47890420	Hudep2_D3_merged_CTCF.vs.Hudep2_D3_merged_input_peak_1183	204	6.9648	23.1602
chr1	47897996	47898600	Hudep2_D3_merged_CTCF.vs.Hudep2_D3_merged_input_peak_1184	456	7.88815	48.6743
chr1	47902052	47902551	Hudep2_D3_merged_CTCF.vs.Hudep2_D3_merged_input_peak_1185	854	12.7538	88.9825
chr1	47903108	47903922	Hudep2_D3_merged_CTCF.vs.Hudep2_D3_merged_input_peak_1186	2989	22.3573	303.781
chr1	47915559	47915958	Hudep2_D3_merged_CTCF.vs.Hudep2_D3_merged_input_peak_1187	217	6.7132	24.4922
chr1	47993356	47993705	Hudep2_D3_merged_CTCF.vs.Hudep2_D3_merged_input_peak_1188	154	6.65394	18.1015
chr1	47995126	47995468	Hudep2_D3_merged_CTCF.vs.Hudep2_D3_merged_input_peak_1189	77	4.79924	10.2238
chr1	48175976	48176574	Hudep2_D3_merged_CTCF.vs.Hudep2_D3_merged_input_peak_1190	1275	27.7131	131.449
chr1	48191914	48192342	Hudep2_D3_merged_CTCF.vs.Hudep2_D3_merged_input_peak_1191	324	6.81241	35.3541
chr1	48204085	48204623	Hudep2_D3_merged_CTCF.vs.Hudep2_D3_merged_input_peak_1192	226	6.80199	25.3875
chr1	48221076	48221523	Hudep2_D3_merged_CTCF.vs.Hudep2_D3_merged_input_peak_1193	381	11.6806	41.0934
chr1	48463223	48463737	Hudep2_D3_merged_CTCF.vs.Hudep2_D3_merged_input_peak_1194	716	18.5061	75.0793
chr1	48526869	48527249	Hudep2_D3_merged_CTCF.vs.Hudep2_D3_merged_input_peak_1195	262	7.33472	29.0576
chr1	48559363	48559718	Hudep2_D3_merged_CTCF.vs.Hudep2_D3_merged_input_peak_1196	209	5.44506	23.6655
chr1	48575056	48575540	Hudep2_D3_merged_CTCF.vs.Hudep2_D3_merged_input_peak_1197	618	13.4257	65.0809
chr1	48667749	48668261	Hudep2_D3_merged_CTCF.vs.Hudep2_D3_merged_input_peak_1198	419	8.90396	44.9234
chr1	48669011	48669381	Hudep2_D3_merged_CTCF.vs.Hudep2_D3_merged_input_peak_1199	94	4.82806	12.0029
chr1	48702517	48702910	Hudep2_D3_merged_CTCF.vs.Hudep2_D3_merged_input_peak_1200	357	11.8649	38.7149
chr1	48963742	48964550	Hudep2_D3_merged_CTCF.vs.Hudep2_D3_merged_input_peak_1201	730	12.5554	76.4691
chr1	48996383	48996794	Hudep2_D3_merged_CTCF.vs.Hudep2_D3_merged_input_peak_1202	207	6.02943	23.5025
chr1	49038451	49038679	Hudep2_D3_merged_CTCF.vs.Hudep2_D3_merged_input_peak_1203	115	6.28027	14.1434
chr1	49142993	49143385	Hudep2_D3_merged_CTCF.vs.Hudep2_D3_merged_input_peak_1204	331	10.1443	36.0818
chr1	49162740	49163182	Hudep2_D3_merged_CTCF.vs.Hudep2_D3_merged_input_peak_1205	490	11.5612	52.1437
chr1	49283186	49283559	Hudep2_D3_merged_CTCF.vs.Hudep2_D3_merged_input_peak_1206	248	8.91953	27.6212
chr1	49336325	49336667	Hudep2_D3_merged_CTCF.vs.Hudep2_D3_merged_input_peak_1207	134	6.73308	16.0062
chr1	49382355	49382582	Hudep2_D3_merged_CTCF.vs.Hudep2_D3_merged_input_peak_1208	100	5.29646	12.6201
chr1	50546674	50547095	Hudep2_D3_merged_CTCF.vs.Hudep2_D3_merged_input_peak_1209	94	4.82806	12.0029
chr1	50737610	50738069	Hudep2_D3_merged_CTCF.vs.Hudep2_D3_merged_input_peak_1210	686	17.5937	71.9578
chr1	50798558	50799745	Hudep2_D3_merged_CTCF.vs.Hudep2_D3_merged_input_peak_1211	777	12.1272	81.1643
chr1	50814360	50814754	Hudep2_D3_merged_CTCF.vs.Hudep2_D3_merged_input_peak_1212	574	10.7685	60.7095
chr1	50834082	50834601	Hudep2_D3_merged_CTCF.vs.Hudep2_D3_merged_input_peak_1213	560	8.84868	59.2794
chr1	51071125	51071571	Hudep2_D3_merged_CTCF.vs.Hudep2_D3_merged_input_peak_1214	501	11.7684	53.2903
chr1	51086234	51086793	Hudep2_D3_merged_CTCF.vs.Hudep2_D3_merged_input_peak_1215	281	6.08009	31.0088
chr1	51169686	51170148	Hudep2_D3_merged_CTCF.vs.Hudep2_D3_merged_input_peak_1216	336	7.36217	36.5512
chr1	51201014	51201476	Hudep2_D3_merged_CTCF.vs.Hudep2_D3_merged_input_peak_1217	442	13.3742	47.2714
chr1	51215691	51216094	Hudep2_D3_merged_CTCF.vs.Hudep2_D3_merged_input_peak_1218	215	8.47919	24.314
chr1	51240386	51240820	Hudep2_D3_merged_CTCF.vs.Hudep2_D3_merged_input_peak_1219	529	9.64107	56.1511
chr1	51339032	51339493	Hudep2_D3_merged_CTCF.vs.Hudep2_D3_merged_input_peak_1220	527	11.9866	55.8937
chr1	51395033	51395452	Hudep2_D3_merged_CTCF.vs.Hudep2_D3_merged_input_peak_1221	448	11.4157	47.8873
chr1	51433663	51434087	Hudep2_D3_merged_CTCF.vs.Hudep2_D3_merged_input_peak_1222	145	3.71392	17.1429
chr1	51452403	51452650	Hudep2_D3_merged_CTCF.vs.Hudep2_D3_merged_input_peak_1223	29	2.8953	5.28566
chr1	51510489	51510961	Hudep2_D3_merged_CTCF.vs.Hudep2_D3_merged_input_peak_1224	445	10.9397	47.6206
chr1	51524454	51524805	Hudep2_D3_merged_CTCF.vs.Hudep2_D3_merged_input_peak_1225	233	8.08569	26.0582
chr1	51554178	51554520	Hudep2_D3_merged_CTCF.vs.Hudep2_D3_merged_input_peak_1226	115	6.12934	14.1434
chr1	51605197	51605520	Hudep2_D3_merged_CTCF.vs.Hudep2_D3_merged_input_peak_1227	105	4.58228	13.0386
chr1	51655045	51655575	Hudep2_D3_merged_CTCF.vs.Hudep2_D3_merged_input_peak_1228	891	13.2321	92.7229
chr1	51657848	51658225	Hudep2_D3_merged_CTCF.vs.Hudep2_D3_merged_input_peak_1229	574	10.7685	60.7095
chr1	51684230	51684651	Hudep2_D3_merged_CTCF.vs.Hudep2_D3_merged_input_peak_1230	99	5.62254	12.5082
chr1	51762327	51762888	Hudep2_D3_merged_CTCF.vs.Hudep2_D3_merged_input_peak_1231	872	9.3076	90.8144
chr1	51765002	51765213	Hudep2_D3_merged_CTCF.vs.Hudep2_D3_merged_input_peak_1232	63	2.86826	8.83623
chr1	51810575	51810813	Hudep2_D3_merged_CTCF.vs.Hudep2_D3_merged_input_peak_1233	45	3.15491	6.96909
chr1	52000635	52001079	Hudep2_D3_merged_CTCF.vs.Hudep2_D3_merged_input_peak_1234	398	5.79874	42.8429
chr1	52035000	52035266	Hudep2_D3_merged_CTCF.vs.Hudep2_D3_merged_input_peak_1235	80	3.70211	10.4957
chr1	52093383	52093799	Hudep2_D3_merged_CTCF.vs.Hudep2_D3_merged_input_peak_1236	382	7.98369	41.2336
chr1	52234613	52235096	Hudep2_D3_merged_CTCF.vs.Hudep2_D3_merged_input_peak_1237	412	6.28186	44.3113
chr1	52362481	52362955	Hudep2_D3_merged_CTCF.vs.Hudep2_D3_merged_input_peak_1238	525	8.16308	55.6936
chr1	52391971	52392290	Hudep2_D3_merged_CTCF.vs.Hudep2_D3_merged_input_peak_1239	133	5.55317	15.9754
chr1	52467840	52468414	Hudep2_D3_merged_CTCF.vs.Hudep2_D3_merged_input_peak_1240	647	7.30661	68.0623
chr1	52593026	52593501	Hudep2_D3_merged_CTCF.vs.Hudep2_D3_merged_input_peak_1241	570	12.8042	60.296
chr1	52607429	52608009	Hudep2_D3_merged_CTCF.vs.Hudep2_D3_merged_input_peak_1242	1008	12.0476	104.527
chr1	52761916	52762323	Hudep2_D3_merged_CTCF.vs.Hudep2_D3_merged_input_peak_1243	499	9.29578	53.0706
chr1	52834011	52834280	Hudep2_D3_merged_CTCF.vs.Hudep2_D3_merged_input_peak_1244	67	3.39405	9.22533
chr1	52870277	52870796	Hudep2_D3_merged_CTCF.vs.Hudep2_D3_merged_input_peak_1245	249	4.47525	27.6999
chr1	52951753	52952102	Hudep2_D3_merged_CTCF.vs.Hudep2_D3_merged_input_peak_1246	65	4.61998	8.98315
chr1	53132019	53132354	Hudep2_D3_merged_CTCF.vs.Hudep2_D3_merged_input_peak_1247	223	7.84291	25.0592
chr1	53151846	53152322	Hudep2_D3_merged_CTCF.vs.Hudep2_D3_merged_input_peak_1248	742	12.7108	77.6286
chr1	53166527	53166983	Hudep2_D3_merged_CTCF.vs.Hudep2_D3_merged_input_peak_1249	387	9.96449	41.6983
chr1	53213880	53214182	Hudep2_D3_merged_CTCF.vs.Hudep2_D3_merged_input_peak_1250	117	5.66937	14.2995
chr1	53291544	53291905	Hudep2_D3_merged_CTCF.vs.Hudep2_D3_merged_input_peak_1251	186	5.19646	21.3507
chr1	53308257	53308772	Hudep2_D3_merged_CTCF.vs.Hudep2_D3_merged_input_peak_1252	234	4.60736	26.2121
chr1	53370527	53370904	Hudep2_D3_merged_CTCF.vs.Hudep2_D3_merged_input_peak_1253	266	8.49465	29.4755
chr1	53387123	53387665	Hudep2_D3_merged_CTCF.vs.Hudep2_D3_merged_input_peak_1254	696	12.2446	73.0165
chr1	53435734	53436055	Hudep2_D3_merged_CTCF.vs.Hudep2_D3_merged_input_peak_1255	109	5.54506	13.452
chr1	53603408	53603715	Hudep2_D3_merged_CTCF.vs.Hudep2_D3_merged_input_peak_1256	48	3.92911	7.28745
chr1	53647636	53648097	Hudep2_D3_merged_CTCF.vs.Hudep2_D3_merged_input_peak_1257	949	16.8222	98.6187
chr1	53651349	53651744	Hudep2_D3_merged_CTCF.vs.Hudep2_D3_merged_input_peak_1258	307	6.62595	33.602
chr1	53743817	53744312	Hudep2_D3_merged_CTCF.vs.Hudep2_D3_merged_input_peak_1259	948	12.9033	98.4769
chr1	53757325	53757541	Hudep2_D3_merged_CTCF.vs.Hudep2_D3_merged_input_peak_1260	80	5.15534	10.4899
chr1	53858902	53859424	Hudep2_D3_merged_CTCF.vs.Hudep2_D3_merged_input_peak_1261	588	7.15145	62.0974
chr1	53910232	53910713	Hudep2_D3_merged_CTCF.vs.Hudep2_D3_merged_input_peak_1262	348	8.57776	37.792
chr1	53951078	53951641	Hudep2_D3_merged_CTCF.vs.Hudep2_D3_merged_input_peak_1263	683	10.5415	71.7087
chr1	54059721	54060149	Hudep2_D3_merged_CTCF.vs.Hudep2_D3_merged_input_peak_1264	349	9.38587	37.8412
chr1	54147845	54148137	Hudep2_D3_merged_CTCF.vs.Hudep2_D3_merged_input_peak_1265	90	4.4047	11.5922
chr1	54154399	54154656	Hudep2_D3_merged_CTCF.vs.Hudep2_D3_merged_input_peak_1266	65	4.61998	8.98315
chr1	54181219	54181532	Hudep2_D3_merged_CTCF.vs.Hudep2_D3_merged_input_peak_1267	134	6.04228	16.0393
chr1	54220272	54220815	Hudep2_D3_merged_CTCF.vs.Hudep2_D3_merged_input_peak_1268	448	11.9702	47.9562
chr1	54277312	54277595	Hudep2_D3_merged_CTCF.vs.Hudep2_D3_merged_input_peak_1269	76	4.72152	10.1091
chr1	54326532	54326985	Hudep2_D3_merged_CTCF.vs.Hudep2_D3_merged_input_peak_1270	560	8.84868	59.2794
chr1	54343950	54344589	Hudep2_D3_merged_CTCF.vs.Hudep2_D3_merged_input_peak_1271	527	13.5005	55.9348
chr1	54379304	54379724	Hudep2_D3_merged_CTCF.vs.Hudep2_D3_merged_input_peak_1272	307	6.62595	33.602
chr1	54412017	54412295	Hudep2_D3_merged_CTCF.vs.Hudep2_D3_merged_input_peak_1273	227	4.17428	25.4921
chr1	54414687	54415101	Hudep2_D3_merged_CTCF.vs.Hudep2_D3_merged_input_peak_1274	171	4.94785	19.8491
chr1	54425257	54425745	Hudep2_D3_merged_CTCF.vs.Hudep2_D3_merged_input_peak_1275	816	14.6154	85.1912
chr1	54457769	54458124	Hudep2_D3_merged_CTCF.vs.Hudep2_D3_merged_input_peak_1276	152	6.5395	17.8356
chr1	54535581	54536310	Hudep2_D3_merged_CTCF.vs.Hudep2_D3_merged_input_peak_1277	1620	21.2567	166.216
chr1	54547250	54547744	Hudep2_D3_merged_CTCF.vs.Hudep2_D3_merged_input_peak_1278	911	16.4434	94.7416
chr1	54572917	54573202	Hudep2_D3_merged_CTCF.vs.Hudep2_D3_merged_input_peak_1279	99	5.36093	12.5061
chr1	54587108	54587664	Hudep2_D3_merged_CTCF.vs.Hudep2_D3_merged_input_peak_1280	683	10.5415	71.7087
chr1	54591520	54591738	Hudep2_D3_merged_CTCF.vs.Hudep2_D3_merged_input_peak_1281	62	4.30203	8.71601
chr1	54647365	54647739	Hudep2_D3_merged_CTCF.vs.Hudep2_D3_merged_input_peak_1282	235	6.97957	26.2919
chr1	54678550	54678862	Hudep2_D3_merged_CTCF.vs.Hudep2_D3_merged_input_peak_1283	125	3.96783	15.1322
chr1	54776656	54776891	Hudep2_D3_merged_CTCF.vs.Hudep2_D3_merged_input_peak_1284	87	4.62089	11.2515
chr1	54826063	54826465	Hudep2_D3_merged_CTCF.vs.Hudep2_D3_merged_input_peak_1285	150	4.63709	17.6623
chr1	54841331	54841720	Hudep2_D3_merged_CTCF.vs.Hudep2_D3_merged_input_peak_1286	322	7.66092	35.1427
chr1	54890999	54891237	Hudep2_D3_merged_CTCF.vs.Hudep2_D3_merged_input_peak_1287	70	4.78652	9.52338
chr1	54955005	54955499	Hudep2_D3_merged_CTCF.vs.Hudep2_D3_merged_input_peak_1288	1395	13.4785	143.624
chr1	54965252	54965470	Hudep2_D3_merged_CTCF.vs.Hudep2_D3_merged_input_peak_1289	38	2.6212	6.22951
chr1	54985492	54985706	Hudep2_D3_merged_CTCF.vs.Hudep2_D3_merged_input_peak_1290	29	3.06709	5.2663
chr1	55013429	55013887	Hudep2_D3_merged_CTCF.vs.Hudep2_D3_merged_input_peak_1291	425	11.0787	45.6071
chr1	55137613	55138108	Hudep2_D3_merged_CTCF.vs.Hudep2_D3_merged_input_peak_1292	912	18.7423	94.857
chr1	55257498	55258078	Hudep2_D3_merged_CTCF.vs.Hudep2_D3_merged_input_peak_1293	865	20.4871	90.1005
chr1	55267128	55267502	Hudep2_D3_merged_CTCF.vs.Hudep2_D3_merged_input_peak_1294	74	3.564	9.87633
chr1	55276047	55276552	Hudep2_D3_merged_CTCF.vs.Hudep2_D3_merged_input_peak_1295	928	15.8584	96.4533
chr1	55410663	55411237	Hudep2_D3_merged_CTCF.vs.Hudep2_D3_merged_input_peak_1296	898	19.4283	93.3969
chr1	55416274	55416739	Hudep2_D3_merged_CTCF.vs.Hudep2_D3_merged_input_peak_1297	706	16.0975	74.0226
chr1	55461979	55462471	Hudep2_D3_merged_CTCF.vs.Hudep2_D3_merged_input_peak_1298	953	19.2091	98.9622
chr1	55487615	55488204	Hudep2_D3_merged_CTCF.vs.Hudep2_D3_merged_input_peak_1299	817	11.1653	85.3007
chr1	55501510	55501961	Hudep2_D3_merged_CTCF.vs.Hudep2_D3_merged_input_peak_1300	99	5.59621	12.4534
chr1	55537164	55537521	Hudep2_D3_merged_CTCF.vs.Hudep2_D3_merged_input_peak_1301	108	4.47563	13.3826
chr1	55606012	55606648	Hudep2_D3_merged_CTCF.vs.Hudep2_D3_merged_input_peak_1302	1046	10.7568	108.394
chr1	55609416	55609720	Hudep2_D3_merged_CTCF.vs.Hudep2_D3_merged_input_peak_1303	112	5.24173	13.8115
chr1	55630601	55630857	Hudep2_D3_merged_CTCF.vs.Hudep2_D3_merged_input_peak_1304	81	4.4553	10.6197
chr1	55743070	55743628	Hudep2_D3_merged_CTCF.vs.Hudep2_D3_merged_input_peak_1305	1055	9.12418	109.291
chr1	55750442	55750839	Hudep2_D3_merged_CTCF.vs.Hudep2_D3_merged_input_peak_1306	609	13.3431	64.2389
chr1	55803807	55804182	Hudep2_D3_merged_CTCF.vs.Hudep2_D3_merged_input_peak_1307	357	8.8718	38.7206
chr1	55841288	55841741	Hudep2_D3_merged_CTCF.vs.Hudep2_D3_merged_input_peak_1308	241	5.62808	26.9723
chr1	55844189	55844599	Hudep2_D3_merged_CTCF.vs.Hudep2_D3_merged_input_peak_1309	459	10.976	49.0733
chr1	55944446	55944775	Hudep2_D3_merged_CTCF.vs.Hudep2_D3_merged_input_peak_1310	73	3.31151	9.77814
chr1	55949188	55949524	Hudep2_D3_merged_CTCF.vs.Hudep2_D3_merged_input_peak_1311	182	7.28634	20.9225
chr1	56167743	56168137	Hudep2_D3_merged_CTCF.vs.Hudep2_D3_merged_input_peak_1312	207	6.02943	23.5025
chr1	56358844	56359196	Hudep2_D3_merged_CTCF.vs.Hudep2_D3_merged_input_peak_1313	184	5.42855	21.1429
chr1	57045350	57045600	Hudep2_D3_merged_CTCF.vs.Hudep2_D3_merged_input_peak_1314	89	5.5256	11.4774
chr1	57050586	57050977	Hudep2_D3_merged_CTCF.vs.Hudep2_D3_merged_input_peak_1315	340	6.70161	36.9303
chr1	57174941	57175354	Hudep2_D3_merged_CTCF.vs.Hudep2_D3_merged_input_peak_1316	319	8.22261	34.8115
chr1	57242742	57242948	Hudep2_D3_merged_CTCF.vs.Hudep2_D3_merged_input_peak_1317	81	5.22372	10.6258
chr1	57286652	57287094	Hudep2_D3_merged_CTCF.vs.Hudep2_D3_merged_input_peak_1318	483	10.5311	51.4143
chr1	57297526	57297942	Hudep2_D3_merged_CTCF.vs.Hudep2_D3_merged_input_peak_1319	828	16.3262	86.3318
chr1	57433955	57434204	Hudep2_D3_merged_CTCF.vs.Hudep2_D3_merged_input_peak_1320	115	6.28027	14.1434
chr1	57483418	57483703	Hudep2_D3_merged_CTCF.vs.Hudep2_D3_merged_input_peak_1321	152	6.41519	17.8356
chr1	57545503	57545769	Hudep2_D3_merged_CTCF.vs.Hudep2_D3_merged_input_peak_1322	35	2.99953	5.86828
chr1	57698292	57698498	Hudep2_D3_merged_CTCF.vs.Hudep2_D3_merged_input_peak_1323	65	4.61998	8.98315
chr1	58501304	58501538	Hudep2_D3_merged_CTCF.vs.Hudep2_D3_merged_input_peak_1324	46	3.42803	6.99766
chr1	58512918	58513348	Hudep2_D3_merged_CTCF.vs.Hudep2_D3_merged_input_peak_1325	120	4.04603	14.6592
chr1	58621026	58621399	Hudep2_D3_merged_CTCF.vs.Hudep2_D3_merged_input_peak_1326	167	6.17469	19.3873
chr1	58628625	58629102	Hudep2_D3_merged_CTCF.vs.Hudep2_D3_merged_input_peak_1327	370	9.69663	39.964
chr1	58717439	58717652	Hudep2_D3_merged_CTCF.vs.Hudep2_D3_merged_input_peak_1328	80	5.05401	10.5255
chr1	58981435	58981882	Hudep2_D3_merged_CTCF.vs.Hudep2_D3_merged_input_peak_1329	699	15.2356	73.3365
chr1	59012323	59012819	Hudep2_D3_merged_CTCF.vs.Hudep2_D3_merged_input_peak_1330	2229	18.8693	227.468
chr1	59118194	59118676	Hudep2_D3_merged_CTCF.vs.Hudep2_D3_merged_input_peak_1331	720	13.4611	75.4676
chr1	59165704	59166040	Hudep2_D3_merged_CTCF.vs.Hudep2_D3_merged_input_peak_1332	306	6.3626	33.5095
chr1	59205495	59205951	Hudep2_D3_merged_CTCF.vs.Hudep2_D3_merged_input_peak_1333	434	7.2826	46.442
chr1	59234908	59235299	Hudep2_D3_merged_CTCF.vs.Hudep2_D3_merged_input_peak_1334	174	4.78055	20.1592
chr1	59247466	59247766	Hudep2_D3_merged_CTCF.vs.Hudep2_D3_merged_input_peak_1335	117	5.24241	14.3451
chr1	59247962	59248315	Hudep2_D3_merged_CTCF.vs.Hudep2_D3_merged_input_peak_1336	125	5.24213	15.139
chr1	59307164	59307588	Hudep2_D3_merged_CTCF.vs.Hudep2_D3_merged_input_peak_1337	134	5.90583	16.0123
chr1	59755828	59756184	Hudep2_D3_merged_CTCF.vs.Hudep2_D3_merged_input_peak_1338	215	7.53956	24.2987
chr1	60164901	60165317	Hudep2_D3_merged_CTCF.vs.Hudep2_D3_merged_input_peak_1339	649	14.5615	68.2947
chr1	60183821	60184055	Hudep2_D3_merged_CTCF.vs.Hudep2_D3_merged_input_peak_1340	71	4.50548	9.57575
chr1	60225077	60225566	Hudep2_D3_merged_CTCF.vs.Hudep2_D3_merged_input_peak_1341	580	9.54709	61.227
chr1	60345261	60345641	Hudep2_D3_merged_CTCF.vs.Hudep2_D3_merged_input_peak_1342	288	10.3555	31.7276
chr1	60368821	60369211	Hudep2_D3_merged_CTCF.vs.Hudep2_D3_merged_input_peak_1343	191	7.41282	21.8876
chr1	60412950	60413412	Hudep2_D3_merged_CTCF.vs.Hudep2_D3_merged_input_peak_1344	433	8.05544	46.3729
chr1	60436970	60437480	Hudep2_D3_merged_CTCF.vs.Hudep2_D3_merged_input_peak_1345	630	13.5293	66.2908
chr1	60442504	60443000	Hudep2_D3_merged_CTCF.vs.Hudep2_D3_merged_input_peak_1346	253	7.15715	28.1271
chr1	60622564	60622886	Hudep2_D3_merged_CTCF.vs.Hudep2_D3_merged_input_peak_1347	134	6.58214	16.0062
chr1	60747024	60747418	Hudep2_D3_merged_CTCF.vs.Hudep2_D3_merged_input_peak_1348	308	8.76435	33.6887
chr1	61230884	61231277	Hudep2_D3_merged_CTCF.vs.Hudep2_D3_merged_input_peak_1349	342	10.3929	37.188
chr1	61314273	61314639	Hudep2_D3_merged_CTCF.vs.Hudep2_D3_merged_input_peak_1350	249	6.25725	27.6877
chr1	61435711	61436128	Hudep2_D3_merged_CTCF.vs.Hudep2_D3_merged_input_peak_1351	446	7.77515	47.7391
chr1	61444568	61445062	Hudep2_D3_merged_CTCF.vs.Hudep2_D3_merged_input_peak_1352	828	11.2218	86.3909
chr1	61508507	61509138	Hudep2_D3_merged_CTCF.vs.Hudep2_D3_merged_input_peak_1353	813	11.7224	84.8266
chr1	61515493	61516012	Hudep2_D3_merged_CTCF.vs.Hudep2_D3_merged_input_peak_1354	704	7.22855	73.7944
chr1	61803894	61804257	Hudep2_D3_merged_CTCF.vs.Hudep2_D3_merged_input_peak_1355	227	8.15545	25.522
chr1	61901655	61902033	Hudep2_D3_merged_CTCF.vs.Hudep2_D3_merged_input_peak_1356	88	5.19207	11.3461
chr1	61919029	61919454	Hudep2_D3_merged_CTCF.vs.Hudep2_D3_merged_input_peak_1357	538	11.4431	57.0346
chr1	62012984	62013354	Hudep2_D3_merged_CTCF.vs.Hudep2_D3_merged_input_peak_1358	57	4.46905	8.19413
chr1	62054232	62054804	Hudep2_D3_merged_CTCF.vs.Hudep2_D3_merged_input_peak_1359	728	17.2421	76.2532
chr1	62107378	62107831	Hudep2_D3_merged_CTCF.vs.Hudep2_D3_merged_input_peak_1360	291	6.87876	32.0315
chr1	62124843	62125115	Hudep2_D3_merged_CTCF.vs.Hudep2_D3_merged_input_peak_1361	50	4.16718	7.42809
chr1	62308571	62308842	Hudep2_D3_merged_CTCF.vs.Hudep2_D3_merged_input_peak_1362	57	4.46905	8.19413
chr1	62317805	62318235	Hudep2_D3_merged_CTCF.vs.Hudep2_D3_merged_input_peak_1363	494	10.8921	52.5653
chr1	62319304	62319578	Hudep2_D3_merged_CTCF.vs.Hudep2_D3_merged_input_peak_1364	149	6.71066	17.5632
chr1	62390735	62391049	Hudep2_D3_merged_CTCF.vs.Hudep2_D3_merged_input_peak_1365	2301	42.8067	234.726
chr1	62416142	62416433	Hudep2_D3_merged_CTCF.vs.Hudep2_D3_merged_input_peak_1366	134	6.58214	16.0062
chr1	62536067	62536471	Hudep2_D3_merged_CTCF.vs.Hudep2_D3_merged_input_peak_1367	136	4.45063	16.2502
chr1	62548387	62548789	Hudep2_D3_merged_CTCF.vs.Hudep2_D3_merged_input_peak_1368	307	6.62595	33.602
chr1	62596791	62597169	Hudep2_D3_merged_CTCF.vs.Hudep2_D3_merged_input_peak_1369	570	12.7006	60.296
chr1	62601418	62601726	Hudep2_D3_merged_CTCF.vs.Hudep2_D3_merged_input_peak_1370	221	7.31414	24.8447
chr1	62609902	62610320	Hudep2_D3_merged_CTCF.vs.Hudep2_D3_merged_input_peak_1371	288	10.2046	31.7276
chr1	62641187	62641730	Hudep2_D3_merged_CTCF.vs.Hudep2_D3_merged_input_peak_1372	720	17.6169	75.4521
chr1	62856982	62857473	Hudep2_D3_merged_CTCF.vs.Hudep2_D3_merged_input_peak_1373	614	14.9922	64.6805
chr1	62873029	62873447	Hudep2_D3_merged_CTCF.vs.Hudep2_D3_merged_input_peak_1374	662	11.8562	69.604
chr1	62900005	62900254	Hudep2_D3_merged_CTCF.vs.Hudep2_D3_merged_input_peak_1375	91	4.20417	11.6705
chr1	62973816	62974364	Hudep2_D3_merged_CTCF.vs.Hudep2_D3_merged_input_peak_1376	559	11.5078	59.175
chr1	63212134	63212643	Hudep2_D3_merged_CTCF.vs.Hudep2_D3_merged_input_peak_1377	790	15.8082	82.4812
chr1	63307253	63307661	Hudep2_D3_merged_CTCF.vs.Hudep2_D3_merged_input_peak_1378	350	8.04937	38.0078
chr1	63372023	63372489	Hudep2_D3_merged_CTCF.vs.Hudep2_D3_merged_input_peak_1379	175	5.56329	20.2072
chr1	63377685	63378120	Hudep2_D3_merged_CTCF.vs.Hudep2_D3_merged_input_peak_1380	79	3.51836	10.4007
chr1	63428828	63429260	Hudep2_D3_merged_CTCF.vs.Hudep2_D3_merged_input_peak_1381	288	10.3555	31.7276
chr1	63470582	63470855	Hudep2_D3_merged_CTCF.vs.Hudep2_D3_merged_input_peak_1382	65	4.77092	8.98315
chr1	63529102	63529410	Hudep2_D3_merged_CTCF.vs.Hudep2_D3_merged_input_peak_1383	59	3.89578	8.40735
chr1	63614724	63615108	Hudep2_D3_merged_CTCF.vs.Hudep2_D3_merged_input_peak_1384	176	5.29044	20.363
chr1	63782583	63783061	Hudep2_D3_merged_CTCF.vs.Hudep2_D3_merged_input_peak_1385	411	8.25992	44.1163
chr1	63793052	63793646	Hudep2_D3_merged_CTCF.vs.Hudep2_D3_merged_input_peak_1386	387	7.55823	41.6804
chr1	63828325	63828563	Hudep2_D3_merged_CTCF.vs.Hudep2_D3_merged_input_peak_1387	85	5.29636	11.0198
chr1	63907237	63907712	Hudep2_D3_merged_CTCF.vs.Hudep2_D3_merged_input_peak_1388	606	13.2186	63.8765
chr1	63920000	63920289	Hudep2_D3_merged_CTCF.vs.Hudep2_D3_merged_input_peak_1389	70	4.55063	9.46042
chr1	64003600	64003997	Hudep2_D3_merged_CTCF.vs.Hudep2_D3_merged_input_peak_1390	472	12.4558	50.3191
chr1	64023058	64023313	Hudep2_D3_merged_CTCF.vs.Hudep2_D3_merged_input_peak_1391	102	4.93165	12.7692
chr1	64040902	64041327	Hudep2_D3_merged_CTCF.vs.Hudep2_D3_merged_input_peak_1392	262	7.33472	29.0576
chr1	64081530	64081872	Hudep2_D3_merged_CTCF.vs.Hudep2_D3_merged_input_peak_1393	248	5.94228	27.68
chr1	64140087	64140445	Hudep2_D3_merged_CTCF.vs.Hudep2_D3_merged_input_peak_1394	162	7.48776	18.9165
chr1	64157610	64157967	Hudep2_D3_merged_CTCF.vs.Hudep2_D3_merged_input_peak_1395	298	8.66076	32.6708
chr1	64239394	64239771	Hudep2_D3_merged_CTCF.vs.Hudep2_D3_merged_input_peak_1396	167	6.17469	19.3873
chr1	64383575	64383906	Hudep2_D3_merged_CTCF.vs.Hudep2_D3_merged_input_peak_1397	98	5.82747	12.348
chr1	64386636	64386842	Hudep2_D3_merged_CTCF.vs.Hudep2_D3_merged_input_peak_1398	43	3.81153	6.7259
chr1	64602749	64603165	Hudep2_D3_merged_CTCF.vs.Hudep2_D3_merged_input_peak_1399	383	7.09713	41.3383
chr1	64708670	64708993	Hudep2_D3_merged_CTCF.vs.Hudep2_D3_merged_input_peak_1400	185	7.75582	21.2324
chr1	64711859	64712400	Hudep2_D3_merged_CTCF.vs.Hudep2_D3_merged_input_peak_1401	690	14.358	72.4186
chr1	64734718	64735154	Hudep2_D3_merged_CTCF.vs.Hudep2_D3_merged_input_peak_1402	640	11.6231	67.3518
chr1	64862607	64862823	Hudep2_D3_merged_CTCF.vs.Hudep2_D3_merged_input_peak_1403	57	4.46905	8.19413
chr1	64952743	64953162	Hudep2_D3_merged_CTCF.vs.Hudep2_D3_merged_input_peak_1404	97	4.49349	12.3086
chr1	65019046	65019315	Hudep2_D3_merged_CTCF.vs.Hudep2_D3_merged_input_peak_1405	122	6.15845	14.8036
chr1	65050206	65050553	Hudep2_D3_merged_CTCF.vs.Hudep2_D3_merged_input_peak_1406	88	4.00949	11.3145
chr1	65141415	65141911	Hudep2_D3_merged_CTCF.vs.Hudep2_D3_merged_input_peak_1407	216	5.8429	24.3495
chr1	65152245	65152815	Hudep2_D3_merged_CTCF.vs.Hudep2_D3_merged_input_peak_1408	448	10.9382	47.9146
chr1	65210042	65210630	Hudep2_D3_merged_CTCF.vs.Hudep2_D3_merged_input_peak_1409	331	6.58861	36.0661
chr1	65289781	65290281	Hudep2_D3_merged_CTCF.vs.Hudep2_D3_merged_input_peak_1410	780	14.1714	81.5119
chr1	65435262	65435555	Hudep2_D3_merged_CTCF.vs.Hudep2_D3_merged_input_peak_1411	73	4.5806	9.802
chr1	65507172	65507516	Hudep2_D3_merged_CTCF.vs.Hudep2_D3_merged_input_peak_1412	142	5.38138	16.8787
chr1	65525613	65525986	Hudep2_D3_merged_CTCF.vs.Hudep2_D3_merged_input_peak_1413	251	4.91452	27.9723
chr1	65528716	65529095	Hudep2_D3_merged_CTCF.vs.Hudep2_D3_merged_input_peak_1414	213	6.67835	24.0364
chr1	65541061	65541514	Hudep2_D3_merged_CTCF.vs.Hudep2_D3_merged_input_peak_1415	421	6.36473	45.1437
chr1	65660940	65661146	Hudep2_D3_merged_CTCF.vs.Hudep2_D3_merged_input_peak_1416	43	3.94958	6.7259
chr1	65674933	65675384	Hudep2_D3_merged_CTCF.vs.Hudep2_D3_merged_input_peak_1417	345	7.50028	37.475
chr1	65681229	65681671	Hudep2_D3_merged_CTCF.vs.Hudep2_D3_merged_input_peak_1418	720	9.3519	75.4938
chr1	65701544	65702105	Hudep2_D3_merged_CTCF.vs.Hudep2_D3_merged_input_peak_1419	701	9.20847	73.4895
chr1	65720131	65720536	Hudep2_D3_merged_CTCF.vs.Hudep2_D3_merged_input_peak_1420	57	2.61802	8.20393
chr1	65731320	65731694	Hudep2_D3_merged_CTCF.vs.Hudep2_D3_merged_input_peak_1421	111	4.36901	13.7158
chr1	65774952	65775158	Hudep2_D3_merged_CTCF.vs.Hudep2_D3_merged_input_peak_1422	91	3.76696	11.6241
chr1	65777467	65777745	Hudep2_D3_merged_CTCF.vs.Hudep2_D3_merged_input_peak_1423	67	4.06872	9.19657
chr1	65896792	65897166	Hudep2_D3_merged_CTCF.vs.Hudep2_D3_merged_input_peak_1424	537	9.11584	56.9063
chr1	65925066	65925442	Hudep2_D3_merged_CTCF.vs.Hudep2_D3_merged_input_peak_1425	87	4.62089	11.2515
chr1	65993855	65994173	Hudep2_D3_merged_CTCF.vs.Hudep2_D3_merged_input_peak_1426	166	5.82532	19.3229
chr1	66069116	66069343	Hudep2_D3_merged_CTCF.vs.Hudep2_D3_merged_input_peak_1427	53	4.07981	7.78375
chr1	66153318	66153804	Hudep2_D3_merged_CTCF.vs.Hudep2_D3_merged_input_peak_1428	1492	14.7065	153.327
chr1	66162363	66162858	Hudep2_D3_merged_CTCF.vs.Hudep2_D3_merged_input_peak_1429	100	5.29646	12.6201
chr1	66183587	66183864	Hudep2_D3_merged_CTCF.vs.Hudep2_D3_merged_input_peak_1430	134	6.04228	16.0393
chr1	66424476	66424999	Hudep2_D3_merged_CTCF.vs.Hudep2_D3_merged_input_peak_1431	662	12.8396	69.538
chr1	66708201	66708777	Hudep2_D3_merged_CTCF.vs.Hudep2_D3_merged_input_peak_1432	894	11.7868	93.0049
chr1	66718975	66719401	Hudep2_D3_merged_CTCF.vs.Hudep2_D3_merged_input_peak_1433	479	14.2799	51.0586
chr1	66912102	66912505	Hudep2_D3_merged_CTCF.vs.Hudep2_D3_merged_input_peak_1434	510	8.80127	54.1574
chr1	66969533	66969944	Hudep2_D3_merged_CTCF.vs.Hudep2_D3_merged_input_peak_1435	193	6.7962	22.068
chr1	67191692	67192138	Hudep2_D3_merged_CTCF.vs.Hudep2_D3_merged_input_peak_1436	529	9.57201	56.1511
chr1	67230618	67231098	Hudep2_D3_merged_CTCF.vs.Hudep2_D3_merged_input_peak_1437	660	9.75271	69.3894
chr1	67395718	67396033	Hudep2_D3_merged_CTCF.vs.Hudep2_D3_merged_input_peak_1438	147	3.98438	17.3997
chr1	67461701	67462142	Hudep2_D3_merged_CTCF.vs.Hudep2_D3_merged_input_peak_1439	1106	15.2347	114.425
chr1	67610449	67610789	Hudep2_D3_merged_CTCF.vs.Hudep2_D3_merged_input_peak_1440	51	3.51682	7.60524
chr1	67614679	67615254	Hudep2_D3_merged_CTCF.vs.Hudep2_D3_merged_input_peak_1441	803	10.442	83.8383
chr1	67677236	67677697	Hudep2_D3_merged_CTCF.vs.Hudep2_D3_merged_input_peak_1442	268	8.03924	29.6682
chr1	67678844	67679222	Hudep2_D3_merged_CTCF.vs.Hudep2_D3_merged_input_peak_1443	94	4.82806	12.0029
chr1	67680018	67680443	Hudep2_D3_merged_CTCF.vs.Hudep2_D3_merged_input_peak_1444	278	9.14988	30.6829
chr1	67699683	67700112	Hudep2_D3_merged_CTCF.vs.Hudep2_D3_merged_input_peak_1445	367	9.14729	39.7456
chr1	67813345	67813745	Hudep2_D3_merged_CTCF.vs.Hudep2_D3_merged_input_peak_1446	313	10.4381	34.1893
chr1	67955336	67955691	Hudep2_D3_merged_CTCF.vs.Hudep2_D3_merged_input_peak_1447	152	6.5395	17.8356
chr1	67966042	67966566	Hudep2_D3_merged_CTCF.vs.Hudep2_D3_merged_input_peak_1448	1381	16.5081	142.169
chr1	67989901	67990215	Hudep2_D3_merged_CTCF.vs.Hudep2_D3_merged_input_peak_1449	23	2.9635	4.70182
chr1	67998072	67998457	Hudep2_D3_merged_CTCF.vs.Hudep2_D3_merged_input_peak_1450	129	3.75615	15.506
chr1	68001047	68001517	Hudep2_D3_merged_CTCF.vs.Hudep2_D3_merged_input_peak_1451	795	17.6025	83.0042
chr1	68027260	68027754	Hudep2_D3_merged_CTCF.vs.Hudep2_D3_merged_input_peak_1452	940	16.1248	97.7246
chr1	68225775	68226350	Hudep2_D3_merged_CTCF.vs.Hudep2_D3_merged_input_peak_1453	942	9.69605	97.8565
chr1	68231756	68232348	Hudep2_D3_merged_CTCF.vs.Hudep2_D3_merged_input_peak_1454	576	14.3706	60.8958
chr1	68315720	68316157	Hudep2_D3_merged_CTCF.vs.Hudep2_D3_merged_input_peak_1455	239	7.52131	26.7458
chr1	68319313	68319715	Hudep2_D3_merged_CTCF.vs.Hudep2_D3_merged_input_peak_1456	207	6.02943	23.5025
chr1	68577500	68577876	Hudep2_D3_merged_CTCF.vs.Hudep2_D3_merged_input_peak_1457	73	4.31013	9.79599
chr1	68582194	68582781	Hudep2_D3_merged_CTCF.vs.Hudep2_D3_merged_input_peak_1458	356	6.5057	38.5376
chr1	68585810	68586351	Hudep2_D3_merged_CTCF.vs.Hudep2_D3_merged_input_peak_1459	439	9.21472	46.9551
chr1	68628481	68628835	Hudep2_D3_merged_CTCF.vs.Hudep2_D3_merged_input_peak_1460	98	5.67653	12.348
chr1	68786761	68787154	Hudep2_D3_merged_CTCF.vs.Hudep2_D3_merged_input_peak_1461	162	7.48776	18.9165
chr1	68808390	68808810	Hudep2_D3_merged_CTCF.vs.Hudep2_D3_merged_input_peak_1462	727	14.9795	76.156
chr1	68811791	68812257	Hudep2_D3_merged_CTCF.vs.Hudep2_D3_merged_input_peak_1463	87	4.5173	11.2515
chr1	68908779	68909122	Hudep2_D3_merged_CTCF.vs.Hudep2_D3_merged_input_peak_1464	326	9.75677	35.5913
chr1	68936085	68936416	Hudep2_D3_merged_CTCF.vs.Hudep2_D3_merged_input_peak_1465	331	7.8163	36.0908
chr1	69065742	69066141	Hudep2_D3_merged_CTCF.vs.Hudep2_D3_merged_input_peak_1466	279	9.92593	30.7891
chr1	69482187	69482416	Hudep2_D3_merged_CTCF.vs.Hudep2_D3_merged_input_peak_1467	23	2.9635	4.70182
chr1	69771283	69771691	Hudep2_D3_merged_CTCF.vs.Hudep2_D3_merged_input_peak_1468	268	8.90127	29.6308
chr1	69843212	69843586	Hudep2_D3_merged_CTCF.vs.Hudep2_D3_merged_input_peak_1469	277	10.0537	30.5974
chr1	69924998	69925237	Hudep2_D3_merged_CTCF.vs.Hudep2_D3_merged_input_peak_1470	88	4.00949	11.3145
chr1	70109339	70109652	Hudep2_D3_merged_CTCF.vs.Hudep2_D3_merged_input_peak_1471	137	6.7431	16.3598
chr1	70166520	70166856	Hudep2_D3_merged_CTCF.vs.Hudep2_D3_merged_input_peak_1472	322	11.1102	35.1784
chr1	70203237	70203655	Hudep2_D3_merged_CTCF.vs.Hudep2_D3_merged_input_peak_1473	542	10.3801	57.4553
chr1	70598566	70599047	Hudep2_D3_merged_CTCF.vs.Hudep2_D3_merged_input_peak_1474	857	21.072	89.2518
chr1	70661993	70662346	Hudep2_D3_merged_CTCF.vs.Hudep2_D3_merged_input_peak_1475	59	3.99937	8.40735
chr1	70780562	70781000	Hudep2_D3_merged_CTCF.vs.Hudep2_D3_merged_input_peak_1476	117	5.66937	14.2995
chr1	70953559	70953974	Hudep2_D3_merged_CTCF.vs.Hudep2_D3_merged_input_peak_1477	1006	13.4005	104.31
chr1	70975726	70976168	Hudep2_D3_merged_CTCF.vs.Hudep2_D3_merged_input_peak_1478	459	8.88144	49.0362
chr1	70994418	70994822	Hudep2_D3_merged_CTCF.vs.Hudep2_D3_merged_input_peak_1479	207	6.02943	23.5025
chr1	71150939	71151391	Hudep2_D3_merged_CTCF.vs.Hudep2_D3_merged_input_peak_1480	428	7.60564	45.8841
chr1	71361961	71362181	Hudep2_D3_merged_CTCF.vs.Hudep2_D3_merged_input_peak_1481	65	4.61998	8.98315
chr1	71431750	71432050	Hudep2_D3_merged_CTCF.vs.Hudep2_D3_merged_input_peak_1482	98	5.67653	12.348
chr1	71515633	71516114	Hudep2_D3_merged_CTCF.vs.Hudep2_D3_merged_input_peak_1483	652	10.2308	68.5191
chr1	71546695	71547188	Hudep2_D3_merged_CTCF.vs.Hudep2_D3_merged_input_peak_1484	1085	10.5895	112.345
chr1	71559636	71559947	Hudep2_D3_merged_CTCF.vs.Hudep2_D3_merged_input_peak_1485	191	6.18047	21.863
chr1	71662427	71662663	Hudep2_D3_merged_CTCF.vs.Hudep2_D3_merged_input_peak_1486	73	4.92185	9.79404
chr1	71809754	71809987	Hudep2_D3_merged_CTCF.vs.Hudep2_D3_merged_input_peak_1487	73	4.92185	9.79404
chr1	71987372	71987754	Hudep2_D3_merged_CTCF.vs.Hudep2_D3_merged_input_peak_1488	311	10.8083	34.0183
chr1	72503470	72503805	Hudep2_D3_merged_CTCF.vs.Hudep2_D3_merged_input_peak_1489	334	11.4121	36.348
chr1	73088943	73089196	Hudep2_D3_merged_CTCF.vs.Hudep2_D3_merged_input_peak_1490	73	5.07279	9.79404
chr1	74140703	74140914	Hudep2_D3_merged_CTCF.vs.Hudep2_D3_merged_input_peak_1491	65	4.77092	8.98315
chr1	74305641	74306008	Hudep2_D3_merged_CTCF.vs.Hudep2_D3_merged_input_peak_1492	182	7.94057	20.9282
chr1	74464114	74464395	Hudep2_D3_merged_CTCF.vs.Hudep2_D3_merged_input_peak_1493	100	5.29646	12.6201
chr1	74934673	74935091	Hudep2_D3_merged_CTCF.vs.Hudep2_D3_merged_input_peak_1494	125	5.44958	15.1537
chr1	74966142	74966348	Hudep2_D3_merged_CTCF.vs.Hudep2_D3_merged_input_peak_1495	89	5.5256	11.4774
chr1	74969761	74970223	Hudep2_D3_merged_CTCF.vs.Hudep2_D3_merged_input_peak_1496	125	5.44958	15.1537
chr1	75155309	75155903	Hudep2_D3_merged_CTCF.vs.Hudep2_D3_merged_input_peak_1497	690	14.4616	72.4186
chr1	75199313	75199868	Hudep2_D3_merged_CTCF.vs.Hudep2_D3_merged_input_peak_1498	474	8.05765	50.5596
chr1	75233209	75233557	Hudep2_D3_merged_CTCF.vs.Hudep2_D3_merged_input_peak_1499	143	6.88402	16.9613
chr1	75237617	75238035	Hudep2_D3_merged_CTCF.vs.Hudep2_D3_merged_input_peak_1500	398	11.263	42.8421
chr1	75669322	75669813	Hudep2_D3_merged_CTCF.vs.Hudep2_D3_merged_input_peak_1501	618	11.3123	65.1184
chr1	75699006	75699392	Hudep2_D3_merged_CTCF.vs.Hudep2_D3_merged_input_peak_1502	217	6.7132	24.4922
chr1	75731376	75731801	Hudep2_D3_merged_CTCF.vs.Hudep2_D3_merged_input_peak_1503	257	8.65266	28.5885
chr1	76048655	76048875	Hudep2_D3_merged_CTCF.vs.Hudep2_D3_merged_input_peak_1504	65	4.77092	8.98315
chr1	76098026	76098475	Hudep2_D3_merged_CTCF.vs.Hudep2_D3_merged_input_peak_1505	207	6.10712	23.5025
chr1	76308177	76308643	Hudep2_D3_merged_CTCF.vs.Hudep2_D3_merged_input_peak_1506	175	5.56329	20.2072
chr1	76457194	76457700	Hudep2_D3_merged_CTCF.vs.Hudep2_D3_merged_input_peak_1507	776	13.0215	81.1327
chr1	76619769	76620587	Hudep2_D3_merged_CTCF.vs.Hudep2_D3_merged_input_peak_1508	433	8.05544	46.3729
chr1	76796694	76797206	Hudep2_D3_merged_CTCF.vs.Hudep2_D3_merged_input_peak_1509	662	14.7862	69.5473
chr1	77366856	77367311	Hudep2_D3_merged_CTCF.vs.Hudep2_D3_merged_input_peak_1510	257	8.77696	28.5885
chr1	77591831	77592356	Hudep2_D3_merged_CTCF.vs.Hudep2_D3_merged_input_peak_1511	249	7.83207	27.7107
chr1	77609221	77609563	Hudep2_D3_merged_CTCF.vs.Hudep2_D3_merged_input_peak_1512	215	8.47919	24.314
chr1	77613822	77614256	Hudep2_D3_merged_CTCF.vs.Hudep2_D3_merged_input_peak_1513	507	12.9413	53.9144
chr1	77882791	77883144	Hudep2_D3_merged_CTCF.vs.Hudep2_D3_merged_input_peak_1514	59	3.89578	8.40735
chr1	77999367	77999767	Hudep2_D3_merged_CTCF.vs.Hudep2_D3_merged_input_peak_1515	249	7.44544	27.6862
chr1	78149016	78149486	Hudep2_D3_merged_CTCF.vs.Hudep2_D3_merged_input_peak_1516	1103	9.99986	114.137
chr1	78153281	78153566	Hudep2_D3_merged_CTCF.vs.Hudep2_D3_merged_input_peak_1517	50	3.74872	7.47456
chr1	78290929	78291330	Hudep2_D3_merged_CTCF.vs.Hudep2_D3_merged_input_peak_1518	234	8.99712	26.1834
chr1	78366334	78366795	Hudep2_D3_merged_CTCF.vs.Hudep2_D3_merged_input_peak_1519	530	15.1855	56.2115
chr1	78444925	78445397	Hudep2_D3_merged_CTCF.vs.Hudep2_D3_merged_input_peak_1520	225	3.46355	25.274
chr1	78579954	78580587	Hudep2_D3_merged_CTCF.vs.Hudep2_D3_merged_input_peak_1521	1293	16.8921	133.299
chr1	78596353	78596964	Hudep2_D3_merged_CTCF.vs.Hudep2_D3_merged_input_peak_1522	604	12.1293	63.7297
chr1	78610669	78611112	Hudep2_D3_merged_CTCF.vs.Hudep2_D3_merged_input_peak_1523	368	7.30962	39.843
chr1	78799123	78799485	Hudep2_D3_merged_CTCF.vs.Hudep2_D3_merged_input_peak_1524	152	6.41519	17.8356
chr1	79073023	79073388	Hudep2_D3_merged_CTCF.vs.Hudep2_D3_merged_input_peak_1525	454	13.6761	48.5262
chr1	79083208	79083644	Hudep2_D3_merged_CTCF.vs.Hudep2_D3_merged_input_peak_1526	500	8.73912	53.1666
chr1	79142018	79142495	Hudep2_D3_merged_CTCF.vs.Hudep2_D3_merged_input_peak_1527	768	17.2296	80.3239
chr1	79305424	79305753	Hudep2_D3_merged_CTCF.vs.Hudep2_D3_merged_input_peak_1528	234	8.99712	26.1834
chr1	79819032	79819278	Hudep2_D3_merged_CTCF.vs.Hudep2_D3_merged_input_peak_1529	70	4.42633	9.46042
chr1	79962862	79963271	Hudep2_D3_merged_CTCF.vs.Hudep2_D3_merged_input_peak_1530	309	7.08594	33.819
chr1	81880154	81880461	Hudep2_D3_merged_CTCF.vs.Hudep2_D3_merged_input_peak_1531	162	7.48776	18.9165
chr1	83819813	83820031	Hudep2_D3_merged_CTCF.vs.Hudep2_D3_merged_input_peak_1532	162	7.48776	18.9165
chr1	84326132	84326557	Hudep2_D3_merged_CTCF.vs.Hudep2_D3_merged_input_peak_1533	197	7.81509	22.4398
chr1	84370865	84371377	Hudep2_D3_merged_CTCF.vs.Hudep2_D3_merged_input_peak_1534	288	8.35	31.6613
chr1	84397301	84397759	Hudep2_D3_merged_CTCF.vs.Hudep2_D3_merged_input_peak_1535	370	9.80021	39.964
chr1	84588452	84588965	Hudep2_D3_merged_CTCF.vs.Hudep2_D3_merged_input_peak_1536	461	10.2647	49.2489
chr1	84606895	84607226	Hudep2_D3_merged_CTCF.vs.Hudep2_D3_merged_input_peak_1537	143	7.03495	16.9613
chr1	84899463	84899914	Hudep2_D3_merged_CTCF.vs.Hudep2_D3_merged_input_peak_1538	298	6.1931	32.6696
chr1	84907922	84908216	Hudep2_D3_merged_CTCF.vs.Hudep2_D3_merged_input_peak_1539	147	3.93373	17.3686
chr1	85007317	85007803	Hudep2_D3_merged_CTCF.vs.Hudep2_D3_merged_input_peak_1540	655	15.2477	68.8581
chr1	85025546	85025837	Hudep2_D3_merged_CTCF.vs.Hudep2_D3_merged_input_peak_1541	69	4.71767	9.38433
chr1	85070343	85070563	Hudep2_D3_merged_CTCF.vs.Hudep2_D3_merged_input_peak_1542	73	5.07279	9.79404
chr1	85086337	85086995	Hudep2_D3_merged_CTCF.vs.Hudep2_D3_merged_input_peak_1543	2847	25.4602	289.552
chr1	85133859	85134272	Hudep2_D3_merged_CTCF.vs.Hudep2_D3_merged_input_peak_1544	221	7.31414	24.8447
chr1	85155531	85155757	Hudep2_D3_merged_CTCF.vs.Hudep2_D3_merged_input_peak_1545	58	2.95214	8.26602
chr1	85189984	85190495	Hudep2_D3_merged_CTCF.vs.Hudep2_D3_merged_input_peak_1546	378	9.11049	40.8368
chr1	85219160	85219660	Hudep2_D3_merged_CTCF.vs.Hudep2_D3_merged_input_peak_1547	961	13.9227	99.8344
chr1	85237987	85238409	Hudep2_D3_merged_CTCF.vs.Hudep2_D3_merged_input_peak_1548	608	10.9009	64.1298
chr1	85248132	85248540	Hudep2_D3_merged_CTCF.vs.Hudep2_D3_merged_input_peak_1549	359	10.0676	38.9394
chr1	85401845	85402317	Hudep2_D3_merged_CTCF.vs.Hudep2_D3_merged_input_peak_1550	637	14.4492	67.0477
chr1	85410387	85411121	Hudep2_D3_merged_CTCF.vs.Hudep2_D3_merged_input_peak_1551	1005	12.6908	104.294
chr1	85575020	85575516	Hudep2_D3_merged_CTCF.vs.Hudep2_D3_merged_input_peak_1552	630	13.6329	66.2908
chr1	85696330	85696560	Hudep2_D3_merged_CTCF.vs.Hudep2_D3_merged_input_peak_1553	102	4.93165	12.7692
chr1	85706035	85706442	Hudep2_D3_merged_CTCF.vs.Hudep2_D3_merged_input_peak_1554	409	9.55443	43.943
chr1	85720424	85720804	Hudep2_D3_merged_CTCF.vs.Hudep2_D3_merged_input_peak_1555	379	8.43782	40.9333
chr1	85725137	85725708	Hudep2_D3_merged_CTCF.vs.Hudep2_D3_merged_input_peak_1556	1637	13.6971	167.936
chr1	85773803	85774273	Hudep2_D3_merged_CTCF.vs.Hudep2_D3_merged_input_peak_1557	313	7.50554	34.2015
chr1	86042589	86043038	Hudep2_D3_merged_CTCF.vs.Hudep2_D3_merged_input_peak_1558	432	9.66116	46.2989
chr1	86046661	86047370	Hudep2_D3_merged_CTCF.vs.Hudep2_D3_merged_input_peak_1559	732	10.3742	76.7089
chr1	86071789	86072020	Hudep2_D3_merged_CTCF.vs.Hudep2_D3_merged_input_peak_1560	55	4.05342	7.99138
chr1	86078696	86079202	Hudep2_D3_merged_CTCF.vs.Hudep2_D3_merged_input_peak_1561	629	11.39	66.2328
chr1	86158377	86158806	Hudep2_D3_merged_CTCF.vs.Hudep2_D3_merged_input_peak_1562	260	9.0573	28.8151
chr1	86174039	86174455	Hudep2_D3_merged_CTCF.vs.Hudep2_D3_merged_input_peak_1563	171	4.53755	19.8089
chr1	86360397	86360739	Hudep2_D3_merged_CTCF.vs.Hudep2_D3_merged_input_peak_1564	89	5.5256	11.4774
chr1	86483981	86484392	Hudep2_D3_merged_CTCF.vs.Hudep2_D3_merged_input_peak_1565	346	11.563	37.5269
chr1	86845835	86846362	Hudep2_D3_merged_CTCF.vs.Hudep2_D3_merged_input_peak_1566	759	15.7718	79.4029
chr1	86884896	86885377	Hudep2_D3_merged_CTCF.vs.Hudep2_D3_merged_input_peak_1567	559	11.5078	59.175
chr1	86914363	86914753	Hudep2_D3_merged_CTCF.vs.Hudep2_D3_merged_input_peak_1568	127	5.11501	15.306
chr1	86939691	86940166	Hudep2_D3_merged_CTCF.vs.Hudep2_D3_merged_input_peak_1569	673	12.9284	70.7145
chr1	86965540	86966157	Hudep2_D3_merged_CTCF.vs.Hudep2_D3_merged_input_peak_1570	3257	28.0028	330.683
chr1	86967735	86968240	Hudep2_D3_merged_CTCF.vs.Hudep2_D3_merged_input_peak_1571	315	6.75025	34.4748
chr1	86973678	86974078	Hudep2_D3_merged_CTCF.vs.Hudep2_D3_merged_input_peak_1572	334	8.95795	36.3201
chr1	86981297	86981662	Hudep2_D3_merged_CTCF.vs.Hudep2_D3_merged_input_peak_1573	105	4.67107	13.0386
chr1	87153317	87153617	Hudep2_D3_merged_CTCF.vs.Hudep2_D3_merged_input_peak_1574	134	6.16658	16.0393
chr1	87169940	87170721	Hudep2_D3_merged_CTCF.vs.Hudep2_D3_merged_input_peak_1575	924	8.99853	96.1128
chr1	87207610	87208027	Hudep2_D3_merged_CTCF.vs.Hudep2_D3_merged_input_peak_1576	623	10.6079	65.6571
chr1	87219421	87219666	Hudep2_D3_merged_CTCF.vs.Hudep2_D3_merged_input_peak_1577	40	3.07722	6.41011
chr1	87246634	87246898	Hudep2_D3_merged_CTCF.vs.Hudep2_D3_merged_input_peak_1578	143	6.88402	16.9613
chr1	87299235	87299697	Hudep2_D3_merged_CTCF.vs.Hudep2_D3_merged_input_peak_1579	372	6.71287	40.2573
chr1	87399288	87399610	Hudep2_D3_merged_CTCF.vs.Hudep2_D3_merged_input_peak_1580	116	4.13987	14.2051
chr1	87430905	87431369	Hudep2_D3_merged_CTCF.vs.Hudep2_D3_merged_input_peak_1581	433	8.05544	46.3729
chr1	87490775	87491264	Hudep2_D3_merged_CTCF.vs.Hudep2_D3_merged_input_peak_1582	396	7.68253	42.6077
chr1	87549944	87550337	Hudep2_D3_merged_CTCF.vs.Hudep2_D3_merged_input_peak_1583	290	5.88418	31.8852
chr1	87586483	87586832	Hudep2_D3_merged_CTCF.vs.Hudep2_D3_merged_input_peak_1584	109	5.03523	13.5501
chr1	87597342	87597891	Hudep2_D3_merged_CTCF.vs.Hudep2_D3_merged_input_peak_1585	857	12.1575	89.3202
chr1	87617593	87617930	Hudep2_D3_merged_CTCF.vs.Hudep2_D3_merged_input_peak_1586	150	5.86393	17.6571
chr1	87745845	87746185	Hudep2_D3_merged_CTCF.vs.Hudep2_D3_merged_input_peak_1587	115	6.12934	14.1434
chr1	87758558	87759036	Hudep2_D3_merged_CTCF.vs.Hudep2_D3_merged_input_peak_1588	703	16.3595	73.7118
chr1	87791584	87792104	Hudep2_D3_merged_CTCF.vs.Hudep2_D3_merged_input_peak_1589	618	11.3123	65.1184
chr1	87916549	87916877	Hudep2_D3_merged_CTCF.vs.Hudep2_D3_merged_input_peak_1590	162	7.33682	18.9165
chr1	88419352	88419856	Hudep2_D3_merged_CTCF.vs.Hudep2_D3_merged_input_peak_1591	200	5.56667	22.7291
chr1	88527168	88527539	Hudep2_D3_merged_CTCF.vs.Hudep2_D3_merged_input_peak_1592	133	5.55317	15.9754
chr1	88646175	88646602	Hudep2_D3_merged_CTCF.vs.Hudep2_D3_merged_input_peak_1593	360	8.20475	38.9764
chr1	89061154	89061433	Hudep2_D3_merged_CTCF.vs.Hudep2_D3_merged_input_peak_1594	161	6.7881	18.7537
chr1	89073841	89074151	Hudep2_D3_merged_CTCF.vs.Hudep2_D3_merged_input_peak_1595	244	8.12304	27.2633
chr1	89121321	89121792	Hudep2_D3_merged_CTCF.vs.Hudep2_D3_merged_input_peak_1596	221	7.31414	24.8447
chr1	89149823	89150069	Hudep2_D3_merged_CTCF.vs.Hudep2_D3_merged_input_peak_1597	80	2.55094	10.5652
chr1	89202297	89202792	Hudep2_D3_merged_CTCF.vs.Hudep2_D3_merged_input_peak_1598	582	14.4957	61.5291
chr1	89266090	89266474	Hudep2_D3_merged_CTCF.vs.Hudep2_D3_merged_input_peak_1599	559	11.5078	59.175
chr1	89342900	89343447	Hudep2_D3_merged_CTCF.vs.Hudep2_D3_merged_input_peak_1600	224	5.98101	25.1721
chr1	89401582	89402109	Hudep2_D3_merged_CTCF.vs.Hudep2_D3_merged_input_peak_1601	483	12.2074	51.42
chr1	89412655	89412880	Hudep2_D3_merged_CTCF.vs.Hudep2_D3_merged_input_peak_1602	100	5.29646	12.6201
chr1	89439192	89439555	Hudep2_D3_merged_CTCF.vs.Hudep2_D3_merged_input_peak_1603	201	5.32076	22.8858
chr1	89449438	89449986	Hudep2_D3_merged_CTCF.vs.Hudep2_D3_merged_input_peak_1604	449	13.579	47.9784
chr1	89464349	89464806	Hudep2_D3_merged_CTCF.vs.Hudep2_D3_merged_input_peak_1605	402	10.2146	43.2033
chr1	89551472	89551842	Hudep2_D3_merged_CTCF.vs.Hudep2_D3_merged_input_peak_1606	327	7.29311	35.6338
chr1	89823811	89824288	Hudep2_D3_merged_CTCF.vs.Hudep2_D3_merged_input_peak_1607	403	11.5866	43.3341
chr1	89920663	89921095	Hudep2_D3_merged_CTCF.vs.Hudep2_D3_merged_input_peak_1608	449	8.67426	48.041
chr1	89948753	89949213	Hudep2_D3_merged_CTCF.vs.Hudep2_D3_merged_input_peak_1609	433	8.05544	46.3729
chr1	89985343	89985767	Hudep2_D3_merged_CTCF.vs.Hudep2_D3_merged_input_peak_1610	572	11.6398	60.4474
chr1	90064533	90065069	Hudep2_D3_merged_CTCF.vs.Hudep2_D3_merged_input_peak_1611	456	11.1468	48.7417
chr1	90081488	90081867	Hudep2_D3_merged_CTCF.vs.Hudep2_D3_merged_input_peak_1612	105	4.58228	13.0386
chr1	90088404	90088928	Hudep2_D3_merged_CTCF.vs.Hudep2_D3_merged_input_peak_1613	359	9.59304	38.8988
chr1	90098209	90098882	Hudep2_D3_merged_CTCF.vs.Hudep2_D3_merged_input_peak_1614	1160	14.7678	119.845
chr1	90228418	90228986	Hudep2_D3_merged_CTCF.vs.Hudep2_D3_merged_input_peak_1615	1187	10.7709	122.638
chr1	90246220	90246579	Hudep2_D3_merged_CTCF.vs.Hudep2_D3_merged_input_peak_1616	325	9.90655	35.491
chr1	90270145	90270611	Hudep2_D3_merged_CTCF.vs.Hudep2_D3_merged_input_peak_1617	850	11.4478	88.5818
chr1	90308738	90309238	Hudep2_D3_merged_CTCF.vs.Hudep2_D3_merged_input_peak_1618	454	6.20089	48.4791
chr1	90418716	90419185	Hudep2_D3_merged_CTCF.vs.Hudep2_D3_merged_input_peak_1619	651	12.084	68.431
chr1	90452701	90453236	Hudep2_D3_merged_CTCF.vs.Hudep2_D3_merged_input_peak_1620	731	9.87226	76.5215
chr1	90466550	90466889	Hudep2_D3_merged_CTCF.vs.Hudep2_D3_merged_input_peak_1621	94	4.16487	11.9912
chr1	90511563	90511916	Hudep2_D3_merged_CTCF.vs.Hudep2_D3_merged_input_peak_1622	313	10.4381	34.1893
chr1	90580062	90580505	Hudep2_D3_merged_CTCF.vs.Hudep2_D3_merged_input_peak_1623	517	14.8836	54.9126
chr1	90598583	90598994	Hudep2_D3_merged_CTCF.vs.Hudep2_D3_merged_input_peak_1624	320	9.8957	34.9842
chr1	90962441	90962648	Hudep2_D3_merged_CTCF.vs.Hudep2_D3_merged_input_peak_1625	70	4.55063	9.46042
chr1	91044722	91045169	Hudep2_D3_merged_CTCF.vs.Hudep2_D3_merged_input_peak_1626	184	6.58903	21.1635
chr1	91081882	91082293	Hudep2_D3_merged_CTCF.vs.Hudep2_D3_merged_input_peak_1627	89	5.5256	11.4774
chr1	91186925	91187415	Hudep2_D3_merged_CTCF.vs.Hudep2_D3_merged_input_peak_1628	903	13.3702	93.8992
chr1	91189230	91189527	Hudep2_D3_merged_CTCF.vs.Hudep2_D3_merged_input_peak_1629	64	4.37732	8.87891
chr1	91194986	91195378	Hudep2_D3_merged_CTCF.vs.Hudep2_D3_merged_input_peak_1630	337	8.68813	36.6921
chr1	91316936	91317430	Hudep2_D3_merged_CTCF.vs.Hudep2_D3_merged_input_peak_1631	720	9.3519	75.4938
chr1	91429949	91430418	Hudep2_D3_merged_CTCF.vs.Hudep2_D3_merged_input_peak_1632	257	6.39536	28.5417
chr1	91483589	91483903	Hudep2_D3_merged_CTCF.vs.Hudep2_D3_merged_input_peak_1633	136	5.64461	16.216
chr1	91492395	91492652	Hudep2_D3_merged_CTCF.vs.Hudep2_D3_merged_input_peak_1634	70	4.42633	9.46042
chr1	91630782	91631232	Hudep2_D3_merged_CTCF.vs.Hudep2_D3_merged_input_peak_1635	662	16.318	69.6097
chr1	91631606	91632062	Hudep2_D3_merged_CTCF.vs.Hudep2_D3_merged_input_peak_1636	659	17.1596	69.2489
chr1	91748244	91748651	Hudep2_D3_merged_CTCF.vs.Hudep2_D3_merged_input_peak_1637	449	8.67426	48.041
chr1	91867549	91867884	Hudep2_D3_merged_CTCF.vs.Hudep2_D3_merged_input_peak_1638	109	5.43905	13.4827
chr1	91906453	91906782	Hudep2_D3_merged_CTCF.vs.Hudep2_D3_merged_input_peak_1639	87	4.62089	11.2515
chr1	91972902	91973115	Hudep2_D3_merged_CTCF.vs.Hudep2_D3_merged_input_peak_1640	13	2.54916	3.6454
chr1	91976967	91977408	Hudep2_D3_merged_CTCF.vs.Hudep2_D3_merged_input_peak_1641	249	7.72848	27.7107
chr1	91995542	91995753	Hudep2_D3_merged_CTCF.vs.Hudep2_D3_merged_input_peak_1642	93	5.44104	11.8665
chr1	92348938	92349303	Hudep2_D3_merged_CTCF.vs.Hudep2_D3_merged_input_peak_1643	115	6.28027	14.1434
chr1	92392844	92393269	Hudep2_D3_merged_CTCF.vs.Hudep2_D3_merged_input_peak_1644	569	15.9401	60.1494
chr1	92463161	92463621	Hudep2_D3_merged_CTCF.vs.Hudep2_D3_merged_input_peak_1645	360	8.12706	38.9764
chr1	92756915	92757347	Hudep2_D3_merged_CTCF.vs.Hudep2_D3_merged_input_peak_1646	596	11.0793	62.9042
chr1	92775630	92776101	Hudep2_D3_merged_CTCF.vs.Hudep2_D3_merged_input_peak_1647	437	11.8488	46.7853
chr1	92927284	92927609	Hudep2_D3_merged_CTCF.vs.Hudep2_D3_merged_input_peak_1648	119	6.16441	14.5131
chr1	92951340	92951573	Hudep2_D3_merged_CTCF.vs.Hudep2_D3_merged_input_peak_1649	55	4.05342	7.99138
chr1	93064769	93065160	Hudep2_D3_merged_CTCF.vs.Hudep2_D3_merged_input_peak_1650	300	7.86745	32.862
chr1	93088721	93089188	Hudep2_D3_merged_CTCF.vs.Hudep2_D3_merged_input_peak_1651	456	11.1468	48.7417
chr1	93202059	93202273	Hudep2_D3_merged_CTCF.vs.Hudep2_D3_merged_input_peak_1652	19	2.62893	4.24476
chr1	93214488	93214979	Hudep2_D3_merged_CTCF.vs.Hudep2_D3_merged_input_peak_1653	564	7.20997	59.67
chr1	93250889	93251243	Hudep2_D3_merged_CTCF.vs.Hudep2_D3_merged_input_peak_1654	153	4.02251	18.0051
chr1	93283867	93284346	Hudep2_D3_merged_CTCF.vs.Hudep2_D3_merged_input_peak_1655	701	10.0917	73.5486
chr1	93297260	93297847	Hudep2_D3_merged_CTCF.vs.Hudep2_D3_merged_input_peak_1656	1547	10.3226	158.921
chr1	93324310	93324888	Hudep2_D3_merged_CTCF.vs.Hudep2_D3_merged_input_peak_1657	1710	14.6931	175.262
chr1	93425908	93426240	Hudep2_D3_merged_CTCF.vs.Hudep2_D3_merged_input_peak_1658	167	4.66755	19.4413
chr1	93434071	93434366	Hudep2_D3_merged_CTCF.vs.Hudep2_D3_merged_input_peak_1659	192	8.0915	21.9542
chr1	93459627	93460089	Hudep2_D3_merged_CTCF.vs.Hudep2_D3_merged_input_peak_1660	670	9.40612	70.3923
chr1	93487058	93487608	Hudep2_D3_merged_CTCF.vs.Hudep2_D3_merged_input_peak_1661	1024	18.8122	106.163
chr1	93527712	93528214	Hudep2_D3_merged_CTCF.vs.Hudep2_D3_merged_input_peak_1662	1031	23.9397	106.918
chr1	93545918	93546359	Hudep2_D3_merged_CTCF.vs.Hudep2_D3_merged_input_peak_1663	241	4.68505	26.9066
chr1	93705577	93705783	Hudep2_D3_merged_CTCF.vs.Hudep2_D3_merged_input_peak_1664	46	2.55274	7.05584
chr1	93770141	93770621	Hudep2_D3_merged_CTCF.vs.Hudep2_D3_merged_input_peak_1665	978	16.5687	101.561
chr1	93903522	93903939	Hudep2_D3_merged_CTCF.vs.Hudep2_D3_merged_input_peak_1666	348	5.78464	37.8214
chr1	94085115	94085460	Hudep2_D3_merged_CTCF.vs.Hudep2_D3_merged_input_peak_1667	134	6.16658	16.0393
chr1	94094956	94095493	Hudep2_D3_merged_CTCF.vs.Hudep2_D3_merged_input_peak_1668	857	12.1575	89.3202
chr1	94097253	94097542	Hudep2_D3_merged_CTCF.vs.Hudep2_D3_merged_input_peak_1669	143	4.57494	16.9515
chr1	94146217	94146626	Hudep2_D3_merged_CTCF.vs.Hudep2_D3_merged_input_peak_1670	401	8.1218	43.1495
chr1	94200584	94200924	Hudep2_D3_merged_CTCF.vs.Hudep2_D3_merged_input_peak_1671	57	3.6944	8.23007
chr1	94279430	94280003	Hudep2_D3_merged_CTCF.vs.Hudep2_D3_merged_input_peak_1672	801	9.5274	83.6194
chr1	94309785	94310209	Hudep2_D3_merged_CTCF.vs.Hudep2_D3_merged_input_peak_1673	557	8.01324	58.9368
chr1	94311705	94312089	Hudep2_D3_merged_CTCF.vs.Hudep2_D3_merged_input_peak_1674	136	4.9393	16.2997
chr1	94316304	94316674	Hudep2_D3_merged_CTCF.vs.Hudep2_D3_merged_input_peak_1675	300	7.9859	32.9547
chr1	94339570	94339998	Hudep2_D3_merged_CTCF.vs.Hudep2_D3_merged_input_peak_1676	333	6.99886	36.2396
chr1	94374971	94375542	Hudep2_D3_merged_CTCF.vs.Hudep2_D3_merged_input_peak_1677	1658	10.2457	170.07
chr1	94491408	94491784	Hudep2_D3_merged_CTCF.vs.Hudep2_D3_merged_input_peak_1678	213	5.05549	24.1278
chr1	94504969	94505444	Hudep2_D3_merged_CTCF.vs.Hudep2_D3_merged_input_peak_1679	362	9.68342	39.1538
chr1	94511089	94511683	Hudep2_D3_merged_CTCF.vs.Hudep2_D3_merged_input_peak_1680	853	17.3703	88.94
chr1	94526957	94527532	Hudep2_D3_merged_CTCF.vs.Hudep2_D3_merged_input_peak_1681	442	8.17975	47.3278
chr1	94801337	94801856	Hudep2_D3_merged_CTCF.vs.Hudep2_D3_merged_input_peak_1682	992	15.3522	102.907
chr1	94929285	94929681	Hudep2_D3_merged_CTCF.vs.Hudep2_D3_merged_input_peak_1683	490	9.75855	52.1362
chr1	94946941	94947423	Hudep2_D3_merged_CTCF.vs.Hudep2_D3_merged_input_peak_1684	327	7.22405	35.6338
chr1	94979639	94980255	Hudep2_D3_merged_CTCF.vs.Hudep2_D3_merged_input_peak_1685	630	15.0049	66.3087
chr1	94987825	94988229	Hudep2_D3_merged_CTCF.vs.Hudep2_D3_merged_input_peak_1686	250	6.65095	27.8207
chr1	95100699	95101021	Hudep2_D3_merged_CTCF.vs.Hudep2_D3_merged_input_peak_1687	229	8.39724	25.6814
chr1	95186392	95186618	Hudep2_D3_merged_CTCF.vs.Hudep2_D3_merged_input_peak_1688	89	5.5256	11.4774
chr1	95267503	95267943	Hudep2_D3_merged_CTCF.vs.Hudep2_D3_merged_input_peak_1689	185	4.69293	21.2184
chr1	95271265	95271879	Hudep2_D3_merged_CTCF.vs.Hudep2_D3_merged_input_peak_1690	1299	22.0234	133.939
chr1	95285653	95285938	Hudep2_D3_merged_CTCF.vs.Hudep2_D3_merged_input_peak_1691	55	4.05342	7.99138
chr1	95319890	95320446	Hudep2_D3_merged_CTCF.vs.Hudep2_D3_merged_input_peak_1692	1406	16.7567	144.703
chr1	95391974	95392314	Hudep2_D3_merged_CTCF.vs.Hudep2_D3_merged_input_peak_1693	53	4.07981	7.78375
chr1	95507136	95507520	Hudep2_D3_merged_CTCF.vs.Hudep2_D3_merged_input_peak_1694	761	14.5491	79.6068
chr1	95508867	95509397	Hudep2_D3_merged_CTCF.vs.Hudep2_D3_merged_input_peak_1695	1480	10.8798	152.179
chr1	95550067	95550595	Hudep2_D3_merged_CTCF.vs.Hudep2_D3_merged_input_peak_1696	185	4.74473	21.2184
chr1	95582198	95582628	Hudep2_D3_merged_CTCF.vs.Hudep2_D3_merged_input_peak_1697	308	5.62071	33.7344
chr1	95699448	95699959	Hudep2_D3_merged_CTCF.vs.Hudep2_D3_merged_input_peak_1698	2127	15.0756	217.16
chr1	95774530	95774922	Hudep2_D3_merged_CTCF.vs.Hudep2_D3_merged_input_peak_1699	150	5.96751	17.6571
chr1	95916577	95916905	Hudep2_D3_merged_CTCF.vs.Hudep2_D3_merged_input_peak_1700	143	7.03495	16.9613
chr1	96701754	96702060	Hudep2_D3_merged_CTCF.vs.Hudep2_D3_merged_input_peak_1701	200	6.35805	22.7298
chr1	97061771	97062156	Hudep2_D3_merged_CTCF.vs.Hudep2_D3_merged_input_peak_1702	213	8.69524	24.0445
chr1	97307833	97308172	Hudep2_D3_merged_CTCF.vs.Hudep2_D3_merged_input_peak_1703	162	7.33682	18.9165
chr1	97310933	97311423	Hudep2_D3_merged_CTCF.vs.Hudep2_D3_merged_input_peak_1704	627	12.3957	66.038
chr1	97432054	97432505	Hudep2_D3_merged_CTCF.vs.Hudep2_D3_merged_input_peak_1705	318	7.155	34.7231
chr1	97603830	97604152	Hudep2_D3_merged_CTCF.vs.Hudep2_D3_merged_input_peak_1706	46	3.58502	7.09102
chr1	97651955	97652290	Hudep2_D3_merged_CTCF.vs.Hudep2_D3_merged_input_peak_1707	115	6.12934	14.1434
chr1	97709519	97709855	Hudep2_D3_merged_CTCF.vs.Hudep2_D3_merged_input_peak_1708	81	5.22372	10.6258
chr1	97991084	97991519	Hudep2_D3_merged_CTCF.vs.Hudep2_D3_merged_input_peak_1709	184	6.58903	21.1635
chr1	98286020	98286433	Hudep2_D3_merged_CTCF.vs.Hudep2_D3_merged_input_peak_1710	346	11.563	37.5269
chr1	98516608	98517031	Hudep2_D3_merged_CTCF.vs.Hudep2_D3_merged_input_peak_1711	392	11.9567	42.274
chr1	98519659	98520061	Hudep2_D3_merged_CTCF.vs.Hudep2_D3_merged_input_peak_1712	348	8.66655	37.792
chr1	98933694	98934037	Hudep2_D3_merged_CTCF.vs.Hudep2_D3_merged_input_peak_1713	322	11.1102	35.1784
chr1	99022093	99022453	Hudep2_D3_merged_CTCF.vs.Hudep2_D3_merged_input_peak_1714	80	4.41371	10.5157
chr1	99214807	99215014	Hudep2_D3_merged_CTCF.vs.Hudep2_D3_merged_input_peak_1715	29	3.56343	5.28117
chr1	99259902	99260191	Hudep2_D3_merged_CTCF.vs.Hudep2_D3_merged_input_peak_1716	174	6.21998	20.1487
chr1	99645803	99646247	Hudep2_D3_merged_CTCF.vs.Hudep2_D3_merged_input_peak_1717	662	12.8396	69.538
chr1	99791813	99792135	Hudep2_D3_merged_CTCF.vs.Hudep2_D3_merged_input_peak_1718	125	5.91798	15.1622
chr1	99946910	99947420	Hudep2_D3_merged_CTCF.vs.Hudep2_D3_merged_input_peak_1719	535	12.2863	56.7666
chr1	99992660	99992899	Hudep2_D3_merged_CTCF.vs.Hudep2_D3_merged_input_peak_1720	53	3.68861	7.73977
chr1	100151244	100151672	Hudep2_D3_merged_CTCF.vs.Hudep2_D3_merged_input_peak_1721	360	9.92275	39.0386
chr1	100173042	100173545	Hudep2_D3_merged_CTCF.vs.Hudep2_D3_merged_input_peak_1722	732	10.3742	76.7089
chr1	100194326	100194739	Hudep2_D3_merged_CTCF.vs.Hudep2_D3_merged_input_peak_1723	282	9.31001	31.0712
chr1	100202603	100202904	Hudep2_D3_merged_CTCF.vs.Hudep2_D3_merged_input_peak_1724	74	4.0047	9.8951
chr1	100239398	100239728	Hudep2_D3_merged_CTCF.vs.Hudep2_D3_merged_input_peak_1725	109	5.43905	13.4827
chr1	100274144	100274623	Hudep2_D3_merged_CTCF.vs.Hudep2_D3_merged_input_peak_1726	937	10.9774	97.3603
chr1	100500011	100500432	Hudep2_D3_merged_CTCF.vs.Hudep2_D3_merged_input_peak_1727	368	8.93291	39.8149
chr1	100743353	100743827	Hudep2_D3_merged_CTCF.vs.Hudep2_D3_merged_input_peak_1728	526	11.0638	55.8153
chr1	100816633	100817046	Hudep2_D3_merged_CTCF.vs.Hudep2_D3_merged_input_peak_1729	290	4.82054	31.8546
chr1	100823679	100824120	Hudep2_D3_merged_CTCF.vs.Hudep2_D3_merged_input_peak_1730	290	7.77866	31.8989
chr1	100921018	100921441	Hudep2_D3_merged_CTCF.vs.Hudep2_D3_merged_input_peak_1731	325	8.67673	35.49
chr1	100925036	100925488	Hudep2_D3_merged_CTCF.vs.Hudep2_D3_merged_input_peak_1732	1177	13.2906	121.634
chr1	100929226	100929697	Hudep2_D3_merged_CTCF.vs.Hudep2_D3_merged_input_peak_1733	736	11.0387	77.1062
chr1	101004740	101005009	Hudep2_D3_merged_CTCF.vs.Hudep2_D3_merged_input_peak_1734	71	4.5038	9.63266
chr1	101009191	101009612	Hudep2_D3_merged_CTCF.vs.Hudep2_D3_merged_input_peak_1735	234	9.14805	26.1834
chr1	101072096	101072332	Hudep2_D3_merged_CTCF.vs.Hudep2_D3_merged_input_peak_1736	65	4.77092	8.98315
chr1	101300597	101300935	Hudep2_D3_merged_CTCF.vs.Hudep2_D3_merged_input_peak_1737	75	3.85412	10.0007
chr1	101331999	101332325	Hudep2_D3_merged_CTCF.vs.Hudep2_D3_merged_input_peak_1738	200	6.61112	22.8049
chr1	101333896	101334493	Hudep2_D3_merged_CTCF.vs.Hudep2_D3_merged_input_peak_1739	944	17.4439	98.1407
chr1	101349576	101349917	Hudep2_D3_merged_CTCF.vs.Hudep2_D3_merged_input_peak_1740	46	3.9943	7.08998
chr1	101386598	101387117	Hudep2_D3_merged_CTCF.vs.Hudep2_D3_merged_input_peak_1741	619	12.9671	65.2092
chr1	101704231	101704737	Hudep2_D3_merged_CTCF.vs.Hudep2_D3_merged_input_peak_1742	366	6.98412	39.5581
chr1	101753880	101754437	Hudep2_D3_merged_CTCF.vs.Hudep2_D3_merged_input_peak_1743	800	13.3323	83.4896
chr1	101774703	101775347	Hudep2_D3_merged_CTCF.vs.Hudep2_D3_merged_input_peak_1744	811	13.41	84.6741
chr1	101822877	101823350	Hudep2_D3_merged_CTCF.vs.Hudep2_D3_merged_input_peak_1745	790	15.7047	82.4812
chr1	101939592	101939978	Hudep2_D3_merged_CTCF.vs.Hudep2_D3_merged_input_peak_1746	294	7.35016	32.3408
chr1	101972156	101972455	Hudep2_D3_merged_CTCF.vs.Hudep2_D3_merged_input_peak_1747	139	4.66892	16.6034
chr1	101985793	101986184	Hudep2_D3_merged_CTCF.vs.Hudep2_D3_merged_input_peak_1748	299	9.52279	32.8153
chr1	102033137	102033566	Hudep2_D3_merged_CTCF.vs.Hudep2_D3_merged_input_peak_1749	257	6.06658	28.5051
chr1	102285719	102285954	Hudep2_D3_merged_CTCF.vs.Hudep2_D3_merged_input_peak_1750	81	5.22372	10.6258
chr1	102900077	102900303	Hudep2_D3_merged_CTCF.vs.Hudep2_D3_merged_input_peak_1751	43	4.01624	6.6863
chr1	103436017	103436425	Hudep2_D3_merged_CTCF.vs.Hudep2_D3_merged_input_peak_1752	117	5.66937	14.2995
chr1	103571848	103572226	Hudep2_D3_merged_CTCF.vs.Hudep2_D3_merged_input_peak_1753	202	6.89979	22.9833
chr1	104003827	104004220	Hudep2_D3_merged_CTCF.vs.Hudep2_D3_merged_input_peak_1754	182	7.94057	20.9282
chr1	104057536	104057918	Hudep2_D3_merged_CTCF.vs.Hudep2_D3_merged_input_peak_1755	501	11.7684	53.2903
chr1	105323165	105323446	Hudep2_D3_merged_CTCF.vs.Hudep2_D3_merged_input_peak_1756	117	5.66937	14.2995
chr1	106565042	106565248	Hudep2_D3_merged_CTCF.vs.Hudep2_D3_merged_input_peak_1757	43	4.01624	6.6863
chr1	107684677	107685091	Hudep2_D3_merged_CTCF.vs.Hudep2_D3_merged_input_peak_1758	159	5.33022	18.6168
chr1	107739579	107740005	Hudep2_D3_merged_CTCF.vs.Hudep2_D3_merged_input_peak_1759	247	8.40405	27.556
chr1	107819660	107819930	Hudep2_D3_merged_CTCF.vs.Hudep2_D3_merged_input_peak_1760	73	4.92185	9.79404
chr1	107973262	107973637	Hudep2_D3_merged_CTCF.vs.Hudep2_D3_merged_input_peak_1761	183	5.71867	21.0171
chr1	108019937	108020228	Hudep2_D3_merged_CTCF.vs.Hudep2_D3_merged_input_peak_1762	36	3.8653	5.97014
chr1	108071976	108072542	Hudep2_D3_merged_CTCF.vs.Hudep2_D3_merged_input_peak_1763	342	10.3929	37.188
chr1	108291212	108291460	Hudep2_D3_merged_CTCF.vs.Hudep2_D3_merged_input_peak_1764	70	4.42633	9.46042
chr1	108292970	108293446	Hudep2_D3_merged_CTCF.vs.Hudep2_D3_merged_input_peak_1765	288	8.35	31.6613
chr1	108324781	108325309	Hudep2_D3_merged_CTCF.vs.Hudep2_D3_merged_input_peak_1766	401	8.19086	43.1495
chr1	108330004	108330281	Hudep2_D3_merged_CTCF.vs.Hudep2_D3_merged_input_peak_1767	62	4.30203	8.71601
chr1	108668081	108668517	Hudep2_D3_merged_CTCF.vs.Hudep2_D3_merged_input_peak_1768	606	13.3222	63.8765
chr1	108743404	108743710	Hudep2_D3_merged_CTCF.vs.Hudep2_D3_merged_input_peak_1769	110	6.01973	13.6139
chr1	108757142	108757720	Hudep2_D3_merged_CTCF.vs.Hudep2_D3_merged_input_peak_1770	467	12.5061	49.8789
chr1	108815280	108815761	Hudep2_D3_merged_CTCF.vs.Hudep2_D3_merged_input_peak_1771	281	9.45334	30.9555
chr1	108963866	108964315	Hudep2_D3_merged_CTCF.vs.Hudep2_D3_merged_input_peak_1772	223	8.84618	25.108
chr1	109055080	109055542	Hudep2_D3_merged_CTCF.vs.Hudep2_D3_merged_input_peak_1773	842	10.2603	87.8121
chr1	109102391	109102930	Hudep2_D3_merged_CTCF.vs.Hudep2_D3_merged_input_peak_1774	1763	18.0191	180.658
chr1	109104290	109104808	Hudep2_D3_merged_CTCF.vs.Hudep2_D3_merged_input_peak_1775	1293	12.857	133.265
chr1	109112662	109113101	Hudep2_D3_merged_CTCF.vs.Hudep2_D3_merged_input_peak_1776	267	6.96171	29.6055
chr1	109186144	109186599	Hudep2_D3_merged_CTCF.vs.Hudep2_D3_merged_input_peak_1777	276	7.11709	30.5097
chr1	109251662	109252007	Hudep2_D3_merged_CTCF.vs.Hudep2_D3_merged_input_peak_1778	380	11.0807	41.0296
chr1	109288871	109289348	Hudep2_D3_merged_CTCF.vs.Hudep2_D3_merged_input_peak_1779	1878	13.4644	192.216
chr1	109370652	109371132	Hudep2_D3_merged_CTCF.vs.Hudep2_D3_merged_input_peak_1780	347	6.4539	37.686
chr1	109419543	109419831	Hudep2_D3_merged_CTCF.vs.Hudep2_D3_merged_input_peak_1781	92	3.5536	11.7469
chr1	109440625	109441156	Hudep2_D3_merged_CTCF.vs.Hudep2_D3_merged_input_peak_1782	727	14.9795	76.156
chr1	109570466	109570834	Hudep2_D3_merged_CTCF.vs.Hudep2_D3_merged_input_peak_1783	260	9.63044	28.89
chr1	109642458	109642906	Hudep2_D3_merged_CTCF.vs.Hudep2_D3_merged_input_peak_1784	771	7.41706	80.6468
chr1	109654629	109655740	Hudep2_D3_merged_CTCF.vs.Hudep2_D3_merged_input_peak_1785	1189	13.3942	122.797
chr1	109733916	109734276	Hudep2_D3_merged_CTCF.vs.Hudep2_D3_merged_input_peak_1786	92	5.17215	11.8043
chr1	109736263	109736681	Hudep2_D3_merged_CTCF.vs.Hudep2_D3_merged_input_peak_1787	569	9.48494	60.203
chr1	109743680	109744151	Hudep2_D3_merged_CTCF.vs.Hudep2_D3_merged_input_peak_1788	380	6.03325	41.0281
chr1	109782031	109782455	Hudep2_D3_merged_CTCF.vs.Hudep2_D3_merged_input_peak_1789	138	4.12321	16.4259
chr1	109806137	109806771	Hudep2_D3_merged_CTCF.vs.Hudep2_D3_merged_input_peak_1790	1705	25.7769	174.813
chr1	109819920	109820625	Hudep2_D3_merged_CTCF.vs.Hudep2_D3_merged_input_peak_1791	894	14.3422	93.077
chr1	109825835	109826225	Hudep2_D3_merged_CTCF.vs.Hudep2_D3_merged_input_peak_1792	275	5.67629	30.3355
chr1	109941913	109942380	Hudep2_D3_merged_CTCF.vs.Hudep2_D3_merged_input_peak_1793	642	8.73038	67.5643
chr1	109995727	109995956	Hudep2_D3_merged_CTCF.vs.Hudep2_D3_merged_input_peak_1794	57	4.22569	8.18128
chr1	110033104	110033626	Hudep2_D3_merged_CTCF.vs.Hudep2_D3_merged_input_peak_1795	430	9.8208	46.0465
chr1	110036324	110036902	Hudep2_D3_merged_CTCF.vs.Hudep2_D3_merged_input_peak_1796	1327	14.939	136.692
chr1	110040905	110041337	Hudep2_D3_merged_CTCF.vs.Hudep2_D3_merged_input_peak_1797	86	3.84023	11.1278
chr1	110042516	110042996	Hudep2_D3_merged_CTCF.vs.Hudep2_D3_merged_input_peak_1798	308	8.76435	33.6887
chr1	110074811	110075816	Hudep2_D3_merged_CTCF.vs.Hudep2_D3_merged_input_peak_1799	1075	12.5655	111.292
chr1	110088822	110089352	Hudep2_D3_merged_CTCF.vs.Hudep2_D3_merged_input_peak_1800	1315	13.6069	135.542
chr1	110172927	110173333	Hudep2_D3_merged_CTCF.vs.Hudep2_D3_merged_input_peak_1801	368	11.9768	39.8261
chr1	110182782	110183423	Hudep2_D3_merged_CTCF.vs.Hudep2_D3_merged_input_peak_1802	470	6.51076	50.1469
chr1	110185891	110186397	Hudep2_D3_merged_CTCF.vs.Hudep2_D3_merged_input_peak_1803	623	8.58695	65.6195
chr1	110192295	110192644	Hudep2_D3_merged_CTCF.vs.Hudep2_D3_merged_input_peak_1804	140	6.57261	16.6286
chr1	110198657	110198935	Hudep2_D3_merged_CTCF.vs.Hudep2_D3_merged_input_peak_1805	117	5.55574	14.3116
chr1	110261122	110261493	Hudep2_D3_merged_CTCF.vs.Hudep2_D3_merged_input_peak_1806	164	4.82355	19.1112
chr1	110316228	110316694	Hudep2_D3_merged_CTCF.vs.Hudep2_D3_merged_input_peak_1807	1191	11.2498	123.004
chr1	110319307	110319924	Hudep2_D3_merged_CTCF.vs.Hudep2_D3_merged_input_peak_1808	1529	24.7167	157.117
chr1	110333472	110333873	Hudep2_D3_merged_CTCF.vs.Hudep2_D3_merged_input_peak_1809	226	6.80199	25.3875
chr1	110466055	110466351	Hudep2_D3_merged_CTCF.vs.Hudep2_D3_merged_input_peak_1810	158	6.0711	18.5163
chr1	110523276	110523664	Hudep2_D3_merged_CTCF.vs.Hudep2_D3_merged_input_peak_1811	175	5.56329	20.2072
chr1	110526917	110527576	Hudep2_D3_merged_CTCF.vs.Hudep2_D3_merged_input_peak_1812	2570	16.5065	261.71
chr1	110554228	110554635	Hudep2_D3_merged_CTCF.vs.Hudep2_D3_merged_input_peak_1813	182	4.89356	20.8853
chr1	110572146	110572629	Hudep2_D3_merged_CTCF.vs.Hudep2_D3_merged_input_peak_1814	867	17.7073	90.2707
chr1	110596385	110596967	Hudep2_D3_merged_CTCF.vs.Hudep2_D3_merged_input_peak_1815	650	12.662	68.3665
chr1	110602652	110603208	Hudep2_D3_merged_CTCF.vs.Hudep2_D3_merged_input_peak_1816	627	12.3069	66.038
chr1	110630708	110631232	Hudep2_D3_merged_CTCF.vs.Hudep2_D3_merged_input_peak_1817	576	14.3706	60.8958
chr1	110648690	110649203	Hudep2_D3_merged_CTCF.vs.Hudep2_D3_merged_input_peak_1818	817	11.1088	85.3007
chr1	110658977	110659486	Hudep2_D3_merged_CTCF.vs.Hudep2_D3_merged_input_peak_1819	429	9.05934	45.9363
chr1	110691580	110691866	Hudep2_D3_merged_CTCF.vs.Hudep2_D3_merged_input_peak_1820	89	5.37466	11.4774
chr1	110739497	110740021	Hudep2_D3_merged_CTCF.vs.Hudep2_D3_merged_input_peak_1821	537	11.1526	56.9297
chr1	110745543	110746009	Hudep2_D3_merged_CTCF.vs.Hudep2_D3_merged_input_peak_1822	540	9.71013	57.188
chr1	110750328	110750911	Hudep2_D3_merged_CTCF.vs.Hudep2_D3_merged_input_peak_1823	768	17.6264	80.3177
chr1	110855153	110855606	Hudep2_D3_merged_CTCF.vs.Hudep2_D3_merged_input_peak_1824	446	7.77515	47.7391
chr1	110880899	110881362	Hudep2_D3_merged_CTCF.vs.Hudep2_D3_merged_input_peak_1825	427	4.5969	45.7329
chr1	110955088	110955571	Hudep2_D3_merged_CTCF.vs.Hudep2_D3_merged_input_peak_1826	1109	12.7727	114.714
chr1	111000655	111000862	Hudep2_D3_merged_CTCF.vs.Hudep2_D3_merged_input_peak_1827	98	5.54428	12.3449
chr1	111002757	111003304	Hudep2_D3_merged_CTCF.vs.Hudep2_D3_merged_input_peak_1828	1153	11.4612	119.149
chr1	111010337	111010671	Hudep2_D3_merged_CTCF.vs.Hudep2_D3_merged_input_peak_1829	89	5.5256	11.4774
chr1	111038543	111039042	Hudep2_D3_merged_CTCF.vs.Hudep2_D3_merged_input_peak_1830	1306	17.0302	134.581
chr1	111066879	111067480	Hudep2_D3_merged_CTCF.vs.Hudep2_D3_merged_input_peak_1831	617	14.7622	65.0424
chr1	111097858	111098254	Hudep2_D3_merged_CTCF.vs.Hudep2_D3_merged_input_peak_1832	115	6.28027	14.1434
chr1	111158315	111158796	Hudep2_D3_merged_CTCF.vs.Hudep2_D3_merged_input_peak_1833	257	6.39536	28.5417
chr1	111161907	111162412	Hudep2_D3_merged_CTCF.vs.Hudep2_D3_merged_input_peak_1834	1001	11.4077	103.864
chr1	111173301	111173946	Hudep2_D3_merged_CTCF.vs.Hudep2_D3_merged_input_peak_1835	716	18.657	75.0793
chr1	111308665	111309065	Hudep2_D3_merged_CTCF.vs.Hudep2_D3_merged_input_peak_1836	459	11.8573	49.0722
chr1	111323422	111323927	Hudep2_D3_merged_CTCF.vs.Hudep2_D3_merged_input_peak_1837	479	9.08861	51.0427
chr1	111325878	111326333	Hudep2_D3_merged_CTCF.vs.Hudep2_D3_merged_input_peak_1838	548	11.419	58.0496
chr1	111372611	111372993	Hudep2_D3_merged_CTCF.vs.Hudep2_D3_merged_input_peak_1839	207	6.10712	23.5025
chr1	111506173	111506737	Hudep2_D3_merged_CTCF.vs.Hudep2_D3_merged_input_peak_1840	188	4.14122	21.5187
chr1	111534933	111535389	Hudep2_D3_merged_CTCF.vs.Hudep2_D3_merged_input_peak_1841	217	6.62441	24.4922
chr1	111573094	111573492	Hudep2_D3_merged_CTCF.vs.Hudep2_D3_merged_input_peak_1842	257	5.79759	28.5666
chr1	111574855	111575329	Hudep2_D3_merged_CTCF.vs.Hudep2_D3_merged_input_peak_1843	479	9.08861	51.0427
chr1	111740141	111740507	Hudep2_D3_merged_CTCF.vs.Hudep2_D3_merged_input_peak_1844	191	6.26926	21.863
chr1	111765433	111765926	Hudep2_D3_merged_CTCF.vs.Hudep2_D3_merged_input_peak_1845	835	11.971	87.0661
chr1	111876727	111877190	Hudep2_D3_merged_CTCF.vs.Hudep2_D3_merged_input_peak_1846	467	13.978	49.7886
chr1	111942410	111942820	Hudep2_D3_merged_CTCF.vs.Hudep2_D3_merged_input_peak_1847	220	4.73282	24.7681
chr1	111984239	111984557	Hudep2_D3_merged_CTCF.vs.Hudep2_D3_merged_input_peak_1848	179	7.16101	20.6283
chr1	112024183	112024669	Hudep2_D3_merged_CTCF.vs.Hudep2_D3_merged_input_peak_1849	550	8.79218	58.2921
chr1	112050333	112051283	Hudep2_D3_merged_CTCF.vs.Hudep2_D3_merged_input_peak_1850	1218	11.8341	125.724
chr1	112058740	112059118	Hudep2_D3_merged_CTCF.vs.Hudep2_D3_merged_input_peak_1851	183	7.05778	21.0342
chr1	112098955	112099250	Hudep2_D3_merged_CTCF.vs.Hudep2_D3_merged_input_peak_1852	126	5.81161	15.2085
chr1	112113363	112113713	Hudep2_D3_merged_CTCF.vs.Hudep2_D3_merged_input_peak_1853	158	5.1406	18.5048
chr1	112198990	112199414	Hudep2_D3_merged_CTCF.vs.Hudep2_D3_merged_input_peak_1854	602	10.4007	63.5116
chr1	112257457	112257868	Hudep2_D3_merged_CTCF.vs.Hudep2_D3_merged_input_peak_1855	248	5.04358	27.6607
chr1	112289826	112290280	Hudep2_D3_merged_CTCF.vs.Hudep2_D3_merged_input_peak_1856	469	9.60317	50.0467
chr1	112298099	112298581	Hudep2_D3_merged_CTCF.vs.Hudep2_D3_merged_input_peak_1857	2181	12.7828	222.645
chr1	112300995	112301201	Hudep2_D3_merged_CTCF.vs.Hudep2_D3_merged_input_peak_1858	35	2.80436	5.931
chr1	112312102	112312640	Hudep2_D3_merged_CTCF.vs.Hudep2_D3_merged_input_peak_1859	938	13.7155	97.4498
chr1	112356485	112356700	Hudep2_D3_merged_CTCF.vs.Hudep2_D3_merged_input_peak_1860	50	3.8714	7.43171
chr1	112502095	112502316	Hudep2_D3_merged_CTCF.vs.Hudep2_D3_merged_input_peak_1861	36	3.8653	5.97014
chr1	112534082	112534298	Hudep2_D3_merged_CTCF.vs.Hudep2_D3_merged_input_peak_1862	61	4.57299	8.59734
chr1	112841201	112841712	Hudep2_D3_merged_CTCF.vs.Hudep2_D3_merged_input_peak_1863	346	10.9903	37.602
chr1	112879579	112879943	Hudep2_D3_merged_CTCF.vs.Hudep2_D3_merged_input_peak_1864	125	6.15301	15.0995
chr1	112901354	112901813	Hudep2_D3_merged_CTCF.vs.Hudep2_D3_merged_input_peak_1865	381	12.3177	41.1175
chr1	112912214	112912704	Hudep2_D3_merged_CTCF.vs.Hudep2_D3_merged_input_peak_1866	1106	15.3038	114.425
chr1	112933372	112933872	Hudep2_D3_merged_CTCF.vs.Hudep2_D3_merged_input_peak_1867	1045	11.6945	108.258
chr1	112937180	112937470	Hudep2_D3_merged_CTCF.vs.Hudep2_D3_merged_input_peak_1868	105	4.11646	13.0969
chr1	113008679	113009211	Hudep2_D3_merged_CTCF.vs.Hudep2_D3_merged_input_peak_1869	538	7.91763	57.0642
chr1	113044400	113044836	Hudep2_D3_merged_CTCF.vs.Hudep2_D3_merged_input_peak_1870	137	4.94177	16.3077
chr1	113157080	113157445	Hudep2_D3_merged_CTCF.vs.Hudep2_D3_merged_input_peak_1871	417	9.0549	44.7204
chr1	113216204	113216567	Hudep2_D3_merged_CTCF.vs.Hudep2_D3_merged_input_peak_1872	134	3.67148	16.0226
chr1	113217820	113218030	Hudep2_D3_merged_CTCF.vs.Hudep2_D3_merged_input_peak_1873	47	3.07021	7.16778
chr1	113249831	113250377	Hudep2_D3_merged_CTCF.vs.Hudep2_D3_merged_input_peak_1874	811	13.41	84.6741
chr1	113258810	113259317	Hudep2_D3_merged_CTCF.vs.Hudep2_D3_merged_input_peak_1875	674	8.63951	70.7487
chr1	113261229	113261736	Hudep2_D3_merged_CTCF.vs.Hudep2_D3_merged_input_peak_1876	720	13.4611	75.4676
chr1	113346766	113347214	Hudep2_D3_merged_CTCF.vs.Hudep2_D3_merged_input_peak_1877	824	10.6492	85.9603
chr1	113351754	113352254	Hudep2_D3_merged_CTCF.vs.Hudep2_D3_merged_input_peak_1878	768	14.0826	80.2942
chr1	113375600	113375817	Hudep2_D3_merged_CTCF.vs.Hudep2_D3_merged_input_peak_1879	39	3.83125	6.337
chr1	113411389	113411597	Hudep2_D3_merged_CTCF.vs.Hudep2_D3_merged_input_peak_1880	43	3.57192	6.77385
chr1	113423463	113423968	Hudep2_D3_merged_CTCF.vs.Hudep2_D3_merged_input_peak_1881	1075	12.5137	111.292
chr1	113498857	113499085	Hudep2_D3_merged_CTCF.vs.Hudep2_D3_merged_input_peak_1882	76	2.78333	10.1695
chr1	113585158	113585651	Hudep2_D3_merged_CTCF.vs.Hudep2_D3_merged_input_peak_1883	700	9.61329	73.44
chr1	113615166	113616408	Hudep2_D3_merged_CTCF.vs.Hudep2_D3_merged_input_peak_1884	2881	15.8022	292.954
chr1	113683086	113683510	Hudep2_D3_merged_CTCF.vs.Hudep2_D3_merged_input_peak_1885	713	7.95577	74.768
chr1	113721181	113721535	Hudep2_D3_merged_CTCF.vs.Hudep2_D3_merged_input_peak_1886	244	7.06836	27.2051
chr1	113762055	113762414	Hudep2_D3_merged_CTCF.vs.Hudep2_D3_merged_input_peak_1887	87	4.62089	11.2515
chr1	113995550	113995920	Hudep2_D3_merged_CTCF.vs.Hudep2_D3_merged_input_peak_1888	360	8.12706	38.9764
chr1	114220385	114220899	Hudep2_D3_merged_CTCF.vs.Hudep2_D3_merged_input_peak_1889	323	6.47561	35.2078
chr1	114257515	114257944	Hudep2_D3_merged_CTCF.vs.Hudep2_D3_merged_input_peak_1890	134	5.2038	16.0864
chr1	114378352	114378716	Hudep2_D3_merged_CTCF.vs.Hudep2_D3_merged_input_peak_1891	440	7.00925	47.0764
chr1	114417195	114417448	Hudep2_D3_merged_CTCF.vs.Hudep2_D3_merged_input_peak_1892	98	5.17232	12.3362
chr1	114447683	114448109	Hudep2_D3_merged_CTCF.vs.Hudep2_D3_merged_input_peak_1893	1479	11.0166	152.015
chr1	114456894	114457167	Hudep2_D3_merged_CTCF.vs.Hudep2_D3_merged_input_peak_1894	101	3.02938	12.7146
chr1	114472401	114472720	Hudep2_D3_merged_CTCF.vs.Hudep2_D3_merged_input_peak_1895	54	2.73508	7.86097
chr1	114491816	114492141	Hudep2_D3_merged_CTCF.vs.Hudep2_D3_merged_input_peak_1896	217	7.90684	24.5208
chr1	114506125	114506359	Hudep2_D3_merged_CTCF.vs.Hudep2_D3_merged_input_peak_1897	70	4.42633	9.46042
chr1	114519507	114519834	Hudep2_D3_merged_CTCF.vs.Hudep2_D3_merged_input_peak_1898	40	2.94248	6.44959
chr1	114521345	114521808	Hudep2_D3_merged_CTCF.vs.Hudep2_D3_merged_input_peak_1899	434	7.2826	46.442
chr1	114575943	114576283	Hudep2_D3_merged_CTCF.vs.Hudep2_D3_merged_input_peak_1900	106	5.29371	13.1554
chr1	114825448	114825808	Hudep2_D3_merged_CTCF.vs.Hudep2_D3_merged_input_peak_1901	369	7.92803	39.9196
chr1	114889017	114889600	Hudep2_D3_merged_CTCF.vs.Hudep2_D3_merged_input_peak_1902	5364	30.8665	541.9
chr1	114921014	114921337	Hudep2_D3_merged_CTCF.vs.Hudep2_D3_merged_input_peak_1903	125	6.04746	15.1586
chr1	114970624	114971149	Hudep2_D3_merged_CTCF.vs.Hudep2_D3_merged_input_peak_1904	350	8.04937	38.0078
chr1	115101114	115101588	Hudep2_D3_merged_CTCF.vs.Hudep2_D3_merged_input_peak_1905	430	9.8208	46.0465
chr1	115214082	115214371	Hudep2_D3_merged_CTCF.vs.Hudep2_D3_merged_input_peak_1906	274	6.60253	30.2721
chr1	115300578	115300998	Hudep2_D3_merged_CTCF.vs.Hudep2_D3_merged_input_peak_1907	167	3.12111	19.3629
chr1	115521864	115522316	Hudep2_D3_merged_CTCF.vs.Hudep2_D3_merged_input_peak_1908	540	9.71013	57.188
chr1	115595029	115595566	Hudep2_D3_merged_CTCF.vs.Hudep2_D3_merged_input_peak_1909	398	11.263	42.8421
chr1	115655317	115655880	Hudep2_D3_merged_CTCF.vs.Hudep2_D3_merged_input_peak_1910	282	5.83239	31.0804
chr1	115681444	115681967	Hudep2_D3_merged_CTCF.vs.Hudep2_D3_merged_input_peak_1911	875	18.9699	91.1612
chr1	115817867	115818160	Hudep2_D3_merged_CTCF.vs.Hudep2_D3_merged_input_peak_1912	59	3.99937	8.40735
chr1	116012254	116012723	Hudep2_D3_merged_CTCF.vs.Hudep2_D3_merged_input_peak_1913	328	9.07511	35.7491
chr1	116088772	116089128	Hudep2_D3_merged_CTCF.vs.Hudep2_D3_merged_input_peak_1914	125	5.91798	15.1622
chr1	116138391	116138853	Hudep2_D3_merged_CTCF.vs.Hudep2_D3_merged_input_peak_1915	509	9.4339	54.0923
chr1	116150704	116151177	Hudep2_D3_merged_CTCF.vs.Hudep2_D3_merged_input_peak_1916	490	9.83624	52.1362
chr1	116220257	116220528	Hudep2_D3_merged_CTCF.vs.Hudep2_D3_merged_input_peak_1917	40	3.48144	6.46191
chr1	116249391	116249860	Hudep2_D3_merged_CTCF.vs.Hudep2_D3_merged_input_peak_1918	186	5.13431	21.3507
chr1	116260175	116260425	Hudep2_D3_merged_CTCF.vs.Hudep2_D3_merged_input_peak_1919	73	5.07279	9.79404
chr1	116307227	116307490	Hudep2_D3_merged_CTCF.vs.Hudep2_D3_merged_input_peak_1920	115	6.28027	14.1434
chr1	116314475	116314931	Hudep2_D3_merged_CTCF.vs.Hudep2_D3_merged_input_peak_1921	442	13.5252	47.2714
chr1	116350375	116350732	Hudep2_D3_merged_CTCF.vs.Hudep2_D3_merged_input_peak_1922	313	10.1134	34.2386
chr1	116523975	116524504	Hudep2_D3_merged_CTCF.vs.Hudep2_D3_merged_input_peak_1923	207	6.10712	23.5025
chr1	116563338	116563754	Hudep2_D3_merged_CTCF.vs.Hudep2_D3_merged_input_peak_1924	213	8.54431	24.0445
chr1	116676827	116677072	Hudep2_D3_merged_CTCF.vs.Hudep2_D3_merged_input_peak_1925	57	4.36374	8.18128
chr1	116681591	116682157	Hudep2_D3_merged_CTCF.vs.Hudep2_D3_merged_input_peak_1926	1335	15.2334	137.493
chr1	116694615	116695067	Hudep2_D3_merged_CTCF.vs.Hudep2_D3_merged_input_peak_1927	666	11.0913	70.0023
chr1	116710931	116711441	Hudep2_D3_merged_CTCF.vs.Hudep2_D3_merged_input_peak_1928	632	8.63476	66.59
chr1	116903318	116903809	Hudep2_D3_merged_CTCF.vs.Hudep2_D3_merged_input_peak_1929	409	8.82627	43.9166
chr1	117027802	117028312	Hudep2_D3_merged_CTCF.vs.Hudep2_D3_merged_input_peak_1930	842	10.2603	87.8121
chr1	117041617	117042081	Hudep2_D3_merged_CTCF.vs.Hudep2_D3_merged_input_peak_1931	835	10.701	87.0264
chr1	117112935	117113292	Hudep2_D3_merged_CTCF.vs.Hudep2_D3_merged_input_peak_1932	354	5.67694	38.3443
chr1	117117191	117117705	Hudep2_D3_merged_CTCF.vs.Hudep2_D3_merged_input_peak_1933	835	10.701	87.0264
chr1	117138840	117139272	Hudep2_D3_merged_CTCF.vs.Hudep2_D3_merged_input_peak_1934	337	8.68813	36.6921
chr1	117215194	117215564	Hudep2_D3_merged_CTCF.vs.Hudep2_D3_merged_input_peak_1935	125	5.34599	15.1537
chr1	117267400	117267757	Hudep2_D3_merged_CTCF.vs.Hudep2_D3_merged_input_peak_1936	294	7.27247	32.3408
chr1	117279846	117280265	Hudep2_D3_merged_CTCF.vs.Hudep2_D3_merged_input_peak_1937	509	13.2309	54.0693
chr1	117306762	117307089	Hudep2_D3_merged_CTCF.vs.Hudep2_D3_merged_input_peak_1938	98	5.82747	12.348
chr1	117360180	117360697	Hudep2_D3_merged_CTCF.vs.Hudep2_D3_merged_input_peak_1939	240	5.88013	26.8621
chr1	117597859	117598351	Hudep2_D3_merged_CTCF.vs.Hudep2_D3_merged_input_peak_1940	440	7.05706	47.0764
chr1	117610360	117610775	Hudep2_D3_merged_CTCF.vs.Hudep2_D3_merged_input_peak_1941	369	8.36013	39.9516
chr1	117664604	117665099	Hudep2_D3_merged_CTCF.vs.Hudep2_D3_merged_input_peak_1942	675	6.68441	70.9248
chr1	117671171	117671632	Hudep2_D3_merged_CTCF.vs.Hudep2_D3_merged_input_peak_1943	194	5.25861	22.1142
chr1	117827170	117827582	Hudep2_D3_merged_CTCF.vs.Hudep2_D3_merged_input_peak_1944	244	9.29899	27.2703
chr1	117855151	117855510	Hudep2_D3_merged_CTCF.vs.Hudep2_D3_merged_input_peak_1945	180	6.42832	20.7261
chr1	118055290	118055730	Hudep2_D3_merged_CTCF.vs.Hudep2_D3_merged_input_peak_1946	772	15.9885	80.6866
chr1	118077480	118078037	Hudep2_D3_merged_CTCF.vs.Hudep2_D3_merged_input_peak_1947	519	8.92557	55.1531
chr1	118214621	118215052	Hudep2_D3_merged_CTCF.vs.Hudep2_D3_merged_input_peak_1948	359	9.59304	38.8988
chr1	118217115	118217586	Hudep2_D3_merged_CTCF.vs.Hudep2_D3_merged_input_peak_1949	430	8.46709	46.0674
chr1	118223714	118223998	Hudep2_D3_merged_CTCF.vs.Hudep2_D3_merged_input_peak_1950	48	3.92911	7.28745
chr1	118253359	118253727	Hudep2_D3_merged_CTCF.vs.Hudep2_D3_merged_input_peak_1951	167	5.4856	19.4071
chr1	118296653	118297066	Hudep2_D3_merged_CTCF.vs.Hudep2_D3_merged_input_peak_1952	396	7.62038	42.6077
chr1	118301353	118301866	Hudep2_D3_merged_CTCF.vs.Hudep2_D3_merged_input_peak_1953	654	13.8401	68.7264
chr1	118358708	118358976	Hudep2_D3_merged_CTCF.vs.Hudep2_D3_merged_input_peak_1954	89	5.37466	11.4774
chr1	118438092	118438540	Hudep2_D3_merged_CTCF.vs.Hudep2_D3_merged_input_peak_1955	333	6.93671	36.2396
chr1	118619985	118620241	Hudep2_D3_merged_CTCF.vs.Hudep2_D3_merged_input_peak_1956	46	3.58502	7.09102
chr1	118693915	118694387	Hudep2_D3_merged_CTCF.vs.Hudep2_D3_merged_input_peak_1957	348	8.57776	37.792
chr1	119551290	119551688	Hudep2_D3_merged_CTCF.vs.Hudep2_D3_merged_input_peak_1958	235	6.97957	26.2919
chr1	119683633	119683922	Hudep2_D3_merged_CTCF.vs.Hudep2_D3_merged_input_peak_1959	164	4.07117	19.0644
chr1	119818027	119818462	Hudep2_D3_merged_CTCF.vs.Hudep2_D3_merged_input_peak_1960	741	16.175	77.5375
chr1	119829261	119829631	Hudep2_D3_merged_CTCF.vs.Hudep2_D3_merged_input_peak_1961	211	7.00338	23.9089
chr1	119910108	119910543	Hudep2_D3_merged_CTCF.vs.Hudep2_D3_merged_input_peak_1962	608	16.5439	64.147
chr1	120018504	120018857	Hudep2_D3_merged_CTCF.vs.Hudep2_D3_merged_input_peak_1963	63	3.62105	8.74288
chr1	120086867	120087184	Hudep2_D3_merged_CTCF.vs.Hudep2_D3_merged_input_peak_1964	87	4.62089	11.2515
chr1	120092293	120092693	Hudep2_D3_merged_CTCF.vs.Hudep2_D3_merged_input_peak_1965	249	7.72848	27.7107
chr1	120112902	120113250	Hudep2_D3_merged_CTCF.vs.Hudep2_D3_merged_input_peak_1966	143	6.29089	16.9306
chr1	120125488	120125736	Hudep2_D3_merged_CTCF.vs.Hudep2_D3_merged_input_peak_1967	90	4.31591	11.5922
chr1	120150057	120150426	Hudep2_D3_merged_CTCF.vs.Hudep2_D3_merged_input_peak_1968	81	4.67476	10.6691
chr1	120154097	120154647	Hudep2_D3_merged_CTCF.vs.Hudep2_D3_merged_input_peak_1969	488	7.80053	51.937
chr1	120156385	120156821	Hudep2_D3_merged_CTCF.vs.Hudep2_D3_merged_input_peak_1970	627	12.3069	66.038
chr1	120190642	120190923	Hudep2_D3_merged_CTCF.vs.Hudep2_D3_merged_input_peak_1971	112	4.75986	13.7817
chr1	120205833	120206144	Hudep2_D3_merged_CTCF.vs.Hudep2_D3_merged_input_peak_1972	316	9.40669	34.5191
chr1	120218090	120218570	Hudep2_D3_merged_CTCF.vs.Hudep2_D3_merged_input_peak_1973	325	5.53604	35.4686
chr1	120286672	120287038	Hudep2_D3_merged_CTCF.vs.Hudep2_D3_merged_input_peak_1974	345	8.86616	37.5204
chr1	120351533	120352022	Hudep2_D3_merged_CTCF.vs.Hudep2_D3_merged_input_peak_1975	423	10.6289	45.3983
chr1	120369787	120370073	Hudep2_D3_merged_CTCF.vs.Hudep2_D3_merged_input_peak_1976	24	2.71772	4.75456
chr1	120386870	120387180	Hudep2_D3_merged_CTCF.vs.Hudep2_D3_merged_input_peak_1977	159	5.33022	18.6168
chr1	120413478	120414013	Hudep2_D3_merged_CTCF.vs.Hudep2_D3_merged_input_peak_1978	579	7.11489	61.2182
chr1	120428783	120429234	Hudep2_D3_merged_CTCF.vs.Hudep2_D3_merged_input_peak_1979	312	8.7527	34.0983
chr1	120491225	120491669	Hudep2_D3_merged_CTCF.vs.Hudep2_D3_merged_input_peak_1980	542	10.4578	57.4553
chr1	120510522	120511107	Hudep2_D3_merged_CTCF.vs.Hudep2_D3_merged_input_peak_1981	776	17.5312	81.0987
chr1	120601389	120601765	Hudep2_D3_merged_CTCF.vs.Hudep2_D3_merged_input_peak_1982	349	7.13962	37.8381
chr1	120688281	120688757	Hudep2_D3_merged_CTCF.vs.Hudep2_D3_merged_input_peak_1983	1387	10.4359	142.735
chr1	120765332	120765686	Hudep2_D3_merged_CTCF.vs.Hudep2_D3_merged_input_peak_1984	217	6.7132	24.4922
chr1	120867028	120867250	Hudep2_D3_merged_CTCF.vs.Hudep2_D3_merged_input_peak_1985	48	4.09242	7.2826
chr1	120874356	120874758	Hudep2_D3_merged_CTCF.vs.Hudep2_D3_merged_input_peak_1986	509	9.4339	54.0923
chr1	120925327	120926320	Hudep2_D3_merged_CTCF.vs.Hudep2_D3_merged_input_peak_1987	780	11.4738	81.4951
chr1	121189211	121189518	Hudep2_D3_merged_CTCF.vs.Hudep2_D3_merged_input_peak_1988	106	5.9784	13.2369
chr1	121355592	121355907	Hudep2_D3_merged_CTCF.vs.Hudep2_D3_merged_input_peak_1989	120	1.23451	14.6211
chr1	121357740	121358048	Hudep2_D3_merged_CTCF.vs.Hudep2_D3_merged_input_peak_1990	81	1.41507	10.6256
chr1	121365801	121366053	Hudep2_D3_merged_CTCF.vs.Hudep2_D3_merged_input_peak_1991	105	2.55843	13.0856
chr1	121367465	121367671	Hudep2_D3_merged_CTCF.vs.Hudep2_D3_merged_input_peak_1992	63	2.26338	8.77485
chr1	121373769	121374084	Hudep2_D3_merged_CTCF.vs.Hudep2_D3_merged_input_peak_1993	78	2.5836	10.2975
chr1	121439053	121439259	Hudep2_D3_merged_CTCF.vs.Hudep2_D3_merged_input_peak_1994	102	3.76352	12.7502
chr1	121484484	121484725	Hudep2_D3_merged_CTCF.vs.Hudep2_D3_merged_input_peak_1995	1780	1.33041	182.298
chr1	121485016	121485452	Hudep2_D3_merged_CTCF.vs.Hudep2_D3_merged_input_peak_1996	3605	1.21392	365.586
chr1	142537493	142537843	Hudep2_D3_merged_CTCF.vs.Hudep2_D3_merged_input_peak_1997	96	2.2936	12.2051
chr1	142586215	142586504	Hudep2_D3_merged_CTCF.vs.Hudep2_D3_merged_input_peak_1998	43	3.25553	6.77636
[truncated: 37,832 more rows]

## Sheet: H2-DMSO_CTCF_reproducible
Supplementary Table S6. CTCF ChIP-seq reproducible peaks of miniAID-HUDEP-2 cell without IAA treatment.
	HUDEP2_DMSO_CTCF.seqnames	HUDEP2_DMSO_CTCF.start	HUDEP2_DMSO_CTCF.end	HUDEP2_DMSO_CTCF.width	HUDEP2_DMSO_CTCF.strand	HUDEP2_DMSO_CTCF.annotation	HUDEP2_DMSO_CTCF.geneChr	HUDEP2_DMSO_CTCF.geneStart	HUDEP2_DMSO_CTCF.geneEnd	HUDEP2_DMSO_CTCF.geneLength	HUDEP2_DMSO_CTCF.geneStrand	HUDEP2_DMSO_CTCF.geneId	HUDEP2_DMSO_CTCF.transcriptId	HUDEP2_DMSO_CTCF.distanceToTSS	HUDEP2_DMSO_CTCF.ENSEMBL	HUDEP2_DMSO_CTCF.SYMBOL	HUDEP2_DMSO_CTCF.GENENAME	HUDEP2_DMSO_CTCF.flank_txIds	HUDEP2_DMSO_CTCF.flank_geneIds	HUDEP2_DMSO_CTCF.flank_gene_distances
1	chr1	10967	11607	641	*	Promoter (<=1kb)	1	11874	14409	2536	1	100287102	uc001aaa.3	-267	ENSG00000223972	DDX11L1	DEAD/H-box helicase 11 like 1 (pseudogene)	uc001aaa.3;uc010nxq.1;uc010nxr.1;uc001aak.3;uc009vis.3;uc001aae.4;uc009vit.3;uc009viu.3;uc001aac.4;uc001aah.4;uc009viq.3;uc009vir.3;uc009viv.2;uc009viw.2;uc009vix.2;uc009vjd.2;uc009viy.2;uc009viz.2;uc009vjc.1;uc001aai.1;uc010nxs.1;uc009vjb.1;uc009vje.2;uc009vjf.2	100287102;100287102;100287102;641702;653635;653635;653635;653635;653635;653635;653635;653635;653635;653635;653635;653635;653635;653635;653635;653635;653635;653635;653635;653635	-267;-267;-267;24474;5158;8152;8152;8152;0;0;0;0;0;0;0;6454;0;0;6144;8152;0;0;0;0
2	chr1	28967	29332	366	*	Promoter (<=1kb)	1	14362	29370	15009	2	653635	uc001aac.4	38	NA	WASH7P	WASP family homolog 7, pseudogene	uc001aaa.3;uc010nxq.1;uc010nxr.1;uc001aak.3;uc009vis.3;uc001aae.4;uc009vit.3;uc009viu.3;uc001aac.4;uc001aah.4;uc009viq.3;uc009vir.3;uc009viv.2;uc009viw.2;uc009vix.2;uc009vjd.2;uc009viy.2;uc009viz.2;uc009vjc.1;uc001aai.1;uc010nxs.1;uc009vjb.1;uc009vje.2;uc009vjf.2;uc001aal.1	100287102;100287102;100287102;641702;653635;653635;653635;653635;653635;653635;653635;653635;653635;653635;653635;653635;653635;653635;653635;653635;653635;653635;653635;653635;79501	17093;17093;17093;6749;-12202;-9208;-9208;-9208;0;0;0;0;0;0;0;-10906;0;0;-11216;-9208;0;0;0;0;-39759
3	chr1	91019	91712	694	*	Distal Intergenic	1	69091	70008	918	1	79501	uc001aal.1	21928	ENSG00000186092	OR4F5	olfactory receptor family 4 subfamily F member 5	uc021oeg.2;uc001aal.1	729737;79501	0;21928
4	chr1	104703	105331	629	*	Distal Intergenic	1	134773	140566	5794	2	729737	uc021oeg.2	35235	NA	LOC729737	uncharacterized LOC729737	uc021oeg.2;uc001aal.1	729737;79501	0;35612
5	chr1	115450	116013	564	*	Distal Intergenic	1	134773	140566	5794	2	729737	uc021oeg.2	24553	NA	LOC729737	uncharacterized LOC729737	uc021oeg.2;uc001aal.1	729737;79501	0;46359
6	chr1	134407	134717	311	*	Distal Intergenic	1	134773	140566	5794	2	729737	uc021oeg.2	5849	NA	LOC729737	uncharacterized LOC729737	uc021oeg.2	729737	0
7	chr1	137321	137749	429	*	Promoter (2-3kb)	1	134773	140566	5794	2	729737	uc021oeg.2	2817	NA	LOC729737	uncharacterized LOC729737	uc021oeg.2	729737	0
8	chr1	138789	139382	594	*	Promoter (1-2kb)	1	134773	140566	5794	2	729737	uc021oeg.2	1184	NA	LOC729737	uncharacterized LOC729737	uc021oeg.2	729737	0
9	chr1	228403	228809	407	*	Distal Intergenic	1	134773	140566	5794	2	729737	uc021oeg.2	-87837	NA	LOC729737	uncharacterized LOC729737	NA	NA	NA
10	chr1	237381	238052	672	*	Distal Intergenic	1	322037	326938	4902	1	100133331	uc009vjk.2	-83985	NA	NA	NA	NA	NA	NA
11	chr1	251006	251575	570	*	Distal Intergenic	1	322037	326938	4902	1	100133331	uc009vjk.2	-70462	NA	NA	NA	NA	NA	NA
12	chr1	328574	329064	491	*	3' UTR	1	324288	325896	1609	1	100133331	uc021oeh.1	4286	NA	NA	NA	uc001aau.3;uc009vjk.2;uc021oeh.1;uc010nxu.2	100132062;100133331;100133331;729759	0;6537;4286;-38595
13	chr1	416461	416892	432	*	Distal Intergenic	1	367659	368597	939	1	729759	uc010nxu.2	48802	ENSG00000284733	OR4F29	olfactory receptor family 4 subfamily F member 29	uc010nxu.2	729759	48802
14	chr1	437542	438270	729	*	Distal Intergenic	1	367659	368597	939	1	729759	uc010nxu.2	69883	ENSG00000284733	OR4F29	olfactory receptor family 4 subfamily F member 29	NA	NA	NA
15	chr1	461688	462405	718	*	Distal Intergenic	1	367659	368597	939	1	729759	uc010nxu.2	94029	ENSG00000284733	OR4F29	olfactory receptor family 4 subfamily F member 29	NA	NA	NA
16	chr1	470887	471273	387	*	Distal Intergenic	1	367659	368597	939	1	729759	uc010nxu.2	103228	ENSG00000284733	OR4F29	olfactory receptor family 4 subfamily F member 29	NA	NA	NA
17	chr1	521409	521858	450	*	Distal Intergenic	1	621096	622034	939	2	729759	uc010nxv.2	100176	ENSG00000284733	OR4F29	olfactory receptor family 4 subfamily F member 29	NA	NA	NA
18	chr1	544577	546253	1677	*	Distal Intergenic	1	621096	622034	939	2	729759	uc010nxv.2	75781	ENSG00000284733	OR4F29	olfactory receptor family 4 subfamily F member 29	NA	NA	NA
19	chr1	565592	565859	268	*	Distal Intergenic	1	621096	622034	939	2	729759	uc010nxv.2	56175	ENSG00000284733	OR4F29	olfactory receptor family 4 subfamily F member 29	NA	NA	NA
20	chr1	566096	566518	423	*	Exon (uc021oej.1/uc021oej.1, exon 1 of 1)	1	621096	622034	939	2	729759	uc010nxv.2	55516	ENSG00000284733	OR4F29	olfactory receptor family 4 subfamily F member 29	NA	NA	NA
21	chr1	573583	573988	406	*	Distal Intergenic	1	621096	622034	939	2	729759	uc010nxv.2	48046	ENSG00000284733	OR4F29	olfactory receptor family 4 subfamily F member 29	uc010nxv.2	729759	48046
22	chr1	641889	642350	462	*	Distal Intergenic	1	621096	622034	939	2	729759	uc010nxv.2	-19855	ENSG00000284733	OR4F29	olfactory receptor family 4 subfamily F member 29	uc001abe.4;uc009vjm.3;uc002khh.3;uc010nxv.2	100133331;100133331;100133331;729759	0;0;0;-19855
23	chr1	660692	661137	446	*	Distal Intergenic	1	661139	665731	4593	2	100133331	uc001abe.4	4594	NA	NA	NA	uc001abe.4;uc009vjm.3;uc002khh.3;uc001abo.3;uc010nxv.2	100133331;100133331;100133331;100288069;729759	0;0;0;0;-38658
24	chr1	664271	664740	470	*	Promoter (<=1kb)	1	661139	665731	4593	2	100133331	uc001abe.4	991	NA	NA	NA	uc001abe.4;uc009vjm.3;uc002khh.3;uc001abo.3;uc010nxv.2	100133331;100133331;100133331;100288069;729759	0;0;0;0;-42237
25	chr1	665649	665954	306	*	Promoter (<=1kb)	1	661139	665731	4593	2	100133331	uc001abe.4	0	NA	NA	NA	uc001abe.4;uc009vjm.3;uc002khh.3;uc001abo.3;uc010nxv.2	100133331;100133331;100133331;100288069;729759	0;0;0;0;-43615
26	chr1	672317	672990	674	*	Promoter (1-2kb)	1	661139	670994	9856	2	100133331	uc009vjm.3	-1323	NA	NA	NA	uc001abe.4;uc009vjm.3;uc002khh.3;uc001abo.3	100133331;100133331;100133331;100288069	0;0;0;0
27	chr1	713819	714579	761	*	Promoter (<=1kb)	1	700245	714068	13824	2	100288069	uc001abo.3	0	NA	LOC100288069	uncharacterized LOC100288069	uc001abe.4;uc009vjm.3;uc002khh.3;uc001abo.3;uc031pjj.1;uc001abp.2;uc009vjn.2;uc009vjo.2;uc021oem.2;uc031pjk.1;uc010nxx.2	100133331;100133331;100133331;100288069;643837;643837;643837;643837;643837;643837;79854	0;0;0;0;0;0;0;0;0;0;0
28	chr1	725002	726434	1433	*	Distal Intergenic	1	700245	714068	13824	2	100288069	uc001abo.3	-10934	NA	LOC100288069	uncharacterized LOC100288069	uc002khh.3;uc001abo.3;uc031pjj.1;uc001abp.2;uc009vjn.2;uc009vjo.2;uc021oem.2;uc031pjk.1;uc010nxx.2	100133331;100288069;643837;643837;643837;643837;643837;643837;79854	0;0;0;0;0;0;0;0;0
29	chr1	762198	762431	234	*	Promoter (<=1kb)	1	761586	762902	1317	2	79854	uc010nxx.2	471	NA	LINC00115	long intergenic non-protein coding RNA 115	uc001abo.3;uc001abt.4;uc031pjj.1;uc001abp.2;uc009vjn.2;uc009vjo.2;uc021oem.2;uc031pjk.1;uc010nxx.2	100288069;284593;643837;643837;643837;643837;643837;643837;79854	0;0;0;0;0;0;0;0;0
30	chr1	765507	765766	260	*	Promoter (2-3kb)	1	763178	794826	31649	1	643837	uc031pjk.1	2329	ENSG00000228794	LINC01128	long intergenic non-protein coding RNA 1128	uc001abt.4;uc031pjj.1;uc001abp.2;uc009vjn.2;uc009vjo.2;uc021oem.2;uc031pjk.1;uc010nxx.2	284593;643837;643837;643837;643837;643837;643837;79854	0;0;0;0;0;0;0;0
31	chr1	793287	793743	457	*	Exon (uc001abp.2/643837, exon 6 of 6)	1	803451	812182	8732	2	284593	uc001abt.4	18439	ENSG00000230368	FAM41C	family with sequence similarity 41 member C	uc001abt.4;uc031pjj.1;uc001abp.2;uc009vjn.2;uc009vjo.2;uc021oem.2;uc031pjk.1;uc010nxx.2	284593;643837;643837;643837;643837;643837;643837;79854	0;0;0;0;0;0;0;0
32	chr1	804970	805625	656	*	Intron (uc001abt.4/284593, intron 2 of 2)	1	803451	812182	8732	2	284593	uc001abt.4	6557	ENSG00000230368	FAM41C	family with sequence similarity 41 member C	uc010nxy.1;uc010nxz.1;uc001abt.4;uc031pjj.1;uc001abp.2;uc009vjn.2;uc009vjo.2;uc021oem.2;uc031pjk.1;uc010nxx.2	100130417;100130417;284593;643837;643837;643837;643837;643837;643837;79854	49192;49192;0;0;0;0;0;0;0;0
33	chr1	811931	812231	301	*	Promoter (<=1kb)	1	803451	812182	8732	2	284593	uc001abt.4	0	ENSG00000230368	FAM41C	family with sequence similarity 41 member C	uc010nxy.1;uc010nxz.1;uc001abv.1;uc001abw.1;uc031pjl.1;uc031pjm.1;uc031pjn.1;uc001abx.2;uc031pjo.1;uc031pjp.1;uc031pjq.1;uc031pjr.1;uc031pjs.1;uc031pjt.1;uc031pju.1;uc031pjv.1;uc031pjw.1;uc031pjx.1;uc031pjy.1;uc031pjz.1;uc031pka.1;uc031pkb.1;uc031pkc.1;uc031pkd.1;uc031pke.1;uc031pkf.1;uc031pkg.1;uc031pkh.1;uc031pki.1;uc031pkj.1;uc031pkk.1;uc031pkl.1;uc031pkm.1;uc031pkn.1;uc001abt.4;uc031pjj.1;uc0…	100130417;100130417;148398;148398;148398;148398;148398;148398;148398;148398;148398;148398;148398;148398;148398;148398;148398;148398;148398;148398;148398;148398;148398;148398;148398;148398;148398;148398;148398;148398;148398;148398;148398;148398;284593;643837;643837;643837;643837;643837;643837;79854	42586;42586;-48299;0;0;0;0;0;0;0;0;0;0;0;0;0;0;0;0;0;0;0;0;0;0;0;0;0;0;0;0;0;0;0;0;0;0;0;0;0;0;0
34	chr1	839808	840473	666	*	Distal Intergenic	1	852953	854817	1865	2	100130417	uc010nxy.1	14344	ENSG00000223764	LINC02593	long intergenic non-protein coding RNA 2593	uc010nxy.1;uc010nxz.1;uc001abv.1;uc001abw.1;uc031pjl.1;uc031pjm.1;uc031pjn.1;uc001abx.2;uc031pjo.1;uc031pjp.1;uc031pjq.1;uc031pjr.1;uc031pjs.1;uc031pjt.1;uc031pju.1;uc031pjv.1;uc031pjw.1;uc031pjx.1;uc031pjy.1;uc031pjz.1;uc031pka.1;uc031pkb.1;uc031pkc.1;uc031pkd.1;uc031pke.1;uc031pkf.1;uc031pkg.1;uc031pkh.1;uc031pki.1;uc031pkj.1;uc031pkk.1;uc031pkl.1;uc031pkm.1;uc031pkn.1;uc031pko.1;uc031pkp.1;uc0…	100130417;100130417;148398;148398;148398;148398;148398;148398;148398;148398;148398;148398;148398;148398;148398;148398;148398;148398;148398;148398;148398;148398;148398;148398;148398;148398;148398;148398;148398;148398;148398;148398;148398;148398;148398;148398;26155;26155;26155;26155;284593;643837;643837;643837;643837;643837	14344;14344;-20057;0;0;0;0;0;0;0;0;0;0;0;0;0;0;0;0;0;0;0;0;0;0;0;0;0;0;0;0;0;0;0;0;-36051;41967;0;0;0;0;0;0;0;0;0
35	chr1	848266	848645	380	*	Exon (uc001abu.1/uc001abu.1, exon 2 of 2)	1	852953	854817	1865	2	100130417	uc010nxy.1	6172	ENSG00000223764	LINC02593	long intergenic non-protein coding RNA 2593	uc010nxy.1;uc010nxz.1;uc001abv.1;uc001abw.1;uc031pjl.1;uc031pjm.1;uc031pjn.1;uc001abx.2;uc031pjo.1;uc031pjp.1;uc031pjq.1;uc031pjr.1;uc031pjs.1;uc031pjt.1;uc031pju.1;uc031pjv.1;uc031pjw.1;uc031pjx.1;uc031pjy.1;uc031pjz.1;uc031pka.1;uc031pkb.1;uc031pkc.1;uc031pkd.1;uc031pke.1;uc031pkf.1;uc031pkg.1;uc031pkh.1;uc031pki.1;uc031pkj.1;uc031pkk.1;uc031pkl.1;uc031pkm.1;uc031pkn.1;uc031pko.1;uc031pkp.1;uc0…	100130417;100130417;148398;148398;148398;148398;148398;148398;148398;148398;148398;148398;148398;148398;148398;148398;148398;148398;148398;148398;148398;148398;148398;148398;148398;148398;148398;148398;148398;148398;148398;148398;148398;148398;148398;148398;26155;26155;26155;26155;26155;284593;339451;339451;339451;339451;339451	6172;6172;-11885;0;0;0;0;0;0;0;0;0;0;0;0;0;0;0;0;0;0;0;0;0;0;0;0;0;0;0;0;0;0;0;0;-27879;33795;0;0;0;46034;0;-47322;-48184;-48364;-48816;-49090
36	chr1	856391	856761	371	*	Promoter (1-2kb)	1	852953	854817	1865	2	100130417	uc010nxz.1	-1574	ENSG00000223764	LINC02593	long intergenic non-protein coding RNA 2593	uc010nxy.1;uc010nxz.1;uc001abv.1;uc001abw.1;uc031pjl.1;uc031pjm.1;uc031pjn.1;uc001abx.2;uc031pjo.1;uc031pjp.1;uc031pjq.1;uc031pjr.1;uc031pjs.1;uc031pjt.1;uc031pju.1;uc031pjv.1;uc031pjw.1;uc031pjx.1;uc031pjy.1;uc031pjz.1;uc031pka.1;uc031pkb.1;uc031pkc.1;uc031pkd.1;uc031pke.1;uc031pkf.1;uc031pkg.1;uc031pkh.1;uc031pki.1;uc031pkj.1;uc031pkk.1;uc031pkl.1;uc031pkm.1;uc031pkn.1;uc031pko.1;uc031pkp.1;uc0…	100130417;100130417;148398;148398;148398;148398;148398;148398;148398;148398;148398;148398;148398;148398;148398;148398;148398;148398;148398;148398;148398;148398;148398;148398;148398;148398;148398;148398;148398;148398;148398;148398;148398;148398;148398;148398;26155;26155;26155;26155;26155;284593;339451;339451;339451;339451;339451;84069;84069;84069	-1574;-1574;-3769;0;0;0;0;0;0;0;0;0;0;0;0;0;0;0;0;0;0;0;0;0;0;0;0;0;0;0;0;0;0;0;0;-19763;25679;0;0;0;37918;0;-39206;-40068;-40248;-40700;-40974;-45116;-45116;-45116
37	chr1	873395	873977	583	*	Promoter (<=1kb)	1	874655	879533	4879	1	148398	uc031pko.1	-678	ENSG00000187634	SAMD11	sterile alpha motif domain containing 11	uc010nxy.1;uc010nxz.1;uc001abv.1;uc001abw.1;uc031pjl.1;uc031pjm.1;uc031pjn.1;uc001abx.2;uc031pjo.1;uc031pjp.1;uc031pjq.1;uc031pjr.1;uc031pjs.1;uc031pjt.1;uc031pju.1;uc031pjv.1;uc031pjw.1;uc031pjx.1;uc031pjy.1;uc031pjz.1;uc031pka.1;uc031pkb.1;uc031pkc.1;uc031pkd.1;uc031pke.1;uc031pkf.1;uc031pkg.1;uc031pkh.1;uc031pki.1;uc031pkj.1;uc031pkk.1;uc031pkl.1;uc031pkm.1;uc031pkn.1;uc031pko.1;uc031pkp.1;uc0…	100130417;100130417;148398;148398;148398;148398;148398;148398;148398;148398;148398;148398;148398;148398;148398;148398;148398;148398;148398;148398;148398;148398;148398;148398;148398;148398;148398;148398;148398;148398;148398;148398;148398;148398;148398;148398;26155;26155;26155;26155;26155;339451;339451;339451;339451;339451;84069;84069;84069;84808;84808	-18578;-18578;12865;0;0;0;0;0;0;0;0;0;0;0;0;0;0;0;0;0;0;0;0;0;0;0;0;0;0;0;0;0;0;0;0;-2547;8463;0;0;0;20702;-21990;-22852;-23032;-23484;-23758;-27900;-27900;-27900;0;0
38	chr1	875568	875953	386	*	Promoter (<=1kb)	1	876524	879961	3438	1	148398	uc031pkp.1	-571	ENSG00000187634	SAMD11	sterile alpha motif domain containing 11	uc010nxy.1;uc010nxz.1;uc001abv.1;uc001abw.1;uc031pjl.1;uc031pjm.1;uc031pjn.1;uc001abx.2;uc031pjo.1;uc031pjp.1;uc031pjq.1;uc031pjr.1;uc031pjs.1;uc031pjt.1;uc031pju.1;uc031pjv.1;uc031pjw.1;uc031pjx.1;uc031pjy.1;uc031pjz.1;uc031pka.1;uc031pkb.1;uc031pkc.1;uc031pkd.1;uc031pke.1;uc031pkf.1;uc031pkg.1;uc031pkh.1;uc031pki.1;uc031pkj.1;uc031pkk.1;uc031pkl.1;uc031pkm.1;uc031pkn.1;uc031pko.1;uc031pkp.1;uc0…	100130417;100130417;148398;148398;148398;148398;148398;148398;148398;148398;148398;148398;148398;148398;148398;148398;148398;148398;148398;148398;148398;148398;148398;148398;148398;148398;148398;148398;148398;148398;148398;148398;148398;148398;148398;148398;26155;26155;26155;26155;26155;339451;339451;339451;339451;339451;84069;84069;84069;84808;84808	-20751;-20751;15038;0;0;0;0;0;0;0;0;0;0;0;0;0;0;0;0;0;0;0;0;0;0;0;0;0;0;0;0;0;0;0;0;-571;6487;0;0;0;18726;-20014;-20876;-21056;-21508;-21782;-25924;-25924;-25924;0;0
39	chr1	886780	887240	461	*	Intron (uc001aby.4/26155, intron 9 of 16)	1	879583	882440	2858	2	26155	uc031pkq.1	-4340	ENSG00000188976	NOC2L	NOC2 like nucleolar associated transcriptional repressor	uc010nxy.1;uc010nxz.1;uc001abv.1;uc001abw.1;uc031pjl.1;uc031pjm.1;uc031pjn.1;uc001abx.2;uc031pjo.1;uc031pjp.1;uc031pjq.1;uc031pjr.1;uc031pjs.1;uc031pjt.1;uc031pju.1;uc031pjv.1;uc031pjw.1;uc031pjx.1;uc031pjy.1;uc031pjz.1;uc031pka.1;uc031pkb.1;uc031pkc.1;uc031pkd.1;uc031pke.1;uc031pkf.1;uc031pkg.1;uc031pkh.1;uc031pki.1;uc031pkj.1;uc031pkk.1;uc031pkl.1;uc031pkm.1;uc031pkn.1;uc031pko.1;uc031pkp.1;uc0…	100130417;100130417;148398;148398;148398;148398;148398;148398;148398;148398;148398;148398;148398;148398;148398;148398;148398;148398;148398;148398;148398;148398;148398;148398;148398;148398;148398;148398;148398;148398;148398;148398;148398;148398;148398;148398;26155;26155;26155;26155;26155;339451;339451;339451;339451;339451;57801;57801;84069;84069;84069;84808;84808	-31963;-31963;26250;0;0;0;0;0;0;0;0;0;0;0;0;0;0;0;0;0;0;0;0;0;0;0;0;0;0;0;0;0;0;0;0;10256;-4340;0;0;0;7439;-8727;-9589;-9769;-10221;-10495;48312;48312;-14637;-14637;-14637;0;0
40	chr1	911312	911916	605	*	Promoter (<=1kb)	1	910579	912021	1443	2	84808	uc001acg.2	105	ENSG00000187642	PERM1	PPARGC1 and ESRR induced regulator, muscle 1	uc001abv.1;uc001abw.1;uc031pjl.1;uc031pjm.1;uc031pjn.1;uc001abx.2;uc031pjo.1;uc031pjp.1;uc031pjq.1;uc031pjr.1;uc031pjs.1;uc031pjt.1;uc031pju.1;uc031pjv.1;uc031pjw.1;uc031pjx.1;uc031pjy.1;uc031pjz.1;uc031pka.1;uc031pkb.1;uc031pkc.1;uc031pkd.1;uc031pke.1;uc031pkf.1;uc031pkg.1;uc031pkh.1;uc031pki.1;uc031pkj.1;uc031pkk.1;uc031pkl.1;uc031pkm.1;uc031pkn.1;uc031pko.1;uc031pkp.1;uc031pkq.1;uc001aby.4;uc0…	148398;148398;148398;148398;148398;148398;148398;148398;148398;148398;148398;148398;148398;148398;148398;148398;148398;148398;148398;148398;148398;148398;148398;148398;148398;148398;148398;148398;148398;148398;148398;148398;148398;148398;26155;26155;26155;26155;26155;339451;339451;339451;339451;339451;375790;57801;57801;84069;84069;84069;84808;84808;9636	50782;0;0;0;0;0;0;0;0;0;0;0;0;0;0;0;0;0;0;0;0;0;0;0;0;0;0;0;0;0;0;0;0;34788;-28872;0;0;0;-16633;15345;14483;14303;13851;13577;0;23636;23636;9435;9435;9435;0;0;-36931
41	chr1	919332	920021	690	*	Promoter (1-2kb)	1	910579	917473	6895	2	84808	uc001ach.2	-1859	ENSG00000187642	PERM1	PPARGC1 and ESRR induced regulator, muscle 1	uc001abv.1;uc001abw.1;uc031pjl.1;uc031pjm.1;uc031pjn.1;uc001abx.2;uc031pjo.1;uc031pjp.1;uc031pjq.1;uc031pjr.1;uc031pjs.1;uc031pjt.1;uc031pju.1;uc031pjv.1;uc031pjw.1;uc031pjx.1;uc031pjy.1;uc031pjz.1;uc031pka.1;uc031pkb.1;uc031pkc.1;uc031pkd.1;uc031pke.1;uc031pkf.1;uc031pkg.1;uc031pkh.1;uc031pki.1;uc031pkj.1;uc031pkk.1;uc031pkl.1;uc031pkm.1;uc031pkn.1;uc031pko.1;uc031pkp.1;uc031pkq.1;uc001aby.4;uc0…	148398;148398;148398;148398;148398;148398;148398;148398;148398;148398;148398;148398;148398;148398;148398;148398;148398;148398;148398;148398;148398;148398;148398;148398;148398;148398;148398;148398;148398;148398;148398;148398;148398;148398;26155;26155;26155;26155;26155;339451;339451;339451;339451;339451;375790;57801;57801;84069;84069;84069;84808;84808;9636	58802;0;0;0;0;0;0;0;0;0;0;0;0;0;0;0;0;0;0;0;0;0;0;0;0;0;0;0;0;0;0;0;0;42808;-36892;0;0;0;-24653;23365;22503;22323;21871;21597;0;15531;15531;17455;17455;17455;0;0;-28826
42	chr1	937076	937743	668	*	Promoter (1-2kb)	1	934342	935552	1211	2	57801	uc010nyc.1	-1524	ENSG00000188290	HES4	hes family bHLH transcription factor 4	uc001aby.4;uc001abz.4;uc009vjq.3;uc009vjr.2;uc001aca.2;uc001acb.1;uc010nya.1;uc001acc.2;uc010nyb.1;uc001ack.2;uc001aci.2;uc010nyc.1;uc001acd.3;uc001ace.3;uc001acf.3;uc001acg.2;uc001ach.2;uc001acj.4	26155;26155;26155;26155;339451;339451;339451;339451;339451;375790;57801;57801;84069;84069;84069;84808;84808;9636	0;0;0;-42397;41109;40247;40067;39615;39341;0;-1524;-1524;35199;35199;35199;0;0;-11104
43	chr1	950763	951075	313	*	Promoter (1-2kb)	1	948847	949919	1073	1	9636	uc001acj.4	1916	ENSG00000187608	ISG15	ISG15 ubiquitin like modifier	uc001aca.2;uc001acc.2;uc001ack.2;uc001aci.2;uc010nyc.1;uc001acd.3;uc001ace.3;uc001acf.3;uc001acg.2;uc001ach.2;uc001acj.4	339451;339451;375790;57801;57801;84069;84069;84069;84808;84808;9636	54796;53302;0;-15211;-15211;48886;48886;48886;0;0;1916
44	chr1	954530	954969	440	*	Promoter (<=1kb)	1	955503	991499	35997	1	375790	uc001ack.2	-534	ENSG00000188157	AGRN	agrin	uc001ack.2;uc001aci.2;uc010nyc.1;uc001acd.3;uc001ace.3;uc001acf.3;uc001acg.2;uc001ach.2;uc001acj.4	375790;57801;57801;84069;84069;84069;84808;84808;9636	0;-18978;-18978;52653;52653;52653;0;0;5683
45	chr1	968147	968739	593	*	Intron (uc001ack.2/375790, intron 2 of 35)	1	955503	991499	35997	1	375790	uc001ack.2	12644	ENSG00000188157	AGRN	agrin	uc001ack.2;uc021oen.1;uc010nyd.1;uc001acn.2;uc001acr.2;uc001acs.2;uc001act.2;uc001acu.2;uc001aci.2;uc010nyc.1;uc001acj.4	375790;401934;54991;54991;54991;54991;54991;54991;57801;57801;9636	0;40948;58206;58815;0;0;0;0;-32595;-32595;19300
46	chr1	975991	976414	424	*	Exon (uc001ack.2/375790, exon 4 of 36)	1	955503	991499	35997	1	375790	uc001ack.2	20488	ENSG00000188157	AGRN	agrin	uc001ack.2;uc021oen.1;uc010nyd.1;uc001acn.2;uc001acr.2;uc001acs.2;uc001act.2;uc001acu.2;uc001aci.2;uc010nyc.1;uc001acj.4	375790;401934;54991;54991;54991;54991;54991;54991;57801;57801;9636	0;33273;50531;51140;0;0;0;0;-40439;-40439;27144
47	chr1	986407	986830	424	*	Exon (uc001ack.2/375790, exon 31 of 36)	1	1007126	1009687	2562	2	401934	uc021oen.1	22857	ENSG00000237330	RNF223	ring finger protein 223	uc001ack.2;uc021oen.1;uc010nyd.1;uc001acn.2;uc001acr.2;uc001acs.2;uc001act.2;uc001acu.2;uc001acj.4	375790;401934;54991;54991;54991;54991;54991;54991;9636	0;22857;40115;40724;0;0;0;0;37560
48	chr1	994616	995013	398	*	Distal Intergenic	1	1007126	1009687	2562	2	401934	uc021oen.1	14674	ENSG00000237330	RNF223	ring finger protein 223	uc001ack.2;uc021oen.1;uc010nyd.1;uc001acn.2;uc001acr.2;uc001acs.2;uc001act.2;uc001acu.2;uc001acj.4	375790;401934;54991;54991;54991;54991;54991;54991;9636	0;14674;31932;32541;0;0;0;0;45769
49	chr1	999088	999685	598	*	Intron (uc001acl.1/uc001acl.1, intron 3 of 3)	1	1007126	1009687	2562	2	401934	uc021oen.1	10002	ENSG00000237330	RNF223	ring finger protein 223	uc001ack.2;uc021oen.1;uc010nyd.1;uc001acn.2;uc001acr.2;uc001acs.2;uc001act.2;uc001acu.2;uc001acj.4	375790;401934;54991;54991;54991;54991;54991;54991;9636	0;10002;27260;27869;0;0;0;0;50241
50	chr1	1051144	1051897	754	*	Promoter (<=1kb)	1	1017198	1051736	34539	2	54991	uc001acr.2	0	ENSG00000131591	C1orf159	chromosome 1 open reading frame 159	uc001acv.3;uc021oen.1;uc010nyd.1;uc001acn.2;uc001acr.2;uc001acs.2;uc001act.2;uc001acu.2	254099;401934;54991;54991;54991;54991;54991;54991	-20500;-41457;-24199;-23590;0;0;0;0
51	chr1	1057287	1057915	629	*	Distal Intergenic	1	1017198	1051736	34539	2	54991	uc001acu.2	-5551	ENSG00000131591	C1orf159	chromosome 1 open reading frame 159	uc001acv.3;uc021oen.1;uc010nye.1;uc001acw.2;uc010nyd.1;uc001acn.2;uc001acr.2;uc001acs.2;uc001act.2;uc001acu.2;uc010nyf.1	254099;401934;406983;406984;54991;54991;54991;54991;54991;54991;554210	-14482;-47600;-45328;-44569;-30342;-29733;0;0;0;0;-46470
52	chr1	1142490	1142744	255	*	Promoter (<=1kb)	1	1138888	1142089	3202	2	8784	uc001add.3	-401	ENSG00000186891	TNFRSF18	TNF receptor superfamily member 18	uc001adm.4;uc001ado.3;uc001adp.3;uc001adq.3;uc001adr.3;uc001adk.3;uc001acy.2;uc010nyg.1;uc001acz.2;uc001adl.2;uc010nye.1;uc001acw.2;uc001adg.3;uc001adh.4;uc001adi.4;uc009vjw.3;uc001adj.1;uc010nyf.1;uc001ade.3;uc001adf.3;uc001ada.3;uc001adb.3;uc001adc.3;uc001add.3	118424;118424;118424;118424;118424;126792;254173;254173;254173;388581;406983;406984;51150;51150;51150;51150;51150;554210;7293;7293;8784;8784;8784;8784	0;0;0;0;0;0;33204;33204;27413;39358;39247;40006;13987;0;0;0;16604;38105;6804;6804;-1430;-401;-401;-401
53	chr1	1143278	1143682	405	*	Promoter (1-2kb)	1	1138888	1142089	3202	2	8784	uc001add.3	-1189	ENSG00000186891	TNFRSF18	TNF receptor superfamily member 18	uc001adm.4;uc001ado.3;uc001adp.3;uc001adq.3;uc001adr.3;uc001adk.3;uc001acy.2;uc010nyg.1;uc001acz.2;uc001adl.2;uc010nye.1;uc001acw.2;uc001adg.3;uc001adh.4;uc001adi.4;uc009vjw.3;uc001adj.1;uc010nyf.1;uc001ade.3;uc001adf.3;uc001ada.3;uc001adb.3;uc001adc.3;uc001add.3	118424;118424;118424;118424;118424;126792;254173;254173;254173;388581;406983;406984;51150;51150;51150;51150;51150;554210;7293;7293;8784;8784;8784;8784	0;0;0;0;0;0;33992;33992;28201;38420;40035;40794;13049;0;0;0;15666;38893;5866;5866;-2218;-1189;-1189;-1189
54	chr1	1157440	1157899	460	*	Promoter (<=1kb)	1	1152288	1156731	4444	2	51150	uc001adg.3	-709	ENSG00000078808	SDF4	stromal cell derived factor 4	uc001adm.4;uc001ado.3;uc001adp.3;uc001adq.3;uc001adr.3;uc001adk.3;uc001acy.2;uc010nyg.1;uc001acz.2;uc001adl.2;uc001adg.3;uc001adh.4;uc001adi.4;uc009vjw.3;uc001adj.1;uc001ade.3;uc001adf.3;uc001ada.3;uc001adb.3;uc001adc.3;uc001add.3	118424;118424;118424;118424;118424;126792;254173;254173;254173;388581;51150;51150;51150;51150;51150;7293;7293;8784;8784;8784;8784	0;0;0;0;0;0;48154;48154;42363;24203;-709;0;0;0;1449;-7892;-7892;-16380;-15351;-15351;-15351
55	chr1	1166055	1166604	550	*	Promoter (<=1kb)	1	1152288	1167447	15160	2	51150	uc001adh.4	843	ENSG00000078808	SDF4	stromal cell derived factor 4	uc001adm.4;uc001ado.3;uc001adp.3;uc001adq.3;uc001adr.3;uc001adk.3;uc001acy.2;uc010nyg.1;uc001acz.2;uc001adl.2;uc001adg.3;uc001adh.4;uc001adi.4;uc009vjw.3;uc001adj.1;uc001adt.1;uc001adu.1;uc001ade.3;uc001adf.3;uc001ada.3;uc001adb.3;uc001adc.3;uc001add.3	118424;118424;118424;118424;118424;126792;254173;254173;254173;388581;51150;51150;51150;51150;51150;6339;6339;7293;7293;8784;8784;8784;8784	0;0;0;0;0;0;56769;56769;50978;15498;-9324;0;0;0;-6707;0;0;-16507;-16507;-24995;-23966;-23966;-23966
56	chr1	1168021	1168406	386	*	Promoter (<=1kb)	1	1167629	1170420	2792	1	126792	uc001adk.3	392	ENSG00000176022	B3GALT6	beta-1,3-galactosyltransferase 6	uc001adm.4;uc001ado.3;uc001adp.3;uc001adq.3;uc001adr.3;uc001adk.3;uc001acy.2;uc010nyg.1;uc001acz.2;uc001adl.2;uc001adg.3;uc001adh.4;uc001adi.4;uc009vjw.3;uc001adj.1;uc001adt.1;uc001adu.1;uc001adv.2;uc001adw.2;uc001adx.2;uc001ade.3;uc001adf.3;uc001ada.3;uc001adb.3;uc001adc.3;uc001add.3	118424;118424;118424;118424;118424;126792;254173;254173;254173;388581;51150;51150;51150;51150;51150;6339;6339;6339;6339;6339;7293;7293;8784;8784;8784;8784	0;0;0;0;0;0;58735;58735;52944;13696;-11290;0;0;0;-8673;0;0;0;0;0;-18473;-18473;-26961;-25932;-25932;-25932
57	chr1	1174608	1175108	501	*	Distal Intergenic	1	1167629	1170420	2792	1	126792	uc001adk.3	6979	ENSG00000176022	B3GALT6	beta-1,3-galactosyltransferase 6	uc001adm.4;uc001ado.3;uc001adp.3;uc001adq.3;uc001adr.3;uc001adk.3;uc001acy.2;uc010nyg.1;uc001adl.2;uc001adg.3;uc001adh.4;uc001adi.4;uc009vjw.3;uc001adj.1;uc001adt.1;uc001adu.1;uc001adv.2;uc001adw.2;uc001adx.2;uc001ade.3;uc001adf.3;uc001ada.3;uc001adb.3;uc001adc.3;uc001add.3	118424;118424;118424;118424;118424;126792;254173;254173;388581;51150;51150;51150;51150;51150;6339;6339;6339;6339;6339;7293;7293;8784;8784;8784;8784	0;0;0;0;0;0;65322;65322;6994;-17877;0;0;0;-15260;0;0;0;0;0;-25060;-25060;-33548;-32519;-32519;-32519
58	chr1	1182485	1182775	291	*	Promoter (<=1kb)	1	1177826	1182102	4277	2	388581	uc001adl.2	-383	ENSG00000184163	C1QTNF12	C1q and TNF related 12	uc001ady.2;uc001aea.2;uc001aeb.2;uc001adm.4;uc001ado.3;uc001adp.3;uc001adq.3;uc001adr.3;uc001adk.3;uc001acy.2;uc010nyg.1;uc001adl.2;uc001adg.3;uc001adh.4;uc001adi.4;uc009vjw.3;uc001adj.1;uc001adt.1;uc001adu.1;uc001adv.2;uc001adw.2;uc001adx.2;uc001ade.3;uc001adf.3;uc001ada.3;uc001adb.3;uc001adc.3;uc001add.3	116983;116983;116983;118424;118424;118424;118424;118424;126792;254173;254173;388581;51150;51150;51150;51150;51150;6339;6339;6339;6339;6339;7293;7293;8784;8784;8784;8784	51560;0;0;0;0;0;0;0;0;73199;73199;-383;-25754;0;0;0;-23137;0;0;0;0;0;-32937;-32937;-41425;-40396;-40396;-40396
59	chr1	1185527	1185977	451	*	Distal Intergenic	1	1177826	1182102	4277	2	388581	uc001adl.2	-3425	ENSG00000184163	C1QTNF12	C1q and TNF related 12	uc001ady.2;uc001aea.2;uc001aeb.2;uc001aec.1;uc001adm.4;uc001ado.3;uc001adp.3;uc001adq.3;uc001adr.3;uc001adk.3;uc001adl.2;uc001adg.3;uc001adh.4;uc001adi.4;uc009vjw.3;uc001adj.1;uc001adt.1;uc001adu.1;uc001adv.2;uc001adw.2;uc001adx.2;uc001ade.3;uc001adf.3;uc001ada.3;uc001adb.3;uc001adc.3;uc001add.3	116983;116983;116983;116983;118424;118424;118424;118424;118424;126792;388581;51150;51150;51150;51150;51150;6339;6339;6339;6339;6339;7293;7293;8784;8784;8784;8784	48358;0;0;0;0;0;0;0;0;0;-3425;-28796;0;0;0;-26179;0;0;0;0;0;-35979;-35979;-44467;-43438;-43438;-43438
60	chr1	1200347	1200884	538	*	Promoter (2-3kb)	1	1189292	1203372	14081	2	118424	uc001adm.4	2488	ENSG00000160087	UBE2J2	ubiquitin conjugating enzyme E2 J2	uc001ady.2;uc001aea.2;uc001aeb.2;uc001aec.1;uc001adm.4;uc001ado.3;uc001adp.3;uc001adq.3;uc001adr.3;uc001aed.3;uc010nyi.2;uc009vjx.3;uc001adk.3;uc001adl.2;uc001adg.3;uc001adh.4;uc001adi.4;uc009vjw.3;uc001adj.1;uc009vjy.1;uc001aee.2;uc001aef.2;uc001aeg.2;uc001aeh.2;uc001aei.2;uc001aek.2;uc009vjz.2;uc010nyj.2;uc001adt.1;uc001adu.1;uc001adv.2;uc001adw.2;uc001adx.2	116983;116983;116983;116983;118424;118424;118424;118424;118424;126789;126789;126789;126792;388581;51150;51150;51150;51150;51150;54973;54973;54973;54973;54973;54973;54973;54973;54973;6339;6339;6339;6339;6339	33451;0;0;0;0;0;0;0;0;-43110;-43110;-43582;0;-18245;-43616;0;0;0;-40999;51946;0;0;0;0;0;0;0;0;0;0;0;0;0
61	chr1	1209159	1210061	903	*	Promoter (<=1kb)	1	1189292	1209234	19943	2	118424	uc001ado.3	0	ENSG00000160087	UBE2J2	ubiquitin conjugating enzyme E2 J2	uc001ady.2;uc001aea.2;uc001aeb.2;uc001aec.1;uc001adm.4;uc001ado.3;uc001adp.3;uc001adq.3;uc001adr.3;uc001aed.3;uc010nyi.2;uc009vjx.3;uc001adk.3;uc001adl.2;uc001adh.4;uc001adi.4;uc009vjw.3;uc001adj.1;uc009vjy.1;uc001aee.2;uc001aef.2;uc001aeg.2;uc001aeh.2;uc001aei.2;uc001aek.2;uc009vjz.2;uc010nyj.2;uc001ael.3;uc001aen.2;uc001adt.1;uc001adu.1;uc001adv.2;uc001adw.2;uc001adx.2	116983;116983;116983;116983;118424;118424;118424;118424;118424;126789;126789;126789;126792;388581;51150;51150;51150;51150;54973;54973;54973;54973;54973;54973;54973;54973;54973;54973;54973;6339;6339;6339;6339;6339	24274;0;0;0;0;0;0;0;0;-33933;-33933;-34405;0;-27057;0;0;0;-49811;42769;0;0;0;0;0;0;0;0;0;0;0;0;0;0;0
62	chr1	1225454	1226033	580	*	Exon (uc001adt.1/6339, exon 13 of 18)	1	1217537	1227409	9873	1	6339	uc001adx.2	7917	ENSG00000162572	SCNN1D	sodium channel epithelial 1 subunit delta	uc001ady.2;uc001aea.2;uc001aeb.2;uc001aec.1;uc001adm.4;uc001ado.3;uc001adp.3;uc001adq.3;uc001adr.3;uc001aed.3;uc010nyi.2;uc009vjx.3;uc002quu.3;uc009vka.3;uc001aer.4;uc001adl.2;uc009vjy.1;uc001aee.2;uc001aef.2;uc001aeg.2;uc001aeh.2;uc001aei.2;uc001aek.2;uc009vjz.2;uc010nyj.2;uc001ael.3;uc001aen.2;uc001adt.1;uc001adu.1;uc001adv.2;uc001adw.2;uc001adx.2;uc001aeo.3;uc010nyk.2	116983;116983;116983;116983;118424;118424;118424;118424;118424;126789;126789;126789;1855;1855;1855;388581;54973;54973;54973;54973;54973;54973;54973;54973;54973;54973;54973;6339;6339;6339;6339;6339;80772;83756	8302;0;0;0;0;0;0;0;0;-17961;-17961;-18433;49524;49524;0;-43352;26797;0;0;0;0;0;0;0;0;0;0;0;0;0;0;0;-34110;-40693
63	chr1	1227204	1227688	485	*	3' UTR	1	1227764	1234335	6572	2	116983	uc001ady.2	6647	ENSG00000131584	ACAP3	ArfGAP with coiled-coil, ankyrin repeat and PH domains 3	uc001ady.2;uc001aea.2;uc001aeb.2;uc001aec.1;uc001adm.4;uc001ado.3;uc001adp.3;uc001adq.3;uc001adr.3;uc001aed.3;uc010nyi.2;uc009vjx.3;uc002quu.3;uc009vka.3;uc001aer.4;uc001adl.2;uc009vjy.1;uc001aee.2;uc001aef.2;uc001aeg.2;uc001aeh.2;uc001aei.2;uc001aek.2;uc009vjz.2;uc010nyj.2;uc001ael.3;uc001aen.2;uc001adt.1;uc001adu.1;uc001adv.2;uc001adw.2;uc001adx.2;uc001aeo.3;uc010nyk.2	116983;116983;116983;116983;118424;118424;118424;118424;118424;126789;126789;126789;1855;1855;1855;388581;54973;54973;54973;54973;54973;54973;54973;54973;54973;54973;54973;6339;6339;6339;6339;6339;80772;83756	6647;0;0;0;0;0;0;0;0;-16306;-16306;-16778;47869;47869;0;-45102;25142;0;0;0;0;0;0;0;0;0;0;0;0;0;0;0;-32455;-39038
64	chr1	1235341	1235832	492	*	Promoter (1-2kb)	1	1227764	1234335	6572	2	116983	uc001ady.2	-1006	ENSG00000131584	ACAP3	ArfGAP with coiled-coil, ankyrin repeat and PH domains 3	uc001ady.2;uc001aea.2;uc001aeb.2;uc001aec.1;uc001adm.4;uc001ado.3;uc001adp.3;uc001adq.3;uc001adr.3;uc001aed.3;uc010nyi.2;uc009vjx.3;uc002quu.3;uc009vka.3;uc001aer.4;uc009vjy.1;uc001aee.2;uc001aef.2;uc001aeg.2;uc001aeh.2;uc001aei.2;uc001aek.2;uc009vjz.2;uc010nyj.2;uc001ael.3;uc001aen.2;uc001adt.1;uc001adu.1;uc001adv.2;uc001adw.2;uc001adx.2;uc001aeo.3;uc010nyk.2	116983;116983;116983;116983;118424;118424;118424;118424;118424;126789;126789;126789;1855;1855;1855;54973;54973;54973;54973;54973;54973;54973;54973;54973;54973;54973;6339;6339;6339;6339;6339;80772;83756	-1006;0;0;0;0;0;0;0;0;-8162;-8162;-8634;39725;39725;0;16998;0;0;0;0;0;0;0;0;0;0;0;0;0;0;0;-24311;-30894
65	chr1	1237245	1237778	534	*	Promoter (2-3kb)	1	1227764	1234335	6572	2	116983	uc001ady.2	-2910	ENSG00000131584	ACAP3	ArfGAP with coiled-coil, ankyrin repeat and PH domains 3	uc001ady.2;uc001aea.2;uc001aeb.2;uc001aec.1;uc001adm.4;uc001ado.3;uc001adp.3;uc001adq.3;uc001adr.3;uc001aed.3;uc010nyi.2;uc009vjx.3;uc002quu.3;uc009vka.3;uc001aer.4;uc009vjy.1;uc001aee.2;uc001aef.2;uc001aeg.2;uc001aeh.2;uc001aei.2;uc001aek.2;uc009vjz.2;uc010nyj.2;uc001ael.3;uc001aen.2;uc001adt.1;uc001adu.1;uc001adv.2;uc001adw.2;uc001adx.2;uc001aeo.3;uc010nyk.2	116983;116983;116983;116983;118424;118424;118424;118424;118424;126789;126789;126789;1855;1855;1855;54973;54973;54973;54973;54973;54973;54973;54973;54973;54973;54973;6339;6339;6339;6339;6339;80772;83756	-2910;0;0;0;0;0;0;0;0;-6216;-6216;-6688;37779;37779;0;15052;0;0;0;0;0;0;0;0;0;0;0;0;0;0;0;-22365;-28948
66	chr1	1241469	1241820	352	*	Promoter (<=1kb)	1	1227764	1241309	13546	2	116983	uc001aea.2	-160	ENSG00000131584	ACAP3	ArfGAP with coiled-coil, ankyrin repeat and PH domains 3	uc001ady.2;uc001aea.2;uc001aeb.2;uc001aec.1;uc001adm.4;uc001ado.3;uc001adp.3;uc001adq.3;uc001adr.3;uc001aed.3;uc010nyi.2;uc009vjx.3;uc002quu.3;uc009vka.3;uc001aer.4;uc001aew.3;uc001aex.4;uc001aey.4;uc001aez.3;uc001afa.3;uc009vjy.1;uc001aee.2;uc001aef.2;uc001aeg.2;uc001aeh.2;uc001aei.2;uc001aek.2;uc009vjz.2;uc010nyj.2;uc001ael.3;uc001aen.2;uc001adt.1;uc001adu.1;uc001adv.2;uc001adw.2;uc001adx.2;uc0…	116983;116983;116983;116983;118424;118424;118424;118424;118424;126789;126789;126789;1855;1855;1855;54587;54587;54587;54587;54587;54973;54973;54973;54973;54973;54973;54973;54973;54973;54973;54973;6339;6339;6339;6339;6339;80772;83756	-7134;0;0;0;0;0;0;0;0;-2174;-2174;-2646;33737;33737;0;52095;52095;52095;52095;55337;11010;0;0;0;0;0;0;0;0;0;0;0;0;0;0;0;-18323;-24906
67	chr1	1243317	1243816	500	*	Promoter (<=1kb)	1	1227764	1243269	15506	2	116983	uc001aeb.2	-48	ENSG00000131584	ACAP3	ArfGAP with coiled-coil, ankyrin repeat and PH domains 3	uc001ady.2;uc001aea.2;uc001aeb.2;uc001aec.1;uc001adm.4;uc001ado.3;uc001adp.3;uc001adq.3;uc001adr.3;uc001aed.3;uc010nyi.2;uc009vjx.3;uc002quu.3;uc009vka.3;uc001aer.4;uc001aew.3;uc001aex.4;uc001aey.4;uc001aez.3;uc001afa.3;uc009vjy.1;uc001aee.2;uc001aef.2;uc001aeg.2;uc001aeh.2;uc001aei.2;uc001aek.2;uc009vjz.2;uc010nyj.2;uc001ael.3;uc001aen.2;uc001adt.1;uc001adu.1;uc001adv.2;uc001adw.2;uc001adx.2;uc0…	116983;116983;116983;116983;118424;118424;118424;118424;118424;126789;126789;126789;1855;1855;1855;54587;54587;54587;54587;54587;54973;54973;54973;54973;54973;54973;54973;54973;54973;54973;54973;6339;6339;6339;6339;6339;80772;83756	-8982;0;0;0;0;0;0;0;0;-178;-178;-650;31741;31741;0;50099;50099;50099;50099;53341;9014;0;0;0;0;0;0;0;0;0;0;0;0;0;0;0;-16327;-22910
68	chr1	1259520	1259939	420	*	Promoter (<=1kb)	1	1246965	1260067	13103	2	54973	uc001aee.2	128	ENSG00000127054	INTS11	integrator complex subunit 11	uc001ady.2;uc001aea.2;uc001aeb.2;uc001aec.1;uc001aed.3;uc010nyi.2;uc009vjx.3;uc002quu.3;uc009vka.3;uc001aer.4;uc001aew.3;uc001aex.4;uc001aey.4;uc001aez.3;uc001afa.3;uc009vjy.1;uc001aee.2;uc001aef.2;uc001aeg.2;uc001aeh.2;uc001aei.2;uc001aek.2;uc009vjz.2;uc010nyj.2;uc001ael.3;uc001aen.2;uc001afb.1;uc009vkb.1;uc001afd.2;uc001afc.2;uc001adt.1;uc001adu.1;uc001adv.2;uc001adw.2;uc001adx.2;uc001aeo.3;uc0…	116983;116983;116983;116983;126789;126789;126789;1855;1855;1855;54587;54587;54587;54587;54587;54973;54973;54973;54973;54973;54973;54973;54973;54973;54973;54973;54998;54998;54998;54998;6339;6339;6339;6339;6339;80772;83756	-25185;0;0;0;15526;15526;15054;15618;15618;0;33976;33976;33976;33976;37218;-6690;0;0;0;0;0;0;0;0;0;0;50307;0;0;0;0;0;0;0;0;-204;-6787
69	chr1	1279905	1280379	475	*	Intron (uc001aer.4/1855, intron 1 of 14)	1	1270658	1284492	13835	2	1855	uc001aer.4	4113	ENSG00000107404	DVL1	dishevelled segment polarity protein 1	uc001ady.2;uc001aea.2;uc001aeb.2;uc001aec.1;uc001aed.3;uc010nyi.2;uc009vjx.3;uc002quu.3;uc009vka.3;uc001aer.4;uc001aew.3;uc001aex.4;uc001aey.4;uc001aez.3;uc001afa.3;uc009vjy.1;uc001aee.2;uc001aef.2;uc001aeg.2;uc001aeh.2;uc001aei.2;uc001aek.2;uc009vjz.2;uc010nyj.2;uc001ael.3;uc001aen.2;uc001afb.1;uc009vkb.1;uc001afd.2;uc001afc.2;uc001aeo.3;uc010nym.1;uc001aff.1;uc001afg.1;uc001afi.2;uc001afj.2;uc0…	116983;116983;116983;116983;126789;126789;126789;1855;1855;1855;54587;54587;54587;54587;54587;54973;54973;54973;54973;54973;54973;54973;54973;54973;54973;54973;54998;54998;54998;54998;80772;81669;81669;81669;81669;81669;81669;83756	-45570;0;0;0;35911;35911;35439;-4348;-4348;0;13536;13536;13536;13536;16778;-27075;0;0;0;0;0;0;0;0;0;0;29867;0;0;0;19762;46650;47804;53343;0;0;0;13179
70	chr1	1284677	1285672	996	*	Promoter (<=1kb)	1	1270658	1284492	13835	2	1855	uc001aer.4	-185	ENSG00000107404	DVL1	dishevelled segment polarity protein 1	uc001aea.2;uc001aeb.2;uc001aec.1;uc001aed.3;uc010nyi.2;uc009vjx.3;uc001afm.3;uc009vkd.3;uc002quu.3;uc009vka.3;uc001aer.4;uc001aew.3;uc001aex.4;uc001aey.4;uc001aez.3;uc001afa.3;uc009vjy.1;uc001aee.2;uc001aef.2;uc001aeg.2;uc001aeh.2;uc001aei.2;uc001aek.2;uc009vjz.2;uc010nyj.2;uc001ael.3;uc001aen.2;uc001afb.1;uc009vkb.1;uc001afd.2;uc001afc.2;uc001aeo.3;uc010nym.1;uc001aff.1;uc001afg.1;uc001afi.2;uc0…	116983;116983;116983;126789;126789;126789;148413;148413;1855;1855;1855;54587;54587;54587;54587;54587;54973;54973;54973;54973;54973;54973;54973;54973;54973;54973;54973;54998;54998;54998;54998;80772;81669;81669;81669;81669;81669;81669;83756	0;0;0;40683;40683;40211;0;0;-9120;-9120;0;8243;8243;8243;8243;11485;-31847;0;0;0;0;0;0;0;0;0;0;24574;0;0;0;24534;41357;42511;48050;0;0;0;17951
71	chr1	1307239	1307968	730	*	Promoter (2-3kb)	1	1309110	1310246	1137	2	54998	uc001afb.1	2278	ENSG00000175756	AURKAIP1	aurora kinase A interacting protein 1	uc001afm.3;uc009vkd.3;uc002quu.3;uc009vka.3;uc001aer.4;uc001afp.3;uc001afq.3;uc010nyo.2;uc001aew.3;uc001aex.4;uc001aey.4;uc001aez.3;uc001afa.3;uc001aee.2;uc001aef.2;uc001aeg.2;uc001aeh.2;uc001aei.2;uc001aek.2;uc009vjz.2;uc010nyj.2;uc001ael.3;uc001aen.2;uc001afb.1;uc009vkb.1;uc001afd.2;uc001afc.2;uc001afo.4;uc010nyn.1;uc001aeo.3;uc010nym.1;uc001aff.1;uc001afg.1;uc001afi.2;uc001afj.2;uc021oep.1;uc0…	148413;148413;1855;1855;1855;441869;441869;441869;54587;54587;54587;54587;54587;54973;54973;54973;54973;54973;54973;54973;54973;54973;54973;54998;54998;54998;54998;55052;55052;80772;81669;81669;81669;81669;81669;81669;83756	0;0;-31682;-31682;0;48856;48856;48856;-13324;-13324;-13324;-13324;-10082;0;0;0;0;0;0;0;0;0;0;2278;0;0;0;0;34725;47096;19061;20215;25754;0;0;0;40513
72	chr1	1310525	1310774	250	*	Promoter (<=1kb)	1	1309110	1310562	1453	2	54998	uc009vkb.1	0	ENSG00000175756	AURKAIP1	aurora kinase A interacting protein 1	uc001afm.3;uc009vkd.3;uc002quu.3;uc009vka.3;uc001aer.4;uc001afp.3;uc001afq.3;uc010nyo.2;uc001aew.3;uc001aex.4;uc001aey.4;uc001aez.3;uc001afa.3;uc001afb.1;uc009vkb.1;uc001afd.2;uc001afc.2;uc001afo.4;uc010nyn.1;uc001aeo.3;uc010nym.1;uc001aff.1;uc001afg.1;uc001afi.2;uc001afj.2;uc021oep.1;uc010nyk.2	148413;148413;1855;1855;1855;441869;441869;441869;54587;54587;54587;54587;54587;54998;54998;54998;54998;55052;55052;80772;81669;81669;81669;81669;81669;81669;83756	0;0;-34968;-34968;0;46050;46050;46050;-16610;-16610;-16610;-16610;-13368;-279;0;0;0;0;31919;50382;16255;17409;22948;0;0;0;43799
73	chr1	1334700	1335246	547	*	Promoter (<=1kb)	1	1334910	1337426	2517	1	148413	uc001afm.3	0	ENSG00000224870	MRPL20-AS1	MRPL20 antisense RNA 1	uc001afm.3;uc009vkd.3;uc001aft.2;uc001afp.3;uc001afq.3;uc010nyo.2;uc001aew.3;uc001aex.4;uc001aey.4;uc001aez.3;uc001afa.3;uc001afb.1;uc009vkb.1;uc001afd.2;uc001afc.2;uc001afo.4;uc010nyn.1;uc010nyp.2;uc001afr.3;uc001afs.3;uc010nym.1;uc001aff.1;uc001afg.1;uc001afi.2;uc001afj.2;uc021oep.1	148413;148413;219293;441869;441869;441869;54587;54587;54587;54587;54587;54998;54998;54998;54998;55052;55052;643965;64856;64856;81669;81669;81669;81669;81669;81669	0;0;0;21578;21578;21578;-40785;-40785;-40785;-40785;-37543;-24454;0;0;0;0;7447;-26262;0;0;-7671;-6517;-978;0;0;0
74	chr1	1337336	1337899	564	*	Promoter (2-3kb)	1	1334912	1337426	2515	1	148413	uc009vkd.3	2424	ENSG00000224870	MRPL20-AS1	MRPL20 antisense RNA 1	uc001afm.3;uc009vkd.3;uc001aft.2;uc001afp.3;uc001afq.3;uc010nyo.2;uc001aew.3;uc001aex.4;uc001aey.4;uc001aez.3;uc001afa.3;uc001afb.1;uc009vkb.1;uc001afd.2;uc001afc.2;uc001afo.4;uc010nyn.1;uc010nyp.2;uc001afr.3;uc001afs.3;uc010nym.1;uc001aff.1;uc001afg.1;uc001afi.2;uc001afj.2;uc021oep.1	148413;148413;219293;441869;441869;441869;54587;54587;54587;54587;54587;54998;54998;54998;54998;55052;55052;643965;64856;64856;81669;81669;81669;81669;81669;81669	0;0;0;18925;18925;18925;-43421;-43421;-43421;-43421;-40179;-27090;0;0;0;0;4794;-23609;0;0;-10307;-9153;-3614;0;0;0
75	chr1	1342826	1343445	620	*	Promoter (<=1kb)	1	1340413	1342693	2281	2	55052	uc010nyn.1	-133	ENSG00000242485	MRPL20	mitochondrial ribosomal protein L20	uc001afm.3;uc009vkd.3;uc001aft.2;uc001afp.3;uc001afq.3;uc010nyo.2;uc001aew.3;uc001aex.4;uc001aey.4;uc001aez.3;uc001afa.3;uc001afb.1;uc009vkb.1;uc001afd.2;uc001afc.2;uc001afo.4;uc010nyn.1;uc010nyp.2;uc001afr.3;uc001afs.3;uc010nym.1;uc001aff.1;uc001afg.1;uc001afi.2;uc001afj.2;uc021oep.1	148413;148413;219293;441869;441869;441869;54587;54587;54587;54587;54587;54998;54998;54998;54998;55052;55052;643965;64856;64856;81669;81669;81669;81669;81669;81669	0;0;0;13379;13379;13379;-48911;-48911;-48911;-48911;-45669;-32580;0;0;0;0;-133;-18063;0;0;-15797;-14643;-9104;0;0;0
76	chr1	1365746	1365998	253	*	Distal Intergenic	1	1361508	1363167	1660	1	643965	uc010nyp.2	4238	ENSG00000205116	TMEM88B	transmembrane protein 88B	uc001afm.3;uc009vkd.3;uc001aft.2;uc001afp.3;uc001afq.3;uc010nyo.2;uc001afo.4;uc010nyn.1;uc010nyp.2;uc001afr.3;uc001afs.3;uc010nym.1;uc001aff.1;uc001afg.1;uc001afi.2;uc001afj.2;uc021oep.1;uc001afv.3;uc001afw.2;uc001afx.3	148413;148413;219293;441869;441869;441869;55052;55052;643965;64856;64856;81669;81669;81669;81669;81669;81669;83858;83858;83858	0;0;0;-8922;-8922;-8922;0;-23053;4238;0;0;-38717;-37563;-32024;0;0;0;0;-47408;-47408
77	chr1	1376163	1376840	678	*	3' UTR	1	1370903	1378262	7360	1	64856	uc001afs.3	5260	ENSG00000179403	VWA1	von Willebrand factor A domain containing 1	uc001afm.3;uc009vkd.3;uc001aft.2;uc001afp.3;uc001afq.3;uc010nyo.2;uc001afo.4;uc010nyn.1;uc010nyp.2;uc001afr.3;uc001afs.3;uc010nym.1;uc001aff.1;uc001afg.1;uc001afi.2;uc001afj.2;uc021oep.1;uc001afv.3;uc001afw.2;uc001afx.3;uc021oeq.1	148413;148413;219293;441869;441869;441869;55052;55052;643965;64856;64856;81669;81669;81669;81669;81669;81669;83858;83858;83858;83858	0;0;0;-19339;-19339;-19339;0;-33470;14655;0;0;-49134;-47980;-42441;0;0;0;0;-36566;-36566;0
78	chr1	1391244	1391546	303	*	Exon (uc001aft.2/219293, exon 6 of 12)	1	1385069	1405538	20470	1	219293	uc001aft.2	6175	ENSG00000215915	ATAD3C	ATPase family AAA domain containing 3C	uc001aft.2;uc001afp.3;uc001afq.3;uc010nyo.2;uc001afo.4;uc010nyn.1;uc010nyp.2;uc001afr.3;uc001afs.3;uc001afv.3;uc001afw.2;uc001afx.3;uc021oeq.1	219293;441869;441869;441869;55052;55052;643965;64856;64856;83858;83858;83858;83858	0;-34420;-34420;-34420;0;-48551;29736;0;0;0;-21860;-21860;0
79	chr1	1408694	1409157	464	*	Promoter (1-2kb)	1	1407164	1431582	24419	1	83858	uc001afv.3	1530	ENSG00000160072	ATAD3B	ATPase family AAA domain containing 3B	uc001aft.2;uc001afz.2;uc001aga.2;uc001agb.2;uc010nyp.2;uc001afr.3;uc001afs.3;uc001afv.3;uc001afw.2;uc001afx.3;uc021oeq.1	219293;55210;55210;55210;643965;64856;64856;83858;83858;83858;83858	0;0;0;0;47186;0;0;0;-4249;-4249;0
80	chr1	1440166	1441272	1107	*	Intron (uc021oeq.1/83858, intron 7 of 7)	1	1447523	1470067	22545	1	55210	uc001afz.2	-6251	ENSG00000197785	ATAD3A	ATPase family AAA domain containing 3A	uc001aft.2;uc001agd.3;uc009vkg.1;uc009vkf.3;uc001afz.2;uc001aga.2;uc001agb.2;uc001afv.3;uc001afw.2;uc001afx.3;uc021oeq.1	219293;29101;29101;339453;55210;55210;55210;83858;83858;83858;83858	0;0;0;34468;0;0;0;0;26760;26760;0
81	chr1	1446927	1447317	391	*	Promoter (<=1kb)	1	1447523	1470067	22545	1	55210	uc001afz.2	-206	ENSG00000197785	ATAD3A	ATPase family AAA domain containing 3A	uc001aft.2;uc001agd.3;uc009vkg.1;uc009vkf.3;uc001afz.2;uc001aga.2;uc001agb.2;uc001afv.3;uc001afw.2;uc001afx.3;uc021oeq.1	219293;29101;29101;339453;55210;55210;55210;83858;83858;83858;83858	0;0;0;28423;0;0;0;0;33521;33521;0
82	chr1	1447963	1448224	262	*	Promoter (<=1kb)	1	1447910	1470067	22158	1	55210	uc001agb.2	53	ENSG00000197785	ATAD3A	ATPase family AAA domain containing 3A	uc001aft.2;uc001agd.3;uc009vkg.1;uc001age.1;uc009vkf.3;uc001afz.2;uc001aga.2;uc001agb.2;uc001afv.3;uc001afw.2;uc001afx.3;uc021oeq.1	219293;29101;29101;29101;339453;55210;55210;55210;83858;83858;83858;83858	0;0;0;0;27516;0;0;0;0;34557;34557;0
83	chr1	1459301	1459688	388	*	Exon (uc001afz.2/55210, exon 10 of 16)	1	1447910	1470067	22158	1	55210	uc001agb.2	11391	ENSG00000197785	ATAD3A	ATPase family AAA domain containing 3A	uc001agd.3;uc009vkg.1;uc001age.1;uc009vkf.3;uc001afz.2;uc001aga.2;uc001agb.2;uc001afv.3;uc001afw.2;uc001afx.3;uc021oeq.1	29101;29101;29101;339453;55210;55210;55210;83858;83858;83858;83858	0;0;0;16052;0;0;0;0;45895;45895;0
84	chr1	1486351	1486935	585	*	Intron (uc001agd.3/29101, intron 2 of 4)	1	1470158	1475740	5583	2	339453	uc009vkf.3	-10611	ENSG00000205090	TMEM240	transmembrane protein 240	uc001agd.3;uc009vkg.1;uc001age.1;uc009vkf.3;uc001afz.2;uc001aga.2;uc001agb.2;uc021oes.1;uc021oeq.1	29101;29101;29101;339453;55210;55210;55210;643988;83858	0;0;0;-10611;0;0;0;0;0
85	chr1	1509192	1509791	600	*	Promoter (<=1kb)	1	1477053	1510262	33210	2	29101	uc001agd.3	471	ENSG00000160075	SSU72	SSU72 homolog, RNA polymerase II CTD phosphatase	uc021oet.1;uc001agg.3;uc001agh.3;uc001agi.3;uc001agj.3;uc001agk.3;uc001agl.2;uc001agm.3;uc010nyq.2;uc009vkh.3;uc001agd.3;uc009vkg.1;uc001age.1;uc009vkf.3;uc001afz.2;uc001aga.2;uc001agb.2;uc021oes.1	142678;142678;142678;142678;142678;142678;142678;142678;142678;142678;29101;29101;29101;339453;55210;55210;55210;643988	0;0;0;0;0;0;0;0;0;0;0;0;0;-33452;0;0;0;0
86	chr1	1532963	1533425	463	*	Promoter (2-3kb)	1	1533388	1535476	2089	2	643988	uc021oes.1	2051	ENSG00000228594	FNDC10	fibronectin type III domain containing 10	uc021oet.1;uc001agg.3;uc001agh.3;uc001agi.3;uc001agj.3;uc001agk.3;uc001agl.2;uc001agm.3;uc010nyq.2;uc009vkh.3;uc001agn.3;uc001ago.3;uc001agd.3;uc009vkg.1;uc001age.1;uc021oes.1;uc001agp.3;uc001agq.3;uc001agr.3;uc009vki.3;uc009vkj.2;uc001ags.1;uc001agt.1;uc001agv.1;uc001agw.1;uc001agx.1;uc001agy.1;uc001agz.1;uc001aha.1;uc010nyr.1	142678;142678;142678;142678;142678;142678;142678;142678;142678;142678;142678;142678;29101;29101;29101;643988;8510;8510;8510;8510;984;984;984;984;984;984;984;984;984;984	0;0;0;0;0;0;0;0;0;0;0;0;0;0;0;0;-34135;-34135;-34737;-35142;43312;0;0;0;0;0;0;0;0;0
87	chr1	1534742	1535098	357	*	Promoter (<=1kb)	1	1533388	1535476	2089	2	643988	uc021oes.1	378	ENSG00000228594	FNDC10	fibronectin type III domain containing 10	uc021oet.1;uc001agg.3;uc001agh.3;uc001agi.3;uc001agj.3;uc001agk.3;uc001agl.2;uc001agm.3;uc010nyq.2;uc009vkh.3;uc001agn.3;uc001ago.3;uc001agd.3;uc009vkg.1;uc001age.1;uc021oes.1;uc001agp.3;uc001agq.3;uc001agr.3;uc009vki.3;uc009vkj.2;uc001ags.1;uc001agt.1;uc001agv.1;uc001agw.1;uc001agx.1;uc001agy.1;uc001agz.1;uc001aha.1;uc010nyr.1	142678;142678;142678;142678;142678;142678;142678;142678;142678;142678;142678;142678;29101;29101;29101;643988;8510;8510;8510;8510;984;984;984;984;984;984;984;984;984;984	0;0;0;0;0;0;0;0;0;0;0;0;0;0;0;0;-32462;-32462;-33064;-33469;41639;0;0;0;0;0;0;0;0;0
88	chr1	1551293	1551616	324	*	Promoter (<=1kb)	1	1551245	1565990	14746	1	142678	uc001agm.3	48	ENSG00000197530	MIB2	MIB E3 ubiquitin protein ligase 2	uc021oet.1;uc001agg.3;uc001agh.3;uc001agi.3;uc001agj.3;uc001agk.3;uc001agl.2;uc001agm.3;uc010nyq.2;uc009vkh.3;uc001agn.3;uc001ago.3;uc001agd.3;uc009vkg.1;uc001age.1;uc021oes.1;uc009vkl.2;uc001ahe.4;uc001ahf.4;uc001ahg.4;uc001ahh.4;uc021oeu.1;uc001agp.3;uc001agq.3;uc001agr.3;uc009vki.3;uc009vkj.2;uc001ags.1;uc001agt.1;uc001agv.1;uc001agw.1;uc001agx.1;uc001agy.1;uc001agz.1;uc001aha.1;uc010nyr.1	142678;142678;142678;142678;142678;142678;142678;142678;142678;142678;142678;142678;29101;29101;29101;643988;728661;728661;728661;728661;728661;728661;8510;8510;8510;8510;984;984;984;984;984;984;984;984;984;984	0;0;0;0;0;0;0;0;0;0;0;0;0;0;0;0;0;0;0;0;0;56669;-15944;-15944;-16546;-16951;25121;0;0;0;0;0;0;0;0;0
89	chr1	1555402	1555922	521	*	Intron (uc001agg.3/142678, intron 2 of 19)	1	1559154	1565990	6837	1	142678	uc009vkh.3	-3232	ENSG00000197530	MIB2	MIB E3 ubiquitin protein ligase 2	uc021oet.1;uc001agg.3;uc001agh.3;uc001agi.3;uc001agj.3;uc001agk.3;uc001agl.2;uc001agm.3;uc010nyq.2;uc009vkh.3;uc001agn.3;uc001ago.3;uc001agd.3;uc009vkg.1;uc001age.1;uc021oes.1;uc009vkl.2;uc001ahe.4;uc001ahf.4;uc001ahg.4;uc001ahh.4;uc021oeu.1;uc009vkn.2;uc001agp.3;uc001agq.3;uc001agr.3;uc009vki.3;uc009vkj.2;uc001ags.1;uc001agt.1;uc001agv.1;uc001agw.1;uc001agx.1;uc001agy.1;uc001agz.1;uc001aha.1;uc0…	142678;142678;142678;142678;142678;142678;142678;142678;142678;142678;142678;142678;29101;29101;29101;643988;728661;728661;728661;728661;728661;728661;728661;8510;8510;8510;8510;984;984;984;984;984;984;984;984;984;984	0;0;0;0;0;0;0;0;0;0;0;0;0;0;0;0;0;0;0;0;0;52363;0;-11638;-11638;-12240;-12645;20815;0;0;0;0;0;0;0;0;0
90	chr1	1565547	1566039	493	*	Promoter (1-2kb)	1	1564486	1565990	1505	1	142678	uc001ago.3	1061	ENSG00000197530	MIB2	MIB E3 ubiquitin protein ligase 2	uc021oet.1;uc001agg.3;uc001agh.3;uc001agi.3;uc001agj.3;uc001agk.3;uc001agl.2;uc001agm.3;uc010nyq.2;uc009vkh.3;uc001agn.3;uc001ago.3;uc021oes.1;uc009vkl.2;uc001ahe.4;uc001ahf.4;uc001ahg.4;uc001ahh.4;uc021oeu.1;uc009vkn.2;uc001agp.3;uc001agq.3;uc001agr.3;uc009vki.3;uc009vkj.2;uc001ags.1;uc001agt.1;uc001agv.1;uc001agw.1;uc001agx.1;uc001agy.1;uc001agz.1;uc001aha.1;uc010nyr.1	142678;142678;142678;142678;142678;142678;142678;142678;142678;142678;142678;142678;643988;728661;728661;728661;728661;728661;728661;728661;8510;8510;8510;8510;984;984;984;984;984;984;984;984;984;984	0;0;0;0;0;0;0;0;0;0;0;0;0;0;0;0;0;0;42246;0;-1521;-1521;-2123;-2528;10698;0;0;0;0;0;0;0;0;0
91	chr1	1580034	1580776	743	*	Promoter (<=1kb)	1	1577747	1580625	2879	2	984	uc010nyr.1	0	ENSG00000248333	CDK11B	cyclin dependent kinase 11B	uc021oet.1;uc001agg.3;uc001agh.3;uc001agi.3;uc001agj.3;uc001agk.3;uc001agl.2;uc001agm.3;uc010nyq.2;uc009vkh.3;uc001agn.3;uc001ago.3;uc021oes.1;uc009vkl.2;uc001ahe.4;uc001ahf.4;uc001ahg.4;uc001ahh.4;uc021oeu.1;uc009vkn.2;uc001agp.3;uc001agq.3;uc001agr.3;uc009vki.3;uc009vkj.2;uc001ags.1;uc001agt.1;uc001agv.1;uc001agw.1;uc001agx.1;uc001agy.1;uc001agz.1;uc001aha.1;uc010nyr.1	142678;142678;142678;142678;142678;142678;142678;142678;142678;142678;142678;142678;643988;728661;728661;728661;728661;728661;728661;728661;8510;8510;8510;8510;984;984;984;984;984;984;984;984;984;984	0;0;0;0;0;0;0;0;0;0;0;0;0;0;0;0;0;0;27509;0;12474;12474;11872;11467;-3297;0;0;0;0;0;0;0;0;0
92	chr1	1590584	1591207	624	*	3' UTR	1	1577747	1580625	2879	2	984	uc010nyr.1	-9959	ENSG00000248333	CDK11B	cyclin dependent kinase 11B	uc021oet.1;uc001agg.3;uc001agh.3;uc001agi.3;uc001agj.3;uc001agk.3;uc001agl.2;uc001agm.3;uc010nyq.2;uc009vkh.3;uc001agn.3;uc001ago.3;uc001ahj.4;uc009vkp.3;uc009vkq.3;uc009vkr.3;uc009vks.3;uc010nys.2;uc010nyt.1;uc010nyu.1;uc009vkt.1;uc009vku.1;uc009vkv.1;uc001aht.1;uc009vkl.2;uc001ahe.4;uc001ahf.4;uc001ahg.4;uc001ahh.4;uc021oeu.1;uc009vkn.2;uc001agp.3;uc001agq.3;uc001agr.3;uc009vki.3;uc001ahi.1;uc0…	142678;142678;142678;142678;142678;142678;142678;142678;142678;142678;142678;142678;728642;728642;728642;728642;728642;728642;728642;728642;728642;728642;728642;728642;728661;728661;728661;728661;728661;728661;728661;8510;8510;8510;8510;8511;8511;984;984;984;984;984;984;984;984;984;984	0;0;0;0;0;0;0;0;0;0;0;0;48477;49184;49184;0;0;0;0;0;0;0;0;0;0;0;0;0;0;17078;0;23024;23024;22422;22017;-40171;-40579;-13847;0;0;0;0;0;0;0;0;0
93	chr1	1597028	1597709	682	*	3' UTR	1	1592939	1601578	8640	2	728661	uc001ahe.4	3869	ENSG00000189339	SLC35E2B	solute carrier family 35 member E2B	uc021oet.1;uc001agg.3;uc001agh.3;uc001agi.3;uc001agj.3;uc001agk.3;uc001agl.2;uc001agm.3;uc010nyq.2;uc009vkh.3;uc001agn.3;uc001ago.3;uc001ahj.4;uc009vkp.3;uc009vkq.3;uc009vkr.3;uc009vks.3;uc010nys.2;uc010nyt.1;uc010nyu.1;uc009vkt.1;uc009vku.1;uc009vkv.1;uc001aht.1;uc009vkl.2;uc001ahe.4;uc001ahf.4;uc001ahg.4;uc001ahh.4;uc021oeu.1;uc009vkn.2;uc001agp.3;uc001agq.3;uc001agr.3;uc009vki.3;uc001ahi.1;uc0…	142678;142678;142678;142678;142678;142678;142678;142678;142678;142678;142678;142678;728642;728642;728642;728642;728642;728642;728642;728642;728642;728642;728642;728642;728661;728661;728661;728661;728661;728661;728661;8510;8510;8510;8510;8511;8511;984;984;984;984;984;984;984;984;984;984	0;0;0;0;0;0;0;0;0;0;0;0;41975;42682;42682;0;0;0;0;0;0;0;0;0;0;0;0;0;0;10576;0;29468;29468;28866;28461;-33669;-34077;-20291;0;0;0;0;0;0;0;0;0
[truncated: 58,515 more rows]

## Sheet: H2_IAA_CTCF_reproducible
Supplementary Table S6. CTCF ChIP-seq reproducible peaks of miniAID-HUDEP-2 cell witht IAA treatment.
[truncated: 28,225 more rows]

[truncated: 8 more sheets: H2_CTCF_control, H2_CTCF_Up, H2_CTCF_Reduce, HEL_DMSO_CTCF_reproducible, HEL_IAA_CTCF_reproducible, HEL_CTCF_control, HEL_CTCF_Up, HEL_CTCF_Reduce]
