# Supplementary material for: CTCF is selectively required for maintaining chromatin accessibility and gene expression in human erythropoiesis
Source: Genome Biol. 2025 Feb 28;26:44. doi: 10.1186/s13059-025-03510-z (PMC11869676; doi:10.1186/s13059-025-03510-z)
Supplement: Supplementary file 8 — Additional file 8: Table S7. RNA transcriptome analysis of CTCF-AID HEL cells with IAA treatment vs. without IAA treatment grown in culture under no hemin and hemin treated conditions for 24 hours. [file 13059_2025_3510_MOESM8_ESM.xlsx]

## Sheet: DEGs_Immature-IAA VS DMSO_down
Supplementary Table S7. RNA transcriptome analysis of CTCF mini-AID HEL cells with IAA treatment versus. without IAA treatment grown in culture under immature conditions for 24 hours.
gene_name	gene_id	log2FC	t.Statistic	P.Value	FDR	HEL_IAA_repeat1	HEL_IAA_repeat2	HEL_IAA_repeat3	HEL_DMSO_repeat1	HEL_DMSO_repeat2	HEL_DMSO_repeat3	regulated
AAAS	ENSG00000094914.8	-2.14	-14.0359	5.69598e-09	1.29175e-05	15.47	16.88	13.97	62.76	76.09	65.9	down
DHX30	ENSG00000132153.10	-1.64	-13.7328	7.35117e-09	1.42896e-05	22.08	23.46	20.43	65.79	71.9	65.88	down
DEF8	ENSG00000140995.12	-3.27	-13.3353	1.03502e-08	1.56484e-05	2.24	5.59	5.37	30.49	55.32	43.06	down
MRPS2	ENSG00000122140.6	-2.27	-12.4764	2.23766e-08	3.04479e-05	17.03	20.66	17.75	84.36	113.75	79.96	down
TEX261	ENSG00000144043.7	-1.42	-11.9484	3.67858e-08	3.68704e-05	23.14	17.88	20.42	58.53	58.78	54	down
GOT2	ENSG00000125166.8	-1.66	-11.9164	3.79353e-08	3.68704e-05	17.49	19.54	21.11	55.96	66.9	60.47	down
NDUFAF3	ENSG00000178057.10	-1.83	-12.1494	3.03766e-08	3.68704e-05	11.89	10.8	10.82	46.92	52.02	50.53	down
ZBTB39	ENSG00000166860.2	-1.94	-11.9561	3.65161e-08	3.68704e-05	2.79	1.81	2.04	9.07	7.72	8.18	down
MRPL23	ENSG00000214026.6	-1.95	-11.3276	6.76305e-08	4.68118e-05	26.99	28.7	29.19	105.25	134.48	111.98	down
PPA2	ENSG00000138777.15	-2.43	-11.3574	6.56414e-08	4.68118e-05	8.26	5.56	5.46	26.63	32.83	25.86	down
NSMCE4A	ENSG00000107672.10	-2.8	-10.8477	1.10416e-07	6.5323e-05	4.13	6.73	8.3	37.52	37.02	30.57	down
SLC35B2	ENSG00000157593.12	-2.05	-10.7331	1.24464e-07	6.77431e-05	9.62	11.93	8.23	32.58	48.77	37.52	down
ANKRD46	ENSG00000186106.7	-1.76	-10.67	1.33007e-07	6.9609e-05	4.39	4.82	3.9	14.59	16.21	14.62	down
MOB3B	ENSG00000120162.9	-2.29	-10.3157	1.94223e-07	9.43853e-05	0.55	0.81	0.68	3.65	2.75	3.54	down
RSAD1	ENSG00000136444.5	-1.25	-9.90033	3.06926e-07	0.00012396	22.4	20.08	18.79	42.47	48.08	48.38	down
LRBA	ENSG00000198589.6	-1.64	-9.87023	3.17462e-07	0.00012396	3.8	3.34	2.68	13.38	11.03	14.04	down
HDDC3	ENSG00000184508.6	-1.94	-9.84128	3.2796e-07	0.00012396	12.47	16.65	20.72	59.12	70.66	64.26	down
EXT2	ENSG00000151348.9	-1.56	-9.63763	4.13193e-07	0.000133865	4.34	5.33	6.05	18.46	13.86	16.24	down
FAM171A2	ENSG00000161682.10	-2.11	-9.73605	3.69367e-07	0.000133865	1.15	1.19	0.97	5.61	4.94	7.11	down
PARD3B	ENSG00000116117.13	-2.71	-9.71582	3.77954e-07	0.000133865	2.66	1.56	0.51	2.81	3.14	2.91	down
OCRL	ENSG00000122126.11	-3.52	-9.63805	4.12997e-07	0.000133865	0.23	0.11	0.28	2.04	1.9	1.88	down
PLEKHG4	ENSG00000196155.8	-1.25	-9.5016	4.8317e-07	0.000148622	12.88	17.7	12.48	26.34	22.34	24.77	down
GPR160	ENSG00000173890.12	-1.69	-9.22506	6.6772e-07	0.000185422	4.12	6.17	4.07	15.34	11.33	14.26	down
TBC1D5	ENSG00000131374.10	-2.17	-9.22844	6.65057e-07	0.000185422	1.19	2.39	0.71	6.85	4.17	4.76	down
DPP8	ENSG00000074603.14	-1.45	-9.05703	8.15724e-07	0.000196152	6	5.03	5.43	17.31	11.04	11.25	down
SAAL1	ENSG00000166788.5	-1.66	-9.09397	7.80416e-07	0.000196152	5.65	6.95	5.51	23.66	19.72	22.41	down
FXN	ENSG00000165060.7	-1.89	-9.12673	7.50463e-07	0.000196152	11.56	9.23	7.73	31.28	42.88	31.47	down
CES3	ENSG00000172828.8	-2.1	-9.05451	8.18192e-07	0.000196152	1.9	1.4	0.89	5.78	4.44	4.33	down
B3GALTL	ENSG00000187676.7	-3.11	-9.03774	8.34838e-07	0.000196152	0.42	0.35	0.29	2.95	2.46	3.93	down
AARS2	ENSG00000124608.4	-1.25	-8.98802	8.86359e-07	0.000196225	7.65	6.68	6.25	15.82	16.15	17.76	down
EXOC4	ENSG00000131558.10	-1.35	-8.98082	8.94095e-07	0.000196225	8.21	8.1	6.99	20.62	13.35	18.33	down
PAPPA	ENSG00000182752.8	-2.42	-8.93938	9.40063e-07	0.000198893	0.62	0.23	0.22	2.42	1.33	1.5	down
SPRYD7	ENSG00000123178.10	-1.52	-8.71695	1.23401e-06	0.000231582	3.1	3.59	4.32	10.15	10.8	10.24	down
PIGO	ENSG00000165282.9	-1.35	-8.63785	1.36109e-06	0.000239724	4.2	5.13	5.29	8.67	9.53	10.23	down
ALG5	ENSG00000120697.4	-1.41	-8.62197	1.38823e-06	0.000239724	14.75	16.46	13.82	38.3	44.31	37.51	down
NKD2	ENSG00000145506.9	-3.02	-8.63005	1.37435e-06	0.000239724	1.08	1.2	1.45	12.4	10.24	8.99	down
MIF4GD	ENSG00000125457.9	-1.31	-8.46258	1.69521e-06	0.000274604	20.51	20.8	18.81	41.18	49.62	44.89	down
PAIP1	ENSG00000172239.9	-1.13	-8.36128	1.92748e-06	0.000301463	18.63	15.38	14.8	30.86	24.45	28.77	down
SPR	ENSG00000116096.5	-1.17	-8.32892	2.00865e-06	0.000302976	20.49	20.95	23.53	46.46	46.64	53.04	down
H1FX	ENSG00000184897.4	-1.13	-8.27757	2.14505e-06	0.000310507	50.83	57.24	48.75	108.2	128.05	104.91	down
CPS1	ENSG00000021826.10	-1.94	-8.21697	2.31887e-06	0.000328675	0.65	1.09	1.35	4.63	3.88	4.14	down
KDM4C	ENSG00000107077.13	-1.2	-8.15527	2.51137e-06	0.000339815	6.33	4.98	7.71	15.56	10.3	13.36	down
BOLA3	ENSG00000163170.7	-1.75	-8.09476	2.71681e-06	0.000348751	19.12	29.72	18.32	61.62	83.76	74.91	down
ZNF398	ENSG00000197024.4	-1.55	-8.0794	2.77176e-06	0.000349217	2.09	2.37	1.39	7.32	3.91	3.86	down
GAD1	ENSG00000128683.9	-1.03	-8.01462	3.0169e-06	0.00037319	35.88	42.31	39.37	71.34	88.5	89.3	down
CADPS2	ENSG00000081803.11	-1.81	-7.92547	3.39283e-06	0.000409793	1.23	1.76	1.95	6.39	4.27	6.65	down
ITGA8	ENSG00000077943.7	-2.76	-7.92317	3.40315e-06	0.000409793	0.5	0.76	0.87	3.86	2.43	6.26	down
SNRPD1	ENSG00000167088.6	-1.2	-7.66033	4.83748e-06	0.000539538	21.58	30.08	32.43	61.73	61.54	67.5	down
CDKN2AIPNL	ENSG00000237190.3	-1.49	-7.58005	5.39491e-06	0.000587268	10.9	13.73	12.2	29.84	41.03	31.51	down
C19orf60	ENSG00000006015.13	-1.18	-7.38861	7.01958e-06	0.000694608	23.72	31.68	36.11	53.3	77.39	65.76	down
AGAP1	ENSG00000157985.13	-1.07	-7.37165	7.18668e-06	0.000700548	12.01	8.24	7.26	20.85	18.34	16.1	down
INPP5E	ENSG00000148384.11	-1.6	-7.36954	7.20781e-06	0.000700548	5.43	3.41	2.69	9.64	11.77	12.05	down
WDR70	ENSG00000082068.4	-1.17	-7.32749	7.64229e-06	0.000727792	9.95	11.47	12.25	21.44	22.11	24.03	down
SEMA3C	ENSG00000075223.9	-2.31	-7.27898	8.17825e-06	0.000767458	1.01	1.62	0.69	4.55	2.98	2.87	down
LPP	ENSG00000145012.8	-2.21	-7.27132	8.26655e-06	0.000770431	0.87	0.31	0.64	3.83	1.85	1.97	down
FNTB	ENSG00000257365.3	-1.12	-7.19471	9.20678e-06	0.000824189	8.19	10.23	9.57	19.68	18.91	21.22	down
FRMD3	ENSG00000172159.11	-1.15	-7.14218	9.91687e-06	0.000859483	2.63	5.74	3.99	6.74	5.89	10.41	down
DIAPH3	ENSG00000139734.13	-1.04	-7.10595	1.04405e-05	0.000893485	3.21	3.72	3.25	7.31	6.15	7.12	down
ZDHHC18	ENSG00000204160.7	-1.07	-7.06261	1.11057e-05	0.000927088	10.24	6.89	6.45	13.32	19.52	13.26	down
YDJC	ENSG00000161179.9	-1.2	-6.98561	1.24011e-05	0.00100442	21.44	18.87	17.49	36.3	48.11	50.67	down
MIPEP	ENSG00000027001.7	-2.9	-6.94685	1.31131e-05	0.00103738	0.34	1.36	0.37	3.45	4.2	3.73	down
NR2C1	ENSG00000120798.12	-1.25	-6.93935	1.32559e-05	0.00104262	7.89	3.88	4.85	16.32	9.07	13.29	down
NLGN1	ENSG00000169760.13	-3.6	-6.93192	1.33988e-05	0.0010478	0.36	0.25	0.25	0.77	1.38	1.41	down
C7orf26	ENSG00000146576.8	-1.09	-6.89065	1.42237e-05	0.00107199	12.57	14.24	10.94	23.02	26.77	28.2	down
DET1	ENSG00000140543.9	-1.82	-6.89007	1.42356e-05	0.00107199	1.02	1.16	1.21	4.71	3.45	4.69	down
HBQ1	ENSG00000086506.2	-2.71	-6.82963	1.55434e-05	0.00114443	11.12	14.2	3.62	46.36	72.16	52.79	down
TMEM117	ENSG00000139173.5	-3.45	-6.82892	1.55596e-05	0.00114443	0.57	0.28	0.56	3.37	3.79	2.08	down
FTO	ENSG00000140718.14	-1.11	-6.79243	1.64114e-05	0.00117441	4.2	5.53	4.03	11.95	10.38	6.6	down
GRIK4	ENSG00000149403.7	-2.06	-6.78937	1.6485e-05	0.00117441	0.47	0.33	0.24	1.87	1.3	1.43	down
NOTUM	ENSG00000185269.7	-3.28	-6.71872	1.82867e-05	0.00126308	0.93	1.15	0.49	7.26	11.31	5.96	down
FGFR4	ENSG00000160867.10	-1.55	-6.6525	2.01659e-05	0.0013584	1.78	2.82	3.25	6	5.14	6.53	down
MREG	ENSG00000118242.11	-1.95	-6.53898	2.388e-05	0.00153272	2.1	3.71	2.06	8.39	10.98	10.58	down
PARP6	ENSG00000137817.12	-1.01	-6.52	2.45688e-05	0.00156952	12.03	11.18	9.12	22.59	19.62	21.85	down
IFT46	ENSG00000118096.3	-1.15	-6.50863	2.49916e-05	0.00157965	5.15	5.51	6.86	11.6	13.44	13.12	down
DPYD	ENSG00000188641.8	-2.29	-6.35942	3.13116e-05	0.0018444	1.03	0.76	0.38	3.34	2.93	1.72	down
EFCAB4B	ENSG00000130038.5	-1.32	-6.2898	3.4821e-05	0.00200099	2.49	3.35	2.12	6.3	6.51	6.89	down
CPQ	ENSG00000104324.11	-1.39	-6.24718	3.71733e-05	0.00208155	3.61	8.18	3.68	12.78	8.6	15.97	down
SLC25A22	ENSG00000177542.6	-1.01	-6.1888	4.0671e-05	0.00216176	12.66	16.63	11.13	16.75	22.37	19.78	down
BBS9	ENSG00000122507.16	-5.28	-6.1483	4.33018e-05	0.00224033	0	0	0	2.31	0.71	1.09	down
RP9	ENSG00000164610.4	-1.84	-6.10027	4.66558e-05	0.00236882	4.71	1.99	2.61	10.46	9.03	13.21	down
THEM6	ENSG00000130193.7	-1.09	-6.06971	4.89327e-05	0.00245693	15.25	13.84	9.14	19.81	32.02	23.17	down
ROBO1	ENSG00000169855.15	-1.4	-5.9956	5.49545e-05	0.0026898	1.99	2.15	0.77	2.82	1.46	2.52	down
TAMM41	ENSG00000144559.6	-1.76	-5.95502	5.85798e-05	0.00281659	1.6	2.55	2.1	5.92	7.47	8.04	down
ITLN2	ENSG00000158764.6	-1.85	-5.89907	6.39974e-05	0.00305549	2.34	3.99	1.62	11.02	10.01	8.21	down
LRIG3	ENSG00000139263.7	-1.34	-5.86013	6.80786e-05	0.00314712	2.53	0.98	0.99	7.95	3.35	4.15	down
CLYBL	ENSG00000125246.11	-1.82	-5.81496	7.3159e-05	0.00327459	1.43	2.65	1.65	7.92	7.12	6.69	down
DEPTOR	ENSG00000155792.5	-2.36	-5.80537	7.42881e-05	0.00330339	0.68	0.65	0.3	4.22	3.53	2.03	down
ZNF212	ENSG00000170260.4	-1.02	-5.77845	7.75577e-05	0.00337165	5.02	4.61	4.54	8.09	9.91	10.26	down
GPC6	ENSG00000183098.6	-3.43	-5.77066	7.85318e-05	0.00339232	0.01	0.03	0.03	0.35	0.29	0.33	down
ZNF777	ENSG00000196453.7	-1.11	-5.74559	8.1755e-05	0.00347638	3.36	3.19	2.68	5.95	7.8	6.05	down
MAGI1	ENSG00000151276.19	-2.98	-5.72462	8.45586e-05	0.00358439	0.14	0.09	0.32	0.85	1.55	1.6	down
GBAS	ENSG00000146729.5	-1.18	-5.66325	9.33591e-05	0.00382632	6.95	9.41	3.8	10.11	10.41	9.32	down
FHIT	ENSG00000189283.5	-4.24	-5.66455	9.31635e-05	0.00382632	0	0	0	0.55	0.71	0.66	down
C11orf45	ENSG00000174370.5	-2.14	-5.58807	0.000105476	0.00417213	0.29	0.22	0.44	2.64	1.49	2.77	down
RPA3_AS1	ENSG00000219545.5	-1.95	-5.55337	0.000111616	0.00432697	0.65	1.15	0.93	3.34	2.76	3.75	down
CHN1	ENSG00000128656.9	-1.32	-5.52903	0.000116148	0.00441461	2.75	3.63	3.74	7.43	5.59	7.57	down
BCKDHB	ENSG00000083123.10	-1.25	-5.49394	0.000123025	0.00459891	3.27	2.6	5.64	7.43	10.19	5.94	down
ZFP41	ENSG00000264668.1	-4.55	-5.41294	0.000140585	0.00503405	0	0	0	0.22	0.47	0.54	down
RBMS1	ENSG00000153250.13	-1.16	-5.40634	0.000142127	0.00507591	1.86	1.93	2.15	4.99	3.71	3.82	down
PHLPP1	ENSG00000081913.9	-1.26	-5.36682	0.000151745	0.0053065	0.85	1.42	0.85	4.85	2.18	1.63	down
MSRA	ENSG00000175806.10	-1.68	-5.33283	0.000160562	0.00548937	1.81	1.53	1.28	4.21	5.04	4.39	down
EXT1	ENSG00000182197.6	-1.1	-5.32902	0.000161582	0.00549662	1.33	1.7	1.02	4.06	3.99	4.84	down
CCDC171	ENSG00000164989.11	-1.59	-5.32748	0.000161999	0.00549707	1.83	4.12	1.51	7.82	2.57	5.5	down
APLNR	ENSG00000134817.9	-1.7	-5.14355	0.000220559	0.00674415	0.56	1.5	1.19	2.48	2.82	3.2	down
B4GALNT1	ENSG00000135454.9	-1.4	-5.12232	0.000228624	0.00691309	1.58	1.75	1.26	5.12	4.92	7.07	down
PDGFC	ENSG00000145431.6	-1.42	-5.10656	0.00023481	0.00699628	1.21	1.33	1.26	2.5	2.54	2.17	down
VPS13B	ENSG00000132549.14	-1.05	-5.09857	0.000238016	0.00702534	2.83	2.24	3.85	6.5	9.89	6.88	down
FRAS1	ENSG00000138759.13	-1.3	-5.04669	0.000259963	0.00744698	0.47	0.46	0.31	1.04	0.73	1.07	down
TENM1	ENSG00000009694.9	-3.46	-5.03248	0.00026634	0.00756595	0.02	0.01	0.03	0.46	0.15	0.27	down
FAM156A	ENSG00000182646.12	-2.03	-5.02784	0.000268456	0.00761016	1.17	2.36	1.81	3.36	3.76	5.71	down
ARHGAP24	ENSG00000138639.13	-2.64	-5.01591	0.000273977	0.0076736	0.22	0.73	0.19	1.58	1.43	0.88	down
LPHN3	ENSG00000150471.11	-3.09	-4.96122	0.000300863	0.00810661	0.05	0.05	0.02	0.64	0.47	0.58	down
ZFP64	ENSG00000020256.15	-1.04	-4.93915	0.000312485	0.00834032	2.21	3.27	2.92	4.24	3.12	4.42	down
PTPRK	ENSG00000152894.10	-2.37	-4.93893	0.000312601	0.00834032	0.12	0.51	0.19	1.42	0.95	0.6	down
ANKRD36	ENSG00000135976.12	-1.21	-4.92103	0.000322375	0.00855079	3.92	3.33	3.32	8.91	5.97	7.99	down
TDRD3	ENSG00000083544.9	-1.5	-4.87465	0.000349205	0.00901856	1.02	2.5	1.97	5.09	4.38	3.13	down
CYBB	ENSG00000165168.6	-1.44	-4.86783	0.000353348	0.009081	0.65	0.69	0.63	2.29	1.34	2.03	down
PRKG1	ENSG00000185532.10	-2.75	-4.86735	0.00035364	0.009081	0.12	0.13	0.07	0.79	0.33	0.51	down
COL4A6	ENSG00000197565.11	-1.2	-4.85088	0.000363856	0.00921972	1.88	0.68	0.85	1.85	1.83	1.5	down
ELP4	ENSG00000109911.13	-1.07	-4.81653	0.000386162	0.00951617	2.66	2.77	2.4	5.3	5.49	5	down
PARK2	ENSG00000185345.14	-2.44	-4.81956	0.00038414	0.00951617	0.16	0.36	0.29	1.1	0.63	0.9	down
CDH18	ENSG00000145526.7	-1.05	-4.74927	0.000434089	0.0103083	3.54	8.55	5.44	9.32	11.87	13.86	down
DOCK4	ENSG00000128512.15	-2.64	-4.71327	0.000462249	0.0107325	0.47	0.17	0.08	0.54	0.22	0.76	down
COL25A1	ENSG00000188517.10	-1.48	-4.70055	0.000472648	0.0107908	0.55	1.34	0.34	1.26	1.11	1.26	down
SUPT3H	ENSG00000196284.9	-2.04	-4.66646	0.000501742	0.011229	0.3	0.52	0.62	1.9	2.4	2.55	down
RGPD5	ENSG00000015568.8	-2.82	-4.62765	0.000537147	0.0116911	1	0.62	1.53	7.08	1.6	4.19	down
CAMK4	ENSG00000152495.6	-2.07	-4.59794	0.000566003	0.0120822	0.39	0.39	0.52	1.05	1.62	2.26	down
FBXL17	ENSG00000145743.11	-1.21	-4.58295	0.00058117	0.0123756	2.59	2.36	2.73	6.24	1.97	3.31	down
ANKRD44	ENSG00000065413.12	-3.55	-4.507	0.000664793	0.0134611	0.25	0.03	0	0.92	0.44	3.71	down
C7orf10	ENSG00000175600.11	-2.02	-4.496	0.000677899	0.0136654	0.44	0.82	0.72	1.64	2.48	2.93	down
NR3C2	ENSG00000151623.10	-3.38	-4.48235	0.000694544	0.013939	0.1	0.07	0	0.58	0.76	0.34	down
TASP1	ENSG00000089123.11	-1.04	-4.47902	0.000698669	0.0139806	1.6	1.69	2.36	4.03	3.45	4.18	down
RNF150	ENSG00000170153.6	-2.25	-4.47949	0.000698079	0.0139806	0.73	0.37	0.06	2.34	1.37	0.84	down
RAB12	ENSG00000206418.3	-1.02	-4.45702	0.000726557	0.0143487	2.41	2.32	3.04	6.42	4.44	4.87	down
MAP6D1	ENSG00000180834.3	-1.21	-4.41586	0.000781894	0.0150484	2.44	4.26	2.62	4.91	6.54	6.63	down
ATP8A1	ENSG00000124406.12	-1.07	-4.37998	0.000833694	0.0156254	6.48	1.7	3.17	6.2	3	6.2	down
TLN2	ENSG00000171914.10	-1.39	-4.36758	0.000852424	0.0158455	0.18	0.81	0.49	1.09	1.27	2.11	down
MAP2	ENSG00000078018.15	-2.84	-4.3665	0.000854065	0.0158544	0.13	0.02	0.02	0.47	1.28	0.81	down
DOCK9	ENSG00000088387.13	-1.29	-4.35263	0.000875562	0.0160136	0.75	1.62	1.45	3.04	1.22	3.63	down
TNFRSF21	ENSG00000146072.6	-2.07	-4.35262	0.000875585	0.0160136	0.11	0.2	0.11	0.56	0.57	0.64	down
TRAF6	ENSG00000175104.10	-1.05	-4.31017	0.000944946	0.016896	1.58	1.17	0.88	3.19	2.57	2.12	down
SLC2A13	ENSG00000151229.8	-1.67	-4.24236	0.00106778	0.0183451	0.18	0.24	0.44	0.73	0.56	0.64	down
BCAS3	ENSG00000141376.16	-1.21	-4.22118	0.00110944	0.0187998	1.7	1.12	1.03	2.29	3.42	2.75	down
RIMBP3	ENSG00000196622.6	-1.63	-4.21863	0.00111456	0.018863	0.17	0.13	0.23	0.48	0.6	0.56	down
KLF12	ENSG00000118922.12	-1.01	-4.2125	0.001127	0.0190497	1.54	1.04	1.19	3.79	1.96	1.86	down
TMEFF1	ENSG00000241697.3	-1.5	-4.18728	0.00117966	0.0197558	0.36	0.53	0.58	1.31	1.3	1.43	down
GGACT	ENSG00000134864.6	-2.64	-4.16728	0.00122323	0.0201857	0.1	0.39	0.72	2.17	4.23	4.05	down
RAPGEF5	ENSG00000136237.14	-1.03	-4.15116	0.00125954	0.0204464	0.83	0.73	0.94	2.45	1.26	2.2	down
PAPPA_AS1	ENSG00000256040.1	-2.52	-4.12783	0.0013141	0.0210364	0.46	0.17	0.08	1.63	0.71	1.38	down
HSD3B7	ENSG00000099377.9	-1.29	-4.12535	0.00132003	0.021057	1.01	1.45	1.53	2.7	3.15	2.99	down
IMMP2L	ENSG00000184903.5	-2.24	-4.12584	0.00131886	0.021057	0.37	0.7	1.2	3.81	4.37	1.95	down
FAM117B	ENSG00000138439.10	-1.02	-4.10802	0.00136233	0.0213568	0.82	0.54	1.18	1.72	1.5	1.27	down
PHEX	ENSG00000102174.7	-3.26	-4.09326	0.00139946	0.0215758	0	0	0	0.08	0.07	0.33	down
MPP7	ENSG00000150054.14	-3.32	-4.07753	0.00144019	0.0218712	0	0	0	0.16	0.09	0.12	down
SLC4A4	ENSG00000080493.9	-1.99	-4.06236	0.00148061	0.0222355	0.05	0.1	0.13	0.39	0.43	0.37	down
COMTD1	ENSG00000165644.6	-1.45	-4.05772	0.00149319	0.0223273	3.46	2.66	2.22	6.17	9.64	7.47	down
FBXO36	ENSG00000153832.7	-3.58	-4.05107	0.00151144	0.0224616	0	0.17	0	0.51	0.31	0.98	down
HMCN1	ENSG00000143341.7	-1.9	-3.98802	0.00169628	0.0242196	0.12	0.05	0.11	0.76	0.49	0.73	down
BAI3	ENSG00000135298.9	-2.83	-3.97383	0.00174098	0.0245997	0.06	0.02	0.03	0.53	0.16	0.19	down
NCALD	ENSG00000104490.13	-2.56	-3.95111	0.00181512	0.0253282	0.48	0.23	0.06	2.93	2.76	1.18	down
DYNC1I1	ENSG00000158560.10	-1.36	-3.94587	0.00183268	0.0254721	0.49	1.06	1.46	1.84	1.31	2.49	down
LMO7	ENSG00000136153.15	-2.37	-3.93272	0.00187749	0.0258051	1.01	0.14	0.78	1.87	1.02	1.92	down
ZNF704	ENSG00000164684.9	-1.47	-3.91272	0.00194786	0.0263366	1.38	0.22	0.62	0.38	0.18	1.91	down
RP11_73M18.2	ENSG00000256500.5	-4.64	-3.84985	0.00218715	0.0282895	0	0	2.66	2.14	3.83	2.17	down
FGF12	ENSG00000114279.9	-1.1	-3.84349	0.002213	0.0283904	1.46	1.53	1.04	2.61	3.33	3.24	down
RABGAP1L	ENSG00000152061.17	-1.17	-3.84393	0.00221118	0.0283904	1.58	1.66	2.2	5.82	2.96	3.8	down
C1QTNF3	ENSG00000082196.16	-1.5	-3.83994	0.00222754	0.0285137	1.04	0.51	0.82	2.11	1.46	1.88	down
EFNA5	ENSG00000184349.8	-1.23	-3.81552	0.00233036	0.0294148	0.51	3.25	0.94	2.07	2.07	1.91	down
CEP128	ENSG00000100629.12	-1.43	-3.80247	0.00238731	0.0298603	1.53	1.01	1.77	3.14	2.47	3.74	down
RANBP17	ENSG00000204764.8	-1.05	-3.77954	0.00249078	0.0305885	1.6	1.32	7.26	2.68	3.18	3.5	down
TMTC2	ENSG00000179104.4	-2.33	-3.76203	0.00257292	0.0311751	0.04	0.17	0.12	0.38	0.39	0.64	down
TGFBR3	ENSG00000069702.6	-1.15	-3.75341	0.00261438	0.0314257	1.29	0.93	1.32	1.51	0.88	1.19	down
WSCD2	ENSG00000075035.5	-1.57	-3.75377	0.0026126	0.0314257	0.45	0.81	0.37	1.69	2.52	1.51	down
SLC25A21	ENSG00000183032.6	-1.12	-3.73194	0.00272057	0.032359	0.75	2.43	2.26	1.45	1.44	3.34	down
SAMD12	ENSG00000177570.9	-2.22	-3.70222	0.00287492	0.033366	0.36	1.1	1.06	2.34	0.26	2.79	down
ITGB4	ENSG00000132470.9	-2.16	-3.68432	0.00297221	0.0341062	0.26	0.29	0.44	0.71	2.19	1.36	down
SMIM8	ENSG00000111850.6	-1.14	-3.66691	0.00307004	0.0348361	0.84	2.31	1.31	4.25	5.1	2.1	down
RAB3C	ENSG00000152932.6	-1.17	-3.59377	0.00351821	0.0379637	1.35	1.71	1.26	2.86	3.06	2.88	down
CTC_487M23.8	ENSG00000272869.1	-3.27	-3.53141	0.00395284	0.0409021	0	0.27	0	0.38	0.47	0.82	down
NUBPL	ENSG00000151413.12	-1.1	-3.5253	0.00399825	0.0412465	0.51	1.76	1.35	1.97	1.75	3.44	down
C21orf49	ENSG00000205930.4	-2.23	-3.51471	0.00407817	0.0417545	0.13	0.08	0.18	1.41	0.64	1.01	down
AKAP6	ENSG00000151320.6	-2.36	-3.4992	0.00419832	0.042719	0.05	0.29	0.01	0.78	0.32	0.45	down
MAML2	ENSG00000184384.9	-1.6	-3.46997	0.00443448	0.0442223	0.26	0.14	0.06	0.53	0.33	0.39	down
STS	ENSG00000101846.6	-1.14	-3.46365	0.00448729	0.0444702	0.24	0.31	0.25	0.78	0.46	0.57	down
FOXA3	ENSG00000170608.2	-2.81	-3.44228	0.00467063	0.0457877	0.29	0	0.25	1.28	1.27	0.46	down
WDPCP	ENSG00000143951.11	-1.06	-3.43302	0.00475235	0.0462887	2.53	2.31	1.5	2.98	2.17	3.63	down
ISPD	ENSG00000214960.5	-1.15	-3.43381	0.00474532	0.0462887	0.75	1.15	1.27	2.09	2.34	2.5	down
DDN	ENSG00000181418.7	-1.03	-3.41424	0.00492278	0.0470611	1.91	2.37	1.46	2.87	5.82	3.3	down
CLGN	ENSG00000153132.8	-1.75	-3.41163	0.00494692	0.0472039	0.18	0.44	0.2	0.99	0.58	0.76	down

## Sheet: DEGs_Immature-IAA VS DMSO_up
	gene_id	gene_name	log2FC	t.Statistic	P.Value	FDR	HEL_IAA_repeat1	HEL_IAA_repeat2	HEL_IAA_repeat3	HEL_DMSO_repeat1	HEL_DMSO_repeat2	HEL_DMSO_repeat3	regulated
1	ENSG00000147394.14	ZNF185	4.34	16.9401	6.1838e-10	7.13354e-06	16.91	17.15	13.85	0.62	0.86	0.79	up
2	ENSG00000124762.9	CDKN1A	2.45	16.2038	1.04851e-09	7.13354e-06	46.97	54.76	49.85	10.68	8.1	10.44	up
3	ENSG00000140459.13	CYP11A1	1.99	15.6407	1.59399e-09	7.22983e-06	173.09	163.33	141.44	45.54	38.34	34.44	up
4	ENSG00000134107.4	BHLHE40	2.05	14.701	3.30965e-09	1.12586e-05	27.3	31.18	28.09	6.38	8.14	9.27	up
5	ENSG00000198794.7	SCAMP5	3.06	14.2163	4.90483e-09	1.29175e-05	19.46	15.25	17.34	4.34	1.33	1.27	up
6	ENSG00000134324.7	LPIN1	1.77	13.4785	9.14033e-09	1.55466e-05	63.03	52.01	47.91	17.37	11.72	15.24	up
7	ENSG00000185686.13	PRAME	1.35	11.7756	4.34634e-08	3.94271e-05	93.85	92.51	80.78	42.36	31.83	33.31	up
8	ENSG00000142156.10	COL6A1	3.42	11.3154	6.84618e-08	4.68118e-05	11.77	7.86	6.6	1.54	1.17	0.85	up
9	ENSG00000111911.5	HINT3	1.47	11.3105	6.88055e-08	4.68118e-05	21.34	20.16	20.9	8.25	6.46	7.7	up
10	ENSG00000115461.4	IGFBP5	1.31	11.4788	5.81639e-08	4.68118e-05	184.01	165.7	148.99	69.72	60.65	66.58	up
11	ENSG00000168961.12	LGALS9	1.52	11.1813	7.83878e-08	5.07916e-05	650.47	754.18	653.08	233	277.33	216.65	up
12	ENSG00000157600.7	TMEM164	1.23	11.0166	9.27324e-08	5.7355e-05	100.27	97.75	103.63	32.19	45.47	83.32	up
13	ENSG00000162738.5	VANGL2	1.51	10.8018	1.15825e-07	6.56681e-05	11.94	9.95	10	4.2	3.26	3.65	up
14	ENSG00000197324.4	LRP10	1.17	10.5209	1.55785e-07	7.85101e-05	43.72	46.04	38.9	20.4	17.78	21.06	up
15	ENSG00000204428.8	LY6G5C	2.49	10.1949	2.21537e-07	0.000103947	34.82	33.95	25.43	5.15	7.32	4.82	up
16	ENSG00000068308.9	OTUD5	1.2	10.1505	2.32576e-07	0.000105489	94.7	94.13	88.35	38.59	44.06	38.36	up
17	ENSG00000112130.12	RNF8	1.49	9.85986	3.21181e-07	0.00012396	73.76	84.72	100.45	26.19	27.37	30.12	up
18	ENSG00000134321.7	RSAD2	1.46	9.8843	3.12489e-07	0.00012396	122.13	148.63	157.49	58.58	42.43	59.92	up
19	ENSG00000105048.12	TNNT1	1.33	9.8957	3.08521e-07	0.00012396	380.26	447.03	451.8	149.31	180.14	161.88	up
20	ENSG00000088053.7	GP6	1.46	9.66903	3.98636e-07	0.000133865	20.52	17.67	21.01	7	8.4	7.43	up
21	ENSG00000130517.9	PGPEP1	1.11	9.68524	3.91334e-07	0.000133865	40.3	42.46	41.41	16.81	17.09	22.9	up
22	ENSG00000150687.7	PRSS23	1.27	9.60387	4.29485e-07	0.000135907	53.05	46.28	47.17	23.85	16.47	19.88	up
23	ENSG00000134109.6	EDEM1	1.48	9.48682	4.9151e-07	0.000148622	55.41	41.87	41.42	20.49	14.63	15.99	up
24	ENSG00000134853.7	PDGFRA	5.97	9.4266	5.27098e-07	0.000155918	10.33	9.81	7.69	0.41	0.01	0.39	up
25	ENSG00000172738.7	TMEM217	1.67	9.24633	6.51143e-07	0.000185422	27.75	29.13	26.71	7.71	5.74	12.23	up
26	ENSG00000254521.2	SIGLEC12	1.98	9.20669	6.82404e-07	0.000185709	34.49	34.57	26.15	10.26	9.66	5.04	up
27	ENSG00000064300.4	NGFR	2.04	9.0783	7.95188e-07	0.000196152	7.72	6.16	5.18	2.08	1.26	2.11	up
28	ENSG00000091592.11	NLRP1	1.28	9.03649	8.36101e-07	0.000196152	20.32	18.48	17.27	7.52	7.59	6.22	up
29	ENSG00000135525.14	MAP7	1.18	9.12961	7.47889e-07	0.000196152	29.43	24.94	24.29	13.32	11.5	10.53	up
30	ENSG00000184489.7	PTP4A3	1.12	9.00645	8.66874e-07	0.000196225	103.6	89.17	82.65	42.8	44.84	35.96	up
31	ENSG00000059804.11	SLC2A3	1.04	9.01761	8.55302e-07	0.000196225	99.56	89.96	76.25	42.6	43.01	45.18	up
32	ENSG00000112343.8	TRIM38	1.43	8.94949	9.2862e-07	0.000198893	17.54	12.31	14.08	6.03	4.44	5.65	up
33	ENSG00000158769.13	F11R	1.2	8.93061	9.50105e-07	0.000198893	34.42	36.81	41.31	13.09	15.67	15.34	up
34	ENSG00000060140.4	STYK1	2.36	8.91092	9.73087e-07	0.00019896	5.52	5.75	7.3	0.72	1.03	1.23	up
35	ENSG00000183134.4	PTGDR2	1.22	8.90537	9.79666e-07	0.00019896	16.98	16.77	15.53	7.71	6.95	6.29	up
36	ENSG00000135094.6	SDS	3.95	8.8548	1.0419e-06	0.000208488	7.94	8.13	8.48	0.95	0.31	0.55	up
37	ENSG00000197872.7	FAM49A	1.57	8.8228	1.08345e-06	0.00021366	11.27	11.75	9.2	5.01	3.01	3.51	up
38	ENSG00000120075.5	HOXB5	2.01	8.72392	1.22344e-06	0.000231582	6.33	7.21	6.57	1.63	1.46	1.79	up
39	ENSG00000075426.7	FOSL2	1.36	8.72289	1.225e-06	0.000231582	11.4	10.24	10.41	2.67	4.79	5.32	up
40	ENSG00000178732.4	GP5	1.33	8.67433	1.30083e-06	0.000239195	13.9	11.94	10.43	5.23	4.16	4.87	up
41	ENSG00000072694.14	FCGR2B	2.97	8.62317	1.38617e-06	0.000239724	6.75	5.75	5.04	1.87	0.91	0.53	up
42	ENSG00000151176.3	PLBD2	1.07	8.61991	1.3918e-06	0.000239724	53.89	48.79	43.56	25.33	23	21.26	up
43	ENSG00000025434.14	NR1H3	1.35	8.52797	1.5613e-06	0.000265558	32.03	26.57	31.25	10.59	12.99	13.61	up
44	ENSG00000082781.7	ITGB5	1.36	8.48697	1.64388e-06	0.000271722	71.59	81.09	61.73	23.24	23.75	18.78	up
45	ENSG00000139998.10	RAB15	1.03	8.49951	1.61814e-06	0.000271722	38.93	35.23	31.28	18.1	18.47	16.1	up
46	ENSG00000137802.9	MAPKBP1	1.23	8.41675	1.79636e-06	0.000287566	23.64	13.55	15.55	6.82	5.87	8.97	up
47	ENSG00000217442.3	SYCE3	6.02	8.39315	1.85093e-06	0.000292856	14.68	17.35	19.91	0	0	0	up
48	ENSG00000112561.13	TFEB	2.46	8.30509	2.07076e-06	0.000302976	7.93	7.24	8.88	2.37	3.87	3.27	up
49	ENSG00000164220.6	F2RL2	1.07	8.31243	2.05142e-06	0.000302976	46.8	44.76	48.23	25.58	17.79	21.53	up
50	ENSG00000137409.14	MTCH1	1.02	8.24376	2.24025e-06	0.000320874	176.96	199.32	178.59	89.51	93.94	98.21	up
51	ENSG00000166900.10	STX3	1.16	8.19341	2.39045e-06	0.000331907	37.79	31.51	32.7	12.83	12.56	19.76	up
52	ENSG00000197380.6	DACT3	1.52	8.18275	2.4236e-06	0.000333111	8.3	7.76	6.16	2.55	2.35	2.59	up
53	ENSG00000107819.9	SFXN3	1.3	8.15191	2.52233e-06	0.000339815	34.68	32.77	24.6	12.53	11.66	10.11	up
54	ENSG00000184557.3	SOCS3	1.12	8.13731	2.57054e-06	0.000342915	65.23	69.59	69.04	27.86	28.2	37.5	up
55	ENSG00000188112.4	C6orf132	2	8.1133	2.65202e-06	0.000346981	2.32	3.58	2.84	0.69	0.69	0.73	up
56	ENSG00000169896.12	ITGAM	1.47	8.09595	2.71259e-06	0.000348751	19.82	10.8	11.55	7.28	4.24	4.06	up
57	ENSG00000166963.8	MAP1A	1.27	8.08414	2.75467e-06	0.000349217	15.7	11.91	12.93	6.63	4.14	5.92	up
58	ENSG00000136720.6	HS6ST1	1.07	7.9661	3.21565e-06	0.000394192	58.28	57.45	47.06	28.38	25.55	21.45	up
59	ENSG00000165424.6	ZCCHC24	1.57	7.91232	3.45235e-06	0.000412072	4.44	6.26	4.2	1.58	1.41	1.4	up
60	ENSG00000130513.6	GDF15	1.65	7.90172	3.50119e-06	0.000414267	77.13	76.44	78.14	16.27	30.23	29.65	up
61	ENSG00000214711.5	CAPN14	3	7.68336	4.68917e-06	0.000532868	2.77	3.24	1.91	0.37	0.22	0.35	up
62	ENSG00000124772.7	CPNE5	1.86	7.63767	4.98836e-06	0.000551842	4.97	4.66	4.71	1.58	1.43	1.01	up
63	ENSG00000205744.5	DENND1C	1.17	7.62482	5.07612e-06	0.000557023	28.06	21.94	18.6	10.3	10.21	8.12	up
64	ENSG00000138764.9	CCNG2	1.94	7.54789	5.63708e-06	0.000599248	9.44	6.13	6.09	1.63	1.96	2.13	up
65	ENSG00000183837.8	PNMA3	5.6	7.53104	5.76859e-06	0.000603249	0.75	0.72	0.66	0	0	0	up
66	ENSG00000239282.3	GATSL3	2.77	7.5261	5.80772e-06	0.000603249	14.99	9.85	8.68	2.39	4.91	1.15	up
67	ENSG00000163346.12	PBXIP1	1.14	7.49078	6.09613e-06	0.000628409	16.21	16.58	18.63	5.86	6.8	7.76	up
68	ENSG00000259207.3	ITGB3	1.29	7.4521	6.42947e-06	0.000652879	60.61	58.66	70.45	25.7	18.82	36.52	up
69	ENSG00000114805.12	PLCH1	1.44	7.40218	6.88878e-06	0.000689233	31.12	19.35	18.04	10.47	6.4	5.83	up
70	ENSG00000010327.6	STAB1	1.31	7.38604	7.0446e-06	0.000694608	25.13	11.72	20.8	8.39	6.1	6.66	up
71	ENSG00000123989.9	CHPF	1.39	7.33821	7.52895e-06	0.00072657	53.9	65.23	43.87	18.12	29.1	22.52	up
72	ENSG00000166816.9	LDHD	2.98	7.32689	7.64859e-06	0.000727792	3.75	3.37	3.58	0.43	0.6	0.74	up
73	ENSG00000099219.9	ERMP1	1.01	7.31258	7.80292e-06	0.000737322	103.44	88.04	89.77	55.59	36.1	47.47	up
74	ENSG00000184481.12	FOXO4	1.09	7.25888	8.41195e-06	0.000778649	34.72	33.19	24.64	14.44	17.76	15.97	up
75	ENSG00000118007.8	STAG1	1.01	7.25272	8.48496e-06	0.0007801	17.38	15.63	19.27	8.6	6.12	9.02	up
76	ENSG00000172780.12	RAB43	1.63	7.24306	8.6009e-06	0.000785453	6.85	6.4	6.22	2.65	3.5	3.05	up
77	ENSG00000184344.3	GDF3	1.46	7.22951	8.76624e-06	0.000795215	21.81	24.45	28.96	7.38	9.87	9.94	up
78	ENSG00000143382.9	ADAMTSL4	1.02	7.21923	8.89405e-06	0.000801466	15.39	13.58	12.24	7.25	7.06	6.58	up
79	ENSG00000100385.9	IL2RB	1.63	7.17994	9.40081e-06	0.000836058	4.16	5.06	3.21	1.26	1.46	1.08	up
80	ENSG00000227507.2	LTB	1.59	7.14946	9.81507e-06	0.000859483	22.75	20.31	22.13	6.19	7.7	6.85	up
81	ENSG00000099992.11	TBC1D10A	1.22	7.14938	9.81629e-06	0.000859483	15	15.09	12.55	5.97	6.62	6.93	up
82	ENSG00000169403.7	PTAFR	1.91	7.13612	1.00026e-05	0.000861424	4.61	3.17	2.87	0.57	0.82	1.39	up
83	ENSG00000090238.7	YPEL3	1.51	7.07086	1.09756e-05	0.000921883	21.18	19.12	20.95	7.25	5.19	5.92	up
84	ENSG00000183019.3	C19orf59	1.72	7.04727	1.13519e-05	0.00093051	6.38	7.32	6.26	2.56	2.49	1.75	up
85	ENSG00000110876.8	SELPLG	1.02	6.95716	1.29197e-05	0.00103738	108.09	125.08	108.04	54.1	65.93	47.79	up
86	ENSG00000108511.8	HOXB6	1.01	6.95062	1.3042e-05	0.00103738	41.18	45.2	39.3	17.74	23.22	21.2	up
87	ENSG00000054356.9	PTPRN	3.11	6.9223	1.35865e-05	0.00105094	5.11	6.19	5.58	0.36	0.53	0.79	up
88	ENSG00000101445.5	PPP1R16B	1.01	6.88891	1.42595e-05	0.00107199	5.74	6.09	4.99	2.73	2.84	2.62	up
89	ENSG00000162688.11	AGL	1.29	6.84003	1.53097e-05	0.00114443	9.73	6.7	10.06	4.49	2.54	3.38	up
90	ENSG00000213088.5	DARC	1.16	6.83263	1.54757e-05	0.00114443	84.7	105.88	97.56	39.46	46.38	46.93	up
91	ENSG00000183484.7	GPR132	1.72	6.81154	1.59593e-05	0.00116752	3.39	3.81	2.44	1.03	1.75	1.01	up
92	ENSG00000270149.1	F11R	1.35	6.79506	1.63483e-05	0.00117441	20.46	26.04	16.42	8.34	6.83	7.35	up
93	ENSG00000139626.11	ITGB7	1.01	6.77897	1.67381e-05	0.00118622	13.93	18.33	13.16	9.29	8.53	6.72	up
94	ENSG00000146192.10	FGD2	2.86	6.77129	1.69275e-05	0.00119343	2.85	2.93	2.29	0.16	0.41	0.38	up
95	ENSG00000241186.3	TDGF1	1.06	6.73703	1.78006e-05	0.00123578	20.34	20.64	16.93	8.57	6.28	9.24	up
96	ENSG00000160588.5	MPZL3	1.91	6.69615	1.89054e-05	0.00129269	2.02	2.18	2.24	0.91	0.54	0.53	up
97	ENSG00000105492.11	SIGLEC6	1.44	6.60033	2.17903e-05	0.00145343	31.98	26.58	22.93	14.41	6.6	8.34	up
98	ENSG00000121797.9	CCRL2	1.27	6.60142	2.17551e-05	0.00145343	11.41	13.97	11.2	5.3	5.35	4.55	up
99	ENSG00000116128.5	BCL9	1.17	6.57336	2.26842e-05	0.00148396	8.3	8.24	5.41	4.94	4.08	2.66	up
100	ENSG00000129474.11	AJUBA	1.11	6.54448	2.36844e-05	0.00152736	4.81	5.15	6.15	2.24	4.28	2.54	up
101	ENSG00000167880.3	EVPL	2.35	6.4736	2.63428e-05	0.0016293	1.13	0.85	0.68	0.17	0.16	0.11	up
102	ENSG00000089639.6	GMIP	1.08	6.47524	2.62778e-05	0.0016293	17.79	14.01	14.38	6.86	8.29	7.53	up
103	ENSG00000124181.10	PLCG1	1.28	6.46668	2.66186e-05	0.00163891	16.93	10.87	10.88	7.81	5.1	3.1	up
104	ENSG00000268509.1	AC026202.1	1.65	6.45042	2.72795e-05	0.00167204	41.08	33.26	23.74	10.07	7.75	13.34	up
105	ENSG00000187912.7	CLEC17A	4.79	6.42524	2.83371e-05	0.00171096	0.99	0.95	0.64	0	0	0	up
106	ENSG00000115657.8	ABCB6	1.36	6.42336	2.84175e-05	0.00171096	13.45	8.52	10.33	4.6	4.27	4.09	up
107	ENSG00000149131.11	SERPING1	1.05	6.36588	3.10057e-05	0.0018354	38.22	51.05	55.46	21.34	21.81	20.51	up
108	ENSG00000203710.6	CR1	2.21	6.32216	3.3141e-05	0.0019354	2.95	3.32	2.65	0.99	0.65	0.21	up
109	ENSG00000169570.5	DTWD2	1.45	6.31865	3.33188e-05	0.00193747	6.3	6.43	6.21	2.78	2.21	1.88	up
110	ENSG00000162711.12	NLRP3	1.43	6.28922	3.48522e-05	0.00200099	5.03	4.96	4.38	1.87	2.11	2.13	up
111	ENSG00000069399.8	BCL3	1.07	6.28606	3.50213e-05	0.00200225	64.6	90.5	70.37	28.35	38.67	38.84	up
112	ENSG00000110844.9	PRPF40B	1.02	6.27537	3.55991e-05	0.00201832	30.07	21.12	23.31	13.85	14.07	10.19	up
113	ENSG00000126759.8	CFP	1.1	6.26649	3.60874e-05	0.00203751	22.22	22.96	24.95	10.22	10.57	9.71	up
114	ENSG00000005238.15	FAM214B	1.01	6.24119	3.75168e-05	0.00208364	8.85	9.16	6.91	4.52	3.71	3.72	up
115	ENSG00000104081.9	BMF	1.33	6.22061	3.87241e-05	0.00211614	16.94	12.33	8.63	7.51	5.61	4.13	up
116	ENSG00000176919.7	C8G	2.52	6.20538	3.96438e-05	0.00213605	7.7	13.63	10.76	1.86	3.84	1.35	up
117	ENSG00000159339.9	PADI4	2.13	6.20419	3.97163e-05	0.00213605	5.57	4.87	5.67	1.21	0.87	1.15	up
118	ENSG00000139289.9	PHLDA1	1.39	6.19506	4.02798e-05	0.00214936	2.79	2.78	2.21	0.97	0.76	1.36	up
119	ENSG00000135736.5	CCDC102A	1.04	6.16434	4.2239e-05	0.0022191	9.44	12.28	11.28	5.21	4.33	5.6	up
120	ENSG00000132692.14	BCAN	1.28	6.16181	4.24044e-05	0.00221922	11.21	8.64	8.32	4.09	3.18	5.9	up
121	ENSG00000099998.13	GGT5	2.37	6.14866	4.32773e-05	0.00224033	3.37	1.89	2.85	0.89	0.48	0.66	up
122	ENSG00000159618.11	GPR114	2.6	6.14234	4.37035e-05	0.00224405	1.65	2.7	2.55	0.64	0.2	0.39	up
123	ENSG00000073150.9	PANX2	1.62	6.14418	4.35791e-05	0.00224405	4.43	3.78	2.64	1.21	1.09	1.11	up
124	ENSG00000179044.11	EXOC3L1	1.81	6.13556	4.41655e-05	0.00225079	5.66	6.61	8.98	1.52	1.61	2.83	up
125	ENSG00000161714.7	PLCD3	1.13	6.07173	4.87787e-05	0.00245693	19.43	20.2	15.67	5.11	11.03	7.9	up
126	ENSG00000131187.5	F12	1.28	6.05683	4.9927e-05	0.00248849	26.4	24.93	15.76	6	11.1	6.61	up
127	ENSG00000206262.4	C3orf72	1.34	6.00127	5.44673e-05	0.00267559	5.8	4.58	3.4	1.54	2.21	1.96	up
128	ENSG00000135540.7	NHSL1	1.1	5.98815	5.56023e-05	0.0027047	3.55	2.08	3.69	1.06	1.12	0.93	up
129	ENSG00000174804.3	FZD4	1.35	5.87465	6.65252e-05	0.00313221	2.22	1.71	2.05	0.88	0.52	0.97	up
130	ENSG00000198520.6	C1orf228	1.17	5.86396	6.76645e-05	0.00314712	42.17	33.47	40.49	19.25	15.57	27.65	up
131	ENSG00000106992.13	AK1	1.14	5.85651	6.84713e-05	0.00314712	33.91	41.76	49.39	23.1	14.67	23.68	up
132	ENSG00000139112.6	GABARAPL1	1.1	5.84392	6.98572e-05	0.00317909	9.71	11.01	10.83	4.58	7.19	5.36	up
133	ENSG00000270800.1	RPS10_NUDT3	6.07	5.80241	7.46397e-05	0.00330653	5.38	2.42	8.34	0	0	0	up
134	ENSG00000185189.11	NRBP2	1.13	5.80022	7.49019e-05	0.00330653	14.75	10.45	10.73	5.83	4.02	5.08	up
135	ENSG00000170835.10	CEL	1.45	5.78676	7.65325e-05	0.00334358	8.85	6.39	7.21	1.81	3.23	3.29	up
136	ENSG00000140678.12	ITGAX	2.34	5.74942	8.12531e-05	0.00346586	1.68	1.37	1.39	0.23	1.09	0.49	up
137	ENSG00000175489.9	LRRC25	2.17	5.74982	8.12018e-05	0.00346586	2.62	2.42	2.08	0.3	0.73	0.53	up
138	ENSG00000143631.10	FLG	1.82	5.65912	9.39851e-05	0.00384041	1.03	0.77	0.81	0.22	0.14	0.44	up
139	ENSG00000138722.5	MMRN1	1.18	5.65549	9.45394e-05	0.00385149	11.96	7.54	11.65	5.6	5.32	5.31	up
140	ENSG00000171631.10	P2RY6	2.54	5.65178	9.5109e-05	0.00386313	2.73	2.11	2.09	0.63	0.37	0.65	up
141	ENSG00000017373.11	SRCIN1	1.38	5.61259	0.000101351	0.00403898	5.98	2.44	5.24	1.32	1.13	3.32	up
142	ENSG00000149260.10	CAPN5	1.28	5.56118	0.000110203	0.00428438	4.89	5	3.08	1.56	1.67	1.23	up
143	ENSG00000188322.4	SBK1	1.32	5.54093	0.000113909	0.00437841	1.82	1.81	1.5	0.71	0.55	0.77	up
144	ENSG00000197019.4	SERTAD1	1.16	5.53409	0.000115192	0.00440442	14.1	16.12	18.34	5.4	7.07	9.46	up
145	ENSG00000143369.10	ECM1	1.42	5.5101	0.000119807	0.00450334	5.23	7.45	6.73	2.11	2.17	2.94	up
146	ENSG00000167105.3	TMEM92	2.6	5.48711	0.000124412	0.004638	4.43	4.37	4.29	0.31	1.45	0.11	up
147	ENSG00000108821.9	COL1A1	2.94	5.41444	0.000140238	0.00503405	1.89	2.71	0.91	0.54	0.05	0.05	up
148	ENSG00000140961.8	OSGIN1	1.29	5.35075	0.000155848	0.00536868	4.23	4.77	4.27	1.62	1.6	2.49	up
149	ENSG00000185272.9	RBM11	1.07	5.32171	0.000163562	0.00553628	13	15.58	14.97	9.17	6.41	5.69	up
150	ENSG00000188215.5	DCUN1D3	1.07	5.30277	0.00016881	0.0056716	3.52	4.56	3.68	1.62	1.75	2.18	up
151	ENSG00000099812.6	MISP	1.57	5.29474	0.000171088	0.00568252	2.27	2.96	3.22	0.75	0.83	1.22	up
152	ENSG00000138835.18	RGS3	1.37	5.2962	0.00017067	0.00568252	6.01	5.76	4.94	1.6	2.13	2.69	up
153	ENSG00000141753.5	IGFBP4	1.16	5.29565	0.000170827	0.00568252	6.39	4.75	4.6	2.22	2.06	2.56	up
154	ENSG00000156521.9	TYSND1	1.13	5.29135	0.000172058	0.00568252	5.17	4.88	3.61	1.85	2.42	1.82	up
155	ENSG00000181444.8	ZNF467	1.09	5.29624	0.00017066	0.00568252	11.48	7.36	11.38	4.66	4.49	4.26	up
156	ENSG00000165124.13	SVEP1	1.7	5.27441	0.000176997	0.00578943	0.7	0.85	0.95	0.22	0.19	0.24	up
157	ENSG00000170412.12	GPRC5C	1.43	5.27107	0.000177988	0.00580789	12.92	16.8	13.37	7.32	10.79	2.55	up
158	ENSG00000161381.9	PLXDC1	4.15	5.26804	0.000178895	0.00582349	1.24	1.67	1.94	0	0.05	0	up
159	ENSG00000125895.5	TMEM74B	1.38	5.25865	0.000181729	0.00589033	7.71	9.02	12.54	4.75	3.73	5.01	up
160	ENSG00000143520.6	FLG2	3.98	5.22598	0.000191961	0.0061142	0.08	0.07	0.07	0	0	0	up
161	ENSG00000175155.4	YPEL2	1.2	5.20639	0.000198385	0.00626315	2.95	1.59	1.74	1.38	0.71	1.05	up
162	ENSG00000130300.4	PLVAP	1.1	5.18115	0.000206995	0.00643056	74.3	87.68	50.05	34.05	45.78	20.14	up
163	ENSG00000099985.3	OSM	1.16	5.14931	0.000218422	0.00669384	11.21	14.45	10.68	4	6.65	4.28	up
164	ENSG00000173269.9	MMRN2	1.04	5.13853	0.00022244	0.00678641	3.13	2.79	3.31	1.72	1.35	2.25	up
165	ENSG00000158714.6	SLAMF8	1.35	5.11346	0.000232083	0.00695584	2.66	3.83	2.6	1.21	0.89	1.11	up
166	ENSG00000105088.4	OLFM2	2.97	5.10486	0.000235489	0.00699628	2.9	2.25	2.36	0.07	0.49	0.5	up
167	ENSG00000006047.8	YBX2	4.05	5.10321	0.00023615	0.00700063	0.36	0.11	0.27	0	0	0	up
168	ENSG00000110076.14	NRXN2	1.23	5.09303	0.000240262	0.00706101	7.73	3.07	4.18	1.13	1.24	2.1	up
169	ENSG00000101336.8	HCK	1.21	5.08824	0.000242227	0.00709583	5.95	5.07	6.5	3.25	2.62	1.86	up
170	ENSG00000198685.2	C3orf27	1.62	5.0527	0.000257317	0.00741803	2.35	1.6	1.98	0.54	0.64	0.69	up
171	ENSG00000142733.10	MAP3K6	1.02	5.05379	0.000256839	0.00741803	4.29	4.51	3.01	2.58	2.11	2.43	up
172	ENSG00000137801.9	THBS1	1.17	5.04969	0.00025864	0.00742472	9.61	14.41	11.34	6.25	5.2	7.66	up
173	ENSG00000041353.5	RAB27B	1.25	4.99876	0.000282128	0.00778686	16.54	17.48	15.57	11.02	3.67	5.81	up
174	ENSG00000087076.4	HSD17B14	1.61	4.98674	0.000287992	0.00788472	7	5.03	8.04	2.05	2.67	1.44	up
175	ENSG00000232859.5	LYRM9	1.24	4.98468	0.00028901	0.00789501	7.08	6.78	5.16	2.1	3.25	4.13	up
176	ENSG00000178623.7	GPR35	1.35	4.94943	0.000307012	0.00823966	3.84	4.94	4.13	1.86	1.72	1.54	up
177	ENSG00000235568.2	NFAM1	2.95	4.9245	0.000320454	0.00851645	1.11	1.1	0.78	0.05	0.08	0.23	up
178	ENSG00000167850.3	CD300C	1.12	4.91041	0.000328323	0.00865792	9.48	13.18	9.28	4.4	5.81	4.3	up
179	ENSG00000213859.3	KCTD11	1.41	4.89932	0.000334654	0.0087908	3.87	1.83	2.95	0.94	1.56	0.98	up
180	ENSG00000106483.7	SFRP4	2.07	4.8774	0.000347553	0.00901856	2.09	1.35	2.08	0.66	0.29	0.23	up
181	ENSG00000164849.7	GPR146	1.13	4.86505	0.000355045	0.009081	8.46	8.71	7.31	3.34	3.49	4.86	up
182	ENSG00000183793.9	NPIPA5	1.03	4.86185	0.000357016	0.00909721	21.36	17	16.83	12.04	6.61	8.75	up
183	ENSG00000027644.4	INSRR	3.27	4.83133	0.000376381	0.0094841	0.44	0.27	0.6	0.06	0.04	0.02	up
184	ENSG00000090339.4	ICAM1	1.16	4.81708	0.000385798	0.00951617	6.38	7.37	7.52	2.25	4.66	3.75	up
185	ENSG00000164125.11	FAM198B	1.14	4.81566	0.000386745	0.00951617	2.29	1.78	1.76	1.42	0.69	0.79	up
186	ENSG00000163701.14	IL17RE	1.12	4.7547	0.000429997	0.0102649	11.31	9.1	9.91	3.1	5.85	3.78	up
187	ENSG00000121858.6	TNFSF10	1.32	4.74737	0.000435532	0.0103245	6.56	8.3	5.28	1.94	2.52	3.32	up
188	ENSG00000128165.7	ADM2	1.02	4.73734	0.000443215	0.0104884	4.6	4.19	2.53	3.32	1.59	1.09	up
189	ENSG00000258818.2	RNASE4	3.57	4.72856	0.000450062	0.0106135	0.78	1.43	1.21	0	0.28	0.08	up
190	ENSG00000164050.8	PLXNB1	1.46	4.70107	0.000472219	0.0107908	6.33	4.04	2.97	1.56	0.75	1.19	up
191	ENSG00000151917.13	BEND6	1.28	4.69541	0.000476922	0.010852	5.11	3.99	4.54	3.05	1.09	1.49	up
192	ENSG00000133056.9	PIK3C2B	1.82	4.68878	0.000482486	0.010942	1.78	1.01	1.01	0.21	0.1	0.46	up
193	ENSG00000119514.5	GALNT12	1.26	4.65334	0.000513434	0.011378	5.12	3.99	3.01	1.97	1.82	1.18	up
194	ENSG00000213085.5	CCDC19	1.06	4.64759	0.000518646	0.0114379	10.49	7.2	10.98	5.78	2.36	4.49	up
195	ENSG00000186868.11	MAPT	1.83	4.6401	0.000525512	0.0115333	1.94	1.34	1.34	1.11	0.14	0.66	up
196	ENSG00000151611.9	MMAA	1.01	4.63642	0.000528923	0.0115895	5.26	4.57	6.47	2.65	1.98	2.28	up
197	ENSG00000174175.12	SELP	2.31	4.62969	0.000535227	0.01169	2.02	2.14	1.75	1.13	0.36	0.37	up
198	ENSG00000111339.6	ART4	1.27	4.59744	0.000566508	0.0120822	2.35	1.3	2.75	1.07	1.15	1.02	up
199	ENSG00000222009.4	BTBD19	1.01	4.58037	0.000583825	0.0124127	9.66	5.27	10.27	7.11	3.08	6.99	up
200	ENSG00000213760.6	ATP6V1G2	2.92	4.57514	0.000589242	0.0124694	4.07	2.7	3.07	0.09	0.5	1.46	up
201	ENSG00000186897.3	C1QL4	1.31	4.56197	0.000603118	0.0126841	4.3	2.94	2.71	1.5	1.11	1.28	up
202	ENSG00000185507.15	IRF7	1.04	4.55691	0.000608535	0.0126999	51.46	69.93	67.42	19.43	33.5	36.73	up
203	ENSG00000170178.5	HOXD12	3.73	4.52405	0.000644989	0.0132154	1.48	0.66	1.68	0	0.11	0.11	up
204	ENSG00000149646.8	CNBD2	2.21	4.51555	0.000654778	0.0133577	1.22	1.13	1.81	0.16	0.31	0.34	up
205	ENSG00000112139.10	MDGA1	1.6	4.50061	0.000672374	0.0135742	2.01	1.5	0.74	0.56	0.54	0.74	up
206	ENSG00000162746.10	FCRLB	1.52	4.47568	0.000702826	0.0140431	2.36	2.54	1.83	0.66	0.82	0.91	up
207	ENSG00000105290.7	APLP1	1.03	4.47071	0.000709064	0.0141262	7.3	5.54	7.51	4.62	2.42	1.68	up
208	ENSG00000167261.9	DPEP2	1.21	4.46233	0.000719727	0.014276	6.14	3.9	3.7	3.56	3.3	1.63	up
209	ENSG00000254415.3	SIGLEC14	1.43	4.4582	0.000725028	0.0143393	4.19	3.87	3.5	2.52	1.25	0.87	up
210	ENSG00000027869.7	SH2D2A	1.25	4.44263	0.000745433	0.0146577	8.54	6.47	9.21	3.08	5.01	3.61	up
211	ENSG00000142512.10	SIGLEC10	1.21	4.43994	0.000749012	0.0146856	3.97	6.24	4.11	2.74	2.71	1.92	up
212	ENSG00000006459.6	JHDM1D	1.29	4.43833	0.000751167	0.0147015	1.91	1.84	1.32	1.5	1.1	1.01	up
213	ENSG00000167208.10	SNX20	2.4	4.41828	0.000778521	0.0150473	0.88	1.03	0.69	0.08	0.25	0.34	up
214	ENSG00000124882.3	EREG	2.14	4.40334	0.000799581	0.0152808	0.96	0.56	1.01	0.3	0.18	0.08	up
215	ENSG00000176428.5	VPS37D	3.6	4.39262	0.000815057	0.0154249	1.08	2.12	1.72	0	0.38	0.13	up
216	ENSG00000102362.11	SYTL4	2.34	4.39121	0.000817118	0.0154267	0.61	0.78	1.23	0.25	0.09	0.1	up
217	ENSG00000197245.4	FAM110D	2.74	4.36149	0.000861778	0.0159666	1.46	2.21	1.17	0.37	0.28	0.07	up
218	ENSG00000185338.4	SOCS1	1.48	4.35904	0.000865568	0.0159807	12.21	21.14	20.75	3.5	7.76	8.71	up
219	ENSG00000136425.8	CIB2	2.74	4.3446	0.000888281	0.0161589	1.68	2.13	1.79	0.22	0.14	0.13	up
220	ENSG00000198825.7	INPP5F	1.09	4.34373	0.000889654	0.0161622	7.82	4.16	7.16	2.52	2.91	2.08	up
221	ENSG00000111732.6	AICDA	2.54	4.32551	0.000919248	0.016561	1.36	1.15	0.74	0.33	0.1	0.07	up
222	ENSG00000151224.8	MAT1A	2.88	4.25067	0.00105188	0.0181867	0.29	0.54	0.65	0.08	0.16	0.07	up
223	ENSG00000005513.9	SOX8	1.17	4.24855	0.00105591	0.0182101	3.25	2.78	2.05	1.6	1.3	0.89	up
224	ENSG00000050820.12	BCAR1	1.24	4.24554	0.00106166	0.0182861	2.18	1.63	1.8	2.04	1.11	1.27	up
225	ENSG00000118515.7	SGK1	2.56	4.18926	0.00117543	0.0197457	2.13	2.31	1.5	0.1	0.17	0.93	up
226	ENSG00000239697.6	TNFSF12	2.03	4.18301	0.00118882	0.0198459	3.56	3.59	2.14	0.67	0.27	1.16	up
227	ENSG00000172379.14	ARNT2	1.04	4.15964	0.0012403	0.0203089	5.46	3.49	1.8	1.45	1.27	1.21	up
228	ENSG00000007312.8	CD79B	1.08	4.15645	0.00124751	0.0203459	5.73	7.76	5.69	2.45	6.15	2.72	up
229	ENSG00000221995.4	TIAF1	1.85	4.15293	0.00125551	0.0204107	0.7	0.41	1.18	0.17	0.11	0.22	up
230	ENSG00000040487.8	PQLC2	1.38	4.11858	0.00133641	0.0212188	5.59	4.63	4.77	1.07	3.4	2.67	up
231	ENSG00000173825.6	TIGD3	1.29	4.11291	0.00135027	0.0212652	2.27	3.08	2.74	1.39	1.09	0.81	up
232	ENSG00000173110.6	HSPA6	1.33	4.11084	0.00135536	0.0213207	6.09	3.33	4.66	2.5	0.98	2.32	up
233	ENSG00000185133.9	INPP5J	2.7	4.08511	0.00142039	0.021765	1.15	0.56	1.12	0.07	0.13	0.27	up
234	ENSG00000140465.9	CYP1A1	1.33	4.08243	0.00142735	0.0217919	2.33	3.14	2.39	1.4	0.55	0.68	up
235	ENSG00000007384.11	RHBDF1	1.58	4.07569	0.00144502	0.0218958	3.61	2.06	2.27	0.52	1.14	0.39	up
236	ENSG00000099860.4	GADD45B	1.05	4.06816	0.00146502	0.0220629	14.29	11.2	11.18	3.21	4.58	6.64	up
237	ENSG00000087589.12	CASS4	1.01	4.06834	0.00146452	0.0220629	4.68	5.54	3.85	3.31	1.73	2.66	up
238	ENSG00000152760.5	TCTEX1D1	1.05	4.02623	0.00158165	0.0231913	14.01	9.64	16.59	7.38	5.82	8.86	up
239	ENSG00000010310.4	GIPR	1.64	3.98	0.00172141	0.0244246	2.27	2.78	4.18	1.62	0.62	1.46	up
240	ENSG00000135541.16	AHI1	2.66	3.97512	0.00173687	0.0245773	1.2	0.5	1.3	0.56	0.02	0.04	up
241	ENSG00000166863.7	TAC3	1.27	3.9749	0.00173759	0.0245773	14.09	11.61	10.55	4.9	7.53	3.17	up
242	ENSG00000170456.10	DENND5B	1.28	3.96814	0.00175925	0.024755	2.12	3.53	3.29	1.36	2	0.36	up
243	ENSG00000257008.2	GPR142	2.3	3.96232	0.00177815	0.0249693	2.53	2	0.97	0.39	0.45	0.38	up
244	ENSG00000136367.12	ZFHX2	1.12	3.94965	0.00181999	0.0253282	2.3	1.58	2.23	2.29	0.91	0.9	up
245	ENSG00000131183.6	SLC34A1	1.63	3.93012	0.00188652	0.0258203	3.14	2.13	1.24	0.84	0.74	0.45	up
246	ENSG00000125089.12	SH3TC1	2.27	3.92426	0.00190694	0.026052	4.03	1.38	1.56	0.2	1.48	0.07	up
247	ENSG00000129910.3	CDH15	1.32	3.91238	0.00194907	0.0263366	1.78	1.58	1.58	0.4	0.77	0.72	up
248	ENSG00000163600.8	ICOS	3.15	3.87505	0.00208782	0.0275143	0.16	0.21	0.12	0	0	0	up
249	ENSG00000165731.13	RET	3.15	3.87505	0.00208782	0.0275143	0.19	0.09	0.06	0	0	0	up
250	ENSG00000147082.13	CCNB3	2.1	3.8758	0.00208491	0.0275143	0.61	4.88	2.41	0.29	0.28	0.04	up
251	ENSG00000198842.5	DUSP27	3.03	3.87049	0.00210545	0.0275817	0.22	0.2	0.21	0.03	0	0.03	up
252	ENSG00000169908.6	TM4SF1	1.4	3.85667	0.0021598	0.028096	4.35	5.8	8.16	1.83	2.01	2.89	up
253	ENSG00000133246.7	PRAM1	3.28	3.85336	0.00217302	0.0281872	0.58	1.33	0.48	0	0.21	0.04	up
254	ENSG00000176020.7	AMIGO3	1.49	3.83653	0.00224161	0.0286179	2.99	3.87	3.54	3.45	0.68	0.68	up
255	ENSG00000117091.5	CD48	1.92	3.83468	0.00224931	0.0286308	1.96	3.17	4.25	0.65	0.6	1.12	up
256	ENSG00000186862.13	PDZD7	1.56	3.82687	0.002282	0.0289656	1.23	1.12	1.35	1.13	0.42	0.35	up
257	ENSG00000106123.7	EPHB6	3.08	3.81088	0.00235046	0.0296136	0.35	0.21	0.72	0	0.04	0.05	up
258	ENSG00000270617.1	URGCP_MRPS24	3.28	3.80179	0.00239028	0.0298664	1.24	0.82	0.36	0	0	0	up
259	ENSG00000159784.13	FAM131B	2.22	3.774	0.0025165	0.0307379	0.31	0.29	0.27	0.05	0.07	0.17	up
260	ENSG00000186810.7	CXCR3	3.18	3.75399	0.00261153	0.0314257	1.56	0.68	0.85	0	0.06	0.39	up
261	ENSG00000101298.9	SNPH	3.17	3.73978	0.00268127	0.0320317	0.05	0.12	0.05	0	0	0	up
262	ENSG00000261359.2	C16orf98	3.18	3.72456	0.00275809	0.0326148	0.66	0.22	0.52	0	0	0	up
263	ENSG00000166682.6	TMPRSS5	3.18	3.71982	0.00278246	0.0327234	0.26	0.48	0.33	0	0.06	0	up
264	ENSG00000171786.5	NHLH1	1.78	3.70936	0.00283703	0.0331361	0.72	0.73	1.1	0.33	0.19	0.19	up
265	ENSG00000164530.9	PI16	3.03	3.70475	0.00286146	0.033366	0.14	0.14	0.23	0	0	0	up
266	ENSG00000103196.7	CRISPLD2	2.01	3.69662	0.00290501	0.0335272	0.69	0.33	0.47	0.06	0.06	0.06	up
267	ENSG00000092051.12	JPH4	1.09	3.69689	0.00290357	0.0335272	2.11	3.4	1.59	1.05	0.9	0.81	up
268	ENSG00000251201.4	TMED7_TICAM2	3.94	3.67741	0.00301065	0.0343098	0.98	0.6	1.04	0.92	0	0	up
269	ENSG00000143994.9	ABHD1	3.07	3.67805	0.00300705	0.0343098	1.12	1.28	0.79	0	0	0.1	up
270	ENSG00000084110.6	HAL	3.21	3.66315	0.00309154	0.0349757	0.14	0.26	1.18	0	0.07	0	up
271	ENSG00000110031.8	LPXN	1.07	3.66273	0.00309398	0.0349757	3.05	2.96	2.22	1.4	1.27	1.13	up
272	ENSG00000139567.8	ACVRL1	1.11	3.66099	0.003104	0.0350508	3.38	3.18	2.15	1.22	1.26	1.68	up
273	ENSG00000089127.8	OAS1	1.23	3.65082	0.00316332	0.0355527	8.33	17.09	16.12	4.33	5.24	6.95	up
274	ENSG00000017621.11	MAGIX	1.33	3.64116	0.00322076	0.0359495	1.04	2.03	1.97	0.58	0.57	0.61	up
275	ENSG00000178809.7	TRIM73	1.41	3.62578	0.00331436	0.0366655	5.61	3.47	2.09	3.78	2.02	0.56	up
276	ENSG00000175106.12	TVP23C	1.1	3.6056	0.00344146	0.0374324	12.98	6.16	4.97	4.08	2.62	3.7	up
277	ENSG00000145824.8	CXCL14	3.1	3.5928	0.0035246	0.0380026	0.49	0.38	0.29	0.11	0	0	up
278	ENSG00000205457.6	TP53TG3C	1.75	3.58536	0.0035739	0.0383498	0.82	0.56	0.67	0.28	0.2	0.55	up
279	ENSG00000113721.9	PDGFRB	1.04	3.58207	0.00359589	0.0384069	2.87	2.97	1.14	0.62	0.5	0.82	up
280	ENSG00000168140.4	VASN	1.82	3.57794	0.00362369	0.0385819	1.53	0.73	1	0.29	0.14	0.52	up
281	ENSG00000185745.8	IFIT1	1.07	3.57168	0.00366631	0.0388229	4.84	6.16	9.88	2.89	2.79	3.88	up
282	ENSG00000106089.7	STX1A	1.1	3.55065	0.00381316	0.0400351	11.98	11.26	6.31	4.92	4.54	3.8	up
283	ENSG00000110237.3	ARHGEF17	1.02	3.54476	0.0038554	0.0403143	3.51	1.64	3.37	1.54	1.82	0.57	up
284	ENSG00000267631.3	CGB1	1.2	3.54074	0.00388449	0.0404409	10.78	18.41	11.25	5.24	6.15	3.31	up
285	ENSG00000188833.5	ENTPD8	2.31	3.53331	0.00393882	0.040788	1.27	0.73	0.57	0.21	0.03	0.3	up
286	ENSG00000092295.7	TGM1	1.87	3.51524	0.0040742	0.0417452	1.52	2.22	2.55	1.23	0.13	1.95	up
287	ENSG00000188004.5	C1orf204	1.32	3.50961	0.00411728	0.0421232	1.85	1.51	1.48	1.18	0.53	0.55	up
288	ENSG00000101665.4	SMAD7	1.26	3.48638	0.00430025	0.0432153	4.9	5.61	2.12	2.25	1.34	1.06	up
289	ENSG00000185669.5	SNAI3	1.05	3.47867	0.00436281	0.0436506	3.13	3.16	2.61	1.08	1.77	1.44	up
290	ENSG00000164542.8	KIAA0895	1.01	3.46493	0.00447648	0.044461	2.76	2.11	1.81	1.83	1.12	0.6	up
291	ENSG00000116544.7	DLGAP3	2.04	3.4336	0.00474719	0.0462887	0.28	0.36	0.26	0.06	0.08	0.05	up
292	ENSG00000145632.10	PLK2	1.99	3.4279	0.00479824	0.0465182	4.73	0.99	1.11	1.31	0.29	2	up
293	ENSG00000176659.5	C20orf197	1.24	3.42361	0.00483699	0.046745	1.23	1.05	0.96	0.38	0.42	0.54	up
294	ENSG00000137809.12	ITGA11	1.53	3.4189	0.00487993	0.0470085	0.9	0.49	0.83	0.49	0.17	0.93	up
295	ENSG00000126709.10	IFI6	1.03	3.41375	0.00492728	0.0470611	110.67	219.57	204.21	54.42	88.98	121.16	up
296	ENSG00000186583.7	SPATC1	2.89	3.39083	0.00514377	0.0485713	0.36	0.18	0.34	0	0.05	0	up
297	ENSG00000186827.6	TNFRSF4	2	3.38961	0.00515556	0.0486476	3.33	2.14	1.4	0.23	0.86	0.92	up
298	ENSG00000130287.9	NCAN	2.83	3.38288	0.00522117	0.0491317	0.09	0.06	0.06	0.04	0	0	up

## Sheet: DEGs_mature_IAA VS DMSO_down
	gene_id	gene_name	log2FC	t.Statistic	P.Value	FDR	HEL_Hemin_repeat1	HEL_Hemin_repeat2	HEL_Hemin_repeat3	HEL_Hemin_IAA_repeat1	HEL_Hemin_IAA_repeat2	HEL_Hemin_IAA_repeat3	regulated
1	ENSG00000094914.8	AAAS	-2.11	13.7025	1.18435e-09	2.34653e-06	68.13	77.6	80.22	18.15	14.98	16.53	down
2	ENSG00000107672.10	NSMCE4A	-2.85	12.942	2.54156e-09	3.91655e-06	29.8	37.43	28.94	4.37	5.84	6.03	down
3	ENSG00000140995.12	DEF8	-3.05	12.5807	3.7027e-09	4.66843e-06	31.18	41.72	47.37	4.15	6.77	3.79	down
4	ENSG00000125166.8	GOT2	-1.7	12.3534	4.7138e-09	5.30941e-06	59.34	56.22	53.8	16.5	20.7	16.59	down
5	ENSG00000132153.10	DHX30	-1.62	12.3027	4.97673e-09	5.30941e-06	60.03	69.36	67.96	26.56	22.79	20.85	down
6	ENSG00000166860.2	ZBTB39	-1.71	11.4716	1.24739e-08	1.08126e-05	9.17	8.32	7.95	2.64	2.73	2.55	down
7	ENSG00000157593.12	SLC35B2	-1.83	11.2787	1.55588e-08	1.25144e-05	30.17	36.9	40.2	10.54	10.14	10.99	down
8	ENSG00000122140.6	MRPS2	-2.23	10.7669	2.83961e-08	1.87536e-05	73.25	91.03	93.01	21.22	22.7	13.71	down
9	ENSG00000214026.6	MRPL23	-2.08	10.5344	3.7602e-08	2.21136e-05	102.36	145.64	148.31	33.82	29.71	30.9	down
10	ENSG00000165060.7	FXN	-1.91	10.314	4.92964e-08	2.44175e-05	38.55	31.74	38.9	8.93	7.98	11.07	down
11	ENSG00000184508.6	HDDC3	-2.01	10.2778	5.15579e-08	2.46571e-05	55.07	80.93	76.82	18.7	18.52	14	down
12	ENSG00000178057.10	NDUFAF3	-1.77	9.69202	1.08512e-07	4.56046e-05	49.41	60.41	51.48	11.27	14.91	13.61	down
13	ENSG00000144043.7	TEX261	-1.19	9.26865	1.89817e-07	7.11507e-05	54.68	46.99	51.24	18.86	27.35	22.27	down
14	ENSG00000148384.11	INPP5E	-1.72	8.86159	3.30848e-07	0.000104285	9.28	12.32	12.95	4.02	3.07	3.69	down
15	ENSG00000172828.8	CES3	-2.3	8.81885	3.51094e-07	0.000107337	4.54	6.81	7.85	2.95	0.92	0.78	down
16	ENSG00000124608.4	AARS2	-1.41	8.77407	3.73715e-07	0.000110059	19.36	14.08	17.32	7.77	5.7	5.77	down
17	ENSG00000161682.10	FAM171A2	-2.46	8.52388	5.31959e-07	0.000136625	5.62	7.01	8.18	1.95	1.66	1.31	down
18	ENSG00000151348.9	EXT2	-1.24	8.338	6.94766e-07	0.000160626	18.02	15.86	13.81	7.21	5.71	6.73	down
19	ENSG00000196155.8	PLEKHG4	-1.25	8.33786	6.94901e-07	0.000160626	21.64	26.13	27.24	16.78	13.85	12.94	down
20	ENSG00000138777.15	PPA2	-1.99	8.19744	8.525e-07	0.000183059	23.52	31.84	22.96	7.5	7.58	8.44	down
21	ENSG00000196453.7	ZNF777	-1.67	8.15795	9.03336e-07	0.000189824	6.92	9.38	7.64	2.98	2.29	2.45	down
22	ENSG00000187676.7	B3GALTL	-2.56	8.0825	1.00955e-06	0.000205903	2.57	2.51	2.03	0.38	0.48	0.35	down
23	ENSG00000163170.7	BOLA3	-1.81	8.06	1.04371e-06	0.000209786	58.97	77.16	56.05	23.29	12.47	18.83	down
24	ENSG00000120162.9	MOB3B	-2.03	8.03837	1.0777e-06	0.000210762	3.27	2.06	2.43	0.46	0.58	0.79	down
25	ENSG00000204160.7	ZDHHC18	-1.26	8.03759	1.07896e-06	0.000210762	16.69	13.9	16.08	6.32	8.06	9.96	down
26	ENSG00000122126.11	OCRL	-3.5	7.94533	1.23785e-06	0.000225892	3.1	1.91	1.46	0.19	0.09	0.34	down
27	ENSG00000164610.4	RP9	-2.28	7.89635	1.33207e-06	0.000234365	10.42	14.45	14.11	3.09	2.34	1.96	down
28	ENSG00000167088.6	SNRPD1	-1.06	7.80575	1.52686e-06	0.00025827	56.16	60.33	53.75	29.24	25.58	32.27	down
29	ENSG00000165282.9	PIGO	-1.23	7.78238	1.58183e-06	0.000259997	13.11	9.57	12.44	4.68	4.84	3.92	down
30	ENSG00000185269.7	NOTUM	-3.37	7.77755	1.59346e-06	0.000259997	6.01	7.41	11.64	0.81	0.7	0.57	down
31	ENSG00000144559.6	TAMM41	-2.95	7.79182	1.55938e-06	0.000259997	7.59	7.26	9.56	1.6	0.98	1.04	down
32	ENSG00000135454.9	B4GALNT1	-1.93	7.57028	2.18747e-06	0.000332101	3.23	4.32	4.89	0.68	1.03	2.77	down
33	ENSG00000145506.9	NKD2	-2.92	7.45912	2.59848e-06	0.000376546	11.51	4.18	6.81	1.26	1	1.88	down
34	ENSG00000125457.9	MIF4GD	-1.17	7.41957	2.7637e-06	0.000383298	41.43	50.31	42.57	22.09	22.87	19.41	down
35	ENSG00000182752.8	PAPPA	-2.07	7.40108	2.84474e-06	0.000390631	1.51	1.19	1.54	0.24	0.34	0.21	down
36	ENSG00000136444.5	RSAD1	-1.07	7.33302	3.16511e-06	0.000422085	40.08	46.3	52.58	24.31	22.38	20.61	down
37	ENSG00000077943.7	ITGA8	-2.72	7.26196	3.54044e-06	0.000454652	3.92	1.44	1.74	2.57	1.46	0.43	down
38	ENSG00000186106.7	ANKRD46	-1.34	7.25126	3.60089e-06	0.000458172	11.86	14.3	13.75	5.96	6.34	5.93	down
39	ENSG00000123178.10	SPRYD7	-1.55	7.22697	3.74224e-06	0.000467577	9.66	13.3	8.45	3.1	3.63	4.16	down
40	ENSG00000120697.4	ALG5	-1.34	7.17464	4.06685e-06	0.000486233	35.19	48.31	35.88	13.92	18.51	16.33	down
41	ENSG00000197024.4	ZNF398	-1.39	6.93392	5.99096e-06	0.000654241	4.59	3.98	3.38	2.46	2.39	2.07	down
42	ENSG00000173890.12	GPR160	-1.48	6.88516	6.48612e-06	0.000696472	13.83	8.96	8.63	3.61	3.24	5.75	down
43	ENSG00000131374.10	TBC1D5	-1.26	6.75892	7.97848e-06	0.000801837	6.5	3.34	6.23	1.93	1.81	2.59	down
44	ENSG00000157985.13	AGAP1	-1.01	6.71237	8.61625e-06	0.00083666	19.97	15.27	19.68	15.85	9.02	9.06	down
45	ENSG00000146576.8	C7orf26	-1.11	6.70606	8.7068e-06	0.000838574	29.84	24.3	30.34	15.97	10.6	12.86	down
46	ENSG00000027001.7	MIPEP	-3.58	6.68996	8.94214e-06	0.000849442	3.21	7.12	4.16	0.09	0.73	0.55	down
47	ENSG00000166788.5	SAAL1	-1.45	6.66077	9.38635e-06	0.00087959	16.21	24.29	17.37	7.27	8.16	5.22	down
48	ENSG00000021826.10	CPS1	-1.41	6.57743	1.07862e-05	0.000977734	8.22	4.32	4.35	2.2	1.6	2.5	down
49	ENSG00000237190.3	CDKN2AIPNL	-1.16	6.54637	1.13625e-05	0.00100373	27.32	36.29	31.67	15.04	16.15	12.92	down
50	ENSG00000139734.13	DIAPH3	-1.08	6.51522	1.19729e-05	0.00103469	6.28	5.06	6.15	2.46	2.66	3.51	down
51	ENSG00000006015.13	C19orf60	-1.11	6.50428	1.21954e-05	0.00103766	58.23	85.59	85.2	39.16	35.49	30.7	down
52	ENSG00000074603.14	DPP8	-1.25	6.42324	1.39846e-05	0.00116139	17.25	11.41	16.13	6.68	5.65	5.53	down
53	ENSG00000116096.5	SPR	-1.01	6.24302	1.90231e-05	0.00144723	39.18	47.95	44.81	26.88	23.4	18.59	down
54	ENSG00000116117.13	PARD3B	-1.95	6.23502	1.9287e-05	0.00145376	4.43	1.56	4.15	1.35	0.8	1.1	down
55	ENSG00000184897.4	H1FX	-1.1	6.14161	2.26638e-05	0.00159426	86.98	142.71	112	49.03	62.38	51.26	down
56	ENSG00000082068.4	WDR70	-1.13	6.10753	2.40453e-05	0.00161885	29.11	26.99	25.67	9.72	6.41	10.52	down
57	ENSG00000086506.2	HBQ1	-2.51	6.08291	2.50979e-05	0.00166494	33.84	82.74	80.62	13.81	15.35	7.12	down
58	ENSG00000173272.9	MZT2A	-1.09	5.9211	3.33299e-05	0.00208307	132.89	210.65	178.6	85.04	115.71	68.93	down
59	ENSG00000155792.5	DEPTOR	-2.27	5.8657	3.67604e-05	0.00224594	4	3.12	2.64	0.66	0.43	0.86	down
60	ENSG00000134817.9	APLNR	-1.59	5.81768	4.00314e-05	0.00236254	2.84	2.48	2.95	0.75	0.89	1.5	down
61	ENSG00000175279.17	APITD1	-1.35	5.77068	4.3528e-05	0.00251537	17.14	21.39	17.91	5.8	9.07	7.34	down
62	ENSG00000146729.5	GBAS	-1.3	5.54673	6.51434e-05	0.0033838	13.2	12.68	10.06	7.2	5.77	5.62	down
63	ENSG00000160867.10	FGFR4	-1.57	5.48889	7.23735e-05	0.00364999	4.51	5.09	8.48	2.43	1.17	2.38	down
64	ENSG00000075223.9	SEMA3C	-1.73	5.46381	7.57633e-05	0.00376617	4.11	1.5	2.47	1.84	0.72	0.95	down
65	ENSG00000177542.6	SLC25A22	-1.14	5.43274	8.01926e-05	0.00394394	14.79	20.81	22.6	10.08	7.44	9.1	down
66	ENSG00000118242.11	MREG	-1.44	5.39278	8.62893e-05	0.00404589	7.27	6.75	7.13	3.46	2.25	2.45	down
67	ENSG00000149403.7	GRIK4	-1.6	5.38592	8.73836e-05	0.00407211	1.21	1.32	2.03	0.45	0.72	0.68	down
68	ENSG00000020256.15	ZFP64	-1.25	5.35032	9.32973e-05	0.00425638	4.05	3.23	4.23	1.89	1.47	1.5	down
69	ENSG00000130038.5	EFCAB4B	-1.14	5.33508	9.59543e-05	0.00433192	7.15	5.02	5.48	2.9	2.49	2.69	down
70	ENSG00000078018.15	MAP2	-4.35	5.33017	9.68271e-05	0.00433192	1.18	0.33	0.64	0	0	0	down
71	ENSG00000009694.9	TENM1	-2.63	5.29474	0.000103375	0.00456595	0.36	0.23	0.27	0.02	0.05	0.06	down
72	ENSG00000099377.9	HSD3B7	-1.65	5.24017	0.000114375	0.00485096	3.93	3.17	5.75	1	1.13	1.29	down
73	ENSG00000150471.11	LPHN3	-4.31	5.13038	0.000140342	0.00560923	0.97	0.41	0.4	0.05	0	0.02	down
74	ENSG00000215784.4	FAM72D	-1.14	5.11323	0.00014492	0.0056617	4.46	5.23	4.7	1.99	2.32	2.39	down
75	ENSG00000178531.4	CTXN1	-1.57	5.10624	0.000146831	0.0057042	5.41	6.24	7.24	2.9	2.08	1.67	down
76	ENSG00000111850.6	SMIM8	-1.6	5.08463	0.000152902	0.00579398	3.27	5.2	4.51	0.93	1.64	1.95	down
77	ENSG00000134864.6	GGACT	-3.53	5.05442	0.000161831	0.00594397	3.75	4.87	3.74	1.68	0.19	0.1	down
78	ENSG00000170153.6	RNF150	-1.54	5.04617	0.000164362	0.00599878	0.79	0.67	1.17	0.44	0.29	0.58	down
79	ENSG00000185345.14	PARK2	-3.17	5.03367	0.000168273	0.00604607	0.97	0.45	0.46	0.05	0.14	0.15	down
80	ENSG00000164989.11	CCDC171	-1.2	4.94595	0.000198592	0.00677387	7.39	3.27	5.14	2.33	2.5	2.6	down
81	ENSG00000184903.5	IMMP2L	-3.22	4.94776	0.000197909	0.00677387	3.29	1.79	2.55	1.38	0.14	0.4	down
82	ENSG00000081803.11	CADPS2	-1.05	4.91736	0.000209651	0.00694428	6.29	4.3	4.97	2.5	1.74	3.07	down
83	ENSG00000158764.6	ITLN2	-1.63	4.85086	0.000237907	0.0076479	11.14	19.32	18.52	6.91	5.62	5.03	down
84	ENSG00000104490.13	NCALD	-1.87	4.84968	0.000238445	0.0076479	1.24	1.56	1.24	0.4	0.32	0.3	down
85	ENSG00000147912.8	FBXO10	-1.14	4.79464	0.00026486	0.00823333	2.6	2.47	2.62	1.66	1.14	1.2	down
86	ENSG00000153250.13	RBMS1	-1.11	4.69469	0.000320829	0.00909044	5.01	3.32	4.49	1.78	2.06	1.98	down
87	ENSG00000268310.1	AC087645.1	-1.01	4.63807	0.000357812	0.00971133	20.2	18.12	15.84	12.3	8.55	7.67	down
88	ENSG00000165644.6	COMTD1	-1.56	4.6321	0.000361957	0.00976649	7.29	9.54	8.01	2.39	3	3.31	down
89	ENSG00000169760.13	NLGN1	-2.37	4.5945	0.000389247	0.0103024	1.34	0.33	1.49	0.26	0.75	0.34	down
90	ENSG00000183098.6	GPC6	-2.97	4.58945	0.000393067	0.0103598	0.31	0.31	0.21	0.03	0.01	0.05	down
91	ENSG00000196275.9	GTF2IRD2	-2.07	4.58296	0.000398037	0.0104355	10.68	9.05	13.87	0.23	3.3	5.47	down
92	ENSG00000151276.19	MAGI1	-2.07	4.57354	0.000405367	0.0105282	1.72	0.61	0.96	0.17	0.19	0.17	down
93	ENSG00000152061.17	RABGAP1L	-1.01	4.5603	0.000415898	0.0107614	5.43	5.37	3.94	1.61	2.12	2.02	down
94	ENSG00000143341.7	HMCN1	-2.07	4.42703	0.000539018	0.0129189	0.61	0.97	0.6	0.25	0.21	0.1	down
95	ENSG00000121753.8	BAI2	-2.32	4.4275	0.000538522	0.0129189	1.52	1.34	1.45	0.09	0.32	0.37	down
96	ENSG00000188641.8	DPYD	-1.85	4.39035	0.000579077	0.0135663	2.65	2.44	1.33	0.75	0.47	1.49	down
97	ENSG00000169855.15	ROBO1	-1.23	4.36522	0.000608276	0.0141073	2.95	2.74	1.55	0.63	0.74	1.56	down
98	ENSG00000139173.5	TMEM117	-2.22	4.34464	0.000633316	0.0144516	1.46	4.26	2.75	0.48	0.9	0.7	down
99	ENSG00000181418.7	DDN	-1.25	4.34126	0.000637529	0.0144949	2.71	3.79	3.3	1.82	1.77	0.83	down
100	ENSG00000170608.2	FOXA3	-3.42	4.283	0.000714799	0.0156119	0.87	0.57	1.16	0.37	0.11	0	down
101	ENSG00000140543.9	DET1	-1.01	4.20098	0.000840168	0.0173397	5.05	4.72	3.5	1.97	2.05	2.37	down
102	ENSG00000080493.9	SLC4A4	-2.97	4.17466	0.000884995	0.0180235	0.29	0.26	0.26	0.05	0.05	0.05	down
103	ENSG00000175806.10	MSRA	-1.35	4.16535	0.000901447	0.0182608	4.39	4.59	6.42	1.43	2.36	3.16	down
104	ENSG00000196331.5	HIST1H2BO	-1.15	4.02643	0.00118726	0.0215714	45	29.8	41.5	14.54	19.38	23.6	down
105	ENSG00000185532.10	PRKG1	-2.27	4.02017	0.00120213	0.0216806	0.58	0.36	0.29	0.05	0.12	0.18	down
106	ENSG00000174482.6	LINGO2	-3.52	3.99056	0.00127507	0.0226137	0.34	0.22	0.1	0	0	0	down
107	ENSG00000177984.6	LCN15	-3.17	3.98525	0.00128863	0.022709	0.5	0.3	1.05	0.2	0.37	0	down
108	ENSG00000144785.4	RP11_977G19.10	-3.75	3.97308	0.00132023	0.0229984	40.23	25.95	18.2	0.92	17.21	0	down
109	ENSG00000186153.12	WWOX	-1.04	3.94023	0.00140954	0.0238504	10.49	8.82	6.43	8.25	7.48	5.2	down
110	ENSG00000116574.4	RHOU	-1.35	3.91221	0.00149059	0.0247246	1.36	1.27	0.91	0.69	0.35	0.85	down
111	ENSG00000132688.10	NES	-2	3.90235	0.00152022	0.0250611	0.67	0.34	0.53	0.13	0.07	0.19	down
112	ENSG00000135976.12	ANKRD36	-1.16	3.88005	0.00158943	0.0259034	7.56	4.77	4.87	2.86	2.7	2.95	down
113	ENSG00000152422.11	XRCC4	-1.1	3.87463	0.00160673	0.0261547	6.11	4.7	6.16	2.5	2.1	4.09	down
114	ENSG00000135502.12	SLC26A10	-1.52	3.82215	0.00178448	0.0281207	2.06	1.91	2.18	1.23	0.58	0.98	down
115	ENSG00000111728.6	ST8SIA1	-3.1	3.8144	0.0018124	0.0282443	0.38	0.37	0.69	0	0.05	0.13	down
116	ENSG00000174370.5	C11orf45	-1.24	3.80974	0.00182938	0.02838	3.74	2.06	4.06	2.06	0.78	0.41	down
117	ENSG00000051128.14	HOMER3	-3.27	3.80055	0.00186336	0.028619	0.58	0.3	1.01	0	0.14	0	down
118	ENSG00000189283.5	FHIT	-3.56	3.79345	0.00189001	0.0288053	0.1	1.58	2.64	0	0	0	down
119	ENSG00000138639.13	ARHGAP24	-2.05	3.78989	0.00190353	0.0288526	1.1	1.91	0.57	0.26	0.22	0.39	down
120	ENSG00000122507.16	BBS9	-3.5	3.76465	0.00200229	0.0296895	0.94	0.44	1.68	0	0	0.3	down
121	ENSG00000105784.11	RUNDC3B	-2	3.76269	0.00201016	0.0297226	2.15	0.61	0.87	0.48	0.24	0.17	down
122	ENSG00000073910.15	FRY	-2.19	3.717	0.002203	0.0316944	0.41	0.2	0.4	0.1	0.2	0.55	down
123	ENSG00000137269.10	LRRC1	-1.2	3.69956	0.00228146	0.0322216	2.72	1.93	2.07	1.35	1.06	1.3	down
124	ENSG00000163623.5	NKX6_1	-1.21	3.63953	0.00257376	0.0347909	1.41	1.8	1.81	0.81	0.61	0.8	down
125	ENSG00000146072.6	TNFRSF21	-2.6	3.6201	0.00267623	0.0357622	1	0.32	0.82	0.18	0.14	0.03	down
126	ENSG00000179399.9	GPC5	-3.24	3.60896	0.00273684	0.0362534	0.08	0.2	0.21	0	0	0	down
127	ENSG00000168298.4	HIST1H1E	-1.11	3.5987	0.00279389	0.0367284	15.51	13.06	10.57	4.08	6.33	9.24	down
128	ENSG00000135119.10	RNFT2	-1.12	3.562	0.00300787	0.0387566	2.33	2.45	2.22	1.06	1.83	0.67	down
129	ENSG00000078177.9	N4BP2	-1.35	3.55927	0.00302443	0.0388748	0.77	0.35	0.35	0.16	0.48	0.23	down
130	ENSG00000167580.3	AQP2	-1.07	3.55873	0.0030277	0.0388808	2.49	1.65	2.52	0.58	1.74	0.74	down
131	ENSG00000138759.13	FRAS1	-1.02	3.53308	0.00318809	0.0400867	2.54	0.98	1.32	0.38	0.51	0.44	down
132	ENSG00000177570.9	SAMD12	-1.91	3.51811	0.00328561	0.0409439	1.91	0.4	0.87	0.79	0.27	0.46	down
133	ENSG00000268942.1	CKS1B	-2.87	3.51305	0.00331925	0.0411391	29.26	80.46	46.12	0.19	33.96	5.15	down
134	ENSG00000175600.11	C7orf10	-1.76	3.48797	0.0034911	0.042421	2.11	1.82	3.14	0.79	0.71	0.3	down
135	ENSG00000163909.6	HEYL	-1.02	3.46952	0.00362322	0.0435824	2.08	1.48	2.26	0.85	1.02	1.11	down
136	ENSG00000219545.5	RPA3_AS1	-1.26	3.44919	0.00377459	0.0446418	3.28	1.92	2.38	0.71	0.59	1.24	down
137	ENSG00000182185.14	RAD51B	-1.22	3.40457	0.00412947	0.0474968	15.44	6.75	2.75	10.68	2.77	2.44	down
138	ENSG00000129167.5	TPH1	-2.34	3.37723	0.00436321	0.049278	0.22	0.25	0.13	0.02	0.16	0.04	down
139	ENSG00000104899.4	AMH	-1.42	3.36975	0.00442948	0.049864	1.69	1.4	1.52	0.55	0.55	0.53	down

## Sheet: DEGs_mature_IAA VS DMSO _up
	gene_id	gene_name	log2FC	t.Statistic	P.Value	FDR	HEL_Hemin_repeat1	HEL_Hemin_repeat2	HEL_Hemin_repeat3	HEL_Hemin_IAA_repeat1	HEL_Hemin_IAA_repeat2	HEL_Hemin_IAA_repeat3	regulated
1	ENSG00000147394.14	ZNF185	3.57	-16.9958	6.3344e-11	8.78518e-07	1.1	1.35	1.44	18	17.94	16.31	up
2	ENSG00000124762.9	CDKN1A	2.14	-15.2586	2.76754e-10	1.36785e-06	9.94	9.87	11.14	45.93	44.68	47.88	up
3	ENSG00000134107.4	BHLHE40	2.07	-15.1838	2.95878e-10	1.36785e-06	9.23	7.73	11.26	38.55	34.67	37.69	up
4	ENSG00000134324.7	LPIN1	2.03	-14.4568	5.75372e-10	1.99496e-06	16.05	11.5	10.74	63.99	49.41	58.53	up
5	ENSG00000140459.13	CYP11A1	1.71	-13.9715	9.11948e-10	2.10797e-06	67.33	60.36	56.29	223.51	205.11	192.63	up
6	ENSG00000134853.7	PDGFRA	5.44	-14.1597	7.61518e-10	2.10797e-06	0.97	0.59	0.26	8.77	8.21	11.2	up
7	ENSG00000198794.7	SCAMP5	2.56	-13.0452	2.28615e-09	3.91655e-06	3.17	3.19	3.49	17.11	25.59	19.03	up
8	ENSG00000142156.10	COL6A1	3.41	-12.6282	3.52205e-09	4.66843e-06	2.13	1.69	0.94	18.74	14.91	12.84	up
9	ENSG00000112130.12	RNF8	1.5	-11.7199	9.42583e-09	9.24983e-06	32.09	28.73	26.34	72.08	77.78	76.14	up
10	ENSG00000134109.6	EDEM1	1.57	-11.6668	1.00041e-08	9.24983e-06	19.72	16.06	14.88	56.54	43.78	51.88	up
11	ENSG00000134321.7	RSAD2	1.51	-11.2415	1.6242e-08	1.25144e-05	50.31	41.97	47.26	108.09	120.76	138.92	up
12	ENSG00000185686.13	PRAME	1.44	-10.9171	2.37449e-08	1.73325e-05	41.35	33.59	43.58	108.71	99.35	88.55	up
13	ENSG00000072694.14	FCGR2B	3.45	-10.8557	2.55393e-08	1.77102e-05	1.11	0.89	1.13	8.52	9.27	11.15	up
14	ENSG00000254521.2	SIGLEC12	1.61	-10.6826	3.14219e-08	1.98086e-05	14.02	13.49	11.81	40.77	45.81	35.09	up
15	ENSG00000068308.9	OTUD5	1.31	-10.52	3.82671e-08	2.21136e-05	37.92	41.87	49.01	108.99	109.1	112.51	up
16	ENSG00000088053.7	GP6	1.64	-10.4208	4.32096e-08	2.39709e-05	11.65	10.66	9.95	33.81	31.01	31.69	up
17	ENSG00000150687.7	PRSS23	1.63	-10.35	4.71468e-08	2.44175e-05	16.23	14.34	13.81	43.57	44.89	45.2	up
18	ENSG00000111911.5	HINT3	1.65	-10.3193	4.8977e-08	2.44175e-05	7.38	5.7	5.35	18.6	18.35	21.92	up
19	ENSG00000135094.6	SDS	4.07	-10.0881	6.53696e-08	3.02204e-05	0.83	0.88	0.52	9.64	10.83	11.21	up
20	ENSG00000168961.12	LGALS9	1.42	-9.96782	7.61241e-08	3.4057e-05	232.36	274.26	275.04	746.87	865.86	646.82	up
21	ENSG00000162738.5	VANGL2	1.46	-9.82615	9.12423e-08	3.9545e-05	5.09	4.05	5.3	13.3	12.61	14.67	up
22	ENSG00000059804.11	SLC2A3	1.23	-9.57283	1.26777e-07	5.17139e-05	42.92	38.98	37.28	95.79	96.66	110.96	up
23	ENSG00000157600.7	TMEM164	1.09	-9.4324	1.52562e-07	6.04538e-05	83.59	47.42	62.37	96.74	95.91	112.48	up
24	ENSG00000138722.5	MMRN1	1.76	-9.30854	1.79932e-07	6.93188e-05	4.06	2.72	3.3	11.5	9.46	13.8	up
25	ENSG00000112561.13	TFEB	2.37	-9.17466	2.15457e-07	7.86363e-05	1.96	1.64	2.11	10.26	12.55	7.52	up
26	ENSG00000105048.12	TNNT1	1.15	-9.09247	2.40886e-07	8.56626e-05	166.53	220.23	189.02	500.11	529.73	458.12	up
27	ENSG00000107819.9	SFXN3	1.3	-9.01102	2.6924e-07	9.05348e-05	15.45	11.79	14.46	32.15	35.7	29.85	up
28	ENSG00000135525.14	MAP7	1.23	-8.99779	2.7417e-07	9.05348e-05	11.28	9.6	12.69	26.49	25.08	27.5	up
29	ENSG00000162711.12	NLRP3	1.85	-9.00231	2.72474e-07	9.05348e-05	1.53	1.39	1.88	5.33	6.02	7.81	up
30	ENSG00000197872.7	FAM49A	1.61	-8.96966	2.84971e-07	9.19131e-05	5.61	3.42	3.81	16.07	14.22	11.9	up
31	ENSG00000082781.7	ITGB5	1.32	-8.80886	3.56011e-07	0.000107337	36.28	24.7	21.5	77.63	78.95	50.82	up
32	ENSG00000239282.3	GATSL3	2.08	-8.76043	3.80908e-07	0.000110059	3.72	4.42	4.57	13.55	13.36	14.32	up
33	ENSG00000075426.7	FOSL2	1.28	-8.72308	4.01369e-07	0.000113604	6.42	6.24	5.74	16.21	15.5	14.38	up
34	ENSG00000137802.9	MAPKBP1	1.19	-8.67671	4.28397e-07	0.000118829	8.29	7.34	8.29	18.6	15.05	16.59	up
35	ENSG00000105492.11	SIGLEC6	1.3	-8.59805	4.78738e-07	0.000130188	18.88	14.3	18.35	43	38.62	46.19	up
36	ENSG00000204428.8	LY6G5C	2.34	-8.57978	4.91306e-07	0.000131037	3.58	6.92	10.09	29.48	32.84	29.58	up
37	ENSG00000259207.3	ITGB3	1.07	-8.55739	5.07175e-07	0.000132717	41.3	35.51	43.19	83.35	79.93	90.76	up
38	ENSG00000114805.12	PLCH1	1.48	-8.51003	5.42577e-07	0.000136818	12.14	6.2	6.67	25.93	18.79	22.49	up
39	ENSG00000169403.7	PTAFR	1.71	-8.47043	5.74171e-07	0.000140948	1.29	1.49	1.65	4.49	4.82	6.01	up
40	ENSG00000183134.4	PTGDR2	1.25	-8.46425	5.7928e-07	0.000140948	7.53	8.05	9.07	19.29	19.53	21.32	up
41	ENSG00000158769.13	F11R	1.17	-8.39545	6.39452e-07	0.000152906	14.85	20.66	19.8	37.66	42.68	45.2	up
42	ENSG00000137801.9	THBS1	1.38	-8.30695	7.26733e-07	0.00016523	8.09	3.16	4.28	9.45	10.79	12.58	up
43	ENSG00000164220.6	F2RL2	1.16	-8.24396	7.96481e-07	0.000178168	22.46	20.66	20.03	43.03	50.24	59.51	up
44	ENSG00000178732.4	GP5	1.24	-8.19505	8.55488e-07	0.000183059	5.55	6.18	5.78	15.43	14.14	12.76	up
45	ENSG00000160271.10	RALGDS	1.1	-8.19309	8.57947e-07	0.000183059	27.5	45.16	34.8	77.86	114.52	66.59	up
46	ENSG00000118007.8	STAG1	1.35	-8.13027	9.4085e-07	0.000194756	8.42	6.3	5.21	15.99	14.94	18.8	up
47	ENSG00000197380.6	DACT3	1.52	-8.009	1.12576e-06	0.000213878	2.98	2.92	3.79	8.45	10.81	9.24	up
48	ENSG00000165102.10	HGSNAT	1.15	-8.01469	1.11628e-06	0.000213878	10.07	7.66	11.07	21.8	17.16	25.32	up
49	ENSG00000197324.4	LRP10	1.08	-7.97762	1.17961e-06	0.000221081	21.99	20.66	28.68	51	53.4	48.84	up
50	ENSG00000184557.3	SOCS3	1.29	-7.95756	1.21544e-06	0.000224758	28.02	29.03	42.15	89.64	71.14	86.17	up
51	ENSG00000103522.11	IL21R	1.07	-7.89827	1.32824e-06	0.000234365	17.45	19	22.51	41.21	40.97	42.88	up
52	ENSG00000137409.14	MTCH1	1.14	-7.8949	1.33498e-06	0.000234365	71.43	93.02	98.32	192.58	208.38	187.31	up
53	ENSG00000115461.4	IGFBP5	1.04	-7.84938	1.42957e-06	0.000247834	65.96	57.95	74.02	124.8	133.59	150.87	up
54	ENSG00000165424.6	ZCCHC24	1.81	-7.80569	1.52701e-06	0.00025827	2.31	0.99	1.8	7.56	5.43	4.42	up
55	ENSG00000185189.11	NRBP2	1.45	-7.66609	1.8882e-06	0.000301005	7.62	5.17	6.79	21.94	14.92	16.17	up
56	ENSG00000104081.9	BMF	1.28	-7.6256	2.00904e-06	0.000316629	9.65	4.6	5.19	16.96	13.63	13.57	up
57	ENSG00000073150.9	PANX2	1.81	-7.60792	2.06433e-06	0.000321688	1.89	1.47	1.31	5.58	6.33	4.87	up
58	ENSG00000165996.9	PTPLA	1.12	-7.57356	2.17646e-06	0.000332101	37.77	48.4	34.44	88.96	88.85	91.03	up
59	ENSG00000041353.5	RAB27B	1.41	-7.5657	2.20299e-06	0.000332101	9.38	5.71	5.38	21.91	18.06	22.02	up
60	ENSG00000100439.6	ABHD4	1.19	-7.54717	2.26689e-06	0.000338059	7.88	5.73	7.31	16.36	14.25	16.55	up
61	ENSG00000060140.4	STYK1	2.3	-7.53807	2.29901e-06	0.000339202	1.95	0.78	2.24	6.93	4.22	7.09	up
62	ENSG00000025434.14	NR1H3	1.3	-7.45051	2.63357e-06	0.000376546	13.07	16.97	17.15	36.45	39.54	29.77	up
63	ENSG00000214711.5	CAPN14	2.54	-7.45631	2.60989e-06	0.000376546	0.37	0.53	0.57	2.97	2.29	3.08	up
64	ENSG00000091592.11	NLRP1	1.11	-7.43803	2.68526e-06	0.000380019	13	9.1	8.91	26.39	21.53	20.66	up
65	ENSG00000156521.9	TYSND1	1.52	-7.41992	2.76222e-06	0.000383298	1.96	2.08	1.57	5.17	6.25	5.22	up
66	ENSG00000217442.3	SYCE3	5.77	-7.35603	3.05274e-06	0.000415083	0	0	0.93	23.66	19.37	23.25	up
67	ENSG00000120075.5	HOXB5	1.79	-7.34176	3.1219e-06	0.000420365	1.81	2.24	1.89	6.24	8.02	7.1	up
68	ENSG00000166900.10	STX3	1.07	-7.2783	3.45016e-06	0.000447199	15.73	14.42	15.01	28.27	28.38	35.65	up
69	ENSG00000124181.10	PLCG1	1.35	-7.23605	3.68869e-06	0.000465077	5.32	2.8	5.4	11.65	12.9	8.58	up
70	ENSG00000169896.12	ITGAM	1.23	-7.20934	3.84841e-06	0.00047655	6	6.54	10.53	14.41	13.79	16.37	up
71	ENSG00000270149.1	F11R	1.28	-7.19764	3.92064e-06	0.000476977	10.84	7.87	11.91	21.92	27.77	27.76	up
72	ENSG00000184481.12	FOXO4	1.13	-7.17574	4.05973e-06	0.000486233	11.72	13.66	16.59	26.41	31.35	29.37	up
73	ENSG00000164961.11	KIAA0196	1.07	-7.10589	4.53909e-06	0.000538056	29.87	20.05	15.03	41.63	35.47	44.86	up
74	ENSG00000172738.7	TMEM217	1.63	-7.06542	4.84373e-06	0.000569302	8.79	8.03	13.4	23.18	30.64	32.37	up
75	ENSG00000198730.3	CTR9	1.01	-7.05841	4.89858e-06	0.000570911	52.16	31.36	31.03	87.93	77.26	84.01	up
76	ENSG00000138764.9	CCNG2	1.46	-6.98801	5.48783e-06	0.000619874	3.97	2.3	1.71	6.55	8.56	10.12	up
77	ENSG00000268509.1	AC026202.1	1.63	-6.98639	5.50225e-06	0.000619874	11.49	10.23	10.99	48.12	31.51	30.74	up
78	ENSG00000135269.13	TES	1.37	-6.9663	5.68424e-06	0.000630678	5.97	3.21	5.03	14.38	12.13	14.95	up
79	ENSG00000164938.9	TP53INP1	1.96	-6.95968	5.74551e-06	0.000632417	1.23	0.52	0.37	1.54	1.77	2.27	up
80	ENSG00000169570.5	DTWD2	1.49	-6.91335	6.19475e-06	0.000671211	2.21	2.07	1.46	4.84	6.16	6.1	up
81	ENSG00000164292.8	RHOBTB3	1.05	-6.88118	6.52832e-06	0.000696472	19.43	14.23	15.71	34.02	27.3	30.61	up
82	ENSG00000106483.7	SFRP4	2.72	-6.8652	6.70097e-06	0.000704059	0.38	0.46	0.34	3.36	2.26	2.48	up
83	ENSG00000070214.11	SLC44A1	1.06	-6.85761	6.78465e-06	0.000707491	23.4	14.58	13.02	37.27	38.59	41.75	up
84	ENSG00000185272.9	RBM11	1.32	-6.8253	7.1534e-06	0.000734893	4.76	5.8	5.86	14.71	15.9	16.89	up
85	ENSG00000213088.5	DARC	1.03	-6.8146	7.28013e-06	0.000742412	37.26	53.53	48.72	95.38	101.88	89.57	up
86	ENSG00000149260.10	CAPN5	1.52	-6.73732	8.26805e-06	0.000813259	1.76	1.21	1.7	5.68	3.88	3.78	up
87	ENSG00000105497.3	ZNF175	1.03	-6.69392	8.88371e-06	0.000849442	30.91	14.02	21.76	54.15	42.8	47.48	up
88	ENSG00000113658.12	SMAD5	1.03	-6.67509	9.16559e-06	0.000864745	8.8	7.54	6.94	16.73	18.15	18.36	up
89	ENSG00000188112.4	C6orf132	1.33	-6.65131	9.53511e-06	0.000887533	1.22	1.36	1	3.22	3.24	2.72	up
90	ENSG00000121797.9	CCRL2	1.28	-6.62509	9.96068e-06	0.000920964	4.12	5.57	6.37	13.27	13.57	13.69	up
91	ENSG00000069399.8	BCL3	1.11	-6.61654	1.01037e-05	0.000928002	31.2	43.1	44.13	88.55	90.68	88.5	up
92	ENSG00000183837.8	PNMA3	5.11	-6.56422	1.10274e-05	0.000993109	0	0	0	0.66	0.44	0.45	up
93	ENSG00000054356.9	PTPRN	4.18	-6.54649	1.13601e-05	0.00100373	0.06	0.11	0.4	5.82	7.7	4.37	up
94	ENSG00000112343.8	TRIM38	1.29	-6.53965	1.14914e-05	0.0010087	7.48	4.15	5.45	12.96	11.74	16.98	up
95	ENSG00000241186.3	TDGF1	1.2	-6.47024	1.2916e-05	0.00107911	6.57	9.42	9.82	17.48	21.08	21.71	up
96	ENSG00000206262.4	C3orf72	1.31	-6.36157	1.55297e-05	0.00126695	2.6	2.3	2.29	5.12	5.81	6.57	up
97	ENSG00000203710.6	CR1	1.99	-6.34941	1.58548e-05	0.0012859	0.5	0.3	0.69	2.66	3.31	2.43	up
98	ENSG00000188343.8	FAM92A1	1.18	-6.33579	1.62276e-05	0.00130849	14.16	16.73	15.08	45.71	44.83	69.88	up
99	ENSG00000101162.3	TUBB1	1.06	-6.32814	1.6441e-05	0.00131046	4.48	3.9	4.93	8.38	9.87	10.23	up
100	ENSG00000139289.9	PHLDA1	1.28	-6.30166	1.72023e-05	0.00135556	1.08	1.23	1.3	2.98	2.64	3.57	up
101	ENSG00000083799.13	CYLD	1.03	-6.21727	1.98855e-05	0.0014871	8.36	5.18	4.44	15.87	9.26	15.2	up
102	ENSG00000174804.3	FZD4	1.41	-6.21064	2.01139e-05	0.00148871	0.76	0.6	0.71	2.02	1.53	2.11	up
103	ENSG00000139626.11	ITGB7	1.07	-6.20874	2.01801e-05	0.00148871	7.25	8.44	6.75	19.23	16.76	19.51	up
104	ENSG00000064300.4	NGFR	1.31	-6.20539	2.02971e-05	0.00148942	3	2.65	2.66	8.87	7.53	5.02	up
105	ENSG00000123989.9	CHPF	1.21	-6.19313	2.0731e-05	0.00151326	17.24	25.23	28.58	62.65	61.59	45.77	up
106	ENSG00000162688.11	AGL	1.67	-6.16377	2.18104e-05	0.00155922	4.77	2.57	1.82	8.93	5.79	12.09	up
107	ENSG00000149212.6	SESN3	1.46	-6.12655	2.3264e-05	0.00159426	1.45	0.66	1.2	2.06	1.95	3.12	up
108	ENSG00000166816.9	LDHD	2.88	-6.13511	2.29207e-05	0.00159426	0.5	0.61	0.59	4.09	4.64	2.96	up
109	ENSG00000170835.10	CEL	1.48	-6.11241	2.38425e-05	0.00161303	3.91	2.01	3.3	9.14	6.95	9.76	up
110	ENSG00000153071.10	DAB2	1.14	-6.08575	2.49743e-05	0.00166494	7.32	4.49	6.04	12.05	11.5	19.72	up
111	ENSG00000269636.1	AC010441.1	1.03	-6.06653	2.58249e-05	0.00169747	10.33	16.03	12.86	27.52	27.93	26.49	up
112	ENSG00000161551.8	ZNF577	1.02	-5.96913	3.06269e-05	0.00195744	13.41	14.17	13.86	28.77	23.91	30	up
113	ENSG00000100949.10	RABGGTA	1.03	-5.92858	3.28933e-05	0.00207362	17.89	19.51	21.55	54.35	39.61	36.83	up
114	ENSG00000010327.6	STAB1	1.11	-5.88001	3.58401e-05	0.00219941	11.38	8.62	12.34	33.3	20.43	23.35	up
115	ENSG00000151553.10	FAM160B1	1.42	-5.84293	3.82753e-05	0.00230326	0.79	0.7	0.69	1.89	1.77	2.5	up
116	ENSG00000135299.12	ANKRD6	1.2	-5.8418	3.83517e-05	0.00230326	2.63	1.83	1.69	3.63	4.5	6.13	up
117	ENSG00000173559.8	NABP1	1.31	-5.84164	3.83628e-05	0.00230326	9.87	6.6	4.43	21.66	16.51	24.14	up
118	ENSG00000183019.3	C19orf59	1.56	-5.82157	3.97553e-05	0.00236054	3.04	4.24	1.85	8.8	8.66	9.75	up
119	ENSG00000198825.7	INPP5F	1.27	-5.78839	4.21748e-05	0.00245766	2.79	2.17	2.9	7.75	6.16	5.2	up
120	ENSG00000171860.4	C3AR1	1.59	-5.77396	4.3274e-05	0.00251116	1.87	1.85	3.18	5.52	7.17	8.55	up
121	ENSG00000099998.13	GGT5	2.53	-5.72565	4.71779e-05	0.00269263	0.6	0.56	0.26	4.15	3.31	1.85	up
122	ENSG00000108771.8	DHX58	1.02	-5.71061	4.8467e-05	0.00275487	7.96	9.39	12.74	22.48	18.55	22.67	up
123	ENSG00000161381.9	PLXDC1	4.6	-5.67587	5.15862e-05	0.00288487	0	0	0.05	2.9	2.35	2.06	up
124	ENSG00000187912.7	CLEC17A	4.6	-5.66824	5.22996e-05	0.00290283	0	0.05	0	1.1	1.55	1.08	up
125	ENSG00000125895.5	TMEM74B	1.29	-5.65372	5.36842e-05	0.00295455	6.51	3.55	6.57	13.1	14.69	13.18	up
126	ENSG00000115657.8	ABCB6	1.13	-5.59378	5.98191e-05	0.00319089	5.21	3.68	5.22	13.34	10.01	12.27	up
127	ENSG00000130513.6	GDF15	1.01	-5.54007	6.59367e-05	0.00339954	29.24	47.45	47.47	77.26	89.35	87.19	up
128	ENSG00000099985.3	OSM	1.18	-5.53184	6.69292e-05	0.00343793	4.03	7.36	5.47	13.2	16.74	15.81	up
129	ENSG00000186868.11	MAPT	2.36	-5.47207	7.46286e-05	0.00372311	0.35	0.21	0.67	1.93	1.37	2.38	up
130	ENSG00000117091.5	CD48	2.48	-5.47248	7.4573e-05	0.00372311	0.4	1.44	1.15	4.57	6.35	6.2	up
131	ENSG00000151917.13	BEND6	1.33	-5.43481	7.98892e-05	0.003943	2.37	1.84	2.26	5.37	4.44	6.51	up
132	ENSG00000124772.7	CPNE5	1.48	-5.41752	8.24598e-05	0.00402338	1.79	1.86	3.15	6.21	8.07	5.04	up
133	ENSG00000090339.4	ICAM1	1.01	-5.41608	8.26782e-05	0.00402338	2.88	3.12	4.86	9.93	6.95	8.58	up
134	ENSG00000167880.3	EVPL	1.47	-5.36254	9.1222e-05	0.00420318	0.39	0.35	0.49	1.02	1.17	1.65	up
135	ENSG00000235568.2	NFAM1	1.94	-5.3533	9.2787e-05	0.00424707	0.29	0.17	0.32	1.11	1.07	0.84	up
136	ENSG00000147655.6	RSPO2	1.58	-5.33177	9.65425e-05	0.00433192	1.38	1.16	0.74	3.03	3.1	3.69	up
137	ENSG00000250510.3	GPR162	1.14	-5.33411	9.6126e-05	0.00433192	7.45	7.23	9.88	16.64	12.8	19.58	up
138	ENSG00000124788.13	ATXN1	1.26	-5.32721	9.7358e-05	0.00434167	0.51	0.38	0.46	1.16	0.89	1.3	up
139	ENSG00000163513.13	TGFBR2	1.01	-5.32293	9.81295e-05	0.00435743	1.7	1.45	1.85	3.43	3.56	3.34	up
140	ENSG00000254415.3	SIGLEC14	1.46	-5.26814	0.000108592	0.004751	2.01	1.34	1.51	5.59	3.94	4.3	up
141	ENSG00000138166.5	DUSP5	1.21	-5.25768	0.000110719	0.00479862	1.67	2.28	2.16	4.3	4.75	5.52	up
142	ENSG00000175155.4	YPEL2	1.28	-5.25303	0.000111678	0.00481012	1.02	0.9	0.65	2.07	2.24	2.5	up
143	ENSG00000104888.5	SLC17A7	2.03	-5.25029	0.000112246	0.00481964	0.54	0.57	0.37	1.49	1.78	1.55	up
144	ENSG00000185338.4	SOCS1	1.56	-5.23101	0.000116337	0.00491803	3.09	9.95	7.5	19.74	18.77	19.26	up
145	ENSG00000088881.16	EBF4	1.14	-5.18092	0.000127702	0.00523993	4.43	3.49	2.84	8.81	9.84	6.44	up
146	ENSG00000127720.3	METTL25	1.16	-5.14169	0.000137406	0.00552373	2.65	3.42	5.61	9.78	11.09	8.12	up
147	ENSG00000131187.5	F12	1.17	-5.10276	0.00014779	0.00571177	4.58	9.29	10.58	24.86	20.12	19.77	up
148	ENSG00000087589.12	CASS4	1.29	-5.09657	0.000149515	0.0057227	3.45	1.62	2.7	8.9	6.37	6.01	up
149	ENSG00000124257.6	NEURL2	1.49	-5.08671	0.000152308	0.0057873	2.35	3.75	2.84	12.29	8.71	6.74	up
150	ENSG00000159618.11	GPR114	1.62	-5.07806	0.0001548	0.00580249	0.62	0.76	0.67	3.22	1.49	2.19	up
151	ENSG00000173269.9	MMRN2	1.03	-5.07847	0.000154681	0.00580249	1.56	1.92	2.54	3.13	3.57	4.48	up
152	ENSG00000102362.11	SYTL4	3.08	-5.07321	0.000156217	0.00581547	0.17	0.09	0.1	1.19	0.74	1.67	up
153	ENSG00000227507.2	LTB	1.39	-5.06029	0.000160055	0.00593531	7.68	13.47	11.46	38.23	34.58	19.42	up
154	ENSG00000100385.9	IL2RB	1.41	-5.05385	0.000162003	0.00594397	1.47	1.56	1.06	1.91	3.39	2.51	up
155	ENSG00000090238.7	YPEL3	1.18	-5.0438	0.000165095	0.00600971	9.27	7.7	12.43	21.09	25.46	29.43	up
156	ENSG00000129521.9	EGLN3	1.26	-4.98866	0.000183179	0.00643166	2.09	2.09	1.17	4.88	4.2	4.52	up
157	ENSG00000175489.9	LRRC25	1.36	-4.98045	0.000186043	0.00649931	1.22	1.24	1.71	3.19	4.22	3.51	up
158	ENSG00000146192.10	FGD2	1.84	-4.96773	0.00019057	0.00664074	0.67	0.63	0.27	2.81	1.68	2.51	up
159	ENSG00000176919.7	C8G	2.04	-4.95022	0.00019699	0.00677387	1.15	2.82	3.81	11.11	14.23	9.99	up
160	ENSG00000117425.9	PTCH2	1.2	-4.94408	0.000199295	0.00677387	1.32	1.13	1.61	3.1	2.74	3.08	up
161	ENSG00000176659.5	C20orf197	2.26	-4.94705	0.000198176	0.00677387	0.2	0.4	0.22	1.51	1.1	1.57	up
162	ENSG00000213085.5	CCDC19	1.09	-4.93261	0.000203673	0.00679026	7.88	3.09	5.17	11.23	12.55	12.22	up
163	ENSG00000170412.12	GPRC5C	1.28	-4.91184	0.00021186	0.00699591	6.32	9.4	3.41	20.16	33.13	17.42	up
164	ENSG00000185133.9	INPP5J	3.66	-4.8986	0.00021725	0.00710624	0.08	0.07	0.06	0.66	1.13	1.55	up
165	ENSG00000164849.7	GPR146	1.09	-4.88686	0.000222152	0.00724948	4.51	4	5.25	6.95	12.32	10.15	up
166	ENSG00000143630.5	HCN3	1.79	-4.86816	0.000230199	0.00749149	0.76	1.16	0.64	3.1	1.85	1.3	up
167	ENSG00000179630.6	LACC1	1.56	-4.84775	0.000239324	0.0076479	2.23	0.78	0.96	4.4	3.2	4	up
168	ENSG00000167208.10	SNX20	2.94	-4.85136	0.00023768	0.0076479	0.06	0.1	0.13	0.92	0.66	1.11	up
169	ENSG00000158006.9	PAFAH2	1.07	-4.82852	0.000248261	0.00784013	2.01	1.77	2.17	9	4.67	5	up
170	ENSG00000155962.8	CLIC2	1.18	-4.79365	0.000265361	0.00823333	3.26	2.71	3.05	7.82	4.48	6.62	up
171	ENSG00000135540.7	NHSL1	1.04	-4.79084	0.000266789	0.00825914	2.65	1.08	1.86	4.19	4.06	4.99	up
172	ENSG00000102057.5	KCND1	1.03	-4.78562	0.000269467	0.00830498	1.73	2	2.04	3.95	3.1	5.17	up
173	ENSG00000168811.2	IL12A	1.74	-4.78155	0.000271576	0.00833264	1.08	1.26	1.19	9.28	6.01	7.67	up
174	ENSG00000164125.11	FAM198B	1.2	-4.78201	0.000271338	0.00833264	1.11	0.79	0.7	2	2.04	1.88	up
175	ENSG00000170456.10	DENND5B	1.52	-4.77787	0.000273495	0.00834109	1.78	0.72	1.22	2.06	2.49	2.44	up
176	ENSG00000205236.6	RP11_514P8.6	1.29	-4.76114	0.0002824	0.00841718	0.93	1.58	1.89	4.43	3.12	3.35	up
177	ENSG00000147166.6	ITGB1BP2	2.06	-4.73521	0.000296794	0.00872084	1.17	0.6	1.22	3.66	4.47	4.37	up
178	ENSG00000006459.6	JHDM1D	1.54	-4.72892	0.0003004	0.00878954	0.94	0.3	1.39	1.16	1.96	1.89	up
179	ENSG00000257008.2	GPR142	2.82	-4.7262	0.000301974	0.00881699	0.21	0.38	0.47	1.89	2.43	2.03	up
180	ENSG00000222009.4	BTBD19	1.03	-4.72166	0.000304618	0.008856	3.92	4.35	5.47	12	10.38	10.95	up
181	ENSG00000160588.5	MPZL3	1.36	-4.71559	0.000308191	0.00886785	1.12	0.86	1.01	2.28	1.66	3.12	up
182	ENSG00000174175.12	SELP	2.14	-4.68536	0.000326639	0.00914988	1	0.29	0.49	1.58	2.8	3.4	up
183	ENSG00000143369.10	ECM1	1.04	-4.68442	0.000327229	0.00914988	2.52	3.15	3.57	5.62	6	7.39	up
184	ENSG00000154269.10	ENPP3	1.32	-4.66239	0.000341414	0.00932757	1.01	0.98	1.31	2.8	2.42	3.71	up
185	ENSG00000132274.11	TRIM22	1.05	-4.64617	0.00035226	0.00957941	10.45	4.76	9.76	9.24	12.77	16.48	up
186	ENSG00000141753.5	IGFBP4	1.12	-4.58868	0.000393656	0.0103598	2.27	2.7	3.24	5.1	7.41	5.7	up
187	ENSG00000140465.9	CYP1A1	1.35	-4.52771	0.000443051	0.0112421	0.9	1.02	1.29	2.67	3.52	2.11	up
188	ENSG00000179044.11	EXOC3L1	1.39	-4.52884	0.000442078	0.0112421	1.31	4	4	9.39	10.24	8.57	up
189	ENSG00000173110.6	HSPA6	1.45	-4.52439	0.00044592	0.0112855	2.97	1.05	1.87	6.99	4.09	4.52	up
190	ENSG00000233404.2	FLJ20373	5.13	-4.5067	0.000461512	0.0115121	0	0	3.77	4.3	3.92	6.68	up
191	ENSG00000213859.3	KCTD11	1.55	-4.48694	0.0004796	0.0118355	1.23	0.48	1.21	2.2	4.49	2.07	up
192	ENSG00000049249.4	TNFRSF9	1.96	-4.43178	0.000534046	0.0128588	0.3	0.43	0.44	1.52	1.75	1.62	up
193	ENSG00000166750.5	SLFN5	1.75	-4.41954	0.000546961	0.013079	0.2	0.16	0.09	0.75	1.52	0.61	up
194	ENSG00000105088.4	OLFM2	2.99	-4.40735	0.00056015	0.0132799	0.07	1.14	0.39	2.55	3.46	1.84	up
195	ENSG00000198685.2	C3orf27	1.56	-4.39518	0.000573637	0.0134876	1.41	0.87	0.93	4.84	2.12	3.27	up
196	ENSG00000108821.9	COL1A1	2.92	-4.39506	0.000573776	0.0134876	0.11	0.54	0.19	1.79	0.55	1.97	up
197	ENSG00000145632.10	PLK2	2.85	-4.38439	0.000585879	0.0136335	1.01	0.27	0.03	2.4	1.4	2.54	up
198	ENSG00000092051.12	JPH4	1.2	-4.34875	0.00062823	0.0144069	1.43	1.25	1.77	3.9	4.5	2.65	up
199	ENSG00000111732.6	AICDA	2.24	-4.34691	0.0006305	0.0144297	0.58	0.53	0.11	1.31	1.14	0.97	up
200	ENSG00000115904.8	SOS1	1.02	-4.31956	0.000665251	0.0148606	28.19	14.06	16.02	41.95	27	47.62	up
201	ENSG00000167105.3	TMEM92	2.09	-4.30464	0.000685043	0.0151288	0.61	0.75	0.55	2.22	3.24	1.97	up
202	ENSG00000119514.5	GALNT12	1.03	-4.28716	0.000708982	0.0155093	3.5	1.94	2.39	6.11	5.29	3.74	up
203	ENSG00000171631.10	P2RY6	1.86	-4.22464	0.000801855	0.0168951	0.91	0.31	0.8	2	2.14	2.55	up
204	ENSG00000139567.8	ACVRL1	1.1	-4.20719	0.000829946	0.0171799	1.65	1.01	2.18	3.2	3.95	2.15	up
205	ENSG00000129038.11	LOXL1	2.33	-4.20662	0.000830867	0.0171799	0.35	0.35	0.94	1.28	4.88	2.34	up
206	ENSG00000184925.7	LCN12	3.63	-4.20643	0.000831184	0.0171799	0	0.06	0	0.85	1.12	2.92	up
207	ENSG00000087076.4	HSD17B14	1.13	-4.17357	0.000886914	0.0180361	3.5	4.28	3.72	8.13	7.74	6.77	up
208	ENSG00000205863.5	C1QTNF9B	3.81	-4.16674	0.000898964	0.0182544	0	0	0	0.88	1.37	0.37	up
209	ENSG00000186810.7	CXCR3	3.24	-4.15845	0.00091383	0.0183946	0	0.2	0.07	0.89	1	0.8	up
210	ENSG00000167850.3	CD300C	1.18	-4.10873	0.00100833	0.0195602	3.1	5.44	7.29	11.99	15.12	9.1	up
211	ENSG00000151224.8	MAT1A	3.23	-4.10026	0.00102542	0.0197796	0	0.17	0.17	0.45	0.52	0.47	up
212	ENSG00000184313.15	MROH7	1.27	-4.087	0.00105272	0.0200843	1.76	0.77	1.16	4.31	2.51	2.15	up
213	ENSG00000183484.7	GPR132	1.02	-4.0649	0.00109992	0.020736	2.86	2.32	1.63	3.48	5.69	2.58	up
214	ENSG00000131183.6	SLC34A1	1.14	-4.06108	0.00110829	0.0207402	2.03	1.04	1.3	2.72	3.6	2.92	up
215	ENSG00000140678.12	ITGAX	1.28	-4.05775	0.00111565	0.0208249	0.5	0.36	0.82	1.51	1.57	1.29	up
216	ENSG00000162746.10	FCRLB	1.78	-4.04973	0.00113354	0.021119	0.41	1.2	0.84	2.53	4.09	2.11	up
217	ENSG00000102878.11	HSF4	1.12	-4.04866	0.00113597	0.021119	13.71	8.44	3.09	12.27	7.21	10.91	up
218	ENSG00000116544.7	DLGAP3	2.32	-4.01158	0.00122285	0.0219401	0.84	0.08	0.11	0.39	0.46	0.6	up
219	ENSG00000165507.8	C10orf10	3.6	-4.00833	0.00123077	0.0220537	0	0.1	0	0.44	0.59	0.7	up
220	ENSG00000079337.11	RAPGEF3	1.75	-3.97854	0.00130595	0.022898	0.56	0.36	0.21	1.4	2.45	1.74	up
221	ENSG00000113721.9	PDGFRB	1.14	-3.9727	0.00132124	0.0229984	2.44	0.67	0.96	2.61	1.03	3.97	up
222	ENSG00000164050.8	PLXNB1	1.16	-3.9741	0.00131754	0.0229984	1.2	1.2	4.35	2.61	6.14	4.13	up
223	ENSG00000197681.8	TBC1D3	1.38	-3.97465	0.00131611	0.0229984	2.08	2.87	1.12	4.61	4.08	8.28	up
224	ENSG00000221869.4	CEBPD	1.09	-3.93911	0.00141269	0.0238504	1.26	2.45	2.18	4.26	3.79	4.73	up
225	ENSG00000177374.8	HIC1	1.11	-3.92739	0.0014461	0.0242515	1.93	1.83	0.82	4.77	3.12	4.1	up
226	ENSG00000159339.9	PADI4	1.33	-3.91484	0.00148276	0.0246847	2.73	1.21	2.18	3.77	5.3	5.63	up
227	ENSG00000139044.6	B4GALNT3	2.21	-3.89456	0.00154403	0.0253423	0.07	0.08	0.06	0.47	0.42	0.25	up
228	ENSG00000112139.10	MDGA1	1.31	-3.81668	0.00180414	0.0282443	0.37	0.26	0.76	1.26	0.99	1.22	up
229	ENSG00000149646.8	CNBD2	2.13	-3.80793	0.00183603	0.0284514	0.17	0.97	0.27	1.46	2.33	1.24	up
230	ENSG00000148680.11	HTR7	3.37	-3.79833	0.00187164	0.028651	0	0	0	0.11	0.13	0.29	up
231	ENSG00000007384.11	RHBDF1	1.63	-3.7857	0.00191959	0.0289692	0.54	0.32	2.58	4.35	2.81	1.42	up
232	ENSG00000176428.5	VPS37D	2.15	-3.75548	0.0020394	0.0300756	0.19	0.72	0.33	2.3	1.67	1.24	up
233	ENSG00000185615.11	PDIA2	3.18	-3.73382	0.00212994	0.0310949	0	0	0	0.24	0.31	0.23	up
234	ENSG00000118515.7	SGK1	2.49	-3.71901	0.00219413	0.0315995	0.18	1.01	0.06	1.12	1.28	1.82	up
235	ENSG00000017373.11	SRCIN1	1.12	-3.72101	0.00218538	0.0315995	2.97	1.2	1.99	6.44	5.28	3.63	up
236	ENSG00000227184.3	EPPK1	1.44	-3.69609	0.00229741	0.0323152	0.17	0.15	0.11	0.43	0.43	0.34	up
237	ENSG00000213297.4	ZNF625_ZNF20	3.21	-3.68271	0.00235997	0.0329943	0	0.84	0.09	1.33	0.93	1	up
238	ENSG00000173825.6	TIGD3	1.18	-3.67572	0.00239333	0.0333263	0.92	1.17	1.51	3	3.17	2.27	up
239	ENSG00000006047.8	YBX2	2.98	-3.66159	0.00246217	0.0339605	0.42	0.07	0	0.31	1.13	0.64	up
240	ENSG00000076826.5	CAMSAP3	1.6	-3.65681	0.00248594	0.0340573	0.14	2.94	0.4	0.87	1.17	1.06	up
241	ENSG00000135541.16	AHI1	2.36	-3.65285	0.00250582	0.0341723	0.02	0.22	0.16	3.29	0.19	0.76	up
242	ENSG00000155465.14	SLC7A7	1.08	-3.64012	0.00257069	0.0347833	1.45	1.44	1.94	4.67	3.17	5.23	up
243	ENSG00000168062.5	BATF2	1.7	-3.63849	0.00257912	0.034813	0.32	1.12	2.96	1.92	3.44	2.54	up
244	ENSG00000188004.5	C1orf204	1.43	-3.61149	0.00272297	0.0362079	0.98	0.4	0.56	1.75	2.04	1.73	up
245	ENSG00000101665.4	SMAD7	1.06	-3.61182	0.00272112	0.0362079	2.35	2.92	1.94	5.9	5.94	2.45	up
246	ENSG00000239704.6	CDRT4	1.18	-3.6004	0.00278435	0.0366726	2.66	3.66	1.01	8.81	5.68	4.21	up
247	ENSG00000216937.7	CCDC7	1.13	-3.5947	0.00281643	0.0368849	0.87	1.36	0.5	2.13	1.14	2.23	up
248	ENSG00000174130.8	TLR6	1.41	-3.58507	0.00287152	0.0374648	0.64	0.22	0.18	1.69	1.22	1.33	up
249	ENSG00000100154.10	TTC28	1.33	-3.55769	0.00303409	0.0389267	1.23	0.18	0.45	2.79	0.78	0.86	up
250	ENSG00000164463.8	CREBRF	1.08	-3.55321	0.00306155	0.0391343	0.39	0.33	0.42	2.51	2	1.04	up
251	ENSG00000118432.11	CNR1	1.04	-3.53824	0.00315515	0.0397361	2.05	1.12	1.98	2.45	1.39	3.05	up
252	ENSG00000170178.5	HOXD12	2.19	-3.52761	0.00322339	0.0404063	0.46	0.4	0.06	1.23	1.12	1.42	up
253	ENSG00000154479.8	CCDC173	1.45	-3.50898	0.00334654	0.041264	1	0.51	0.62	1.73	1.47	2.9	up
254	ENSG00000213760.6	ATP6V1G2	2	-3.49247	0.00345958	0.0421996	0.52	2.14	0.7	2.48	4.58	1.97	up
255	ENSG00000139890.5	REM2	3.02	-3.4877	0.00349302	0.042421	0	0.25	0.08	0.43	0.49	1.23	up
256	ENSG00000168386.14	FILIP1L	1.26	-3.4759	0.00357696	0.0432133	2.03	1.01	1.03	2.88	1.72	4.63	up
257	ENSG00000113555.4	PCDH12	1.03	-3.45633	0.00372069	0.0443205	0.6	0.3	0.59	1.11	0.91	0.98	up
258	ENSG00000233198.2	RNF224	2.96	-3.44485	0.0038077	0.0449056	0.08	0.07	0	0.41	0.51	0.96	up
259	ENSG00000259316.3	CTD_2116N17.1	2.45	-3.40974	0.00408673	0.0471538	1.39	0.4	0.1	6.95	0.61	2.43	up
260	ENSG00000266964.1	FXYD1	2.15	-3.39258	0.00423039	0.0484086	1.45	0.35	2.31	5.51	4.94	4.5	up
261	ENSG00000108387.10	45539	1.66	-3.39086	0.00424513	0.0484973	0.68	0.5	0.45	2.21	2.35	10.15	up
262	ENSG00000100678.14	SLC8A3	1.21	-3.38386	0.00430536	0.0487835	0.39	0.46	0.46	1.02	0.73	0.8	up
