# Supplementary material for: CTCF is selectively required for maintaining chromatin accessibility and gene expression in human erythropoiesis
Source: Genome Biol. 2025 Feb 28;26:44. doi: 10.1186/s13059-025-03510-z (PMC11869676; doi:10.1186/s13059-025-03510-z)
Supplement: Supplementary file 9 — Additional file 9: Table S8. Hi-C datasets, and annotated TADs and chromatin loops information in CTCF-AID HEL cells with IAA treatment vs. without IAA treatment grown in culture under no hemin treated conditions for 24 hours. [file 13059_2025_3510_MOESM9_ESM.xlsx]

## Sheet: all_Count_pgl_both
Supplementary Table S8. Annotation for chromatin loops called from the CTCF mini-AID HEL cells with IAA treatment versus. without IAA treatment grown in culture under immature conditions for 24 hours.
left_region	right_region	DMSO	IAA	Dis_Mid	Dis_Short	Dis_long	Size_Left	Size_Right	left_Gene_2kb	left_Gene_2-50kb	left_Closest_Gene	left_Distance	right_Gene_2kb	right_Gene_2-50kb	right_Closest_Gene	right_Distance
chr10:100045001-100049999	chr10:100085001-100089999	2500	2311	40000	35000	45000	5000	5000	.	LOXL4	LOXL4	17051	.	.	LOXL4	57051
chr10:100220001-100229999	chr10:100530001-100539999	1444	1446	310000	300000	320000	10000	10000	.	HPS1,PYROXD2	HPS1	13298	.	HPSE2	HPSE2	26174
chr10:100230001-100239999	chr10:100530001-100539999	994	962	300000	290000	310000	10000	10000	.	HPS1	HPS1	23298	.	HPSE2	HPSE2	26174
chr10:100230001-100239999	chr10:100800001-100809999	869	586	570000	560000	580000	10000	10000	.	HPS1	HPS1	23298	.	.	HPSE2	185560
chr10:100230001-100239999	chr10:101000001-101009999	991	473	770000	760000	780000	10000	10000	.	HPS1	HPS1	23298	.	HPSE2	HPSE2	4383
chr10:100670001-100674999	chr10:100710001-100714999	2645	2330	40000	35000	45000	5000	5000	.	.	HPSE2	166174	.	.	HPSE2	206174
chr10:100800001-100809999	chr10:100990001-100999999	1523	1008	190000	180000	200000	10000	10000	.	.	HPSE2	185560	HPSE2	.	HPSE2	0
chr10:100845001-100849999	chr10:100885001-100889999	2938	2582	40000	35000	45000	5000	5000	.	.	HPSE2	145560	.	.	HPSE2	105560
chr10:101190001-101194999	chr10:101375001-101379999	1098	608	185000	180000	190000	5000	5000	GOT1	.	GOT1	0	SLC25A28	.	SLC25A28	0
chr10:101190001-101199999	chr10:101470001-101479999	1490	769	280000	270000	290000	10000	10000	GOT1	.	GOT1	0	COX15	.	COX15	0
chr10:101300001-101309999	chr10:101470001-101479999	2058	1560	170000	160000	180000	10000	10000	.	NKX2-3	NKX2-3	7291	COX15	.	COX15	0
chr10:101320001-101324999	chr10:101355001-101359999	2649	2148	35000	30000	40000	5000	5000	.	NKX2-3,snoU13	NKX2-3	27291	snoU13	.	snoU13	1539
chr10:101370001-101379999	chr10:101480001-101489999	2335	2117	110000	100000	120000	10000	10000	SLC25A28	.	SLC25A28	0	COX15,CUTC	.	COX15	1858
chr10:101375001-101379999	chr10:101410001-101414999	7502	7424	35000	30000	40000	5000	5000	SLC25A28	.	SLC25A28	0	.	CUTC,ENTPD7,SLC25A28,snoU13	ENTPD7	4268
chr10:101375001-101379999	chr10:101415001-101419999	7502	7424	40000	35000	45000	5000	5000	SLC25A28	.	SLC25A28	0	ENTPD7	.	ENTPD7	0
chr10:101385001-101389999	chr10:101470001-101474999	2695	2061	85000	80000	90000	5000	5000	.	ENTPD7,SLC25A28,snoU13	SLC25A28	4636	COX15	.	COX15	1404
chr10:101600001-101609999	chr10:101770001-101779999	3182	2215	170000	160000	180000	10000	10000	ABCC2	.	ABCC2	0	DNMBP,snoU13	.	snoU13	0
chr10:101600001-101609999	chr10:101800001-101809999	1854	1321	200000	190000	210000	10000	10000	ABCC2	.	ABCC2	0	.	CPN1,DNMBP,snoU13	CPN1	15152
chr10:102050001-102054999	chr10:102100001-102104999	2218	2542	50000	45000	55000	5000	5000	.	BLOC1S2,CWF19L1,PKD2L1	BLOC1S2	3565	SCD	.	SCD	1992
chr10:102100001-102104999	chr10:102190001-102194999	2431	1698	90000	85000	95000	5000	5000	SCD	.	SCD	1992	.	WNT8B,Y_RNA	WNT8B	27800
chr10:102100001-102104999	chr10:102265001-102269999	1535	1003	165000	160000	170000	5000	5000	SCD	.	SCD	1992	SEC31B	.	SEC31B	0
chr10:102195001-102199999	chr10:102265001-102269999	2254	1302	70000	65000	75000	5000	5000	.	SEC31B,WNT8B,Y_RNA	WNT8B	22800	SEC31B	.	SEC31B	0
chr10:102195001-102199999	chr10:102235001-102239999	2858	2212	40000	35000	45000	5000	5000	.	SEC31B,WNT8B,Y_RNA	WNT8B	22800	.	HIF1AN,NDUFB8,SEC31B,WNT8B	SEC31B	9929
chr10:102220001-102229999	chr10:102860001-102869999	383	396	640000	630000	650000	10000	10000	WNT8B	.	WNT8B	0	.	KAZALD1,TLX1	TLX1	21059
chr10:102320001-102324999	chr10:102500001-102504999	1721	1239	180000	175000	185000	5000	5000	.	HIF1AN,NDUFB8,SEC31B	HIF1AN	23774	PAX2	.	PAX2	470
chr10:102380001-102389999	chr10:102440001-102449999	2631	2539	60000	50000	70000	10000	10000	.	.	HIF1AN	83774	.	PAX2	PAX2	45362
chr10:102420001-102424999	chr10:102510001-102514999	1661	1428	90000	85000	95000	5000	5000	.	.	PAX2	70362	PAX2	.	PAX2	1394
chr10:102760001-102764999	chr10:102815001-102819999	2919	2809	55000	50000	60000	5000	5000	LZTS2	.	LZTS2	391	KAZALD1	.	KAZALD1	1600
chr10:102795001-102799999	chr10:102900001-102904999	1504	930	105000	100000	110000	5000	5000	SFXN3	.	SFXN3	0	.	TLX1	TLX1	5930
chr10:102845001-102849999	chr10:102885001-102889999	3370	2735	40000	35000	45000	5000	5000	.	KAZALD1,SFXN3,TLX1	KAZALD1	18849	TLX1	.	TLX1	1059
chr10:102920001-102924999	chr10:102970001-102974999	2517	2176	50000	45000	55000	5000	5000	.	TLX1	TLX1	25930	.	LBX1	LBX1	14552
chr10:102970001-102974999	chr10:103060001-103064999	1726	1583	90000	85000	95000	5000	5000	.	LBX1	LBX1	14552	.	BTRC	BTRC	48792
chr10:102970001-102974999	chr10:103190001-103194999	1403	823	220000	215000	225000	5000	5000	.	LBX1	LBX1	14552	.	.	snoU13	58293
chr10:103145001-103149999	chr10:103190001-103194999	2747	3043	45000	40000	50000	5000	5000	.	BTRC,snoU13	snoU13	13293	.	.	snoU13	58293
chr10:102970001-102974999	chr10:103330001-103334999	1339	1034	360000	355000	365000	5000	5000	.	LBX1	LBX1	14552	DPCD	.	DPCD	0
chr10:103060001-103064999	chr10:103330001-103334999	1298	978	270000	265000	275000	5000	5000	.	BTRC	BTRC	48792	DPCD	.	DPCD	0
chr10:102970001-102974999	chr10:103540001-103544999	946	864	570000	565000	575000	5000	5000	.	LBX1	LBX1	14552	FGF8,NPM3	.	FGF8	0
chr10:102970001-102979999	chr10:103360001-103369999	1521	1387	390000	380000	400000	10000	10000	.	LBX1	LBX1	9552	DPCD	.	DPCD	0
chr10:102970001-102979999	chr10:103830001-103839999	446	512	860000	850000	870000	10000	10000	.	LBX1	LBX1	9552	.	ARMH3,HPS6,LDB1	HPS6	4854
chr10:102990001-102999999	chr10:103500001-103509999	1178	1061	510000	500000	520000	10000	10000	LBX1	.	LBX1	451	.	FBXW4,FGF8,NPM3,OGA	FGF8	25658
chr10:103060001-103064999	chr10:103200001-103204999	1833	1043	140000	135000	145000	5000	5000	.	BTRC	BTRC	48792	.	.	snoU13	68293
chr10:103210001-103214999	chr10:103315001-103319999	2269	2107	105000	100000	110000	5000	5000	.	.	snoU13	78293	.	BTRC,DPCD,POLL	DPCD	10319
chr10:103360001-103369999	chr10:103420001-103429999	3959	3566	60000	50000	70000	10000	10000	DPCD	.	DPCD	0	.	FBXW4	FBXW4	6472
chr10:103365001-103369999	chr10:103465001-103469999	2122	1512	100000	95000	105000	5000	5000	.	DPCD,FBXW4,POLL	FBXW4	2911	.	FBXW4	FBXW4	9950
chr10:103365001-103369999	chr10:103535001-103539999	2085	995	170000	165000	175000	5000	5000	.	DPCD,FBXW4,POLL	FBXW4	2911	FGF8	.	FGF8	0
chr10:103365001-103369999	chr10:103835001-103839999	580	515	470000	465000	475000	5000	5000	.	DPCD,FBXW4,POLL	FBXW4	2911	.	ARMH3,HPS6,LDB1	HPS6	9854
chr10:103770001-103774999	chr10:103835001-103839999	2188	1587	65000	60000	70000	5000	5000	.	ARMH3	ARMH3	8181	.	ARMH3,HPS6,LDB1	HPS6	9854
chr10:103385001-103389999	chr10:103420001-103424999	6176	6331	35000	30000	40000	5000	5000	FBXW4	.	FBXW4	0	.	FBXW4	FBXW4	11472
chr10:103420001-103424999	chr10:103520001-103524999	1926	1476	100000	95000	105000	5000	5000	.	FBXW4	FBXW4	11472	.	FGF8,NPM3,OGA	FGF8	10658
chr10:103595001-103599999	chr10:103640001-103644999	2924	3207	45000	40000	50000	5000	5000	KCNIP2	.	KCNIP2	0	.	ARMH3,KCNIP2	ARMH3	4494
chr10:103605001-103609999	chr10:103770001-103774999	2910	1753	165000	160000	170000	5000	5000	KCNIP2	.	KCNIP2	1325	.	ARMH3	ARMH3	8181
chr10:103640001-103644999	chr10:103685001-103689999	3598	3453	45000	40000	50000	5000	5000	.	ARMH3,KCNIP2	ARMH3	4494	.	ARMH3,Y_RNA	Y_RNA	22462
chr10:103650001-103654999	chr10:103750001-103754999	2651	1940	100000	95000	105000	5000	5000	ARMH3	.	ARMH3	509	.	ARMH3,Y_RNA	ARMH3	6822
chr10:103925001-103929999	chr10:104110001-104114999	2583	1578	185000	180000	190000	5000	5000	.	LDB1,NOLC1,PPRC1	NOLC1	4514	.	GBF1,NFKB2	GBF1	3858
chr10:103930001-103934999	chr10:103980001-103984999	3067	2811	50000	45000	55000	5000	5000	.	LDB1,NOLC1,PPRC1	NOLC1	9514	ELOVL3	.	ELOVL3	1058
chr10:103960001-103969999	chr10:104310001-104319999	983	393	350000	340000	360000	10000	10000	.	ELOVL3,GBF1,NOLC1,PITX3	ELOVL3	16058	.	ACTR1A,RN7SL21P,SUFU	RN7SL21P	24279
chr10:103980001-103989999	chr10:104240001-104249999	1200	647	260000	250000	270000	10000	10000	ELOVL3,PITX3	.	ELOVL3	0	ACTR1A	.	ACTR1A	0
chr10:104130001-104139999	chr10:104240001-104249999	2191	1085	110000	100000	120000	10000	10000	.	CUEDC2,FBXL15,GBF1,NFKB2,PSD	GBF1	11145	ACTR1A	.	ACTR1A	0
chr10:103995001-103999999	chr10:104105001-104109999	3230	1829	110000	105000	115000	5000	5000	PITX3	.	PITX3	1270	.	GBF1,NFKB2	GBF1	8858
chr10:104025001-104029999	chr10:104075001-104079999	3732	3246	50000	45000	55000	5000	5000	.	AL160011.1,ELOVL3,GBF1,PITX3	AL160011.1	4014	.	GBF1	GBF1	38858
chr10:104150001-104159999	chr10:104340001-104349999	1384	721	190000	180000	200000	10000	10000	NFKB2	.	NFKB2	0	SUFU	.	SUFU	568
chr10:104265001-104269999	chr10:104305001-104309999	4251	3618	40000	35000	45000	5000	5000	SUFU	.	SUFU	1165	.	ACTR1A,RN7SL21P,SUFU	RN7SL21P	19279
chr10:104265001-104269999	chr10:104340001-104344999	2996	2676	75000	70000	80000	5000	5000	SUFU	.	SUFU	1165	.	SUFU	SUFU	5568
chr10:104355001-104359999	chr10:104390001-104394999	8846	8230	35000	30000	40000	5000	5000	.	SUFU,TRIM8	SUFU	4435	.	SUFU,TRIM8	TRIM8	7069
chr10:104435001-104439999	chr10:104485001-104489999	2464	2626	50000	45000	55000	5000	5000	.	ARL3,SFXN2,TRIM8	TRIM8	20081	SFXN2	.	SFXN2	0
chr10:104485001-104489999	chr10:104565001-104569999	3250	2064	80000	75000	85000	5000	5000	SFXN2	.	SFXN2	0	.	BORCS7,BORCS7-ASMT,CYP17A1,WBP1L	CYP17A1	21461
chr10:104485001-104489999	chr10:104590001-104594999	2444	1484	105000	100000	110000	5000	5000	SFXN2	.	SFXN2	0	CYP17A1,WBP1L	.	CYP17A1	0
chr10:104485001-104489999	chr10:104660001-104664999	1502	915	175000	170000	180000	5000	5000	SFXN2	.	SFXN2	0	.	AS3MT,BORCS7,BORCS7-ASMT,CNNM2,RNU6-372P	CNNM2	13053
chr10:104595001-104599999	chr10:104660001-104664999	2275	1651	65000	60000	70000	5000	5000	CYP17A1	.	CYP17A1	0	.	AS3MT,BORCS7,BORCS7-ASMT,CNNM2,RNU6-372P	CNNM2	13053
chr10:104485001-104489999	chr10:104830001-104834999	775	570	345000	340000	350000	5000	5000	SFXN2	.	SFXN2	0	CNNM2	.	CNNM2	1808
chr10:104625001-104629999	chr10:104665001-104669999	5693	6457	40000	35000	45000	5000	5000	AS3MT,RNU6-372P	.	RNU6-372P	0	.	AS3MT,CNNM2,RNU6-372P	CNNM2	8053
chr10:104675001-104679999	chr10:105000001-105004999	1335	724	325000	320000	330000	5000	5000	CNNM2	.	CNNM2	0	RPEL1	.	RPEL1	646
chr10:104845001-104849999	chr10:105000001-105004999	1847	1188	155000	150000	160000	5000	5000	.	CNNM2,NT5C2	NT5C2	4126	RPEL1	.	RPEL1	646
chr10:104680001-104684999	chr10:104810001-104814999	2278	1682	130000	125000	135000	5000	5000	CNNM2	.	CNNM2	1887	.	CNNM2,NT5C2	CNNM2	13195
chr10:104685001-104689999	chr10:104750001-104754999	2589	2174	65000	60000	70000	5000	5000	.	CNNM2	CNNM2	6887	.	.	CNNM2	71887
chr10:104780001-104784999	chr10:104840001-104844999	2388	2537	60000	55000	65000	5000	5000	.	CNNM2	CNNM2	43195	.	CNNM2,NT5C2	NT5C2	9126
chr10:104965001-104969999	chr10:105055001-105059999	1254	1614	90000	85000	95000	5000	5000	.	NT5C2,RPEL1	NT5C2	11939	.	INA,PCGF6,RPEL1	INA	18106
chr10:105020001-105024999	chr10:105065001-105069999	2620	2464	45000	40000	50000	5000	5000	.	INA,RPEL1	INA	11897	.	INA,PCGF6	INA	28106
chr10:105170001-105179999	chr10:105240001-105249999	4770	2769	70000	60000	80000	10000	10000	.	ATP5MD,CALHM1,CALHM2,PDCD11,TAF5	PDCD11	2484	CALHM3	.	CALHM3	1005
chr10:105265001-105269999	chr10:105300001-105304999	3256	2563	35000	30000	40000	5000	5000	.	CALHM1,CALHM3,NEURL1	NEURL1	11265	.	NEURL1	NEURL1	9991
chr10:105360001-105364999	chr10:105445001-105449999	2979	1728	85000	80000	90000	5000	5000	.	NEURL1	NEURL1	28567	.	SH3PXD2A,Y_RNA	SH3PXD2A	3382
chr10:105470001-105474999	chr10:105620001-105624999	2944	1166	150000	145000	155000	5000	5000	.	SH3PXD2A,Y_RNA	SH3PXD2A	16621	.	SH3PXD2A,STN1	SH3PXD2A	4701
chr10:105510001-105519999	chr10:105610001-105619999	2635	1754	100000	90000	110000	10000	10000	.	SH3PXD2A	SH3PXD2A	41056	SH3PXD2A	.	SH3PXD2A	0
chr10:105645001-105649999	chr10:105965001-105969999	1082	398	320000	315000	325000	5000	5000	.	SH3PXD2A,STN1	STN1	9912	.	CFAP43,GSTO1	CFAP43	19179
chr10:106050001-106054999	chr10:106105001-106109999	2561	2020	55000	50000	60000	5000	5000	GSTO2	.	GSTO2	35	.	CFAP58,GSTO2,ITPRIP,snoU13	CFAP58	3593
chr10:10725001-10729999	chr10:10760001-10764999	5128	5584	35000	30000	40000	5000	5000	.	.	CELF2	110362	.	.	CELF2	75362
chr10:111200001-111209999	chr10:111910001-111919999	124	268	710000	700000	720000	10000	10000	.	.	U4	419618	.	ADD3,MXI1	ADD3	24341
chr10:111400001-111409999	chr10:111600001-111609999	569	547	200000	190000	210000	10000	10000	.	.	U4	219618	.	U4,XPNPEP1	U4	19618
chr10:111540001-111549999	chr10:111600001-111609999	995	1117	60000	50000	70000	10000	10000	.	.	U4	79618	.	U4,XPNPEP1	U4	19618
chr10:111640001-111649999	chr10:111730001-111739999	1654	1219	90000	80000	100000	10000	10000	XPNPEP1	.	XPNPEP1	0	.	ADD3,RN7SL450P,XPNPEP1	ADD3	16128
chr10:111640001-111649999	chr10:111890001-111899999	1149	858	250000	240000	260000	10000	10000	XPNPEP1	.	XPNPEP1	0	.	ADD3	ADD3	4341
chr10:111640001-111649999	chr10:111970001-111979999	1326	1288	330000	320000	340000	10000	10000	XPNPEP1	.	XPNPEP1	0	MXI1	.	MXI1	12
chr10:111830001-111839999	chr10:111970001-111979999	1591	1439	140000	130000	150000	10000	10000	ADD3	.	ADD3	0	MXI1	.	MXI1	12
chr10:111640001-111649999	chr10:112040001-112049999	767	607	400000	390000	410000	10000	10000	XPNPEP1	.	XPNPEP1	0	.	MXI1,SMNDC1	MXI1	10035
chr10:111650001-111659999	chr10:111830001-111839999	1253	1137	180000	170000	190000	10000	10000	XPNPEP1	.	XPNPEP1	0	ADD3	.	ADD3	0
chr10:111895001-111899999	chr10:111970001-111974999	2446	1505	75000	70000	80000	5000	5000	.	ADD3	ADD3	9341	MXI1	.	MXI1	12
chr10:111895001-111899999	chr10:112045001-112049999	1977	766	150000	145000	155000	5000	5000	.	ADD3	ADD3	9341	.	MXI1,SMNDC1	SMNDC1	13890
chr10:111910001-111919999	chr10:112300001-112309999	689	520	390000	380000	400000	10000	10000	.	ADD3,MXI1	ADD3	24341	.	DUSP5,SMC3,snoU13	SMC3	17451
chr10:112060001-112069999	chr10:112660001-112669999	430	347	600000	590000	610000	10000	10000	SMNDC1	.	SMNDC1	0	BBIP1	.	BBIP1	0
chr10:112070001-112074999	chr10:112110001-112114999	2246	2412	40000	35000	45000	5000	5000	.	MXI1,SMNDC1	SMNDC1	5293	.	SMNDC1	SMNDC1	45293
chr10:112080001-112084999	chr10:112305001-112309999	2189	1040	225000	220000	230000	5000	5000	.	SMNDC1	SMNDC1	15293	.	DUSP5,SMC3,snoU13	SMC3	17451
chr10:112110001-112114999	chr10:112305001-112309999	1822	1029	195000	190000	200000	5000	5000	.	SMNDC1	SMNDC1	45293	.	DUSP5,SMC3,snoU13	SMC3	17451
chr10:112265001-112269999	chr10:112310001-112314999	2418	2264	45000	40000	50000	5000	5000	.	AL355512.2,DUSP5	DUSP5	2496	.	DUSP5,SMC3,snoU13	SMC3	12451
chr10:112365001-112369999	chr10:112660001-112664999	1232	1015	295000	290000	300000	5000	5000	.	RBM20,RN7SL686P,SMC3,Y_RNA,snoU13	RN7SL686P	23884	BBIP1	.	BBIP1	0
chr10:112410001-112419999	chr10:112620001-112629999	2210	2472	210000	200000	220000	10000	10000	.	RBM20,RN7SL686P,Y_RNA	RBM20	5907	PDCD4	.	PDCD4	1555
chr10:112820001-112829999	chr10:113350001-113359999	873	595	530000	520000	540000	10000	10000	.	ADRA2A	ADRA2A	6923	.	.	ADRA2A	513080
chr10:112830001-112839999	chr10:113890001-113899999	398	229	1060000	1050000	1070000	10000	10000	ADRA2A	.	ADRA2A	0	.	GPAM	GPAM	43469
chr10:11400001-11404999	chr10:11470001-11474999	2232	2707	70000	65000	75000	5000	5000	.	.	USP6NL	169275	.	.	USP6NL	99275
chr10:114090001-114094999	chr10:114190001-114194999	2040	945	100000	95000	105000	5000	5000	.	ACSL5,GUCY2GP,TECTB	GUCY2GP	3858	ZDHHC6	.	ZDHHC6	0
chr10:114320001-114329999	chr10:114880001-114889999	1578	656	560000	550000	570000	10000	10000	.	.	VTI1A	112884	TCF7L2	.	TCF7L2	0
chr10:114640001-114644999	chr10:114680001-114684999	2449	2273	40000	35000	45000	5000	5000	.	.	TCF7L2	65008	.	TCF7L2	TCF7L2	25008
chr10:11470001-11474999	chr10:11800001-11804999	914	776	330000	325000	335000	5000	5000	.	.	USP6NL	99275	.	ECHDC3	ECHDC3	10552
chr10:11555001-11559999	chr10:11800001-11804999	1145	772	245000	240000	250000	5000	5000	.	USP6NL	USP6NL	14275	.	ECHDC3	ECHDC3	10552
chr10:114940001-114949999	chr10:115130001-115139999	1309	892	190000	180000	200000	10000	10000	.	TCF7L2	TCF7L2	19011	.	.	HABP2	170598
chr10:115350001-115359999	chr10:115410001-115419999	2050	1843	60000	50000	70000	10000	10000	.	HABP2	HABP2	22758	.	CASP7,NRAP	NRAP	3806
chr10:115460001-115469999	chr10:115550001-115559999	1710	1435	90000	80000	100000	10000	10000	CASP7	.	CASP7	0	.	PLEKHS1	PLEKHS1	15326
chr10:115465001-115469999	chr10:115860001-115864999	1333	592	395000	390000	400000	5000	5000	CASP7	.	CASP7	0	.	CCDC186	CCDC186	26096
chr10:115560001-115564999	chr10:115860001-115864999	1720	743	300000	295000	305000	5000	5000	.	DCLRE1A,NHLRC2,PLEKHS1	PLEKHS1	25326	.	CCDC186	CCDC186	26096
chr10:115790001-115794999	chr10:115860001-115864999	1648	1750	70000	65000	75000	5000	5000	.	ADRB1	ADRB1	8817	.	CCDC186	CCDC186	26096
chr10:11550001-11559999	chr10:11860001-11869999	637	819	310000	300000	320000	10000	10000	.	USP6NL	USP6NL	14275	PROSER2	.	PROSER2	0
chr10:1155001-1159999	chr10:1195001-1199999	5570	6247	40000	35000	45000	5000	5000	.	WDR37	WDR37	9749	.	ADARB2,WDR37	WDR37	25254
chr10:11555001-11559999	chr10:11765001-11769999	2199	881	210000	205000	215000	5000	5000	.	USP6NL	USP6NL	14275	.	ECHDC3	ECHDC3	14367
chr10:115630001-115639999	chr10:115860001-115869999	1634	1008	230000	220000	240000	10000	10000	.	DCLRE1A,NHLRC2	NHLRC2	15418	.	CCDC186	CCDC186	21096
chr10:11565001-11569999	chr10:11650001-11654999	2102	1267	85000	80000	90000	5000	5000	.	USP6NL	USP6NL	4275	USP6NL	.	USP6NL	0
chr10:116310001-116319999	chr10:116450001-116459999	1165	782	140000	130000	150000	10000	10000	.	ABLIM1	ABLIM1	15297	.	ABLIM1,snoU13	ABLIM1	5240
chr10:116630001-116639999	chr10:116870001-116879999	1771	927	240000	230000	250000	10000	10000	.	FAM160B1	FAM160B1	9451	.	ATRNL1	ATRNL1	16383
chr10:11665001-11669999	chr10:11710001-11714999	3572	3181	45000	40000	50000	5000	5000	.	USP6NL	USP6NL	11249	.	.	USP6NL	56249
chr10:11825001-11829999	chr10:12025001-12029999	1500	454	200000	195000	205000	5000	5000	.	ECHDC3,PROSER2	PROSER2	35340	.	UPF2	UPF2	47897
chr10:118540001-118549999	chr10:120330001-120339999	97	132	1790000	1780000	1800000	10000	10000	.	HSPA12A	HSPA12A	37917	.	AL356865.2,PRLHR	PRLHR	14882
chr10:118560001-118569999	chr10:118920001-118929999	1571	633	360000	350000	370000	10000	10000	.	ENO4,HSPA12A	ENO4	39025	.	KCNK18,SHTN1,VAX1	VAX1	22190
chr10:118970001-118979999	chr10:119990001-119999999	755	429	1020000	1010000	1030000	10000	10000	.	KCNK18,SLC18A2	KCNK18	13001	.	.	FAM204A	69093
chr10:119250001-119259999	chr10:119990001-119999999	908	283	740000	730000	750000	10000	10000	.	EMX2	EMX2	41958	.	.	FAM204A	69093
chr10:118970001-118979999	chr10:120230001-120239999	490	267	1260000	1250000	1270000	10000	10000	.	KCNK18,SLC18A2	KCNK18	13001	.	.	AL356865.2	65608
chr10:118985001-118989999	chr10:119020001-119024999	8013	7275	35000	30000	40000	5000	5000	.	KCNK18,SLC18A2	SLC18A2	10606	.	PDZD8,SLC18A2	SLC18A2	19376
chr10:118985001-118989999	chr10:119075001-119079999	2642	1701	90000	85000	95000	5000	5000	.	KCNK18,SLC18A2	SLC18A2	10606	PDZD8	.	PDZD8	0
chr10:118985001-118989999	chr10:119195001-119199999	1678	991	210000	205000	215000	5000	5000	.	KCNK18,SLC18A2	SLC18A2	10606	.	.	PDZD8	60051
chr10:11910001-11919999	chr10:12020001-12029999	3746	2483	110000	100000	120000	10000	10000	PROSER2	.	PROSER2	0	.	UPF2	UPF2	47897
chr10:119130001-119134999	chr10:119165001-119169999	9207	8571	35000	30000	40000	5000	5000	PDZD8	.	PDZD8	0	.	AL359836.1,PDZD8	PDZD8	30051
chr10:119130001-119134999	chr10:119170001-119174999	9207	8571	40000	35000	45000	5000	5000	PDZD8	.	PDZD8	0	.	PDZD8	PDZD8	35051
chr10:11920001-11924999	chr10:12000001-12004999	2979	1782	80000	75000	85000	5000	5000	.	PROSER2	PROSER2	8358	.	.	UPF2	72897
chr10:11965001-11969999	chr10:12000001-12004999	3693	3557	35000	30000	40000	5000	5000	.	.	PROSER2	53358	.	.	UPF2	72897
chr10:119240001-119249999	chr10:119800001-119809999	592	321	560000	550000	570000	10000	10000	.	.	EMX2	51958	RAB11FIP2	.	RAB11FIP2	0
chr10:119410001-119419999	chr10:119880001-119889999	576	402	470000	460000	480000	10000	10000	.	.	EMX2	105624	.	.	RAB11FIP2	73550
chr10:120320001-120329999	chr10:120610001-120619999	1560	1185	290000	280000	300000	10000	10000	.	AL356865.2,PRLHR	AL356865.2	14395	.	.	U3	64527
chr10:120320001-120329999	chr10:120780001-120789999	721	657	460000	450000	470000	10000	10000	.	AL356865.2,PRLHR	AL356865.2	14395	NANOS1	.	NANOS1	0
chr10:120325001-120329999	chr10:120475001-120479999	1611	691	150000	145000	155000	5000	5000	.	AL356865.2,PRLHR	AL356865.2	19395	.	CACUL1	CACUL1	5898
chr10:120795001-120799999	chr10:120830001-120834999	3395	2236	35000	30000	40000	5000	5000	.	AL157788.1,EIF3A,NANOS1	NANOS1	5063	.	EIF3A,FAM45A,NANOS1	EIF3A	5330
chr10:120955001-120959999	chr10:121175001-121179999	1935	1076	220000	215000	225000	5000	5000	.	GRK5,PRDX3,SFXN4	GRK5	7103	.	GRK5	GRK5	31962
chr10:121090001-121094999	chr10:121125001-121129999	2923	2514	35000	30000	40000	5000	5000	.	.	GRK5	116962	.	.	GRK5	81962
chr10:12135001-12139999	chr10:12195001-12199999	3008	2442	60000	55000	65000	5000	5000	DHTKD1	.	DHTKD1	0	SEC61A2	.	SEC61A2	0
chr10:121450001-121454999	chr10:121490001-121494999	7225	7523	40000	35000	45000	5000	5000	.	BAG3,INPP5F	INPP5F	30556	.	INPP5F	INPP5F	3959
chr10:121450001-121454999	chr10:121620001-121624999	1953	1657	170000	165000	175000	5000	5000	.	BAG3,INPP5F	INPP5F	30556	.	INPP5F,MCMBP,SEC23IP	MCMBP	2253
chr10:121510001-121514999	chr10:121615001-121619999	2717	1748	105000	100000	110000	5000	5000	INPP5F	.	INPP5F	0	MCMBP	.	MCMBP	0
chr10:122700001-122709999	chr10:123660001-123669999	498	134	960000	950000	970000	10000	10000	.	WDR11	WDR11	33194	ATE1	.	ATE1	0
chr10:12300001-12304999	chr10:12700001-12704999	1509	699	400000	395000	405000	5000	5000	RN7SL232P	.	RN7SL232P	0	.	.	CAMK1D	97577
chr10:12300001-12304999	chr10:12740001-12744999	1407	686	440000	435000	445000	5000	5000	RN7SL232P	.	RN7SL232P	0	.	.	CAMK1D	57577
chr10:12300001-12304999	chr10:12940001-12944999	696	401	640000	635000	645000	5000	5000	RN7SL232P	.	RN7SL232P	0	.	.	CCDC3	98714
chr10:124050001-124059999	chr10:124190001-124199999	1408	767	140000	130000	150000	10000	10000	BTBD16	.	BTBD16	0	.	ARMS2,HTRA1,PLEKHA1	ARMS2	14171
chr10:124345001-124349999	chr10:124380001-124384999	1836	1632	35000	30000	40000	5000	5000	.	DMBT1	DMBT1	2088	DMBT1	.	DMBT1	0
chr10:124740001-124749999	chr10:124910001-124919999	1037	1280	170000	160000	180000	10000	10000	PSTK	.	PSTK	0	BUB3	.	BUB3	0
chr10:124770001-124779999	chr10:124910001-124919999	1780	1862	140000	130000	150000	10000	10000	ACADSB,IKZF5	.	ACADSB	1469	BUB3	.	BUB3	0
chr10:124800001-124804999	chr10:124900001-124904999	1048	980	100000	95000	105000	5000	5000	.	ACADSB,IKZF5	ACADSB	7279	.	BUB3,HMX2,HMX3	HMX2	2640
chr10:124880001-124889999	chr10:125140001-125149999	978	431	260000	250000	270000	10000	10000	.	BUB3,HMX2,HMX3	HMX3	5480	.	.	AC012391.1	164298
chr10:124880001-124889999	chr10:125320001-125329999	977	425	440000	430000	450000	10000	10000	.	BUB3,HMX2,HMX3	HMX3	5480	.	.	GPR26	95873
chr10:125335001-125339999	chr10:125725001-125729999	927	323	390000	385000	395000	5000	5000	.	.	GPR26	85873	.	CPXM2	CPXM2	25219
chr10:125750001-125754999	chr10:126075001-126079999	1022	394	325000	320000	330000	5000	5000	.	CHST15	CHST15	43136	.	OAT	OAT	11906
chr10:125770001-125779999	chr10:125930001-125939999	1551	1054	160000	150000	170000	10000	10000	.	CHST15	CHST15	18136	.	.	CHST15	76888
chr10:125830001-125839999	chr10:126070001-126079999	1172	747	240000	230000	250000	10000	10000	.	CHST15	CHST15	11931	.	OAT	OAT	11906
chr10:125840001-125849999	chr10:125960001-125969999	1008	755	120000	110000	130000	10000	10000	CHST15	.	CHST15	1931	.	.	CHST15	106888
chr10:125865001-125869999	chr10:125935001-125939999	463	362	70000	65000	75000	5000	5000	.	CHST15	CHST15	11888	.	.	CHST15	81888
chr10:126215001-126219999	chr10:126420001-126424999	1919	1056	205000	200000	210000	5000	5000	.	LHPP	LHPP	14555	.	EEF1AKMT2,FAM53B,Y_RNA	FAM53B	6540
chr10:126320001-126329999	chr10:126420001-126429999	5476	4628	100000	90000	110000	10000	10000	.	LHPP	LHPP	18599	FAM53B	.	FAM53B	1540
chr10:126850001-126859999	chr10:127390001-127399999	653	490	540000	530000	550000	10000	10000	CTBP2	.	CTBP2	263	.	EDRF1,TEX36	EDRF1	8086
chr10:127310001-127319999	chr10:127390001-127399999	1627	1660	80000	70000	90000	10000	10000	.	.	TEX36	51676	.	EDRF1,TEX36	EDRF1	8086
chr10:127200001-127209999	chr10:127310001-127319999	1756	1306	110000	100000	120000	10000	10000	.	.	TEX36	161676	.	.	TEX36	51676
chr10:127530001-127534999	chr10:127565001-127569999	5774	6148	35000	30000	40000	5000	5000	AL360176.1	.	AL360176.1	0	DHX32	.	DHX32	0
chr10:12820001-12824999	chr10:12855001-12859999	2505	2277	35000	30000	40000	5000	5000	.	CAMK1D	CAMK1D	17426	.	.	CAMK1D	52426
chr10:128580001-128589999	chr10:128770001-128779999	2271	2020	190000	180000	200000	10000	10000	.	DOCK1,Y_RNA	DOCK1	3980	.	.	DOCK1	128511
chr10:129510001-129514999	chr10:129650001-129654999	1019	676	140000	135000	145000	5000	5000	.	FOXI2	FOXI2	20501	.	CLRN3	CLRN3	36206
chr10:129830001-129834999	chr10:129865001-129869999	5809	5792	35000	30000	40000	5000	5000	.	PTPRE	PTPRE	10672	PTPRE	.	PTPRE	0
chr10:13245001-13249999	chr10:13345001-13349999	2481	1590	100000	95000	105000	5000	5000	.	MCM10,UCMA	MCM10	4238	PHYH	.	PHYH	590
chr10:132940001-132949999	chr10:132990001-132999999	1812	1653	50000	40000	60000	10000	10000	.	.	TCERG1L	108600	.	.	TCERG1L	58600
chr10:133365001-133369999	chr10:133450001-133454999	1046	1080	85000	80000	90000	5000	5000	.	.	AL450307.2	119517	.	AL450307.2	AL450307.2	34517
chr10:133370001-133374999	chr10:133430001-133434999	1438	1614	60000	55000	65000	5000	5000	.	.	AL450307.2	114517	.	.	AL450307.2	54517
chr10:133375001-133379999	chr10:133430001-133434999	653	875	55000	50000	60000	5000	5000	.	.	AL450307.2	109517	.	.	AL450307.2	54517
chr10:134030001-134039999	chr10:134440001-134449999	962	469	410000	400000	420000	10000	10000	.	DPYSL4,JAKMIP3,STK32C	DPYSL4	12944	.	INPP5A	INPP5A	18571
chr10:134035001-134039999	chr10:134160001-134164999	2180	868	125000	120000	130000	5000	5000	.	DPYSL4,JAKMIP3,STK32C	DPYSL4	17944	LRRC27	.	LRRC27	0
chr10:134035001-134039999	chr10:134265001-134269999	1368	785	230000	225000	235000	5000	5000	.	DPYSL4,JAKMIP3,STK32C	DPYSL4	17944	.	.	PWWP2B	54297
chr10:13410001-13414999	chr10:13815001-13819999	643	458	405000	400000	410000	5000	5000	.	SEPHS1	SEPHS1	19704	.	FRMD4A	FRMD4A	11333
chr10:13410001-13419999	chr10:13630001-13639999	879	803	220000	210000	230000	10000	10000	.	SEPHS1	SEPHS1	19704	PRPF18	.	PRPF18	1033
chr10:134140001-134149999	chr10:134260001-134269999	1623	1377	120000	110000	130000	10000	10000	LRRC27,STK32C	.	STK32C	0	.	PWWP2B	PWWP2B	49297
chr10:134145001-134149999	chr10:134195001-134199999	2785	3428	50000	45000	55000	5000	5000	LRRC27,STK32C	.	STK32C	0	.	LRRC27,PWWP2B,STK32C	PWWP2B	10674
chr10:13415001-13419999	chr10:13455001-13459999	3028	2309	40000	35000	45000	5000	5000	.	SEPHS1	SEPHS1	24704	.	BEND7	BEND7	34615
chr10:13415001-13419999	chr10:13480001-13484999	2150	1506	65000	60000	70000	5000	5000	.	SEPHS1	SEPHS1	24704	.	BEND7	BEND7	9615
chr10:134200001-134209999	chr10:134250001-134259999	3164	2515	50000	40000	60000	10000	10000	PWWP2B	.	PWWP2B	674	.	PWWP2B	PWWP2B	39297
chr10:134200001-134209999	chr10:134350001-134359999	1225	975	150000	140000	160000	10000	10000	PWWP2B	.	PWWP2B	674	INPP5A	.	INPP5A	0
chr10:134205001-134209999	chr10:134260001-134264999	3164	2515	55000	50000	60000	5000	5000	PWWP2B	.	PWWP2B	674	.	PWWP2B	PWWP2B	49297
chr10:134270001-134274999	chr10:134445001-134449999	2064	891	175000	170000	180000	5000	5000	.	.	PWWP2B	59297	.	INPP5A	INPP5A	23571
chr10:134340001-134349999	chr10:134430001-134439999	2186	1585	90000	80000	100000	10000	10000	INPP5A	.	INPP5A	1293	.	INPP5A	INPP5A	8571
chr10:134370001-134379999	chr10:134430001-134439999	3747	3453	60000	50000	70000	10000	10000	.	INPP5A	INPP5A	18358	.	INPP5A	INPP5A	8571
chr10:134760001-134769999	chr10:134850001-134859999	1783	1222	90000	80000	100000	10000	10000	.	CFAP46	CFAP46	3675	.	ADGRA1	ADGRA1	24435
chr10:134960001-134969999	chr10:135120001-135129999	1697	1505	160000	150000	170000	10000	10000	.	ADGRA1,KNDC1	KNDC1	3725	TUBGCP2,ZNF511,ZNF511-PRAP1	.	TUBGCP2	0
chr10:135065001-135069999	chr10:135120001-135124999	4101	3384	55000	50000	60000	5000	5000	.	ADAM8,TUBGCP2,UTF1,VENTX	ADAM8	7370	TUBGCP2,ZNF511,ZNF511-PRAP1	.	TUBGCP2	0
chr10:135215001-135219999	chr10:135265001-135269999	3012	3332	50000	45000	55000	5000	5000	MTG1	.	MTG1	74	SCART1	.	SCART1	0
chr10:135260001-135269999	chr10:135320001-135329999	5920	4745	60000	50000	70000	10000	10000	SCART1	.	SCART1	0	.	CYP2E1,SCART1,SYCE1	CYP2E1	3912
chr10:135365001-135369999	chr10:135425001-135429999	1941	1460	60000	55000	65000	5000	5000	.	CYP2E1,SYCE1	SYCE1	9088	.	AL845259.1,FRG2B,SYCE1,XX-2136C48.8	FRG2B	10297
chr10:14255001-14259999	chr10:14300001-14304999	1998	1869	45000	40000	50000	5000	5000	.	FRMD4A	FRMD4A	38637	.	.	FRMD4A	67924
chr10:14890001-14899999	chr10:15140001-15149999	873	537	250000	240000	260000	10000	10000	HSPA14	.	HSPA14	0	NMT2,RPP38	.	RPP38	582
chr10:14995001-14999999	chr10:15125001-15129999	1545	1210	130000	125000	135000	5000	5000	DCLRE1C,MEIG1	.	DCLRE1C	0	ACBD7	.	ACBD7	481
chr10:15400001-15404999	chr10:15485001-15489999	799	1409	85000	80000	90000	5000	5000	.	FAM171A1	FAM171A1	8062	.	.	FAM171A1	71714
chr10:15470001-15479999	chr10:15620001-15629999	3897	2611	150000	140000	160000	10000	10000	.	.	FAM171A1	56714	.	ITGA8	ITGA8	16270
chr10:15475001-15479999	chr10:15765001-15769999	1767	937	290000	285000	295000	5000	5000	.	.	FAM171A1	61714	.	ITGA8	ITGA8	3081
chr10:15625001-15629999	chr10:15765001-15769999	1800	1344	140000	135000	145000	5000	5000	.	ITGA8	ITGA8	16270	.	ITGA8	ITGA8	3081
chr10:15475001-15479999	chr10:15865001-15869999	1322	922	390000	385000	395000	5000	5000	.	.	FAM171A1	61714	.	MINDY3	MINDY3	4995
chr10:15765001-15769999	chr10:15865001-15869999	2249	1315	100000	95000	105000	5000	5000	.	ITGA8	ITGA8	3081	.	MINDY3	MINDY3	4995
chr10:15625001-15629999	chr10:15870001-15874999	1184	997	245000	240000	250000	5000	5000	.	ITGA8	ITGA8	16270	.	MINDY3	MINDY3	4299
chr10:15630001-15634999	chr10:15745001-15749999	2201	1520	115000	110000	120000	5000	5000	.	ITGA8	ITGA8	11270	.	ITGA8	ITGA8	11922
chr10:15785001-15789999	chr10:15820001-15824999	7271	6797	35000	30000	40000	5000	5000	.	ITGA8,MINDY3	ITGA8	23081	MINDY3	.	MINDY3	0
chr10:15920001-15929999	chr10:15970001-15979999	6681	6909	50000	40000	60000	10000	10000	snoU13	.	snoU13	0	.	snoU13	snoU13	41644
chr10:15925001-15929999	chr10:17305001-17309999	285	226	1380000	1375000	1385000	5000	5000	snoU13	.	snoU13	0	.	VIM	VIM	29777
chr10:15935001-15939999	chr10:15985001-15989999	2039	1992	50000	45000	55000	5000	5000	.	MINDY3,snoU13	snoU13	6644	.	.	snoU13	56644
chr10:15940001-15949999	chr10:16850001-16859999	568	248	910000	900000	920000	10000	10000	.	MINDY3,snoU13	snoU13	11644	RSU1	.	RSU1	0
chr10:16090001-16099999	chr10:16160001-16169999	1556	1390	70000	60000	80000	10000	10000	.	.	snoU13	161644	.	.	snoU13	231644
chr10:16885001-16889999	chr10:17295001-17299999	2251	949	410000	405000	415000	5000	5000	.	CUBN,RSU1	CUBN	18855	.	VIM	VIM	19777
chr10:17040001-17049999	chr10:17240001-17249999	1284	1120	200000	190000	210000	10000	10000	.	CUBN	CUBN	13808	TRDMT1	.	TRDMT1	0
chr10:17490001-17499999	chr10:17630001-17639999	1918	1884	140000	130000	150000	10000	10000	ST8SIA6	.	ST8SIA6	0	.	HACD1,STAM	HACD1	5744
chr10:17520001-17524999	chr10:17625001-17629999	1870	1861	105000	100000	110000	5000	5000	.	ST8SIA6	ST8SIA6	23408	.	HACD1	HACD1	15744
chr10:17640001-17649999	chr10:18500001-18509999	449	213	860000	850000	870000	10000	10000	HACD1	.	HACD1	0	.	CACNB2	CACNB2	39700
chr10:17770001-17779999	chr10:18500001-18509999	299	213	730000	720000	740000	10000	10000	.	STAM,TMEM236,snoR442	TMEM236	14202	.	CACNB2	CACNB2	39700
chr10:17650001-17654999	chr10:17770001-17774999	2490	1128	120000	115000	125000	5000	5000	.	HACD1,STAM	HACD1	4175	.	STAM,TMEM236,snoR442	TMEM236	19202
chr10:18230001-18239999	chr10:18370001-18379999	1695	1376	140000	130000	150000	10000	10000	SLC39A12	.	SLC39A12	770	.	CACNB2	CACNB2	49608
chr10:18825001-18829999	chr10:18865001-18869999	7108	7413	40000	35000	45000	5000	5000	.	NSUN6	NSUN6	10752	.	NSUN6	NSUN6	24251
chr10:19700001-19709999	chr10:19880001-19889999	713	638	180000	170000	190000	10000	10000	.	.	MALRD1	67526	U3	.	U3	0
chr10:20000001-20009999	chr10:20220001-20229999	1412	1329	220000	210000	230000	10000	10000	.	MALRD1	MALRD1	9505	.	.	PLXDC2	102251
chr10:20005001-20009999	chr10:20045001-20049999	6606	6658	40000	35000	45000	5000	5000	.	MALRD1	MALRD1	9505	.	MALRD1	MALRD1	25498
chr10:20005001-20009999	chr10:20095001-20099999	2051	1818	90000	85000	95000	5000	5000	.	MALRD1	MALRD1	9505	.	PLXDC2	PLXDC2	5170
chr10:20015001-20019999	chr10:20095001-20099999	2051	1818	80000	75000	85000	5000	5000	MALRD1	.	MALRD1	0	.	PLXDC2	PLXDC2	5170
chr10:20305001-20309999	chr10:20345001-20349999	5638	6038	40000	35000	45000	5000	5000	.	PLXDC2	PLXDC2	22251	.	PLXDC2	PLXDC2	12752
chr10:20760001-20769999	chr10:21030001-21039999	619	444	270000	260000	280000	10000	10000	.	.	NEBL	334755	.	.	NEBL	64755
chr10:20765001-20769999	chr10:20805001-20809999	1746	1559	40000	35000	45000	5000	5000	.	.	NEBL	334755	.	.	NEBL	294755
chr10:21360001-21369999	chr10:22020001-22029999	400	200	660000	650000	670000	10000	10000	.	.	C10orf113	65438	.	.	MLLT10	57494
chr10:21775001-21779999	chr10:22235001-22239999	1144	568	460000	455000	465000	5000	5000	U3	.	U3	434	.	.	DNAJC1	52329
chr10:21780001-21789999	chr10:23270001-23279999	487	358	1490000	1480000	1500000	10000	10000	.	MLLT10,SKIDA1,U3,Y_RNA	U3	5434	.	ARMC3	ARMC3	15666
chr10:22840001-22849999	chr10:23270001-23279999	1500	905	430000	420000	440000	10000	10000	.	PIP4K2A	PIP4K2A	11438	.	ARMC3	ARMC3	15666
chr10:21780001-21789999	chr10:23380001-23389999	189	223	1600000	1590000	1610000	10000	10000	.	MLLT10,SKIDA1,U3,Y_RNA	U3	5434	MSRB2	.	MSRB2	0
chr10:21785001-21789999	chr10:22015001-22019999	1478	763	230000	225000	235000	5000	5000	.	MLLT10,SKIDA1,U3,Y_RNA	U3	10434	.	.	MLLT10	52494
chr10:21810001-21819999	chr10:22600001-22609999	415	717	790000	780000	800000	10000	10000	MLLT10,SKIDA1	.	SKIDA1	0	BMI1,COMMD3,COMMD3-BMI1	.	COMMD3	0
chr10:22280001-22284999	chr10:22605001-22609999	884	510	325000	320000	330000	5000	5000	.	DNAJC1	DNAJC1	7329	BMI1,COMMD3,COMMD3-BMI1	.	COMMD3	0
chr10:22280001-22284999	chr10:23275001-23279999	679	206	995000	990000	1000000	5000	5000	.	DNAJC1	DNAJC1	7329	.	ARMC3	ARMC3	15666
chr10:22280001-22289999	chr10:22540001-22549999	977	584	260000	250000	270000	10000	10000	.	DNAJC1	DNAJC1	2329	.	EBLN1	EBLN1	41052
chr10:22280001-22289999	chr10:22840001-22849999	667	248	560000	550000	570000	10000	10000	.	DNAJC1	DNAJC1	2329	.	PIP4K2A	PIP4K2A	11438
chr10:22280001-22289999	chr10:23350001-23359999	481	193	1070000	1060000	1080000	10000	10000	.	DNAJC1	DNAJC1	2329	.	ARMC3,MSRB2	MSRB2	24510
chr10:22320001-22324999	chr10:22375001-22379999	1609	1440	55000	50000	60000	5000	5000	.	DNAJC1	DNAJC1	27304	.	.	DNAJC1	82304
chr10:22395001-22399999	chr10:22435001-22439999	2002	1902	40000	35000	45000	5000	5000	.	.	EBLN1	98951	.	.	EBLN1	58951
chr10:22545001-22549999	chr10:22580001-22584999	2292	2101	35000	30000	40000	5000	5000	.	EBLN1	EBLN1	46052	.	BMI1,COMMD3,COMMD3-BMI1,SPAG6	COMMD3	20317
chr10:22625001-22629999	chr10:22715001-22719999	1891	1700	90000	85000	95000	5000	5000	.	BMI1,COMMD3,COMMD3-BMI1,SPAG6	SPAG6	4376	.	SPAG6	SPAG6	34267
chr10:22635001-22639999	chr10:22715001-22719999	1891	1700	80000	75000	85000	5000	5000	SPAG6	.	SPAG6	574	.	SPAG6	SPAG6	34267
chr10:22635001-22639999	chr10:22675001-22679999	2743	2494	40000	35000	45000	5000	5000	SPAG6	.	SPAG6	574	SPAG6	.	SPAG6	734
chr10:23005001-23009999	chr10:23040001-23044999	6321	6225	35000	30000	40000	5000	5000	PIP4K2A	.	PIP4K2A	1495	.	PIP4K2A	PIP4K2A	36495
chr10:23010001-23014999	chr10:23050001-23054999	2467	2224	40000	35000	45000	5000	5000	.	PIP4K2A	PIP4K2A	6495	.	PIP4K2A	PIP4K2A	46495
chr10:23090001-23094999	chr10:23130001-23134999	2208	2169	40000	35000	45000	5000	5000	.	.	PIP4K2A	86495	.	.	ARMC3	81955
chr10:23110001-23114999	chr10:23210001-23214999	1241	1136	100000	95000	105000	5000	5000	.	.	ARMC3	101955	ARMC3	.	ARMC3	1955
chr10:23600001-23609999	chr10:23980001-23989999	829	435	380000	370000	390000	10000	10000	.	C10orf67	C10orf67	22894	KIAA1217	.	KIAA1217	0
chr10:24190001-24199999	chr10:24650001-24659999	408	291	460000	450000	470000	10000	10000	.	.	KIAA1217	131062	.	.	KIAA1217	78364
chr10:24280001-24284999	chr10:24480001-24484999	1224	781	200000	195000	205000	5000	5000	.	KIAA1217	KIAA1217	46062	.	KIAA1217	KIAA1217	12722
chr10:24920001-24929999	chr10:25360001-25369999	1593	903	440000	430000	450000	10000	10000	.	ARHGAP21	ARHGAP21	8231	.	AL139821.1,ENKUR	ENKUR	8794
chr10:25610001-25614999	chr10:25680001-25684999	1583	1278	70000	65000	75000	5000	5000	.	.	GPR158	140121	.	.	GPR158	70121
chr10:25810001-25814999	chr10:25970001-25974999	1218	664	160000	155000	165000	5000	5000	.	.	GPR158	54882	.	.	GPR158	86859
chr10:26160001-26169999	chr10:26550001-26559999	867	395	390000	380000	400000	10000	10000	.	.	MYO3A	53160	.	GAD2	GAD2	42879
chr10:26160001-26169999	chr10:26840001-26849999	418	239	680000	670000	690000	10000	10000	.	.	MYO3A	53160	APBB1IP	.	APBB1IP	874
chr10:26620001-26624999	chr10:26720001-26724999	1664	1275	100000	95000	105000	5000	5000	.	.	APBB1IP	102272	.	APBB1IP	APBB1IP	2272
chr10:26680001-26684999	chr10:26720001-26724999	6730	6475	40000	35000	45000	5000	5000	.	APBB1IP	APBB1IP	42272	.	APBB1IP	APBB1IP	2272
chr10:26620001-26624999	chr10:26840001-26844999	1864	846	220000	215000	225000	5000	5000	.	.	APBB1IP	102272	.	APBB1IP	APBB1IP	5874
chr10:26620001-26624999	chr10:26985001-26989999	896	719	365000	360000	370000	5000	5000	.	.	APBB1IP	102272	PDSS1	.	PDSS1	0
chr10:26620001-26624999	chr10:27170001-27174999	724	376	550000	545000	555000	5000	5000	.	.	APBB1IP	102272	.	ABI1,snoU13	snoU13	12907
chr10:26620001-26629999	chr10:27010001-27019999	1039	856	390000	380000	400000	10000	10000	.	.	APBB1IP	97272	PDSS1	.	PDSS1	729
chr10:26665001-26669999	chr10:26765001-26769999	2022	1569	100000	95000	105000	5000	5000	.	.	APBB1IP	57272	.	APBB1IP	APBB1IP	37647
chr10:26865001-26869999	chr10:26930001-26934999	1720	1490	65000	60000	70000	5000	5000	.	APBB1IP	APBB1IP	14129	.	.	PDSS1	51632
chr10:27015001-27019999	chr10:27165001-27169999	1972	1120	150000	145000	155000	5000	5000	.	PDSS1	PDSS1	3582	.	ABI1,snoU13	snoU13	7907
chr10:27030001-27034999	chr10:27150001-27154999	1458	1143	120000	115000	125000	5000	5000	.	PDSS1	PDSS1	6421	ABI1	.	ABI1	0
chr10:27180001-27184999	chr10:27640001-27644999	755	209	460000	455000	465000	5000	5000	.	ABI1,snoU13	snoU13	22907	.	.	ACBD5	108943
chr10:27680001-27684999	chr10:27715001-27719999	5395	6073	35000	30000	40000	5000	5000	.	.	RAB18	108105	.	.	RAB18	73105
chr10:27730001-27739999	chr10:27840001-27849999	1543	1269	110000	100000	120000	10000	10000	.	.	RAB18	53105	.	RAB18	RAB18	46453
chr10:27730001-27739999	chr10:28470001-28479999	907	417	740000	730000	750000	10000	10000	.	.	RAB18	53105	.	MPP7	MPP7	12162
chr10:27735001-27739999	chr10:27785001-27789999	2287	2167	50000	45000	55000	5000	5000	.	.	RAB18	53105	.	RAB18	RAB18	3105
chr10:27735001-27739999	chr10:27945001-27949999	1262	794	210000	205000	215000	5000	5000	.	.	RAB18	53105	.	.	MKX	82475
chr10:27845001-27849999	chr10:27940001-27944999	1387	1033	95000	90000	100000	5000	5000	.	.	RAB18	51453	.	.	MKX	87475
chr10:28530001-28539999	chr10:28670001-28679999	2029	1384	140000	130000	150000	10000	10000	.	MPP7	MPP7	2336	.	MPP7,U3	U3	17181
chr10:28920001-28929999	chr10:29590001-29599999	1642	1131	670000	660000	680000	10000	10000	.	BAMBI,WAC	WAC	16073	.	LYZL1	LYZL1	9147
chr10:28950001-28959999	chr10:29590001-29599999	765	722	640000	630000	650000	10000	10000	.	BAMBI,WAC	BAMBI	6441	.	LYZL1	LYZL1	9147
chr10:29280001-29289999	chr10:29590001-29599999	872	721	310000	300000	320000	10000	10000	.	.	LYZL1	287992	.	LYZL1	LYZL1	9147
chr10:29420001-29429999	chr10:29590001-29599999	1853	1517	170000	160000	180000	10000	10000	.	.	LYZL1	147992	.	LYZL1	LYZL1	9147
chr10:28950001-28954999	chr10:29280001-29284999	1715	951	330000	325000	335000	5000	5000	.	BAMBI,WAC	BAMBI	11441	.	.	LYZL1	292992
chr10:28950001-28954999	chr10:29415001-29419999	1216	841	465000	460000	470000	5000	5000	.	BAMBI,WAC	BAMBI	11441	.	.	LYZL1	157992
chr10:28950001-28959999	chr10:29680001-29689999	488	679	730000	720000	740000	10000	10000	.	BAMBI,WAC	BAMBI	6441	.	.	SVIL	80585
chr10:28950001-28959999	chr10:29730001-29739999	434	713	780000	770000	790000	10000	10000	.	BAMBI,WAC	BAMBI	6441	.	SVIL	SVIL	30585
chr10:28970001-28974999	chr10:29025001-29029999	2298	2089	55000	50000	60000	5000	5000	.	BAMBI	BAMBI	3551	.	.	BAMBI	58551
chr10:28970001-28974999	chr10:29090001-29094999	2369	2041	120000	115000	125000	5000	5000	.	BAMBI	BAMBI	3551	.	.	BAMBI	123551
chr10:28970001-28974999	chr10:29115001-29119999	2118	1617	145000	140000	150000	5000	5000	.	BAMBI	BAMBI	3551	.	.	BAMBI	148551
chr10:28980001-28984999	chr10:29065001-29069999	2783	2424	85000	80000	90000	5000	5000	.	BAMBI	BAMBI	13551	.	.	BAMBI	98551
chr10:29025001-29029999	chr10:29085001-29089999	2950	2677	60000	55000	65000	5000	5000	.	.	BAMBI	58551	.	.	BAMBI	118551
chr10:29130001-29139999	chr10:29270001-29279999	2375	2240	140000	130000	150000	10000	10000	.	.	BAMBI	163551	.	.	LYZL1	297992
chr10:29295001-29299999	chr10:29400001-29404999	1497	1163	105000	100000	110000	5000	5000	.	.	LYZL1	277992	.	.	LYZL1	172992
chr10:29525001-29529999	chr10:29590001-29594999	2721	2395	65000	60000	70000	5000	5000	.	LYZL1	LYZL1	47992	.	LYZL1	LYZL1	9147
chr10:29580001-29584999	chr10:30915001-30919999	88	119	1335000	1330000	1340000	5000	5000	LYZL1	.	LYZL1	0	LYZL2	.	LYZL2	0
chr10:29730001-29734999	chr10:29785001-29789999	2455	1701	55000	50000	60000	5000	5000	.	SVIL	SVIL	35585	SVIL	.	SVIL	0
chr10:30280001-30289999	chr10:30520001-30529999	1728	975	240000	230000	250000	10000	10000	.	JCAD	JCAD	12848	.	.	MTPAP	107907
chr10:30280001-30289999	chr10:30880001-30889999	464	372	600000	590000	610000	10000	10000	.	JCAD	JCAD	12848	.	LYZL2	LYZL2	28692
chr10:30630001-30639999	chr10:30720001-30729999	1638	2196	90000	80000	100000	10000	10000	MTPAP	.	MTPAP	0	MAP3K8	.	MAP3K8	0
chr10:30680001-30684999	chr10:30875001-30879999	1579	935	195000	190000	200000	5000	5000	.	MAP3K8,MTPAP	MTPAP	16625	.	LYZL2	LYZL2	38692
chr10:30700001-30704999	chr10:30820001-30824999	2867	1864	120000	115000	125000	5000	5000	.	MAP3K8,MTPAP	MAP3K8	17952	.	.	MAP3K8	91895
chr10:31010001-31019999	chr10:32100001-32109999	489	192	1090000	1080000	1100000	10000	10000	.	.	LYZL2	91311	ARHGAP12	.	ARHGAP12	1389
chr10:3110001-3114999	chr10:3210001-3214999	1250	1033	100000	95000	105000	5000	5000	PFKP	.	PFKP	0	PITRM1	.	PITRM1	0
chr10:3170001-3174999	chr10:3210001-3214999	2261	2062	40000	35000	45000	5000	5000	PFKP	.	PFKP	0	PITRM1	.	PITRM1	0
chr10:31720001-31729999	chr10:31770001-31779999	7367	7623	50000	40000	60000	10000	10000	.	ZEB1	ZEB1	49349	.	.	ZEB1	99349
chr10:32155001-32159999	chr10:32190001-32194999	5568	5844	35000	30000	40000	5000	5000	.	ARHGAP12	ARHGAP12	11894	.	ARHGAP12	ARHGAP12	2803
chr10:32330001-32339999	chr10:32560001-32569999	677	787	230000	220000	240000	10000	10000	.	KIF5B,Y_RNA	KIF5B	5354	EPC1	.	EPC1	0
chr10:32330001-32339999	chr10:32630001-32639999	807	671	300000	290000	310000	10000	10000	.	KIF5B,Y_RNA	KIF5B	5354	EPC1	.	EPC1	0
chr10:32340001-32349999	chr10:32730001-32739999	427	548	390000	380000	400000	10000	10000	KIF5B,Y_RNA	.	KIF5B	0	CCDC7	.	CCDC7	0
chr10:32545001-32549999	chr10:32630001-32634999	2088	1108	85000	80000	90000	5000	5000	.	EPC1	EPC1	11178	EPC1	.	EPC1	748
chr10:32720001-32729999	chr10:33290001-33299999	901	637	570000	560000	580000	10000	10000	.	CCDC7	CCDC7	5070	ITGB1	.	ITGB1	0
chr10:33080001-33084999	chr10:33295001-33299999	1912	784	215000	210000	220000	5000	5000	.	.	CCDC7	105054	ITGB1	.	ITGB1	282
chr10:33610001-33619999	chr10:34910001-34919999	504	188	1300000	1290000	1310000	10000	10000	.	NRP1	NRP1	3311	.	.	PARD3	184225
chr10:34940001-34949999	chr10:35500001-35509999	395	289	560000	550000	570000	10000	10000	.	.	PARD3	154225	.	CCNY,CREM	CREM	14674
chr10:34950001-34959999	chr10:35270001-35279999	1121	608	320000	310000	330000	10000	10000	.	.	PARD3	144225	.	.	CUL2	80268
chr10:35135001-35139999	chr10:35185001-35189999	1897	1763	50000	45000	55000	5000	5000	.	PARD3	PARD3	30749	.	.	PARD3	80749
chr10:35405001-35409999	chr10:35505001-35509999	1578	1148	100000	95000	105000	5000	5000	.	CREM,CUL2	CREM	5721	.	CCNY,CREM	CREM	19674
chr10:35620001-35624999	chr10:35720001-35724999	2018	1756	100000	95000	105000	5000	5000	CCNY	.	CCNY	439	CCNY	.	CCNY	0
chr10:35930001-35939999	chr10:37160001-37169999	298	107	1230000	1220000	1240000	10000	10000	FZD8	.	FZD8	0	.	.	ANKRD30A	244718
chr10:35940001-35944999	chr10:35990001-35994999	1645	1688	50000	45000	55000	5000	5000	.	FZD8,GJD4	FZD8	8796	.	.	FZD8	58796
chr10:37430001-37439999	chr10:37490001-37499999	986	919	60000	50000	70000	10000	10000	.	ANKRD30A	ANKRD30A	15216	.	ANKRD30A	ANKRD30A	16631
chr10:37585001-37589999	chr10:37640001-37644999	1898	1894	55000	50000	60000	5000	5000	.	Y_RNA	Y_RNA	2038	.	Y_RNA	Y_RNA	47965
chr10:38165001-38169999	chr10:38215001-38219999	2090	2132	50000	45000	55000	5000	5000	.	ZNF248	ZNF248	17968	.	AL117337.1,ZNF25	AL117337.1	23920
chr10:38255001-38259999	chr10:38290001-38294999	6864	7210	35000	30000	40000	5000	5000	.	AL117337.1,Y_RNA,ZNF25,ZNF33A	ZNF25	5521	.	AL117337.1,Y_RNA,ZNF25,ZNF33A	ZNF33A	4580
chr10:38260001-38264999	chr10:38310001-38314999	2432	2192	50000	45000	55000	5000	5000	ZNF25	.	ZNF25	521	.	Y_RNA,ZNF25,ZNF33A	ZNF33A	10374
chr10:38270001-38279999	chr10:38650001-38659999	984	677	380000	370000	390000	10000	10000	.	AL117337.1,Y_RNA,ZNF25,ZNF33A	Y_RNA	3793	.	.	LINC00999	57076
chr10:38370001-38379999	chr10:43050001-43059999	116	105	4680000	4670000	4690000	10000	10000	.	ZNF37A	ZNF37A	3264	.	AL022345.9,ZNF33B	AL022345.9	19217
chr10:38560001-38569999	chr10:38810001-38819999	215	225	250000	240000	260000	10000	10000	.	.	LINC00999	147076	.	.	LINC00999	92927
chr10:38770001-38779999	chr10:38880001-38889999	1991	1531	110000	100000	120000	10000	10000	.	.	LINC00999	52927	.	.	LINC00999	162927
chr10:38810001-38814999	chr10:38875001-38879999	756	649	65000	60000	70000	5000	5000	.	.	LINC00999	92927	.	.	LINC00999	157927
chr10:38815001-38819999	chr10:38875001-38879999	756	649	60000	55000	65000	5000	5000	.	.	LINC00999	97927	.	.	LINC00999	157927
chr10:38810001-38819999	chr10:39130001-39139999	515	206	320000	310000	330000	10000	10000	.	.	LINC00999	92927	.	.	LINC00999	412927
chr10:42390001-42399999	chr10:42880001-42889999	279	217	490000	480000	500000	10000	10000	.	.	AL022345.9	679217	.	.	AL022345.9	189217
chr10:42640001-42649999	chr10:42880001-42889999	502	396	240000	230000	250000	10000	10000	.	.	AL022345.9	429217	.	.	AL022345.9	189217
chr10:42420001-42429999	chr10:42520001-42529999	2376	2000	100000	90000	110000	10000	10000	.	.	AL022345.9	649217	.	.	AL022345.9	549217
chr10:42885001-42889999	chr10:102655001-102659999	507	484	59770000	59765000	59775000	5000	5000	.	.	AL022345.9	189217	.	SLF2,Y_RNA	Y_RNA	7038
chr10:42885001-42889999	chr10:102660001-102664999	507	484	59775000	59770000	59780000	5000	5000	.	.	AL022345.9	189217	.	SLF2,Y_RNA	Y_RNA	2038
chr10:42970001-42979999	chr10:43140001-43149999	2105	1659	170000	160000	180000	10000	10000	.	.	AL022345.9	99217	.	ZNF33B	ZNF33B	5984
chr10:42980001-42989999	chr10:43270001-43279999	1527	1344	290000	280000	300000	10000	10000	.	.	AL022345.9	89217	BMS1	.	BMS1	0
chr10:43130001-43139999	chr10:43270001-43279999	1742	1773	140000	130000	150000	10000	10000	ZNF33B	.	ZNF33B	0	BMS1	.	BMS1	0
chr10:43140001-43149999	chr10:43270001-43279999	1742	1773	130000	120000	140000	10000	10000	.	ZNF33B	ZNF33B	5984	BMS1	.	BMS1	0
chr10:43170001-43179999	chr10:43250001-43259999	2166	2156	80000	70000	90000	10000	10000	.	ZNF33B	ZNF33B	35984	.	BMS1,snoU13	BMS1	18245
chr10:43630001-43639999	chr10:43890001-43899999	1015	760	260000	250000	270000	10000	10000	CSGALNACT2	.	CSGALNACT2	0	HNRNPF	.	HNRNPF	0
chr10:43785001-43789999	chr10:43955001-43959999	1433	636	170000	165000	175000	5000	5000	.	RASGEF1A	RASGEF1A	22635	.	U3,ZNF487	ZNF487	7633
chr10:43790001-43799999	chr10:43860001-43869999	1603	1242	70000	60000	80000	10000	10000	.	RASGEF1A	RASGEF1A	27635	FXYD4	.	FXYD4	0
chr10:43890001-43899999	chr10:43940001-43949999	3060	2167	50000	40000	60000	10000	10000	HNRNPF	.	HNRNPF	0	ZNF487	.	ZNF487	0
chr10:44160001-44169999	chr10:44520001-44529999	1478	989	360000	350000	370000	10000	10000	.	ZNF32	ZNF32	15673	AL512640.1	.	AL512640.1	0
chr10:44160001-44169999	chr10:45360001-45369999	573	312	1200000	1190000	1210000	10000	10000	.	ZNF32	ZNF32	15673	.	TMEM72	TMEM72	36766
chr10:44165001-44169999	chr10:44875001-44879999	923	473	710000	705000	715000	5000	5000	.	ZNF32	ZNF32	20673	CXCL12	.	CXCL12	492
chr10:44180001-44189999	chr10:44280001-44289999	1801	1599	100000	90000	110000	10000	10000	.	ZNF32	ZNF32	35673	.	.	ZNF32	135673
chr10:44390001-44399999	chr10:44870001-44879999	919	651	480000	470000	490000	10000	10000	.	.	AL512640.1	129990	CXCL12	.	CXCL12	492
chr10:44730001-44734999	chr10:44830001-44834999	1207	1012	100000	95000	105000	5000	5000	.	.	C10orf142	53019	.	C10orf142,CXCL12	C10orf142	41803
chr10:45740001-45744999	chr10:45960001-45964999	1186	837	220000	215000	225000	5000	5000	.	.	OR13A1	58287	.	ALOX5,MARCH8	MARCH8	2350
chr10:45750001-45754999	chr10:45800001-45804999	2351	2173	50000	45000	55000	5000	5000	.	OR13A1	OR13A1	48287	OR13A1	.	OR13A1	0
chr10:45960001-45964999	chr10:46045001-46049999	2025	1840	85000	80000	90000	5000	5000	.	ALOX5,MARCH8	MARCH8	2350	.	MARCH8	MARCH8	14183
chr10:46150001-46159999	chr10:46210001-46219999	926	821	60000	50000	70000	10000	10000	.	ZFAND4	ZFAND4	4775	.	WASHC2C,ZFAND4	WASHC2C	2650
chr10:46980001-46984999	chr10:47605001-47609999	763	446	625000	620000	630000	5000	5000	.	FO681492.1,GPRIN2,SYT15	SYT15	8602	.	AHCYP1,ANTXRL,RP11-292F22.5,RP11-292F22.7	AHCYP1	10622
chr10:47025001-47029999	chr10:47060001-47064999	4808	4977	35000	30000	40000	5000	5000	.	GPRIN2	GPRIN2	26128	.	NPY4R,NPY4R2	NPY4R	18536
chr10:47090001-47099999	chr10:49390001-49399999	437	391	2300000	2290000	2310000	10000	10000	.	NPY4R,NPY4R2	NPY4R	6467	FRMPD2	.	FRMPD2	982
chr10:47090001-47099999	chr10:51520001-51529999	560	503	4430000	4420000	4440000	10000	10000	.	NPY4R,NPY4R2	NPY4R	6467	.	MSMB,NCOA4,RP11-481A12.2	RP11-481A12.2	5128
chr10:47140001-47149999	chr10:47690001-47699999	622	684	550000	540000	560000	10000	10000	.	ANXA8L1,FAM25B,RP11-144G6.13,RP11-144G6.4	ANXA8L1	23995	.	AL603965.1,ANTXRL,ANXA8L2,RP11-292F22.7	ANTXRL	21361
chr10:47550001-47559999	chr10:51490001-51499999	1521	1317	3940000	3930000	3950000	10000	10000	.	AHCYP1,RP11-292F22.5	RP11-292F22.5	13873	.	MSMB,RP11-481A12.2	RP11-481A12.2	35128
chr10:47550001-47559999	chr10:51510001-51519999	1556	1210	3960000	3950000	3970000	10000	10000	.	AHCYP1,RP11-292F22.5	RP11-292F22.5	13873	.	MSMB,NCOA4,RP11-481A12.2	RP11-481A12.2	15128
chr10:47590001-47599999	chr10:51550001-51559999	1066	1114	3960000	3950000	3970000	10000	10000	AHCYP1	.	AHCYP1	0	MSMB	.	MSMB	448
chr10:47650001-47654999	chr10:48355001-48359999	415	450	705000	700000	710000	5000	5000	RP11-292F22.7	.	RP11-292F22.7	1086	RP11-463P17.3,ZNF488	.	ZNF488	0
chr10:47650001-47654999	chr10:51485001-51489999	983	1007	3835000	3830000	3840000	5000	5000	RP11-292F22.7	.	RP11-292F22.7	1086	.	RP11-481A12.2	RP11-481A12.2	45128
chr10:4850001-4859999	chr10:5420001-5429999	1960	1165	570000	560000	580000	10000	10000	.	AKR1E2	AKR1E2	8371	.	NET1,TUBAL3,UCN3	UCN3	13072
chr10:485001-489999	chr10:535001-539999	2062	1994	50000	45000	55000	5000	5000	.	DIP2C	DIP2C	42499	.	DIP2C	DIP2C	2504
chr10:4870001-4879999	chr10:5080001-5089999	1692	1678	210000	200000	220000	10000	10000	AKR1E2	.	AKR1E2	0	AKR1C3,RP11-499O7.4,U8	.	U8	174
chr10:5020001-5029999	chr10:5080001-5089999	2868	2683	60000	50000	70000	10000	10000	.	AKR1C1,AKR1C2,AKR1C3,U8	AKR1C1	12318	AKR1C3,RP11-499O7.4,U8	.	U8	174
chr10:4880001-4884999	chr10:4925001-4929999	2452	2536	45000	40000	50000	5000	5000	AKR1E2	.	AKR1E2	0	.	AKR1E2	AKR1E2	43025
chr10:4890001-4894999	chr10:5025001-5029999	1368	1263	135000	130000	140000	5000	5000	.	AKR1E2	AKR1E2	8025	.	AKR1C1,AKR1C2,AKR1C3,U8	AKR1C2	16053
chr10:4890001-4894999	chr10:5080001-5084999	1207	1117	190000	185000	195000	5000	5000	.	AKR1E2	AKR1E2	8025	.	AKR1C2,AKR1C3,RP11-499O7.4,U8	AKR1C3	2451
chr10:4890001-4894999	chr10:5325001-5329999	1024	600	435000	430000	440000	5000	5000	.	AKR1E2	AKR1E2	8025	.	.	UCN3	76931
chr10:4890001-4894999	chr10:5420001-5424999	1145	644	530000	525000	535000	5000	5000	.	AKR1E2	AKR1E2	8025	.	NET1,TUBAL3,UCN3	UCN3	13072
chr10:4890001-4894999	chr10:5475001-5479999	808	626	585000	580000	590000	5000	5000	.	AKR1E2	AKR1E2	8025	.	NET1,TUBAL3	NET1	8574
chr10:4890001-4894999	chr10:5670001-5674999	621	434	780000	775000	785000	5000	5000	.	AKR1E2	AKR1E2	8025	.	ASB13	ASB13	8776
chr10:4890001-4899999	chr10:5130001-5139999	1042	838	240000	230000	250000	10000	10000	.	AKR1E2	AKR1E2	8025	AKR1C3,U8	.	U8	0
chr10:4920001-4929999	chr10:4970001-4979999	8848	8702	50000	40000	60000	10000	10000	.	AKR1E2	AKR1E2	38025	.	AKR1C1,U8	U8	24761
chr10:49560001-49569999	chr10:49860001-49869999	697	469	300000	290000	310000	10000	10000	.	MAPK8	MAPK8	39657	ARHGAP22	.	ARHGAP22	0
chr10:49570001-49574999	chr10:49710001-49714999	2159	1144	140000	135000	145000	5000	5000	.	MAPK8	MAPK8	34657	.	ARHGAP22	ARHGAP22	8310
chr10:49675001-49679999	chr10:49710001-49714999	6349	7377	35000	30000	40000	5000	5000	ARHGAP22	.	ARHGAP22	263	.	ARHGAP22	ARHGAP22	8310
chr10:49750001-49759999	chr10:49840001-49849999	2160	1593	90000	80000	100000	10000	10000	.	ARHGAP22	ARHGAP22	4724	.	ARHGAP22,WDFY4	ARHGAP22	10367
chr10:49755001-49759999	chr10:49860001-49864999	1491	1061	105000	100000	110000	5000	5000	.	ARHGAP22	ARHGAP22	4724	ARHGAP22	.	ARHGAP22	0
chr10:4990001-4994999	chr10:5085001-5089999	1362	1294	95000	90000	100000	5000	5000	.	AKR1C1,U8	U8	9761	AKR1C3,RP11-499O7.4,U8	.	U8	174
chr10:5025001-5029999	chr10:5120001-5124999	1614	1300	95000	90000	100000	5000	5000	.	AKR1C1,AKR1C2,AKR1C3,U8	AKR1C2	16053	AKR1C3	.	AKR1C3	171
chr10:5070001-5074999	chr10:5120001-5124999	2171	2019	50000	45000	55000	5000	5000	.	AKR1C2,AKR1C3,RP11-499O7.4,U8	AKR1C3	2548	AKR1C3	.	AKR1C3	171
chr10:50610001-50614999	chr10:50725001-50729999	966	785	115000	110000	120000	5000	5000	.	DRGX	DRGX	5940	ERCC6	.	ERCC6	0
chr10:5085001-5089999	chr10:5175001-5179999	1316	1045	90000	85000	95000	5000	5000	AKR1C3,RP11-499O7.4,U8	.	U8	174	.	AKR1C3,AKR1C8P,U8	AKR1C3	27534
chr10:51040001-51049999	chr10:51120001-51129999	858	864	80000	70000	90000	10000	10000	PARG	.	PARG	0	PARG	.	PARG	716
chr10:5120001-5124999	chr10:5170001-5174999	2104	1944	50000	45000	55000	5000	5000	AKR1C3	.	AKR1C3	171	.	AKR1C3,U8	AKR1C3	22534
chr10:5120001-5124999	chr10:5200001-5204999	1309	1118	80000	75000	85000	5000	5000	AKR1C3	.	AKR1C3	171	.	AKR1C4,AKR1C8P,U8	AKR1C8P	22068
chr10:51790001-51799999	chr10:52000001-52009999	662	534	210000	200000	220000	10000	10000	.	AGAP6,WASHC2A	AGAP6	21530	ASAH2	.	ASAH2	0
chr10:52010001-52019999	chr10:52060001-52069999	2606	2562	50000	40000	60000	10000	10000	ASAH2	.	ASAH2	1632	.	ASAH2,SGMS1	ASAH2	20522
chr10:52010001-52019999	chr10:52400001-52409999	858	434	390000	380000	400000	10000	10000	ASAH2	.	ASAH2	1632	.	SGMS1	SGMS1	15079
chr10:52030001-52039999	chr10:52380001-52389999	1074	617	350000	340000	360000	10000	10000	ASAH2	.	ASAH2	0	SGMS1	.	SGMS1	0
chr10:52170001-52179999	chr10:52360001-52369999	2168	1898	190000	180000	200000	10000	10000	SGMS1	.	SGMS1	0	.	RMRPP4,SGMS1	SGMS1	13717
chr10:52310001-52319999	chr10:52360001-52369999	3617	3034	50000	40000	60000	10000	10000	.	RMRPP4	RMRPP4	25464	.	RMRPP4,SGMS1	SGMS1	13717
chr10:52225001-52229999	chr10:52265001-52269999	7632	7432	40000	35000	45000	5000	5000	SGMS1	.	SGMS1	0	.	SGMS1	SGMS1	38310
chr10:52390001-52399999	chr10:52570001-52579999	923	974	180000	170000	190000	10000	10000	.	RMRPP4,SGMS1	SGMS1	5079	.	A1CF	A1CF	8222
chr10:52400001-52409999	chr10:52490001-52499999	1176	915	90000	80000	100000	10000	10000	.	SGMS1	SGMS1	15079	ASAH2B	.	ASAH2B	0
chr10:52760001-52769999	chr10:53970001-53979999	1272	499	1210000	1200000	1220000	10000	10000	.	PRKG1	PRKG1	9353	.	.	DKK1	94043
chr10:53730001-53739999	chr10:53970001-53979999	1211	817	240000	230000	250000	10000	10000	.	.	PRKG1	66510	.	.	DKK1	94043
chr10:53180001-53189999	chr10:53750001-53759999	715	348	570000	560000	580000	10000	10000	.	PRKG1	PRKG1	37485	.	PRKG1	PRKG1	46510
chr10:54070001-54074999	chr10:54245001-54249999	1780	753	175000	170000	180000	5000	5000	DKK1	.	DKK1	0	.	.	DKK1	169989
chr10:54070001-54079999	chr10:54130001-54139999	2926	2368	60000	50000	70000	10000	10000	DKK1	.	DKK1	0	.	.	DKK1	54989
chr10:54070001-54079999	chr10:54320001-54329999	2056	1160	250000	240000	260000	10000	10000	DKK1	.	DKK1	0	.	.	MBL2	201461
chr10:54070001-54079999	chr10:54540001-54549999	699	550	470000	460000	480000	10000	10000	DKK1	.	DKK1	0	.	MBL2	MBL2	8542
chr10:54400001-54409999	chr10:54540001-54549999	1363	896	140000	130000	150000	10000	10000	.	.	MBL2	121461	.	MBL2	MBL2	8542
chr10:54420001-54424999	chr10:54485001-54489999	1863	1268	65000	60000	70000	5000	5000	.	.	MBL2	106461	.	MBL2	MBL2	41461
chr10:54500001-54504999	chr10:54540001-54544999	5235	5465	40000	35000	45000	5000	5000	.	MBL2	MBL2	26461	.	MBL2	MBL2	8542
chr10:5485001-5489999	chr10:5660001-5664999	1990	1140	175000	170000	180000	5000	5000	NET1	.	NET1	0	.	ASB13	ASB13	18776
chr10:5555001-5559999	chr10:5660001-5664999	1712	1603	105000	100000	110000	5000	5000	.	CALML3,CALML5	CALML3	5974	.	ASB13	ASB13	18776
chr10:5670001-5679999	chr10:5910001-5919999	1466	610	240000	230000	250000	10000	10000	.	ASB13,TASOR2	ASB13	3776	.	ANKRD16,FBH1,GDI2	ANKRD16	9934
chr10:5855001-5859999	chr10:5900001-5904999	3079	2928	45000	40000	50000	5000	5000	GDI2	.	GDI2	0	.	ANKRD16,FBH1,GDI2	GDI2	15907
chr10:59090001-59099999	chr10:59410001-59419999	806	328	320000	310000	330000	10000	10000	.	.	snoU13	898522	.	.	snoU13	578522
chr10:5980001-5989999	chr10:6120001-6129999	2463	2558	140000	130000	150000	10000	10000	FBH1	.	FBH1	1405	RBM17	.	RBM17	999
chr10:6050001-6059999	chr10:6120001-6129999	3653	3534	70000	60000	80000	10000	10000	SNORA14	.	SNORA14	0	RBM17	.	RBM17	999
chr10:59930001-59934999	chr10:60045001-60049999	1693	943	115000	110000	120000	5000	5000	.	.	snoU13	63522	.	CISD1,IPMK,UBE2D1,snoU13	CISD1	11808
chr10:60035001-60039999	chr10:60145001-60149999	1617	1445	110000	105000	115000	5000	5000	CISD1	.	CISD1	1808	TFAM	.	TFAM	0
chr10:60540001-60549999	chr10:61350001-61359999	508	139	810000	800000	820000	10000	10000	.	BICC1	BICC1	3297	.	.	SLC16A9	109281
chr10:60545001-60549999	chr10:61380001-61384999	412	117	835000	830000	840000	5000	5000	.	BICC1	BICC1	3297	.	.	SLC16A9	84281
chr10:61070001-61074999	chr10:61105001-61109999	1775	1659	35000	30000	40000	5000	5000	.	FAM13C	FAM13C	7386	.	FAM13C	FAM13C	2114
chr10:61380001-61384999	chr10:61790001-61794999	1066	675	410000	405000	415000	5000	5000	.	.	SLC16A9	84281	.	ANK3,Y_RNA	ANK3	9562
chr10:61385001-61389999	chr10:61565001-61569999	1528	745	180000	175000	185000	5000	5000	.	.	SLC16A9	79281	CCDC6	.	CCDC6	0
chr10:6150001-6159999	chr10:6430001-6439999	1139	503	280000	270000	290000	10000	10000	RBM17	.	RBM17	0	.	.	PRKCQ	114135
chr10:61575001-61579999	chr10:61660001-61664999	1920	1730	85000	80000	90000	5000	5000	.	CCDC6	CCDC6	2516	CCDC6	.	CCDC6	1315
chr10:61850001-61859999	chr10:62190001-62199999	800	367	340000	330000	350000	10000	10000	ANK3	.	ANK3	1886	.	ANK3	ANK3	40369
chr10:61960001-61969999	chr10:62190001-62199999	774	478	230000	220000	240000	10000	10000	.	ANK3	ANK3	33348	.	ANK3	ANK3	40369
chr10:6240001-6249999	chr10:6710001-6719999	614	581	470000	460000	480000	10000	10000	PFKFB3	.	PFKFB3	0	.	.	PRKCQ	87739
chr10:62445001-62449999	chr10:62480001-62484999	1931	1707	35000	30000	40000	5000	5000	.	ANK3	ANK3	43083	.	ANK3	ANK3	8083
chr10:6255001-6259999	chr10:6360001-6364999	1740	1167	105000	100000	110000	5000	5000	.	PFKFB3,Y_RNA	PFKFB3	3369	.	.	Y_RNA	72208
chr10:62570001-62579999	chr10:63030001-63039999	1177	809	460000	450000	470000	10000	10000	.	CDK1	CDK1	22572	.	.	TMEM26	134259
chr10:6260001-6264999	chr10:6315001-6319999	2519	2079	55000	50000	60000	5000	5000	PFKFB3	.	PFKFB3	0	.	PFKFB3,Y_RNA	Y_RNA	27208
chr10:6260001-6264999	chr10:6430001-6434999	1387	972	170000	165000	175000	5000	5000	PFKFB3	.	PFKFB3	0	.	.	PRKCQ	119135
chr10:6260001-6269999	chr10:6720001-6729999	852	888	460000	450000	470000	10000	10000	PFKFB3	.	PFKFB3	0	.	.	PRKCQ	97739
chr10:6350001-6359999	chr10:7460001-7469999	239	294	1110000	1100000	1120000	10000	10000	.	.	Y_RNA	62208	.	SFMBT2	SFMBT2	6554
chr10:63525001-63529999	chr10:63655001-63659999	1105	1235	130000	125000	135000	5000	5000	.	.	CABCOCO1	102246	ARID5B	.	ARID5B	1445
chr10:63660001-63669999	chr10:63800001-63809999	1117	1019	140000	130000	150000	10000	10000	ARID5B	.	ARID5B	0	ARID5B	.	ARID5B	0
chr10:64370001-64379999	chr10:64920001-64929999	985	318	550000	540000	560000	10000	10000	.	.	ADO	184619	.	JMJD1C,NRBF2	JMJD1C	6316
chr10:6460001-6464999	chr10:6510001-6514999	2870	2082	50000	45000	55000	5000	5000	.	.	PRKCQ	89135	.	PRKCQ	PRKCQ	39135
chr10:6460001-6464999	chr10:6610001-6614999	1924	1108	150000	145000	155000	5000	5000	.	.	PRKCQ	89135	.	PRKCQ	PRKCQ	7264
chr10:6510001-6514999	chr10:6610001-6614999	2348	1827	100000	95000	105000	5000	5000	.	PRKCQ	PRKCQ	39135	.	PRKCQ	PRKCQ	7264
chr10:6560001-6564999	chr10:6610001-6614999	3222	2818	50000	45000	55000	5000	5000	.	PRKCQ	PRKCQ	5868	.	PRKCQ	PRKCQ	7264
chr10:6460001-6464999	chr10:6710001-6714999	1637	787	250000	245000	255000	5000	5000	.	.	PRKCQ	89135	.	.	PRKCQ	87739
chr10:6460001-6469999	chr10:6950001-6959999	361	408	490000	480000	500000	10000	10000	.	.	PRKCQ	84135	.	.	PRKCQ	327739
chr10:6460001-6469999	chr10:7450001-7459999	231	202	990000	980000	1000000	10000	10000	.	.	PRKCQ	84135	SFMBT2	.	SFMBT2	0
chr10:64610001-64619999	chr10:66440001-66449999	57	79	1830000	1820000	1840000	10000	10000	.	ADO,EGR2	EGR2	31075	.	.	AC022538.1	1019820
chr10:64920001-64924999	chr10:65470001-65474999	1226	538	550000	545000	555000	5000	5000	.	JMJD1C,NRBF2	JMJD1C	11316	.	.	REEP3	112195
chr10:65390001-65394999	chr10:65470001-65474999	1543	1237	80000	75000	85000	5000	5000	.	REEP3	REEP3	32195	.	.	REEP3	112195
chr10:64920001-64929999	chr10:65390001-65399999	1933	976	470000	460000	480000	10000	10000	.	JMJD1C,NRBF2	JMJD1C	6316	.	REEP3	REEP3	32195
chr10:65280001-65289999	chr10:65380001-65389999	1181	1280	100000	90000	110000	10000	10000	JMJD1C,REEP3	.	REEP3	0	.	REEP3	REEP3	22195
chr10:6550001-6559999	chr10:6610001-6619999	3222	2818	60000	50000	70000	10000	10000	PRKCQ	.	PRKCQ	0	.	PRKCQ	PRKCQ	2264
chr10:65635001-65639999	chr10:65735001-65739999	1329	871	100000	95000	105000	5000	5000	.	.	REEP3	277195	.	.	REEP3	377195
chr10:65690001-65699999	chr10:65750001-65759999	1096	1079	60000	50000	70000	10000	10000	.	.	REEP3	332195	.	.	REEP3	392195
chr10:6645001-6649999	chr10:6695001-6699999	2698	2333	50000	45000	55000	5000	5000	.	PRKCQ	PRKCQ	22739	.	.	PRKCQ	72739
chr10:6860001-6864999	chr10:6895001-6899999	4482	4921	35000	30000	40000	5000	5000	.	.	PRKCQ	237739	.	.	PRKCQ	272739
chr10:69285001-69289999	chr10:69535001-69539999	651	697	250000	245000	255000	5000	5000	.	.	CTNNA3	135411	.	.	DNAJC12	57818
chr10:69455001-69459999	chr10:69535001-69539999	1559	1012	80000	75000	85000	5000	5000	CTNNA3	.	CTNNA3	0	.	.	DNAJC12	57818
chr10:6935001-6939999	chr10:6985001-6989999	1834	2078	50000	45000	55000	5000	5000	.	.	PRKCQ	312739	.	.	PRKCQ	362739
chr10:69410001-69414999	chr10:69455001-69459999	2272	2174	45000	40000	50000	5000	5000	.	CTNNA3	CTNNA3	10411	CTNNA3	.	CTNNA3	0
chr10:69420001-69429999	chr10:69530001-69539999	2392	1496	110000	100000	120000	10000	10000	CTNNA3	.	CTNNA3	0	.	.	DNAJC12	57818
chr10:6950001-6959999	chr10:7200001-7209999	875	559	250000	240000	260000	10000	10000	.	.	PRKCQ	327739	.	.	SFMBT2	240708
chr10:69620001-69624999	chr10:69905001-69909999	1550	476	285000	280000	290000	5000	5000	.	DNAJC12,SIRT1	SIRT1	19416	.	MYPN	MYPN	35748
chr10:70290001-70299999	chr10:70470001-70479999	2479	1976	180000	170000	190000	10000	10000	.	SLC25A16,TET1,Y_RNA	SLC25A16	2722	CCAR1,snoU13	.	snoU13	0
chr10:70320001-70324999	chr10:70355001-70359999	2768	2860	35000	30000	40000	5000	5000	TET1	.	TET1	0	.	TET1	TET1	34907
chr10:70320001-70324999	chr10:70360001-70364999	2768	2860	40000	35000	45000	5000	5000	TET1	.	TET1	0	.	TET1	TET1	39907
chr10:70750001-70754999	chr10:70850001-70854999	2513	2050	100000	95000	105000	5000	5000	KIF1BP	.	KIF1BP	764	.	SRGN,VPS26A	SRGN	2139
chr10:70760001-70769999	chr10:70970001-70979999	2050	998	210000	200000	220000	10000	10000	KIF1BP	.	KIF1BP	0	HKDC1	.	HKDC1	90
chr10:70770001-70774999	chr10:70875001-70879999	1953	1750	105000	100000	110000	5000	5000	.	KIF1BP,RN7SL373P	KIF1BP	2590	.	SRGN,VPS26A	VPS26A	3270
chr10:70770001-70779999	chr10:71140001-71149999	1249	537	370000	360000	380000	10000	10000	.	KIF1BP,RN7SL373P	KIF1BP	2590	.	HK1,TACR2	HK1	2037
chr10:70990001-70994999	chr10:71155001-71159999	2059	1135	165000	160000	170000	5000	5000	.	HK1,HKDC1,SUPV3L1	HKDC1	9913	.	HK1,TACR2	HK1	2966
chr10:70990001-70999999	chr10:71260001-71269999	1030	750	270000	260000	280000	10000	10000	.	HK1,HKDC1,SUPV3L1	HKDC1	7268	TSPAN15	.	TSPAN15	0
chr10:71005001-71009999	chr10:71040001-71044999	6513	6648	35000	30000	40000	5000	5000	HKDC1	.	HKDC1	0	HK1	.	HK1	0
chr10:71170001-71179999	chr10:71390001-71399999	1558	1214	220000	210000	230000	10000	10000	TACR2	.	TACR2	0	FAM241B	.	FAM241B	0
chr10:71175001-71179999	chr10:71260001-71264999	2367	1721	85000	80000	90000	5000	5000	TACR2	.	TACR2	0	TSPAN15	.	TSPAN15	726
chr10:71275001-71279999	chr10:71395001-71399999	2205	1313	120000	115000	125000	5000	5000	.	TSPAN15	TSPAN15	9277	.	FAM241B	FAM241B	4701
chr10:7155001-7159999	chr10:7205001-7209999	2075	1884	50000	45000	55000	5000	5000	.	.	SFMBT2	290708	.	.	SFMBT2	240708
chr10:71975001-71979999	chr10:72120001-72124999	2189	1200	145000	140000	150000	5000	5000	.	PPA1,SAR1A	PPA1	4996	.	EIF4EBP2,LRRC20	LRRC20	11536
chr10:72030001-72039999	chr10:72120001-72129999	2281	1961	90000	80000	100000	10000	10000	.	NPFFR1,PPA1	NPFFR1	3433	.	EIF4EBP2,LRRC20	LRRC20	6536
chr10:72305001-72309999	chr10:72520001-72524999	1948	1063	215000	210000	220000	5000	5000	.	.	PRF1	52444	.	TBATA	TBATA	7096
chr10:72375001-72379999	chr10:72520001-72524999	1980	1000	145000	140000	150000	5000	5000	.	PRF1	PRF1	12487	.	TBATA	TBATA	7096
chr10:72305001-72309999	chr10:72630001-72634999	1138	705	325000	320000	330000	5000	5000	.	.	PRF1	52444	SGPL1	.	SGPL1	1058
chr10:72320001-72324999	chr10:72365001-72369999	2944	2384	45000	40000	50000	5000	5000	.	PRF1	PRF1	37444	.	PRF1	PRF1	2487
chr10:72380001-72389999	chr10:72630001-72639999	888	646	250000	240000	260000	10000	10000	.	ADAMTS14,PRF1	PRF1	17487	SGPL1	.	SGPL1	1058
chr10:72570001-72574999	chr10:72640001-72644999	2514	1822	70000	65000	75000	5000	5000	SGPL1	.	SGPL1	719	PCBD1	.	PCBD1	657
chr10:72690001-72699999	chr10:73040001-73049999	1104	641	350000	340000	360000	10000	10000	.	PCBD1	PCBD1	41680	.	SLC29A3,snoU13	SLC29A3	29018
chr10:73070001-73074999	chr10:73330001-73334999	1557	661	260000	255000	265000	5000	5000	.	SLC29A3,snoU13	SLC29A3	4018	CDH23	.	CDH23	0
chr10:73070001-73079999	chr10:73360001-73369999	1867	979	290000	280000	300000	10000	10000	SLC29A3	.	SLC29A3	0	.	CDH23	CDH23	7044
chr10:73080001-73084999	chr10:73130001-73134999	2729	2150	50000	45000	55000	5000	5000	SLC29A3,snoU13	.	SLC29A3	0	.	CDH23,SLC29A3,snoU13	SLC29A3	18556
chr10:73080001-73089999	chr10:73570001-73579999	1107	898	490000	480000	500000	10000	10000	SLC29A3,snoU13	.	SLC29A3	0	PSAP	.	PSAP	0
chr10:73140001-73149999	chr10:73570001-73579999	1096	1004	430000	420000	440000	10000	10000	.	CDH23,SLC29A3	CDH23	6693	PSAP	.	PSAP	0
chr10:73140001-73149999	chr10:73320001-73329999	2485	1549	180000	170000	190000	10000	10000	.	CDH23,SLC29A3	CDH23	6693	CDH23	.	CDH23	554
chr10:73140001-73149999	chr10:73460001-73469999	978	674	320000	310000	330000	10000	10000	.	CDH23,SLC29A3	CDH23	6693	.	C10orf105,CDH23,VSIR	CDH23	2363
chr10:73460001-73464999	chr10:73570001-73574999	2060	1353	110000	105000	115000	5000	5000	.	C10orf105,CDH23	CDH23	7363	.	CDH23,PSAP,VSIR	PSAP	4029
chr10:73580001-73584999	chr10:73660001-73664999	1969	1470	80000	75000	85000	5000	5000	PSAP	.	PSAP	0	.	PSAP	PSAP	48920
chr10:73580001-73589999	chr10:73800001-73809999	935	696	220000	210000	230000	10000	10000	PSAP	.	PSAP	0	.	SPOCK2	SPOCK2	18624
chr10:73655001-73659999	chr10:73810001-73814999	1811	1155	155000	150000	160000	5000	5000	.	PSAP	PSAP	43920	.	SPOCK2	SPOCK2	13624
chr10:73805001-73809999	chr10:74095001-74099999	1334	459	290000	285000	295000	5000	5000	.	SPOCK2	SPOCK2	18624	DNAJB12	.	DNAJB12	0
chr10:73865001-73869999	chr10:73905001-73909999	2990	2707	40000	35000	45000	5000	5000	.	ASCC1,SPOCK2	SPOCK2	16212	.	ASCC1,SNORA36	ASCC1	9134
chr10:74115001-74119999	chr10:74440001-74444999	1243	804	325000	320000	330000	5000	5000	DNAJB12	.	DNAJB12	95	.	MCU,Y_RNA	MCU	6891
chr10:74400001-74404999	chr10:74440001-74444999	6932	6916	40000	35000	45000	5000	5000	.	MCU,MICU1,Y_RNA	Y_RNA	9035	.	MCU,Y_RNA	MCU	6891
chr10:74120001-74124999	chr10:74590001-74594999	1322	548	470000	465000	475000	5000	5000	.	DNAJB12	DNAJB12	5095	.	MCU	MCU	24755
chr10:74120001-74124999	chr10:74820001-74824999	1010	716	700000	695000	705000	5000	5000	.	DNAJB12	DNAJB12	5095	.	NUDT13,P4HA1,Y_RNA	Y_RNA	17354
chr10:74120001-74129999	chr10:74630001-74639999	1622	833	510000	500000	520000	10000	10000	.	DNAJB12	DNAJB12	5095	MCU	.	MCU	1399
chr10:74475001-74479999	chr10:74525001-74529999	3270	2931	50000	45000	55000	5000	5000	.	MCU	MCU	2939	.	.	MCU	52939
chr10:74935001-74939999	chr10:74970001-74974999	7100	7337	35000	30000	40000	5000	5000	FAM149B1	.	FAM149B1	0	FAM149B1	.	FAM149B1	0
chr10:75290001-75294999	chr10:75400001-75404999	2195	1373	110000	105000	115000	5000	5000	USP54	.	USP54	0	MYOZ1	.	MYOZ1	0
chr10:75410001-75419999	chr10:75470001-75479999	2857	2080	60000	50000	70000	10000	10000	SYNPO2L	.	SYNPO2L	0	.	AGAP5,SEC24C,SYNPO2L	AGAP5	12085
chr10:75600001-75609999	chr10:75690001-75699999	2259	2122	90000	80000	100000	10000	10000	CAMK2G	.	CAMK2G	0	.	C10orf55,PLAU	C10orf55	7467
chr10:7560001-7564999	chr10:9340001-9344999	427	115	1780000	1775000	1785000	5000	5000	.	ITIH5	ITIH5	47364	.	.	Y_RNA	929576
chr10:7910001-7914999	chr10:9340001-9344999	372	88	1430000	1425000	1435000	5000	5000	.	TAF3	TAF3	49533	.	.	Y_RNA	929576
chr10:75605001-75609999	chr10:75640001-75644999	6446	6822	35000	30000	40000	5000	5000	CAMK2G	.	CAMK2G	0	.	C10orf55,CAMK2G,PLAU	CAMK2G	5653
chr10:75645001-75649999	chr10:75840001-75844999	2134	1395	195000	190000	200000	5000	5000	.	C10orf55,CAMK2G,PLAU	CAMK2G	10653	.	AP3M1,VCL	VCL	19688
chr10:75650001-75654999	chr10:75685001-75689999	7237	7781	35000	30000	40000	5000	5000	.	C10orf55,CAMK2G,PLAU	PLAU	13937	.	C10orf55,PLAU	C10orf55	2467
chr10:75900001-75909999	chr10:75990001-75999999	1646	1383	90000	80000	100000	10000	10000	ADK,AP3M1	.	AP3M1	516	.	.	ADK	53557
chr10:75910001-75919999	chr10:76580001-76589999	386	653	670000	660000	680000	10000	10000	ADK,AP3M1	.	AP3M1	0	KAT6B	.	KAT6B	0
chr10:760001-769999	chr10:820001-829999	2602	2515	60000	50000	70000	10000	10000	.	DIP2C	DIP2C	24394	.	LARP4B	LARP4B	30951
chr10:76005001-76009999	chr10:76845001-76849999	1194	405	840000	835000	845000	5000	5000	.	.	ADK	68557	.	DUPD1,DUSP13,SAMD8	DUSP13	7643
chr10:76020001-76029999	chr10:76990001-76999999	763	312	970000	960000	980000	10000	10000	.	.	ADK	83557	COMTD1,VDAC2	.	COMTD1	0
chr10:76025001-76029999	chr10:76780001-76784999	728	301	755000	750000	760000	5000	5000	.	.	ADK	88557	KAT6B	.	KAT6B	605
chr10:76780001-76789999	chr10:76840001-76849999	2363	2244	60000	50000	70000	10000	10000	KAT6B	.	KAT6B	605	.	DUPD1,DUSP13,SAMD8	DUSP13	7643
chr10:78920001-78929999	chr10:79470001-79479999	1709	1102	550000	540000	560000	10000	10000	.	KCNMA1	KCNMA1	13238	.	.	KCNMA1	71875
chr10:78930001-78934999	chr10:79400001-79404999	1257	571	470000	465000	475000	5000	5000	.	KCNMA1	KCNMA1	8238	KCNMA1	.	KCNMA1	1875
chr10:79150001-79154999	chr10:79400001-79404999	875	545	250000	245000	255000	5000	5000	.	KCNMA1	KCNMA1	8672	KCNMA1	.	KCNMA1	1875
chr10:7910001-7914999	chr10:9245001-9249999	504	122	1335000	1330000	1340000	5000	5000	.	TAF3	TAF3	49533	.	.	Y_RNA	1024576
chr10:79600001-79609999	chr10:79680001-79689999	2667	2048	80000	70000	90000	10000	10000	.	DLG5	DLG5	10802	DLG5	.	DLG5	0
chr10:79605001-79609999	chr10:79725001-79729999	2286	1457	120000	115000	125000	5000	5000	.	DLG5	DLG5	15802	.	DLG5,POLR3A	POLR3A	15079
chr10:79740001-79744999	chr10:79775001-79779999	2148	1864	35000	30000	40000	5000	5000	POLR3A	.	POLR3A	79	POLR3A	.	POLR3A	0
chr10:79840001-79844999	chr10:79880001-79884999	2303	2192	40000	35000	45000	5000	5000	.	RPS24	RPS24	41687	.	.	RPS24	81687
chr10:80690001-80699999	chr10:81250001-81259999	131	143	560000	550000	570000	10000	10000	.	.	ZMIZ1	128725	.	EIF5AL1,ZCCHC24	EIF5AL1	12359
chr10:80840001-80849999	chr10:80950001-80959999	1350	1016	110000	100000	120000	10000	10000	.	ZMIZ1	ZMIZ1	11278	ZMIZ1	.	ZMIZ1	1354
chr10:80890001-80894999	chr10:80945001-80949999	3240	2644	55000	50000	60000	5000	5000	.	.	ZMIZ1	61278	.	ZMIZ1	ZMIZ1	11354
chr10:80900001-80904999	chr10:80935001-80939999	6921	7216	35000	30000	40000	5000	5000	.	.	ZMIZ1	56354	.	ZMIZ1	ZMIZ1	21354
chr10:81035001-81039999	chr10:81115001-81119999	2835	2036	80000	75000	85000	5000	5000	ZMIZ1	.	ZMIZ1	0	.	PPIF	PPIF	7587
chr10:81040001-81044999	chr10:81075001-81079999	4134	3252	35000	30000	40000	5000	5000	ZMIZ1	.	ZMIZ1	212	.	PPIF,ZMIZ1	PPIF	27227
chr10:81075001-81079999	chr10:81110001-81114999	6274	6295	35000	30000	40000	5000	5000	.	PPIF,ZMIZ1	PPIF	27227	.	PPIF	PPIF	2587
chr10:81165001-81169999	chr10:81215001-81219999	3302	2273	50000	45000	55000	5000	5000	.	ZCCHC24	ZCCHC24	33976	.	ZCCHC24	ZCCHC24	9619
chr10:81320001-81329999	chr10:81690001-81699999	1469	824	370000	360000	380000	10000	10000	SFTPA2	.	SFTPA2	0	.	SFTPD	SFTPD	8862
chr10:81325001-81329999	chr10:81365001-81369999	5475	5863	40000	35000	45000	5000	5000	.	SFTPA1,SFTPA2	SFTPA2	4844	SFTPA1	.	SFTPA1	697
chr10:81360001-81369999	chr10:82040001-82049999	523	347	680000	670000	690000	10000	10000	SFTPA1	.	SFTPA1	697	MAT1A	.	MAT1A	0
chr10:81680001-81689999	chr10:81800001-81809999	1306	1018	120000	110000	130000	10000	10000	.	SFTPD	SFTPD	18862	.	TMEM254	TMEM254	28404
chr10:81910001-81914999	chr10:81970001-81974999	3482	2016	60000	55000	65000	5000	5000	.	ANXA11,PLAC9	ANXA11	2775	.	ANXA11	ANXA11	4674
chr10:81960001-81969999	chr10:82020001-82029999	1491	1614	60000	50000	70000	10000	10000	ANXA11	.	ANXA11	0	.	MAT1A	MAT1A	4956
chr10:82020001-82024999	chr10:82265001-82269999	534	395	245000	240000	250000	5000	5000	.	MAT1A	MAT1A	9956	.	SH2D4B,TSPAN14	TSPAN14	5225
chr10:82140001-82144999	chr10:82265001-82269999	1539	686	125000	120000	130000	5000	5000	.	DYDC1,DYDC2,PRXL2A	PRXL2A	22587	.	SH2D4B,TSPAN14	TSPAN14	5225
chr10:82140001-82149999	chr10:82450001-82459999	425	276	310000	300000	320000	10000	10000	.	DYDC1,DYDC2,PRXL2A	PRXL2A	17587	.	SH2D4B	SH2D4B	47249
chr10:82200001-82209999	chr10:82450001-82459999	661	661	250000	240000	260000	10000	10000	.	PRXL2A,TSPAN14	TSPAN14	3924	.	SH2D4B	SH2D4B	47249
chr10:82145001-82149999	chr10:82195001-82199999	2462	1657	50000	45000	55000	5000	5000	.	DYDC1,DYDC2,PRXL2A	PRXL2A	17587	.	PRXL2A,TSPAN14	TSPAN14	13924
chr10:82215001-82219999	chr10:82255001-82259999	3657	2612	40000	35000	45000	5000	5000	TSPAN14	.	TSPAN14	0	.	SH2D4B,TSPAN14	TSPAN14	6033
chr10:82250001-82259999	chr10:82530001-82539999	383	462	280000	270000	290000	10000	10000	TSPAN14	.	TSPAN14	1033	.	.	SH2D4B	127249
chr10:82460001-82469999	chr10:82530001-82539999	2155	1407	70000	60000	80000	10000	10000	.	.	SH2D4B	57249	.	.	SH2D4B	127249
chr10:82275001-82279999	chr10:82335001-82339999	2606	2528	60000	55000	65000	5000	5000	TSPAN14	.	TSPAN14	0	.	SH2D4B	SH2D4B	27057
chr10:82290001-82299999	chr10:82420001-82429999	1336	1588	130000	120000	140000	10000	10000	SH2D4B	.	SH2D4B	0	.	SH2D4B	SH2D4B	17249
chr10:82450001-82459999	chr10:82610001-82619999	1886	946	160000	150000	170000	10000	10000	.	SH2D4B	SH2D4B	47249	.	.	SH2D4B	207249
chr10:82530001-82539999	chr10:82610001-82619999	2397	1780	80000	70000	90000	10000	10000	.	.	SH2D4B	127249	.	.	SH2D4B	207249
chr10:82450001-82459999	chr10:82700001-82709999	1159	821	250000	240000	260000	10000	10000	.	SH2D4B	SH2D4B	47249	.	.	AL356154.1	194410
chr10:82450001-82459999	chr10:83140001-83149999	272	339	690000	680000	700000	10000	10000	.	SH2D4B	SH2D4B	47249	.	.	AL356154.1	235593
chr10:82460001-82464999	chr10:82515001-82519999	3540	2512	55000	50000	60000	5000	5000	.	.	SH2D4B	57249	.	.	SH2D4B	112249
chr10:82475001-82479999	chr10:82515001-82519999	8144	6707	40000	35000	45000	5000	5000	.	.	SH2D4B	72249	.	.	SH2D4B	112249
chr10:82530001-82539999	chr10:82690001-82699999	1409	1219	160000	150000	170000	10000	10000	.	.	SH2D4B	127249	.	.	AL356154.1	204410
chr10:82630001-82634999	chr10:82700001-82704999	1765	1641	70000	65000	75000	5000	5000	.	.	SH2D4B	227249	.	.	AL356154.1	199410
chr10:83440001-83449999	chr10:83500001-83509999	1146	984	60000	50000	70000	10000	10000	.	.	NRG3	184952	.	.	NRG3	124952
chr10:84310001-84314999	chr10:84360001-84364999	2686	2785	50000	45000	55000	5000	5000	.	.	NRG3	183334	.	.	NRG3	133334
chr10:85935001-85939999	chr10:85970001-85974999	4987	5127	35000	30000	40000	5000	5000	C10orf99	.	C10orf99	0	CDHR1	.	CDHR1	0
chr10:86020001-86029999	chr10:86120001-86129999	3061	1968	100000	90000	110000	10000	10000	.	CDHR1,LRIT1,LRIT2,RGR	RGR	5075	.	CCSER2	CCSER2	23611
chr10:86025001-86029999	chr10:86300001-86304999	1155	874	275000	270000	280000	5000	5000	.	LRIT1,LRIT2,RGR	RGR	10075	.	.	CCSER2	88028
chr10:86130001-86134999	chr10:86300001-86304999	935	698	170000	165000	175000	5000	5000	.	CCSER2	CCSER2	18611	.	.	CCSER2	88028
chr10:88170001-88179999	chr10:88340001-88349999	2021	928	170000	160000	180000	10000	10000	.	GRID1,WAPL	WAPL	23790	.	.	WAPL	58453
chr10:88220001-88224999	chr10:88260001-88264999	2807	2305	40000	35000	45000	5000	5000	.	WAPL	WAPL	2264	.	WAPL	WAPL	16526
chr10:88450001-88459999	chr10:88810001-88819999	765	606	360000	350000	370000	10000	10000	.	LDB3,OPN4,U3	LDB3	18489	GLUD1	.	GLUD1	138
chr10:88455001-88459999	chr10:88660001-88664999	2392	1158	205000	200000	210000	5000	5000	.	LDB3,OPN4,U3	LDB3	18489	.	MMRN2	MMRN2	39329
chr10:88730001-88739999	chr10:88790001-88799999	2655	2266	60000	50000	70000	10000	10000	ADIRF,MMRN2	.	MMRN2	764	.	FAM25A,GLUD1	FAM25A	9950
chr10:88745001-88749999	chr10:88810001-88814999	2062	1654	65000	60000	70000	5000	5000	.	ADIRF,FAM25A,MMRN2,SNCG	MMRN2	15764	.	FAM25A,GLUD1,SHLD2	GLUD1	5138
chr10:89415001-89419999	chr10:89490001-89494999	2603	1790	75000	70000	80000	5000	5000	PAPSS2	.	PAPSS2	0	.	.	PAPSS2	69260
chr10:89580001-89589999	chr10:90040001-90049999	716	441	460000	450000	470000	10000	10000	.	ATAD1,KLLN,PTEN	ATAD1	2085	.	.	SNORD74	285550
chr10:89610001-89619999	chr10:90310001-90319999	461	220	700000	690000	710000	10000	10000	.	ATAD1,KLLN,PTEN	KLLN	3195	.	LIPJ,Y_RNA	Y_RNA	25491
chr10:90590001-90599999	chr10:90780001-90789999	892	698	190000	180000	200000	10000	10000	.	ANKRD22,LIPM,STAMBPL1	ANKRD22	6730	.	ACTA2,FAS,snoU13	FAS	7562
chr10:90595001-90599999	chr10:90690001-90694999	1751	1107	95000	90000	100000	5000	5000	.	ANKRD22,LIPM,STAMBPL1	ANKRD22	11602	.	ACTA2,STAMBPL1	ACTA2	17505
chr10:90595001-90599999	chr10:90970001-90974999	901	612	375000	370000	380000	5000	5000	.	ANKRD22,LIPM,STAMBPL1	ANKRD22	11602	.	CH25H,LIPA	CH25H	2931
chr10:90695001-90699999	chr10:90970001-90974999	1543	693	275000	270000	280000	5000	5000	.	ACTA2,STAMBPL1	ACTA2	12505	.	CH25H,LIPA	CH25H	2931
chr10:90790001-90794999	chr10:90970001-90974999	1913	922	180000	175000	185000	5000	5000	.	ACTA2,FAS,snoU13	FAS	17562	.	CH25H,LIPA	CH25H	2931
chr10:90695001-90699999	chr10:90780001-90784999	1588	998	85000	80000	90000	5000	5000	.	ACTA2,STAMBPL1	ACTA2	12505	.	ACTA2,FAS,snoU13	FAS	7562
chr10:90790001-90794999	chr10:90875001-90879999	1741	1237	85000	80000	90000	5000	5000	.	ACTA2,FAS,snoU13	FAS	17562	.	.	snoU13	54114
chr10:90795001-90799999	chr10:90845001-90849999	2528	2203	50000	45000	55000	5000	5000	.	ACTA2,FAS,snoU13	snoU13	20889	.	snoU13	snoU13	24114
chr10:91015001-91019999	chr10:91090001-91094999	1853	1377	75000	70000	80000	5000	5000	.	CH25H,IFIT2,LIPA	LIPA	3206	IFIT3	.	IFIT3	0
chr10:91015001-91019999	chr10:91150001-91154999	1837	1234	135000	130000	140000	5000	5000	.	CH25H,IFIT2,LIPA	LIPA	3206	IFIT1	.	IFIT1	0
chr10:91180001-91189999	chr10:91530001-91539999	753	557	350000	340000	360000	10000	10000	.	IFIT1,IFIT1B,IFIT5,LIPA	IFIT5	5676	.	KIF20B	KIF20B	46668
chr10:91185001-91189999	chr10:91315001-91319999	1794	1061	130000	125000	135000	5000	5000	.	IFIT1,IFIT1B,IFIT5,LIPA	IFIT5	10676	SLC16A12	.	SLC16A12	0
chr10:91190001-91194999	chr10:91550001-91554999	702	573	360000	355000	365000	5000	5000	.	IFIT1,IFIT5,LIPA	IFIT5	15676	.	.	KIF20B	66668
chr10:91550001-91559999	chr10:92350001-92359999	681	338	800000	790000	810000	10000	10000	.	.	KIF20B	66668	.	.	HTR7	257456
chr10:91900001-91909999	chr10:92350001-92359999	805	598	450000	440000	460000	10000	10000	.	.	KIF20B	416668	.	.	HTR7	257456
chr10:91550001-91559999	chr10:92540001-92549999	729	399	990000	980000	1000000	10000	10000	.	.	KIF20B	66668	.	.	HTR7	67456
chr10:91640001-91649999	chr10:91720001-91729999	1831	1691	80000	70000	90000	10000	10000	.	.	KIF20B	156668	.	.	KIF20B	236668
chr10:91720001-91729999	chr10:91810001-91819999	1882	1510	90000	80000	100000	10000	10000	.	.	KIF20B	236668	.	.	KIF20B	326668
chr10:92370001-92379999	chr10:92430001-92439999	2781	2550	60000	50000	70000	10000	10000	.	.	HTR7	237456	.	.	HTR7	177456
chr10:92505001-92509999	chr10:92540001-92544999	5183	5076	35000	30000	40000	5000	5000	.	.	HTR7	107456	.	.	HTR7	72456
chr10:92670001-92679999	chr10:93050001-93059999	1324	951	380000	370000	390000	10000	10000	ANKRD1	.	ANKRD1	1034	.	.	PCGF5	69461
chr10:92765001-92769999	chr10:93010001-93014999	1647	857	245000	240000	250000	5000	5000	.	.	ANKRD1	83969	.	PCGF5	PCGF5	29461
chr10:92805001-92809999	chr10:92910001-92914999	1603	1239	105000	100000	110000	5000	5000	.	.	PCGF5	112771	.	PCGF5	PCGF5	7771
chr10:92845001-92849999	chr10:93005001-93009999	1737	910	160000	155000	165000	5000	5000	.	.	PCGF5	72771	.	PCGF5	PCGF5	24461
chr10:92860001-92864999	chr10:92915001-92919999	2873	2211	55000	50000	60000	5000	5000	.	.	PCGF5	57771	.	PCGF5	PCGF5	2771
chr10:93050001-93054999	chr10:93155001-93159999	1005	887	105000	100000	110000	5000	5000	.	.	PCGF5	69461	.	HECTD2	HECTD2	9039
chr10:93050001-93054999	chr10:93395001-93399999	1075	622	345000	340000	350000	5000	5000	.	.	PCGF5	69461	.	PPP1R3C	PPP1R3C	2174
chr10:93050001-93059999	chr10:93310001-93319999	922	714	260000	250000	270000	10000	10000	.	.	PCGF5	69461	.	.	HECTD2	66136
chr10:93150001-93159999	chr10:93310001-93319999	1240	955	160000	150000	170000	10000	10000	.	HECTD2	HECTD2	9039	.	.	HECTD2	66136
chr10:93050001-93059999	chr10:93670001-93679999	616	403	620000	610000	630000	10000	10000	.	.	PCGF5	69461	FGFBP3	.	FGFBP3	762
chr10:93150001-93159999	chr10:93670001-93679999	799	617	520000	510000	530000	10000	10000	.	HECTD2	HECTD2	9039	FGFBP3	.	FGFBP3	762
chr10:93070001-93079999	chr10:93150001-93159999	1550	1497	80000	70000	90000	10000	10000	.	.	HECTD2	89039	.	HECTD2	HECTD2	9039
chr10:93370001-93379999	chr10:93480001-93489999	1655	1805	110000	100000	120000	10000	10000	.	PPP1R3C	PPP1R3C	12829	.	.	TNKS2	68185
chr10:93485001-93489999	chr10:93525001-93529999	1909	1844	40000	35000	45000	5000	5000	.	.	TNKS2	68185	.	TNKS2	TNKS2	28185
chr10:93520001-93524999	chr10:93680001-93684999	993	400	160000	155000	165000	5000	5000	.	TNKS2	TNKS2	33185	BTAF1	.	BTAF1	0
chr10:93530001-93539999	chr10:93650001-93659999	1540	710	120000	110000	130000	10000	10000	.	TNKS2	TNKS2	18185	.	BTAF1,FGFBP3	FGFBP3	9241
chr10:93710001-93714999	chr10:93780001-93784999	1973	1626	70000	65000	75000	5000	5000	BTAF1	.	BTAF1	1380	.	BTAF1	BTAF1	39724
chr10:93830001-93839999	chr10:94190001-94199999	1225	519	360000	350000	370000	10000	10000	.	.	AL158040.1	79331	.	IDE	IDE	39345
chr10:94275001-94279999	chr10:94330001-94334999	2764	2239	55000	50000	60000	5000	5000	.	IDE	IDE	17484	IDE	.	IDE	0
chr10:94350001-94359999	chr10:94630001-94639999	1286	797	280000	270000	290000	10000	10000	KIF11	.	KIF11	0	.	EXOC6	EXOC6	21724
chr10:94450001-94459999	chr10:94610001-94619999	1709	1504	160000	150000	170000	10000	10000	HHEX	.	HHEX	0	EXOC6	.	EXOC6	1724
chr10:94640001-94649999	chr10:95110001-95119999	407	234	470000	460000	480000	10000	10000	.	EXOC6	EXOC6	19243	.	MYOF	MYOF	9996
chr10:94840001-94849999	chr10:95110001-95119999	1367	785	270000	260000	280000	10000	10000	.	CYP26A1,CYP26C1	CYP26A1	3911	.	MYOF	MYOF	9996
chr10:94650001-94659999	chr10:94780001-94789999	1713	938	130000	120000	140000	10000	10000	.	EXOC6	EXOC6	9243	.	CYP26A1,CYP26C1,EXOC6	EXOC6	22770
chr10:9490001-9499999	chr10:9540001-9549999	1941	1740	50000	40000	60000	10000	10000	.	.	Y_RNA	774576	.	.	Y_RNA	724576
chr10:95075001-95079999	chr10:95160001-95164999	1231	1280	85000	80000	90000	5000	5000	.	MYOF	MYOF	3433	.	MYOF	MYOF	20258
chr10:95135001-95139999	chr10:95240001-95244999	2030	997	105000	100000	110000	5000	5000	MYOF	.	MYOF	0	MYOF	.	MYOF	0
chr10:95510001-95514999	chr10:95570001-95574999	2015	1909	60000	55000	65000	5000	5000	.	FRA10AC1,LGI1	LGI1	2599	.	LGI1	LGI1	9076
chr10:95580001-95589999	chr10:96070001-96079999	918	524	490000	480000	500000	10000	10000	.	LGI1	LGI1	19076	.	NOC3L,PLCE1	PLCE1	4648
chr10:95670001-95679999	chr10:96080001-96089999	1034	635	410000	400000	420000	10000	10000	.	SLC35G1	SLC35G1	16222	PLCE1	.	PLCE1	0
chr10:96130001-96139999	chr10:96300001-96309999	851	1484	170000	160000	180000	10000	10000	.	NOC3L,PLCE1,TBC1D12	NOC3L	7286	HELLS	.	HELLS	0
chr10:96320001-96324999	chr10:96355001-96359999	2504	2064	35000	30000	40000	5000	5000	.	HELLS,TBC1D12	HELLS	3954	HELLS	.	HELLS	0
chr10:96380001-96389999	chr10:97120001-97129999	611	343	740000	730000	750000	10000	10000	.	HELLS	HELLS	23364	.	SORBS1	SORBS1	4199
chr10:96940001-96949999	chr10:97120001-97129999	2371	1142	180000	170000	190000	10000	10000	.	ACSM6,PDLIM1	ACSM6	3959	.	SORBS1	SORBS1	4199
chr10:96540001-96549999	chr10:96590001-96599999	1802	1441	50000	40000	60000	10000	10000	.	CYP2C19	CYP2C19	6407	.	.	CYP2C19	56407
chr10:96895001-96899999	chr10:97125001-97129999	1061	533	230000	225000	235000	5000	5000	.	.	ACSM6	53959	.	SORBS1	SORBS1	9199
chr10:97005001-97009999	chr10:97120001-97124999	2630	1747	115000	110000	120000	5000	5000	PDLIM1	.	PDLIM1	0	.	SORBS1	SORBS1	4199
chr10:97190001-97194999	chr10:97360001-97364999	2326	1507	170000	165000	175000	5000	5000	.	SORBS1	SORBS1	5893	.	ALDH18A1,SORBS1	ALDH18A1	11455
chr10:97450001-97459999	chr10:97760001-97769999	761	891	310000	300000	320000	10000	10000	TCTN3	.	TCTN3	0	CC2D2B	.	CC2D2B	118
chr10:97455001-97459999	chr10:97600001-97604999	1724	1322	145000	140000	150000	5000	5000	TCTN3	.	TCTN3	1102	ENTPD1	.	ENTPD1	0
chr10:97555001-97559999	chr10:97590001-97594999	5480	5838	35000	30000	40000	5000	5000	.	ENTPD1	ENTPD1	22995	.	ENTPD1	ENTPD1	4049
chr10:97660001-97669999	chr10:97770001-97779999	2517	2703	110000	100000	120000	10000	10000	CC2D2B	.	CC2D2B	0	.	CC2D2B,CCNJ	CC2D2B	10118
chr10:97660001-97669999	chr10:97800001-97809999	1119	1468	140000	130000	150000	10000	10000	CC2D2B	.	CC2D2B	0	CCNJ	.	CCNJ	0
chr10:97770001-97779999	chr10:97980001-97989999	1754	686	210000	200000	220000	10000	10000	.	CC2D2B,CCNJ	CC2D2B	10118	BLNK	.	BLNK	0
chr10:97775001-97779999	chr10:98100001-98104999	684	308	325000	320000	330000	5000	5000	.	CC2D2B,CCNJ	CC2D2B	15118	.	DNTT,OPALIN,TLL2	OPALIN	8213
chr10:97800001-97804999	chr10:97885001-97889999	2494	1852	85000	80000	90000	5000	5000	CCNJ	.	CCNJ	0	ZNF518A	.	ZNF518A	0
chr10:97850001-97854999	chr10:97885001-97889999	7016	6400	35000	30000	40000	5000	5000	.	CCNJ,ZNF518A	ZNF518A	34474	ZNF518A	.	ZNF518A	0
chr10:97805001-97809999	chr10:97895001-97899999	2494	1852	90000	85000	95000	5000	5000	CCNJ	.	CCNJ	1661	.	ZNF518A	ZNF518A	4565
chr10:97995001-97999999	chr10:98075001-98079999	1664	1210	80000	75000	85000	5000	5000	.	BLNK	BLNK	7749	.	BLNK,DNTT,OPALIN	DNTT	10810
chr10:98025001-98029999	chr10:98075001-98079999	2208	2082	50000	45000	55000	5000	5000	BLNK	.	BLNK	1156	.	BLNK,DNTT,OPALIN	DNTT	10810
chr10:98150001-98159999	chr10:98310001-98319999	1141	594	160000	150000	170000	10000	10000	.	OPALIN,TLL2	TLL2	14884	TM9SF3	.	TM9SF3	0
chr10:98160001-98169999	chr10:98220001-98229999	3467	2743	60000	50000	70000	10000	10000	.	OPALIN,TLL2	TLL2	24884	.	TLL2	TLL2	43676
chr10:98160001-98169999	chr10:98380001-98389999	766	369	220000	210000	230000	10000	10000	.	OPALIN,TLL2	TLL2	24884	PIK3AP1	.	PIK3AP1	0
chr10:98400001-98409999	chr10:98580001-98589999	1217	1277	180000	170000	190000	10000	10000	.	PIK3AP1	PIK3AP1	7004	.	LCOR	LCOR	2041
chr10:98470001-98479999	chr10:98580001-98589999	2129	2471	110000	100000	120000	10000	10000	PIK3AP1	.	PIK3AP1	272	.	LCOR	LCOR	2041
chr10:98405001-98409999	chr10:98475001-98479999	2592	1774	70000	65000	75000	5000	5000	.	PIK3AP1	PIK3AP1	12004	PIK3AP1	.	PIK3AP1	272
chr10:985001-989999	chr10:1030001-1034999	2969	2891	45000	40000	50000	5000	5000	.	GTPBP4,LARP4B	LARP4B	7357	GTPBP4	.	GTPBP4	0
chr10:98830001-98834999	chr10:98960001-98964999	2045	1100	130000	125000	135000	5000	5000	.	SLIT1	SLIT1	27314	.	ARHGAP19-SLIT1,SLIT1	SLIT1	14286
chr10:98830001-98839999	chr10:98950001-98959999	2045	1100	120000	110000	130000	10000	10000	.	SLIT1	SLIT1	22314	.	ARHGAP19-SLIT1,SLIT1	SLIT1	4286
chr10:99220001-99224999	chr10:99310001-99314999	2548	1231	90000	85000	95000	5000	5000	MMS19	.	MMS19	0	.	ANKRD2,C10orf62,HOGA1	ANKRD2	17258
chr10:99275001-99279999	chr10:99310001-99314999	7257	7696	35000	30000	40000	5000	5000	.	MMS19,UBTD1	UBTD1	16320	.	ANKRD2,C10orf62,HOGA1	ANKRD2	17258
chr10:99220001-99229999	chr10:99430001-99439999	1550	1904	210000	200000	220000	10000	10000	MMS19	.	MMS19	0	.	AVPI1,MARVELD1,MORN4,PI4K2A	AVPI1	6999
chr10:99345001-99349999	chr10:99425001-99429999	1990	1332	80000	75000	85000	5000	5000	C10orf62,HOGA1	.	C10orf62	0	.	AVPI1,MARVELD1,MORN4,PI4K2A	AVPI1	16999
chr10:99460001-99469999	chr10:99800001-99809999	537	478	340000	330000	350000	10000	10000	.	AVPI1,MARVELD1,ZFYVE27	MARVELD1	2932	.	CRTAC1	CRTAC1	9417
chr10:99520001-99524999	chr10:99625001-99629999	2046	1162	105000	100000	110000	5000	5000	.	MARVELD1,SFRP5,ZFYVE27	ZFYVE27	2602	GOLGA7B	.	GOLGA7B	0
chr10:99555001-99559999	chr10:99620001-99624999	3302	2389	65000	60000	70000	5000	5000	.	GOLGA7B,SFRP5,ZFYVE27	SFRP5	23246	GOLGA7B	.	GOLGA7B	795
chr10:99675001-99679999	chr10:99800001-99804999	1905	1359	125000	120000	130000	5000	5000	.	AL139239.1,CRTAC1,GOLGA7B	CRTAC1	16036	.	CRTAC1	CRTAC1	9417
chr10:99900001-99909999	chr10:99960001-99969999	3109	2913	60000	50000	70000	10000	10000	.	R3HCC1L	R3HCC1L	5573	.	R3HCC1L	R3HCC1L	36957
chr10:99925001-99929999	chr10:100005001-100009999	1623	1414	80000	75000	85000	5000	5000	R3HCC1L	.	R3HCC1L	1957	.	LOXL4	LOXL4	17952
chr1:100230001-100234999	chr1:100315001-100319999	1414	2432	85000	80000	90000	5000	5000	FRRS1	.	FRRS1	0	AGL	.	AGL	0
chr1:100270001-100274999	chr1:100500001-100504999	1503	788	230000	225000	235000	5000	5000	.	AGL,AL451051.1,FRRS1,Y_RNA	Y_RNA	12783	MFSD14A	.	MFSD14A	0
chr1:100270001-100274999	chr1:100920001-100924999	1061	238	650000	645000	655000	5000	5000	.	AGL,AL451051.1,FRRS1,Y_RNA	Y_RNA	12783	.	CDC14A	CDC14A	30713
chr1:100500001-100504999	chr1:100920001-100924999	1014	423	420000	415000	425000	5000	5000	MFSD14A	.	MFSD14A	0	.	CDC14A	CDC14A	30713
chr1:100750001-100754999	chr1:100920001-100924999	1208	1017	170000	165000	175000	5000	5000	.	DBT,RTCA	RTCA	18156	.	CDC14A	CDC14A	30713
chr1:100830001-100834999	chr1:100920001-100924999	1860	1831	90000	85000	95000	5000	5000	CDC14A	.	CDC14A	1284	.	CDC14A	CDC14A	30713
chr1:100270001-100274999	chr1:101325001-101329999	727	234	1055000	1050000	1060000	5000	5000	.	AGL,AL451051.1,FRRS1,Y_RNA	Y_RNA	12783	.	EXTL2,SLC30A7	EXTL2	30221
chr1:100940001-100944999	chr1:101330001-101334999	1554	942	390000	385000	395000	5000	5000	.	.	CDC14A	50713	.	EXTL2,SLC30A7	EXTL2	25221
chr1:101070001-101074999	chr1:101330001-101334999	1128	957	260000	255000	265000	5000	5000	.	.	GPR88	66306	.	EXTL2,SLC30A7	EXTL2	25221
chr1:101200001-101209999	chr1:101320001-101329999	2239	2008	120000	110000	130000	10000	10000	VCAM1	.	VCAM1	0	.	EXTL2,SLC30A7	EXTL2	30221
chr1:101390001-101394999	chr1:101755001-101759999	1713	803	365000	360000	370000	5000	5000	.	EXTL2,SLC30A7	SLC30A7	28355	.	.	S1PR1	51110
chr1:101390001-101394999	chr1:101815001-101819999	891	514	425000	420000	430000	5000	5000	.	EXTL2,SLC30A7	SLC30A7	28355	.	.	S1PR1	111110
chr1:101650001-101654999	chr1:101685001-101689999	7225	7663	35000	30000	40000	5000	5000	.	S1PR1,snoU13	snoU13	39322	.	S1PR1,snoU13	snoU13	4322
chr1:101780001-101784999	chr1:101820001-101824999	5974	5616	40000	35000	45000	5000	5000	.	.	S1PR1	76110	.	.	S1PR1	116110
chr1:102280001-102289999	chr1:102900001-102909999	587	388	620000	610000	630000	10000	10000	.	OLFM3	OLFM3	12586	.	.	COL11A1	435575
chr1:10260001-10269999	chr1:10480001-10489999	1042	676	220000	210000	230000	10000	10000	KIF1B	.	KIF1B	865	CENPS,CENPS-CORT,PGD	.	CENPS-CORT	161
chr1:9930001-9939999	chr1:10480001-10489999	588	460	550000	540000	560000	10000	10000	CTNNBIP1	.	CTNNBIP1	0	CENPS,CENPS-CORT,PGD	.	CENPS-CORT	161
chr1:103750001-103759999	chr1:104040001-104049999	799	1114	290000	280000	300000	10000	10000	.	.	RP11-347K2.1	57771	.	RNPC3	RNPC3	18315
chr1:104700001-104709999	chr1:105140001-105149999	624	446	440000	430000	450000	10000	10000	.	.	AMY1C	406973	.	.	AMY1C	846973
chr1:10490001-10494999	chr1:10550001-10554999	1640	1528	60000	55000	65000	5000	5000	CENPS,CENPS-CORT	.	CENPS-CORT	0	.	CENPS,CORT,DFFA,PEX14	PEX14	14962
chr1:1050001-1059999	chr1:1160001-1169999	3650	2265	110000	100000	120000	10000	10000	C1orf159	.	C1orf159	0	B3GALT6,SDF4	.	SDF4	0
chr1:10560001-10569999	chr1:10740001-10749999	1697	1221	180000	170000	190000	10000	10000	.	DFFA,PEX14	PEX14	24962	.	CASZ1	CASZ1	3970
chr1:10560001-10569999	chr1:11000001-11009999	1103	447	440000	430000	450000	10000	10000	.	DFFA,PEX14	PEX14	24962	C1orf127	.	C1orf127	0
chr1:10575001-10579999	chr1:10940001-10944999	1371	560	365000	360000	370000	5000	5000	.	DFFA,PEX14	PEX14	15947	.	.	C1orf127	62928
chr1:10750001-10754999	chr1:10850001-10854999	1938	1622	100000	95000	105000	5000	5000	CASZ1	.	CASZ1	0	CASZ1	.	CASZ1	1704
chr1:107790001-107794999	chr1:107855001-107859999	1683	1466	65000	60000	70000	5000	5000	.	NTNG1	NTNG1	8427	.	.	NTNG1	51576
chr1:108310001-108319999	chr1:108740001-108749999	953	581	430000	420000	440000	10000	10000	AL591042.1	.	AL591042.1	0	SLC25A24	.	SLC25A24	0
chr1:108320001-108324999	chr1:108670001-108674999	2015	817	350000	345000	355000	5000	5000	AL591042.1	.	AL591042.1	1124	.	.	SLC25A24	60441
chr1:108325001-108329999	chr1:108495001-108499999	2311	1535	170000	165000	175000	5000	5000	VAV3	.	VAV3	0	.	VAV3	VAV3	6123
chr1:108325001-108329999	chr1:108555001-108559999	1706	917	230000	225000	235000	5000	5000	VAV3	.	VAV3	0	.	VAV3	VAV3	47200
chr1:108370001-108379999	chr1:108490001-108499999	3390	2553	120000	110000	130000	10000	10000	.	VAV3	VAV3	6484	.	VAV3	VAV3	6123
chr1:108500001-108509999	chr1:108660001-108669999	1777	1260	160000	150000	170000	10000	10000	VAV3	.	VAV3	0	.	.	SLC25A24	65441
chr1:108515001-108519999	chr1:108550001-108554999	3395	2798	35000	30000	40000	5000	5000	.	VAV3	VAV3	7200	.	VAV3	VAV3	42200
chr1:108515001-108519999	chr1:108575001-108579999	2274	1791	60000	55000	65000	5000	5000	.	VAV3	VAV3	7200	.	.	VAV3	67200
chr1:108605001-108609999	chr1:108655001-108659999	2539	2699	50000	45000	55000	5000	5000	.	.	VAV3	97200	.	.	SLC25A24	75441
chr1:108685001-108689999	chr1:108735001-108739999	2674	2339	50000	45000	55000	5000	5000	.	SLC25A24	SLC25A24	45441	SLC25A24	.	SLC25A24	0
chr1:108690001-108699999	chr1:109020001-109029999	829	590	330000	320000	340000	10000	10000	.	SLC25A24	SLC25A24	35441	.	NBPF6	NBPF6	27058
chr1:108740001-108749999	chr1:108860001-108869999	1171	869	120000	110000	130000	10000	10000	SLC25A24	.	SLC25A24	0	.	.	NBPF4	73299
chr1:108745001-108749999	chr1:109185001-109189999	882	553	440000	435000	445000	5000	5000	SLC25A24	.	SLC25A24	1531	.	FAM102B,HENMT1,PRPF38B	HENMT1	4068
chr1:109050001-109054999	chr1:109185001-109189999	1930	1345	135000	130000	140000	5000	5000	.	FAM102B	FAM102B	47713	.	FAM102B,HENMT1,PRPF38B	HENMT1	4068
chr1:108750001-108754999	chr1:108875001-108879999	658	360	125000	120000	130000	5000	5000	.	NBPF4,SLC25A24	SLC25A24	6531	.	.	NBPF4	88299
chr1:108750001-108754999	chr1:109050001-109054999	643	328	300000	295000	305000	5000	5000	.	NBPF4,SLC25A24	SLC25A24	6531	.	FAM102B	FAM102B	47713
chr1:108870001-108879999	chr1:109040001-109049999	1520	1047	170000	160000	180000	10000	10000	.	.	NBPF4	83299	.	NBPF6	NBPF6	47058
chr1:109040001-109049999	chr1:109160001-109169999	2148	1401	120000	110000	130000	10000	10000	.	NBPF6	NBPF6	47058	FAM102B	.	FAM102B	0
chr1:109050001-109054999	chr1:109105001-109109999	2923	2267	55000	50000	60000	5000	5000	.	FAM102B	FAM102B	47713	.	FAM102B	FAM102B	2279
chr1:109050001-109059999	chr1:109650001-109659999	561	300	600000	590000	610000	10000	10000	.	FAM102B	FAM102B	42713	C1orf194,KIAA1324	.	C1orf194	0
chr1:109110001-109114999	chr1:109145001-109149999	7258	7314	35000	30000	40000	5000	5000	.	FAM102B	FAM102B	7279	.	FAM102B,HENMT1	FAM102B	17289
chr1:10935001-10939999	chr1:11010001-11014999	1855	1814	75000	70000	80000	5000	5000	.	.	C1orf127	67928	C1orf127	.	C1orf127	194
chr1:109665001-109669999	chr1:109720001-109724999	3444	3266	55000	50000	60000	5000	5000	.	C1orf194,KIAA1324,TAF13,TMEM167B	KIAA1324	8206	.	KIAA1324,RNU7-122P,SARS	KIAA1324	4173
chr1:109680001-109684999	chr1:109720001-109724999	7358	7647	40000	35000	45000	5000	5000	.	C1orf194,KIAA1324,TMEM167B	KIAA1324	19230	.	KIAA1324,RNU7-122P,SARS	KIAA1324	4173
chr1:109810001-109819999	chr1:110070001-110079999	1386	1107	260000	250000	270000	10000	10000	CELSR2	.	CELSR2	0	.	AMIGO1,ATXN7L2,CYB561D1,GNAI3,GPR61	GPR61	2496
chr1:109960001-109969999	chr1:110070001-110079999	2469	2236	110000	100000	120000	10000	10000	PSMA5	.	PSMA5	0	.	AMIGO1,ATXN7L2,CYB561D1,GNAI3,GPR61	GPR61	2496
chr1:109820001-109824999	chr1:109940001-109944999	3122	1708	120000	115000	125000	5000	5000	PSRC1	.	PSRC1	0	SORT1	.	SORT1	0
chr1:109975001-109979999	chr1:110015001-110019999	7115	6972	40000	35000	45000	5000	5000	.	ATXN7L2,PSMA5,SORT1,SYPL2	PSMA5	5932	SYPL2	.	SYPL2	0
chr11:1000001-1004999	chr11:1210001-1214999	1100	1229	210000	205000	215000	5000	5000	AP2A2	.	AP2A2	0	MUC5AC	.	MUC5AC	0
chr11:1130001-1134999	chr11:1210001-1214999	2083	2044	80000	75000	85000	5000	5000	.	MUC2,MUC5AC	MUC5AC	16582	MUC5AC	.	MUC5AC	0
chr11:1150001-1154999	chr11:1210001-1214999	987	1021	60000	55000	65000	5000	5000	MUC5AC	.	MUC5AC	0	MUC5AC	.	MUC5AC	0
chr11:10025001-10029999	chr11:10080001-10084999	2335	2199	55000	50000	60000	5000	5000	.	SBF2	SBF2	10351	.	SBF2	SBF2	13849
chr11:100270001-100274999	chr11:100310001-100314999	1964	1871	40000	35000	45000	5000	5000	.	.	CNTN5	208092	.	.	ARHGAP42	243021
chr1:110030001-110034999	chr1:110070001-110074999	7429	7514	40000	35000	45000	5000	5000	ATXN7L2,CYB561D1	.	ATXN7L2	0	.	AMIGO1,ATXN7L2,CYB561D1,GNAI3,GPR61	GPR61	7496
chr1:110035001-110039999	chr1:110070001-110074999	7429	7514	35000	30000	40000	5000	5000	ATXN7L2,CYB561D1	.	CYB561D1	0	.	AMIGO1,ATXN7L2,CYB561D1,GNAI3,GPR61	GPR61	7496
chr11:100310001-100319999	chr11:100390001-100399999	1268	1164	80000	70000	90000	10000	10000	.	.	ARHGAP42	238021	.	.	ARHGAP42	158021
chr11:100445001-100449999	chr11:100725001-100729999	1202	669	280000	275000	285000	5000	5000	.	.	ARHGAP42	108021	.	ARHGAP42	ARHGAP42	14866
chr11:100445001-100449999	chr11:100800001-100804999	1362	722	355000	350000	360000	5000	5000	.	.	ARHGAP42	108021	snoU13	.	snoU13	7
chr11:100725001-100729999	chr11:100800001-100804999	1159	1367	75000	70000	80000	5000	5000	.	ARHGAP42	ARHGAP42	14866	snoU13	.	snoU13	7
chr11:100455001-100459999	chr11:100540001-100544999	1655	1363	85000	80000	90000	5000	5000	.	.	ARHGAP42	98021	.	ARHGAP42	ARHGAP42	13021
chr11:100550001-100559999	chr11:100720001-100729999	2229	1788	170000	160000	180000	10000	10000	ARHGAP42	.	ARHGAP42	0	.	ARHGAP42	ARHGAP42	9866
chr11:10080001-10084999	chr11:10125001-10129999	2401	2239	45000	40000	50000	5000	5000	.	SBF2	SBF2	13849	.	.	SBF2	58849
chr1:110080001-110089999	chr1:110520001-110529999	1579	1107	440000	430000	450000	10000	10000	GNAI3,GPR61	.	GPR61	0	AHCYL1	.	AHCYL1	0
chr1:110085001-110089999	chr1:110165001-110169999	3542	2068	80000	75000	85000	5000	5000	GNAI3,GPR61	.	GPR61	0	AMPD2	.	AMPD2	0
chr1:110085001-110089999	chr1:110260001-110264999	1505	974	175000	170000	180000	5000	5000	GNAI3,GPR61	.	GPR61	0	.	EPS8L3,GSTM1,GSTM2,GSTM3,GSTM5	GSTM5	2763
chr1:110085001-110089999	chr1:110315001-110319999	1470	813	230000	225000	235000	5000	5000	GNAI3,GPR61	.	GPR61	0	.	EPS8L3,GSTM3	EPS8L3	8353
chr1:110190001-110194999	chr1:110315001-110319999	2239	1530	125000	120000	130000	5000	5000	.	AMPD2,GNAT2,GSTM1,GSTM2,GSTM4	GSTM4	3723	.	EPS8L3,GSTM3	EPS8L3	8353
chr11:101540001-101544999	chr11:101580001-101584999	1580	1467	40000	35000	45000	5000	5000	.	.	TRPC6	85264	.	.	TRPC6	125264
chr1:110165001-110169999	chr1:110205001-110209999	2988	2942	40000	35000	45000	5000	5000	AMPD2	.	AMPD2	0	GSTM2	.	GSTM2	646
chr11:10170001-10174999	chr11:10220001-10224999	2156	2023	50000	45000	55000	5000	5000	.	SBF2	SBF2	40505	.	SBF2	SBF2	4498
chr1:110180001-110184999	chr1:110525001-110529999	1375	1163	345000	340000	350000	5000	5000	.	AMPD2,GNAT2,GSTM1,GSTM2,GSTM4	AMPD2	6741	AHCYL1	.	AHCYL1	0
chr1:110315001-110319999	chr1:110525001-110529999	2131	1381	210000	205000	215000	5000	5000	.	EPS8L3,GSTM3	EPS8L3	8353	AHCYL1	.	AHCYL1	0
chr1:110190001-110199999	chr1:110270001-110279999	4441	3068	80000	70000	90000	10000	10000	GSTM4	.	GSTM4	0	GSTM3	.	GSTM3	766
chr1:110205001-110209999	chr1:110270001-110274999	3806	3196	65000	60000	70000	5000	5000	GSTM2	.	GSTM2	646	.	EPS8L3,GSTM1,GSTM2,GSTM3,GSTM5	GSTM3	5766
chr11:102140001-102149999	chr11:102790001-102799999	312	232	650000	640000	660000	10000	10000	.	BIRC3,YAP1	BIRC3	38183	.	MMP12,MMP13	MMP13	26435
chr11:102160001-102164999	chr11:102365001-102369999	1701	798	205000	200000	210000	5000	5000	.	BIRC3	BIRC3	23183	.	MMP7,TMEM123	TMEM123	23887
chr11:102250001-102254999	chr11:102365001-102369999	1628	949	115000	110000	120000	5000	5000	.	BIRC2,BIRC3	BIRC2	16528	.	MMP7,TMEM123	TMEM123	23887
chr11:10220001-10229999	chr11:10750001-10759999	642	568	530000	520000	540000	10000	10000	.	SBF2	SBF2	4498	.	CTR9,MRVI1,Y_RNA	Y_RNA	2551
chr11:10650001-10659999	chr11:10750001-10759999	1789	1963	100000	90000	110000	10000	10000	MRVI1	.	MRVI1	0	.	CTR9,MRVI1,Y_RNA	Y_RNA	2551
chr11:102210001-102219999	chr11:102270001-102279999	3596	3375	60000	50000	70000	10000	10000	BIRC2	.	BIRC2	0	.	BIRC2,TMEM123	BIRC2	36528
chr11:10225001-10229999	chr11:10320001-10324999	1962	1202	95000	90000	100000	5000	5000	.	SBF2	SBF2	9498	ADM	.	ADM	1622
chr11:9795001-9799999	chr11:10320001-10324999	1068	670	525000	520000	530000	5000	5000	.	SBF2,SWAP70	SBF2	6897	ADM	.	ADM	1622
chr11:102590001-102599999	chr11:102810001-102819999	1151	491	220000	210000	230000	10000	10000	MMP8	.	MMP8	0	.	MMP13	MMP13	6435
chr11:1030001-1039999	chr11:1210001-1219999	1243	1435	180000	170000	190000	10000	10000	MUC6	.	MUC6	0	MUC5AC	.	MUC5AC	0
chr11:1120001-1129999	chr11:1210001-1219999	2894	2837	90000	80000	100000	10000	10000	.	MUC2,MUC5AC	MUC5AC	21582	MUC5AC	.	MUC5AC	0
chr1:110320001-110324999	chr1:110460001-110464999	2402	1817	140000	135000	145000	5000	5000	.	EPS8L3,GSTM3	EPS8L3	13353	CSF1	.	CSF1	1722
chr1:110425001-110429999	chr1:110460001-110464999	7848	7551	35000	30000	40000	5000	5000	.	CSF1	CSF1	22866	CSF1	.	CSF1	1722
chr11:103265001-103269999	chr11:103360001-103364999	1111	945	95000	90000	100000	5000	5000	.	DYNC2H1	DYNC2H1	36030	.	DYNC2H1	DYNC2H1	20884
chr1:110330001-110334999	chr1:110415001-110419999	2990	2618	85000	80000	90000	5000	5000	.	EPS8L3,GSTM3	EPS8L3	23353	.	CSF1	CSF1	32866
chr11:10340001-10344999	chr11:10755001-10759999	866	814	415000	410000	420000	5000	5000	AMPD3	.	AMPD3	783	.	CTR9,MRVI1,Y_RNA	Y_RNA	7551
chr11:10425001-10429999	chr11:10755001-10759999	1392	862	330000	325000	335000	5000	5000	AMPD3	.	AMPD3	0	.	CTR9,MRVI1,Y_RNA	Y_RNA	7551
chr1:110355001-110359999	chr1:110390001-110394999	8525	8571	35000	30000	40000	5000	5000	.	EPS8L3	EPS8L3	48353	.	.	CSF1	57866
chr1:110460001-110464999	chr1:110520001-110524999	3275	3190	60000	55000	65000	5000	5000	CSF1	.	CSF1	1722	.	AHCYL1,STRIP1	AHCYL1	2389
chr11:104950001-104954999	chr11:104985001-104989999	5279	5551	35000	30000	40000	5000	5000	.	CARD16,CARD17,CASP1	CARD17	17142	.	CARD16,CARD17,CARD18	CARD16	12844
chr11:105140001-105144999	chr11:105175001-105179999	2028	1859	35000	30000	40000	5000	5000	.	.	CARD18	129549	.	.	CARD18	164549
chr1:110580001-110589999	chr1:110730001-110739999	1016	1195	150000	140000	160000	10000	10000	STRIP1	.	STRIP1	0	SLC6A17	.	SLC6A17	0
chr1:110595001-110599999	chr1:110645001-110649999	4604	2677	50000	45000	55000	5000	5000	.	AHCYL1,ALX3,STRIP1	STRIP1	4806	.	ALX3,SLC6A17,UBL4B	UBL4B	5092
chr11:106180001-106184999	chr11:106230001-106234999	1925	1787	50000	45000	55000	5000	5000	.	.	AASDHPPT	217807	.	.	AASDHPPT	267807
chr11:106615001-106619999	chr11:106700001-106704999	1112	903	85000	80000	90000	5000	5000	.	.	GUCY1A2	268878	.	.	GUCY1A2	183878
chr1:110730001-110739999	chr1:111020001-111029999	2461	1384	290000	280000	300000	10000	10000	SLC6A17	.	SLC6A17	0	.	KCNA10,PROK1	PROK1	26230
chr1:110735001-110739999	chr1:110850001-110854999	2478	1601	115000	110000	120000	5000	5000	SLC6A17	.	SLC6A17	0	.	RBM15	RBM15	26130
chr11:107420001-107424999	chr11:107550001-107554999	1562	607	130000	125000	135000	5000	5000	.	ALKBH8,ELMOD1	ALKBH8	11245	.	ELMOD1,SLN	ELMOD1	25839
chr11:107450001-107459999	chr11:107760001-107769999	700	696	310000	300000	320000	10000	10000	ELMOD1	.	ELMOD1	1819	.	RAB39A,SLC35F2	SLC35F2	29020
chr1:110745001-110749999	chr1:110995001-110999999	2053	1089	250000	245000	255000	5000	5000	.	KCNC4,SLC6A17	KCNC4	3967	PROK1	.	PROK1	1230
chr1:110955001-110959999	chr1:110995001-110999999	6889	6133	40000	35000	45000	5000	5000	.	LAMTOR5,PROK1,SLC16A4	LAMTOR5	4438	PROK1	.	PROK1	1230
chr11:107655001-107659999	chr11:107760001-107764999	1320	1083	105000	100000	110000	5000	5000	.	.	SLN	64583	.	RAB39A,SLC35F2	SLC35F2	30468
chr11:107870001-107879999	chr11:108510001-108519999	1067	266	640000	630000	650000	10000	10000	CUL5	.	CUL5	0	.	DDX10,EXPH5	DDX10	15798
chr1:110795001-110799999	chr1:110830001-110834999	3141	2988	35000	30000	40000	5000	5000	.	KCNC4	KCNC4	28549	.	RBM15	RBM15	46130
chr11:107990001-107994999	chr11:108520001-108524999	1291	310	530000	525000	535000	5000	5000	ACAT1	.	ACAT1	0	.	DDX10	DDX10	10798
chr11:108040001-108044999	chr11:108085001-108089999	2713	2248	45000	40000	50000	5000	5000	NPAT	.	NPAT	0	.	AP001925.1,ATM,NPAT,Y_RNA	ATM	3213
chr11:10810001-10819999	chr11:10940001-10949999	2121	1254	130000	120000	140000	10000	10000	EIF4G2	.	EIF4G2	909	.	.	ZBED5	59659
chr11:10815001-10819999	chr11:11045001-11049999	1306	610	230000	225000	235000	5000	5000	EIF4G2	.	EIF4G2	909	.	.	ZBED5	164659
chr11:10955001-10959999	chr11:11045001-11049999	2167	1460	90000	85000	95000	5000	5000	.	.	ZBED5	74659	.	.	ZBED5	164659
chr11:108205001-108209999	chr11:108250001-108254999	2463	2092	45000	40000	50000	5000	5000	ATM	.	ATM	1497	.	ATM,C11orf65	ATM	13376
chr11:108285001-108289999	chr11:108515001-108519999	1282	645	230000	225000	235000	5000	5000	.	ATM,C11orf65	C11orf65	8747	.	DDX10	DDX10	15798
chr1:110830001-110839999	chr1:112730001-112739999	138	147	1900000	1890000	1910000	10000	10000	.	RBM15	RBM15	41130	snoU13	.	snoU13	0
chr1:110850001-110859999	chr1:111000001-111009999	1460	959	150000	140000	160000	10000	10000	.	RBM15	RBM15	21130	.	LAMTOR5,PROK1	PROK1	6230
chr11:109000001-109009999	chr11:109110001-109119999	1439	1266	110000	100000	120000	10000	10000	.	.	SNORD39	124292	.	SNORD39	SNORD39	14292
chr1:11090001-11099999	chr1:11690001-11699999	950	279	600000	590000	610000	10000	10000	.	AL713997.1,C1orf127,EXOSC10,MASP2,SRM,TARDBP,Y_RNA	MASP2	3256	.	FBXO2,FBXO44,FBXO6,MAD2L2	FBXO2	10771
chr11:109680001-109689999	chr11:109770001-109779999	2019	2104	90000	80000	100000	10000	10000	.	.	ZC3H12C	274120	.	.	ZC3H12C	184120
chr11:109820001-109824999	chr11:109935001-109939999	2222	1361	115000	110000	120000	5000	5000	.	.	ZC3H12C	139120	.	ZC3H12C	ZC3H12C	24120
chr11:109820001-109829999	chr11:110040001-110049999	1791	692	220000	210000	230000	10000	10000	.	.	ZC3H12C	134120	.	ZC3H12C	ZC3H12C	33422
chr11:110070001-110079999	chr11:111100001-111109999	423	345	1030000	1020000	1040000	10000	10000	.	RDX	RDX	24192	.	C11orf53	C11orf53	6453
chr11:110340001-110349999	chr11:111100001-111109999	711	345	760000	750000	770000	10000	10000	.	FDX1	FDX1	39329	.	C11orf53	C11orf53	6453
chr11:110075001-110079999	chr11:110240001-110244999	1946	784	165000	160000	170000	5000	5000	.	RDX	RDX	24192	.	.	FDX1	55674
chr11:110075001-110079999	chr11:110305001-110309999	1033	809	230000	225000	235000	5000	5000	.	RDX	RDX	24192	.	FDX1	FDX1	4329
chr11:11040001-11044999	chr11:11805001-11809999	701	283	765000	760000	770000	5000	5000	.	.	ZBED5	159659	.	.	USP47	52972
chr11:111150001-111159999	chr11:111310001-111319999	1337	783	160000	150000	170000	10000	10000	.	C11orf53,COLCA2	COLCA2	9282	POU2AF1	.	POU2AF1	707
chr11:111430001-111439999	chr11:111640001-111649999	2422	906	210000	200000	220000	10000	10000	.	BTG4,C11orf88,LAYN,SIK2	LAYN	17724	.	ALG9,PPP2R1B	PPP2R1B	2851
chr11:111430001-111439999	chr11:111710001-111719999	1904	776	280000	270000	290000	10000	10000	.	BTG4,C11orf88,LAYN,SIK2	LAYN	17724	ALG9	.	ALG9	0
chr11:111470001-111474999	chr11:111650001-111654999	1918	774	180000	175000	185000	5000	5000	SIK2	.	SIK2	0	.	ALG9,PPP2R1B	PPP2R1B	12851
chr11:111470001-111474999	chr11:111710001-111714999	1787	748	240000	235000	245000	5000	5000	SIK2	.	SIK2	0	ALG9	.	ALG9	974
chr11:111580001-111584999	chr11:111615001-111619999	6866	6512	35000	30000	40000	5000	5000	.	PPP2R1B,SIK2	SIK2	4468	PPP2R1B	.	PPP2R1B	0
chr1:111160001-111164999	chr1:111325001-111329999	1480	1231	165000	160000	170000	5000	5000	.	KCNA2	KCNA2	9097	.	Y_RNA	Y_RNA	17874
chr11:111645001-111649999	chr11:111715001-111719999	2068	1806	70000	65000	75000	5000	5000	.	ALG9,PPP2R1B	PPP2R1B	7851	ALG9	.	ALG9	0
chr11:111745001-111749999	chr11:111945001-111949999	1330	1003	200000	195000	205000	5000	5000	C11orf1,FDXACB1	.	C11orf1	0	NKAPD1,PIH1D2	.	NKAPD1	0
chr11:111750001-111754999	chr11:111945001-111949999	1417	986	195000	190000	200000	5000	5000	C11orf1,FDXACB1	.	FDXACB1	0	NKAPD1,PIH1D2	.	NKAPD1	0
chr11:111750001-111754999	chr11:111790001-111794999	6406	6364	40000	35000	45000	5000	5000	C11orf1,FDXACB1	.	FDXACB1	0	C11orf52,CRYAB	.	CRYAB	0
chr11:111750001-111754999	chr11:111795001-111799999	6406	6364	45000	40000	50000	5000	5000	C11orf1,FDXACB1	.	FDXACB1	0	C11orf52,CRYAB,DIXDC1	.	DIXDC1	0
chr11:111800001-111804999	chr11:111940001-111944999	1565	1040	140000	135000	145000	5000	5000	.	C11orf1,C11orf52,CRYAB,DIXDC1,FDXACB1,HSPB2,HSPB2-C11orf52	DIXDC1	2133	NKAPD1,PIH1D2	.	PIH1D2	0
chr11:111950001-111959999	chr11:112090001-112099999	1647	1593	140000	130000	150000	10000	10000	SDHD,TIMM8B	.	TIMM8B	0	PTS	.	PTS	0
chr11:111985001-111989999	chr11:112145001-112149999	1349	1120	160000	155000	165000	5000	5000	.	IL18,NKAPD1,PIH1D2,SDHD,TEX12,TIMM8B	SDHD	25410	.	PLET1,PTS	PLET1	13419
chr11:112090001-112094999	chr11:112150001-112154999	1638	1549	60000	55000	65000	5000	5000	.	BCO2,PLET1,PTS	PTS	2092	.	PLET1,PTS	PLET1	18419
chr11:112090001-112099999	chr11:112320001-112329999	1011	1146	230000	220000	240000	10000	10000	PTS	.	PTS	0	.	.	snosnR66	143176
chr11:11210001-11214999	chr11:11245001-11249999	5487	5607	35000	30000	40000	5000	5000	.	.	CSNK2A3	159905	.	.	CSNK2A3	124905
chr11:112150001-112159999	chr11:112450001-112459999	691	414	300000	290000	310000	10000	10000	.	PLET1,PTS	PLET1	18419	.	snosnR66	snosnR66	13176
chr11:112155001-112159999	chr11:112420001-112424999	1176	540	265000	260000	270000	5000	5000	.	PLET1	PLET1	23419	.	snosnR66	snosnR66	48176
chr11:112165001-112169999	chr11:112320001-112324999	1374	1033	155000	150000	160000	5000	5000	.	PLET1	PLET1	33419	.	.	snosnR66	148176
chr11:112460001-112469999	chr11:113150001-113159999	722	276	690000	680000	700000	10000	10000	.	snosnR66	snosnR66	3176	.	NCAM1,TTC12	NCAM1	9310
chr11:11290001-11294999	chr11:11360001-11364999	1397	1323	70000	65000	75000	5000	5000	.	.	CSNK2A3	79905	.	CSNK2A3	CSNK2A3	9905
chr11:1130001-1139999	chr11:1230001-1239999	1615	1617	100000	90000	110000	10000	10000	.	MUC2,MUC5AC	MUC5AC	11582	.	MUC5AC,MUC5B	MUC5B	4298
chr11:113180001-113189999	chr11:113390001-113399999	1014	601	210000	200000	220000	10000	10000	TTC12	.	TTC12	0	.	DRD2	DRD2	43589
chr1:111320001-111329999	chr1:111530001-111539999	2444	1788	210000	200000	220000	10000	10000	.	Y_RNA	Y_RNA	12874	.	LRIF1	LRIF1	23415
chr11:113765001-113769999	chr11:114145001-114149999	1218	541	380000	375000	385000	5000	5000	.	HTR3B,USP28	HTR3B	5401	.	NNMT,ZBTB16	NNMT	11391
chr11:113860001-113864999	chr11:114130001-114134999	1987	656	270000	265000	275000	5000	5000	.	HTR3A	HTR3A	8243	NNMT	.	NNMT	0
chr11:113950001-113959999	chr11:114080001-114089999	2239	1692	130000	120000	140000	10000	10000	AP000908.1	.	AP000908.1	0	.	NNMT,ZBTB16	ZBTB16	17931
chr1:111410001-111419999	chr1:111500001-111509999	1712	1227	90000	80000	100000	10000	10000	CD53	.	CD53	0	LRIF1	.	LRIF1	0
chr11:114220001-114229999	chr11:114630001-114639999	940	535	410000	400000	420000	10000	10000	.	C11orf71,RBM7	RBM7	40754	.	.	NXPE2	80893
chr11:114460001-114469999	chr11:114510001-114519999	1452	1318	50000	40000	60000	10000	10000	NXPE4	.	NXPE4	0	.	NXPE2,NXPE4	NXPE2	29110
chr11:114460001-114469999	chr11:114530001-114539999	1204	959	70000	60000	80000	10000	10000	NXPE4	.	NXPE4	0	.	NXPE2	NXPE2	9110
chr11:114685001-114689999	chr11:114725001-114729999	2026	1957	40000	35000	45000	5000	5000	.	.	NXPE2	135893	.	.	NXPE2	175893
chr11:115200001-115209999	chr11:116140001-116149999	505	223	940000	930000	950000	10000	10000	.	CADM1	CADM1	41805	.	snoU13	snoU13	41063
chr1:111560001-111569999	chr1:111760001-111769999	1206	727	200000	190000	210000	10000	10000	.	.	LRIF1	53415	CHI3L2	.	CHI3L2	0
chr11:116600001-116604999	chr11:116975001-116979999	1479	950	375000	370000	380000	5000	5000	.	BUD13,ZPR1	BUD13	28553	.	PAFAH1B2,SIK3	SIK3	5849
chr11:116670001-116674999	chr11:116975001-116979999	1783	1149	305000	300000	310000	5000	5000	.	APOA1,APOA4,APOA5,APOC3,BUD13,SIK3,ZPR1	APOA5	6866	.	PAFAH1B2,SIK3	SIK3	5849
chr11:116640001-116644999	chr11:117025001-117029999	1276	1183	385000	380000	390000	5000	5000	BUD13,ZPR1	.	BUD13	0	PAFAH1B2	.	PAFAH1B2	105
chr11:116675001-116679999	chr11:116745001-116749999	2920	2658	70000	65000	75000	5000	5000	.	APOA1,APOA4,APOA5,APOC3,BUD13,SIK3,ZPR1	APOA5	11866	SIK3	.	SIK3	0
chr11:116745001-116749999	chr11:116970001-116974999	2444	1455	225000	220000	230000	5000	5000	SIK3	.	SIK3	0	SIK3	.	SIK3	849
chr11:116750001-116754999	chr11:117090001-117094999	841	625	340000	335000	345000	5000	5000	.	APOA1,APOC3,SIK3,SIK3-IT1	SIK3	3773	PCSK7	.	PCSK7	0
chr11:116975001-116979999	chr11:117090001-117094999	1757	1121	115000	110000	120000	5000	5000	.	PAFAH1B2,SIK3	SIK3	5849	PCSK7	.	PCSK7	0
chr11:117050001-117054999	chr11:117090001-117094999	6331	6813	40000	35000	45000	5000	5000	SIDT2	.	SIDT2	0	PCSK7	.	PCSK7	0
chr11:117290001-117299999	chr11:117480001-117489999	1230	733	190000	180000	200000	10000	10000	.	CEP164	CEP164	8173	.	.	DSCAML1	177807
chr11:117290001-117299999	chr11:117920001-117929999	785	519	630000	620000	640000	10000	10000	.	CEP164	CEP164	8173	.	Metazoa_SRP,SMIM35,TMPRSS4	Metazoa_SRP	7954
chr11:117295001-117299999	chr11:117675001-117679999	772	413	380000	375000	385000	5000	5000	.	CEP164	CEP164	13173	.	DSCAML1,FXYD2,FXYD6	DSCAML1	7026
chr11:117705001-117709999	chr11:117925001-117929999	1554	1031	220000	215000	225000	5000	5000	.	DSCAML1,FXYD2,FXYD6,FXYD6-FXYD2	FXYD6	2977	.	Metazoa_SRP,SMIM35,TMPRSS4	Metazoa_SRP	7954
chr11:117710001-117714999	chr11:117815001-117819999	2239	1327	105000	100000	110000	5000	5000	FXYD6	.	FXYD6	0	.	IL10RA,TMPRSS13	TMPRSS13	14828
chr11:117815001-117819999	chr11:117885001-117889999	2504	1904	70000	65000	75000	5000	5000	.	IL10RA,TMPRSS13	TMPRSS13	14828	.	IL10RA,Metazoa_SRP	IL10RA	19327
chr11:117815001-117819999	chr11:117920001-117924999	1942	1305	105000	100000	110000	5000	5000	.	IL10RA,TMPRSS13	TMPRSS13	14828	.	Metazoa_SRP,SMIM35,TMPRSS4	Metazoa_SRP	12954
chr11:118065001-118069999	chr11:118160001-118164999	2380	1606	95000	90000	100000	5000	5000	.	JAML,SCN2B,SCN4B	JAML	6106	.	CD3D,CD3E,MPZL2,MPZL3	CD3E	10262
chr11:118065001-118069999	chr11:118220001-118224999	2082	1565	155000	150000	160000	5000	5000	.	JAML,SCN2B,SCN4B	JAML	6106	.	ATP5MG,CD3D,CD3E,CD3G,UBE4A	CD3G	4879
chr11:118065001-118069999	chr11:118360001-118364999	1158	573	295000	290000	300000	5000	5000	.	JAML,SCN2B,SCN4B	JAML	6106	KMT2A	.	KMT2A	908
chr11:118310001-118314999	chr11:118360001-118364999	3375	3128	50000	45000	55000	5000	5000	KMT2A	.	KMT2A	252	KMT2A	.	KMT2A	908
chr11:11810001-11819999	chr11:12300001-12309999	661	465	490000	480000	500000	10000	10000	.	USP47	USP47	42972	MICAL2	.	MICAL2	0
chr11:118160001-118164999	chr11:118370001-118374999	1189	593	210000	205000	215000	5000	5000	.	CD3D,CD3E,MPZL2,MPZL3	CD3E	10262	KMT2A	.	KMT2A	1331
chr11:118255001-118259999	chr11:118370001-118374999	3000	1925	115000	110000	120000	5000	5000	.	ATP5MG,CD3D,CD3G,KMT2A,RN7SL86P,UBE4A	UBE4A	5785	KMT2A	.	KMT2A	1331
chr11:118260001-118264999	chr11:118370001-118374999	3000	1925	110000	105000	115000	5000	5000	.	ATP5MG,CD3D,CD3G,KMT2A,RN7SL86P,UBE4A	ATP5MG	7323	KMT2A	.	KMT2A	1331
chr11:118175001-118179999	chr11:118210001-118214999	5805	6131	35000	30000	40000	5000	5000	CD3E	.	CD3E	0	CD3D,CD3G	.	CD3D	0
chr11:11820001-11824999	chr11:12065001-12069999	1327	690	245000	240000	250000	5000	5000	.	USP47	USP47	37972	.	DKK3,MICAL2	DKK3	33686
chr11:118270001-118274999	chr11:118310001-118314999	3813	3398	40000	35000	45000	5000	5000	ATP5MG	.	ATP5MG	0	KMT2A	.	KMT2A	252
chr11:118310001-118314999	chr11:118350001-118354999	3375	3128	40000	35000	45000	5000	5000	KMT2A	.	KMT2A	252	KMT2A	.	KMT2A	0
chr11:118360001-118369999	chr11:118630001-118639999	580	864	270000	260000	280000	10000	10000	KMT2A	.	KMT2A	0	DDX6	.	DDX6	0
chr11:118370001-118379999	chr11:118630001-118639999	878	1292	260000	250000	270000	10000	10000	KMT2A	.	KMT2A	0	DDX6	.	DDX6	0
chr11:118465001-118469999	chr11:118525001-118529999	2498	2004	60000	55000	65000	5000	5000	.	ARCN1,IFT46,PHLDB1	PHLDB1	7157	.	PHLDB1,TREH	PHLDB1	3695
chr11:118565001-118569999	chr11:118610001-118614999	3282	2721	45000	40000	50000	5000	5000	.	PHLDB1,TREH	TREH	14603	.	DDX6	DDX6	15079
chr11:118565001-118569999	chr11:118825001-118829999	1489	1021	260000	255000	265000	5000	5000	.	PHLDB1,TREH	TREH	14603	UPK2	.	UPK2	0
chr11:118775001-118779999	chr11:118825001-118829999	3166	2857	50000	45000	55000	5000	5000	BCL9L	.	BCL9L	0	UPK2	.	UPK2	0
chr11:118665001-118669999	chr11:118755001-118759999	2259	2506	90000	85000	95000	5000	5000	.	DDX6,Y_RNA	DDX6	3129	CXCR5	.	CXCR5	526
chr11:118935001-118939999	chr11:118970001-118974999	8084	7181	35000	30000	40000	5000	5000	VPS11	.	VPS11	0	C2CD2L,DPAGT1	.	DPAGT1	0
chr11:118980001-118984999	chr11:119065001-119069999	2612	2511	85000	80000	90000	5000	5000	C2CD2L,DPAGT1	.	C2CD2L	0	CCDC153	.	CCDC153	0
chr11:119040001-119049999	chr11:119340001-119349999	653	489	300000	290000	310000	10000	10000	NLRX1	.	NLRX1	0	.	THY1	THY1	44307
chr11:119215001-119219999	chr11:119340001-119344999	1834	1149	125000	120000	130000	5000	5000	MFRP	.	MFRP	0	.	THY1	THY1	44307
chr11:119300001-119304999	chr11:119340001-119344999	5134	5345	40000	35000	45000	5000	5000	.	THY1,USP2	THY1	4307	.	THY1	THY1	44307
chr11:119350001-119354999	chr11:119970001-119974999	885	530	620000	615000	625000	5000	5000	.	.	THY1	54307	.	TRIM29	TRIM29	12815
chr11:119485001-119489999	chr11:119520001-119524999	4859	5215	35000	30000	40000	5000	5000	.	NECTIN1	NECTIN1	18911	.	NECTIN1	NECTIN1	11092
chr11:119520001-119524999	chr11:119960001-119964999	1273	534	440000	435000	445000	5000	5000	.	NECTIN1	NECTIN1	11092	.	TRIM29	TRIM29	22815
chr11:119520001-119529999	chr11:119700001-119709999	1634	1476	180000	170000	190000	10000	10000	.	NECTIN1	NECTIN1	11092	.	.	NECTIN1	100092
chr11:120045001-120049999	chr11:120095001-120099999	3354	2233	50000	45000	55000	5000	5000	.	OAF,TRIM29	TRIM29	6132	.	OAF,POU2F3,TRIM29	POU2F3	7351
chr11:120045001-120049999	chr11:120175001-120179999	1245	939	130000	125000	135000	5000	5000	.	OAF,TRIM29	TRIM29	6132	POU2F3	.	POU2F3	0
chr11:120105001-120109999	chr11:120175001-120179999	1374	1264	70000	65000	75000	5000	5000	POU2F3	.	POU2F3	0	POU2F3	.	POU2F3	0
chr1:112010001-112014999	chr1:112050001-112054999	2056	2482	40000	35000	45000	5000	5000	C1orf162	.	C1orf162	1416	.	ADORA3,C1orf162,RAP1A,TMIGD3	ADORA3	3620
chr11:120200001-120209999	chr11:120550001-120559999	535	437	350000	340000	360000	10000	10000	ARHGEF12	.	ARHGEF12	0	.	.	GRIK4	103493
chr1:112020001-112029999	chr1:112310001-112319999	2008	1165	290000	280000	300000	10000	10000	TMIGD3	.	TMIGD3	1447	.	DDX20,INKA2	DDX20	4962
chr11:120220001-120224999	chr11:120330001-120334999	2292	1650	110000	105000	115000	5000	5000	.	ARHGEF12,POU2F3,TMEM136	ARHGEF12	12378	ARHGEF12	.	ARHGEF12	0
chr11:120375001-120379999	chr11:120980001-120984999	568	431	605000	600000	610000	5000	5000	.	ARHGEF12,GRIK4	GRIK4	2411	.	TECTA	TECTA	6626
chr11:120900001-120904999	chr11:120980001-120984999	1558	1516	80000	75000	85000	5000	5000	TBCEL	.	TBCEL	952	.	TECTA	TECTA	6626
chr11:120380001-120384999	chr11:120555001-120559999	1705	1130	175000	170000	180000	5000	5000	GRIK4	.	GRIK4	0	.	.	GRIK4	108493
chr11:120380001-120384999	chr11:120800001-120804999	992	672	420000	415000	425000	5000	5000	GRIK4	.	GRIK4	0	.	.	GRIK4	70244
chr11:120380001-120384999	chr11:121060001-121064999	470	463	680000	675000	685000	5000	5000	GRIK4	.	GRIK4	0	.	TECTA	TECTA	43216
chr11:120380001-120384999	chr11:121065001-121069999	470	463	685000	680000	690000	5000	5000	GRIK4	.	GRIK4	0	.	TECTA	TECTA	48216
chr11:120810001-120814999	chr11:121065001-121069999	1009	783	255000	250000	260000	5000	5000	.	.	TBCEL	79783	.	TECTA	TECTA	48216
chr11:120385001-120389999	chr11:121460001-121464999	234	125	1075000	1070000	1080000	5000	5000	.	ARHGEF12,GRIK4	GRIK4	2490	SORL1	.	SORL1	0
chr11:121185001-121189999	chr11:121460001-121464999	917	548	275000	270000	280000	5000	5000	.	SC5D	SC5D	8542	SORL1	.	SORL1	0
chr1:112050001-112054999	chr1:112130001-112134999	3123	2610	80000	75000	85000	5000	5000	.	ADORA3,C1orf162,RAP1A,TMIGD3	ADORA3	3620	.	RAP1A,TMIGD3	TMIGD3	23418
chr1:112050001-112054999	chr1:112200001-112204999	1946	1505	150000	145000	155000	5000	5000	.	ADORA3,C1orf162,RAP1A,TMIGD3	ADORA3	3620	.	RAP1A	RAP1A	29910
chr11:12070001-12074999	chr11:12300001-12304999	1671	754	230000	225000	235000	5000	5000	.	DKK3,MICAL2	DKK3	38686	MICAL2	.	MICAL2	0
chr11:120900001-120909999	chr11:121060001-121069999	911	741	160000	150000	170000	10000	10000	TBCEL	.	TBCEL	0	.	TECTA	TECTA	43216
chr11:120925001-120929999	chr11:120960001-120964999	5494	5964	35000	30000	40000	5000	5000	TBCEL	.	TBCEL	0	.	TBCEL,TECTA	TECTA	6884
chr11:120990001-120999999	chr11:121460001-121469999	574	314	470000	460000	480000	10000	10000	TECTA	.	TECTA	675	SORL1	.	SORL1	0
chr11:121120001-121129999	chr11:121460001-121469999	1319	660	340000	330000	350000	10000	10000	.	SC5D	SC5D	33392	SORL1	.	SORL1	0
chr11:1210001-1214999	chr11:1255001-1259999	2656	2350	45000	40000	50000	5000	5000	MUC5AC	.	MUC5AC	0	.	MUC5AC,MUC5B	MUC5B	5251
chr11:1210001-1214999	chr11:1275001-1279999	1821	1337	65000	60000	70000	5000	5000	MUC5AC	.	MUC5AC	0	MUC5B	.	MUC5B	0
chr11:1210001-1219999	chr11:1390001-1399999	1482	1236	180000	170000	190000	10000	10000	MUC5AC	.	MUC5AC	0	.	BRSK2	BRSK2	11131
chr11:1210001-1219999	chr11:1420001-1429999	2163	1572	210000	200000	220000	10000	10000	MUC5AC	.	MUC5AC	0	BRSK2	.	BRSK2	632
chr11:1210001-1219999	chr11:1600001-1609999	1060	792	390000	380000	400000	10000	10000	MUC5AC	.	MUC5AC	0	KRTAP5-1	.	KRTAP5-1	0
chr11:121520001-121524999	chr11:122375001-122379999	718	318	855000	850000	860000	5000	5000	.	SORL1	SORL1	20456	.	.	UBASH3B	146432
chr11:122085001-122089999	chr11:122365001-122369999	1278	686	280000	275000	285000	5000	5000	.	.	BLID	98079	.	.	UBASH3B	156432
chr11:122455001-122459999	chr11:122720001-122724999	1923	749	265000	260000	270000	5000	5000	.	.	UBASH3B	66432	.	CRTAM,JHY	CRTAM	8013
chr11:122500001-122504999	chr11:122720001-122724999	1410	783	220000	215000	225000	5000	5000	.	UBASH3B	UBASH3B	21432	.	CRTAM,JHY	CRTAM	8013
chr11:122685001-122689999	chr11:122720001-122724999	5689	6503	35000	30000	40000	5000	5000	.	CRTAM,UBASH3B	CRTAM	19210	.	CRTAM,JHY	CRTAM	8013
chr11:122500001-122504999	chr11:122665001-122669999	2206	1170	165000	160000	170000	5000	5000	.	UBASH3B	UBASH3B	21432	UBASH3B	.	UBASH3B	0
chr11:122505001-122509999	chr11:122645001-122649999	3218	1479	140000	135000	145000	5000	5000	.	UBASH3B	UBASH3B	16432	UBASH3B	.	UBASH3B	0
chr11:122510001-122514999	chr11:122625001-122629999	3218	1479	115000	110000	120000	5000	5000	.	UBASH3B	UBASH3B	11432	.	UBASH3B,snoU13	UBASH3B	14806
chr11:122585001-122589999	chr11:122625001-122629999	3000	3261	40000	35000	45000	5000	5000	.	UBASH3B,snoU13	UBASH3B	5031	.	UBASH3B,snoU13	UBASH3B	14806
chr11:122535001-122539999	chr11:122585001-122589999	5093	3763	50000	45000	55000	5000	5000	.	UBASH3B	UBASH3B	8568	.	UBASH3B,snoU13	UBASH3B	5031
chr11:122540001-122544999	chr11:122615001-122619999	3742	2551	75000	70000	80000	5000	5000	.	UBASH3B	UBASH3B	13568	.	UBASH3B,snoU13	snoU13	17983
chr1:112255001-112259999	chr1:112290001-112294999	7624	6791	35000	30000	40000	5000	5000	.	DDX20,INKA2	INKA2	21876	.	DDX20,INKA2	DDX20	2869
chr11:122660001-122669999	chr11:122720001-122729999	3159	3006	60000	50000	70000	10000	10000	UBASH3B	.	UBASH3B	0	.	CRTAM,JHY	CRTAM	3013
chr11:122685001-122689999	chr11:122725001-122729999	1763	2252	40000	35000	45000	5000	5000	.	CRTAM,UBASH3B	CRTAM	19210	.	CRTAM,JHY	CRTAM	3013
chr11:122730001-122739999	chr11:122920001-122929999	1650	1124	190000	180000	200000	10000	10000	CRTAM	.	CRTAM	0	HSPA8	.	HSPA8	0
chr11:122980001-122984999	chr11:123125001-123129999	1058	729	145000	140000	150000	5000	5000	.	CLMP,HSPA8	CLMP	11328	.	U8	U8	42100
chr11:1230001-1239999	chr11:1520001-1529999	2034	1083	290000	280000	300000	10000	10000	.	MUC5AC,MUC5B	MUC5B	4298	MOB2	.	MOB2	0
chr11:12350001-12359999	chr11:12900001-12909999	930	301	550000	540000	560000	10000	10000	.	MICAL2,PARVA	PARVA	39112	TEAD1	.	TEAD1	0
chr11:123515001-123519999	chr11:123570001-123574999	2467	1882	55000	50000	60000	5000	5000	SCN3B	.	SCN3B	1708	.	AP000868.1,SCN3B,ZNF202	AP000868.1	4479
chr11:123930001-123939999	chr11:124140001-124149999	1308	1039	210000	200000	220000	10000	10000	.	OR10G4,OR10G7,OR10G8,OR10G9,VWA5A	OR10G7	17970	.	OR8D1,OR8D2,OR8G1,OR8G5	OR8G5	5278
chr11:123935001-123939999	chr11:124455001-124459999	760	545	520000	515000	525000	5000	5000	.	OR10G4,OR10G7,OR10G8,OR10G9,VWA5A	OR10G7	22970	.	OR8A1,OR8B12,PANX3,TBRG1	OR8A1	14382
chr11:124280001-124284999	chr11:124455001-124459999	1379	775	175000	170000	180000	5000	5000	.	OR8B2,OR8B3,OR8B4,OR8B8	OR8B4	9790	.	OR8A1,OR8B12,PANX3,TBRG1	OR8A1	14382
chr11:123940001-123944999	chr11:124065001-124069999	2374	1572	125000	120000	130000	5000	5000	.	OR10G7,OR10G8,OR10G9,VWA5A	OR10G7	27970	.	OR10D3,OR8G1	OR10D3	9078
chr11:123940001-123949999	chr11:124610001-124619999	467	584	670000	660000	680000	10000	10000	.	OR10G7,OR10G8,OR10G9,VWA5A	OR10G7	27970	NRGN	.	NRGN	60
chr11:124090001-124094999	chr11:124125001-124129999	2354	2011	35000	30000	40000	5000	5000	.	OR10D3,OR8G1,OR8G5	OR8G1	16837	OR8G5	.	OR8G5	0
chr11:124280001-124289999	chr11:124700001-124709999	663	551	420000	410000	430000	10000	10000	.	OR8B2,OR8B3,OR8B4,OR8B8	OR8B4	4790	.	MSANTD2,ROBO3	ROBO3	25330
chr11:124400001-124404999	chr11:124435001-124439999	4684	4875	35000	30000	40000	5000	5000	.	OR8A1,OR8B12	OR8B12	8576	OR8A1	.	OR8A1	0
chr11:124500001-124504999	chr11:124540001-124544999	5689	6443	40000	35000	45000	5000	5000	TBRG1	.	TBRG1	183	SIAE,SPA17	.	SPA17	0
chr11:124500001-124504999	chr11:124615001-124619999	3220	2223	115000	110000	120000	5000	5000	TBRG1	.	TBRG1	183	.	ESAM,MSANTD2,NRGN,SIAE,VSIG2	VSIG2	2090
chr11:124540001-124544999	chr11:124595001-124599999	3897	3197	55000	50000	60000	5000	5000	SIAE,SPA17	.	SPA17	0	.	ESAM,MSANTD2,NRGN,SIAE,SPA17,VSIG2	NRGN	9840
chr11:124540001-124544999	chr11:124630001-124634999	2575	1335	90000	85000	95000	5000	5000	SIAE,SPA17	.	SPA17	0	ESAM	.	ESAM	0
chr11:124635001-124639999	chr11:124705001-124709999	1646	1383	70000	65000	75000	5000	5000	.	ESAM,MSANTD2,NRGN,VSIG2	ESAM	2816	.	MSANTD2,ROBO3	ROBO3	25330
chr11:124755001-124759999	chr11:124820001-124824999	2178	2082	65000	60000	70000	5000	5000	.	HEPACAM,HEPN1,ROBO3,ROBO4	ROBO4	2922	CCDC15	.	CCDC15	0
chr11:124800001-124809999	chr11:125740001-125749999	272	120	940000	930000	950000	10000	10000	HEPACAM	.	HEPACAM	0	.	DDX25,HYLS1,PATE4,PUS3	HYLS1	3511
chr11:124830001-124839999	chr11:125210001-125219999	761	338	380000	370000	390000	10000	10000	.	CCDC15,HEPACAM,HEPN1	CCDC15	5903	.	PKNOX2	PKNOX2	8492
chr11:12490001-12499999	chr11:12550001-12559999	1463	1260	60000	50000	70000	10000	10000	PARVA	.	PARVA	0	.	.	PARVA	54710
chr11:125470001-125479999	chr11:126060001-126069999	693	489	590000	580000	600000	10000	10000	STT3A	.	STT3A	0	.	FAM118B,RPUSD4	RPUSD4	6408
chr11:1255001-1259999	chr11:1295001-1299999	7415	7626	40000	35000	45000	5000	5000	.	MUC5AC,MUC5B	MUC5B	5251	.	MUC5B,TOLLIP	TOLLIP	13401
chr11:125790001-125794999	chr11:126055001-126059999	1463	558	265000	260000	270000	5000	5000	DDX25	.	DDX25	0	.	FAM118B,RPUSD4	RPUSD4	16408
chr11:126185001-126189999	chr11:126285001-126289999	2527	1919	100000	95000	105000	5000	5000	.	DCPS,FOXRED1,SRPRA,ST3GAL4,TIRAP,snoU13	DCPS	7763	.	KIRREL3,ST3GAL4	ST3GAL4	6656
chr11:126185001-126189999	chr11:126340001-126344999	1427	978	155000	150000	160000	5000	5000	.	DCPS,FOXRED1,SRPRA,ST3GAL4,TIRAP,snoU13	DCPS	7763	.	KIRREL3	KIRREL3	29225
chr11:126305001-126309999	chr11:126340001-126344999	4948	5066	35000	30000	40000	5000	5000	KIRREL3	.	KIRREL3	714	.	KIRREL3	KIRREL3	29225
chr11:126220001-126224999	chr11:126260001-126264999	3728	3526	40000	35000	45000	5000	5000	ST3GAL4	.	ST3GAL4	537	ST3GAL4	.	ST3GAL4	0
chr11:126225001-126229999	chr11:126260001-126264999	7112	7495	35000	30000	40000	5000	5000	ST3GAL4	.	ST3GAL4	0	ST3GAL4	.	ST3GAL4	0
chr11:126310001-126319999	chr11:126850001-126859999	567	372	540000	530000	550000	10000	10000	KIRREL3	.	KIRREL3	0	.	KIRREL3	KIRREL3	10417
chr11:126310001-126319999	chr11:127120001-127129999	401	346	810000	800000	820000	10000	10000	KIRREL3	.	KIRREL3	0	.	.	KIRREL3	246647
chr11:126310001-126319999	chr11:127210001-127219999	361	182	900000	890000	910000	10000	10000	KIRREL3	.	KIRREL3	0	.	.	KIRREL3	336647
chr11:126585001-126589999	chr11:126855001-126859999	1006	562	270000	265000	275000	5000	5000	.	.	KIRREL3	274225	.	KIRREL3	KIRREL3	10417
chr11:126775001-126779999	chr11:126825001-126829999	2014	1938	50000	45000	55000	5000	5000	.	.	KIRREL3	90417	.	KIRREL3	KIRREL3	40417
chr1:112710001-112719999	chr1:112790001-112799999	1703	1467	80000	70000	90000	10000	10000	.	snoU13	snoU13	18126	.	.	snoU13	51877
chr11:127570001-127574999	chr11:127630001-127634999	1338	1258	60000	55000	65000	5000	5000	.	.	KIRREL3	696647	.	.	ETS1	698846
chr11:127890001-127899999	chr11:129600001-129609999	320	185	1710000	1700000	1720000	10000	10000	.	.	ETS1	433846	.	.	TMEM45B	75716
chr11:129230001-129239999	chr11:129600001-129609999	775	460	370000	360000	380000	10000	10000	.	BARX2	BARX2	5837	.	.	TMEM45B	75716
chr11:127895001-127899999	chr11:128005001-128009999	1342	1027	110000	105000	115000	5000	5000	.	.	ETS1	433846	.	.	ETS1	323846
chr11:127900001-127904999	chr11:128820001-128824999	751	339	920000	915000	925000	5000	5000	.	.	ETS1	428846	.	ARHGAP32,C11orf45,KCNJ5,TP53AIP1	TP53AIP1	6708
chr11:128495001-128499999	chr11:128820001-128824999	415	219	325000	320000	330000	5000	5000	.	ETS1	ETS1	37549	.	ARHGAP32,C11orf45,KCNJ5,TP53AIP1	TP53AIP1	6708
chr11:127900001-127909999	chr11:128500001-128509999	319	363	600000	590000	610000	10000	10000	.	.	ETS1	423846	.	ETS1,FLI1	ETS1	42549
chr11:127900001-127909999	chr11:128630001-128639999	496	326	730000	720000	740000	10000	10000	.	.	ETS1	423846	FLI1	.	FLI1	2000
chr1:112790001-112799999	chr1:112890001-112899999	1380	1325	100000	90000	110000	10000	10000	.	.	snoU13	51877	.	CTTNBP2NL,snoU13	snoU13	13628
chr11:127910001-127914999	chr11:128035001-128039999	842	829	125000	120000	130000	5000	5000	.	.	ETS1	418846	.	.	ETS1	293846
chr11:127985001-127989999	chr11:128035001-128039999	1211	1643	50000	45000	55000	5000	5000	.	.	ETS1	343846	.	.	ETS1	293846
chr11:128035001-128039999	chr11:128630001-128634999	1194	474	595000	590000	600000	5000	5000	.	.	ETS1	293846	FLI1	.	FLI1	2000
chr11:128035001-128039999	chr11:128695001-128699999	1343	547	660000	655000	665000	5000	5000	.	.	ETS1	293846	.	FLI1,KCNJ1	KCNJ1	12430
chr11:128035001-128039999	chr11:128750001-128754999	845	370	715000	710000	720000	5000	5000	.	.	ETS1	293846	.	C11orf45,KCNJ1,KCNJ5	KCNJ5	6253
chr11:128035001-128039999	chr11:128825001-128829999	650	255	790000	785000	795000	5000	5000	.	.	ETS1	293846	.	ARHGAP32,C11orf45,KCNJ5,TP53AIP1	TP53AIP1	11708
chr11:128755001-128759999	chr11:128825001-128829999	1808	1410	70000	65000	75000	5000	5000	KCNJ5	.	KCNJ5	1253	.	ARHGAP32,C11orf45,KCNJ5,TP53AIP1	TP53AIP1	11708
chr11:128045001-128049999	chr11:128500001-128504999	1444	934	455000	450000	460000	5000	5000	.	.	ETS1	283846	.	ETS1	ETS1	42549
chr11:128050001-128054999	chr11:128500001-128504999	1298	872	450000	445000	455000	5000	5000	.	.	ETS1	278846	.	ETS1	ETS1	42549
chr11:128060001-128064999	chr11:128155001-128159999	1818	1889	95000	90000	100000	5000	5000	.	.	ETS1	268846	.	.	ETS1	173846
chr11:128060001-128064999	chr11:128475001-128479999	1484	956	415000	410000	420000	5000	5000	.	.	ETS1	268846	.	ETS1	ETS1	17549
chr11:128060001-128064999	chr11:128550001-128554999	1034	714	490000	485000	495000	5000	5000	.	.	ETS1	268846	FLI1	.	FLI1	1432
chr11:128415001-128419999	chr11:128550001-128554999	1075	1176	135000	130000	140000	5000	5000	.	ETS1	ETS1	22797	FLI1	.	FLI1	1432
chr11:128510001-128514999	chr11:128550001-128554999	3113	2397	40000	35000	45000	5000	5000	.	FLI1	FLI1	41432	FLI1	.	FLI1	1432
chr11:128140001-128149999	chr11:128720001-128729999	1020	637	580000	570000	590000	10000	10000	.	.	ETS1	183846	.	C11orf45,FLI1,KCNJ1,KCNJ5	KCNJ1	7177
chr11:128145001-128149999	chr11:128700001-128704999	789	464	555000	550000	560000	5000	5000	.	.	ETS1	183846	.	FLI1,KCNJ1	KCNJ1	7430
chr11:128480001-128484999	chr11:128700001-128704999	1222	667	220000	215000	225000	5000	5000	.	ETS1	ETS1	22549	.	FLI1,KCNJ1	KCNJ1	7430
chr11:128155001-128159999	chr11:128425001-128429999	1535	921	270000	265000	275000	5000	5000	.	.	ETS1	173846	.	ETS1	ETS1	27419
chr11:128155001-128159999	chr11:128495001-128499999	1534	1011	340000	335000	345000	5000	5000	.	.	ETS1	173846	.	ETS1	ETS1	37549
chr11:128425001-128429999	chr11:128490001-128494999	2822	2844	65000	60000	70000	5000	5000	.	ETS1	ETS1	27419	.	ETS1	ETS1	32549
chr11:128510001-128514999	chr11:128545001-128549999	6889	6542	35000	30000	40000	5000	5000	.	FLI1	FLI1	41432	.	FLI1	FLI1	6432
chr11:128660001-128669999	chr11:128820001-128829999	1096	1181	160000	150000	170000	10000	10000	.	FLI1,KCNJ1	FLI1	3773	.	ARHGAP32,C11orf45,KCNJ5,TP53AIP1	TP53AIP1	6708
chr11:128980001-128984999	chr11:129195001-129199999	1092	586	215000	210000	220000	5000	5000	.	ARHGAP32	ARHGAP32	43294	.	ARHGAP32,BARX2	ARHGAP32	45783
chr11:128980001-128984999	chr11:129605001-129609999	764	305	625000	620000	630000	5000	5000	.	ARHGAP32	ARHGAP32	43294	.	.	TMEM45B	75716
chr11:129020001-129024999	chr11:129070001-129074999	1915	1708	50000	45000	55000	5000	5000	.	ARHGAP32	ARHGAP32	9241	.	ARHGAP32	ARHGAP32	7909
chr1:112920001-112929999	chr1:115070001-115079999	71	179	2150000	2140000	2160000	10000	10000	.	CTTNBP2NL,snoU13	snoU13	6375	.	BCAS2,TRIM33,Y_RNA	TRIM33	16178
chr1:112930001-112934999	chr1:113155001-113159999	1593	1158	225000	220000	230000	5000	5000	.	CTTNBP2NL,snoU13	CTTNBP2NL	3838	ST7L	.	ST7L	0
chr1:112930001-112934999	chr1:113250001-113254999	866	473	320000	315000	325000	5000	5000	.	CTTNBP2NL,snoU13	CTTNBP2NL	3838	RHOC	.	RHOC	0
chr1:113045001-113049999	chr1:113250001-113254999	862	377	205000	200000	210000	5000	5000	WNT2B	.	WNT2B	1589	RHOC	.	RHOC	0
chr1:113160001-113164999	chr1:113250001-113254999	1114	775	90000	85000	95000	5000	5000	CAPZA1,ST7L	.	ST7L	0	RHOC	.	RHOC	0
chr11:129440001-129449999	chr11:130360001-130369999	209	249	920000	910000	930000	10000	10000	.	.	BARX2	133932	.	ADAMTS15	ADAMTS15	41132
chr1:112945001-112949999	chr1:112990001-112994999	3698	2641	45000	40000	50000	5000	5000	.	CTTNBP2NL,snoU13	CTTNBP2NL	5860	.	CTTNBP2NL,WNT2B	CTTNBP2NL	4442
chr11:129640001-129649999	chr11:130000001-130009999	644	437	360000	350000	370000	10000	10000	.	TMEM45B	TMEM45B	35716	APLP2	.	APLP2	0
chr11:129740001-129749999	chr11:130770001-130779999	411	385	1030000	1020000	1040000	10000	10000	NFRKB	.	NFRKB	0	SNX19	.	SNX19	0
chr11:129795001-129799999	chr11:129940001-129944999	2387	1533	145000	140000	150000	5000	5000	.	NFRKB,PRDM10	PRDM10	12486	APLP2	.	APLP2	0
chr11:129795001-129799999	chr11:130000001-130004999	2087	989	205000	200000	210000	5000	5000	.	NFRKB,PRDM10	PRDM10	12486	.	APLP2,ST14	APLP2	3675
chr11:129800001-129804999	chr11:129875001-129879999	2083	1422	75000	70000	80000	5000	5000	.	NFRKB,PRDM10	PRDM10	7486	.	PRDM10	PRDM10	2272
chr11:12980001-12989999	chr11:13360001-13369999	726	341	380000	370000	390000	10000	10000	.	RASSF10	RASSF10	41126	ARNTL	.	ARNTL	1494
chr11:13230001-13239999	chr11:13360001-13369999	1579	910	130000	120000	140000	10000	10000	.	.	ARNTL	58201	ARNTL	.	ARNTL	1494
chr11:129805001-129809999	chr11:129850001-129854999	3832	3258	45000	40000	50000	5000	5000	.	NFRKB,PRDM10	PRDM10	2486	.	PRDM10	PRDM10	17681
chr11:129875001-129879999	chr11:130005001-130009999	1481	1239	130000	125000	135000	5000	5000	.	PRDM10	PRDM10	2272	APLP2	.	APLP2	0
chr11:129880001-129884999	chr11:129925001-129929999	3198	2722	45000	40000	50000	5000	5000	.	PRDM10	PRDM10	7272	.	APLP2	APLP2	8044
chr11:129940001-129944999	chr11:129985001-129989999	3208	2781	45000	40000	50000	5000	5000	APLP2	.	APLP2	0	.	APLP2,ST14	APLP2	5679
chr11:130075001-130079999	chr11:130290001-130294999	1396	903	215000	210000	220000	5000	5000	.	ST14,ZBTB44	ST14	14883	.	ADAMTS15,ADAMTS8	ADAMTS8	3505
chr11:130080001-130084999	chr11:130735001-130739999	881	474	655000	650000	660000	5000	5000	.	ST14,ZBTB44	ST14	19883	.	SNX19	SNX19	11037
chr11:130305001-130309999	chr11:130735001-130739999	1414	420	430000	425000	435000	5000	5000	.	ADAMTS15,ADAMTS8	ADAMTS8	6498	.	SNX19	SNX19	11037
chr11:130395001-130399999	chr11:130460001-130464999	1515	1346	65000	60000	70000	5000	5000	.	.	ADAMTS15	76132	.	.	ADAMTS15	141132
chr1:113040001-113044999	chr1:113150001-113154999	1640	915	110000	105000	115000	5000	5000	.	CTTNBP2NL,ST7L,WNT2B	WNT2B	6589	ST7L	.	ST7L	0
chr11:130790001-130799999	chr11:131540001-131549999	440	236	750000	740000	760000	10000	10000	.	SNX19	SNX19	3598	.	.	NTM	88096
chr11:130830001-130834999	chr11:130920001-130924999	1278	1374	90000	85000	95000	5000	5000	.	SNX19	SNX19	43598	.	.	AP002806.1	56911
chr11:130935001-130939999	chr11:131540001-131544999	814	301	605000	600000	610000	5000	5000	.	AP002806.1	AP002806.1	41911	.	.	NTM	88096
chr11:131030001-131034999	chr11:131070001-131074999	5050	5105	40000	35000	45000	5000	5000	.	AP002806.1	AP002806.1	48092	.	.	AP002806.1	88092
chr11:131115001-131119999	chr11:131150001-131154999	2159	1953	35000	30000	40000	5000	5000	.	.	NTM	120375	.	.	NTM	85375
chr1:113165001-113169999	chr1:113205001-113209999	4381	3120	40000	35000	45000	5000	5000	ST7L	.	ST7L	1555	CAPZA1	.	CAPZA1	0
chr11:132140001-132149999	chr11:133000001-133009999	169	205	860000	850000	870000	10000	10000	.	NTM	NTM	30092	.	.	OPCML	186339
chr11:132150001-132159999	chr11:132990001-132999999	177	187	840000	830000	850000	10000	10000	.	NTM	NTM	20092	.	.	OPCML	176339
chr1:113260001-113264999	chr1:113345001-113349999	3064	2227	85000	80000	90000	5000	5000	PPM1J,TAFA3	.	TAFA3	0	.	.	TAFA3	81802
chr11:132715001-132719999	chr11:132750001-132754999	2146	1971	35000	30000	40000	5000	5000	.	OPCML	OPCML	10673	.	OPCML	OPCML	19330
chr11:132940001-132949999	chr11:133700001-133709999	693	285	760000	750000	770000	10000	10000	.	.	OPCML	126339	.	SPATA19	SPATA19	5409
chr11:132955001-132959999	chr11:133025001-133029999	2196	2091	70000	65000	75000	5000	5000	.	.	OPCML	141339	.	.	OPCML	211339
chr1:113350001-113354999	chr1:113595001-113599999	1657	857	245000	240000	250000	5000	5000	.	.	TAFA3	86802	.	LRIG2	LRIG2	15822
chr11:13350001-13359999	chr11:13690001-13699999	491	586	340000	330000	350000	10000	10000	.	ARNTL	ARNTL	11494	FAR1	.	FAR1	0
chr11:13450001-13459999	chr11:13690001-13699999	852	737	240000	230000	250000	10000	10000	BTBD10	.	BTBD10	1756	FAR1	.	FAR1	0
chr11:133920001-133924999	chr11:134010001-134014999	1606	1027	90000	85000	95000	5000	5000	.	JAM3	JAM3	13822	JAM3	.	JAM3	466
chr1:113420001-113424999	chr1:113580001-113584999	2167	939	160000	155000	165000	5000	5000	.	SLC16A1	SLC16A1	40015	.	LRIG2	LRIG2	30822
chr11:13570001-13574999	chr11:13625001-13629999	1425	1186	55000	50000	60000	5000	5000	.	.	PTH	52274	.	.	FAR1	60217
chr1:113680001-113689999	chr1:114200001-114209999	1381	612	520000	510000	530000	10000	10000	.	LRIG2	LRIG2	34178	.	PHTF1	PHTF1	38604
chr1:113685001-113689999	chr1:113930001-113934999	1236	775	245000	240000	250000	5000	5000	.	LRIG2	LRIG2	39178	MAGI3	.	MAGI3	0
chr11:13795001-13799999	chr11:14265001-14269999	746	334	470000	465000	475000	5000	5000	.	.	FAR1	53551	.	RRAS2,SPON1	SPON1	13995
chr1:113860001-113869999	chr1:113920001-113929999	2708	2373	60000	50000	70000	10000	10000	.	.	MAGI3	63139	.	MAGI3	MAGI3	3139
chr11:13980001-13989999	chr11:14260001-14269999	1194	567	280000	270000	290000	10000	10000	SPON1	.	SPON1	0	.	RRAS2,SPON1	SPON1	13995
chr1:114130001-114134999	chr1:114165001-114169999	6514	6848	35000	30000	40000	5000	5000	.	.	PHTF1	113604	.	.	PHTF1	78604
chr1:114150001-114154999	chr1:114200001-114204999	2414	2635	50000	45000	55000	5000	5000	.	.	PHTF1	93604	.	PHTF1	PHTF1	43604
chr1:114375001-114379999	chr1:114440001-114444999	3696	2759	65000	60000	70000	5000	5000	.	BCL2L15,PTPN22,RSBN1	PTPN22	12548	AP4B1	.	AP4B1	0
chr1:114520001-114524999	chr1:114820001-114824999	1888	1259	300000	295000	305000	5000	5000	OLFML3	.	OLFML3	0	.	.	TRIM33	115461
chr11:14550001-14554999	chr11:14915001-14919999	1047	702	365000	360000	370000	5000	5000	.	COPB1,PSMA1	PSMA1	7760	CYP2R1	.	CYP2R1	1204
chr1:114715001-114719999	chr1:114750001-114754999	2750	2610	35000	30000	40000	5000	5000	.	SYT6	SYT6	18461	.	.	SYT6	53461
chr11:14810001-14814999	chr11:14925001-14929999	1183	852	115000	110000	120000	5000	5000	PDE3B	.	PDE3B	0	CALCB	.	CALCB	0
chr1:114890001-114894999	chr1:114955001-114959999	2315	1635	65000	60000	70000	5000	5000	.	TRIM33	TRIM33	45461	.	TRIM33	TRIM33	5413
chr1:114890001-114894999	chr1:115100001-115104999	1446	1023	210000	205000	215000	5000	5000	.	TRIM33	TRIM33	45461	.	BCAS2,DENND2C,TRIM33	BCAS2	19237
chr1:114890001-114899999	chr1:115210001-115219999	1192	857	320000	310000	330000	10000	10000	.	TRIM33	TRIM33	40461	AMPD1,DENND2C	.	DENND2C	0
chr11:14935001-14939999	chr11:15030001-15034999	1623	1154	95000	90000	100000	5000	5000	.	CALCB,CYP2R1	CALCB	8458	.	CALCA	CALCA	36102
chr11:15120001-15129999	chr11:15230001-15239999	2063	1421	110000	100000	120000	10000	10000	.	CALCB,INSC	INSC	3972	.	INSC	INSC	16693
chr11:15430001-15439999	chr11:16060001-16069999	283	284	630000	620000	640000	10000	10000	.	.	snoMBII-202	63440	.	SOX6	SOX6	23129
chr1:115520001-115524999	chr1:115655001-115659999	1565	985	135000	130000	140000	5000	5000	SYCP1	.	SYCP1	0	.	TSPAN2	TSPAN2	22878
chr1:115520001-115529999	chr1:115570001-115579999	9407	8640	50000	40000	60000	10000	10000	SYCP1	.	SYCP1	0	TSHB	.	TSHB	0
chr1:115520001-115529999	chr1:116130001-116139999	802	674	610000	600000	620000	10000	10000	SYCP1	.	SYCP1	0	.	SNORA42,VANGL1	SNORA42	24627
chr1:115680001-115684999	chr1:116010001-116014999	1575	726	330000	325000	335000	5000	5000	.	TSPAN2	TSPAN2	47878	.	.	NGF	129145
chr1:115680001-115684999	chr1:116135001-116139999	1127	668	455000	450000	460000	5000	5000	.	TSPAN2	TSPAN2	47878	.	SNORA42,VANGL1	SNORA42	24627
chr1:116150001-116154999	chr1:116250001-116254999	1936	1006	100000	95000	105000	5000	5000	.	SNORA42,VANGL1	SNORA42	9627	.	CASQ2,VANGL1	CASQ2	20549
chr1:116150001-116154999	chr1:116315001-116319999	1581	873	165000	160000	170000	5000	5000	.	SNORA42,VANGL1	SNORA42	9627	.	CASQ2	CASQ2	3600
chr1:116155001-116159999	chr1:116220001-116224999	3517	2049	65000	60000	70000	5000	5000	.	SNORA42,VANGL1	SNORA42	4627	.	VANGL1	VANGL1	6236
chr1:116340001-116349999	chr1:116520001-116529999	2309	1179	180000	170000	190000	10000	10000	.	CASQ2,NHLH2	CASQ2	28600	SLC22A15	.	SLC22A15	766
chr1:116620001-116624999	chr1:121485001-121489999	25	19	4865000	4860000	4870000	5000	5000	.	MAB21L3,SLC22A15	MAB21L3	29378	.	.	RP11-343N15.5	351745
chr1:119865001-119869999	chr1:121485001-121489999	77	88	1620000	1615000	1625000	5000	5000	.	HAO2	HAO2	41404	.	.	RP11-343N15.5	351745
chr1:119935001-119939999	chr1:121485001-121489999	80	93	1550000	1545000	1555000	5000	5000	HAO2	.	HAO2	0	.	.	RP11-343N15.5	351745
chr1:119980001-119984999	chr1:121485001-121489999	90	95	1505000	1500000	1510000	5000	5000	.	HAO2,HSD3B2	HSD3B2	19965	.	.	RP11-343N15.5	351745
chr1:120015001-120019999	chr1:121485001-121489999	87	93	1470000	1465000	1475000	5000	5000	.	HSD3B1	HSD3B1	29823	.	.	RP11-343N15.5	351745
chr1:120075001-120079999	chr1:121485001-121489999	79	94	1410000	1405000	1415000	5000	5000	.	HSD3B1	HSD3B1	25060	.	.	RP11-343N15.5	351745
chr1:120345001-120349999	chr1:121485001-121489999	65	83	1140000	1135000	1145000	5000	5000	REG4	.	REG4	1429	.	.	RP11-343N15.5	351745
chr1:121170001-121174999	chr1:121485001-121489999	257	252	315000	310000	320000	5000	5000	.	RP11-343N15.5	RP11-343N15.5	36745	.	.	RP11-343N15.5	351745
chr1:121180001-121184999	chr1:121485001-121489999	267	252	305000	300000	310000	5000	5000	.	RP11-343N15.5	RP11-343N15.5	46745	.	.	RP11-343N15.5	351745
chr1:121245001-121249999	chr1:121485001-121489999	269	271	240000	235000	245000	5000	5000	.	.	RP11-343N15.5	111745	.	.	RP11-343N15.5	351745
chr1:121345001-121349999	chr1:121485001-121489999	285	278	140000	135000	145000	5000	5000	.	.	RP11-343N15.5	211745	.	.	RP11-343N15.5	351745
chr1:116680001-116689999	chr1:117030001-117039999	1675	437	350000	340000	360000	10000	10000	.	MAB21L3	MAB21L3	13507	.	CD58,Y_RNA	Y_RNA	34843
chr11:16805001-16809999	chr11:17085001-17089999	1493	912	280000	275000	285000	5000	5000	PLEKHA7	.	PLEKHA7	1405	.	AC116533.2,PLEKHA7,RPS13	RPS13	7160
chr11:16950001-16954999	chr11:17085001-17089999	1328	842	135000	130000	140000	5000	5000	.	PLEKHA7,RNU6-585P	RNU6-585P	41036	.	AC116533.2,PLEKHA7,RPS13	RPS13	7160
chr11:16845001-16849999	chr11:16900001-16904999	2432	1712	55000	50000	60000	5000	5000	PLEKHA7	.	PLEKHA7	0	PLEKHA7	.	PLEKHA7	0
chr11:16870001-16879999	chr11:18410001-18419999	116	189	1540000	1530000	1550000	10000	10000	PLEKHA7	.	PLEKHA7	0	LDHA	.	LDHA	0
chr11:18030001-18039999	chr11:18410001-18419999	426	337	380000	370000	390000	10000	10000	SERGEF	.	SERGEF	0	LDHA	.	LDHA	0
chr1:116940001-116944999	chr1:117030001-117034999	1616	1818	90000	85000	95000	5000	5000	ATP1A1	.	ATP1A1	0	.	Y_RNA	Y_RNA	34843
chr1:116940001-116949999	chr1:117110001-117119999	574	1208	170000	160000	180000	10000	10000	ATP1A1	.	ATP1A1	0	CD58	.	CD58	0
chr11:16990001-16999999	chr11:17040001-17049999	2541	2145	50000	40000	60000	10000	10000	RNU6-585P	.	RNU6-585P	0	.	AC116533.2,AC116533.3,PLEKHA7,RNU6-585P,RPS13	PLEKHA7	4041
chr11:17100001-17109999	chr11:17210001-17219999	2289	1805	110000	100000	120000	10000	10000	RPS13	.	RPS13	740	.	NUCB2,PIK3C2A	PIK3C2A	9468
chr11:17140001-17149999	chr11:17210001-17219999	2525	2058	70000	60000	80000	10000	10000	.	PIK3C2A,RPS13	RPS13	40740	.	NUCB2,PIK3C2A	PIK3C2A	9468
chr1:11710001-11714999	chr1:11775001-11779999	2212	1734	65000	60000	70000	5000	5000	FBXO2,FBXO44	.	FBXO2	0	.	AGTRAP,C1orf167,DRAXIN,FBXO6,MAD2L2	AGTRAP	16143
chr1:117110001-117119999	chr1:117210001-117219999	2062	1547	100000	90000	110000	10000	10000	CD58	.	CD58	0	IGSF3	.	IGSF3	0
chr1:117120001-117129999	chr1:117210001-117219999	3491	2538	90000	80000	100000	10000	10000	.	AL355794.1,CD58	AL355794.1	4822	IGSF3	.	IGSF3	0
chr1:117110001-117119999	chr1:117360001-117369999	1260	821	250000	240000	260000	10000	10000	CD58	.	CD58	0	.	.	CD2	62912
chr1:117280001-117289999	chr1:117360001-117369999	2361	1696	80000	70000	90000	10000	10000	.	CD2	CD2	7054	.	.	CD2	62912
chr1:117120001-117124999	chr1:117595001-117599999	1290	864	475000	470000	480000	5000	5000	.	AL355794.1,CD58	CD58	6341	.	CD101,TTF2	TTF2	2950
chr11:1715001-1719999	chr11:2170001-2174999	1196	917	455000	450000	460000	5000	5000	KRTAP5-6	.	KRTAP5-6	0	.	IGF2,INS,INS-IGF2,TH	INS	7202
chr11:1975001-1979999	chr11:2170001-2174999	1384	1113	195000	190000	200000	5000	5000	MRPL23	.	MRPL23	0	.	IGF2,INS,INS-IGF2,TH	INS	7202
chr11:1720001-1729999	chr11:2020001-2029999	2145	1317	300000	290000	310000	10000	10000	KRTAP5-6	.	KRTAP5-6	1576	H19	.	H19	0
chr11:1880001-1889999	chr11:2020001-2029999	2312	1297	140000	130000	150000	10000	10000	LSP1	.	LSP1	0	H19	.	H19	0
chr1:117235001-117239999	chr1:117285001-117289999	2451	2928	50000	45000	55000	5000	5000	.	IGSF3	IGSF3	24625	.	CD2	CD2	7054
chr11:17250001-17259999	chr11:17520001-17529999	1513	769	270000	260000	280000	10000	10000	.	NUCB2,PIK3C2A	NUCB2	20301	USH1C	.	USH1C	0
chr11:1725001-1729999	chr11:1760001-1764999	7615	7577	35000	30000	40000	5000	5000	.	CTSD,IFITM10,KRTAP5-6	KRTAP5-6	6576	.	CTSD,IFITM10,KRTAP5-6	IFITM10	5333
chr11:1725001-1729999	chr11:1820001-1824999	3118	2145	95000	90000	100000	5000	5000	.	CTSD,IFITM10,KRTAP5-6	KRTAP5-6	6576	.	CTSD,IFITM10,LSP1,SYT8,TNNI2	SYT8	24539
chr1:117280001-117289999	chr1:117590001-117599999	1256	760	310000	300000	320000	10000	10000	.	CD2	CD2	7054	.	CD101,TTF2	TTF2	2950
chr11:1740001-1749999	chr11:1810001-1819999	3118	2145	70000	60000	80000	10000	10000	.	CTSD,IFITM10,KRTAP5-6	IFITM10	20333	.	CTSD,IFITM10,SYT8,TNNI2	CTSD	24199
chr11:17410001-17414999	chr11:17520001-17524999	2814	1692	110000	105000	115000	5000	5000	KCNJ11	.	KCNJ11	0	USH1C	.	USH1C	0
chr11:17625001-17629999	chr11:18000001-18004999	651	480	375000	370000	380000	5000	5000	.	OTOG	OTOG	25190	.	SERGEF,TPH1	SERGEF	5305
chr11:17780001-17784999	chr11:18000001-18004999	1249	968	220000	215000	225000	5000	5000	.	KCNC1,MYOD1	KCNC1	2348	.	SERGEF,TPH1	SERGEF	5305
chr1:117910001-117914999	chr1:118010001-118014999	2094	1800	100000	95000	105000	5000	5000	MAN1A2	.	MAN1A2	0	.	MAN1A2	MAN1A2	24404
chr1:117910001-117914999	chr1:118150001-118154999	805	988	240000	235000	245000	5000	5000	MAN1A2	.	MAN1A2	0	TENT5C	.	TENT5C	1331
chr11:18030001-18039999	chr11:18120001-18129999	2274	1897	90000	80000	100000	10000	10000	SERGEF	.	SERGEF	0	SAAL1	.	SAAL1	0
chr1:118060001-118069999	chr1:118210001-118219999	1635	782	150000	140000	160000	10000	10000	.	MAN1A2	MAN1A2	14518	.	.	TENT5C	61331
chr1:118075001-118079999	chr1:118300001-118304999	1600	838	225000	220000	230000	5000	5000	.	MAN1A2	MAN1A2	29518	.	.	GDAP2	125356
chr11:18130001-18139999	chr11:18250001-18259999	1248	969	120000	110000	130000	10000	10000	SAA3P	.	SAA3P	0	SAA4	.	SAA4	0
chr11:18130001-18139999	chr11:18540001-18549999	589	294	410000	400000	420000	10000	10000	SAA3P	.	SAA3P	0	TSG101	.	TSG101	0
chr11:18130001-18139999	chr11:18750001-18759999	879	234	620000	610000	630000	10000	10000	SAA3P	.	SAA3P	0	PTPN5	.	PTPN5	0
chr1:118150001-118159999	chr1:118270001-118279999	2907	2619	120000	110000	130000	10000	10000	TENT5C	.	TENT5C	1331	.	.	TENT5C	121331
chr1:118150001-118159999	chr1:118460001-118469999	622	1129	310000	300000	320000	10000	10000	TENT5C	.	TENT5C	1331	GDAP2	.	GDAP2	0
chr11:1830001-1839999	chr11:1880001-1889999	2326	2383	50000	40000	60000	10000	10000	.	CTSD,LSP1,SYT8,TNNI2	SYT8	9539	LSP1	.	LSP1	0
chr1:118355001-118359999	chr1:118445001-118449999	1605	1502	90000	85000	95000	5000	5000	.	.	GDAP2	70356	.	GDAP2,WDR3	GDAP2	3250
chr11:18790001-18794999	chr11:18825001-18829999	2151	2066	35000	30000	40000	5000	5000	.	IGSF22,PTPN5	PTPN5	18188	.	PTPN5	PTPN5	10734
chr11:1880001-1889999	chr11:2170001-2179999	2054	1494	290000	280000	300000	10000	10000	LSP1	.	LSP1	0	.	IGF2,INS,INS-IGF2,TH	INS	2202
chr11:2030001-2039999	chr11:2170001-2179999	2471	1470	140000	130000	150000	10000	10000	.	H19	H19	7302	.	IGF2,INS,INS-IGF2,TH	INS	2202
chr1:11900001-11904999	chr1:11955001-11959999	3043	2165	55000	50000	60000	5000	5000	CLCN6	.	CLCN6	0	.	KIAA2013,NPPA,NPPB,PLOD1	KIAA2013	26461
chr11:190001-194999	chr11:235001-239999	4917	3404	45000	40000	50000	5000	5000	ODF3,SCGB1C1,SCGB1C2	.	SCGB1C2	0	PSMD13,SIRT3	.	SIRT3	0
chr11:19090001-19094999	chr11:19575001-19579999	801	355	485000	480000	490000	5000	5000	.	MRGPRX2,ZDHHC13	MRGPRX2	7774	.	.	NAV2	154385
chr11:1915001-1919999	chr11:1960001-1964999	3457	3143	45000	40000	50000	5000	5000	PRR33	.	PRR33	1877	TNNT3	.	TNNT3	571
chr11:1925001-1929999	chr11:1960001-1964999	6733	6630	35000	30000	40000	5000	5000	.	LSP1,MRPL23,PRR33,TNNT3	TNNT3	10935	TNNT3	.	TNNT3	571
chr11:19490001-19494999	chr11:19545001-19549999	2159	1900	55000	50000	60000	5000	5000	.	.	NAV2	117730	.	.	NAV2	172730
chr11:19575001-19579999	chr11:19925001-19929999	777	491	350000	345000	355000	5000	5000	.	.	NAV2	154385	.	NAV2	NAV2	23313
chr11:19585001-19589999	chr11:19745001-19749999	1420	847	160000	155000	165000	5000	5000	.	.	NAV2	144385	.	NAV2	NAV2	9858
chr1:11970001-11974999	chr1:12045001-12049999	2710	1972	75000	70000	80000	5000	5000	.	KIAA2013,PLOD1	KIAA2013	11461	.	MFN2,MIIP,PLOD1,Y_RNA	MFN2	2952
chr11:20140001-20149999	chr11:20630001-20639999	887	462	490000	480000	500000	10000	10000	.	DBX1,NAV2	NAV2	4072	.	SLC6A5	SLC6A5	8861
chr1:120145001-120149999	chr1:120220001-120224999	2821	1724	75000	70000	80000	5000	5000	.	PHGDH,ZNF697	ZNF697	40890	.	PHGDH,ZNF697	PHGDH	17580
chr1:120160001-120164999	chr1:120195001-120199999	7967	7053	35000	30000	40000	5000	5000	.	PHGDH,ZNF697	ZNF697	25890	.	PHGDH,ZNF697	PHGDH	2423
chr11:2020001-2029999	chr11:2100001-2109999	3174	2767	80000	70000	90000	10000	10000	H19	.	H19	0	.	IGF2	IGF2	48518
chr1:120220001-120224999	chr1:120285001-120289999	1767	1388	65000	60000	70000	5000	5000	.	PHGDH,ZNF697	PHGDH	17580	.	HMGCS2,PHGDH	PHGDH	2916
chr1:120285001-120289999	chr1:120345001-120349999	3199	2635	60000	55000	65000	5000	5000	.	HMGCS2,PHGDH	PHGDH	2916	REG4	.	REG4	1429
chr1:120350001-120359999	chr1:144990001-144999999	501	407	24640000	24630000	24650000	10000	10000	REG4	.	REG4	0	AL590452.1,PDE4DIP	.	PDE4DIP	0
chr11:20405001-20409999	chr11:20630001-20634999	1237	838	225000	220000	230000	5000	5000	PRMT3	.	PRMT3	0	.	SLC6A5	SLC6A5	8861
chr1:120410001-120414999	chr1:120510001-120514999	1825	1246	100000	95000	105000	5000	5000	.	ADAM30,RP5-1042I8.7	ADAM30	24119	.	NOTCH2	NOTCH2	14674
chr1:120410001-120414999	chr1:144915001-144919999	951	485	24505000	24500000	24510000	5000	5000	.	ADAM30,RP5-1042I8.7	ADAM30	24119	PDE4DIP	.	PDE4DIP	1904
chr1:120425001-120429999	chr1:145110001-145114999	421	258	24685000	24680000	24690000	5000	5000	.	ADAM30,NOTCH2,RP5-1042I8.7	ADAM30	9119	SEC22B	.	SEC22B	0
chr1:120500001-120504999	chr1:145110001-145114999	448	359	24610000	24605000	24615000	5000	5000	.	NOTCH2,RP5-1042I8.7	NOTCH2	19916	SEC22B	.	SEC22B	0
chr1:144525001-144529999	chr1:145110001-145114999	359	313	585000	580000	590000	5000	5000	.	RNVU1-5,RP11-640M9.1	RP11-640M9.1	3032	SEC22B	.	SEC22B	0
chr1:144925001-144929999	chr1:145110001-145114999	976	822	185000	180000	190000	5000	5000	.	AL138796.1,PDE4DIP	PDE4DIP	2149	SEC22B	.	SEC22B	0
chr1:144930001-144934999	chr1:145110001-145114999	976	822	180000	175000	185000	5000	5000	PDE4DIP	.	PDE4DIP	0	SEC22B	.	SEC22B	0
chr1:145015001-145019999	chr1:145110001-145114999	1009	1077	95000	90000	100000	5000	5000	PDE4DIP	.	PDE4DIP	0	SEC22B	.	SEC22B	0
chr1:120470001-120479999	chr1:145110001-145119999	702	523	24640000	24630000	24650000	10000	10000	NOTCH2	.	NOTCH2	87	SEC22B	.	SEC22B	0
chr1:120510001-120519999	chr1:145110001-145119999	448	359	24600000	24590000	24610000	10000	10000	.	NOTCH2	NOTCH2	9674	SEC22B	.	SEC22B	0
chr1:120500001-120509999	chr1:144910001-144919999	593	551	24410000	24400000	24420000	10000	10000	.	NOTCH2,RP5-1042I8.7	NOTCH2	19674	PDE4DIP	.	PDE4DIP	1904
chr1:120510001-120519999	chr1:144940001-144949999	340	342	24430000	24420000	24440000	10000	10000	.	NOTCH2	NOTCH2	9674	.	AL590452.1,PDE4DIP	PDE4DIP	5353
chr11:20560001-20569999	chr11:20620001-20629999	2457	2478	60000	50000	70000	10000	10000	.	.	SLC6A5	50948	SLC6A5	.	SLC6A5	0
chr11:20670001-20679999	chr11:21540001-21549999	768	243	870000	860000	880000	10000	10000	.	NELL1,SLC6A5	NELL1	11099	.	.	NELL1	234718
chr1:121170001-121179999	chr1:144010001-144019999	525	474	22840000	22830000	22850000	10000	10000	.	RP11-343N15.5	RP11-343N15.5	36745	.	.	RP11-289H16.1	71947
chr11:21320001-21324999	chr11:21380001-21384999	1218	1170	60000	55000	65000	5000	5000	.	NELL1	NELL1	14718	.	.	NELL1	74718
chr1:121485001-121489999	chr1:144005001-144009999	48	50	22520000	22515000	22525000	5000	5000	.	.	RP11-343N15.5	351745	.	.	RP11-289H16.1	81947
chr1:121485001-121489999	chr1:145005001-145009999	55	63	23520000	23515000	23525000	5000	5000	.	.	RP11-343N15.5	351745	.	AL590452.1,PDE4DIP	PDE4DIP	5939
chr1:144525001-144529999	chr1:145005001-145009999	619	544	480000	475000	485000	5000	5000	.	RNVU1-5,RP11-640M9.1	RP11-640M9.1	3032	.	AL590452.1,PDE4DIP	PDE4DIP	5939
chr1:144670001-144674999	chr1:145005001-145009999	772	630	335000	330000	340000	5000	5000	.	WI2-1896O14.1	WI2-1896O14.1	4970	.	AL590452.1,PDE4DIP	PDE4DIP	5939
chr1:144850001-144854999	chr1:145005001-145009999	1121	1001	155000	150000	160000	5000	5000	PDE4DIP	.	PDE4DIP	0	.	AL590452.1,PDE4DIP	PDE4DIP	5939
chr1:144930001-144934999	chr1:145005001-145009999	1294	1199	75000	70000	80000	5000	5000	PDE4DIP	.	PDE4DIP	0	.	AL590452.1,PDE4DIP	PDE4DIP	5939
chr1:144945001-144949999	chr1:145005001-145009999	1294	1199	60000	55000	65000	5000	5000	.	AL590452.1,PDE4DIP	PDE4DIP	5353	.	AL590452.1,PDE4DIP	PDE4DIP	5939
chr1:121485001-121489999	chr1:145030001-145034999	51	64	23545000	23540000	23550000	5000	5000	.	.	RP11-343N15.5	351745	.	AL590452.1,PDE4DIP	PDE4DIP	4079
chr1:121485001-121489999	chr1:145040001-145044999	51	64	23555000	23550000	23560000	5000	5000	.	.	RP11-343N15.5	351745	PDE4DIP	.	PDE4DIP	0
chr1:121485001-121489999	chr1:145070001-145074999	42	50	23585000	23580000	23590000	5000	5000	.	.	RP11-343N15.5	351745	PDE4DIP	.	PDE4DIP	883
chr1:145005001-145009999	chr1:145070001-145074999	2278	2451	65000	60000	70000	5000	5000	.	AL590452.1,PDE4DIP	PDE4DIP	5939	PDE4DIP	.	PDE4DIP	883
chr1:121485001-121489999	chr1:145075001-145079999	29	31	23590000	23585000	23595000	5000	5000	.	.	RP11-343N15.5	351745	PDE4DIP	.	PDE4DIP	0
chr1:121485001-121489999	chr1:149035001-149039999	56	42	27550000	27545000	27555000	5000	5000	.	.	RP11-343N15.5	351745	AL732363.1	.	AL732363.1	0
chr1:12180001-12189999	chr1:12710001-12719999	998	916	530000	520000	540000	10000	10000	TNFRSF8	.	TNFRSF8	0	.	AADACL4,DHRS3	AADACL4	5435
chr1:12180001-12189999	chr1:12730001-12739999	920	776	550000	540000	560000	10000	10000	TNFRSF8	.	TNFRSF8	0	.	AADACL3,AADACL4	AADACL4	25435
chr1:12185001-12189999	chr1:12270001-12274999	3090	1811	85000	80000	90000	5000	5000	TNFRSF8	.	TNFRSF8	0	.	TNFRSF1B,VPS13D	VPS13D	15089
chr1:12185001-12189999	chr1:12825001-12829999	750	585	640000	635000	645000	5000	5000	TNFRSF8	.	TNFRSF8	0	.	AADACL3,C1orf158,PRAMEF1,PRAMEF12,snoU13	PRAMEF12	4986
chr1:12370001-12374999	chr1:12825001-12829999	711	372	455000	450000	460000	5000	5000	VPS13D	.	VPS13D	0	.	AADACL3,C1orf158,PRAMEF1,PRAMEF12,snoU13	PRAMEF12	4986
chr11:2205001-2209999	chr11:2445001-2449999	1938	752	240000	235000	245000	5000	5000	.	IGF2,INS,INS-IGF2,TH	TH	11895	TRPM5	.	TRPM5	727
chr11:2220001-2224999	chr11:2315001-2319999	2538	1646	95000	90000	100000	5000	5000	.	INS,INS-IGF2,TH	TH	26895	.	ASCL2,C11orf21,TSPAN32	C11orf21	3103
chr11:22350001-22359999	chr11:22820001-22829999	1157	433	470000	460000	480000	10000	10000	SLC17A6	.	SLC17A6	0	.	CCDC179,GAS2,SVIP	SVIP	19424
chr11:2240001-2244999	chr11:2295001-2299999	3483	2978	55000	50000	60000	5000	5000	.	ASCL2,TH	TH	46895	.	ASCL2,C11orf21,TSPAN32	ASCL2	2820
chr1:12330001-12334999	chr1:12835001-12839999	896	389	505000	500000	510000	5000	5000	.	VPS13D	VPS13D	2180	PRAMEF12	.	PRAMEF12	17
chr11:2335001-2339999	chr11:2415001-2419999	2711	1821	80000	75000	85000	5000	5000	TSPAN32	.	TSPAN32	0	CD81,TSSC4	.	CD81	0
chr1:12370001-12374999	chr1:12720001-12724999	2086	816	350000	345000	355000	5000	5000	VPS13D	.	VPS13D	0	.	AADACL4,DHRS3	AADACL4	15435
chr1:12375001-12379999	chr1:12675001-12679999	2214	1027	300000	295000	305000	5000	5000	.	VPS13D	VPS13D	3418	DHRS3	.	DHRS3	0
chr11:24170001-24179999	chr11:24250001-24259999	1952	2049	80000	70000	90000	10000	10000	.	.	Y_RNA	297459	.	.	Y_RNA	217459
chr11:2445001-2449999	chr11:2545001-2549999	2905	1685	100000	95000	105000	5000	5000	TRPM5	.	TRPM5	727	.	.	KCNQ1	61884
chr11:2450001-2454999	chr11:2550001-2554999	1854	1182	100000	95000	105000	5000	5000	.	CD81,KCNQ1,TRPM5,TSSC4	TRPM5	5727	.	.	KCNQ1	66884
chr11:2450001-2454999	chr11:2895001-2899999	1114	623	445000	440000	450000	5000	5000	.	CD81,KCNQ1,TRPM5,TSSC4	TRPM5	5727	.	CDKN1C,SLC22A18,SLC22A18AS	CDKN1C	5932
chr11:2550001-2554999	chr11:2895001-2899999	2159	1136	345000	340000	350000	5000	5000	.	.	KCNQ1	66884	.	CDKN1C,SLC22A18,SLC22A18AS	CDKN1C	5932
chr11:2790001-2794999	chr11:2895001-2899999	1785	2027	105000	100000	110000	5000	5000	.	KCNQ1	KCNQ1	3807	.	CDKN1C,SLC22A18,SLC22A18AS	CDKN1C	5932
chr11:2860001-2864999	chr11:2895001-2899999	6340	7315	35000	30000	40000	5000	5000	.	CDKN1C,SLC22A18AS	CDKN1C	40932	.	CDKN1C,SLC22A18,SLC22A18AS	CDKN1C	5932
chr11:250001-254999	chr11:300001-304999	4354	3900	50000	45000	55000	5000	5000	PSMD13	.	PSMD13	0	IFITM5	.	IFITM5	476
chr1:12530001-12539999	chr1:12670001-12679999	2310	1845	140000	130000	150000	10000	10000	VPS13D	.	VPS13D	0	DHRS3	.	DHRS3	0
chr11:2550001-2559999	chr11:2910001-2919999	1721	1176	360000	350000	370000	10000	10000	.	.	KCNQ1	66884	SLC22A18,SLC22A18AS	.	SLC22A18AS	0
chr11:26000001-26004999	chr11:26295001-26299999	839	401	295000	290000	300000	5000	5000	.	.	ANO3	326148	.	ANO3	ANO3	31148
chr11:26310001-26319999	chr11:26660001-26669999	1019	397	350000	340000	360000	10000	10000	.	ANO3	ANO3	11148	.	.	MUC15	66192
chr11:26310001-26319999	chr11:27180001-27189999	502	181	870000	860000	880000	10000	10000	.	ANO3	ANO3	11148	.	.	BBOX1	103028
chr11:2645001-2649999	chr11:2680001-2684999	2509	2325	35000	30000	40000	5000	5000	.	.	KCNQ1OT1	71225	.	KCNQ1OT1	KCNQ1OT1	36225
chr11:26775001-26779999	chr11:27180001-27184999	964	484	405000	400000	410000	5000	5000	.	SLC5A12	SLC5A12	30028	.	.	BBOX1	103028
chr11:27200001-27204999	chr11:27510001-27514999	1482	781	310000	305000	315000	5000	5000	.	.	BBOX1	123028	.	LGR4,LIN7C	LIN7C	13317
chr11:27215001-27219999	chr11:27260001-27264999	2739	2135	45000	40000	50000	5000	5000	.	.	BBOX1	138028	.	.	CCDC34	106972
chr11:27270001-27274999	chr11:27355001-27359999	1804	1512	85000	80000	90000	5000	5000	.	.	CCDC34	96972	.	CCDC34,LGR4	CCDC34	11972
chr1:12735001-12739999	chr1:12815001-12819999	1852	1632	80000	75000	85000	5000	5000	.	AADACL3,AADACL4	AADACL4	30435	.	AADACL3,C1orf158,PRAMEF1,PRAMEF12,snoU13	C1orf158	8628
chr11:27400001-27409999	chr11:27480001-27489999	2285	1855	80000	70000	90000	10000	10000	LGR4	.	LGR4	0	.	LGR4,LIN7C	LGR4	3862
chr11:27400001-27409999	chr11:27490001-27499999	2285	1855	90000	80000	100000	10000	10000	LGR4	.	LGR4	0	LGR4	.	LGR4	0
chr11:27720001-27729999	chr11:28550001-28559999	1227	591	830000	820000	840000	10000	10000	BDNF	.	BDNF	0	.	.	METTL15	200873
chr11:27720001-27729999	chr11:28710001-28719999	1262	524	990000	980000	1000000	10000	10000	BDNF	.	BDNF	0	.	.	METTL15	360873
chr1:12820001-12829999	chr1:13180001-13189999	756	751	360000	350000	370000	10000	10000	.	AADACL3,C1orf158,PRAMEF1,PRAMEF12,snoU13	PRAMEF12	4986	HNRNPCL2,HNRNPCL4	.	HNRNPCL4	0
chr1:12830001-12839999	chr1:13180001-13189999	506	515	350000	340000	360000	10000	10000	PRAMEF12	.	PRAMEF12	0	HNRNPCL2,HNRNPCL4	.	HNRNPCL4	0
chr1:12910001-12919999	chr1:13180001-13189999	645	744	270000	260000	280000	10000	10000	HNRNPCL1,PRAMEF2	.	PRAMEF2	0	HNRNPCL2,HNRNPCL4	.	HNRNPCL4	0
chr1:12825001-12829999	chr1:12865001-12869999	7105	7428	40000	35000	45000	5000	5000	.	AADACL3,C1orf158,PRAMEF1,PRAMEF12,snoU13	PRAMEF12	4986	.	HNRNPCL1,PRAMEF1,PRAMEF11,PRAMEF12,PRAMEF2	PRAMEF1	10161
chr1:12830001-12839999	chr1:13800001-13809999	329	361	970000	960000	980000	10000	10000	PRAMEF12	.	PRAMEF12	0	.	LRRC38	LRRC38	30499
chr1:13180001-13189999	chr1:13800001-13809999	350	404	620000	610000	630000	10000	10000	HNRNPCL2,HNRNPCL4	.	HNRNPCL4	0	.	LRRC38	LRRC38	30499
chr1:12860001-12869999	chr1:12910001-12919999	2178	1864	50000	40000	60000	10000	10000	.	HNRNPCL1,PRAMEF1,PRAMEF11,PRAMEF12,PRAMEF2	PRAMEF1	5161	HNRNPCL1,PRAMEF2	.	PRAMEF2	0
chr11:29035001-29039999	chr11:29105001-29109999	1504	1326	70000	65000	75000	5000	5000	.	.	METTL15	685873	.	.	METTL15	755873
chr11:29035001-29039999	chr11:29110001-29114999	1504	1326	75000	70000	80000	5000	5000	.	.	METTL15	685873	.	.	METTL15	760873
chr11:2920001-2929999	chr11:3000001-3009999	3005	1862	80000	70000	90000	10000	10000	SLC22A18,SLC22A18AS	.	SLC22A18	0	NAP1L4	.	NAP1L4	390
chr11:300001-304999	chr11:365001-369999	3699	3638	65000	60000	70000	5000	5000	IFITM5	.	IFITM5	476	B4GALNT4	.	B4GALNT4	0
chr11:30360001-30369999	chr11:30930001-30939999	909	354	570000	560000	580000	10000	10000	.	ARL14EP	ARL14EP	6810	DCDC1	.	DCDC1	0
chr11:30385001-30389999	chr11:30420001-30424999	6037	5987	35000	30000	40000	5000	5000	.	ARL14EP	ARL14EP	31810	.	MPPED2	MPPED2	37951
chr11:3060001-3064999	chr11:3095001-3099999	7795	7964	35000	30000	40000	5000	5000	CARS	.	CARS	0	.	CARS,OSBPL5	OSBPL5	11953
chr11:3060001-3064999	chr11:3230001-3234999	2001	1242	170000	165000	175000	5000	5000	CARS	.	CARS	0	.	MRGPRE,MRGPRG,OSBPL5	MRGPRG	5044
chr11:30770001-30779999	chr11:32600001-32609999	124	126	1830000	1820000	1840000	10000	10000	.	.	DCDC1	148253	EIF3M	.	EIF3M	0
chr11:32440001-32449999	chr11:32600001-32609999	1395	1054	160000	150000	170000	10000	10000	WT1	.	WT1	576	EIF3M	.	EIF3M	0
chr11:31120001-31129999	chr11:31250001-31259999	1441	1221	130000	120000	140000	10000	10000	.	DCDC1	DCDC1	19213	.	AL162614.1,DCDC1	DCDC1	3164
chr11:31120001-31129999	chr11:31890001-31899999	1068	802	770000	760000	780000	10000	10000	.	DCDC1	DCDC1	19213	.	.	PAX6	50493
chr11:31250001-31259999	chr11:31890001-31899999	1245	526	640000	630000	650000	10000	10000	.	AL162614.1,DCDC1	DCDC1	3164	.	.	PAX6	50493
chr11:31410001-31419999	chr11:31890001-31899999	917	371	480000	470000	490000	10000	10000	.	AC108456.1,DCDC1,DNAJC24,IMMP1L	DNAJC24	17647	.	.	PAX6	50493
chr11:31255001-31259999	chr11:32190001-32194999	696	308	935000	930000	940000	5000	5000	.	AL162614.1,DCDC1	DCDC1	3164	.	.	RCN1	64069
chr11:32075001-32079999	chr11:32190001-32194999	1672	932	115000	110000	120000	5000	5000	.	RCN1,U3	U3	23312	.	.	RCN1	64069
chr11:31260001-31269999	chr11:31410001-31419999	1086	732	150000	140000	160000	10000	10000	DCDC1	.	DCDC1	0	.	AC108456.1,DCDC1,DNAJC24,IMMP1L	DNAJC24	17647
chr11:31280001-31289999	chr11:31860001-31869999	1041	526	580000	570000	590000	10000	10000	.	DCDC1	DCDC1	16697	.	PAX6	PAX6	20493
chr11:3130001-3139999	chr11:3230001-3239999	2606	1789	100000	90000	110000	10000	10000	OSBPL5	.	OSBPL5	1218	MRGPRG	.	MRGPRG	44
chr11:3130001-3139999	chr11:3400001-3409999	983	1415	270000	260000	280000	10000	10000	OSBPL5	.	OSBPL5	1218	ZNF195	.	ZNF195	0
chr11:3260001-3269999	chr11:3400001-3409999	1139	692	140000	130000	150000	10000	10000	.	MRGPRE,MRGPRG	MRGPRE	6386	ZNF195	.	ZNF195	0
chr11:3190001-3199999	chr11:3360001-3369999	1236	1977	170000	160000	180000	10000	10000	.	MRGPRG,OSBPL5	OSBPL5	2033	.	ZNF195	ZNF195	13951
chr11:3200001-3204999	chr11:3250001-3254999	2828	2371	50000	45000	55000	5000	5000	.	MRGPRE,MRGPRG,OSBPL5	OSBPL5	12033	MRGPRE	.	MRGPRE	0
chr11:32330001-32339999	chr11:32810001-32819999	932	442	480000	470000	490000	10000	10000	.	.	WT1	73628	CCDC73	.	CCDC73	0
chr11:32400001-32409999	chr11:32450001-32459999	2867	2258	50000	40000	60000	10000	10000	.	WT1	WT1	3628	WT1	.	WT1	0
chr11:32405001-32409999	chr11:32605001-32609999	1476	994	200000	195000	205000	5000	5000	.	WT1	WT1	3628	EIF3M	.	EIF3M	0
chr11:3250001-3259999	chr11:3390001-3399999	908	1330	140000	130000	150000	10000	10000	MRGPRE	.	MRGPRE	0	ZNF195	.	ZNF195	0
chr11:3255001-3259999	chr11:3370001-3374999	1159	1827	115000	110000	120000	5000	5000	MRGPRE	.	MRGPRE	1386	.	ZNF195	ZNF195	8951
chr11:3260001-3264999	chr11:3365001-3369999	1159	1827	105000	100000	110000	5000	5000	.	MRGPRE,MRGPRG	MRGPRE	6386	.	ZNF195	ZNF195	13951
chr11:32980001-32984999	chr11:33080001-33084999	2049	1123	100000	95000	105000	5000	5000	QSER1	.	QSER1	649	.	CSTF3,DEPDC7,TCP11L1	TCP11L1	5235
chr11:33195001-33199999	chr11:33345001-33349999	1884	1130	150000	145000	155000	5000	5000	Y_RNA	.	Y_RNA	1966	HIPK3	.	HIPK3	148
chr11:33200001-33209999	chr11:33270001-33279999	3319	3110	70000	60000	80000	10000	10000	.	CSTF3,Y_RNA	Y_RNA	6966	HIPK3	.	HIPK3	0
chr11:33220001-33224999	chr11:33260001-33264999	2644	2576	40000	35000	45000	5000	5000	Y_RNA	.	Y_RNA	1819	.	HIPK3,Y_RNA	HIPK3	13220
chr11:33270001-33279999	chr11:33760001-33769999	938	659	490000	480000	500000	10000	10000	HIPK3	.	HIPK3	0	CD59,FBXO3	.	FBXO3	359
chr11:33380001-33389999	chr11:33840001-33849999	683	512	460000	450000	470000	10000	10000	.	AL122015.1,HIPK3,KIAA1549L	AL122015.1	3990	.	FBXO3,LMO2	LMO2	36698
chr11:33385001-33389999	chr11:33765001-33769999	1063	489	380000	375000	385000	5000	5000	.	AL122015.1,HIPK3,KIAA1549L	KIAA1549L	7631	FBXO3	.	FBXO3	359
chr11:33400001-33409999	chr11:33700001-33709999	951	565	300000	290000	310000	10000	10000	KIAA1549L	.	KIAA1549L	1989	.	C11orf91,CD59	C11orf91	11944
chr1:1335001-1339999	chr1:1370001-1374999	9895	10155	35000	30000	40000	5000	5000	CCNL2,MRPL20	.	CCNL2	287	VWA1	.	VWA1	0
chr11:33720001-33724999	chr11:33760001-33764999	2349	2278	40000	35000	45000	5000	5000	C11orf91	.	C11orf91	0	CD59	.	CD59	1965
chr11:33820001-33829999	chr11:34510001-34519999	550	332	690000	680000	700000	10000	10000	.	FBXO3	FBXO3	23913	.	CAT,ELF5	ELF5	13347
chr11:34190001-34199999	chr11:34510001-34519999	1096	733	320000	310000	330000	10000	10000	.	NAT10,Y_RNA	Y_RNA	10723	.	CAT,ELF5	ELF5	13347
chr11:34430001-34439999	chr11:34510001-34519999	1469	1179	80000	70000	90000	10000	10000	.	CAT	CAT	20483	.	CAT,ELF5	ELF5	13347
chr11:33880001-33884999	chr11:33985001-33989999	3674	2195	105000	100000	110000	5000	5000	LMO2	.	LMO2	1698	.	.	LMO2	71379
chr11:33895001-33899999	chr11:34075001-34079999	1089	2121	180000	175000	185000	5000	5000	.	LMO2	LMO2	2927	CAPRIN1	.	CAPRIN1	0
chr11:33915001-33919999	chr11:33950001-33954999	5445	4179	35000	30000	40000	5000	5000	LMO2	.	LMO2	1379	.	LMO2	LMO2	36379
chr11:33915001-33919999	chr11:33980001-33984999	2947	2592	65000	60000	70000	5000	5000	LMO2	.	LMO2	1379	.	.	LMO2	66379
chr11:33925001-33929999	chr11:33960001-33964999	9593	8948	35000	30000	40000	5000	5000	.	LMO2	LMO2	11379	.	LMO2	LMO2	46379
chr11:34010001-34019999	chr11:34380001-34389999	747	216	370000	360000	380000	10000	10000	.	.	CAPRIN1	53280	ABTB2	.	ABTB2	445
chr11:34075001-34079999	chr11:34115001-34119999	8341	7448	40000	35000	45000	5000	5000	CAPRIN1	.	CAPRIN1	0	CAPRIN1	.	CAPRIN1	0
chr11:34190001-34194999	chr11:34380001-34384999	1717	824	190000	185000	195000	5000	5000	.	NAT10,Y_RNA	Y_RNA	15723	ABTB2	.	ABTB2	445
chr11:34385001-34389999	chr11:34510001-34514999	1591	1069	125000	120000	130000	5000	5000	.	ABTB2	ABTB2	5445	.	CAT,ELF5	CAT	17740
chr11:34600001-34609999	chr11:35400001-35409999	906	597	800000	790000	810000	10000	10000	.	EHF	EHF	32642	.	PAMR1,SLC1A2	SLC1A2	3908
chr11:34605001-34609999	chr11:34910001-34914999	1470	660	305000	300000	310000	5000	5000	.	EHF	EHF	32642	APIP	.	APIP	0
chr11:3480001-3489999	chr11:3630001-3639999	2018	1090	150000	140000	160000	10000	10000	.	.	ZNF195	79550	TRPC2	.	TRPC2	0
chr11:34810001-34819999	chr11:34860001-34869999	3007	2501	50000	40000	60000	10000	10000	.	.	APIP	92289	.	APIP	APIP	42289
chr11:34815001-34819999	chr11:34900001-34904999	1818	1559	85000	80000	90000	5000	5000	.	.	APIP	92289	.	APIP,PDHX	APIP	7289
chr11:34940001-34949999	chr11:35320001-35329999	1442	584	380000	370000	390000	10000	10000	PDHX	.	PDHX	1813	SLC1A2	.	SLC1A2	0
chr11:34940001-34949999	chr11:35420001-35429999	1323	443	480000	470000	490000	10000	10000	PDHX	.	PDHX	1813	SLC1A2	.	SLC1A2	0
chr11:34945001-34949999	chr11:35255001-35259999	1252	593	310000	305000	315000	5000	5000	.	APIP,PDHX	PDHX	6813	.	CD44,SLC1A2	CD44	14110
chr11:35015001-35019999	chr11:35255001-35259999	1428	573	240000	235000	245000	5000	5000	.	PDHX	PDHX	8821	.	CD44,SLC1A2	CD44	14110
chr11:35635001-35639999	chr11:35840001-35844999	1564	896	205000	200000	210000	5000	5000	FJX1	.	FJX1	0	.	.	TRIM44	94197
chr11:35635001-35639999	chr11:36170001-36174999	1074	544	535000	530000	540000	5000	5000	FJX1	.	FJX1	0	.	LDLRAD3	LDLRAD3	9851
chr11:35645001-35649999	chr11:36290001-36294999	1035	690	645000	640000	650000	5000	5000	.	FJX1,TRIM44	FJX1	3765	COMMD9	.	COMMD9	0
chr11:35695001-35699999	chr11:35755001-35759999	2087	1699	60000	55000	65000	5000	5000	.	TRIM44	TRIM44	10678	.	TRIM44	TRIM44	9197
chr11:35695001-35699999	chr11:35815001-35819999	2000	1471	120000	115000	125000	5000	5000	.	TRIM44	TRIM44	10678	.	.	TRIM44	69197
chr11:35770001-35774999	chr11:35815001-35819999	2877	2549	45000	40000	50000	5000	5000	.	TRIM44	TRIM44	24197	.	.	TRIM44	69197
chr11:35840001-35849999	chr11:36050001-36059999	1244	835	210000	200000	220000	10000	10000	.	.	TRIM44	94197	.	.	LDLRAD3	71477
chr11:35840001-35849999	chr11:36280001-36289999	886	634	440000	430000	450000	10000	10000	.	.	TRIM44	94197	.	COMMD9,PRR5L	COMMD9	4910
chr11:36050001-36059999	chr11:36280001-36289999	923	723	230000	220000	240000	10000	10000	.	.	LDLRAD3	71477	.	COMMD9,PRR5L	COMMD9	4910
chr11:35880001-35889999	chr11:36180001-36189999	999	715	300000	290000	310000	10000	10000	.	.	LDLRAD3	75533	LDLRAD3	.	LDLRAD3	0
chr11:36100001-36104999	chr11:36145001-36149999	6155	6038	45000	40000	50000	5000	5000	.	LDLRAD3	LDLRAD3	26477	.	LDLRAD3	LDLRAD3	13526
chr11:36315001-36319999	chr11:36510001-36514999	1786	820	195000	190000	200000	5000	5000	PRR5L	.	PRR5L	0	.	PRR5L,RAG1,TRAF6	TRAF6	3061
chr11:36320001-36329999	chr11:36490001-36499999	3377	1474	170000	160000	180000	10000	10000	PRR5L	.	PRR5L	0	.	PRR5L,RAG1,TRAF6	PRR5L	13162
chr11:36585001-36589999	chr11:36765001-36769999	1230	719	180000	175000	185000	5000	5000	RAG1	.	RAG1	0	.	.	RAG2	145173
chr11:36725001-36729999	chr11:36760001-36764999	5201	5284	35000	30000	40000	5000	5000	.	.	RAG2	105173	.	.	RAG2	140173
chr11:3720001-3724999	chr11:3785001-3789999	3903	2179	65000	60000	70000	5000	5000	NUP98	.	NUP98	0	NUP98	.	NUP98	0
chr11:3750001-3754999	chr11:3785001-3789999	9410	8651	35000	30000	40000	5000	5000	.	NUP98,snoU13	NUP98	7733	NUP98	.	NUP98	0
chr11:3865001-3869999	chr11:4085001-4089999	2493	1791	220000	215000	225000	5000	5000	.	NUP98,PGAP2,RHOG,STIM1	RHOG	2813	.	RRM1,STIM1	STIM1	5022
chr11:4015001-4019999	chr11:4085001-4089999	2840	2392	70000	65000	75000	5000	5000	STIM1	.	STIM1	834	.	RRM1,STIM1	STIM1	5022
chr11:3870001-3879999	chr11:4000001-4009999	3555	2559	130000	120000	140000	10000	10000	STIM1	.	STIM1	0	STIM1	.	STIM1	394
chr11:39890001-39894999	chr11:39925001-39929999	1825	1834	35000	30000	40000	5000	5000	.	.	AC027806.1	137642	.	.	AC027806.1	172642
chr1:13990001-13994999	chr1:14285001-14289999	1405	618	295000	290000	300000	5000	5000	.	PRDM2	PRDM2	31695	.	.	KAZN	65714
chr11:40270001-40274999	chr11:40305001-40309999	1563	1904	35000	30000	40000	5000	5000	.	LRRC4C	LRRC4C	6569	.	LRRC4C	LRRC4C	4681
chr1:14155001-14159999	chr1:14280001-14284999	1204	902	125000	120000	130000	5000	5000	.	.	PRDM2	56780	.	.	KAZN	60714
chr11:4180001-4189999	chr11:5010001-5019999	480	217	830000	820000	840000	10000	10000	.	RRM1	RRM1	36662	MMP26,OR51L1	.	OR51L1	0
chr11:4200001-4209999	chr11:4620001-4629999	1279	893	420000	410000	430000	10000	10000	.	SSU72P5	SSU72P5	44520	TRIM68	.	TRIM68	0
chr11:4200001-4209999	chr11:5020001-5029999	472	280	820000	810000	830000	10000	10000	.	SSU72P5	SSU72P5	44520	OR51L1	.	OR51L1	0
chr11:4660001-4669999	chr11:5020001-5029999	1716	840	360000	350000	370000	10000	10000	OR51D1,OR51E1	.	OR51D1	0	OR51L1	.	OR51L1	0
chr11:4200001-4209999	chr11:5400001-5409999	206	177	1200000	1190000	1210000	10000	10000	.	SSU72P5	SSU72P5	44520	OR51M1	.	OR51M1	0
chr11:4205001-4209999	chr11:4510001-4514999	2009	784	305000	300000	310000	5000	5000	.	SSU72P5	SSU72P5	44520	OR52K1	.	OR52K1	0
chr11:4405001-4409999	chr11:4510001-4514999	1878	1634	105000	100000	110000	5000	5000	TRIM21	.	TRIM21	0	OR52K1	.	OR52K1	0
chr11:4205001-4209999	chr11:4560001-4564999	1302	667	355000	350000	360000	5000	5000	.	SSU72P5	SSU72P5	44520	OR52M1	.	OR52M1	1423
chr11:4210001-4214999	chr11:4400001-4404999	1530	1067	190000	185000	195000	5000	5000	.	SSU72P2,SSU72P5	SSU72P5	39520	.	OR52B4,SSU72P3,TRIM21	TRIM21	2419
chr11:4230001-4239999	chr11:4390001-4399999	1365	1030	160000	150000	170000	10000	10000	.	SSU72P2,SSU72P5	SSU72P5	14520	OR52B4	.	OR52B4	386
chr11:4230001-4239999	chr11:4410001-4419999	1288	819	180000	170000	190000	10000	10000	.	SSU72P2,SSU72P5	SSU72P5	14520	TRIM21	.	TRIM21	0
chr1:142535001-142539999	chr1:142605001-142609999	3003	2613	70000	65000	75000	5000	5000	.	RP11-417J8.1,RP11-417J8.2	RP11-417J8.1	13295	.	AL583842.1,AL583842.2,AL583842.3,RP11-417J8.2,RP11-417J8.3	RP11-417J8.3	8771
chr1:142535001-142539999	chr1:142610001-142614999	3003	2613	75000	70000	80000	5000	5000	.	RP11-417J8.1,RP11-417J8.2	RP11-417J8.1	13295	.	AL583842.1,AL583842.2,AL583842.3,RP11-417J8.2,RP11-417J8.3,SNX18P15	RP11-417J8.3	3771
chr11:42920001-42929999	chr11:43300001-43309999	664	568	380000	370000	390000	10000	10000	.	.	API5	403515	.	API5,Y_RNA	API5	23515
chr11:42945001-42949999	chr11:42990001-42994999	1680	1767	45000	40000	50000	5000	5000	.	.	API5	383515	.	.	API5	338515
chr11:42990001-42994999	chr11:43045001-43049999	1856	1597	55000	50000	60000	5000	5000	.	.	API5	338515	.	.	API5	283515
chr1:14300001-14304999	chr1:14340001-14344999	5879	6101	40000	35000	45000	5000	5000	.	.	KAZN	80714	.	.	KAZN	120714
chr11:43330001-43339999	chr11:43440001-43449999	2238	1400	110000	100000	120000	10000	10000	API5	.	API5	0	.	TTC17	TTC17	7774
chr11:43590001-43599999	chr11:43860001-43869999	1425	791	270000	260000	280000	10000	10000	.	.	TTC17	77733	HSD17B12	.	HSD17B12	502
chr1:14370001-14379999	chr1:14570001-14579999	1785	1546	200000	190000	210000	10000	10000	.	.	KAZN	150714	.	.	KAZN	345183
chr11:43715001-43719999	chr11:43750001-43754999	3173	3181	35000	30000	40000	5000	5000	.	HSD17B12	HSD17B12	12168	.	HSD17B12	HSD17B12	4412
chr11:43920001-43924999	chr11:44060001-44064999	2073	887	140000	135000	145000	5000	5000	.	ALKBH3,C11orf96,HSD17B12	ALKBH3	8689	.	ACCS,ACCSL	ACCSL	4533
chr1:144005001-144009999	chr1:206600001-206604999	375	328	62595000	62590000	62600000	5000	5000	.	.	RP11-289H16.1	81947	.	IKBKE,SRGAP2	SRGAP2	14423
chr11:44150001-44154999	chr11:44560001-44564999	956	549	410000	405000	415000	5000	5000	EXT2	.	EXT2	0	.	CD82	CD82	20979
chr11:44300001-44309999	chr11:44540001-44549999	1904	1042	240000	230000	250000	10000	10000	.	ALX4	ALX4	21690	.	CD82	CD82	35979
chr1:144525001-144529999	chr1:145060001-145064999	676	464	535000	530000	540000	5000	5000	.	RNVU1-5,RP11-640M9.1	RP11-640M9.1	3032	.	PDE4DIP,SEC22B	PDE4DIP	10883
chr1:144940001-144944999	chr1:145060001-145064999	1265	1120	120000	115000	125000	5000	5000	.	AL590452.1,PDE4DIP	PDE4DIP	7450	.	PDE4DIP,SEC22B	PDE4DIP	10883
chr1:144530001-144534999	chr1:145085001-145089999	490	427	555000	550000	560000	5000	5000	.	RNVU1-5,RP11-640M9.1	RP11-640M9.1	8032	.	NUDT4B,PDE4DIP,SEC22B	SEC22B	6415
chr1:144930001-144934999	chr1:145085001-145089999	1207	1028	155000	150000	160000	5000	5000	PDE4DIP	.	PDE4DIP	0	.	NUDT4B,PDE4DIP,SEC22B	SEC22B	6415
chr11:44585001-44589999	chr11:44620001-44624999	7974	6440	35000	30000	40000	5000	5000	CD82	.	CD82	0	CD82	.	CD82	980
chr1:144590001-144599999	chr1:145070001-145079999	705	554	480000	470000	490000	10000	10000	RP11-640M9.2	.	RP11-640M9.2	0	PDE4DIP	.	PDE4DIP	0
chr11:44640001-44649999	chr11:44930001-44939999	1107	597	290000	280000	300000	10000	10000	CD82	.	CD82	181	TSPAN18	.	TSPAN18	0
chr11:44650001-44659999	chr11:44710001-44719999	2571	2228	60000	50000	70000	10000	10000	.	CD82	CD82	10181	.	TSPAN18	TSPAN18	28017
chr1:144850001-144859999	chr1:145290001-145299999	342	430	440000	430000	450000	10000	10000	PDE4DIP	.	PDE4DIP	0	NBPF10,NOTCH2NLA	.	NOTCH2NLA	0
chr1:144870001-144879999	chr1:145290001-145299999	728	721	420000	410000	430000	10000	10000	AL138796.1,PDE4DIP	.	PDE4DIP	0	NBPF10,NOTCH2NLA	.	NOTCH2NLA	0
chr1:144850001-144859999	chr1:145720001-145729999	186	166	870000	860000	880000	10000	10000	PDE4DIP	.	PDE4DIP	0	PDZK1	.	PDZK1	0
chr1:144870001-144879999	chr1:145000001-145009999	1830	1591	130000	120000	140000	10000	10000	AL138796.1,PDE4DIP	.	PDE4DIP	0	.	AL590452.1,PDE4DIP	PDE4DIP	4920
chr1:144900001-144909999	chr1:147820001-147829999	554	168	2920000	2910000	2930000	10000	10000	PDE4DIP	.	PDE4DIP	0	.	RNU1-135P,RNVU1-10,RNVU1-11,RNVU1-12,Y_RNA	RNVU1-10	4666
chr1:145110001-145119999	chr1:147820001-147829999	324	87	2710000	2700000	2720000	10000	10000	SEC22B	.	SEC22B	0	.	RNU1-135P,RNVU1-10,RNVU1-11,RNVU1-12,Y_RNA	RNVU1-10	4666
chr1:144910001-144919999	chr1:145080001-145089999	1504	1305	170000	160000	180000	10000	10000	PDE4DIP	.	PDE4DIP	1904	.	NUDT4B,PDE4DIP,SEC22B	PDE4DIP	3816
chr1:144915001-144919999	chr1:145290001-145294999	614	521	375000	370000	380000	5000	5000	PDE4DIP	.	PDE4DIP	1904	NBPF10,NOTCH2NLA	.	NOTCH2NLA	0
chr1:144925001-144929999	chr1:145290001-145294999	282	312	365000	360000	370000	5000	5000	.	AL138796.1,PDE4DIP	PDE4DIP	2149	NBPF10,NOTCH2NLA	.	NOTCH2NLA	0
chr1:145005001-145009999	chr1:145290001-145294999	462	541	285000	280000	290000	5000	5000	.	AL590452.1,PDE4DIP	PDE4DIP	5939	NBPF10,NOTCH2NLA	.	NOTCH2NLA	0
chr1:145015001-145019999	chr1:145290001-145294999	462	541	275000	270000	280000	5000	5000	PDE4DIP	.	PDE4DIP	0	NBPF10,NOTCH2NLA	.	NOTCH2NLA	0
chr1:145040001-145044999	chr1:145290001-145294999	456	600	250000	245000	255000	5000	5000	PDE4DIP	.	PDE4DIP	0	NBPF10,NOTCH2NLA	.	NOTCH2NLA	0
chr1:145065001-145069999	chr1:145290001-145294999	504	615	225000	220000	230000	5000	5000	.	PDE4DIP,SEC22B	PDE4DIP	5883	NBPF10,NOTCH2NLA	.	NOTCH2NLA	0
chr1:145070001-145074999	chr1:145290001-145294999	504	615	220000	215000	225000	5000	5000	PDE4DIP	.	PDE4DIP	883	NBPF10,NOTCH2NLA	.	NOTCH2NLA	0
chr1:145110001-145114999	chr1:145290001-145294999	819	557	180000	175000	185000	5000	5000	SEC22B	.	SEC22B	0	NBPF10,NOTCH2NLA	.	NOTCH2NLA	0
chr11:44950001-44959999	chr11:45310001-45319999	1264	703	360000	350000	370000	10000	10000	TP53I11	.	TP53I11	0	.	SYT13	SYT13	2110
chr11:45150001-45159999	chr11:45310001-45319999	1822	1213	160000	150000	170000	10000	10000	.	PRDM11	PRDM11	8228	.	SYT13	SYT13	2110
chr11:44955001-44959999	chr11:45125001-45129999	1670	885	170000	165000	175000	5000	5000	TP53I11	.	TP53I11	0	.	PRDM11	PRDM11	7644
chr11:450001-454999	chr11:485001-489999	10197	10584	35000	30000	40000	5000	5000	PTDSS2	.	PTDSS2	0	PTDSS2	.	PTDSS2	0
chr1:145010001-145019999	chr1:145390001-145399999	380	306	380000	370000	390000	10000	10000	PDE4DIP	.	PDE4DIP	0	HJV	.	HJV	0
chr1:145100001-145109999	chr1:145390001-145399999	761	431	290000	280000	300000	10000	10000	.	NUDT4B,PDE4DIP,SEC22B	SEC22B	2404	HJV	.	HJV	0
chr1:145110001-145119999	chr1:145390001-145399999	761	431	280000	270000	290000	10000	10000	SEC22B	.	SEC22B	0	HJV	.	HJV	0
chr11:45130001-45139999	chr11:45350001-45359999	1137	948	220000	210000	230000	10000	10000	.	PRDM11	PRDM11	12644	.	SYT13	SYT13	42110
chr1:145290001-145299999	chr1:145410001-145419999	357	246	120000	110000	130000	10000	10000	NBPF10,NOTCH2NLA	.	NOTCH2NLA	0	HJV	.	HJV	0
chr1:145410001-145414999	chr1:145585001-145589999	2311	2050	175000	170000	180000	5000	5000	HJV	.	HJV	0	NUDT17,PIAS3	.	NUDT17	0
chr1:145520001-145524999	chr1:145585001-145589999	3538	2946	65000	60000	70000	5000	5000	ITGA10,PEX11B	.	PEX11B	0	NUDT17,PIAS3	.	NUDT17	0
chr1:145410001-145419999	chr1:145590001-145599999	2311	2050	180000	170000	190000	10000	10000	HJV	.	HJV	0	NUDT17,POLR3C	.	POLR3C	0
chr1:145410001-145419999	chr1:145730001-145739999	644	565	320000	310000	330000	10000	10000	HJV	.	HJV	0	.	CD160,GPR89A,PDZK1	PDZK1	2335
chr1:145420001-145424999	chr1:145455001-145459999	5173	4704	35000	30000	40000	5000	5000	.	ANKRD34A,HJV,POLR3GL,TXNIP	HJV	6722	.	ANKRD34A,HJV,LIX1L,POLR3GL,RBM8A,TXNIP	POLR3GL	10375
chr1:145420001-145424999	chr1:145540001-145544999	2876	2237	120000	115000	125000	5000	5000	.	ANKRD34A,HJV,POLR3GL,TXNIP	HJV	6722	.	ANKRD35,ITGA10,NUDT17,PEX11B,PIAS3,RBM8A	ANKRD35	4211
chr1:145480001-145484999	chr1:145540001-145544999	4601	4278	60000	55000	65000	5000	5000	.	ANKRD34A,ITGA10,LIX1L,PEX11B,POLR3GL,RBM8A,TXNIP	LIX1L	2932	.	ANKRD35,ITGA10,NUDT17,PEX11B,PIAS3,RBM8A	ANKRD35	4211
chr1:145730001-145734999	chr1:145830001-145834999	989	714	100000	95000	105000	5000	5000	.	CD160,PDZK1	PDZK1	2335	.	GPR89A,GPR89C,WI2-925H4.1	WI2-925H4.1	2796
chr11:45890001-45899999	chr11:46020001-46029999	2622	1340	130000	120000	140000	10000	10000	CRY2	.	CRY2	0	.	PHF21A	PHF21A	18630
chr11:46260001-46264999	chr11:46330001-46334999	2802	2316	70000	65000	75000	5000	5000	.	CREB3L1	CREB3L1	34214	CREB3L1	.	CREB3L1	0
chr11:4635001-4639999	chr11:5400001-5404999	647	277	765000	760000	770000	5000	5000	.	C11orf40,OR51D1,OR51E1,OR52I1,OR52I2,TRIM68	TRIM68	5541	OR51M1	.	OR51M1	44
chr11:46420001-46424999	chr11:46555001-46559999	2256	1557	135000	130000	140000	5000	5000	.	AMBRA1,CHRM4,DGKZ,MDK	CHRM4	11844	.	AMBRA1	AMBRA1	2845
chr11:46510001-46514999	chr11:46555001-46559999	2992	3314	45000	40000	50000	5000	5000	AMBRA1	.	AMBRA1	444	.	AMBRA1	AMBRA1	2845
chr1:146520001-146529999	chr1:146580001-146589999	4517	3949	60000	50000	70000	10000	10000	.	.	NBPF12	63505	.	PRKAB2	PRKAB2	44090
chr1:146560001-146569999	chr1:146710001-146719999	1343	1202	150000	140000	160000	10000	10000	.	.	PRKAB2	64090	CHD1L,FMO5	.	CHD1L	0
chr1:146640001-146649999	chr1:146710001-146719999	2542	2285	70000	60000	80000	10000	10000	PRKAB2,RP11-337C18.9	.	PRKAB2	0	CHD1L,FMO5	.	CHD1L	0
chr11:46650001-46654999	chr11:46695001-46699999	7600	7381	45000	40000	50000	5000	5000	.	AMBRA1,ARHGAP1,ATG13,HARBI1	HARBI1	10543	ATG13	.	ATG13	656
chr11:4670001-4679999	chr11:4940001-4949999	1542	965	270000	260000	280000	10000	10000	.	MMP26,OR51C1P,OR51D1,OR51E1,OR51E2,TRIM68	OR51E1	4789	OR51G1,OR51G2	.	OR51G2	0
chr1:146740001-146749999	chr1:147360001-147369999	883	911	620000	610000	630000	10000	10000	CHD1L	.	CHD1L	0	.	GJA8,GPR89B	GJA8	10085
chr1:146745001-146749999	chr1:146860001-146864999	2544	1397	115000	110000	120000	5000	5000	.	CHD1L,FMO5	CHD1L	2345	.	Y_RNA	Y_RNA	27028
chr1:146760001-146769999	chr1:147380001-147389999	573	595	620000	610000	630000	10000	10000	.	CHD1L,FMO5	CHD1L	17345	GJA8	.	GJA8	0
chr11:46905001-46909999	chr11:47175001-47179999	2368	1730	270000	265000	275000	5000	5000	LRP4	.	LRP4	1239	C11orf49	.	C11orf49	0
chr11:46940001-46944999	chr11:47170001-47174999	2873	2016	230000	225000	235000	5000	5000	LRP4	.	LRP4	0	C11orf49	.	C11orf49	948
chr11:46940001-46949999	chr11:47020001-47029999	4136	3413	80000	70000	90000	10000	10000	LRP4	.	LRP4	0	.	C11orf49	C11orf49	43476
chr1:146960001-146964999	chr1:147170001-147174999	1800	816	210000	205000	215000	5000	5000	.	BCL9	BCL9	48273	.	ACP6	ACP6	27356
chr1:146960001-146964999	chr1:147360001-147364999	1813	1179	400000	395000	405000	5000	5000	.	BCL9	BCL9	48273	.	GJA8,GPR89B	GJA8	15085
chr1:147105001-147109999	chr1:147360001-147364999	1686	1529	255000	250000	260000	5000	5000	.	ACP6,BCL9	ACP6	12486	.	GJA8,GPR89B	GJA8	15085
chr1:147195001-147199999	chr1:147360001-147364999	2554	1399	165000	160000	170000	5000	5000	.	GJA5	GJA5	32711	.	GJA8,GPR89B	GJA8	15085
chr1:147320001-147324999	chr1:147360001-147364999	2833	2964	40000	35000	45000	5000	5000	.	.	GJA8	55085	.	GJA8,GPR89B	GJA8	15085
chr1:146970001-146974999	chr1:147090001-147094999	2369	1371	120000	115000	125000	5000	5000	.	BCL9	BCL9	38273	.	ACP6,BCL9	BCL9	6589
chr1:147010001-147014999	chr1:147075001-147079999	2303	1740	65000	60000	70000	5000	5000	BCL9	.	BCL9	0	.	ACP6,BCL9	BCL9	3013
chr11:47050001-47054999	chr11:47090001-47094999	8450	8615	40000	35000	45000	5000	5000	.	C11orf49	C11orf49	18476	.	C11orf49	C11orf49	15989
chr11:47515001-47519999	chr11:47590001-47594999	2514	2240	75000	70000	80000	5000	5000	CELF1	.	CELF1	0	.	C1QTNF4,CELF1,FAM180B,KBTBD4,NDUFS3,PTPMT1,Y_RNA	PTPMT1	2551
chr1:147730001-147734999	chr1:147780001-147784999	3644	3567	50000	45000	55000	5000	5000	.	RP11-495P10.7,RP11-495P10.8,XXyac-YX155B6.6	XXyac-YX155B6.6	29073	.	RNVU1-10,RP11-495P10.7,RP11-495P10.8,Y_RNA	RP11-495P10.7	10624
chr1:147745001-147749999	chr1:147790001-147794999	3644	3567	45000	40000	50000	5000	5000	.	RP11-495P10.7,RP11-495P10.8,XXyac-YX155B6.6	RP11-495P10.8	17967	.	RNVU1-10,RP11-495P10.7,RP11-495P10.8,Y_RNA	Y_RNA	7398
chr11:47955001-47959999	chr11:48130001-48134999	1899	1071	175000	170000	180000	5000	5000	.	PTPRJ	PTPRJ	42112	.	PTPRJ	PTPRJ	31632
chr11:47980001-47989999	chr11:48130001-48139999	1536	1093	150000	140000	160000	10000	10000	.	PTPRJ	PTPRJ	12112	.	PTPRJ	PTPRJ	26632
chr11:48350001-48359999	chr11:50040001-50049999	738	679	1690000	1680000	1700000	10000	10000	.	OR4C3,OR4C5,OR4S1	OR4C3	3097	.	OR4C12	OR4C12	35931
chr11:48385001-48389999	chr11:50035001-50039999	434	356	1650000	1645000	1655000	5000	5000	OR4C5	.	OR4C5	0	.	OR4C12	OR4C12	30931
chr1:14930001-14939999	chr1:15370001-15379999	1354	938	440000	430000	450000	10000	10000	.	KAZN	KAZN	4788	.	.	KAZN	97586
chr1:149870001-149879999	chr1:150020001-150029999	5264	3621	150000	140000	160000	10000	10000	BOLA1	.	BOLA1	0	.	OTUD7B,VPS45	VPS45	9338
chr1:149870001-149879999	chr1:150140001-150149999	2671	1947	270000	260000	280000	10000	10000	BOLA1	.	BOLA1	0	.	ANP32E,PLEKHO1	PLEKHO1	8401
chr1:149930001-149934999	chr1:150025001-150029999	2579	2067	95000	90000	100000	5000	5000	.	MTMR11,OTUD7B,SF3B4,SV2A	OTUD7B	8190	.	OTUD7B,VPS45	VPS45	9338
chr1:149930001-149934999	chr1:150140001-150144999	2235	1631	210000	205000	215000	5000	5000	.	MTMR11,OTUD7B,SF3B4,SV2A	OTUD7B	8190	.	PLEKHO1	PLEKHO1	8401
chr1:150045001-150049999	chr1:150140001-150144999	3774	2427	95000	90000	100000	5000	5000	VPS45	.	VPS45	0	.	PLEKHO1	PLEKHO1	8401
chr1:1500001-1504999	chr1:1600001-1604999	2083	1707	100000	95000	105000	5000	5000	.	ATAD3A,FNDC10,MIB2,SSU72,TMEM240	SSU72	4965	SLC35E2B	.	SLC35E2B	0
chr1:1555001-1559999	chr1:1600001-1604999	3485	3284	45000	40000	50000	5000	5000	MIB2	.	MIB2	0	SLC35E2B	.	SLC35E2B	0
chr1:150225001-150229999	chr1:150505001-150509999	1067	636	280000	275000	285000	5000	5000	CA14	.	CA14	0	.	ADAMTSL4,ECM1,MCL1,TARS2	ADAMTSL4	11847
chr1:150435001-150439999	chr1:150505001-150509999	2763	2060	70000	65000	75000	5000	5000	.	ECM1,TARS2	TARS2	19842	.	ADAMTSL4,ECM1,MCL1,TARS2	ADAMTSL4	11847
chr1:150520001-150529999	chr1:150960001-150969999	1635	841	440000	430000	450000	10000	10000	ADAMTSL4	.	ADAMTSL4	0	MINDY1	.	MINDY1	647
chr1:15100001-15109999	chr1:15240001-15249999	1816	1761	140000	130000	150000	10000	10000	.	.	KAZN	140628	KAZN	.	KAZN	628
chr1:1510001-1514999	chr1:1545001-1549999	9674	9830	35000	30000	40000	5000	5000	SSU72	.	SSU72	0	MIB2	.	MIB2	797
chr1:1510001-1519999	chr1:1610001-1619999	2083	1707	100000	90000	110000	10000	10000	SSU72	.	SSU72	0	.	CDK11A,CDK11B,MIB2,MMP23B,SLC35E2A,SLC35E2B	SLC35E2B	4084
chr1:151045001-151049999	chr1:151080001-151084999	3911	3911	35000	30000	40000	5000	5000	GABPB2	.	GABPB2	1721	.	CDC42SE1,GABPB2,MLLT11,SCNM1,SEMA6C,TNFAIP8L2	GABPB2	14279
chr1:151070001-151074999	chr1:151125001-151129999	2858	2007	55000	50000	60000	5000	5000	.	C1orf56,CDC42SE1,GABPB2,MLLT11,SEMA6C	GABPB2	4279	SCNM1,TNFAIP8L2	.	TNFAIP8L2	0
chr11:51220001-51224999	chr11:51575001-51579999	229	178	355000	350000	360000	5000	5000	.	AC110283.1	AC110283.1	39095	.	.	OR4C46	59719
chr1:151270001-151274999	chr1:151315001-151319999	3579	2581	45000	40000	50000	5000	5000	PI4KB	.	PI4KB	0	RFX5	.	RFX5	0
chr1:151270001-151274999	chr1:151370001-151374999	2739	2194	100000	95000	105000	5000	5000	PI4KB	.	PI4KB	0	PSMB4	.	PSMB4	0
chr1:151315001-151319999	chr1:151370001-151374999	3969	3728	55000	50000	60000	5000	5000	RFX5	.	RFX5	0	PSMB4	.	PSMB4	0
chr1:151295001-151299999	chr1:151375001-151379999	2106	2124	80000	75000	85000	5000	5000	PI4KB	.	PI4KB	0	POGZ,PSMB4	.	POGZ	673
chr11:5140001-5149999	chr11:5320001-5329999	2517	1302	180000	170000	190000	10000	10000	.	OR52A1,OR52A5	OR52A5	9482	OR51B4	.	OR51B4	0
chr11:5220001-5229999	chr11:5320001-5329999	5309	3012	100000	90000	110000	10000	10000	OR51V1	.	OR51V1	0	OR51B4	.	OR51B4	0
chr11:5140001-5149999	chr11:5820001-5829999	828	675	680000	670000	690000	10000	10000	.	OR52A1,OR52A5	OR52A5	9482	.	OR52E6,OR52E8,OR52N1,OR52N2,OR52N4,OR52N5	OR52N1	7507
chr11:5145001-5149999	chr11:5225001-5229999	1879	1541	80000	75000	85000	5000	5000	.	OR52A1,OR52A5	OR52A5	9482	.	CoTC_ribozyme,HBB,HBD,HBG1,HBG2,OR51V1,OR52A1	OR51V1	3072
chr11:5145001-5149999	chr11:5390001-5394999	1888	933	245000	240000	250000	5000	5000	.	OR52A1,OR52A5	OR52A5	9482	.	OR51B2,OR51B5,OR51B6,OR51M1,OR51Q1	OR51M1	10044
chr11:5225001-5229999	chr11:5390001-5394999	1818	1153	165000	160000	170000	5000	5000	.	CoTC_ribozyme,HBB,HBD,HBG1,HBG2,OR51V1,OR52A1	OR51V1	3072	.	OR51B2,OR51B5,OR51B6,OR51M1,OR51Q1	OR51M1	10044
chr1:151505001-151509999	chr1:151705001-151709999	1972	1348	200000	195000	205000	5000	5000	CGN	.	CGN	0	.	CELF3,MRPL9,OAZ3,RIIAD1,TDRKH	RIIAD1	4096
chr1:151665001-151669999	chr1:151705001-151709999	2933	2656	40000	35000	45000	5000	5000	.	CELF3,RIIAD1,SNX27	CELF3	12014	.	CELF3,MRPL9,OAZ3,RIIAD1,TDRKH	RIIAD1	4096
chr1:151820001-151829999	chr1:152410001-152419999	368	734	590000	580000	600000	10000	10000	THEM5	.	THEM5	0	.	CRNN	CRNN	23263
chr1:151905001-151909999	chr1:151965001-151969999	4393	2279	60000	55000	65000	5000	5000	.	THEM4	THEM4	22889	S100A10	.	S100A10	0
chr1:151935001-151939999	chr1:151970001-151974999	7713	6919	35000	30000	40000	5000	5000	.	S100A10	S100A10	25055	.	S100A10,S100A11	S100A10	3667
chr1:151965001-151969999	chr1:152000001-152004999	2176	2288	35000	30000	40000	5000	5000	S100A10	.	S100A10	0	.	S100A10,S100A11	S100A11	4481
chr1:152025001-152029999	chr1:152410001-152414999	1191	762	385000	380000	390000	5000	5000	.	S100A11,TCHHL1	S100A11	4619	.	CRNN	CRNN	23263
chr1:152160001-152164999	chr1:152410001-152414999	2111	843	250000	245000	255000	5000	5000	.	HRNR,RPTN	RPTN	28298	.	CRNN	CRNN	23263
chr1:152315001-152319999	chr1:152410001-152414999	1688	1209	95000	90000	100000	5000	5000	.	FLG,FLG2	FLG2	12483	.	CRNN	CRNN	23263
chr1:152030001-152034999	chr1:152155001-152159999	2032	1399	125000	120000	130000	5000	5000	.	S100A11,TCHHL1	S100A11	9619	.	HRNR,RPTN	RPTN	23298
chr1:152085001-152089999	chr1:152155001-152159999	1798	1717	70000	65000	75000	5000	5000	TCHH	.	TCHH	0	.	HRNR,RPTN	RPTN	23298
chr1:152085001-152089999	chr1:152125001-152129999	3170	2656	40000	35000	45000	5000	5000	TCHH	.	TCHH	0	RPTN	.	RPTN	1705
chr1:152170001-152179999	chr1:152320001-152329999	3471	2591	150000	140000	160000	10000	10000	.	HRNR,RPTN	HRNR	16670	.	FLG,FLG2	FLG2	2483
chr1:152300001-152309999	chr1:152510001-152519999	800	815	210000	200000	220000	10000	10000	.	FLG,FLG2	FLG	2323	.	CRCT1,LCE3D,LCE3E,LCE5A	LCE3E	19249
chr1:152620001-152629999	chr1:153190001-153199999	1243	889	570000	560000	580000	10000	10000	.	LCE2A,LCE2B,LCE2C,LCE2D,LCE3A,LCE3B,LCE3C	LCE2D	5874	PRR9	.	PRR9	0
chr1:15295001-15299999	chr1:15340001-15344999	2700	2428	45000	40000	50000	5000	5000	.	KAZN	KAZN	22586	.	.	KAZN	67586
chr1:153340001-153349999	chr1:153450001-153459999	2349	1459	110000	100000	120000	10000	10000	S100A12	.	S100A12	0	.	S100A6,S100A7,S100A7L2	S100A7	16875
chr1:153340001-153349999	chr1:153560001-153569999	1165	877	220000	210000	230000	10000	10000	S100A12	.	S100A12	0	.	CHTOP,S100A1,S100A13,S100A14,S100A16,S100A2,S100A3,S100A4,S100A5	S100A16	10799
chr1:153365001-153369999	chr1:153445001-153449999	2773	1797	80000	75000	85000	5000	5000	S100A8	.	S100A8	1453	.	S100A7,S100A7L2	S100A7	11875
chr1:153410001-153414999	chr1:153445001-153449999	7201	6990	35000	30000	40000	5000	5000	S100A7L2	.	S100A7L2	0	.	S100A7,S100A7L2	S100A7	11875
chr1:153410001-153414999	chr1:153455001-153459999	2796	2793	45000	40000	50000	5000	5000	S100A7L2	.	S100A7L2	0	.	S100A6,S100A7,S100A7L2	S100A7	21875
chr1:153470001-153479999	chr1:153710001-153719999	1477	878	240000	230000	250000	10000	10000	.	S100A3,S100A4,S100A5,S100A6,S100A7	S100A6	28468	.	INTS3,NPR1,SLC27A3,Y_RNA,snoU13	INTS3	3332
chr1:153480001-153484999	chr1:153540001-153544999	4496	2968	60000	55000	65000	5000	5000	.	S100A3,S100A4,S100A5,S100A6,S100A7	S100A6	23468	S100A2	.	S100A2	0
chr1:153480001-153484999	chr1:153590001-153594999	2569	2094	110000	105000	115000	5000	5000	.	S100A3,S100A4,S100A5,S100A6,S100A7	S100A6	23468	S100A14	.	S100A14	540
chr1:153545001-153549999	chr1:153595001-153599999	3587	3479	50000	45000	55000	5000	5000	.	S100A13,S100A14,S100A16,S100A2,S100A3,S100A4,S100A5,S100A6	S100A2	4636	S100A1,S100A13	.	S100A13	0
chr1:153630001-153639999	chr1:153920001-153929999	2081	1336	290000	280000	300000	10000	10000	ILF2,SNAPIN	.	SNAPIN	0	CRTC2,DENND4B	.	CRTC2	0
chr1:153630001-153639999	chr1:153950001-153959999	1115	706	320000	310000	330000	10000	10000	ILF2,SNAPIN	.	SNAPIN	0	JTB,RAB13	.	JTB	0
chr1:153770001-153779999	chr1:153950001-153959999	2093	1103	180000	170000	190000	10000	10000	.	GATAD2B,INTS3,SLC27A3,Y_RNA,snoU13	GATAD2B	4515	JTB,RAB13	.	JTB	0
chr1:153655001-153659999	chr1:153710001-153714999	4026	2800	55000	50000	60000	5000	5000	NPR1	.	NPR1	1202	.	INTS3,NPR1,SLC27A3,Y_RNA,snoU13	INTS3	8332
chr1:153670001-153674999	chr1:153710001-153714999	4026	2800	40000	35000	45000	5000	5000	.	ILF2,INTS3,NPR1,SNAPIN,Y_RNA	NPR1	8801	.	INTS3,NPR1,SLC27A3,Y_RNA,snoU13	INTS3	8332
chr1:154010001-154019999	chr1:154100001-154109999	2145	1828	90000	80000	100000	10000	10000	.	NUP210L,RPS27,U3	NUP210L	9343	.	NUP210L,TPM3	NUP210L	17593
chr11:5410001-5414999	chr11:5460001-5464999	2091	2097	50000	45000	55000	5000	5000	OR51M1	.	OR51M1	0	OR51I1	.	OR51I1	0
chr1:154160001-154164999	chr1:154240001-154244999	2981	1362	80000	75000	85000	5000	5000	TPM3	.	TPM3	0	HAX1,UBAP2L	.	HAX1	0
chr1:154160001-154169999	chr1:154300001-154309999	1600	830	140000	130000	150000	10000	10000	TPM3	.	TPM3	0	ATP8B2	.	ATP8B2	0
chr1:154250001-154254999	chr1:154305001-154309999	3108	2710	55000	50000	60000	5000	5000	.	AL590431.1,AQP10,ATP8B2,HAX1,SNORD59,UBAP2L	HAX1	3627	ATP8B2	.	ATP8B2	1038
chr1:154320001-154329999	chr1:154520001-154529999	2611	3193	200000	190000	210000	10000	10000	ATP8B2	.	ATP8B2	910	UBE2Q1	.	UBE2Q1	0
chr1:154330001-154339999	chr1:154520001-154529999	1824	2155	190000	180000	200000	10000	10000	.	AQP10,ATP8B2,IL6R	ATP8B2	10910	UBE2Q1	.	UBE2Q1	0
chr1:154380001-154389999	chr1:154520001-154529999	2081	2388	140000	130000	150000	10000	10000	IL6R	.	IL6R	1910	UBE2Q1	.	UBE2Q1	0
chr1:154325001-154329999	chr1:154445001-154449999	2218	1828	120000	115000	125000	5000	5000	.	AQP10,ATP8B2,IL6R	ATP8B2	5910	.	IL6R,SHE,TDRD10	SHE	8521
chr1:154335001-154339999	chr1:154380001-154384999	3451	3183	45000	40000	50000	5000	5000	.	AQP10,ATP8B2,IL6R	ATP8B2	15910	IL6R	.	IL6R	1910
chr1:154380001-154384999	chr1:154440001-154444999	2959	2966	60000	55000	65000	5000	5000	IL6R	.	IL6R	1910	.	IL6R,SHE,TDRD10	IL6R	13416
chr1:154450001-154459999	chr1:154840001-154849999	918	623	390000	380000	400000	10000	10000	SHE	.	SHE	0	KCNN3	.	KCNN3	0
chr1:154450001-154459999	chr1:155040001-155049999	577	490	590000	580000	600000	10000	10000	SHE	.	SHE	0	EFNA3	.	EFNA3	1315
chr1:154455001-154459999	chr1:154510001-154514999	3843	3375	55000	50000	60000	5000	5000	SHE	.	SHE	0	TDRD10	.	TDRD10	0
chr1:154530001-154539999	chr1:154630001-154639999	2230	1392	100000	90000	110000	10000	10000	CHRNB2,UBE2Q1	.	UBE2Q1	0	.	ADAR,KCNN3	ADAR	29513
chr1:154530001-154539999	chr1:154850001-154859999	1602	1066	320000	310000	330000	10000	10000	CHRNB2,UBE2Q1	.	UBE2Q1	0	.	KCNN3,PMVK	KCNN3	7245
chr1:154630001-154639999	chr1:154850001-154859999	1853	1173	220000	210000	230000	10000	10000	.	ADAR,KCNN3	ADAR	29513	.	KCNN3,PMVK	KCNN3	7245
chr1:15455001-15459999	chr1:15610001-15614999	2004	1118	155000	150000	160000	5000	5000	.	TMEM51	TMEM51	19030	FHAD1	.	FHAD1	0
chr1:15460001-15464999	chr1:15755001-15759999	917	669	295000	290000	300000	5000	5000	.	TMEM51	TMEM51	14030	.	CELA2A,CELA2B,CTRC,EFHD2,FHAD1	CTRC	4937
chr1:154615001-154619999	chr1:154665001-154669999	2672	3095	50000	45000	55000	5000	5000	.	ADAR	ADAR	14513	.	KCNN3	KCNN3	10703
chr1:154640001-154649999	chr1:154920001-154929999	1837	1279	280000	270000	290000	10000	10000	.	ADAR,KCNN3	KCNN3	30703	PBXIP1	.	PBXIP1	0
chr1:154675001-154679999	chr1:154745001-154749999	3223	3118	70000	65000	75000	5000	5000	KCNN3	.	KCNN3	703	.	.	KCNN3	64300
chr1:154740001-154744999	chr1:154850001-154854999	2037	1680	110000	105000	115000	5000	5000	.	.	KCNN3	59300	.	KCNN3	KCNN3	7245
chr1:154740001-154749999	chr1:154910001-154919999	1347	1135	170000	160000	180000	10000	10000	.	.	KCNN3	59300	PMVK	.	PMVK	807
chr1:15475001-15479999	chr1:15600001-15604999	1641	1103	125000	120000	130000	5000	5000	TMEM51	.	TMEM51	0	.	FHAD1	FHAD1	8543
chr1:154865001-154869999	chr1:154900001-154904999	3073	2705	35000	30000	40000	5000	5000	.	KCNN3,PMVK	KCNN3	22245	.	CKS1B,PBXIP1,PMVK,PYGO2,SHC1	PMVK	4196
chr11:54920001-54929999	chr11:55000001-55009999	1630	1437	80000	70000	90000	10000	10000	.	.	TRIM48	99660	.	TRIM48	TRIM48	19660
chr11:54945001-54949999	chr11:54985001-54989999	2015	1793	40000	35000	45000	5000	5000	.	.	TRIM48	79660	.	TRIM48	TRIM48	39660
chr1:155060001-155064999	chr1:155140001-155144999	3415	2062	80000	75000	85000	5000	5000	.	ADAM15,DPM3,EFNA1,EFNA3,EFNA4,SLC50A1,Y_RNA	EFNA3	2003	KRTCAP2,TRIM46	.	KRTCAP2	254
chr1:155155001-155159999	chr1:155190001-155194999	10280	9702	35000	30000	40000	5000	5000	MUC1	.	MUC1	244	.	CLK2,FAM189B,GBA,KRTCAP2,MTX1,MUC1,SCAMP3,THBS3,TRIM46	MTX1	7755
chr1:155245001-155249999	chr1:155285001-155289999	3844	3110	40000	35000	45000	5000	5000	CLK2,HCN3	.	HCN3	0	FDPS,RUSC1	.	FDPS	0
chr1:155475001-155479999	chr1:155540001-155544999	3112	2854	65000	60000	70000	5000	5000	.	.	ASH1L	52485	.	ASH1L,MSTO1	ASH1L	7404
chr11:55715001-55719999	chr11:56550001-56554999	743	207	835000	830000	840000	5000	5000	.	OR10AG1,OR5F1,OR5I1,OR5W2	OR5I1	11126	.	OR9G4	OR9G4	33829
chr1:155905001-155909999	chr1:155955001-155959999	4690	3596	50000	45000	55000	5000	5000	KHDC4,RXFP4	.	KHDC4	798	ARHGEF2	.	ARHGEF2	0
chr1:155905001-155909999	chr1:156035001-156039999	2258	1508	130000	125000	135000	5000	5000	KHDC4,RXFP4	.	KHDC4	798	RAB25	.	RAB25	0
chr1:156050001-156059999	chr1:156190001-156199999	2488	1766	140000	130000	150000	10000	10000	LMNA,MEX3A	.	MEX3A	0	.	BGLAP,PAQR6,PMF1,PMF1-BGLAP,SEMA4A,SLC25A44,SMG5	PMF1	7184
chr1:156060001-156064999	chr1:156100001-156104999	3738	3475	40000	35000	45000	5000	5000	.	LAMTOR2,LMNA,MEX3A,RAB25,UBQLN4	LMNA	7579	LMNA	.	LMNA	0
chr1:156125001-156129999	chr1:156195001-156199999	4549	3273	70000	65000	75000	5000	5000	SEMA4A	.	SEMA4A	0	.	BGLAP,PAQR6,PMF1,PMF1-BGLAP,SEMA4A,SLC25A44,SMG5	BGLAP	11977
chr1:156240001-156244999	chr1:156275001-156279999	4218	3054	35000	30000	40000	5000	5000	.	AL589685.1,BGLAP,CCT3,GLMP,PAQR6,SMG5,TMEM79,VHLL	SMG5	2623	.	AL589685.1,CCT3,GLMP,SMG5,TMEM79,TSACC,VHLL	VHLL	5912
chr1:156320001-156329999	chr1:156410001-156419999	4871	3813	90000	80000	100000	10000	10000	.	AL589685.1,C1orf61,CCT3,RHBG,TSACC	CCT3	7629	.	C1orf61,MEF2D,Y_RNA	C1orf61	9509
chr1:156350001-156359999	chr1:156570001-156579999	2316	1761	220000	210000	230000	10000	10000	RHBG	.	RHBG	0	GPATCH4	.	GPATCH4	0
chr1:156420001-156429999	chr1:156570001-156579999	4646	3075	150000	140000	160000	10000	10000	.	C1orf61,MEF2D,Y_RNA	C1orf61	19509	GPATCH4	.	GPATCH4	0
chr1:15635001-15639999	chr1:15750001-15754999	2034	1132	115000	110000	120000	5000	5000	FHAD1	.	FHAD1	0	.	CELA2A,CELA2B,CTRC,EFHD2,FHAD1	CTRC	9937
chr1:156355001-156359999	chr1:156410001-156414999	4131	3474	55000	50000	60000	5000	5000	.	C1orf61,CCT3,RHBG,TSACC	RHBG	2897	.	C1orf61,MEF2D,Y_RNA	C1orf61	9509
chr11:56430001-56434999	chr11:56465001-56469999	5488	5264	35000	30000	40000	5000	5000	OR5AR1	.	OR5AR1	0	OR9G1	.	OR9G1	0
chr1:156440001-156449999	chr1:156510001-156519999	3676	2583	70000	60000	80000	10000	10000	MEF2D	.	MEF2D	0	IQGAP3	.	IQGAP3	745
chr11:56465001-56469999	chr11:56515001-56519999	1978	1820	50000	45000	55000	5000	5000	OR9G1	.	OR9G1	0	OR9G4	.	OR9G4	0
chr1:156590001-156594999	chr1:156640001-156644999	4210	2680	50000	45000	55000	5000	5000	HAPLN2	.	HAPLN2	0	.	BCAN,CRABP2,HAPLN2,NES	NES	2200
chr11:56620001-56629999	chr11:56870001-56879999	2276	1469	250000	240000	260000	10000	10000	.	.	OR9G4	103829	.	.	LRRC55	69223
chr11:56620001-56629999	chr11:57020001-57029999	2244	1350	400000	390000	410000	10000	10000	.	.	OR9G4	103829	.	APLNR,TNKS1BP1	APLNR	15214
chr11:56625001-56629999	chr11:56660001-56664999	6080	6181	35000	30000	40000	5000	5000	.	.	OR9G4	108829	.	.	OR5AK2	91349
chr1:156770001-156779999	chr1:156820001-156829999	12506	11457	50000	40000	60000	10000	10000	.	HDGF,INSRR,NTRK1,PRCC,SH2D2A	SH2D2A	3904	INSRR,NTRK1	.	INSRR	0
chr1:156810001-156814999	chr1:156855001-156859999	3636	3024	45000	40000	50000	5000	5000	.	INSRR,NTRK1,PEAR1,PRCC,SH2D2A	NTRK1	3000	.	ARHGEF11,INSRR,LRRC71,NTRK1,PEAR1	PEAR1	3492
chr11:56895001-56899999	chr11:57010001-57014999	2532	1229	115000	110000	120000	5000	5000	.	LRRC55	LRRC55	49223	.	APLNR	APLNR	5214
chr1:157030001-157034999	chr1:157065001-157069999	6637	6805	35000	30000	40000	5000	5000	.	ARHGEF11,ETV3L	ARHGEF11	14840	ETV3L	.	ETV3L	0
chr1:157060001-157064999	chr1:157125001-157129999	2210	1483	65000	60000	70000	5000	5000	.	ARHGEF11,ETV3,ETV3L	ETV3L	4601	.	ETV3	ETV3	16736
chr1:157060001-157064999	chr1:157270001-157274999	799	716	210000	205000	215000	5000	5000	.	ARHGEF11,ETV3,ETV3L	ETV3L	4601	.	RP11-85G21.2	RP11-85G21.2	12159
chr1:157180001-157184999	chr1:157270001-157274999	2362	1697	90000	85000	95000	5000	5000	.	.	ETV3	71736	.	RP11-85G21.2	RP11-85G21.2	12159
chr1:15710001-15714999	chr1:15760001-15764999	2573	2390	50000	45000	55000	5000	5000	FHAD1	.	FHAD1	128	CTRC	.	CTRC	0
chr11:57110001-57119999	chr11:57220001-57229999	3723	2113	110000	100000	120000	10000	10000	P2RX3	.	P2RX3	0	RTN4RL2	.	RTN4RL2	0
chr11:57110001-57119999	chr11:57290001-57299999	1763	924	180000	170000	190000	10000	10000	P2RX3	.	P2RX3	0	TIMM10	.	TIMM10	0
chr11:57115001-57119999	chr11:57150001-57154999	4151	3662	35000	30000	40000	5000	5000	P2RX3	.	P2RX3	103	PRG3	.	PRG3	1379
chr1:157165001-157169999	chr1:157335001-157339999	1903	1084	170000	165000	175000	5000	5000	.	.	ETV3	56736	.	.	RP11-85G21.2	77159
chr1:157280001-157284999	chr1:157335001-157339999	2707	2207	55000	50000	60000	5000	5000	.	RP11-85G21.2	RP11-85G21.2	22159	.	.	RP11-85G21.2	77159
chr1:157165001-157169999	chr1:157455001-157459999	2049	1088	290000	285000	295000	5000	5000	.	.	ETV3	56736	.	FCRL5	FCRL5	25864
chr1:157185001-157189999	chr1:157235001-157239999	3079	2554	50000	45000	55000	5000	5000	.	.	RP11-85G21.2	67844	.	RP11-85G21.2	RP11-85G21.2	17844
chr1:157280001-157284999	chr1:157450001-157454999	1651	908	170000	165000	175000	5000	5000	.	RP11-85G21.2	RP11-85G21.2	22159	.	FCRL5	FCRL5	30864
chr1:157385001-157389999	chr1:157450001-157454999	1756	1588	65000	60000	70000	5000	5000	.	.	FCRL5	95864	.	FCRL5	FCRL5	30864
chr11:57335001-57339999	chr11:57410001-57414999	2880	2618	75000	70000	80000	5000	5000	UBE2L6	.	UBE2L6	0	CLP1,YPEL4	.	YPEL4	0
chr1:157340001-157349999	chr1:157450001-157459999	2504	1563	110000	100000	120000	10000	10000	.	.	RP11-85G21.2	82159	.	FCRL5	FCRL5	25864
chr1:157400001-157409999	chr1:157450001-157459999	2136	2100	50000	40000	60000	10000	10000	.	.	FCRL5	75864	.	FCRL5	FCRL5	25864
chr11:57340001-57349999	chr11:57390001-57399999	4597	3851	50000	40000	60000	10000	10000	.	SERPING1,SMTNL1,TIMM10,UBE2L6	UBE2L6	4245	.	CLP1,SERPING1,YPEL4,ZDHHC5	SERPING1	11297
chr1:157370001-157379999	chr1:158120001-158129999	503	507	750000	740000	760000	10000	10000	.	.	FCRL5	105864	.	CD1D	CD1D	19739
chr1:15740001-15749999	chr1:15840001-15849999	1238	1428	100000	90000	110000	10000	10000	.	CELA2A,CELA2B,CTRC,EFHD2,FHAD1	EFHD2	3240	CASP9	.	CASP9	688
chr11:57440001-57444999	chr11:57580001-57584999	1124	632	140000	135000	145000	5000	5000	ZDHHC5	.	ZDHHC5	0	CTNND1	.	CTNND1	0
chr11:57510001-57514999	chr11:57560001-57564999	3466	2970	50000	45000	55000	5000	5000	SELENOH	.	SELENOH	0	CTNND1	.	CTNND1	970
chr11:57525001-57529999	chr11:57560001-57564999	7195	7443	35000	30000	40000	5000	5000	CTNND1	.	CTNND1	0	CTNND1	.	CTNND1	970
chr11:57580001-57584999	chr11:58280001-58284999	798	558	700000	695000	705000	5000	5000	CTNND1	.	CTNND1	0	.	OR5B21	OR5B21	4424
chr1:157610001-157619999	chr1:157660001-157669999	2370	2115	50000	40000	60000	10000	10000	.	FCRL3,FCRL4	FCRL3	26523	FCRL3	.	FCRL3	0
chr11:57680001-57689999	chr11:58270001-58279999	932	783	590000	580000	600000	10000	10000	.	.	CTNND1	98612	OR5B21	.	OR5B21	0
chr1:157930001-157934999	chr1:158090001-158094999	2324	1081	160000	155000	165000	5000	5000	.	KIRREL1	KIRREL1	28065	.	KIRREL1	KIRREL1	33531
chr1:157955001-157959999	chr1:158075001-158079999	1962	1087	120000	115000	125000	5000	5000	.	KIRREL1	KIRREL1	3065	.	KIRREL1	KIRREL1	18531
chr11:58040001-58044999	chr11:58085001-58089999	1985	2026	45000	40000	50000	5000	5000	.	OR10Q1,OR10W1	OR10W1	4270	.	OR10W1,OR5B17	OR5B17	36543
chr1:158325001-158329999	chr1:158365001-158369999	6783	6641	40000	35000	45000	5000	5000	CD1E	.	CD1E	0	OR10T2	.	OR10T2	0
chr1:158410001-158419999	chr1:158490001-158499999	1406	1407	80000	70000	90000	10000	10000	.	OR10K1,OR10K2,OR10R2,OR10T2	OR10K1	11366	.	OR10R2,OR10X1,OR6P1,OR6Y1	OR6Y1	17896
chr1:158470001-158479999	chr1:159040001-159049999	1040	464	570000	560000	580000	10000	10000	.	OR10K1,OR10R2,OR6Y1	OR10R2	20300	AIM2	.	AIM2	0
chr1:158490001-158499999	chr1:158950001-158959999	913	507	460000	450000	470000	10000	10000	.	OR10R2,OR10X1,OR6P1,OR6Y1	OR6Y1	17896	.	IFI16,PYHIN1	IFI16	9760
chr1:1585001-1589999	chr1:1645001-1649999	2959	2843	60000	55000	65000	5000	5000	CDK11B	.	CDK11B	434	.	CDK11A,NADK,SLC35E2A,SLC35E2B	CDK11A	3095
chr1:158760001-158769999	chr1:158940001-158949999	1283	915	180000	170000	190000	10000	10000	.	MNDA,OR6K6,OR6N1,OR6N2	OR6N2	9008	.	IFI16,PYHIN1	IFI16	19760
chr1:158830001-158834999	chr1:158880001-158884999	2449	2259	50000	45000	55000	5000	5000	.	MNDA	MNDA	14310	.	PYHIN1	PYHIN1	15588
chr11:58830001-58839999	chr11:58920001-58929999	2294	1812	90000	80000	100000	10000	10000	.	FAM111B,GLYATL1B	GLYATL1B	13782	.	DTX4,FAM111A,FAM111B	FAM111A	4283
chr1:158885001-158889999	chr1:158955001-158959999	1265	1204	70000	65000	75000	5000	5000	.	PYHIN1	PYHIN1	10588	.	IFI16,PYHIN1	IFI16	9760
chr11:58935001-58939999	chr11:59195001-59199999	1346	782	260000	255000	265000	5000	5000	DTX4	.	DTX4	0	OR5A2	.	OR5A2	1117
chr1:158985001-158989999	chr1:159020001-159024999	6392	6238	35000	30000	40000	5000	5000	IFI16	.	IFI16	0	.	AIM2,AL359753.1,IFI16	AL359753.1	4041
chr1:159100001-159109999	chr1:159970001-159979999	1000	606	870000	860000	880000	10000	10000	AIM2	.	AIM2	299	.	KCNJ10,PIGM,RP11-226L15.5,SLAMF9	RP11-226L15.5	16585
chr1:159900001-159909999	chr1:159970001-159979999	5380	4209	70000	60000	80000	10000	10000	IGSF9	.	IGSF9	0	.	KCNJ10,PIGM,RP11-226L15.5,SLAMF9	RP11-226L15.5	16585
chr11:5910001-5919999	chr11:6100001-6109999	626	602	190000	180000	200000	10000	10000	OR52E5	.	OR52E5	0	.	OR56A1,OR56B4	OR56B4	18916
chr1:159130001-159134999	chr1:159165001-159169999	7095	6173	35000	30000	40000	5000	5000	.	ACKR1,AIM2,CADM3	CADM3	6401	.	ACKR1,AIM2,CADM3	ACKR1	3099
chr1:159130001-159139999	chr1:159740001-159749999	1148	532	610000	600000	620000	10000	10000	CADM3	.	CADM3	1401	DUSP23	.	DUSP23	724
chr1:159180001-159189999	chr1:159740001-159749999	1184	653	560000	550000	570000	10000	10000	.	ACKR1,CADM3	ACKR1	4952	DUSP23	.	DUSP23	724
chr1:159280001-159289999	chr1:159740001-159749999	1039	868	460000	450000	470000	10000	10000	.	FCER1A	FCER1A	7875	DUSP23	.	DUSP23	724
chr1:159195001-159199999	chr1:159265001-159269999	2556	2166	70000	65000	75000	5000	5000	.	ACKR1	ACKR1	19952	.	FCER1A	FCER1A	2128
chr11:59300001-59309999	chr11:59560001-59569999	943	564	260000	250000	270000	10000	10000	.	OR4D11,OR4D9,RNU6-779P,RNU7-58P	RNU7-58P	16275	STX3	.	STX3	0
chr1:159330001-159334999	chr1:159365001-159369999	6967	7051	35000	30000	40000	5000	5000	.	.	FCER1A	57875	.	OR10J1	OR10J1	37637
chr1:159390001-159399999	chr1:159450001-159459999	2077	1851	60000	50000	70000	10000	10000	.	OR10J1	OR10J1	7637	.	OR10J1,OR10J5	OR10J1	40489
chr11:59430001-59439999	chr11:59520001-59529999	2886	3314	90000	80000	100000	10000	10000	PATL1	.	PATL1	0	STX3	.	STX3	0
chr11:59525001-59529999	chr11:59565001-59569999	5671	6348	40000	35000	45000	5000	5000	.	MRPL16,OR10V1,STX3	STX3	2069	.	CBLIF,MRPL16,STX3	STX3	4049
chr1:159560001-159564999	chr1:159600001-159604999	2656	2421	40000	35000	45000	5000	5000	.	APCS	APCS	2385	.	APCS	APCS	42385
chr11:59580001-59589999	chr11:59860001-59869999	2115	1191	280000	270000	290000	10000	10000	MRPL16	.	MRPL16	1751	.	MS4A2,MS4A3	MS4A2	3864
chr11:59585001-59589999	chr11:59725001-59729999	1747	1542	140000	135000	145000	5000	5000	.	CBLIF,MRPL16,STX3,TCN1	MRPL16	6751	OOSP4A	.	OOSP4A	1508
chr11:59590001-59594999	chr11:59900001-59904999	1504	767	310000	305000	315000	5000	5000	.	CBLIF,MRPL16,STX3,TCN1	CBLIF	8401	.	MS4A2,MS4A4A,MS4A6A	MS4A6A	40827
chr11:59590001-59599999	chr11:60020001-60029999	1342	768	430000	420000	440000	10000	10000	.	CBLIF,MRPL16,OOSP3,STX3,TCN1	CBLIF	3401	.	MS4A4A,MS4A4E	MS4A4E	9392
chr1:159750001-159754999	chr1:159855001-159859999	2447	1630	105000	100000	110000	5000	5000	DUSP23	.	DUSP23	0	.	CFAP45,IGSF9,TAGLN2,VSIG8,hsa-mir-4259	CFAP45	4512
chr1:159750001-159754999	chr1:159975001-159979999	1379	715	225000	220000	230000	5000	5000	DUSP23	.	DUSP23	0	.	KCNJ10,PIGM,RP11-226L15.5	RP11-226L15.5	16585
chr1:159760001-159764999	chr1:159795001-159799999	7107	7337	35000	30000	40000	5000	5000	.	DUSP23,FCRL6,SLAMF8	FCRL6	5303	SLAMF8	.	SLAMF8	0
chr1:159795001-159799999	chr1:159840001-159844999	3595	2516	45000	40000	50000	5000	5000	SLAMF8	.	SLAMF8	0	CFAP45	.	CFAP45	0
chr1:159900001-159909999	chr1:160040001-160049999	1497	1482	140000	130000	150000	10000	10000	IGSF9	.	IGSF9	0	KCNJ10,KCNJ9	.	KCNJ10	52
chr1:160015001-160019999	chr1:160050001-160054999	3129	2859	35000	30000	40000	5000	5000	.	IGSF8,KCNJ10,KCNJ9,PIGM,RP11-226L15.5	KCNJ10	2708	KCNJ9	.	KCNJ9	0
chr1:160070001-160079999	chr1:160340001-160349999	2229	435	270000	260000	280000	10000	10000	IGSF8	.	IGSF8	1269	.	COPA,NCSTN,NHLH1,VANGL2,Y_RNA	NHLH1	3140
chr1:160160001-160169999	chr1:160340001-160349999	1784	497	180000	170000	190000	10000	10000	CASQ1	.	CASQ1	0	.	COPA,NCSTN,NHLH1,VANGL2,Y_RNA	NHLH1	3140
chr1:160075001-160079999	chr1:160110001-160114999	7446	7143	35000	30000	40000	5000	5000	.	ATP1A2,ATP1A4,IGSF8,KCNJ10,KCNJ9	ATP1A2	5551	ATP1A2	.	ATP1A2	252
chr1:160075001-160079999	chr1:160145001-160149999	4012	3477	70000	65000	75000	5000	5000	.	ATP1A2,ATP1A4,IGSF8,KCNJ10,KCNJ9	ATP1A2	5551	ATP1A4	.	ATP1A4	0
chr1:160075001-160079999	chr1:160155001-160159999	2900	2260	80000	75000	85000	5000	5000	.	ATP1A2,ATP1A4,IGSF8,KCNJ10,KCNJ9	ATP1A2	5551	CASQ1	.	CASQ1	367
chr11:60130001-60134999	chr11:60380001-60384999	1660	897	250000	245000	255000	5000	5000	.	MS4A14,MS4A6E,MS4A7	MS4A7	10960	.	.	MS4A8	82060
chr11:60150001-60154999	chr11:60190001-60194999	5654	5752	40000	35000	45000	5000	5000	MS4A7	.	MS4A7	0	.	MS4A1,MS4A14,MS4A5,MS4A7	MS4A5	2047
chr1:160245001-160249999	chr1:160280001-160284999	3815	3102	35000	30000	40000	5000	5000	PEX19	.	PEX19	0	COPA	.	COPA	0
chr1:160395001-160399999	chr1:160505001-160509999	2641	1946	110000	105000	115000	5000	5000	.	VANGL2	VANGL2	5718	.	AL138930.2,CD84,SLAMF6	AL138930.2	5536
chr1:160395001-160399999	chr1:160575001-160579999	2405	1027	180000	175000	185000	5000	5000	.	VANGL2	VANGL2	5718	.	CD84,SLAMF1	CD84	25696
chr11:6040001-6049999	chr11:6340001-6349999	1446	666	300000	290000	310000	10000	10000	OR56A1	.	OR56A1	0	CAVIN3	.	CAVIN3	0
chr1:160420001-160424999	chr1:160455001-160459999	4207	3787	35000	30000	40000	5000	5000	.	VANGL2	VANGL2	30718	.	SLAMF6	SLAMF6	33033
chr1:160450001-160459999	chr1:160500001-160509999	3430	2693	50000	40000	60000	10000	10000	.	SLAMF6	SLAMF6	33033	.	AL138930.2,CD84,SLAMF6	AL138930.2	5536
chr11:60540001-60544999	chr11:60655001-60659999	1368	1034	115000	110000	120000	5000	5000	.	MS4A10,MS4A18	MS4A10	7808	.	CCDC86,PRPF19,PTGDR2,SLC15A3,TMEM109,TMEM132A,ZP1	PRPF19	5942
chr11:60600001-60604999	chr11:60655001-60659999	3166	2815	55000	50000	60000	5000	5000	.	CCDC86,MS4A10,PTGDR2,ZP1	CCDC86	4588	.	CCDC86,PRPF19,PTGDR2,SLC15A3,TMEM109,TMEM132A,ZP1	PRPF19	5942
chr11:60550001-60554999	chr11:60590001-60594999	6248	6351	40000	35000	45000	5000	5000	MS4A10	.	MS4A10	0	.	CCDC86,MS4A10,PTGDR2,ZP1	CCDC86	14588
chr1:160590001-160594999	chr1:160630001-160634999	3161	3014	40000	35000	45000	5000	5000	.	CD84,SLAMF1	SLAMF1	21749	.	CD48,SLAMF1	SLAMF1	12917
chr11:60600001-60604999	chr11:60945001-60949999	1187	994	345000	340000	350000	5000	5000	.	CCDC86,MS4A10,PTGDR2,ZP1	CCDC86	4588	.	PGA3,PGA4,VPS37C	VPS37C	15915
chr11:60625001-60629999	chr11:60665001-60669999	7203	7561	40000	35000	45000	5000	5000	PTGDR2	.	PTGDR2	1579	PRPF19	.	PRPF19	0
chr1:160630001-160639999	chr1:160690001-160699999	2966	2646	60000	50000	70000	10000	10000	.	CD48,SLAMF1	SLAMF1	12917	.	CD48,SLAMF7	CD48	8381
chr1:160650001-160654999	chr1:160690001-160694999	7174	7408	40000	35000	45000	5000	5000	.	CD48,SLAMF1	CD48	26594	.	CD48,SLAMF7	CD48	8381
chr1:160650001-160654999	chr1:160800001-160804999	1715	1693	150000	145000	155000	5000	5000	.	CD48,SLAMF1	CD48	26594	.	CD244,ITLN1,LY9	CD244	3956
chr1:160650001-160654999	chr1:161065001-161069999	1404	648	415000	410000	420000	5000	5000	.	CD48,SLAMF1	CD48	26594	KLHDC9	.	KLHDC9	0
chr1:160965001-160969999	chr1:161065001-161069999	2620	1157	100000	95000	105000	5000	5000	F11R	.	F11R	968	KLHDC9	.	KLHDC9	0
chr1:160650001-160659999	chr1:160730001-160739999	2457	2131	80000	70000	90000	10000	10000	.	CD48,SLAMF1,SLAMF7	CD48	21594	.	CD48,LY9,SLAMF7	SLAMF7	9788
chr1:160650001-160659999	chr1:160920001-160929999	3142	1587	270000	260000	280000	10000	10000	.	CD48,SLAMF1,SLAMF7	CD48	21594	ITLN2	.	ITLN2	0
chr1:160650001-160659999	chr1:160950001-160959999	1789	1081	300000	290000	310000	10000	10000	.	CD48,SLAMF1,SLAMF7	CD48	21594	.	F11R,ITLN2,TSTD1	F11R	10968
chr1:160690001-160699999	chr1:160800001-160809999	1866	1800	110000	100000	120000	10000	10000	.	CD48,SLAMF7	CD48	8381	CD244	.	CD244	0
chr1:160690001-160699999	chr1:160960001-160969999	1758	1020	270000	260000	280000	10000	10000	.	CD48,SLAMF7	CD48	8381	F11R	.	F11R	968
chr1:160695001-160699999	chr1:160920001-160924999	2127	1114	225000	220000	230000	5000	5000	.	CD48,SLAMF7	SLAMF7	8849	ITLN2	.	ITLN2	0
chr1:160805001-160809999	chr1:160920001-160924999	2844	2009	115000	110000	120000	5000	5000	CD244	.	CD244	0	ITLN2	.	ITLN2	0
chr11:60700001-60709999	chr11:61020001-61029999	1032	1100	320000	310000	330000	10000	10000	SLC15A3,TMEM132A	.	TMEM132A	0	.	DDB1,PGA3,PGA4,PGA5,VWCE	PGA5	3196
chr11:6070001-6079999	chr11:6290001-6299999	1844	1189	220000	210000	230000	10000	10000	.	OR56A1,OR56A4,OR56B4	OR56A1	14434	CCKBR	.	CCKBR	0
chr11:60720001-60729999	chr11:60890001-60899999	3164	2202	170000	160000	180000	10000	10000	SLC15A3	.	SLC15A3	0	.	CD5,VPS37C	CD5	20020
chr11:60950001-60954999	chr11:61030001-61034999	991	984	80000	75000	85000	5000	5000	.	PGA3,PGA4,VPS37C	PGA3	15781	VWCE	.	VWCE	1890
chr11:60960001-60964999	chr11:61020001-61024999	1174	1227	60000	55000	65000	5000	5000	.	PGA3,PGA4,PGA5,VPS37C	PGA3	5781	.	DDB1,PGA3,PGA4,PGA5,VWCE	PGA5	3196
chr11:60960001-60969999	chr11:61150001-61159999	558	266	190000	180000	200000	10000	10000	PGA3	.	PGA3	781	TMEM216	.	TMEM216	0
chr1:160965001-160969999	chr1:161010001-161014999	3645	2363	45000	40000	50000	5000	5000	F11R	.	F11R	968	TSTD1,USF1	.	USF1	0
chr1:1610001-1619999	chr1:1660001-1669999	2890	2332	50000	40000	60000	10000	10000	.	CDK11A,CDK11B,MIB2,MMP23B,SLC35E2A,SLC35E2B	SLC35E2B	4084	SLC35E2A	.	SLC35E2A	0
chr11:61020001-61024999	chr11:61065001-61069999	3269	2252	45000	40000	50000	5000	5000	.	DDB1,PGA3,PGA4,PGA5,VWCE	PGA5	3196	DDB1	.	DDB1	24
chr11:61020001-61024999	chr11:61150001-61154999	1681	707	130000	125000	135000	5000	5000	.	DDB1,PGA3,PGA4,PGA5,VWCE	PGA5	3196	.	CPSF7,CYB561A3,DDB1,SDHAF2,TKFC,TMEM138,TMEM216	TMEM216	4161
chr11:61110001-61114999	chr11:61165001-61169999	3359	2979	55000	50000	60000	5000	5000	DDB1,TKFC	.	DDB1	0	.	CPSF7,CYB561A3,SDHAF2,TMEM138,TMEM216	CPSF7	3643
chr1:161195001-161199999	chr1:161260001-161264999	3902	3104	65000	60000	70000	5000	5000	APOA2,NR1I3,TOMM40L	.	TOMM40L	0	.	MPZ,PCP4L1,SDHC	MPZ	10981
chr1:161195001-161199999	chr1:161335001-161339999	3166	1893	140000	135000	145000	5000	5000	APOA2,NR1I3,TOMM40L	.	TOMM40L	0	CFAP126,SDHC	.	CFAP126	0
chr11:61240001-61249999	chr11:61400001-61409999	1652	1217	160000	150000	170000	10000	10000	PPP1R32	.	PPP1R32	0	.	DAGLA	DAGLA	37865
chr11:61245001-61249999	chr11:61280001-61284999	3306	2768	35000	30000	40000	5000	5000	PPP1R32	.	PPP1R32	0	.	LRRC10B,PPP1R32,SYT7	LRRC10B	3780
chr1:16130001-16139999	chr1:16250001-16259999	2648	1361	120000	110000	130000	10000	10000	UQCRHL	.	UQCRHL	0	.	SPEN,ZBTB17,snoU13	SPEN	5080
chr1:161360001-161364999	chr1:161405001-161409999	3358	2470	45000	40000	50000	5000	5000	.	CFAP126,RP11-122G18.8,SDHC	RP11-122G18.8	15449	.	.	RP11-122G18.8	60449
chr1:161450001-161459999	chr1:161590001-161599999	2135	1147	140000	130000	150000	10000	10000	.	FCGR2A,HSPA6	FCGR2A	15222	FCGR3B	.	FCGR3B	41
chr1:161450001-161459999	chr1:161710001-161719999	1869	1477	260000	250000	270000	10000	10000	.	FCGR2A,HSPA6	FCGR2A	15222	DUSP12	.	DUSP12	0
chr11:61560001-61569999	chr11:61870001-61879999	1672	1312	310000	300000	320000	10000	10000	FADS2,FEN1,TMEM258	.	TMEM258	0	.	INCENP	INCENP	11472
chr11:61565001-61569999	chr11:61705001-61709999	1430	1090	140000	135000	145000	5000	5000	FEN1	.	FEN1	1589	.	BEST1,FADS3,FTH1,RAB3IL1	BEST1	7537
chr1:161570001-161579999	chr1:161680001-161689999	3596	2752	110000	100000	120000	10000	10000	FCGR2C	.	FCGR2C	640	FCRLA,FCRLB	.	FCRLA	0
chr1:161590001-161599999	chr1:161680001-161689999	2677	2121	90000	80000	100000	10000	10000	FCGR3B	.	FCGR3B	41	FCRLA,FCRLB	.	FCRLA	0
chr1:161615001-161619999	chr1:161710001-161714999	1655	1186	95000	90000	100000	5000	5000	.	FCGR2B,FCGR2C,FCGR3B,Y_RNA	FCGR2B	12939	.	ATF6,DUSP12,FCRLA,FCRLB,Y_RNA	DUSP12	4550
chr11:61660001-61664999	chr11:61875001-61879999	1625	1098	215000	210000	220000	5000	5000	FADS3,RAB3IL1	.	FADS3	479	.	INCENP	INCENP	11472
chr11:61665001-61669999	chr11:61710001-61714999	4010	3511	45000	40000	50000	5000	5000	RAB3IL1	.	RAB3IL1	0	.	BEST1,FTH1,RAB3IL1	BEST1	2537
chr11:6170001-6179999	chr11:6220001-6229999	8780	8102	50000	40000	60000	10000	10000	.	C11orf42,OR52B2,OR52W1,OR56B4	OR52B2	11639	C11orf42,OR52W1	.	OR52W1	0
chr11:61720001-61729999	chr11:61850001-61859999	3500	2687	130000	120000	140000	10000	10000	BEST1	.	BEST1	0	.	INCENP	INCENP	31472
chr1:161740001-161749999	chr1:162470001-162479999	634	1097	730000	720000	740000	10000	10000	.	ATF6,DUSP12,FCRLB	ATF6	3891	.	UHMK1	UHMK1	2126
chr1:161760001-161764999	chr1:162005001-162009999	1510	966	245000	240000	250000	5000	5000	.	ATF6,DUSP12	ATF6	23891	.	NOS1AP,OLFML2B	OLFML2B	11358
chr11:61940001-61949999	chr11:62080001-62089999	1882	1416	140000	130000	150000	10000	10000	.	INCENP,SCGB1D1,SCGB2A1	SCGB1D1	7690	.	ASRGL1,SCGB1D4,SCGB2A2	SCGB1D4	13466
chr11:61980001-61989999	chr11:62140001-62149999	1382	893	160000	150000	170000	10000	10000	.	SCGB1D1,SCGB1D2,SCGB2A1,SCGB2A2	SCGB2A1	3856	.	ASRGL1,SCGB1A1	ASRGL1	8972
chr11:62005001-62009999	chr11:62080001-62084999	2110	1857	75000	70000	80000	5000	5000	SCGB1D2	.	SCGB1D2	0	.	ASRGL1,SCGB1D4,SCGB2A2	SCGB1D4	13466
chr1:162020001-162029999	chr1:162590001-162599999	740	594	570000	560000	580000	10000	10000	.	NOS1AP,OLFML2B	NOS1AP	9483	DDR2	.	DDR2	1165
chr1:162025001-162029999	chr1:162360001-162364999	1240	855	335000	330000	340000	5000	5000	.	NOS1AP,OLFML2B	NOS1AP	9483	.	C1orf226,NOS1AP,SH2D1B,SPATA46	C1orf226	8483
chr1:162030001-162039999	chr1:162240001-162249999	1780	984	210000	200000	220000	10000	10000	NOS1AP	.	NOS1AP	0	.	.	NOS1AP	80329
chr1:162040001-162044999	chr1:162100001-162104999	2741	2048	60000	55000	65000	5000	5000	NOS1AP	.	NOS1AP	121	.	.	NOS1AP	60121
chr11:62100001-62104999	chr11:62140001-62144999	7402	7996	40000	35000	45000	5000	5000	ASRGL1	.	ASRGL1	0	.	ASRGL1,SCGB1A1	ASRGL1	13972
chr11:62160001-62169999	chr11:62330001-62339999	2121	1807	170000	160000	180000	10000	10000	ASRGL1	.	ASRGL1	632	EEF1G	.	EEF1G	216
chr11:62160001-62169999	chr11:62460001-62469999	1120	608	300000	290000	310000	10000	10000	ASRGL1	.	ASRGL1	632	BSCL2	.	BSCL2	0
chr11:62360001-62369999	chr11:62460001-62469999	2455	1586	100000	90000	110000	10000	10000	EML3,MTA2,TUT1	.	MTA2	0	BSCL2	.	BSCL2	0
chr11:62190001-62194999	chr11:62315001-62319999	2706	2032	125000	120000	130000	5000	5000	.	ASRGL1,SCGB1A1	SCGB1A1	3496	AHNAK	.	AHNAK	697
chr1:162215001-162219999	chr1:162305001-162309999	1512	1489	90000	85000	95000	5000	5000	.	.	NOS1AP	110329	.	C1orf226,NOS1AP,SPATA46	NOS1AP	20329
chr1:162400001-162404999	chr1:162450001-162454999	2349	2301	50000	45000	55000	5000	5000	.	C1orf226,SH2D1B	SH2D1B	18074	.	UHMK1	UHMK1	12043
chr1:162410001-162414999	chr1:162450001-162454999	2349	2301	40000	35000	45000	5000	5000	.	SH2D1B	SH2D1B	28074	.	UHMK1	UHMK1	12043
chr11:62540001-62544999	chr11:62630001-62634999	2246	723	90000	85000	95000	5000	5000	TAF6L	.	TAF6L	490	.	CHRM1,RN7SL119P,SLC3A2,STX5,TEX54,WDR74	SLC3A2	3288
chr11:62565001-62569999	chr11:62600001-62604999	4261	2250	35000	30000	40000	5000	5000	NXF1	.	NXF1	0	STX5,TEX54,WDR74	.	TEX54	0
chr1:162670001-162679999	chr1:162740001-162749999	2812	2695	70000	60000	80000	10000	10000	.	.	DDR2	57029	.	DDR2,HSD17B7	DDR2	2921
chr11:62670001-62679999	chr11:62980001-62989999	1610	1384	310000	300000	320000	10000	10000	.	CHRM1,SLC3A2	CHRM1	4414	.	SLC22A25	SLC22A25	7120
chr11:62675001-62679999	chr11:62790001-62794999	2105	1680	115000	110000	120000	5000	5000	.	CHRM1,SLC3A2	CHRM1	4414	.	SLC22A6,SLC22A8	SLC22A8	6689
chr11:62695001-62699999	chr11:62775001-62779999	2105	1680	80000	75000	85000	5000	5000	.	CHRM1,SLC3A2	CHRM1	5723	.	SLC22A6,SLC22A8	SLC22A8	2431
chr1:162740001-162749999	chr1:162790001-162799999	1638	1563	50000	40000	60000	10000	10000	.	DDR2,HSD17B7	DDR2	2921	.	CCDC190,HSD17B7	HSD17B7	17293
chr1:162810001-162819999	chr1:163140001-163149999	1153	579	330000	320000	340000	10000	10000	.	CCDC190,HSD17B7	CCDC190	5574	.	RGS5	RGS5	17496
chr1:162820001-162829999	chr1:163270001-163279999	2475	1062	450000	440000	460000	10000	10000	CCDC190	.	CCDC190	0	.	NUF2,RGS5	RGS5	11526
chr1:163030001-163039999	chr1:163270001-163279999	1423	895	240000	230000	250000	10000	10000	RGS4	.	RGS4	0	.	NUF2,RGS5	RGS5	11526
chr1:162840001-162849999	chr1:163280001-163289999	1126	473	440000	430000	450000	10000	10000	CCDC190	.	CCDC190	1397	NUF2,RGS5	.	RGS5	1526
chr11:62855001-62859999	chr11:62900001-62904999	2342	2266	45000	40000	50000	5000	5000	.	SLC22A10	SLC22A10	45341	SLC22A10	.	SLC22A10	341
chr11:63090001-63094999	chr11:63175001-63179999	1347	1347	85000	80000	90000	5000	5000	.	SLC22A10,SLC22A9	SLC22A10	32221	.	SLC22A9	SLC22A9	37721
chr11:63160001-63169999	chr11:63230001-63239999	1341	1613	70000	60000	80000	10000	10000	.	SLC22A9	SLC22A9	22721	.	LGALS12,PLAAT5	PLAAT5	18005
chr11:63175001-63179999	chr11:63230001-63234999	1926	2153	55000	50000	60000	5000	5000	.	SLC22A9	SLC22A9	37721	.	LGALS12,PLAAT5	PLAAT5	23005
chr11:63245001-63249999	chr11:63400001-63404999	1827	1164	155000	150000	160000	5000	5000	.	LGALS12,PLAAT5	PLAAT5	8005	.	ATL3,PLAAT3,RTN3	PLAAT3	15647
chr1:16330001-16339999	chr1:16420001-16429999	2521	3011	90000	80000	100000	10000	10000	SRARP	.	SRARP	0	.	CLCNKB,EPHA2,FAM131C	FAM131C	19856
chr1:16330001-16339999	chr1:16510001-16519999	1427	1390	180000	170000	190000	10000	10000	SRARP	.	SRARP	0	.	ARHGEF19,C1orf134,CPLANE2,EPHA2	ARHGEF19	13022
chr1:16335001-16339999	chr1:16390001-16394999	2975	2964	55000	50000	60000	5000	5000	.	CLCNKA,CLCNKB,HSPB7,SRARP,ZBTB17	SRARP	4270	.	CLCNKA,CLCNKB,FAM131C,HSPB7	FAM131C	5128
chr1:163380001-163384999	chr1:165040001-165044999	987	395	1660000	1655000	1665000	5000	5000	.	.	NUF2	69956	.	.	LMX1A	137518
chr1:16340001-16349999	chr1:16730001-16739999	564	791	390000	380000	400000	10000	10000	CLCNKA,HSPB7	.	HSPB7	0	SPATA21	.	SPATA21	0
chr11:63600001-63604999	chr11:63635001-63639999	8531	8937	35000	30000	40000	5000	5000	MARK2	.	MARK2	1402	MARK2	.	MARK2	0
chr11:63600001-63604999	chr11:63710001-63714999	2329	1945	110000	105000	115000	5000	5000	MARK2	.	MARK2	1402	.	COX8A,MARK2,NAA40,OTUB1,RCOR2	NAA40	3281
chr11:63600001-63604999	chr11:63915001-63919999	1384	785	315000	310000	320000	5000	5000	MARK2	.	MARK2	1402	.	FLRT1,MACROD1,STIP1	MACROD1	13248
chr11:63790001-63794999	chr11:63825001-63829999	3687	3321	35000	30000	40000	5000	5000	.	COX8A,MACROD1,OTUB1	OTUB1	21414	.	FLRT1	FLRT1	40662
chr11:63960001-63964999	chr11:64065001-64069999	2717	1075	105000	100000	110000	5000	5000	STIP1	.	STIP1	0	CATSPERZ,KCNK4,Y_RNA	.	CATSPERZ	0
chr1:16405001-16409999	chr1:16475001-16479999	3652	2353	70000	65000	75000	5000	5000	.	CLCNKB,FAM131C	FAM131C	4856	.	EPHA2	EPHA2	2057
chr1:16405001-16409999	chr1:16510001-16514999	2842	1690	105000	100000	110000	5000	5000	.	CLCNKB,FAM131C	FAM131C	4856	.	ARHGEF19,C1orf134,CPLANE2,EPHA2	ARHGEF19	18022
chr11:6420001-6424999	chr11:6460001-6464999	3033	2352	40000	35000	45000	5000	5000	APBB1	.	APBB1	0	HPX	.	HPX	0
chr1:164210001-164219999	chr1:165040001-165049999	291	174	830000	820000	840000	10000	10000	.	.	PBX1	304823	.	.	LMX1A	132518
chr11:64210001-64219999	chr11:64420001-64429999	3271	2231	210000	200000	220000	10000	10000	.	.	RPS6KA4	81539	NRXN2	.	NRXN2	0
chr11:64240001-64244999	chr11:64285001-64289999	3644	3006	45000	40000	50000	5000	5000	.	.	SLC22A11	78100	.	SLC22A11	SLC22A11	33100
chr11:64320001-64329999	chr11:64410001-64419999	4770	3614	90000	80000	100000	10000	10000	SLC22A11	.	SLC22A11	0	NRXN2	.	NRXN2	0
chr11:64320001-64329999	chr11:64500001-64509999	1500	1886	180000	170000	190000	10000	10000	SLC22A11	.	SLC22A11	0	RASGRP2	.	RASGRP2	0
chr11:64340001-64344999	chr11:64395001-64399999	4416	3113	55000	50000	60000	5000	5000	.	NRXN2,SLC22A11,SLC22A12	SLC22A11	4929	.	NRXN2,SLC22A12	NRXN2	3534
chr11:64455001-64459999	chr11:64490001-64494999	8338	7819	35000	30000	40000	5000	5000	.	NRXN2,RASGRP2	NRXN2	20218	NRXN2	.	NRXN2	0
chr11:64610001-64614999	chr11:64660001-64664999	3857	3034	50000	45000	55000	5000	5000	CDC42BPG	.	CDC42BPG	0	ATG2A,MIR192	.	ATG2A	203
chr11:64610001-64614999	chr11:64765001-64769999	1991	1364	155000	150000	160000	5000	5000	CDC42BPG	.	CDC42BPG	0	BATF2	.	BATF2	512
chr11:64610001-64619999	chr11:64680001-64689999	2339	1926	70000	60000	80000	10000	10000	CDC42BPG	.	CDC42BPG	0	ATG2A,PPP2R5B	.	ATG2A	0
chr11:64610001-64619999	chr11:64850001-64859999	1345	1210	240000	230000	250000	10000	10000	CDC42BPG	.	CDC42BPG	0	CDCA5,TMEM262,VPS51,ZFPL1	.	CDCA5	0
chr11:64610001-64619999	chr11:64880001-64889999	1113	884	270000	260000	280000	10000	10000	CDC42BPG	.	CDC42BPG	0	FAU,MRPL49,TM7SF2,ZNHIT2	.	TM7SF2	0
chr1:164680001-164684999	chr1:164740001-164744999	3754	3021	60000	55000	65000	5000	5000	.	.	PBX1	57151	PBX1	.	PBX1	0
chr11:64900001-64904999	chr11:64945001-64949999	8728	8987	45000	40000	50000	5000	5000	SYVN1	.	SYVN1	0	CAPN1	.	CAPN1	0
chr11:6495001-6499999	chr11:6625001-6629999	1356	1060	130000	125000	135000	5000	5000	TRIM3	.	TRIM3	0	ILK,RRP8	.	ILK	0
chr11:6550001-6554999	chr11:6625001-6629999	2010	1131	75000	70000	80000	5000	5000	DNHD1	.	DNHD1	0	ILK,RRP8	.	ILK	0
chr11:64970001-64974999	chr11:65010001-65014999	4370	3890	40000	35000	45000	5000	5000	CAPN1	.	CAPN1	0	.	CAPN1,POLA2	POLA2	14393
chr11:65040001-65044999	chr11:65080001-65084999	4377	3161	40000	35000	45000	5000	5000	.	CDC42EP2,POLA2	POLA2	2941	CDC42EP2	.	CDC42EP2	0
chr1:165100001-165109999	chr1:165330001-165339999	1000	672	230000	220000	240000	10000	10000	.	.	LMX1A	72518	.	LMX1A	LMX1A	4050
chr11:65130001-65134999	chr11:65280001-65284999	2670	1192	150000	145000	155000	5000	5000	.	CDC42EP2,DPF2,FRMD8,SLC25A45,TIGD3	TIGD3	7779	.	LTBP3,MALAT1,SCYL1	MALAT1	7323
chr11:65180001-65184999	chr11:65275001-65279999	2406	1729	95000	90000	100000	5000	5000	.	FRMD8,NEAT1,SLC25A45	NEAT1	5247	.	LTBP3,MALAT1,SCYL1	MALAT1	2323
chr11:65190001-65194999	chr11:65265001-65269999	3927	3101	75000	70000	80000	5000	5000	NEAT1	.	NEAT1	0	MALAT1	.	MALAT1	0
chr1:16520001-16524999	chr1:16565001-16569999	3416	2730	45000	40000	50000	5000	5000	.	ARHGEF19,C1orf134,CPLANE2,EPHA2	ARHGEF19	8022	CPLANE2	.	CPLANE2	1324
chr1:165225001-165229999	chr1:165335001-165339999	1291	992	110000	105000	115000	5000	5000	.	LMX1A	LMX1A	42485	.	LMX1A	LMX1A	9050
chr11:65235001-65239999	chr11:65270001-65274999	9508	8714	35000	30000	40000	5000	5000	.	MALAT1,NEAT1	MALAT1	25161	MALAT1	.	MALAT1	0
chr1:16530001-16539999	chr1:16680001-16689999	1852	1577	150000	140000	160000	10000	10000	ARHGEF19	.	ARHGEF19	0	FBXO42,SZRD1	.	SZRD1	931
chr1:165360001-165364999	chr1:165560001-165564999	1707	782	200000	195000	205000	5000	5000	.	LMX1A,RXRG	RXRG	29210	.	LRRC52,MGST3	MGST3	35452
chr1:165360001-165369999	chr1:165870001-165879999	899	474	510000	500000	520000	10000	10000	.	LMX1A,RXRG	RXRG	24210	UCK2	.	UCK2	0
chr1:165570001-165579999	chr1:165870001-165879999	2383	1362	300000	290000	310000	10000	10000	.	MGST3	MGST3	20452	UCK2	.	UCK2	0
chr11:6550001-6554999	chr11:6715001-6719999	1924	889	165000	160000	170000	5000	5000	DNHD1	.	DNHD1	0	.	DCHS1,MRPL17	MRPL17	10370
chr11:65510001-65519999	chr11:65610001-65619999	2286	1980	100000	90000	110000	10000	10000	.	AP5B1,KAT5,OVOL1,RNASEH2C	RNASEH2C	21584	.	CCDC85B,CFL1,CTSW,EFEMP2,FIBP,FOSL1,MUS81,OVOL1,SNX32	CFL1	3945
chr1:165600001-165604999	chr1:165665001-165669999	2573	2309	65000	60000	70000	5000	5000	MGST3	.	MGST3	0	ALDH9A1	.	ALDH9A1	0
chr1:165605001-165609999	chr1:165670001-165674999	2573	2309	65000	60000	70000	5000	5000	.	ALDH9A1,MGST3,Y_RNA	MGST3	3524	ALDH9A1	.	ALDH9A1	1902
chr1:165690001-165694999	chr1:165875001-165879999	1497	860	185000	180000	190000	5000	5000	.	ALDH9A1,TMCO1	ALDH9A1	21902	UCK2	.	UCK2	1771
chr11:65690001-65694999	chr11:65725001-65729999	4122	3478	35000	30000	40000	5000	5000	DRAP1	.	DRAP1	1478	SART1	.	SART1	0
chr1:165730001-165739999	chr1:165790001-165799999	2616	2412	60000	50000	70000	10000	10000	TMCO1	.	TMCO1	0	TMCO1,UCK2	.	UCK2	0
chr1:165755001-165759999	chr1:165790001-165794999	6253	6231	35000	30000	40000	5000	5000	.	TMCO1,UCK2	TMCO1	16585	TMCO1,UCK2	.	UCK2	1853
chr11:65830001-65834999	chr11:65895001-65899999	4417	3692	65000	60000	70000	5000	5000	SF3B2	.	SF3B2	0	.	PACS1,snoU13	snoU13	20094
chr11:65840001-65849999	chr11:66020001-66029999	2152	2806	180000	170000	190000	10000	10000	PACS1	.	PACS1	1446	KLC2	.	KLC2	0
chr11:65885001-65889999	chr11:65925001-65929999	3756	4053	40000	35000	45000	5000	5000	.	PACS1,snoU13	PACS1	16767	.	snoU13	snoU13	4909
chr1:165900001-165909999	chr1:165970001-165979999	2569	2462	70000	60000	80000	10000	10000	.	UCK2	UCK2	26771	.	.	UCK2	96771
chr1:165900001-165909999	chr1:166440001-166449999	664	373	540000	530000	550000	10000	10000	.	UCK2	UCK2	26771	.	.	FAM78B	303796
chr11:65990001-65994999	chr11:66025001-66029999	3839	2408	35000	30000	40000	5000	5000	PACS1	.	PACS1	1860	KLC2	.	KLC2	0
chr11:66170001-66174999	chr11:66445001-66449999	1518	613	275000	270000	280000	5000	5000	.	MRPL11,NPAS4,SLC29A2	NPAS4	13477	RBM4B	.	RBM4B	0
chr11:66170001-66179999	chr11:66240001-66249999	4461	3608	70000	60000	80000	10000	10000	.	MRPL11,NPAS4,SLC29A2	NPAS4	8477	DPP3,PELI3	.	PELI3	0
chr11:66170001-66179999	chr11:66580001-66589999	1622	818	410000	400000	420000	10000	10000	.	MRPL11,NPAS4,SLC29A2	NPAS4	8477	C11orf80	.	C11orf80	0
chr11:66330001-66339999	chr11:66580001-66589999	1232	799	250000	240000	260000	10000	10000	CTSF	.	CTSF	0	C11orf80	.	C11orf80	0
chr1:166185001-166189999	chr1:166220001-166224999	6745	6742	35000	30000	40000	5000	5000	.	FAM78B	FAM78B	48796	.	.	FAM78B	83796
chr11:6635001-6639999	chr11:6700001-6704999	2187	2058	65000	60000	70000	5000	5000	TAF10,TPP1	.	TPP1	0	MRPL17	.	MRPL17	0
chr1:166450001-166459999	chr1:166700001-166709999	1164	938	250000	240000	260000	10000	10000	.	.	FAM78B	313796	.	.	POGK	98686
chr11:66455001-66459999	chr11:66600001-66604999	2090	1256	145000	140000	150000	5000	5000	SPTBN2	.	SPTBN2	0	.	C11orf80,LRFN4,PC,RCE1	RCE1	5308
chr11:66670001-66679999	chr11:66760001-66769999	3192	2671	90000	80000	100000	10000	10000	PC	.	PC	0	U3	.	U3	0
chr11:66850001-66854999	chr11:67100001-67104999	1089	548	250000	245000	255000	5000	5000	.	KDM2A,RHOD	RHOD	25641	.	ANKRD13D,CLCF1,GRK2,POLD4,RAD9A,SSH3	RAD9A	14659
chr1:166880001-166884999	chr1:167025001-167029999	1155	636	145000	140000	150000	5000	5000	.	ILDR2,TADA1	ILDR2	2685	.	DUSP27,GPA33,snoU13	snoU13	14329
chr11:67020001-67029999	chr11:67250001-67259999	1120	893	230000	220000	240000	10000	10000	KDM2A	.	KDM2A	192	AIP	.	AIP	0
chr1:167030001-167039999	chr1:167400001-167409999	1369	929	370000	360000	380000	10000	10000	.	DUSP27,GPA33,snoU13	GPA33	7957	CD247	.	CD247	0
chr11:67030001-67034999	chr11:67080001-67084999	3657	2982	50000	45000	55000	5000	5000	GRK2	.	GRK2	0	RAD9A,SSH3	.	RAD9A	344
chr1:167035001-167039999	chr1:167175001-167179999	1620	1250	140000	135000	145000	5000	5000	.	DUSP27,GPA33,snoU13	GPA33	7957	.	GPA33,POU2F1	POU2F1	10115
chr1:167035001-167039999	chr1:167230001-167234999	1141	811	195000	190000	200000	5000	5000	.	DUSP27,GPA33,snoU13	GPA33	7957	.	POU2F1	POU2F1	8845
chr1:167035001-167039999	chr1:167410001-167414999	1369	929	375000	370000	380000	5000	5000	.	DUSP27,GPA33,snoU13	GPA33	7957	CD247	.	CD247	1125
chr1:167235001-167239999	chr1:167410001-167414999	1555	1034	175000	170000	180000	5000	5000	.	POU2F1	POU2F1	13845	CD247	.	CD247	1125
chr1:167035001-167039999	chr1:167505001-167509999	914	700	470000	465000	475000	5000	5000	.	DUSP27,GPA33,snoU13	GPA33	7957	.	CD247,CREG1	CREG1	13000
chr1:167095001-167099999	chr1:167180001-167184999	1750	1425	85000	80000	90000	5000	5000	DUSP27	.	DUSP27	0	.	GPA33,POU2F1	POU2F1	5115
chr11:67115001-67119999	chr11:67150001-67154999	2865	3062	35000	30000	40000	5000	5000	POLD4	.	POLD4	550	.	CARNS1,CLCF1,POLD4,PPP1CA,RAD9A,RPS6KB2,TBC1D10C	RAD9A	4178
chr1:167135001-167139999	chr1:167170001-167174999	6520	6828	35000	30000	40000	5000	5000	GPA33	.	GPA33	0	.	GPA33,POU2F1	POU2F1	15115
chr11:67160001-67169999	chr11:67230001-67239999	3336	1923	70000	60000	80000	10000	10000	PPP1CA,RAD9A,TBC1D10C	.	RAD9A	0	.	AIP,CABP4,CARNS1,CDK2AP2,CORO1B,GPR152,PITPNM1,PPP1CA,PTPRCAP,RPS6KB2	CABP4	7127
chr11:67160001-67169999	chr11:67260001-67269999	2232	1158	100000	90000	110000	10000	10000	PPP1CA,RAD9A,TBC1D10C	.	RAD9A	0	PITPNM1	.	PITPNM1	0
chr11:67280001-67284999	chr11:67340001-67344999	2974	3019	60000	55000	65000	5000	5000	.	AIP,CABP2,CDK2AP2,PITPNM1,RN7SL59P	CDK2AP2	3882	.	CABP2,GSTP1,NDUFV1,RN7SL59P	GSTP1	6068
chr11:67280001-67289999	chr11:67540001-67549999	1035	1043	260000	250000	270000	10000	10000	CABP2	.	CABP2	868	.	.	ALDH3B2	91331
chr1:167310001-167314999	chr1:167365001-167369999	2916	2608	55000	50000	60000	5000	5000	.	POU2F1	POU2F1	11598	.	CD247,POU2F1	POU2F1	6087
chr1:167535001-167539999	chr1:167570001-167574999	6341	6932	35000	30000	40000	5000	5000	.	CD247,CREG1	CREG1	11960	.	CREG1,RCSD1	RCSD1	24332
chr1:167570001-167574999	chr1:167655001-167659999	2260	1347	85000	80000	90000	5000	5000	.	CREG1,RCSD1	RCSD1	24332	.	MPZL1	MPZL1	30431
chr1:167570001-167579999	chr1:167630001-167639999	5016	3384	60000	50000	70000	10000	10000	.	CREG1,RCSD1	RCSD1	19332	.	RCSD1	RCSD1	30498
chr1:167630001-167634999	chr1:167670001-167674999	5515	5637	40000	35000	45000	5000	5000	.	RCSD1	RCSD1	30498	.	MPZL1	MPZL1	15431
chr1:167690001-167694999	chr1:167755001-167759999	2526	1866	65000	60000	70000	5000	5000	MPZL1	.	MPZL1	0	MPZL1	.	MPZL1	0
chr1:16770001-16779999	chr1:16930001-16939999	1521	1357	160000	150000	170000	10000	10000	.	NECAP2,SPATA21	NECAP2	2018	NBPF1	.	NBPF1	0
chr1:16770001-16779999	chr1:17030001-17039999	1097	852	260000	250000	270000	10000	10000	.	NECAP2,SPATA21	NECAP2	2018	.	CROCC	CROCC	26770
chr1:16930001-16939999	chr1:17030001-17039999	1905	1525	100000	90000	110000	10000	10000	NBPF1	.	NBPF1	0	.	CROCC	CROCC	26770
chr11:67785001-67789999	chr11:67975001-67979999	1411	953	190000	185000	195000	5000	5000	ALDH3B1	.	ALDH3B1	0	KMT5B	.	KMT5B	222
chr11:67875001-67879999	chr11:67975001-67979999	1458	1499	100000	95000	105000	5000	5000	.	CHKA	CHKA	8296	KMT5B	.	KMT5B	222
chr11:67830001-67834999	chr11:67870001-67874999	8473	8338	40000	35000	45000	5000	5000	CHKA	.	CHKA	0	.	CHKA	CHKA	12655
chr11:67830001-67834999	chr11:67940001-67944999	2874	2146	110000	105000	115000	5000	5000	CHKA	.	CHKA	0	KMT5B	.	KMT5B	0
chr11:67830001-67839999	chr11:68190001-68199999	647	563	360000	350000	370000	10000	10000	CHKA	.	CHKA	0	.	LRP5,PPP6R3	LRP5	6063
chr11:68010001-68019999	chr11:68170001-68179999	2895	1744	160000	150000	170000	10000	10000	.	C11orf24,KMT5B	C11orf24	10824	LRP5	.	LRP5	0
chr11:68020001-68024999	chr11:68070001-68074999	3886	2678	50000	45000	55000	5000	5000	.	C11orf24,KMT5B	C11orf24	5824	.	C11orf24,LRP5	LRP5	5061
chr11:68020001-68029999	chr11:68150001-68159999	2981	1841	130000	120000	140000	10000	10000	C11orf24	.	C11orf24	824	.	LRP5	LRP5	11447
chr11:68030001-68039999	chr11:68210001-68219999	1387	856	180000	170000	190000	10000	10000	C11orf24	.	C11orf24	0	LRP5	.	LRP5	0
chr11:68230001-68239999	chr11:68310001-68319999	3497	3131	80000	70000	90000	10000	10000	PPP6R3	.	PPP6R3	1720	.	AP000807.1,AP000807.2,PPP6R3	PPP6R3	4717
chr11:68245001-68249999	chr11:68330001-68334999	2479	2084	85000	80000	90000	5000	5000	.	AP000807.1,AP000807.2,LRP5,PPP6R3	PPP6R3	16720	PPP6R3	.	PPP6R3	0
chr1:16830001-16834999	chr1:16890001-16894999	1510	1314	60000	55000	65000	5000	5000	.	AL355149.2,NECAP2	AL355149.2	30563	.	AL355149.2,NBPF1	AL355149.2	24440
chr1:16830001-16834999	chr1:16935001-16939999	1400	1348	105000	100000	110000	5000	5000	.	AL355149.2,NECAP2	AL355149.2	30563	NBPF1	.	NBPF1	0
chr1:16845001-16849999	chr1:16935001-16939999	1400	1348	90000	85000	95000	5000	5000	.	AL355149.2	AL355149.2	15563	NBPF1	.	NBPF1	0
chr1:16890001-16894999	chr1:16935001-16939999	2565	2465	45000	40000	50000	5000	5000	.	AL355149.2,NBPF1	AL355149.2	24440	NBPF1	.	NBPF1	0
chr1:16830001-16839999	chr1:16960001-16969999	1140	1072	130000	120000	140000	10000	10000	.	AL355149.2,NECAP2	AL355149.2	25563	.	NBPF1	NBPF1	19945
chr1:16880001-16889999	chr1:16960001-16969999	1647	1466	80000	70000	90000	10000	10000	.	AL355149.2,NBPF1	AL355149.2	14440	.	NBPF1	NBPF1	19945
chr1:16830001-16839999	chr1:17230001-17239999	378	397	400000	390000	410000	10000	10000	.	AL355149.2,NECAP2	AL355149.2	25563	.	CROCC	CROCC	8428
chr1:17030001-17039999	chr1:17230001-17239999	801	661	200000	190000	210000	10000	10000	.	CROCC	CROCC	26770	.	CROCC	CROCC	8428
chr1:168310001-168314999	chr1:168390001-168394999	1951	1460	80000	75000	85000	5000	5000	.	TBX19	TBX19	32746	.	.	TBX19	112746
chr1:16835001-16839999	chr1:17050001-17054999	1109	986	215000	210000	220000	5000	5000	.	AL355149.2	AL355149.2	25563	.	CROCC	CROCC	11770
chr1:16935001-16939999	chr1:17050001-17054999	1611	1368	115000	110000	120000	5000	5000	NBPF1	.	NBPF1	0	.	CROCC	CROCC	11770
chr1:16960001-16964999	chr1:17050001-17054999	1479	1370	90000	85000	95000	5000	5000	.	NBPF1	NBPF1	19945	.	CROCC	CROCC	11770
chr1:168410001-168419999	chr1:168550001-168559999	1614	1171	140000	130000	150000	10000	10000	.	.	XCL2	93236	.	XCL1,XCL2	XCL1	4158
chr1:168410001-168419999	chr1:169080001-169089999	700	406	670000	660000	680000	10000	10000	.	.	XCL2	93236	.	ATP1B1	ATP1B1	2856
chr1:168410001-168419999	chr1:169320001-169329999	1035	579	910000	900000	920000	10000	10000	.	.	XCL2	93236	.	BLZF1,NME7	NME7	6969
chr1:168410001-168419999	chr1:169510001-169519999	410	213	1100000	1090000	1110000	10000	10000	.	.	XCL2	93236	.	F5,SELP	F5	25019
chr1:168570001-168579999	chr1:169510001-169519999	766	356	940000	930000	950000	10000	10000	.	XCL1	XCL1	24158	.	F5,SELP	F5	25019
chr1:168510001-168514999	chr1:168545001-168549999	5692	6060	35000	30000	40000	5000	5000	XCL2	.	XCL2	0	XCL1	.	XCL1	0
chr1:168795001-168799999	chr1:168830001-168834999	2317	2161	35000	30000	40000	5000	5000	.	.	AL049798.1	77882	.	.	AL049798.1	112882
chr11:68870001-68874999	chr11:69465001-69469999	1621	793	595000	590000	600000	5000	5000	.	SMIM38,TPCN2	TPCN2	47371	.	CCND1,FGF19,LTO1	CCND1	2276
chr11:68870001-68879999	chr11:69030001-69039999	1908	1521	160000	150000	170000	10000	10000	.	SMIM38,TPCN2	SMIM38	42948	.	MYEOV	MYEOV	21607
chr11:68870001-68879999	chr11:69150001-69159999	1062	967	280000	270000	290000	10000	10000	.	SMIM38,TPCN2	SMIM38	42948	MYEOV	.	MYEOV	0
chr1:16890001-16894999	chr1:16940001-16944999	2565	2465	50000	45000	55000	5000	5000	.	AL355149.2,NBPF1	AL355149.2	24440	NBPF1	.	NBPF1	0
chr1:16890001-16894999	chr1:16960001-16964999	1647	1466	70000	65000	75000	5000	5000	.	AL355149.2,NBPF1	AL355149.2	24440	.	NBPF1	NBPF1	19945
chr1:16920001-16924999	chr1:16960001-16964999	2146	2050	40000	35000	45000	5000	5000	.	NBPF1	NBPF1	4545	.	NBPF1	NBPF1	19945
chr11:69050001-69059999	chr11:69160001-69169999	2854	2542	110000	100000	120000	10000	10000	MYEOV	.	MYEOV	1607	.	MYEOV	MYEOV	3677
chr11:69055001-69059999	chr11:69455001-69459999	1032	845	400000	395000	405000	5000	5000	MYEOV	.	MYEOV	1607	CCND1	.	CCND1	0
chr11:69070001-69079999	chr11:69190001-69199999	2277	2210	120000	110000	130000	10000	10000	.	MYEOV	MYEOV	3260	.	MYEOV	MYEOV	33677
chr11:69070001-69079999	chr11:69440001-69449999	1374	902	370000	360000	380000	10000	10000	.	MYEOV	MYEOV	3260	.	CCND1,LTO1	CCND1	5857
chr11:69170001-69179999	chr11:69440001-69449999	1695	1323	270000	260000	280000	10000	10000	.	MYEOV	MYEOV	13677	.	CCND1,LTO1	CCND1	5857
chr1:169080001-169089999	chr1:169310001-169319999	1218	1031	230000	220000	240000	10000	10000	.	ATP1B1	ATP1B1	2856	.	BLZF1,NME7	NME7	16314
chr1:169080001-169089999	chr1:169330001-169339999	863	933	250000	240000	260000	10000	10000	.	ATP1B1	ATP1B1	2856	BLZF1,NME7	.	NME7	0
chr11:69080001-69089999	chr11:69170001-69179999	2076	2000	90000	80000	100000	10000	10000	MYEOV	.	MYEOV	0	.	MYEOV	MYEOV	13677
chr11:69080001-69089999	chr11:69180001-69189999	1177	1184	100000	90000	110000	10000	10000	MYEOV	.	MYEOV	0	.	MYEOV	MYEOV	23677
chr11:69085001-69089999	chr11:69140001-69144999	1889	1756	55000	50000	60000	5000	5000	MYEOV	.	MYEOV	702	.	MYEOV	MYEOV	7130
chr11:69085001-69089999	chr11:69150001-69154999	1610	1485	65000	60000	70000	5000	5000	MYEOV	.	MYEOV	702	MYEOV	.	MYEOV	0
chr1:169215001-169219999	chr1:169250001-169254999	2719	2309	35000	30000	40000	5000	5000	.	NME7	NME7	15032	.	NME7	NME7	17691
chr1:169215001-169219999	chr1:169265001-169269999	2719	2309	50000	45000	55000	5000	5000	.	NME7	NME7	15032	.	NME7	NME7	2691
chr1:16930001-16939999	chr1:17210001-17219999	1514	1415	280000	270000	290000	10000	10000	NBPF1	.	NBPF1	0	.	CROCC	CROCC	28428
chr1:17040001-17049999	chr1:17210001-17219999	1095	853	170000	160000	180000	10000	10000	.	CROCC	CROCC	16770	.	CROCC	CROCC	28428
chr1:16935001-16939999	chr1:17200001-17204999	1514	1415	265000	260000	270000	5000	5000	NBPF1	.	NBPF1	0	.	CROCC	CROCC	43428
chr11:69500001-69504999	chr11:69700001-69704999	862	370	200000	195000	205000	5000	5000	.	CCND1,FGF19,LTO1	LTO1	9818	.	.	FGF3	65818
chr11:69520001-69529999	chr11:70010001-70019999	1202	719	490000	480000	500000	10000	10000	FGF19	.	FGF19	1212	ANO1	.	ANO1	0
chr1:169570001-169574999	chr1:169675001-169679999	2191	1316	105000	100000	110000	5000	5000	.	F5,SELP	SELP	9194	SELL	.	SELL	0
chr1:169570001-169574999	chr1:169780001-169784999	1446	1061	210000	205000	215000	5000	5000	.	F5,SELP	SELP	9194	.	C1orf112,METTL18,SELE	C1orf112	14939
chr1:169685001-169689999	chr1:169780001-169784999	1732	1103	95000	90000	100000	5000	5000	.	SELE,SELL	SELL	4159	.	C1orf112,METTL18,SELE	C1orf112	14939
chr1:16960001-16964999	chr1:17035001-17039999	1893	1416	75000	70000	80000	5000	5000	.	NBPF1	NBPF1	19945	.	CROCC	CROCC	26770
chr1:16960001-16964999	chr1:17210001-17214999	1334	1224	250000	245000	255000	5000	5000	.	NBPF1	NBPF1	19945	.	CROCC	CROCC	33428
chr1:17035001-17039999	chr1:17210001-17214999	1095	853	175000	170000	180000	5000	5000	.	CROCC	CROCC	26770	.	CROCC	CROCC	33428
chr1:16960001-16969999	chr1:17350001-17359999	521	366	390000	380000	400000	10000	10000	.	NBPF1	NBPF1	19945	SDHB	.	SDHB	347
chr11:69710001-69719999	chr11:70030001-70039999	513	260	320000	310000	330000	10000	10000	.	.	FGF3	75818	.	ANO1,FADD	FADD	9271
chr11:69790001-69799999	chr11:70040001-70049999	1191	572	250000	240000	260000	10000	10000	.	.	ANO1	124410	FADD	.	FADD	0
chr1:169860001-169869999	chr1:170030001-170039999	1232	1140	170000	160000	180000	10000	10000	SCYL3	.	SCYL3	0	KIFAP3	.	KIFAP3	0
chr1:17030001-17039999	chr1:17090001-17099999	1747	1679	60000	50000	70000	10000	10000	.	CROCC	CROCC	26770	.	CROCC	CROCC	23233
chr11:70315001-70319999	chr11:70600001-70604999	1184	543	285000	280000	290000	5000	5000	SHANK2	.	SHANK2	1276	.	SHANK2,Y_RNA	SHANK2	35894
chr1:17035001-17039999	chr1:17085001-17089999	1747	1679	50000	45000	55000	5000	5000	.	CROCC	CROCC	26770	.	CROCC	CROCC	18233
chr1:17050001-17054999	chr1:17085001-17089999	9502	9805	35000	30000	40000	5000	5000	.	CROCC	CROCC	11770	.	CROCC	CROCC	18233
chr1:170460001-170464999	chr1:170495001-170499999	6720	6836	35000	30000	40000	5000	5000	.	GORAB	GORAB	36272	GORAB	.	GORAB	1272
chr1:17050001-17054999	chr1:234910001-234914999	1112	1168	217860000	217855000	217865000	5000	5000	.	CROCC	CROCC	11770	.	.	IRF2BP2	164731
chr1:1710001-1719999	chr1:2320001-2329999	275	490	610000	600000	620000	10000	10000	NADK	.	NADK	0	MORN1,RER1	.	MORN1	0
chr11:71160001-71169999	chr11:71480001-71489999	462	563	320000	310000	330000	10000	10000	DHCR7,NADSYN1	.	DHCR7	0	.	FAM86C1,ZNF705E	FAM86C1	8558
chr1:171610001-171614999	chr1:171680001-171684999	2835	1831	70000	65000	75000	5000	5000	.	MYOC,MYOCOS	MYOC	6770	.	VAMP4	VAMP4	26201
chr1:171610001-171619999	chr1:171950001-171959999	795	594	340000	330000	350000	10000	10000	MYOC	.	MYOC	1770	.	DNM3	DNM3	10739
chr11:71730001-71739999	chr11:71860001-71869999	2312	1032	130000	120000	140000	10000	10000	NUMA1	.	NUMA1	0	.	ANAPC15,FOLR1,FOLR3,LAMTOR1,snoU13	FOLR3	9707
chr11:71730001-71739999	chr11:71890001-71899999	1913	1000	160000	150000	170000	10000	10000	NUMA1	.	NUMA1	0	FOLR1	.	FOLR1	604
chr11:71735001-71739999	chr11:71800001-71804999	2593	1504	65000	60000	70000	5000	5000	NUMA1	.	NUMA1	0	LRTOMT	.	LRTOMT	0
chr1:171755001-171759999	chr1:171950001-171954999	1829	1133	195000	190000	200000	5000	5000	EEF1AKNMT	.	EEF1AKNMT	0	.	DNM3	DNM3	10739
chr1:171770001-171779999	chr1:172390001-172399999	1272	653	620000	610000	630000	10000	10000	.	DNM3,EEF1AKNMT,Y_RNA	Y_RNA	3654	C1orf105	.	C1orf105	127
chr11:71815001-71819999	chr11:71940001-71944999	1358	1882	125000	120000	130000	5000	5000	ANAPC15,LAMTOR1,snoU13	.	snoU13	0	INPPL1	.	INPPL1	0
chr1:171845001-171849999	chr1:171895001-171899999	3060	2720	50000	45000	55000	5000	5000	.	DNM3	DNM3	34332	.	DNM3	DNM3	39264
chr11:71890001-71894999	chr11:71945001-71949999	2834	1996	55000	50000	60000	5000	5000	.	FOLR1,FOLR2,FOLR3,INPPL1	FOLR1	5604	INPPL1	.	INPPL1	0
chr11:71940001-71944999	chr11:72140001-72144999	1695	1066	200000	195000	205000	5000	5000	INPPL1	.	INPPL1	0	CLPB	.	CLPB	0
chr11:71960001-71964999	chr11:71995001-71999999	6798	6681	35000	30000	40000	5000	5000	.	FOLR2,INPPL1,PHOX2A	PHOX2A	3294	.	CLPB,INPPL1,PHOX2A	CLPB	15242
chr11:71960001-71964999	chr11:72000001-72004999	3091	2671	40000	35000	45000	5000	5000	.	FOLR2,INPPL1,PHOX2A	PHOX2A	3294	.	CLPB,PHOX2A	CLPB	10242
chr11:72045001-72049999	chr11:72120001-72124999	2970	2126	75000	70000	80000	5000	5000	CLPB	.	CLPB	1004	.	CLPB	CLPB	16466
chr11:72180001-72189999	chr11:72290001-72299999	2462	1508	110000	100000	120000	10000	10000	.	CLPB	CLPB	34278	PDE2A	.	PDE2A	0
chr11:72295001-72299999	chr11:72360001-72364999	2976	1965	65000	60000	70000	5000	5000	PDE2A	.	PDE2A	0	.	ARAP1,PDE2A	PDE2A	4166
chr11:72430001-72439999	chr11:72940001-72949999	1050	668	510000	500000	520000	10000	10000	ARAP1	.	ARAP1	0	.	P2RY2,P2RY6	P2RY2	10499
chr1:172440001-172444999	chr1:172485001-172489999	2740	2217	45000	40000	50000	5000	5000	.	C1orf105,PIGC	C1orf105	17968	.	SUCO	SUCO	11491
chr1:172510001-172519999	chr1:172570001-172579999	3400	2727	60000	50000	70000	10000	10000	.	SUCO	SUCO	2472	SUCO	.	SUCO	0
chr11:72530001-72539999	chr11:72950001-72959999	1402	938	420000	410000	430000	10000	10000	ATG16L2	.	ATG16L2	0	.	P2RY2,P2RY6	P2RY6	15552
chr11:72535001-72539999	chr11:72890001-72894999	2144	900	355000	350000	360000	5000	5000	ATG16L2	.	ATG16L2	61	.	FCHSD2,P2RY2	P2RY2	34345
chr11:72555001-72559999	chr11:72945001-72949999	1293	896	390000	385000	395000	5000	5000	FCHSD2	.	FCHSD2	444	.	P2RY2,P2RY6	P2RY2	15499
chr11:72895001-72899999	chr11:72945001-72949999	3435	2933	50000	45000	55000	5000	5000	.	FCHSD2,P2RY2	P2RY2	29345	.	P2RY2,P2RY6	P2RY2	15499
chr1:172580001-172584999	chr1:172680001-172684999	2150	1537	100000	95000	105000	5000	5000	.	FASLG,SUCO	SUCO	2548	.	.	FASLG	51717
chr1:172710001-172714999	chr1:172790001-172794999	1780	1664	80000	75000	85000	5000	5000	.	.	FASLG	81717	.	.	FASLG	161717
chr1:172710001-172714999	chr1:173170001-173174999	1204	443	460000	455000	465000	5000	5000	.	.	FASLG	81717	TNFSF4	.	TNFSF4	0
chr1:172710001-172714999	chr1:173385001-173389999	644	342	675000	670000	680000	5000	5000	.	.	FASLG	81717	.	.	PRDX6	56471
chr1:17280001-17289999	chr1:17370001-17379999	3854	2096	90000	80000	100000	10000	10000	CROCC	.	CROCC	349	SDHB	.	SDHB	0
chr11:72895001-72899999	chr11:73000001-73004999	1290	1166	105000	100000	110000	5000	5000	.	FCHSD2,P2RY2	P2RY2	29345	P2RY6	.	P2RY6	0
chr1:172920001-172929999	chr1:172980001-172989999	3165	2831	60000	50000	70000	10000	10000	.	.	TNFSF18	90104	.	TNFSF18	TNFSF18	30104
chr11:73005001-73009999	chr11:73045001-73049999	6874	6299	40000	35000	45000	5000	5000	P2RY6	.	P2RY6	1174	.	ARHGEF17,P2RY6,RELT	ARHGEF17	3971
chr11:73045001-73049999	chr11:73370001-73374999	1786	944	325000	320000	330000	5000	5000	.	ARHGEF17,P2RY6,RELT	ARHGEF17	3971	PLEKHB1,Y_RNA	.	PLEKHB1	0
chr11:73060001-73064999	chr11:73100001-73104999	2830	2071	40000	35000	45000	5000	5000	.	ARHGEF17,RELT	ARHGEF17	2524	RELT	.	RELT	0
chr11:73135001-73139999	chr11:73360001-73364999	1718	1181	225000	220000	230000	5000	5000	.	FAM168A,RELT	RELT	30272	PLEKHB1	.	PLEKHB1	0
chr1:173220001-173229999	chr1:173380001-173389999	1343	1350	160000	150000	170000	10000	10000	.	TNFSF4,snoU13	snoU13	20218	.	.	PRDX6	56471
chr11:73265001-73269999	chr11:73300001-73304999	2858	2690	35000	30000	40000	5000	5000	.	FAM168A	FAM168A	39143	.	FAM168A	FAM168A	4143
chr1:173330001-173334999	chr1:173365001-173369999	5321	5898	35000	30000	40000	5000	5000	.	.	snoU13	79785	.	.	PRDX6	76471
chr1:173380001-173389999	chr1:174040001-174049999	718	167	660000	650000	670000	10000	10000	.	.	PRDX6	56471	.	RC3H1	RC3H1	48567
chr1:173400001-173409999	chr1:173600001-173609999	1227	842	200000	190000	210000	10000	10000	.	PRDX6	PRDX6	36471	TEX50	.	TEX50	0
chr1:173400001-173409999	chr1:173800001-173809999	1151	657	400000	390000	410000	10000	10000	.	PRDX6	PRDX6	36471	DARS2	.	DARS2	0
chr1:173400001-173409999	chr1:173890001-173899999	809	338	490000	480000	500000	10000	10000	.	PRDX6	PRDX6	36471	.	RC3H1,SERPINC1	SERPINC1	3486
chr11:73530001-73534999	chr11:73570001-73574999	7688	7502	40000	35000	45000	5000	5000	.	MRPL48	MRPL48	10648	.	COA4,MRPL48,PAAF1	COA4	10521
chr11:73670001-73679999	chr11:74150001-74159999	979	748	480000	470000	490000	10000	10000	DNAJB13	.	DNAJB13	0	.	KCNE3,LIPT2,PGM2L1,POLD3	KCNE3	13413
chr11:73675001-73679999	chr11:73955001-73959999	1021	696	280000	275000	285000	5000	5000	DNAJB13	.	DNAJB13	0	P4HA3,PPME1	.	P4HA3	0
chr11:73685001-73689999	chr11:73720001-73724999	7498	7258	35000	30000	40000	5000	5000	UCP2	.	UCP2	0	UCP3	.	UCP3	0
chr11:73745001-73749999	chr11:73785001-73789999	3149	2753	40000	35000	45000	5000	5000	C2CD3	.	C2CD3	48	.	C2CD3	C2CD3	3088
chr11:73980001-73984999	chr11:74015001-74019999	6361	6398	35000	30000	40000	5000	5000	P4HA3	.	P4HA3	0	.	P4HA3	P4HA3	2670
chr11:73980001-73984999	chr11:74150001-74154999	1300	1066	170000	165000	175000	5000	5000	P4HA3	.	P4HA3	0	.	KCNE3,LIPT2,PGM2L1,POLD3	KCNE3	18413
chr1:174000001-174004999	chr1:174070001-174074999	2520	2569	70000	65000	75000	5000	5000	.	RC3H1	RC3H1	8567	.	.	RABGAP1L	53550
chr11:74030001-74039999	chr11:74130001-74139999	1637	1359	100000	90000	110000	10000	10000	.	P4HA3	P4HA3	7317	.	KCNE3,PGM2L1	PGM2L1	20524
chr11:74115001-74119999	chr11:74155001-74159999	2144	2497	40000	35000	45000	5000	5000	.	PGM2L1	PGM2L1	5524	.	KCNE3,LIPT2,PGM2L1,POLD3	KCNE3	13413
chr11:74165001-74169999	chr11:74205001-74209999	2989	2362	40000	35000	45000	5000	5000	.	KCNE3,LIPT2,POLD3	KCNE3	3413	LIPT2,POLD3	.	POLD3	105
chr11:74165001-74169999	chr11:74280001-74284999	1815	1157	115000	110000	120000	5000	5000	.	KCNE3,LIPT2,POLD3	KCNE3	3413	.	POLD3	POLD3	18577
chr1:174225001-174229999	chr1:174715001-174719999	1357	541	490000	485000	495000	5000	5000	.	RABGAP1L	RABGAP1L	14240	.	RABGAP1L	RABGAP1L	44841
chr1:17440001-17449999	chr1:17660001-17669999	1275	872	220000	210000	230000	10000	10000	PADI2	.	PADI2	0	.	AC004824.2,PADI4,PADI6	PADI4	2531
chr1:17440001-17449999	chr1:17720001-17729999	1662	1382	280000	270000	290000	10000	10000	PADI2	.	PADI2	0	.	AC004824.1,AC004824.2,PADI4,PADI6,RCC2,snoU13	RCC2	5543
chr11:74480001-74484999	chr11:74545001-74549999	3302	2720	65000	60000	70000	5000	5000	.	CHRDL2,RNF169	RNF169	20107	RNF169	.	RNF169	0
chr1:17450001-17454999	chr1:17555001-17559999	2314	1442	105000	100000	110000	5000	5000	.	PADI2,Y_RNA	PADI2	4056	.	PADI1,PADI3	PADI1	5019
chr11:74640001-74644999	chr11:74955001-74959999	1362	693	315000	310000	320000	5000	5000	.	SPCS2,XRRA1	XRRA1	2962	.	ARRB1,SLCO2B1,TPBGL	TPBGL	3051
chr11:74730001-74734999	chr11:74955001-74959999	1569	1065	225000	220000	230000	5000	5000	.	NEU3	NEU3	30012	.	ARRB1,SLCO2B1,TPBGL	TPBGL	3051
chr11:74640001-74649999	chr11:74850001-74859999	1394	790	210000	200000	220000	10000	10000	XRRA1	.	XRRA1	0	.	OR2AT4,SLCO2B1	SLCO2B1	2034
chr11:74655001-74659999	chr11:74705001-74709999	2845	1868	50000	45000	55000	5000	5000	SPCS2,XRRA1	.	XRRA1	66	.	NEU3,SPCS2,XRRA1	NEU3	5012
chr1:174730001-174739999	chr1:175090001-175099999	523	233	360000	350000	370000	10000	10000	.	RABGAP1L	RABGAP1L	29072	.	KIAA0040,TNN	KIAA0040	35878
chr11:74730001-74734999	chr11:74855001-74859999	2256	1754	125000	120000	130000	5000	5000	.	NEU3	NEU3	30012	.	OR2AT4,SLCO2B1	SLCO2B1	2034
chr11:74730001-74734999	chr11:74915001-74919999	2593	1624	185000	180000	190000	5000	5000	.	NEU3	NEU3	30012	SLCO2B1	.	SLCO2B1	575
chr11:74855001-74859999	chr11:74915001-74919999	3586	2829	60000	55000	65000	5000	5000	.	OR2AT4,SLCO2B1	SLCO2B1	2034	SLCO2B1	.	SLCO2B1	575
chr1:174735001-174739999	chr1:174950001-174954999	1753	922	215000	210000	220000	5000	5000	.	RABGAP1L	RABGAP1L	29072	.	CACYBP,MRPS14,RABGAP1L,Y_RNA	RABGAP1L	4835
chr11:74780001-74789999	chr11:74930001-74939999	1738	1479	150000	140000	160000	10000	10000	.	OR2AT4,SLCO2B1	OR2AT4	10800	.	ARRB1,SLCO2B1,TPBGL	TPBGL	11952
chr11:74800001-74804999	chr11:74840001-74844999	6724	7126	40000	35000	45000	5000	5000	OR2AT4	.	OR2AT4	0	.	OR2AT4,SLCO2B1	SLCO2B1	17034
chr1:17480001-17484999	chr1:17525001-17529999	2933	2352	45000	40000	50000	5000	5000	Y_RNA	.	Y_RNA	0	PADI1	.	PADI1	1625
chr11:74980001-74989999	chr11:75090001-75099999	2852	2086	110000	100000	120000	10000	10000	ARRB1	.	ARRB1	0	.	ARRB1,GDPD5,KLHL35,RPS3	RPS3	10561
chr1:175000001-175009999	chr1:175290001-175299999	1074	845	290000	280000	300000	10000	10000	.	CACYBP,MRPS14,TNN,Y_RNA	MRPS14	7441	.	.	TNR	75501
chr1:175015001-175019999	chr1:175095001-175099999	2320	1394	80000	75000	85000	5000	5000	.	CACYBP,MRPS14,TNN,Y_RNA	TNN	16996	.	KIAA0040,TNN	KIAA0040	35878
chr11:75035001-75039999	chr11:75095001-75099999	4439	3124	60000	55000	65000	5000	5000	.	ARRB1	ARRB1	11803	.	ARRB1,GDPD5,KLHL35,RPS3	RPS3	10561
chr11:75050001-75054999	chr11:75090001-75094999	8438	7786	40000	35000	45000	5000	5000	.	ARRB1	ARRB1	7705	.	ARRB1,KLHL35,RPS3	RPS3	15561
chr11:75100001-75109999	chr11:75150001-75159999	3305	2547	50000	40000	60000	10000	10000	RPS3	.	RPS3	561	GDPD5	.	GDPD5	0
chr11:75105001-75109999	chr11:75240001-75244999	2303	1582	135000	130000	140000	5000	5000	RPS3	.	RPS3	561	.	GDPD5,SERPINH1	GDPD5	3016
chr11:75155001-75159999	chr11:75240001-75244999	3163	1985	85000	80000	90000	5000	5000	GDPD5	.	GDPD5	986	.	GDPD5,SERPINH1	GDPD5	3016
chr1:175120001-175124999	chr1:175290001-175294999	2287	1231	170000	165000	175000	5000	5000	.	KIAA0040	KIAA0040	10878	.	.	TNR	80501
chr11:75510001-75519999	chr11:75850001-75859999	1179	1063	340000	330000	350000	10000	10000	.	DGAT2,UVRAG,Y_RNA	DGAT2	3819	.	UVRAG	UVRAG	23057
chr11:75520001-75524999	chr11:75575001-75579999	2139	1626	55000	50000	60000	5000	5000	UVRAG	.	UVRAG	1257	.	UVRAG,Y_RNA	UVRAG	9450
chr11:75600001-75609999	chr11:76020001-76029999	1303	628	420000	410000	430000	10000	10000	.	UVRAG	UVRAG	10553	.	THAP12	THAP12	40618
chr1:175605001-175609999	chr1:175645001-175649999	5560	5945	40000	35000	45000	5000	5000	.	.	TNR	102732	.	.	TNR	62732
chr11:75610001-75614999	chr11:75855001-75859999	2175	1133	245000	240000	250000	5000	5000	.	UVRAG	UVRAG	8025	.	UVRAG	UVRAG	28057
chr11:75780001-75784999	chr11:75830001-75834999	2981	2652	50000	45000	55000	5000	5000	.	UVRAG	UVRAG	41946	.	UVRAG	UVRAG	3057
chr1:17585001-17589999	chr1:17650001-17654999	2113	1784	65000	60000	70000	5000	5000	.	PADI1,PADI3,PADI4	PADI3	9408	.	AC004824.2,PADI4,PADI6	PADI4	15309
chr11:75910001-75919999	chr11:76400001-76409999	632	362	490000	480000	500000	10000	10000	WNT11	.	WNT11	0	.	LRRC32	LRRC32	18211
chr11:75920001-75924999	chr11:76025001-76029999	2051	1195	105000	100000	110000	5000	5000	WNT11	.	WNT11	0	.	THAP12	THAP12	40618
chr11:76040001-76049999	chr11:76390001-76399999	1014	621	350000	340000	360000	10000	10000	.	GVQW3,THAP12	THAP12	20618	.	LRRC32	LRRC32	8211
chr11:76260001-76269999	chr11:76390001-76399999	2450	1274	130000	120000	140000	10000	10000	.	EMSY	EMSY	3009	.	LRRC32	LRRC32	8211
chr11:76105001-76109999	chr11:76140001-76144999	6885	6743	35000	30000	40000	5000	5000	.	EMSY,GVQW3,THAP12,Y_RNA	Y_RNA	5297	.	EMSY,GVQW3,THAP12,Y_RNA	EMSY	10969
chr11:76315001-76319999	chr11:76380001-76384999	2794	1624	65000	60000	70000	5000	5000	.	.	LRRC32	57016	LRRC32	.	LRRC32	0
chr1:176340001-176349999	chr1:176850001-176859999	570	310	510000	500000	520000	10000	10000	.	.	PAPPA2	82309	.	.	PAPPA2	89420
chr1:176520001-176529999	chr1:176850001-176859999	1038	662	330000	320000	340000	10000	10000	PAPPA2	.	PAPPA2	0	.	.	PAPPA2	89420
chr1:176350001-176359999	chr1:176650001-176659999	772	478	300000	290000	310000	10000	10000	.	.	PAPPA2	72309	.	.	PAPPA2	100583
chr11:76440001-76449999	chr11:76630001-76639999	1530	927	190000	180000	200000	10000	10000	.	TSKU	TSKU	43297	ACER3	.	ACER3	0
chr11:76450001-76454999	chr11:76500001-76504999	3127	2485	50000	45000	55000	5000	5000	.	TSKU	TSKU	38297	TSKU	.	TSKU	0
chr11:76520001-76524999	chr11:76555001-76559999	3366	2788	35000	30000	40000	5000	5000	.	ACER3,TSKU	TSKU	17205	.	ACER3	ACER3	11913
chr11:76520001-76524999	chr11:76625001-76629999	2060	1221	105000	100000	110000	5000	5000	.	ACER3,TSKU	TSKU	17205	.	ACER3	ACER3	7603
chr11:76555001-76559999	chr11:76625001-76629999	2207	1766	70000	65000	75000	5000	5000	.	ACER3	ACER3	11913	.	ACER3	ACER3	7603
chr11:76760001-76764999	chr11:76800001-76804999	3093	2364	40000	35000	45000	5000	5000	.	ACER3,B3GNT6,CAPN5,OMP	CAPN5	13010	.	CAPN5,MYO7A,OMP	CAPN5	3990
chr11:76840001-76844999	chr11:76895001-76899999	3478	2420	55000	50000	60000	5000	5000	MYO7A	.	MYO7A	653	MYO7A	.	MYO7A	0
chr11:76910001-76914999	chr11:77255001-77259999	1515	756	345000	340000	350000	5000	5000	MYO7A	.	MYO7A	0	.	AP002789.1,AQP11	AQP11	40438
chr11:7730001-7734999	chr11:7780001-7784999	2086	1948	50000	45000	55000	5000	5000	.	CYB5R2,OVCH2	OVCH2	2034	.	OR5P2	OR5P2	33521
chr11:77480001-77489999	chr11:77750001-77759999	989	501	270000	260000	280000	10000	10000	.	AAMDC,RSF1	RSF1	4267	KCTD14	.	KCTD14	0
chr1:1775001-1779999	chr1:1810001-1814999	8946	8597	35000	30000	40000	5000	5000	.	GNB1	GNB1	11278	.	CALML6,CFAP74,GNB1,TMEM52	GNB1	6841
chr1:177635001-177639999	chr1:177675001-177679999	2144	2020	40000	35000	45000	5000	5000	.	.	AL122019.1	112996	.	.	AL122019.1	152996
chr11:77860001-77864999	chr11:77930001-77934999	1649	1437	70000	65000	75000	5000	5000	.	ALG8,KCTD21,USP35	ALG8	9303	.	GAB2,KCTD21,USP35	GAB2	7979
chr11:77930001-77934999	chr11:78270001-78274999	1435	904	340000	335000	345000	5000	5000	.	GAB2,KCTD21,USP35	GAB2	7979	.	NARS2	NARS2	2314
chr11:78140001-78149999	chr11:78270001-78279999	2103	1873	130000	120000	140000	10000	10000	.	GAB2,NARS2	NARS2	4806	NARS2	.	NARS2	0
chr1:17830001-17834999	chr1:17930001-17934999	1574	1107	100000	95000	105000	5000	5000	.	ARHGEF10L	ARHGEF10L	31195	ARHGEF10L	.	ARHGEF10L	1335
chr11:78365001-78369999	chr11:78415001-78419999	1905	1869	50000	45000	55000	5000	5000	.	TENM4	TENM4	43050	TENM4	.	TENM4	1953
chr1:178515001-178519999	chr1:178975001-178979999	457	302	460000	455000	465000	5000	5000	.	CLEC20A,TEX35	TEX35	25037	.	FAM20B	FAM20B	14941
chr1:178730001-178739999	chr1:179040001-179049999	828	487	310000	300000	320000	10000	10000	.	RALGPS2	RALGPS2	35470	TOR3A	.	TOR3A	1207
chr1:178735001-178739999	chr1:178965001-178969999	1525	734	230000	225000	235000	5000	5000	.	RALGPS2	RALGPS2	40470	.	FAM20B	FAM20B	24941
chr1:178735001-178739999	chr1:179335001-179339999	867	570	600000	595000	605000	5000	5000	.	RALGPS2	RALGPS2	40470	AXDND1,RN7SL374P	.	AXDND1	0
chr1:179050001-179054999	chr1:179335001-179339999	1378	678	285000	280000	290000	5000	5000	TOR3A	.	TOR3A	0	AXDND1,RN7SL374P	.	AXDND1	0
chr11:7910001-7914999	chr11:8005001-8009999	1232	900	95000	90000	100000	5000	5000	.	OR10A3,OR10A6	OR10A6	35210	EIF3F	.	EIF3F	0
chr1:179190001-179199999	chr1:179330001-179339999	1268	810	140000	130000	150000	10000	10000	ABL2	.	ABL2	0	AXDND1,RN7SL374P	.	RN7SL374P	0
chr1:179670001-179679999	chr1:180380001-180389999	441	167	710000	700000	720000	10000	10000	.	FAM163A	FAM163A	32300	ACBD6	.	ACBD6	0
chr1:180150001-180159999	chr1:180380001-180389999	1316	698	230000	220000	240000	10000	10000	.	LHX4,QSOX1	QSOX1	5819	ACBD6	.	ACBD6	0
chr1:179680001-179684999	chr1:179775001-179779999	1666	1061	95000	90000	100000	5000	5000	.	FAM163A	FAM163A	27300	.	.	FAM163A	62703
chr1:179680001-179684999	chr1:180145001-180149999	835	242	465000	460000	470000	5000	5000	.	FAM163A	FAM163A	27300	.	LHX4,QSOX1	QSOX1	15819
chr1:179840001-179844999	chr1:180125001-180129999	1541	632	285000	280000	290000	5000	5000	TOR1AIP2	.	TOR1AIP2	1908	QSOX1	.	QSOX1	969
chr1:180155001-180159999	chr1:180450001-180454999	831	713	295000	290000	300000	5000	5000	.	LHX4,QSOX1	QSOX1	5819	.	ACBD6,Y_RNA	ACBD6	16713
chr1:180220001-180224999	chr1:180450001-180454999	1239	1007	230000	225000	235000	5000	5000	.	ACBD6,LHX4	LHX4	2581	.	ACBD6,Y_RNA	ACBD6	16713
chr1:180220001-180224999	chr1:180385001-180389999	2189	1023	165000	160000	170000	5000	5000	.	ACBD6,LHX4	LHX4	2581	.	ACBD6	ACBD6	2479
chr11:8025001-8029999	chr11:8120001-8124999	1965	1252	95000	90000	100000	5000	5000	.	EIF3F,NLRP10,TUB	EIF3F	8440	.	RIC3,TUB	TUB	17092
chr1:180380001-180389999	chr1:180440001-180449999	2688	2482	60000	50000	70000	10000	10000	ACBD6	.	ACBD6	0	.	ACBD6,Y_RNA	ACBD6	21713
chr1:180495001-180499999	chr1:180830001-180834999	2148	1150	335000	330000	340000	5000	5000	.	ACBD6,AL358354.1,Y_RNA	Y_RNA	6747	XPR1	.	XPR1	0
chr1:180500001-180509999	chr1:181130001-181139999	737	485	630000	620000	640000	10000	10000	.	ACBD6,AL358354.1,Y_RNA	AL358354.1	4970	.	.	IER5	72153
chr1:180515001-180519999	chr1:180555001-180559999	3042	2649	40000	35000	45000	5000	5000	AL358354.1	.	AL358354.1	33	.	AL358354.1,XPR1	AL358354.1	40033
chr1:180850001-180854999	chr1:181110001-181114999	1769	759	260000	255000	265000	5000	5000	XPR1	.	XPR1	1710	.	.	IER5	52153
chr1:181065001-181069999	chr1:181105001-181109999	3162	2382	40000	35000	45000	5000	5000	.	IER5	IER5	7153	.	IER5	IER5	47153
chr1:181155001-181159999	chr1:181390001-181394999	1637	825	235000	230000	240000	5000	5000	.	.	IER5	97153	.	.	CACNA1E	57449
chr1:181180001-181189999	chr1:181370001-181379999	2028	1355	190000	180000	200000	10000	10000	.	.	CACNA1E	96828	.	.	CACNA1E	72449
chr1:181440001-181449999	chr1:182020001-182029999	937	442	580000	570000	590000	10000	10000	.	CACNA1E	CACNA1E	2449	ZNF648	.	ZNF648	848
chr11:81840001-81849999	chr11:81900001-81909999	1319	1079	60000	50000	70000	10000	10000	.	.	FAM181B	594907	.	.	FAM181B	534907
chr1:182050001-182054999	chr1:182110001-182114999	2233	1784	60000	55000	65000	5000	5000	.	ZNF648	ZNF648	19155	.	.	ZNF648	79155
chr1:182050001-182054999	chr1:182370001-182374999	2064	1057	320000	315000	325000	5000	5000	.	ZNF648	ZNF648	19155	TEDDM1	.	TEDDM1	251
chr1:182050001-182054999	chr1:182560001-182564999	673	483	510000	505000	515000	5000	5000	.	ZNF648	ZNF648	19155	RNASEL	.	RNASEL	1611
chr1:182415001-182419999	chr1:182560001-182564999	1121	685	145000	140000	150000	5000	5000	RGSL1	.	RGSL1	0	RNASEL	.	RNASEL	1611
chr1:182050001-182059999	chr1:182270001-182279999	1801	1198	220000	210000	230000	10000	10000	.	ZNF648	ZNF648	19155	.	.	GLUL	75075
chr1:182050001-182059999	chr1:182750001-182759999	506	371	700000	690000	710000	10000	10000	.	ZNF648	ZNF648	19155	NPL	.	NPL	0
chr1:182110001-182114999	chr1:182270001-182274999	1908	1345	160000	155000	165000	5000	5000	.	.	ZNF648	79155	.	.	GLUL	80075
chr1:182110001-182114999	chr1:182365001-182369999	1834	1265	255000	250000	260000	5000	5000	.	.	ZNF648	79155	TEDDM1	.	TEDDM1	0
chr1:182120001-182124999	chr1:182340001-182344999	2174	1585	220000	215000	225000	5000	5000	.	.	ZNF648	89155	.	GLUL,RGSL1,TEDDM1	GLUL	10075
chr1:182270001-182274999	chr1:182355001-182359999	1672	1092	85000	80000	90000	5000	5000	.	.	GLUL	80075	GLUL	.	GLUL	0
chr11:8240001-8249999	chr11:8590001-8599999	934	463	350000	340000	360000	10000	10000	.	LMO1,RIC3	LMO1	34936	.	STK33,TRIM66	STK33	2544
chr1:182415001-182419999	chr1:182750001-182754999	774	533	335000	330000	340000	5000	5000	RGSL1	.	RGSL1	0	.	AL513344.1,NPL	NPL	3430
chr1:182565001-182569999	chr1:182750001-182754999	2033	1610	185000	180000	190000	5000	5000	.	RGS16,RGSL1,RNASEL	RGS16	3525	.	AL513344.1,NPL	NPL	3430
chr11:82430001-82439999	chr11:82570001-82579999	2303	1795	140000	130000	150000	10000	10000	.	FAM181B	FAM181B	4907	PRCP	.	PRCP	189
chr1:182465001-182469999	chr1:182520001-182524999	2422	2157	55000	50000	60000	5000	5000	.	RGSL1	RGSL1	2911	RGSL1	.	RGSL1	0
chr11:82500001-82504999	chr11:82555001-82559999	2636	2709	55000	50000	60000	5000	5000	.	PRCP,snoU13	PRCP	37481	PRCP,snoU13	.	PRCP	0
chr1:182580001-182589999	chr1:182760001-182769999	1411	1562	180000	170000	190000	10000	10000	.	RGS16,RNASEL	RGS16	6478	NPL	.	NPL	0
chr11:82590001-82599999	chr11:83530001-83539999	409	125	940000	930000	950000	10000	10000	.	DDIAS,PRCP,snoU13	DDIAS	11019	.	.	DLG2	93556
chr11:82610001-82614999	chr11:82775001-82779999	1884	1630	165000	160000	170000	5000	5000	DDIAS,PRCP	.	DDIAS	0	.	RAB30	RAB30	2505
chr11:82610001-82619999	chr11:82780001-82789999	1884	1630	170000	160000	180000	10000	10000	DDIAS,PRCP	.	DDIAS	0	RAB30	.	RAB30	0
chr11:82610001-82619999	chr11:82870001-82879999	2452	1787	260000	250000	270000	10000	10000	DDIAS,PRCP	.	DDIAS	0	PCF11	.	PCF11	1799
chr11:82635001-82639999	chr11:82710001-82714999	2583	2434	75000	70000	80000	5000	5000	DDIAS	.	DDIAS	1345	RAB30	.	RAB30	1482
chr11:82805001-82809999	chr11:82850001-82854999	3161	2700	45000	40000	50000	5000	5000	.	RAB30	RAB30	22037	.	ANKRD42,PCF11	PCF11	13032
chr1:182850001-182859999	chr1:183080001-183089999	821	1010	230000	220000	240000	10000	10000	DHX9	.	DHX9	0	LAMC1	.	LAMC1	285
chr11:82920001-82924999	chr11:82985001-82989999	1372	1495	65000	60000	70000	5000	5000	.	ANKRD42,PCF11	ANKRD42	13829	CCDC90B	.	CCDC90B	0
chr11:83030001-83039999	chr11:83160001-83169999	1055	835	130000	120000	140000	10000	10000	.	CCDC90B	CCDC90B	32552	.	DLG2	DLG2	3193
chr11:83110001-83119999	chr11:83160001-83169999	1885	1790	50000	40000	60000	10000	10000	.	.	DLG2	53193	.	DLG2	DLG2	3193
chr1:183250001-183259999	chr1:183650001-183659999	822	553	400000	390000	410000	10000	10000	NMNAT2	.	NMNAT2	0	.	APOBEC4,ARPC5,RGL1	APOBEC4	27551
chr11:83270001-83279999	chr11:83320001-83329999	7260	7268	50000	40000	60000	10000	10000	.	.	DLG2	74746	.	.	DLG2	63050
chr1:183435001-183439999	chr1:183590001-183594999	1590	1065	155000	150000	160000	5000	5000	SMG7	.	SMG7	1353	.	APOBEC4,ARPC5,NCF2,RGL1	ARPC5	7445
chr1:183440001-183444999	chr1:183515001-183519999	2475	1776	75000	70000	80000	5000	5000	SMG7	.	SMG7	0	SMG7	.	SMG7	0
chr1:183440001-183449999	chr1:183590001-183599999	1590	1065	150000	140000	160000	10000	10000	SMG7	.	SMG7	0	.	APOBEC4,ARPC5,NCF2,RGL1	ARPC5	2445
chr1:183620001-183624999	chr1:183885001-183889999	1510	953	265000	260000	270000	5000	5000	APOBEC4	.	APOBEC4	0	.	COLGALT2	COLGALT2	16059
chr1:184050001-184059999	chr1:184630001-184639999	899	489	580000	570000	590000	10000	10000	.	COLGALT2,TSEN15	TSEN15	26506	.	EDEM3	EDEM3	39604
chr1:184210001-184219999	chr1:184630001-184639999	1139	695	420000	410000	430000	10000	10000	.	.	Y_RNA	64794	.	EDEM3	EDEM3	39604
chr1:184070001-184079999	chr1:184520001-184529999	1520	970	450000	440000	460000	10000	10000	.	TSEN15	TSEN15	8178	.	C1orf21	C1orf21	7535
chr1:184770001-184779999	chr1:185130001-185139999	1380	732	360000	350000	370000	10000	10000	FAM129A	.	FAM129A	0	.	SWT1,TRMT1L	SWT1	3387
[truncated: 14,683 more rows]

## Sheet: byATAC.norep
chrom1	start1	end1	chrom2	start2	end2	DMSO	IAA	Group	log2fc
chr10	6240001	6249999	chr10	6710001	6719999	614	581	ATAC.Hel.fromPeng.Control.	-0.0795673
chr10	26665001	26669999	chr10	26765001	26769999	2022	1569	ATAC.Hel.fromPeng.Control.	-0.365732
chr10	104435001	104439999	chr10	104485001	104489999	2464	2626	ATAC.Hel.fromPeng.Control.	0.0918286
chr10	104485001	104489999	chr10	104565001	104569999	3250	2064	ATAC.Hel.fromPeng.Control.	-0.654742
chr10	104485001	104489999	chr10	104590001	104594999	2444	1484	ATAC.Hel.fromPeng.Control.	-0.719372
chr10	104485001	104489999	chr10	104660001	104664999	1502	915	ATAC.Hel.fromPeng.Control.	-0.714426
chr10	104485001	104489999	chr10	104830001	104834999	775	570	ATAC.Hel.fromPeng.Control.	-0.442566
chr11	6635001	6639999	chr11	6700001	6704999	2187	2058	ATAC.Hel.fromPeng.Control.	-0.0876689
chr11	10220001	10229999	chr11	10750001	10759999	642	568	ATAC.Hel.fromPeng.Control.	-0.17639
chr11	10340001	10344999	chr11	10755001	10759999	866	814	ATAC.Hel.fromPeng.Control.	-0.0892319
chr11	10650001	10659999	chr11	10750001	10759999	1789	1963	ATAC.Hel.fromPeng.Control.	0.133835
chr11	32400001	32409999	chr11	32450001	32459999	2867	2258	ATAC.Hel.fromPeng.Control.	-0.344361
chr11	86340001	86344999	chr11	86505001	86509999	1818	1079	ATAC.Hel.fromPeng.Control.	-0.752114
chr12	64235001	64239999	chr12	64645001	64649999	1927	819	ATAC.Hel.fromPeng.Control.	-1.23341
chr13	87520001	87529999	chr13	88320001	88329999	1131	636	ATAC.Hel.fromPeng.Control.	-0.829509
chr13	88180001	88189999	chr13	88320001	88329999	1312	1407	ATAC.Hel.fromPeng.Control.	0.10078
chr15	75335001	75339999	chr15	75440001	75444999	3792	2986	ATAC.Hel.fromPeng.Control.	-0.344642
chr16	88955001	88959999	chr16	89035001	89039999	2118	1621	ATAC.Hel.fromPeng.Control.	-0.38561
chr17	75080001	75084999	chr17	75240001	75244999	2569	1167	ATAC.Hel.fromPeng.Control.	-1.13773
chr2	6975001	6979999	chr2	7015001	7019999	7872	7782	ATAC.Hel.fromPeng.Control.	-0.0165871
chr2	7015001	7019999	chr2	7050001	7054999	3619	3416	ATAC.Hel.fromPeng.Control.	-0.0832594
chr2	11965001	11969999	chr2	13145001	13149999	960	324	ATAC.Hel.fromPeng.Control.	-1.5641
chr2	31455001	31459999	chr2	31545001	31549999	2553	1860	ATAC.Hel.fromPeng.Control.	-0.45668
chr2	182170001	182179999	chr2	182320001	182329999	3594	2973	ATAC.Hel.fromPeng.Control.	-0.273587
chr2	217630001	217639999	chr2	217740001	217749999	2257	2203	ATAC.Hel.fromPeng.Control.	-0.0349213
chr22	22000001	22009999	chr22	22290001	22299999	1120	809	ATAC.Hel.fromPeng.Control.	-0.468792
chr22	50420001	50429999	chr22	50620001	50629999	2872	2437	ATAC.Hel.fromPeng.Control.	-0.23686
chr3	4540001	4549999	chr3	5020001	5029999	1323	1220	ATAC.Hel.fromPeng.Control.	-0.11684
chr3	135790001	135799999	chr3	135970001	135979999	2334	1323	ATAC.Hel.fromPeng.Control.	-0.818519
chr3	135925001	135929999	chr3	135965001	135969999	5844	6059	ATAC.Hel.fromPeng.Control.	0.0521148
chr3	150790001	150794999	chr3	150865001	150869999	2888	1606	ATAC.Hel.fromPeng.Control.	-0.8462
chr3	150790001	150799999	chr3	150990001	150999999	844	673	ATAC.Hel.fromPeng.Control.	-0.326203
chr3	159905001	159909999	chr3	159940001	159944999	6400	6196	ATAC.Hel.fromPeng.Control.	-0.0467273
chr4	10170001	10179999	chr4	10320001	10329999	3825	2920	ATAC.Hel.fromPeng.Control.	-0.389375
chr4	10180001	10184999	chr4	10325001	10329999	1706	1217	ATAC.Hel.fromPeng.Control.	-0.486949
chr4	139950001	139959999	chr4	140210001	140219999	1167	773	ATAC.Hel.fromPeng.Control.	-0.593635
chr5	118605001	118609999	chr5	118655001	118659999	2975	2517	ATAC.Hel.fromPeng.Control.	-0.241096
chr6	36990001	36994999	chr6	37280001	37284999	1073	771	ATAC.Hel.fromPeng.Control.	-0.476321
chr6	37010001	37019999	chr6	37280001	37289999	873	783	ATAC.Hel.fromPeng.Control.	-0.15678
chr6	37015001	37019999	chr6	37130001	37134999	3807	2148	ATAC.Hel.fromPeng.Control.	-0.825368
chr6	37145001	37149999	chr6	37280001	37284999	1025	1505	ATAC.Hel.fromPeng.Control.	0.553691
chr6	41810001	41814999	chr6	41900001	41904999	1809	866	ATAC.Hel.fromPeng.Control.	-1.06189
chr6	41900001	41904999	chr6	41990001	41994999	3922	3630	ATAC.Hel.fromPeng.Control.	-0.11159
chr6	41900001	41904999	chr6	42015001	42019999	2088	2286	ATAC.Hel.fromPeng.Control.	0.130644
chr6	41900001	41904999	chr6	42165001	42169999	642	720	ATAC.Hel.fromPeng.Control.	0.165181
chr6	53220001	53229999	chr6	53340001	53349999	1947	2290	ATAC.Hel.fromPeng.Control.	0.233984
chr8	22940001	22949999	chr8	23100001	23109999	1680	1190	ATAC.Hel.fromPeng.Control.	-0.497146
chr8	23015001	23019999	chr8	23100001	23104999	2744	1774	ATAC.Hel.fromPeng.Control.	-0.628987
chr8	101960001	101969999	chr8	103250001	103259999	236	208	ATAC.Hel.fromPeng.Control.	-0.181384
chr8	103610001	103614999	chr8	103645001	103649999	8553	9202	ATAC.Hel.fromPeng.Control.	0.105505
chr1	2120001	2129999	chr1	2510001	2519999	806	794	ATAC.Hel.fromPeng.Down2.	-0.0216138
chr1	2160001	2169999	chr1	2310001	2319999	1735	1514	ATAC.Hel.fromPeng.Down2.	-0.196449
chr1	2550001	2559999	chr1	2710001	2719999	1179	782	ATAC.Hel.fromPeng.Down2.	-0.591703
chr1	8070001	8079999	chr1	8400001	8409999	1851	796	ATAC.Hel.fromPeng.Down2.	-1.21643
chr1	9930001	9939999	chr1	10480001	10489999	588	460	ATAC.Hel.fromPeng.Down2.	-0.353501
chr1	10260001	10269999	chr1	10480001	10489999	1042	676	ATAC.Hel.fromPeng.Down2.	-0.623511
chr1	19580001	19589999	chr1	19970001	19979999	1844	1230	ATAC.Hel.fromPeng.Down2.	-0.58379
chr1	19805001	19809999	chr1	19975001	19979999	1070	863	ATAC.Hel.fromPeng.Down2.	-0.309855
chr1	19925001	19929999	chr1	19975001	19979999	1669	1850	ATAC.Hel.fromPeng.Down2.	0.148457
chr1	20240001	20244999	chr1	20470001	20474999	1774	1013	ATAC.Hel.fromPeng.Down2.	-0.807761
chr1	20240001	20244999	chr1	20825001	20829999	596	434	ATAC.Hel.fromPeng.Down2.	-0.456716
chr1	21020001	21024999	chr1	21530001	21534999	1436	671	ATAC.Hel.fromPeng.Down2.	-1.09653
chr1	21725001	21729999	chr1	21815001	21819999	2046	1663	ATAC.Hel.fromPeng.Down2.	-0.298856
chr1	21815001	21819999	chr1	21860001	21864999	3133	2743	ATAC.Hel.fromPeng.Down2.	-0.191725
chr1	24020001	24029999	chr1	24240001	24249999	1397	780	ATAC.Hel.fromPeng.Down2.	-0.83997
chr1	24100001	24104999	chr1	24240001	24244999	2904	1546	ATAC.Hel.fromPeng.Down2.	-0.909065
chr1	24130001	24139999	chr1	24240001	24249999	2835	1853	ATAC.Hel.fromPeng.Down2.	-0.613216
chr1	24195001	24199999	chr1	24240001	24244999	3509	3192	ATAC.Hel.fromPeng.Down2.	-0.136558
chr1	25015001	25019999	chr1	25160001	25164999	2379	1644	ATAC.Hel.fromPeng.Down2.	-0.532874
chr1	25670001	25679999	chr1	26120001	26129999	1394	1456	ATAC.Hel.fromPeng.Down2.	0.0627358
chr1	25865001	25869999	chr1	26120001	26124999	1768	1238	ATAC.Hel.fromPeng.Down2.	-0.513758
chr1	25880001	25889999	chr1	26120001	26129999	2394	1723	ATAC.Hel.fromPeng.Down2.	-0.474266
chr1	25935001	25939999	chr1	26120001	26124999	2464	1642	ATAC.Hel.fromPeng.Down2.	-0.585255
chr1	25945001	25949999	chr1	26120001	26124999	2464	1642	ATAC.Hel.fromPeng.Down2.	-0.585255
chr1	26060001	26069999	chr1	26120001	26129999	3413	3338	ATAC.Hel.fromPeng.Down2.	-0.032047
chr1	26430001	26434999	chr1	26470001	26474999	8762	8517	ATAC.Hel.fromPeng.Down2.	-0.0409101
chr1	27370001	27374999	chr1	27420001	27424999	4286	3094	ATAC.Hel.fromPeng.Down2.	-0.470029
chr1	28010001	28019999	chr1	28300001	28309999	800	417	ATAC.Hel.fromPeng.Down2.	-0.938299
chr1	28185001	28189999	chr1	28305001	28309999	2333	1173	ATAC.Hel.fromPeng.Down2.	-0.991372
chr1	28265001	28269999	chr1	28305001	28309999	3252	3166	ATAC.Hel.fromPeng.Down2.	-0.038654
chr1	28850001	28859999	chr1	29200001	29209999	470	427	ATAC.Hel.fromPeng.Down2.	-0.138116
chr1	29205001	29209999	chr1	29360001	29364999	2469	1791	ATAC.Hel.fromPeng.Down2.	-0.46294
chr1	29205001	29209999	chr1	29520001	29524999	1687	908	ATAC.Hel.fromPeng.Down2.	-0.892963
chr1	29840001	29849999	chr1	30030001	30039999	1943	1895	ATAC.Hel.fromPeng.Down2.	-0.0360693
chr1	29840001	29849999	chr1	30040001	30049999	1943	1895	ATAC.Hel.fromPeng.Down2.	-0.0360693
chr1	29840001	29849999	chr1	30250001	30259999	827	815	ATAC.Hel.fromPeng.Down2.	-0.0210616
chr1	32225001	32229999	chr1	32260001	32264999	5984	6909	ATAC.Hel.fromPeng.Down2.	0.207334
chr1	32680001	32689999	chr1	32830001	32839999	2077	1273	ATAC.Hel.fromPeng.Down2.	-0.70583
chr1	33680001	33689999	chr1	34070001	34079999	939	701	ATAC.Hel.fromPeng.Down2.	-0.42119
chr1	33760001	33764999	chr1	33830001	33834999	2367	1386	ATAC.Hel.fromPeng.Down2.	-0.771701
chr1	33760001	33764999	chr1	34075001	34079999	738	584	ATAC.Hel.fromPeng.Down2.	-0.337138
chr1	33940001	33944999	chr1	34075001	34079999	1279	996	ATAC.Hel.fromPeng.Down2.	-0.360478
chr1	35250001	35254999	chr1	35315001	35319999	4216	3031	ATAC.Hel.fromPeng.Down2.	-0.475947
chr1	35915001	35919999	chr1	36030001	36034999	1518	1391	ATAC.Hel.fromPeng.Down2.	-0.125963
chr1	36030001	36034999	chr1	36190001	36194999	2473	992	ATAC.Hel.fromPeng.Down2.	-1.31698
chr1	36030001	36039999	chr1	36240001	36249999	1518	661	ATAC.Hel.fromPeng.Down2.	-1.19822
chr1	36565001	36569999	chr1	36650001	36654999	1963	1278	ATAC.Hel.fromPeng.Down2.	-0.618779
chr1	36570001	36574999	chr1	36750001	36754999	1603	915	ATAC.Hel.fromPeng.Down2.	-0.808255
chr1	36615001	36619999	chr1	36650001	36654999	3687	3436	ATAC.Hel.fromPeng.Down2.	-0.101689
chr1	36675001	36679999	chr1	36750001	36754999	2597	1963	ATAC.Hel.fromPeng.Down2.	-0.403607
chr1	36810001	36819999	chr1	36880001	36889999	2728	1501	ATAC.Hel.fromPeng.Down2.	-0.861488
chr1	36830001	36834999	chr1	36885001	36889999	3117	2431	ATAC.Hel.fromPeng.Down2.	-0.358478
chr1	37920001	37924999	chr1	37955001	37959999	2969	2445	ATAC.Hel.fromPeng.Down2.	-0.280039
chr1	37920001	37924999	chr1	38145001	38149999	1215	563	ATAC.Hel.fromPeng.Down2.	-1.10838
chr1	38270001	38279999	chr1	38440001	38449999	2184	1844	ATAC.Hel.fromPeng.Down2.	-0.244012
chr1	39565001	39569999	chr1	40005001	40009999	1015	324	ATAC.Hel.fromPeng.Down2.	-1.64439
chr1	39950001	39954999	chr1	40000001	40004999	2976	2877	ATAC.Hel.fromPeng.Down2.	-0.0487926
chr1	42975001	42979999	chr1	43210001	43214999	1337	453	ATAC.Hel.fromPeng.Down2.	-1.55931
chr1	42975001	42979999	chr1	43530001	43534999	573	342	ATAC.Hel.fromPeng.Down2.	-0.742842
chr1	43240001	43244999	chr1	43535001	43539999	1651	820	ATAC.Hel.fromPeng.Down2.	-1.00876
chr1	43240001	43249999	chr1	43540001	43549999	1651	820	ATAC.Hel.fromPeng.Down2.	-1.00876
chr1	43245001	43249999	chr1	43375001	43379999	1595	1261	ATAC.Hel.fromPeng.Down2.	-0.338749
chr1	43340001	43344999	chr1	43375001	43379999	2073	2673	ATAC.Hel.fromPeng.Down2.	0.366584
chr1	43375001	43379999	chr1	43540001	43544999	2426	1133	ATAC.Hel.fromPeng.Down2.	-1.09775
chr1	44470001	44479999	chr1	44680001	44689999	1387	2074	ATAC.Hel.fromPeng.Down2.	0.580104
chr1	44475001	44479999	chr1	44510001	44514999	6791	7243	ATAC.Hel.fromPeng.Down2.	0.0929501
chr1	44550001	44559999	chr1	45110001	45119999	876	588	ATAC.Hel.fromPeng.Down2.	-0.574309
chr1	44555001	44559999	chr1	44680001	44684999	1841	1350	ATAC.Hel.fromPeng.Down2.	-0.447245
chr1	44680001	44689999	chr1	45060001	45069999	1441	878	ATAC.Hel.fromPeng.Down2.	-0.714136
chr1	44685001	44689999	chr1	45115001	45119999	1235	816	ATAC.Hel.fromPeng.Down2.	-0.597271
chr1	44840001	44844999	chr1	45115001	45119999	1487	1076	ATAC.Hel.fromPeng.Down2.	-0.466356
chr1	45255001	45259999	chr1	45470001	45474999	2049	1442	ATAC.Hel.fromPeng.Down2.	-0.506553
chr1	45255001	45259999	chr1	45760001	45764999	1325	625	ATAC.Hel.fromPeng.Down2.	-1.08285
chr1	46500001	46504999	chr1	46645001	46649999	2713	1299	ATAC.Hel.fromPeng.Down2.	-1.06191
chr1	46910001	46914999	chr1	47190001	47194999	1612	947	ATAC.Hel.fromPeng.Down2.	-0.766787
chr1	47640001	47644999	chr1	47900001	47904999	652	576	ATAC.Hel.fromPeng.Down2.	-0.178512
chr1	47640001	47644999	chr1	48185001	48189999	444	286	ATAC.Hel.fromPeng.Down2.	-0.632755
chr1	47645001	47649999	chr1	47680001	47684999	3932	2704	ATAC.Hel.fromPeng.Down2.	-0.540002
chr1	47850001	47859999	chr1	48170001	48179999	1679	735	ATAC.Hel.fromPeng.Down2.	-1.19068
chr1	53950001	53954999	chr1	53985001	53989999	6069	6059	ATAC.Hel.fromPeng.Down2.	-0.00237872
chr1	55410001	55419999	chr1	55740001	55749999	542	294	ATAC.Hel.fromPeng.Down2.	-0.880237
chr1	55600001	55604999	chr1	55740001	55744999	2308	1266	ATAC.Hel.fromPeng.Down2.	-0.865852
chr1	55685001	55689999	chr1	55740001	55744999	2405	3016	ATAC.Hel.fromPeng.Down2.	0.326478
chr1	59010001	59019999	chr1	59110001	59119999	1563	1097	ATAC.Hel.fromPeng.Down2.	-0.510362
chr1	61300001	61304999	chr1	62050001	62054999	612	243	ATAC.Hel.fromPeng.Down2.	-1.32901
chr1	61520001	61529999	chr1	62050001	62059999	682	499	ATAC.Hel.fromPeng.Down2.	-0.449957
chr1	66415001	66419999	chr1	66705001	66709999	1406	561	ATAC.Hel.fromPeng.Down2.	-1.32398
chr1	67460001	67469999	chr1	67960001	67969999	713	543	ATAC.Hel.fromPeng.Down2.	-0.392317
chr1	67995001	67999999	chr1	68225001	68229999	1728	574	ATAC.Hel.fromPeng.Down2.	-1.5883
chr1	68000001	68004999	chr1	68315001	68319999	1122	584	ATAC.Hel.fromPeng.Down2.	-0.940849
chr1	68580001	68589999	chr1	70950001	70959999	178	99	ATAC.Hel.fromPeng.Down2.	-0.83996
chr1	70600001	70604999	chr1	70950001	70954999	911	257	ATAC.Hel.fromPeng.Down2.	-1.82166
chr1	70905001	70909999	chr1	70950001	70954999	2294	2460	ATAC.Hel.fromPeng.Down2.	0.100751
chr1	85410001	85414999	chr1	85720001	85724999	1434	813	ATAC.Hel.fromPeng.Down2.	-0.81795
chr1	85570001	85579999	chr1	85700001	85709999	2418	1339	ATAC.Hel.fromPeng.Down2.	-0.852178
chr1	87290001	87299999	chr1	87550001	87559999	1406	688	ATAC.Hel.fromPeng.Down2.	-1.03005
chr1	87290001	87299999	chr1	87790001	87799999	364	385	ATAC.Hel.fromPeng.Down2.	0.0807044
chr1	89460001	89464999	chr1	89825001	89829999	1520	767	ATAC.Hel.fromPeng.Down2.	-0.985842
chr1	89460001	89464999	chr1	89920001	89924999	1562	757	ATAC.Hel.fromPeng.Down2.	-1.04405
chr1	89460001	89469999	chr1	90060001	90069999	618	536	ATAC.Hel.fromPeng.Down2.	-0.205017
chr1	89460001	89469999	chr1	90450001	90459999	328	328	ATAC.Hel.fromPeng.Down2.	0
chr1	91180001	91189999	chr1	91870001	91879999	549	560	ATAC.Hel.fromPeng.Down2.	0.0285692
chr1	91185001	91189999	chr1	91430001	91434999	1310	659	ATAC.Hel.fromPeng.Down2.	-0.99013
chr1	94520001	94529999	chr1	95020001	95029999	1057	1286	ATAC.Hel.fromPeng.Down2.	0.282672
chr1	94520001	94529999	chr1	95270001	95279999	1111	816	ATAC.Hel.fromPeng.Down2.	-0.444749
chr1	94525001	94529999	chr1	94800001	94804999	1282	616	ATAC.Hel.fromPeng.Down2.	-1.05618
chr1	109050001	109059999	chr1	109650001	109659999	561	300	ATAC.Hel.fromPeng.Down2.	-0.900807
chr1	109810001	109819999	chr1	110070001	110079999	1386	1107	ATAC.Hel.fromPeng.Down2.	-0.32401
chr1	109960001	109969999	chr1	110070001	110079999	2469	2236	ATAC.Hel.fromPeng.Down2.	-0.142946
chr1	110085001	110089999	chr1	110315001	110319999	1470	813	ATAC.Hel.fromPeng.Down2.	-0.853697
chr1	110190001	110194999	chr1	110315001	110319999	2239	1530	ATAC.Hel.fromPeng.Down2.	-0.549024
chr1	110315001	110319999	chr1	110525001	110529999	2131	1381	ATAC.Hel.fromPeng.Down2.	-0.62545
chr1	110330001	110334999	chr1	110415001	110419999	2990	2618	ATAC.Hel.fromPeng.Down2.	-0.191612
chr1	110850001	110859999	chr1	111000001	111009999	1460	959	ATAC.Hel.fromPeng.Down2.	-0.60585
chr1	110955001	110959999	chr1	110995001	110999999	6889	6133	ATAC.Hel.fromPeng.Down2.	-0.167676
chr1	111560001	111569999	chr1	111760001	111769999	1206	727	ATAC.Hel.fromPeng.Down2.	-0.729415
chr1	112020001	112029999	chr1	112310001	112319999	2008	1165	ATAC.Hel.fromPeng.Down2.	-0.78491
chr1	113260001	113264999	chr1	113345001	113349999	3064	2227	ATAC.Hel.fromPeng.Down2.	-0.460138
chr1	113350001	113354999	chr1	113595001	113599999	1657	857	ATAC.Hel.fromPeng.Down2.	-0.950394
chr1	113420001	113424999	chr1	113580001	113584999	2167	939	ATAC.Hel.fromPeng.Down2.	-1.20563
chr1	113680001	113689999	chr1	114200001	114209999	1381	612	ATAC.Hel.fromPeng.Down2.	-1.1728
chr1	113685001	113689999	chr1	113930001	113934999	1236	775	ATAC.Hel.fromPeng.Down2.	-0.672717
chr1	120220001	120224999	chr1	120285001	120289999	1767	1388	ATAC.Hel.fromPeng.Down2.	-0.348072
chr1	120285001	120289999	chr1	120345001	120349999	3199	2635	ATAC.Hel.fromPeng.Down2.	-0.279722
chr1	151270001	151274999	chr1	151370001	151374999	2739	2194	ATAC.Hel.fromPeng.Down2.	-0.319955
chr1	151315001	151319999	chr1	151370001	151374999	3969	3728	ATAC.Hel.fromPeng.Down2.	-0.0903502
chr1	151505001	151509999	chr1	151705001	151709999	1972	1348	ATAC.Hel.fromPeng.Down2.	-0.548501
chr1	151665001	151669999	chr1	151705001	151709999	2933	2656	ATAC.Hel.fromPeng.Down2.	-0.143071
chr1	153480001	153484999	chr1	153540001	153544999	4496	2968	ATAC.Hel.fromPeng.Down2.	-0.598986
chr1	153480001	153484999	chr1	153590001	153594999	2569	2094	ATAC.Hel.fromPeng.Down2.	-0.294818
chr1	153545001	153549999	chr1	153595001	153599999	3587	3479	ATAC.Hel.fromPeng.Down2.	-0.0440926
chr1	154160001	154164999	chr1	154240001	154244999	2981	1362	ATAC.Hel.fromPeng.Down2.	-1.12949
chr1	154160001	154169999	chr1	154300001	154309999	1600	830	ATAC.Hel.fromPeng.Down2.	-0.946053
chr1	154250001	154254999	chr1	154305001	154309999	3108	2710	ATAC.Hel.fromPeng.Down2.	-0.197626
chr1	154530001	154539999	chr1	154630001	154639999	2230	1392	ATAC.Hel.fromPeng.Down2.	-0.679495
chr1	154530001	154539999	chr1	154850001	154859999	1602	1066	ATAC.Hel.fromPeng.Down2.	-0.587214
chr1	154640001	154649999	chr1	154920001	154929999	1837	1279	ATAC.Hel.fromPeng.Down2.	-0.521993
chr1	155060001	155064999	chr1	155140001	155144999	3415	2062	ATAC.Hel.fromPeng.Down2.	-0.727564
chr1	156060001	156064999	chr1	156100001	156104999	3738	3475	ATAC.Hel.fromPeng.Down2.	-0.105224
chr1	156350001	156359999	chr1	156570001	156579999	2316	1761	ATAC.Hel.fromPeng.Down2.	-0.395044
chr1	156420001	156429999	chr1	156570001	156579999	4646	3075	ATAC.Hel.fromPeng.Down2.	-0.595244
chr1	156590001	156594999	chr1	156640001	156644999	4210	2680	ATAC.Hel.fromPeng.Down2.	-0.651392
chr1	159100001	159109999	chr1	159970001	159979999	1000	606	ATAC.Hel.fromPeng.Down2.	-0.721674
chr1	159750001	159754999	chr1	159975001	159979999	1379	715	ATAC.Hel.fromPeng.Down2.	-0.946637
chr1	159900001	159909999	chr1	159970001	159979999	5380	4209	ATAC.Hel.fromPeng.Down2.	-0.354054
chr1	160070001	160079999	chr1	160340001	160349999	2229	435	ATAC.Hel.fromPeng.Down2.	-2.35464
chr1	160160001	160169999	chr1	160340001	160349999	1784	497	ATAC.Hel.fromPeng.Down2.	-1.84171
chr1	160650001	160654999	chr1	160690001	160694999	7174	7408	ATAC.Hel.fromPeng.Down2.	0.0463
chr1	160650001	160654999	chr1	160800001	160804999	1715	1693	ATAC.Hel.fromPeng.Down2.	-0.0186157
chr1	160650001	160654999	chr1	161065001	161069999	1404	648	ATAC.Hel.fromPeng.Down2.	-1.11428
chr1	160650001	160659999	chr1	160730001	160739999	2457	2131	ATAC.Hel.fromPeng.Down2.	-0.205277
chr1	160650001	160659999	chr1	160920001	160929999	3142	1587	ATAC.Hel.fromPeng.Down2.	-0.984931
chr1	160650001	160659999	chr1	160950001	160959999	1789	1081	ATAC.Hel.fromPeng.Down2.	-0.726259
chr1	171610001	171614999	chr1	171680001	171684999	2835	1831	ATAC.Hel.fromPeng.Down2.	-0.630438
chr1	171610001	171619999	chr1	171950001	171959999	795	594	ATAC.Hel.fromPeng.Down2.	-0.419879
chr1	180220001	180224999	chr1	180385001	180389999	2189	1023	ATAC.Hel.fromPeng.Down2.	-1.09672
chr1	180220001	180224999	chr1	180450001	180454999	1239	1007	ATAC.Hel.fromPeng.Down2.	-0.298844
chr1	182050001	182054999	chr1	182110001	182114999	2233	1784	ATAC.Hel.fromPeng.Down2.	-0.323705
chr1	182050001	182054999	chr1	182370001	182374999	2064	1057	ATAC.Hel.fromPeng.Down2.	-0.964802
chr1	182050001	182054999	chr1	182560001	182564999	673	483	ATAC.Hel.fromPeng.Down2.	-0.477742
chr1	182050001	182059999	chr1	182270001	182279999	1801	1198	ATAC.Hel.fromPeng.Down2.	-0.587767
chr1	182050001	182059999	chr1	182750001	182759999	506	371	ATAC.Hel.fromPeng.Down2.	-0.446683
chr1	184770001	184779999	chr1	185130001	185139999	1380	732	ATAC.Hel.fromPeng.Down2.	-0.913828
chr1	184770001	184779999	chr1	185630001	185639999	747	348	ATAC.Hel.fromPeng.Down2.	-1.09981
chr1	185300001	185309999	chr1	185630001	185639999	1051	776	ATAC.Hel.fromPeng.Down2.	-0.437148
chr1	198740001	198749999	chr1	199210001	199219999	1001	482	ATAC.Hel.fromPeng.Down2.	-1.05279
chr1	201525001	201529999	chr1	201675001	201679999	1702	1334	ATAC.Hel.fromPeng.Down2.	-0.351239
chr1	201675001	201679999	chr1	201755001	201759999	2626	1839	ATAC.Hel.fromPeng.Down2.	-0.51371
chr1	201860001	201869999	chr1	201940001	201949999	2774	1405	ATAC.Hel.fromPeng.Down2.	-0.980891
chr1	201865001	201869999	chr1	202085001	202089999	1466	711	ATAC.Hel.fromPeng.Down2.	-1.04292
chr1	203000001	203009999	chr1	203300001	203309999	909	682	ATAC.Hel.fromPeng.Down2.	-0.413981
chr1	204290001	204294999	chr1	204325001	204329999	2353	2858	ATAC.Hel.fromPeng.Down2.	0.280396
chr1	204415001	204419999	chr1	204470001	204474999	3650	2665	ATAC.Hel.fromPeng.Down2.	-0.453615
chr1	204945001	204949999	chr1	205025001	205029999	2331	1396	ATAC.Hel.fromPeng.Down2.	-0.739236
chr1	205320001	205329999	chr1	205450001	205459999	3351	1977	ATAC.Hel.fromPeng.Down2.	-0.76098
chr1	205365001	205369999	chr1	205455001	205459999	2302	1393	ATAC.Hel.fromPeng.Down2.	-0.724284
chr1	205420001	205424999	chr1	205455001	205459999	2547	2390	ATAC.Hel.fromPeng.Down2.	-0.0917511
chr1	205450001	205459999	chr1	205540001	205549999	1853	1703	ATAC.Hel.fromPeng.Down2.	-0.121716
chr1	205455001	205459999	chr1	205490001	205494999	6608	6508	ATAC.Hel.fromPeng.Down2.	-0.0219961
chr1	205495001	205499999	chr1	205620001	205624999	1806	888	ATAC.Hel.fromPeng.Down2.	-1.02334
chr1	205555001	205559999	chr1	205625001	205629999	2073	1770	ATAC.Hel.fromPeng.Down2.	-0.227852
chr1	205620001	205629999	chr1	205680001	205689999	4633	4140	ATAC.Hel.fromPeng.Down2.	-0.162279
chr1	205620001	205629999	chr1	205880001	205889999	1182	846	ATAC.Hel.fromPeng.Down2.	-0.482016
chr1	206790001	206799999	chr1	207150001	207159999	944	668	ATAC.Hel.fromPeng.Down2.	-0.498308
chr1	207085001	207089999	chr1	207155001	207159999	2251	2150	ATAC.Hel.fromPeng.Down2.	-0.0661993
chr1	207250001	207254999	chr1	207670001	207674999	1452	568	ATAC.Hel.fromPeng.Down2.	-1.35253
chr1	207575001	207579999	chr1	207670001	207674999	2358	2046	ATAC.Hel.fromPeng.Down2.	-0.204664
chr1	207750001	207754999	chr1	207970001	207974999	1151	546	ATAC.Hel.fromPeng.Down2.	-1.07453
chr1	207750001	207759999	chr1	207870001	207879999	2673	1416	ATAC.Hel.fromPeng.Down2.	-0.91616
chr1	208000001	208004999	chr1	208055001	208059999	2913	2240	ATAC.Hel.fromPeng.Down2.	-0.378858
chr1	211495001	211499999	chr1	211655001	211659999	1929	1206	ATAC.Hel.fromPeng.Down2.	-0.677175
chr1	211495001	211499999	chr1	211685001	211689999	1431	1092	ATAC.Hel.fromPeng.Down2.	-0.389738
chr1	211495001	211499999	chr1	211825001	211829999	803	673	ATAC.Hel.fromPeng.Down2.	-0.254447
chr1	211850001	211859999	chr1	212200001	212209999	1252	589	ATAC.Hel.fromPeng.Down2.	-1.0866
chr1	212000001	212009999	chr1	212200001	212209999	872	677	ATAC.Hel.fromPeng.Down2.	-0.364696
chr1	220000001	220009999	chr1	220950001	220959999	382	104	ATAC.Hel.fromPeng.Down2.	-1.86696
chr1	226600001	226609999	chr1	226790001	226799999	1284	1171	ATAC.Hel.fromPeng.Down2.	-0.132796
chr1	226735001	226739999	chr1	226790001	226794999	3253	2507	ATAC.Hel.fromPeng.Down2.	-0.375677
chr1	228140001	228144999	chr1	228180001	228184999	2076	2510	ATAC.Hel.fromPeng.Down2.	0.273761
chr1	228140001	228144999	chr1	228185001	228189999	2076	2510	ATAC.Hel.fromPeng.Down2.	0.273761
chr1	228140001	228149999	chr1	228260001	228269999	1019	953	ATAC.Hel.fromPeng.Down2.	-0.096508
chr1	228180001	228189999	chr1	228700001	228709999	888	368	ATAC.Hel.fromPeng.Down2.	-1.26856
chr1	234630001	234639999	chr1	235180001	235189999	469	262	ATAC.Hel.fromPeng.Down2.	-0.837598
chr1	234635001	234639999	chr1	234740001	234744999	1738	1141	ATAC.Hel.fromPeng.Down2.	-0.606695
chr1	234635001	234639999	chr1	235250001	235254999	1211	674	ATAC.Hel.fromPeng.Down2.	-0.84443
chr1	234860001	234869999	chr1	235240001	235249999	1018	794	ATAC.Hel.fromPeng.Down2.	-0.358127
chr1	234900001	234904999	chr1	235245001	235249999	547	416	ATAC.Hel.fromPeng.Down2.	-0.394129
chr1	235010001	235019999	chr1	235240001	235249999	1297	1072	ATAC.Hel.fromPeng.Down2.	-0.27464
chr1	235120001	235129999	chr1	235240001	235249999	2271	2753	ATAC.Hel.fromPeng.Down2.	0.277566
chr1	235150001	235159999	chr1	235240001	235249999	1667	2120	ATAC.Hel.fromPeng.Down2.	0.346625
chr1	235180001	235184999	chr1	235245001	235249999	937	1123	ATAC.Hel.fromPeng.Down2.	0.260982
chr1	248090001	248099999	chr1	248780001	248789999	467	228	ATAC.Hel.fromPeng.Down2.	-1.03116
chr10	13415001	13419999	chr10	13480001	13484999	2150	1506	ATAC.Hel.fromPeng.Down2.	-0.513328
chr10	14890001	14899999	chr10	15140001	15149999	873	537	ATAC.Hel.fromPeng.Down2.	-0.700027
chr10	15470001	15479999	chr10	15620001	15629999	3897	2611	ATAC.Hel.fromPeng.Down2.	-0.577579
chr10	15940001	15949999	chr10	16850001	16859999	568	248	ATAC.Hel.fromPeng.Down2.	-1.19228
chr10	20000001	20009999	chr10	20220001	20229999	1412	1329	ATAC.Hel.fromPeng.Down2.	-0.0873352
chr10	24920001	24929999	chr10	25360001	25369999	1593	903	ATAC.Hel.fromPeng.Down2.	-0.818257
chr10	27180001	27184999	chr10	27640001	27644999	755	209	ATAC.Hel.fromPeng.Down2.	-1.848
chr10	28950001	28959999	chr10	29730001	29739999	434	713	ATAC.Hel.fromPeng.Down2.	0.714909
chr10	34950001	34959999	chr10	35270001	35279999	1121	608	ATAC.Hel.fromPeng.Down2.	-0.881559
chr10	49560001	49569999	chr10	49860001	49869999	697	469	ATAC.Hel.fromPeng.Down2.	-0.570566
chr10	49570001	49574999	chr10	49710001	49714999	2159	1144	ATAC.Hel.fromPeng.Down2.	-0.915684
chr10	49675001	49679999	chr10	49710001	49714999	6349	7377	ATAC.Hel.fromPeng.Down2.	0.216473
chr10	49755001	49759999	chr10	49860001	49864999	1491	1061	ATAC.Hel.fromPeng.Down2.	-0.490464
chr10	54070001	54074999	chr10	54245001	54249999	1780	753	ATAC.Hel.fromPeng.Down2.	-1.24005
chr10	54070001	54079999	chr10	54130001	54139999	2926	2368	ATAC.Hel.fromPeng.Down2.	-0.305145
chr10	54070001	54079999	chr10	54320001	54329999	2056	1160	ATAC.Hel.fromPeng.Down2.	-0.825174
chr10	54070001	54079999	chr10	54540001	54549999	699	550	ATAC.Hel.fromPeng.Down2.	-0.345303
chr10	54400001	54409999	chr10	54540001	54549999	1363	896	ATAC.Hel.fromPeng.Down2.	-0.604664
chr10	54500001	54504999	chr10	54540001	54544999	5235	5465	ATAC.Hel.fromPeng.Down2.	0.0620204
chr10	65635001	65639999	chr10	65735001	65739999	1329	871	ATAC.Hel.fromPeng.Down2.	-0.609026
chr10	70990001	70999999	chr10	71260001	71269999	1030	750	ATAC.Hel.fromPeng.Down2.	-0.45716
chr10	71275001	71279999	chr10	71395001	71399999	2205	1313	ATAC.Hel.fromPeng.Down2.	-0.747468
chr10	73080001	73089999	chr10	73570001	73579999	1107	898	ATAC.Hel.fromPeng.Down2.	-0.301565
chr10	73140001	73149999	chr10	73570001	73579999	1096	1004	ATAC.Hel.fromPeng.Down2.	-0.126368
chr10	73460001	73464999	chr10	73570001	73574999	2060	1353	ATAC.Hel.fromPeng.Down2.	-0.606117
chr10	73580001	73589999	chr10	73800001	73809999	935	696	ATAC.Hel.fromPeng.Down2.	-0.42535
chr10	73805001	73809999	chr10	74095001	74099999	1334	459	ATAC.Hel.fromPeng.Down2.	-1.53713
chr10	74120001	74124999	chr10	74590001	74594999	1322	548	ATAC.Hel.fromPeng.Down2.	-1.26894
chr10	74120001	74124999	chr10	74820001	74824999	1010	716	ATAC.Hel.fromPeng.Down2.	-0.495738
chr10	74120001	74129999	chr10	74630001	74639999	1622	833	ATAC.Hel.fromPeng.Down2.	-0.960544
chr10	76020001	76029999	chr10	76990001	76999999	763	312	ATAC.Hel.fromPeng.Down2.	-1.28741
chr10	76025001	76029999	chr10	76780001	76784999	728	301	ATAC.Hel.fromPeng.Down2.	-1.27137
chr10	80840001	80849999	chr10	80950001	80959999	1350	1016	ATAC.Hel.fromPeng.Down2.	-0.409708
chr10	82450001	82459999	chr10	82700001	82709999	1159	821	ATAC.Hel.fromPeng.Down2.	-0.496915
chr10	88170001	88179999	chr10	88340001	88349999	2021	928	ATAC.Hel.fromPeng.Down2.	-1.12203
chr10	92845001	92849999	chr10	93005001	93009999	1737	910	ATAC.Hel.fromPeng.Down2.	-0.931905
chr10	94275001	94279999	chr10	94330001	94334999	2764	2239	ATAC.Hel.fromPeng.Down2.	-0.303781
chr10	96940001	96949999	chr10	97120001	97129999	2371	1142	ATAC.Hel.fromPeng.Down2.	-1.05328
chr10	98150001	98159999	chr10	98310001	98319999	1141	594	ATAC.Hel.fromPeng.Down2.	-0.940601
chr10	98405001	98409999	chr10	98475001	98479999	2592	1774	ATAC.Hel.fromPeng.Down2.	-0.546803
chr10	98470001	98479999	chr10	98580001	98589999	2129	2471	ATAC.Hel.fromPeng.Down2.	0.214825
chr10	101190001	101199999	chr10	101470001	101479999	1490	769	ATAC.Hel.fromPeng.Down2.	-0.95335
chr10	101300001	101309999	chr10	101470001	101479999	2058	1560	ATAC.Hel.fromPeng.Down2.	-0.399473
chr10	101385001	101389999	chr10	101470001	101474999	2695	2061	ATAC.Hel.fromPeng.Down2.	-0.386776
chr10	102970001	102974999	chr10	103060001	103064999	1726	1583	ATAC.Hel.fromPeng.Down2.	-0.124696
chr10	102970001	102979999	chr10	103360001	103369999	1521	1387	ATAC.Hel.fromPeng.Down2.	-0.132961
chr10	102970001	102979999	chr10	103830001	103839999	446	512	ATAC.Hel.fromPeng.Down2.	0.198684
chr10	103060001	103064999	chr10	103200001	103204999	1833	1043	ATAC.Hel.fromPeng.Down2.	-0.812872
chr10	103060001	103064999	chr10	103330001	103334999	1298	978	ATAC.Hel.fromPeng.Down2.	-0.408021
chr10	103360001	103369999	chr10	103420001	103429999	3959	3566	ATAC.Hel.fromPeng.Down2.	-0.150789
chr10	112830001	112839999	chr10	113890001	113899999	398	229	ATAC.Hel.fromPeng.Down2.	-0.794755
chr10	114320001	114329999	chr10	114880001	114889999	1578	656	ATAC.Hel.fromPeng.Down2.	-1.26505
chr10	121510001	121514999	chr10	121615001	121619999	2717	1748	ATAC.Hel.fromPeng.Down2.	-0.636015
chr10	124800001	124804999	chr10	124900001	124904999	1048	980	ATAC.Hel.fromPeng.Down2.	-0.0966896
chr10	134030001	134039999	chr10	134440001	134449999	962	469	ATAC.Hel.fromPeng.Down2.	-1.03488
chr10	134035001	134039999	chr10	134160001	134164999	2180	868	ATAC.Hel.fromPeng.Down2.	-1.32756
chr10	134035001	134039999	chr10	134265001	134269999	1368	785	ATAC.Hel.fromPeng.Down2.	-0.800521
chr10	134200001	134209999	chr10	134250001	134259999	3164	2515	ATAC.Hel.fromPeng.Down2.	-0.331074
chr11	1880001	1889999	chr11	2170001	2179999	2054	1494	ATAC.Hel.fromPeng.Down2.	-0.458993
chr11	2030001	2039999	chr11	2170001	2179999	2471	1470	ATAC.Hel.fromPeng.Down2.	-0.748881
chr11	2205001	2209999	chr11	2445001	2449999	1938	752	ATAC.Hel.fromPeng.Down2.	-1.36459
chr11	2445001	2449999	chr11	2545001	2549999	2905	1685	ATAC.Hel.fromPeng.Down2.	-0.78543
chr11	3130001	3139999	chr11	3230001	3239999	2606	1789	ATAC.Hel.fromPeng.Down2.	-0.542431
chr11	4205001	4209999	chr11	4510001	4514999	2009	784	ATAC.Hel.fromPeng.Down2.	-1.35643
chr11	4405001	4409999	chr11	4510001	4514999	1878	1634	ATAC.Hel.fromPeng.Down2.	-0.200674
chr11	5145001	5149999	chr11	5225001	5229999	1879	1541	ATAC.Hel.fromPeng.Down2.	-0.28593
chr11	5145001	5149999	chr11	5390001	5394999	1888	933	ATAC.Hel.fromPeng.Down2.	-1.01613
chr11	5220001	5229999	chr11	5320001	5329999	5309	3012	ATAC.Hel.fromPeng.Down2.	-0.817511
chr11	5225001	5229999	chr11	5390001	5394999	1818	1153	ATAC.Hel.fromPeng.Down2.	-0.656502
chr11	8025001	8029999	chr11	8120001	8124999	1965	1252	ATAC.Hel.fromPeng.Down2.	-0.649877
chr11	10425001	10429999	chr11	10755001	10759999	1392	862	ATAC.Hel.fromPeng.Down2.	-0.690763
chr11	10810001	10819999	chr11	10940001	10949999	2121	1254	ATAC.Hel.fromPeng.Down2.	-0.757737
chr11	11040001	11044999	chr11	11805001	11809999	701	283	ATAC.Hel.fromPeng.Down2.	-1.30558
chr11	18130001	18139999	chr11	18250001	18259999	1248	969	ATAC.Hel.fromPeng.Down2.	-0.364717
chr11	18130001	18139999	chr11	18540001	18549999	589	294	ATAC.Hel.fromPeng.Down2.	-1
chr11	18130001	18139999	chr11	18750001	18759999	879	234	ATAC.Hel.fromPeng.Down2.	-1.90484
chr11	19090001	19094999	chr11	19575001	19579999	801	355	ATAC.Hel.fromPeng.Down2.	-1.17172
chr11	34190001	34199999	chr11	34510001	34519999	1096	733	ATAC.Hel.fromPeng.Down2.	-0.579712
chr11	35840001	35849999	chr11	36280001	36289999	886	634	ATAC.Hel.fromPeng.Down2.	-0.482178
chr11	36050001	36059999	chr11	36280001	36289999	923	723	ATAC.Hel.fromPeng.Down2.	-0.351903
chr11	36585001	36589999	chr11	36765001	36769999	1230	719	ATAC.Hel.fromPeng.Down2.	-0.773762
chr11	44955001	44959999	chr11	45125001	45129999	1670	885	ATAC.Hel.fromPeng.Down2.	-0.915333
chr11	45890001	45899999	chr11	46020001	46029999	2622	1340	ATAC.Hel.fromPeng.Down2.	-0.967909
chr11	46260001	46264999	chr11	46330001	46334999	2802	2316	ATAC.Hel.fromPeng.Down2.	-0.274714
chr11	57335001	57339999	chr11	57410001	57414999	2880	2618	ATAC.Hel.fromPeng.Down2.	-0.137554
chr11	58935001	58939999	chr11	59195001	59199999	1346	782	ATAC.Hel.fromPeng.Down2.	-0.782666
chr11	59590001	59594999	chr11	59900001	59904999	1504	767	ATAC.Hel.fromPeng.Down2.	-0.970585
chr11	59590001	59599999	chr11	60020001	60029999	1342	768	ATAC.Hel.fromPeng.Down2.	-0.804404
chr11	60540001	60544999	chr11	60655001	60659999	1368	1034	ATAC.Hel.fromPeng.Down2.	-0.403492
chr11	60600001	60604999	chr11	60655001	60659999	3166	2815	ATAC.Hel.fromPeng.Down2.	-0.16947
chr11	60625001	60629999	chr11	60665001	60669999	7203	7561	ATAC.Hel.fromPeng.Down2.	0.0699697
chr11	60700001	60709999	chr11	61020001	61029999	1032	1100	ATAC.Hel.fromPeng.Down2.	0.0919742
chr11	60720001	60729999	chr11	60890001	60899999	3164	2202	ATAC.Hel.fromPeng.Down2.	-0.522736
chr11	60960001	60964999	chr11	61020001	61024999	1174	1227	ATAC.Hel.fromPeng.Down2.	0.0636498
chr11	60960001	60969999	chr11	61150001	61159999	558	266	ATAC.Hel.fromPeng.Down2.	-1.06601
chr11	61020001	61024999	chr11	61065001	61069999	3269	2252	ATAC.Hel.fromPeng.Down2.	-0.537443
chr11	61020001	61024999	chr11	61150001	61154999	1681	707	ATAC.Hel.fromPeng.Down2.	-1.24836
chr11	62160001	62169999	chr11	62460001	62469999	1120	608	ATAC.Hel.fromPeng.Down2.	-0.880272
chr11	62360001	62369999	chr11	62460001	62469999	2455	1586	ATAC.Hel.fromPeng.Down2.	-0.630008
chr11	62540001	62544999	chr11	62630001	62634999	2246	723	ATAC.Hel.fromPeng.Down2.	-1.63394
chr11	63600001	63604999	chr11	63915001	63919999	1384	785	ATAC.Hel.fromPeng.Down2.	-0.817285
chr11	64210001	64219999	chr11	64420001	64429999	3271	2231	ATAC.Hel.fromPeng.Down2.	-0.551836
chr11	64610001	64614999	chr11	64660001	64664999	3857	3034	ATAC.Hel.fromPeng.Down2.	-0.346157
chr11	64610001	64619999	chr11	64880001	64889999	1113	884	ATAC.Hel.fromPeng.Down2.	-0.332
chr11	65040001	65044999	chr11	65080001	65084999	4377	3161	ATAC.Hel.fromPeng.Down2.	-0.469435
chr11	65510001	65519999	chr11	65610001	65619999	2286	1980	ATAC.Hel.fromPeng.Down2.	-0.207227
chr11	66170001	66179999	chr11	66240001	66249999	4461	3608	ATAC.Hel.fromPeng.Down2.	-0.306091
chr11	66170001	66179999	chr11	66580001	66589999	1622	818	ATAC.Hel.fromPeng.Down2.	-0.986728
chr11	67115001	67119999	chr11	67150001	67154999	2865	3062	ATAC.Hel.fromPeng.Down2.	0.0959068
chr11	68030001	68039999	chr11	68210001	68219999	1387	856	ATAC.Hel.fromPeng.Down2.	-0.69564
chr11	69710001	69719999	chr11	70030001	70039999	513	260	ATAC.Hel.fromPeng.Down2.	-0.977719
chr11	71730001	71739999	chr11	71860001	71869999	2312	1032	ATAC.Hel.fromPeng.Down2.	-1.16293
chr11	71730001	71739999	chr11	71890001	71899999	1913	1000	ATAC.Hel.fromPeng.Down2.	-0.935149
chr11	71735001	71739999	chr11	71800001	71804999	2593	1504	ATAC.Hel.fromPeng.Down2.	-0.785415
chr11	71890001	71894999	chr11	71945001	71949999	2834	1996	ATAC.Hel.fromPeng.Down2.	-0.505514
chr11	72045001	72049999	chr11	72120001	72124999	2970	2126	ATAC.Hel.fromPeng.Down2.	-0.482129
chr11	72430001	72439999	chr11	72940001	72949999	1050	668	ATAC.Hel.fromPeng.Down2.	-0.651685
chr11	72555001	72559999	chr11	72945001	72949999	1293	896	ATAC.Hel.fromPeng.Down2.	-0.528658
chr11	72895001	72899999	chr11	72945001	72949999	3435	2933	ATAC.Hel.fromPeng.Down2.	-0.227861
chr11	73045001	73049999	chr11	73370001	73374999	1786	944	ATAC.Hel.fromPeng.Down2.	-0.919153
chr11	73060001	73064999	chr11	73100001	73104999	2830	2071	ATAC.Hel.fromPeng.Down2.	-0.450288
chr11	75100001	75109999	chr11	75150001	75159999	3305	2547	ATAC.Hel.fromPeng.Down2.	-0.375721
chr11	75155001	75159999	chr11	75240001	75244999	3163	1985	ATAC.Hel.fromPeng.Down2.	-0.671884
chr11	76040001	76049999	chr11	76390001	76399999	1014	621	ATAC.Hel.fromPeng.Down2.	-0.706493
chr11	76260001	76269999	chr11	76390001	76399999	2450	1274	ATAC.Hel.fromPeng.Down2.	-0.942873
chr11	87670001	87679999	chr11	88270001	88279999	1121	695	ATAC.Hel.fromPeng.Down2.	-0.688913
chr11	87745001	87749999	chr11	88275001	88279999	1155	503	ATAC.Hel.fromPeng.Down2.	-1.19765
chr11	93740001	93744999	chr11	93810001	93814999	1790	1462	ATAC.Hel.fromPeng.Down2.	-0.291836
chr11	107450001	107459999	chr11	107760001	107769999	700	696	ATAC.Hel.fromPeng.Down2.	-0.00825579
chr11	110070001	110079999	chr11	111100001	111109999	423	345	ATAC.Hel.fromPeng.Down2.	-0.293292
chr11	110340001	110349999	chr11	111100001	111109999	711	345	ATAC.Hel.fromPeng.Down2.	-1.04111
chr11	118565001	118569999	chr11	118825001	118829999	1489	1021	ATAC.Hel.fromPeng.Down2.	-0.543917
chr11	118775001	118779999	chr11	118825001	118829999	3166	2857	ATAC.Hel.fromPeng.Down2.	-0.148111
chr11	118980001	118984999	chr11	119065001	119069999	2612	2511	ATAC.Hel.fromPeng.Down2.	-0.0568707
chr11	120375001	120379999	chr11	120980001	120984999	568	431	ATAC.Hel.fromPeng.Down2.	-0.397397
chr11	120900001	120904999	chr11	120980001	120984999	1558	1516	ATAC.Hel.fromPeng.Down2.	-0.0393998
chr11	122500001	122504999	chr11	122665001	122669999	2206	1170	ATAC.Hel.fromPeng.Down2.	-0.914346
chr11	122500001	122504999	chr11	122720001	122724999	1410	783	ATAC.Hel.fromPeng.Down2.	-0.847792
chr11	122730001	122739999	chr11	122920001	122929999	1650	1124	ATAC.Hel.fromPeng.Down2.	-0.553415
chr11	123940001	123944999	chr11	124065001	124069999	2374	1572	ATAC.Hel.fromPeng.Down2.	-0.594409
chr11	124800001	124809999	chr11	125740001	125749999	272	120	ATAC.Hel.fromPeng.Down2.	-1.17389
chr11	124830001	124839999	chr11	125210001	125219999	761	338	ATAC.Hel.fromPeng.Down2.	-1.16851
chr11	125790001	125794999	chr11	126055001	126059999	1463	558	ATAC.Hel.fromPeng.Down2.	-1.389
chr11	128035001	128039999	chr11	128750001	128754999	845	370	ATAC.Hel.fromPeng.Down2.	-1.18924
chr11	128755001	128759999	chr11	128825001	128829999	1808	1410	ATAC.Hel.fromPeng.Down2.	-0.358474
chr11	129230001	129239999	chr11	129600001	129609999	775	460	ATAC.Hel.fromPeng.Down2.	-0.75129
chr11	129640001	129649999	chr11	130000001	130009999	644	437	ATAC.Hel.fromPeng.Down2.	-0.558368
chr11	129795001	129799999	chr11	130000001	130004999	2087	989	ATAC.Hel.fromPeng.Down2.	-1.07662
chr11	132140001	132149999	chr11	133000001	133009999	169	205	ATAC.Hel.fromPeng.Down2.	0.27711
chr11	133920001	133924999	chr11	134010001	134014999	1606	1027	ATAC.Hel.fromPeng.Down2.	-0.64453
chr12	1900001	1909999	chr12	2140001	2149999	1174	1076	ATAC.Hel.fromPeng.Down2.	-0.125643
chr12	2980001	2989999	chr12	3140001	3149999	2572	1184	ATAC.Hel.fromPeng.Down2.	-1.11856
chr12	3990001	3994999	chr12	4385001	4389999	1602	676	ATAC.Hel.fromPeng.Down2.	-1.24355
chr12	6170001	6174999	chr12	6385001	6389999	2774	1293	ATAC.Hel.fromPeng.Down2.	-1.10065
chr12	6170001	6179999	chr12	6300001	6309999	3575	2593	ATAC.Hel.fromPeng.Down2.	-0.463168
chr12	8080001	8089999	chr12	8230001	8239999	1307	1447	ATAC.Hel.fromPeng.Down2.	0.146699
chr12	8085001	8089999	chr12	8145001	8149999	4440	3506	ATAC.Hel.fromPeng.Down2.	-0.340647
chr12	8085001	8089999	chr12	8170001	8174999	2871	2827	ATAC.Hel.fromPeng.Down2.	-0.0222736
chr12	14780001	14789999	chr12	14870001	14879999	2906	2388	ATAC.Hel.fromPeng.Down2.	-0.283124
chr12	29670001	29679999	chr12	30960001	30969999	1492	407	ATAC.Hel.fromPeng.Down2.	-1.87157
chr12	29700001	29709999	chr12	30960001	30969999	889	280	ATAC.Hel.fromPeng.Down2.	-1.66324
chr12	29700001	29709999	chr12	30990001	30999999	674	254	ATAC.Hel.fromPeng.Down2.	-1.40439
chr12	30900001	30904999	chr12	30960001	30964999	2049	2231	ATAC.Hel.fromPeng.Down2.	0.122713
chr12	31020001	31029999	chr12	31270001	31279999	2534	2053	ATAC.Hel.fromPeng.Down2.	-0.30355
chr12	31020001	31029999	chr12	31390001	31399999	1984	1250	ATAC.Hel.fromPeng.Down2.	-0.666057
chr12	31270001	31274999	chr12	31390001	31394999	1601	1150	ATAC.Hel.fromPeng.Down2.	-0.476986
chr12	31800001	31809999	chr12	32820001	32829999	1073	565	ATAC.Hel.fromPeng.Down2.	-0.92412
chr12	31830001	31839999	chr12	32450001	32459999	1050	393	ATAC.Hel.fromPeng.Down2.	-1.4155
chr12	31835001	31839999	chr12	31995001	31999999	2189	1506	ATAC.Hel.fromPeng.Down2.	-0.539251
chr12	31835001	31839999	chr12	32105001	32109999	1953	1216	ATAC.Hel.fromPeng.Down2.	-0.683101
chr12	47425001	47429999	chr12	47700001	47704999	1752	1023	ATAC.Hel.fromPeng.Down2.	-0.77561
chr12	48100001	48109999	chr12	48340001	48349999	1633	1234	ATAC.Hel.fromPeng.Down2.	-0.403897
chr12	48110001	48114999	chr12	48230001	48234999	2179	1287	ATAC.Hel.fromPeng.Down2.	-0.759196
chr12	49245001	49249999	chr12	49330001	49334999	3360	2744	ATAC.Hel.fromPeng.Down2.	-0.292084
chr12	49330001	49334999	chr12	49365001	49369999	10056	9609	ATAC.Hel.fromPeng.Down2.	-0.0655917
chr12	49455001	49459999	chr12	49490001	49494999	10658	10272	ATAC.Hel.fromPeng.Down2.	-0.0532145
chr12	49455001	49459999	chr12	49630001	49634999	2645	1941	ATAC.Hel.fromPeng.Down2.	-0.44627
chr12	49915001	49919999	chr12	49970001	49974999	4074	3107	ATAC.Hel.fromPeng.Down2.	-0.390814
chr12	50035001	50039999	chr12	50080001	50084999	6447	4742	ATAC.Hel.fromPeng.Down2.	-0.443052
chr12	50035001	50039999	chr12	50100001	50104999	4178	3004	ATAC.Hel.fromPeng.Down2.	-0.475793
chr12	50035001	50039999	chr12	50225001	50229999	1300	803	ATAC.Hel.fromPeng.Down2.	-0.694354
chr12	50900001	50909999	chr12	51420001	51429999	780	1058	ATAC.Hel.fromPeng.Down2.	0.439308
chr12	51220001	51224999	chr12	51420001	51424999	2290	1388	ATAC.Hel.fromPeng.Down2.	-0.721931
chr12	51815001	51819999	chr12	52265001	52269999	1141	557	ATAC.Hel.fromPeng.Down2.	-1.03323
chr12	51815001	51819999	chr12	52415001	52419999	695	588	ATAC.Hel.fromPeng.Down2.	-0.24082
chr12	52280001	52289999	chr12	52470001	52479999	1634	1219	ATAC.Hel.fromPeng.Down2.	-0.422409
chr12	52420001	52424999	chr12	52475001	52479999	2632	1537	ATAC.Hel.fromPeng.Down2.	-0.775652
chr12	53550001	53554999	chr12	53680001	53684999	3052	2026	ATAC.Hel.fromPeng.Down2.	-0.590882
chr12	53605001	53609999	chr12	53675001	53679999	3350	2304	ATAC.Hel.fromPeng.Down2.	-0.539825
chr12	54095001	54099999	chr12	54135001	54139999	4036	2737	ATAC.Hel.fromPeng.Down2.	-0.560161
chr12	54680001	54689999	chr12	54780001	54789999	2272	2554	ATAC.Hel.fromPeng.Down2.	0.168726
chr12	55150001	55154999	chr12	55245001	55249999	2056	1643	ATAC.Hel.fromPeng.Down2.	-0.323331
chr12	55150001	55154999	chr12	55350001	55354999	1509	954	ATAC.Hel.fromPeng.Down2.	-0.660976
chr12	55150001	55154999	chr12	55385001	55389999	1457	1025	ATAC.Hel.fromPeng.Down2.	-0.50696
chr12	55150001	55154999	chr12	55460001	55464999	1591	1019	ATAC.Hel.fromPeng.Down2.	-0.642271
chr12	56050001	56054999	chr12	56130001	56134999	1494	1201	ATAC.Hel.fromPeng.Down2.	-0.314709
chr12	56140001	56149999	chr12	56330001	56339999	2081	1114	ATAC.Hel.fromPeng.Down2.	-0.900926
chr12	56510001	56519999	chr12	56650001	56659999	1937	1215	ATAC.Hel.fromPeng.Down2.	-0.672425
chr12	57130001	57139999	chr12	57460001	57469999	1393	1661	ATAC.Hel.fromPeng.Down2.	0.25369
chr12	57150001	57154999	chr12	57230001	57234999	2797	2779	ATAC.Hel.fromPeng.Down2.	-0.00931108
chr12	57150001	57154999	chr12	57505001	57509999	1273	783	ATAC.Hel.fromPeng.Down2.	-0.70044
chr12	57170001	57174999	chr12	57230001	57234999	2797	2779	ATAC.Hel.fromPeng.Down2.	-0.00931108
chr12	57230001	57234999	chr12	57380001	57384999	2643	1894	ATAC.Hel.fromPeng.Down2.	-0.480524
chr12	57405001	57409999	chr12	57505001	57509999	2841	1133	ATAC.Hel.fromPeng.Down2.	-1.32549
chr12	57460001	57464999	chr12	57505001	57509999	4021	2699	ATAC.Hel.fromPeng.Down2.	-0.574954
chr12	57460001	57464999	chr12	57575001	57579999	1886	1426	ATAC.Hel.fromPeng.Down2.	-0.403109
chr12	57605001	57609999	chr12	57640001	57644999	8647	8136	ATAC.Hel.fromPeng.Down2.	-0.0878695
chr12	57850001	57859999	chr12	58010001	58019999	1935	865	ATAC.Hel.fromPeng.Down2.	-1.16064
chr12	58010001	58019999	chr12	58070001	58079999	5442	4398	ATAC.Hel.fromPeng.Down2.	-0.307226
chr12	58730001	58739999	chr12	59540001	59549999	578	255	ATAC.Hel.fromPeng.Down2.	-1.17742
chr12	58930001	58939999	chr12	59540001	59549999	761	322	ATAC.Hel.fromPeng.Down2.	-1.23826
chr12	78120001	78129999	chr12	78310001	78319999	2145	1302	ATAC.Hel.fromPeng.Down2.	-0.719813
chr12	78570001	78579999	chr12	78970001	78979999	2074	1172	ATAC.Hel.fromPeng.Down2.	-0.822908
chr12	93175001	93179999	chr12	93325001	93329999	1731	890	ATAC.Hel.fromPeng.Down2.	-0.958942
chr12	93175001	93179999	chr12	93800001	93804999	832	579	ATAC.Hel.fromPeng.Down2.	-0.522264
chr12	94500001	94509999	chr12	94920001	94929999	2072	970	ATAC.Hel.fromPeng.Down2.	-1.09418
chr12	94530001	94534999	chr12	94925001	94929999	1287	691	ATAC.Hel.fromPeng.Down2.	-0.896289
chr12	96310001	96314999	chr12	96390001	96394999	3014	1748	ATAC.Hel.fromPeng.Down2.	-0.785628
chr12	96450001	96459999	chr12	96790001	96799999	1221	624	ATAC.Hel.fromPeng.Down2.	-0.967316
chr12	98960001	98969999	chr12	99390001	99399999	767	397	ATAC.Hel.fromPeng.Down2.	-0.948338
chr12	102160001	102169999	chr12	102320001	102329999	1641	1546	ATAC.Hel.fromPeng.Down2.	-0.0859809
chr12	109055001	109059999	chr12	109195001	109199999	2893	1627	ATAC.Hel.fromPeng.Down2.	-0.829964
chr12	109055001	109059999	chr12	109340001	109344999	952	482	ATAC.Hel.fromPeng.Down2.	-0.980453
chr12	109865001	109869999	chr12	110210001	110214999	1186	565	ATAC.Hel.fromPeng.Down2.	-1.06845
chr12	109955001	109959999	chr12	110210001	110214999	2087	958	ATAC.Hel.fromPeng.Down2.	-1.12252
chr12	110030001	110034999	chr12	110210001	110214999	2184	1266	ATAC.Hel.fromPeng.Down2.	-0.786217
chr12	110150001	110154999	chr12	110210001	110214999	2957	3242	ATAC.Hel.fromPeng.Down2.	0.132707
chr12	110530001	110539999	chr12	111040001	111049999	595	286	ATAC.Hel.fromPeng.Down2.	-1.05426
chr12	110950001	110954999	chr12	110990001	110994999	8818	9192	ATAC.Hel.fromPeng.Down2.	0.0599207
chr12	110950001	110959999	chr12	111260001	111269999	1087	736	ATAC.Hel.fromPeng.Down2.	-0.561942
chr12	110990001	110994999	chr12	111030001	111034999	3512	3411	ATAC.Hel.fromPeng.Down2.	-0.0420859
chr12	111060001	111069999	chr12	111260001	111269999	1927	1061	ATAC.Hel.fromPeng.Down2.	-0.860321
chr12	112185001	112189999	chr12	112250001	112254999	2432	2674	ATAC.Hel.fromPeng.Down2.	0.136803
chr12	112190001	112194999	chr12	112225001	112229999	4168	3890	ATAC.Hel.fromPeng.Down2.	-0.0995604
chr12	112360001	112369999	chr12	112600001	112609999	1526	596	ATAC.Hel.fromPeng.Down2.	-1.3549
chr12	113630001	113639999	chr12	113850001	113859999	1354	798	ATAC.Hel.fromPeng.Down2.	-0.762025
chr12	113630001	113639999	chr12	114360001	114369999	626	583	ATAC.Hel.fromPeng.Down2.	-0.102497
chr12	113635001	113639999	chr12	113670001	113674999	9013	9009	ATAC.Hel.fromPeng.Down2.	-0.000640344
chr12	113635001	113639999	chr12	113730001	113734999	2910	2303	ATAC.Hel.fromPeng.Down2.	-0.337374
chr12	117475001	117479999	chr12	117555001	117559999	2081	1819	ATAC.Hel.fromPeng.Down2.	-0.194032
chr12	118620001	118624999	chr12	118805001	118809999	2253	1709	ATAC.Hel.fromPeng.Down2.	-0.398491
chr12	120790001	120794999	chr12	120865001	120869999	3374	2181	ATAC.Hel.fromPeng.Down2.	-0.629236
chr12	121020001	121024999	chr12	121150001	121154999	1934	1345	ATAC.Hel.fromPeng.Down2.	-0.523655
chr12	121085001	121089999	chr12	121150001	121154999	2722	2042	ATAC.Hel.fromPeng.Down2.	-0.414508
chr12	122230001	122239999	chr12	122320001	122329999	3987	2570	ATAC.Hel.fromPeng.Down2.	-0.633336
chr12	123275001	123279999	chr12	123435001	123439999	2193	1616	ATAC.Hel.fromPeng.Down2.	-0.440244
chr12	123340001	123344999	chr12	123435001	123439999	4029	2652	ATAC.Hel.fromPeng.Down2.	-0.603155
chr12	124385001	124389999	chr12	124515001	124519999	1793	1367	ATAC.Hel.fromPeng.Down2.	-0.391112
chr12	132990001	132999999	chr12	133180001	133189999	2416	1254	ATAC.Hel.fromPeng.Down2.	-0.94553
chr13	19740001	19749999	chr13	20160001	20169999	668	525	ATAC.Hel.fromPeng.Down2.	-0.346943
chr13	21510001	21519999	chr13	21690001	21699999	2227	1256	ATAC.Hel.fromPeng.Down2.	-0.825765
chr13	21515001	21519999	chr13	22055001	22059999	908	410	ATAC.Hel.fromPeng.Down2.	-1.14514
chr13	25300001	25309999	chr13	25560001	25569999	1360	628	ATAC.Hel.fromPeng.Down2.	-1.11354
chr13	26145001	26149999	chr13	26635001	26639999	1321	483	ATAC.Hel.fromPeng.Down2.	-1.44964
chr13	27520001	27524999	chr13	27560001	27564999	2296	2394	ATAC.Hel.fromPeng.Down2.	0.0602748
chr13	27520001	27524999	chr13	27860001	27864999	1646	670	ATAC.Hel.fromPeng.Down2.	-1.29546
chr13	27520001	27524999	chr13	27930001	27934999	1627	548	ATAC.Hel.fromPeng.Down2.	-1.56822
chr13	27520001	27529999	chr13	28550001	28559999	669	230	ATAC.Hel.fromPeng.Down2.	-1.53627
chr13	31805001	31809999	chr13	31995001	31999999	1846	962	ATAC.Hel.fromPeng.Down2.	-0.939576
chr13	39855001	39859999	chr13	40175001	40179999	1166	849	ATAC.Hel.fromPeng.Down2.	-0.45727
chr13	41240001	41244999	chr13	41350001	41354999	1096	899	ATAC.Hel.fromPeng.Down2.	-0.285567
chr13	41240001	41249999	chr13	41500001	41509999	428	692	ATAC.Hel.fromPeng.Down2.	0.691878
chr13	45620001	45624999	chr13	45880001	45884999	2178	979	ATAC.Hel.fromPeng.Down2.	-1.15281
chr13	49165001	49169999	chr13	49340001	49344999	2146	1052	ATAC.Hel.fromPeng.Down2.	-1.02782
chr13	49875001	49879999	chr13	50180001	50184999	1555	565	ATAC.Hel.fromPeng.Down2.	-1.45897
chr13	50550001	50554999	chr13	51375001	51379999	689	289	ATAC.Hel.fromPeng.Down2.	-1.25054
chr13	50660001	50669999	chr13	51370001	51379999	1026	641	ATAC.Hel.fromPeng.Down2.	-0.677791
chr13	52575001	52579999	chr13	52695001	52699999	2187	1459	ATAC.Hel.fromPeng.Down2.	-0.583644
chr13	60260001	60269999	chr13	61000001	61009999	472	356	ATAC.Hel.fromPeng.Down2.	-0.405916
chr13	78710001	78719999	chr13	79530001	79539999	794	348	ATAC.Hel.fromPeng.Down2.	-1.18773
chr13	95840001	95849999	chr13	96030001	96039999	2470	1636	ATAC.Hel.fromPeng.Down2.	-0.594041
chr13	95840001	95849999	chr13	96120001	96129999	1435	1147	ATAC.Hel.fromPeng.Down2.	-0.322933
chr13	98015001	98019999	chr13	98280001	98284999	1109	573	ATAC.Hel.fromPeng.Down2.	-0.951437
chr13	99095001	99099999	chr13	99300001	99304999	1990	847	ATAC.Hel.fromPeng.Down2.	-1.23136
chr13	99825001	99829999	chr13	99920001	99924999	2901	1989	ATAC.Hel.fromPeng.Down2.	-0.544279
chr13	99920001	99924999	chr13	100020001	100024999	2499	1821	ATAC.Hel.fromPeng.Down2.	-0.456405
chr13	99920001	99924999	chr13	100090001	100094999	1729	820	ATAC.Hel.fromPeng.Down2.	-1.07532
chr13	101220001	101229999	chr13	101770001	101779999	1201	607	ATAC.Hel.fromPeng.Down2.	-0.983294
chr13	110870001	110879999	chr13	111060001	111069999	2184	1159	ATAC.Hel.fromPeng.Down2.	-0.913508
chr13	111245001	111249999	chr13	111465001	111469999	1666	581	ATAC.Hel.fromPeng.Down2.	-1.51816
chr13	112980001	112989999	chr13	113090001	113099999	1333	1196	ATAC.Hel.fromPeng.Down2.	-0.156336
chr14	20790001	20799999	chr14	21150001	21159999	713	430	ATAC.Hel.fromPeng.Down2.	-0.728236
chr14	21165001	21169999	chr14	21320001	21324999	2473	1561	ATAC.Hel.fromPeng.Down2.	-0.663451
chr14	22335001	22339999	chr14	22375001	22379999	2338	2022	ATAC.Hel.fromPeng.Down2.	-0.209396
chr14	22335001	22339999	chr14	22380001	22384999	2338	2022	ATAC.Hel.fromPeng.Down2.	-0.209396
chr14	22860001	22864999	chr14	23120001	23124999	736	562	ATAC.Hel.fromPeng.Down2.	-0.38853
chr14	23035001	23039999	chr14	23115001	23119999	2360	1245	ATAC.Hel.fromPeng.Down2.	-0.922094
chr14	23035001	23039999	chr14	23240001	23244999	1561	1388	ATAC.Hel.fromPeng.Down2.	-0.169348
chr14	23040001	23049999	chr14	23240001	23249999	1561	1388	ATAC.Hel.fromPeng.Down2.	-0.169348
chr14	23060001	23069999	chr14	23290001	23299999	1227	1243	ATAC.Hel.fromPeng.Down2.	0.0186759
chr14	23245001	23249999	chr14	23285001	23289999	3035	2820	ATAC.Hel.fromPeng.Down2.	-0.105965
chr14	23245001	23249999	chr14	23295001	23299999	3035	2820	ATAC.Hel.fromPeng.Down2.	-0.105965
chr14	23455001	23459999	chr14	23520001	23524999	4052	2537	ATAC.Hel.fromPeng.Down2.	-0.675298
chr14	23535001	23539999	chr14	23575001	23579999	2084	1793	ATAC.Hel.fromPeng.Down2.	-0.216867
chr14	23590001	23594999	chr14	23655001	23659999	2517	1634	ATAC.Hel.fromPeng.Down2.	-0.622988
chr14	24520001	24524999	chr14	24555001	24559999	2991	1975	ATAC.Hel.fromPeng.Down2.	-0.598527
chr14	24705001	24709999	chr14	24775001	24779999	2177	1911	ATAC.Hel.fromPeng.Down2.	-0.187921
chr14	24785001	24789999	chr14	24830001	24834999	2868	2697	ATAC.Hel.fromPeng.Down2.	-0.0886576
chr14	24800001	24804999	chr14	24905001	24909999	2063	1277	ATAC.Hel.fromPeng.Down2.	-0.691555
chr14	24800001	24809999	chr14	25150001	25159999	375	447	ATAC.Hel.fromPeng.Down2.	0.252766
chr14	24830001	24834999	chr14	24900001	24904999	1800	1364	ATAC.Hel.fromPeng.Down2.	-0.399897
chr14	36540001	36544999	chr14	36840001	36844999	875	529	ATAC.Hel.fromPeng.Down2.	-0.724939
chr14	45360001	45369999	chr14	45730001	45739999	743	435	ATAC.Hel.fromPeng.Down2.	-0.770974
chr14	50580001	50589999	chr14	50990001	50999999	680	375	ATAC.Hel.fromPeng.Down2.	-0.856922
chr14	50805001	50809999	chr14	50995001	50999999	1764	1057	ATAC.Hel.fromPeng.Down2.	-0.738329
chr14	50860001	50869999	chr14	50990001	50999999	1602	1389	ATAC.Hel.fromPeng.Down2.	-0.20569
chr14	51010001	51014999	chr14	51240001	51244999	1331	630	ATAC.Hel.fromPeng.Down2.	-1.07788
chr14	51060001	51064999	chr14	51240001	51244999	1411	618	ATAC.Hel.fromPeng.Down2.	-1.18973
chr14	51240001	51244999	chr14	51325001	51329999	1202	934	ATAC.Hel.fromPeng.Down2.	-0.363598
chr14	55025001	55029999	chr14	55240001	55244999	1582	820	ATAC.Hel.fromPeng.Down2.	-0.947207
chr14	59590001	59594999	chr14	59910001	59914999	1428	662	ATAC.Hel.fromPeng.Down2.	-1.10793
chr14	59590001	59599999	chr14	60360001	60369999	347	205	ATAC.Hel.fromPeng.Down2.	-0.756443
chr14	65630001	65639999	chr14	66290001	66299999	818	320	ATAC.Hel.fromPeng.Down2.	-1.35129
chr14	65685001	65689999	chr14	65875001	65879999	957	898	ATAC.Hel.fromPeng.Down2.	-0.0917045
chr14	67090001	67094999	chr14	67575001	67579999	938	395	ATAC.Hel.fromPeng.Down2.	-1.24562
chr14	67890001	67899999	chr14	68040001	68049999	1643	942	ATAC.Hel.fromPeng.Down2.	-0.801881
chr14	68050001	68054999	chr14	68170001	68174999	1969	830	ATAC.Hel.fromPeng.Down2.	-1.24528
chr14	68080001	68089999	chr14	68130001	68139999	2909	1759	ATAC.Hel.fromPeng.Down2.	-0.725444
chr14	68870001	68879999	chr14	69250001	69259999	1297	961	ATAC.Hel.fromPeng.Down2.	-0.432182
chr14	72180001	72189999	chr14	72890001	72899999	538	402	ATAC.Hel.fromPeng.Down2.	-0.419505
chr14	72185001	72189999	chr14	72320001	72324999	1210	829	ATAC.Hel.fromPeng.Down2.	-0.545016
chr14	74195001	74199999	chr14	74290001	74294999	2469	1315	ATAC.Hel.fromPeng.Down2.	-0.908352
chr14	76040001	76049999	chr14	76110001	76119999	1917	1345	ATAC.Hel.fromPeng.Down2.	-0.510924
chr14	77175001	77179999	chr14	77250001	77254999	1930	1241	ATAC.Hel.fromPeng.Down2.	-0.636683
chr14	77345001	77349999	chr14	77530001	77534999	2410	926	ATAC.Hel.fromPeng.Down2.	-1.37899
chr14	81420001	81424999	chr14	81635001	81639999	1326	755	ATAC.Hel.fromPeng.Down2.	-0.81171
chr14	81420001	81429999	chr14	81930001	81939999	951	540	ATAC.Hel.fromPeng.Down2.	-0.815333
chr14	90860001	90869999	chr14	91150001	91159999	1094	689	ATAC.Hel.fromPeng.Down2.	-0.666263
chr14	90865001	90869999	chr14	90985001	90989999	1975	1469	ATAC.Hel.fromPeng.Down2.	-0.426767
chr14	95905001	95909999	chr14	95990001	95994999	2364	1328	ATAC.Hel.fromPeng.Down2.	-0.831499
chr14	99780001	99784999	chr14	99880001	99884999	946	741	ATAC.Hel.fromPeng.Down2.	-0.351945
chr14	99985001	99989999	chr14	100095001	100099999	2236	1149	ATAC.Hel.fromPeng.Down2.	-0.959931
chr14	105235001	105239999	chr14	105285001	105289999	3289	1958	ATAC.Hel.fromPeng.Down2.	-0.74797
chr15	21920001	21924999	chr15	22385001	22389999	1028	591	ATAC.Hel.fromPeng.Down2.	-0.797574
chr15	32955001	32959999	chr15	33285001	33289999	2026	896	ATAC.Hel.fromPeng.Down2.	-1.17617
chr15	33580001	33589999	chr15	34260001	34269999	774	283	ATAC.Hel.fromPeng.Down2.	-1.44831
chr15	38295001	38299999	chr15	38645001	38649999	2155	711	ATAC.Hel.fromPeng.Down2.	-1.59841
chr15	38295001	38299999	chr15	38985001	38989999	607	265	ATAC.Hel.fromPeng.Down2.	-1.19265
chr15	38855001	38859999	chr15	38985001	38989999	1344	1054	ATAC.Hel.fromPeng.Down2.	-0.350363
chr15	40330001	40339999	chr15	40500001	40509999	1882	1103	ATAC.Hel.fromPeng.Down2.	-0.770293
chr15	40500001	40509999	chr15	40630001	40639999	1702	1186	ATAC.Hel.fromPeng.Down2.	-0.520759
chr15	40500001	40509999	chr15	40710001	40719999	1011	978	ATAC.Hel.fromPeng.Down2.	-0.0478285
chr15	40505001	40509999	chr15	40560001	40564999	4955	3635	ATAC.Hel.fromPeng.Down2.	-0.446824
chr15	40630001	40634999	chr15	40705001	40709999	4000	2240	ATAC.Hel.fromPeng.Down2.	-0.836218
chr15	41145001	41149999	chr15	41180001	41184999	3014	3371	ATAC.Hel.fromPeng.Down2.	0.161447
chr15	41195001	41199999	chr15	41315001	41319999	2619	1508	ATAC.Hel.fromPeng.Down2.	-0.795974
chr15	41195001	41199999	chr15	41480001	41484999	1799	561	ATAC.Hel.fromPeng.Down2.	-1.67935
chr15	43515001	43519999	chr15	43555001	43559999	4885	4227	ATAC.Hel.fromPeng.Down2.	-0.208678
chr15	44195001	44199999	chr15	44355001	44359999	2004	1200	ATAC.Hel.fromPeng.Down2.	-0.739366
chr15	45450001	45459999	chr15	45690001	45699999	1524	990	ATAC.Hel.fromPeng.Down2.	-0.621852
chr15	45450001	45459999	chr15	45740001	45749999	1047	606	ATAC.Hel.fromPeng.Down2.	-0.78787
chr15	45745001	45749999	chr15	45905001	45909999	1690	884	ATAC.Hel.fromPeng.Down2.	-0.934127
chr15	47480001	47489999	chr15	48280001	48289999	684	325	ATAC.Hel.fromPeng.Down2.	-1.07123
chr15	49150001	49159999	chr15	49510001	49519999	883	386	ATAC.Hel.fromPeng.Down2.	-1.19171
chr15	49270001	49279999	chr15	49510001	49519999	1177	594	ATAC.Hel.fromPeng.Down2.	-0.985378
chr15	52270001	52279999	chr15	52500001	52509999	2360	1572	ATAC.Hel.fromPeng.Down2.	-0.585879
chr15	55510001	55514999	chr15	55725001	55729999	2004	739	ATAC.Hel.fromPeng.Down2.	-1.43801
chr15	56780001	56789999	chr15	57290001	57299999	774	384	ATAC.Hel.fromPeng.Down2.	-1.00934
chr15	56780001	56789999	chr15	57430001	57439999	823	348	ATAC.Hel.fromPeng.Down2.	-1.23942
chr15	56780001	56789999	chr15	57820001	57829999	683	435	ATAC.Hel.fromPeng.Down2.	-0.649668
chr15	57850001	57859999	chr15	58470001	58479999	653	474	ATAC.Hel.fromPeng.Down2.	-0.461363
chr15	58150001	58159999	chr15	58470001	58479999	1392	855	ATAC.Hel.fromPeng.Down2.	-0.702513
chr15	64040001	64049999	chr15	64350001	64359999	1462	1360	ATAC.Hel.fromPeng.Down2.	-0.104263
chr15	64200001	64204999	chr15	64235001	64239999	8307	8823	ATAC.Hel.fromPeng.Down2.	0.0869316
chr15	65345001	65349999	chr15	65380001	65384999	4397	3626	ATAC.Hel.fromPeng.Down2.	-0.278071
chr15	65345001	65349999	chr15	65410001	65414999	2978	2203	ATAC.Hel.fromPeng.Down2.	-0.434704
chr15	65480001	65489999	chr15	65670001	65679999	1761	1047	ATAC.Hel.fromPeng.Down2.	-0.749575
chr15	65610001	65614999	chr15	65675001	65679999	2978	2135	ATAC.Hel.fromPeng.Down2.	-0.479916
chr15	68535001	68539999	chr15	68595001	68599999	2985	2047	ATAC.Hel.fromPeng.Down2.	-0.543998
chr15	69770001	69774999	chr15	69865001	69869999	1637	1584	ATAC.Hel.fromPeng.Down2.	-0.0474525
chr15	69770001	69779999	chr15	70780001	70789999	1244	424	ATAC.Hel.fromPeng.Down2.	-1.55061
chr15	74675001	74679999	chr15	74730001	74734999	4227	3307	ATAC.Hel.fromPeng.Down2.	-0.354016
chr15	75320001	75324999	chr15	75495001	75499999	2991	1827	ATAC.Hel.fromPeng.Down2.	-0.710844
chr15	75350001	75359999	chr15	75490001	75499999	2456	1902	ATAC.Hel.fromPeng.Down2.	-0.368622
chr15	75440001	75449999	chr15	75490001	75499999	4247	3563	ATAC.Hel.fromPeng.Down2.	-0.253286
chr15	75980001	75984999	chr15	76020001	76024999	7872	8555	ATAC.Hel.fromPeng.Down2.	0.120023
chr15	76020001	76024999	chr15	76215001	76219999	1333	946	ATAC.Hel.fromPeng.Down2.	-0.494322
chr15	77315001	77319999	chr15	77835001	77839999	1225	870	ATAC.Hel.fromPeng.Down2.	-0.493214
chr15	77410001	77419999	chr15	77830001	77839999	1415	686	ATAC.Hel.fromPeng.Down2.	-1.04344
chr15	78255001	78259999	chr15	78400001	78404999	2123	1524	ATAC.Hel.fromPeng.Down2.	-0.477975
chr15	78400001	78404999	chr15	78530001	78534999	2357	1381	ATAC.Hel.fromPeng.Down2.	-0.770806
chr15	78425001	78429999	chr15	78530001	78534999	1998	1533	ATAC.Hel.fromPeng.Down2.	-0.38198
chr15	78600001	78609999	chr15	78770001	78779999	2619	1528	ATAC.Hel.fromPeng.Down2.	-0.776978
chr15	78600001	78609999	chr15	79000001	79009999	1053	540	ATAC.Hel.fromPeng.Down2.	-0.962174
chr15	81285001	81289999	chr15	81555001	81559999	1537	808	ATAC.Hel.fromPeng.Down2.	-0.926844
chr15	81400001	81404999	chr15	81555001	81559999	1917	1226	ATAC.Hel.fromPeng.Down2.	-0.644467
chr15	81440001	81449999	chr15	81550001	81559999	1915	1518	ATAC.Hel.fromPeng.Down2.	-0.334976
chr15	81475001	81479999	chr15	81555001	81559999	1811	2002	ATAC.Hel.fromPeng.Down2.	0.144579
chr15	81555001	81559999	chr15	81690001	81694999	1890	771	ATAC.Hel.fromPeng.Down2.	-1.29248
chr15	83235001	83239999	chr15	83665001	83669999	938	406	ATAC.Hel.fromPeng.Down2.	-1.2061
chr15	83495001	83499999	chr15	83665001	83669999	2590	2069	ATAC.Hel.fromPeng.Down2.	-0.323878
chr15	85135001	85139999	chr15	85420001	85424999	1682	584	ATAC.Hel.fromPeng.Down2.	-1.52453
chr15	85840001	85849999	chr15	86020001	86029999	1887	1215	ATAC.Hel.fromPeng.Down2.	-0.634716
chr15	85840001	85849999	chr15	86370001	86379999	1148	1020	ATAC.Hel.fromPeng.Down2.	-0.170396
chr15	89985001	89989999	chr15	90095001	90099999	1990	1683	ATAC.Hel.fromPeng.Down2.	-0.241601
chr15	90290001	90299999	chr15	90630001	90639999	1487	758	ATAC.Hel.fromPeng.Down2.	-0.971203
chr15	90355001	90359999	chr15	90415001	90419999	3847	3706	ATAC.Hel.fromPeng.Down2.	-0.0538567
chr15	90700001	90704999	chr15	90760001	90764999	4204	2633	ATAC.Hel.fromPeng.Down2.	-0.67485
chr15	90700001	90704999	chr15	90830001	90834999	1617	814	ATAC.Hel.fromPeng.Down2.	-0.98934
chr15	91190001	91194999	chr15	91235001	91239999	4080	4034	ATAC.Hel.fromPeng.Down2.	-0.016354
chr15	91590001	91599999	chr15	92620001	92629999	396	387	ATAC.Hel.fromPeng.Down2.	-0.0330824
chr15	91840001	91849999	chr15	92390001	92399999	925	528	ATAC.Hel.fromPeng.Down2.	-0.807744
chr15	91845001	91849999	chr15	92625001	92629999	672	378	ATAC.Hel.fromPeng.Down2.	-0.828409
chr15	92245001	92249999	chr15	92395001	92399999	1570	1215	ATAC.Hel.fromPeng.Down2.	-0.36954
chr15	92250001	92254999	chr15	92625001	92629999	897	570	ATAC.Hel.fromPeng.Down2.	-0.653225
chr15	92395001	92399999	chr15	92625001	92629999	1097	1066	ATAC.Hel.fromPeng.Down2.	-0.0413179
chr15	93330001	93339999	chr15	94660001	94669999	229	84	ATAC.Hel.fromPeng.Down2.	-1.4361
chr15	94705001	94709999	chr15	94865001	94869999	2603	1408	ATAC.Hel.fromPeng.Down2.	-0.886058
chr15	98980001	98989999	chr15	99750001	99759999	510	287	ATAC.Hel.fromPeng.Down2.	-0.827254
chr15	99640001	99644999	chr15	99750001	99754999	1762	1111	ATAC.Hel.fromPeng.Down2.	-0.664876
chr16	155001	159999	chr16	225001	229999	2824	1881	ATAC.Hel.fromPeng.Down2.	-0.585984
chr16	440001	449999	chr16	550001	559999	2212	1618	ATAC.Hel.fromPeng.Down2.	-0.4509
chr16	4250001	4259999	chr16	4380001	4389999	741	584	ATAC.Hel.fromPeng.Down2.	-0.342983
chr16	4330001	4334999	chr16	4380001	4384999	3315	2669	ATAC.Hel.fromPeng.Down2.	-0.312604
chr16	4360001	4364999	chr16	4395001	4399999	6433	6732	ATAC.Hel.fromPeng.Down2.	0.0655335
chr16	4360001	4364999	chr16	4460001	4464999	1426	1140	ATAC.Hel.fromPeng.Down2.	-0.322687
chr16	4560001	4564999	chr16	4595001	4599999	6951	6323	ATAC.Hel.fromPeng.Down2.	-0.136591
chr16	4590001	4599999	chr16	4640001	4649999	2675	2539	ATAC.Hel.fromPeng.Down2.	-0.0752496
chr16	8995001	8999999	chr16	9030001	9034999	2277	2066	ATAC.Hel.fromPeng.Down2.	-0.140229
chr16	8995001	8999999	chr16	9100001	9104999	1370	863	ATAC.Hel.fromPeng.Down2.	-0.666125
chr16	10620001	10624999	chr16	11010001	11014999	489	184	ATAC.Hel.fromPeng.Down2.	-1.40526
chr16	11060001	11064999	chr16	11350001	11354999	1582	746	ATAC.Hel.fromPeng.Down2.	-1.08348
chr16	11350001	11354999	chr16	11395001	11399999	5721	5608	ATAC.Hel.fromPeng.Down2.	-0.0287759
chr16	11350001	11354999	chr16	11435001	11439999	2122	1630	ATAC.Hel.fromPeng.Down2.	-0.380348
chr16	11350001	11354999	chr16	11440001	11444999	2122	1630	ATAC.Hel.fromPeng.Down2.	-0.380348
chr16	11620001	11629999	chr16	11800001	11809999	1407	761	ATAC.Hel.fromPeng.Down2.	-0.885784
chr16	20740001	20744999	chr16	20785001	20789999	2516	2091	ATAC.Hel.fromPeng.Down2.	-0.266822
chr16	23910001	23919999	chr16	24020001	24029999	2386	1846	ATAC.Hel.fromPeng.Down2.	-0.370015
chr16	47170001	47179999	chr16	48190001	48199999	962	274	ATAC.Hel.fromPeng.Down2.	-1.8081
chr16	48385001	48389999	chr16	48660001	48664999	1012	596	ATAC.Hel.fromPeng.Down2.	-0.762831
chr16	50060001	50069999	chr16	50240001	50249999	1156	634	ATAC.Hel.fromPeng.Down2.	-0.86556
chr16	50120001	50129999	chr16	50240001	50249999	1887	1464	ATAC.Hel.fromPeng.Down2.	-0.365958
chr16	55525001	55529999	chr16	55735001	55739999	983	549	ATAC.Hel.fromPeng.Down2.	-0.839227
chr16	57620001	57629999	chr16	57780001	57789999	1629	1422	ATAC.Hel.fromPeng.Down2.	-0.195936
chr16	57625001	57629999	chr16	57680001	57684999	2493	2343	ATAC.Hel.fromPeng.Down2.	-0.0894889
chr16	57685001	57689999	chr16	57750001	57754999	2389	1797	ATAC.Hel.fromPeng.Down2.	-0.410618
chr16	58050001	58059999	chr16	58150001	58159999	1625	1154	ATAC.Hel.fromPeng.Down2.	-0.493434
chr16	58360001	58369999	chr16	58690001	58699999	790	212	ATAC.Hel.fromPeng.Down2.	-1.89282
chr16	66865001	66869999	chr16	66900001	66904999	1840	2138	ATAC.Hel.fromPeng.Down2.	0.216447
chr16	66980001	66989999	chr16	67180001	67189999	2254	904	ATAC.Hel.fromPeng.Down2.	-1.31714
chr16	67050001	67054999	chr16	67185001	67189999	1789	1037	ATAC.Hel.fromPeng.Down2.	-0.786153
chr16	67855001	67859999	chr16	67960001	67964999	1640	1119	ATAC.Hel.fromPeng.Down2.	-0.551077
chr16	67905001	67909999	chr16	67960001	67964999	2868	2323	ATAC.Hel.fromPeng.Down2.	-0.303938
chr16	70420001	70429999	chr16	70470001	70479999	11762	11310	ATAC.Hel.fromPeng.Down2.	-0.0565296
chr16	75505001	75509999	chr16	75795001	75799999	837	341	ATAC.Hel.fromPeng.Down2.	-1.29295
chr16	77270001	77274999	chr16	77615001	77619999	1182	280	ATAC.Hel.fromPeng.Down2.	-2.07381
chr16	81395001	81399999	chr16	81755001	81759999	1199	402	ATAC.Hel.fromPeng.Down2.	-1.57418
chr16	85300001	85309999	chr16	85450001	85459999	1213	1051	ATAC.Hel.fromPeng.Down2.	-0.206634
chr16	85450001	85459999	chr16	85580001	85589999	2170	1432	ATAC.Hel.fromPeng.Down2.	-0.599321
chr16	85455001	85459999	chr16	85640001	85644999	1938	1023	ATAC.Hel.fromPeng.Down2.	-0.921097
chr16	85590001	85594999	chr16	85640001	85644999	3212	3059	ATAC.Hel.fromPeng.Down2.	-0.0703893
chr16	87430001	87439999	chr16	87670001	87679999	1606	964	ATAC.Hel.fromPeng.Down2.	-0.735769
chr16	88225001	88229999	chr16	88320001	88324999	1551	1320	ATAC.Hel.fromPeng.Down2.	-0.232498
chr16	88225001	88229999	chr16	88355001	88359999	1249	1028	ATAC.Hel.fromPeng.Down2.	-0.280685
chr16	88225001	88229999	chr16	88465001	88469999	1120	808	ATAC.Hel.fromPeng.Down2.	-0.470575
chr16	88880001	88889999	chr16	89230001	89239999	1678	692	ATAC.Hel.fromPeng.Down2.	-1.27667
chr16	88885001	88889999	chr16	88920001	88924999	6467	6388	ATAC.Hel.fromPeng.Down2.	-0.0177295
chr16	88920001	88929999	chr16	89230001	89239999	1956	1029	ATAC.Hel.fromPeng.Down2.	-0.925999
chr17	1810001	1814999	chr17	1925001	1929999	2505	1500	ATAC.Hel.fromPeng.Down2.	-0.739462
chr17	2740001	2749999	chr17	2910001	2919999	2097	1283	ATAC.Hel.fromPeng.Down2.	-0.708369
chr17	3815001	3819999	chr17	3905001	3909999	3014	1950	ATAC.Hel.fromPeng.Down2.	-0.627944
chr17	4630001	4639999	chr17	4840001	4849999	987	1113	ATAC.Hel.fromPeng.Down2.	0.173166
chr17	4635001	4639999	chr17	4785001	4789999	2310	1333	ATAC.Hel.fromPeng.Down2.	-0.792759
chr17	4700001	4709999	chr17	4790001	4799999	2821	2370	ATAC.Hel.fromPeng.Down2.	-0.251222
chr17	7410001	7419999	chr17	7460001	7469999	4287	3866	ATAC.Hel.fromPeng.Down2.	-0.14909
chr17	16355001	16359999	chr17	16420001	16424999	4866	3767	ATAC.Hel.fromPeng.Down2.	-0.369234
chr17	16355001	16359999	chr17	16490001	16494999	1049	1629	ATAC.Hel.fromPeng.Down2.	0.634483
chr17	16900001	16909999	chr17	17010001	17019999	2684	1825	ATAC.Hel.fromPeng.Down2.	-0.556235
chr17	17250001	17259999	chr17	17540001	17549999	2098	1312	ATAC.Hel.fromPeng.Down2.	-0.676835
chr17	17255001	17259999	chr17	17470001	17474999	2298	1440	ATAC.Hel.fromPeng.Down2.	-0.673936
chr17	17790001	17794999	chr17	17935001	17939999	2102	1440	ATAC.Hel.fromPeng.Down2.	-0.545379
chr17	25570001	25574999	chr17	25655001	25659999	2231	886	ATAC.Hel.fromPeng.Down2.	-1.33133
chr17	25570001	25579999	chr17	25930001	25939999	2251	1134	ATAC.Hel.fromPeng.Down2.	-0.988515
chr17	26130001	26134999	chr17	26205001	26209999	2023	2123	ATAC.Hel.fromPeng.Down2.	0.0695745
chr17	27960001	27969999	chr17	28410001	28419999	867	891	ATAC.Hel.fromPeng.Down2.	0.0393487
chr17	27965001	27969999	chr17	28095001	28099999	3245	1708	ATAC.Hel.fromPeng.Down2.	-0.925511
chr17	27965001	27969999	chr17	28255001	28259999	1429	1043	ATAC.Hel.fromPeng.Down2.	-0.453893
chr17	28450001	28454999	chr17	28605001	28609999	1925	997	ATAC.Hel.fromPeng.Down2.	-0.948496
chr17	30330001	30334999	chr17	30450001	30454999	2044	1724	ATAC.Hel.fromPeng.Down2.	-0.245504
chr17	30380001	30389999	chr17	30430001	30439999	3170	2655	ATAC.Hel.fromPeng.Down2.	-0.255683
chr17	30460001	30469999	chr17	30770001	30779999	1559	1364	ATAC.Hel.fromPeng.Down2.	-0.192645
chr17	30575001	30579999	chr17	30645001	30649999	5093	3888	ATAC.Hel.fromPeng.Down2.	-0.3894
chr17	30810001	30819999	chr17	31230001	31239999	968	826	ATAC.Hel.fromPeng.Down2.	-0.228609
chr17	30980001	30989999	chr17	31080001	31089999	1742	1530	ATAC.Hel.fromPeng.Down2.	-0.187098
chr17	30980001	30989999	chr17	31230001	31239999	942	998	ATAC.Hel.fromPeng.Down2.	0.0832269
chr17	31100001	31104999	chr17	31235001	31239999	2760	1408	ATAC.Hel.fromPeng.Down2.	-0.970519
chr17	32520001	32529999	chr17	32860001	32869999	1466	873	ATAC.Hel.fromPeng.Down2.	-0.747164
chr17	32525001	32529999	chr17	32680001	32684999	1660	1081	ATAC.Hel.fromPeng.Down2.	-0.618352
chr17	32525001	32529999	chr17	32745001	32749999	1567	923	ATAC.Hel.fromPeng.Down2.	-0.762961
chr17	32525001	32529999	chr17	33225001	33229999	633	295	ATAC.Hel.fromPeng.Down2.	-1.09889
chr17	32740001	32749999	chr17	33320001	33329999	1022	964	ATAC.Hel.fromPeng.Down2.	-0.0842053
chr17	32865001	32869999	chr17	33220001	33224999	1604	804	ATAC.Hel.fromPeng.Down2.	-0.995513
chr17	33220001	33224999	chr17	33255001	33259999	2661	3219	ATAC.Hel.fromPeng.Down2.	0.27455
chr17	33220001	33224999	chr17	33445001	33449999	1143	685	ATAC.Hel.fromPeng.Down2.	-0.737807
chr17	33325001	33329999	chr17	33445001	33449999	2431	1764	ATAC.Hel.fromPeng.Down2.	-0.462475
chr17	36775001	36779999	chr17	36815001	36819999	6988	7625	ATAC.Hel.fromPeng.Down2.	0.12584
chr17	37700001	37709999	chr17	37900001	37909999	1247	739	ATAC.Hel.fromPeng.Down2.	-0.754021
chr17	38630001	38634999	chr17	38675001	38679999	3793	2999	ATAC.Hel.fromPeng.Down2.	-0.338757
chr17	38960001	38964999	chr17	39820001	39824999	946	424	ATAC.Hel.fromPeng.Down2.	-1.1559
chr17	40475001	40479999	chr17	40555001	40559999	3399	2682	ATAC.Hel.fromPeng.Down2.	-0.341688
chr17	40870001	40874999	chr17	40905001	40909999	3828	3262	ATAC.Hel.fromPeng.Down2.	-0.230769
chr17	41765001	41769999	chr17	41835001	41839999	3052	2154	ATAC.Hel.fromPeng.Down2.	-0.50254
chr17	42020001	42024999	chr17	42070001	42074999	3841	2987	ATAC.Hel.fromPeng.Down2.	-0.362677
chr17	42285001	42289999	chr17	42410001	42414999	3253	2172	ATAC.Hel.fromPeng.Down2.	-0.582526
chr17	43000001	43009999	chr17	43170001	43179999	3424	2003	ATAC.Hel.fromPeng.Down2.	-0.773221
chr17	43210001	43214999	chr17	43270001	43274999	4592	3239	ATAC.Hel.fromPeng.Down2.	-0.503443
chr17	44910001	44914999	chr17	45015001	45019999	3355	2269	ATAC.Hel.fromPeng.Down2.	-0.56405
chr17	45915001	45919999	chr17	46095001	46099999	1368	1257	ATAC.Hel.fromPeng.Down2.	-0.121991
chr17	46050001	46059999	chr17	46140001	46149999	2017	1530	ATAC.Hel.fromPeng.Down2.	-0.398452
chr17	46055001	46059999	chr17	46095001	46099999	7393	7893	ATAC.Hel.fromPeng.Down2.	0.0944015
chr17	46750001	46754999	chr17	46955001	46959999	1905	1423	ATAC.Hel.fromPeng.Down2.	-0.420599
chr17	46755001	46759999	chr17	46865001	46869999	3113	2181	ATAC.Hel.fromPeng.Down2.	-0.513118
chr17	46800001	46804999	chr17	46865001	46869999	3924	3548	ATAC.Hel.fromPeng.Down2.	-0.14528
chr17	46800001	46804999	chr17	46955001	46959999	1695	1354	ATAC.Hel.fromPeng.Down2.	-0.323843
chr17	46880001	46884999	chr17	46955001	46959999	2923	1817	ATAC.Hel.fromPeng.Down2.	-0.685591
chr17	47390001	47394999	chr17	47475001	47479999	2317	1554	ATAC.Hel.fromPeng.Down2.	-0.575966
chr17	47645001	47649999	chr17	47770001	47774999	3510	1551	ATAC.Hel.fromPeng.Down2.	-1.17775
chr17	47645001	47649999	chr17	47935001	47939999	1403	668	ATAC.Hel.fromPeng.Down2.	-1.06946
chr17	47645001	47649999	chr17	48075001	48079999	952	837	ATAC.Hel.fromPeng.Down2.	-0.185526
chr17	48210001	48219999	chr17	48440001	48449999	909	1480	ATAC.Hel.fromPeng.Down2.	0.702633
chr17	48560001	48569999	chr17	48680001	48689999	1785	1245	ATAC.Hel.fromPeng.Down2.	-0.519428
chr17	48610001	48619999	chr17	49030001	49039999	643	406	ATAC.Hel.fromPeng.Down2.	-0.662032
chr17	48940001	48944999	chr17	49025001	49029999	2456	1649	ATAC.Hel.fromPeng.Down2.	-0.574432
chr17	54895001	54899999	chr17	55015001	55019999	2492	1106	ATAC.Hel.fromPeng.Down2.	-1.17123
chr17	55310001	55319999	chr17	55740001	55749999	1348	828	ATAC.Hel.fromPeng.Down2.	-0.702446
chr17	55930001	55934999	chr17	56070001	56074999	3203	1934	ATAC.Hel.fromPeng.Down2.	-0.727541
chr17	55985001	55989999	chr17	56075001	56079999	1732	1178	ATAC.Hel.fromPeng.Down2.	-0.555708
chr17	56390001	56399999	chr17	56520001	56529999	3767	1905	ATAC.Hel.fromPeng.Down2.	-0.983251
chr17	56395001	56399999	chr17	56495001	56499999	3484	1413	ATAC.Hel.fromPeng.Down2.	-1.30138
chr17	56435001	56439999	chr17	56495001	56499999	4313	3536	ATAC.Hel.fromPeng.Down2.	-0.2865
chr17	58165001	58169999	chr17	58220001	58224999	2113	2342	ATAC.Hel.fromPeng.Down2.	0.148382
chr17	59500001	59509999	chr17	59910001	59919999	712	685	ATAC.Hel.fromPeng.Down2.	-0.0556935
chr17	59710001	59719999	chr17	60180001	60189999	851	264	ATAC.Hel.fromPeng.Down2.	-1.68486
chr17	60180001	60189999	chr17	60460001	60469999	804	1105	ATAC.Hel.fromPeng.Down2.	0.458291
chr17	61505001	61509999	chr17	61555001	61559999	3615	2882	ATAC.Hel.fromPeng.Down2.	-0.326824
chr17	62105001	62109999	chr17	62205001	62209999	2689	1929	ATAC.Hel.fromPeng.Down2.	-0.479005
chr17	70980001	70984999	chr17	71180001	71184999	1407	1217	ATAC.Hel.fromPeng.Down2.	-0.209133
chr17	70985001	70989999	chr17	71150001	71154999	1989	1372	ATAC.Hel.fromPeng.Down2.	-0.535437
chr17	72210001	72219999	chr17	72350001	72359999	1359	1419	ATAC.Hel.fromPeng.Down2.	0.0622843
chr17	72300001	72304999	chr17	72350001	72354999	3256	3030	ATAC.Hel.fromPeng.Down2.	-0.10375
chr17	72610001	72614999	chr17	72650001	72654999	3349	3148	ATAC.Hel.fromPeng.Down2.	-0.0892673
chr17	72650001	72654999	chr17	72730001	72734999	2378	1781	ATAC.Hel.fromPeng.Down2.	-0.416858
chr17	73310001	73319999	chr17	73380001	73389999	4086	2949	ATAC.Hel.fromPeng.Down2.	-0.470327
chr17	73420001	73424999	chr17	73490001	73494999	3600	2766	ATAC.Hel.fromPeng.Down2.	-0.380075
chr17	73420001	73424999	chr17	73585001	73589999	1865	1197	ATAC.Hel.fromPeng.Down2.	-0.639321
chr17	73605001	73609999	chr17	73745001	73749999	3241	1947	ATAC.Hel.fromPeng.Down2.	-0.73489
chr17	73665001	73669999	chr17	73745001	73749999	3797	2825	ATAC.Hel.fromPeng.Down2.	-0.426478
chr17	74010001	74014999	chr17	74050001	74054999	3948	2890	ATAC.Hel.fromPeng.Down2.	-0.449919
chr17	74515001	74519999	chr17	74675001	74679999	2385	1674	ATAC.Hel.fromPeng.Down2.	-0.510433
chr17	74675001	74679999	chr17	74710001	74714999	8168	7392	ATAC.Hel.fromPeng.Down2.	-0.144
chr17	75005001	75009999	chr17	75060001	75064999	3048	2548	ATAC.Hel.fromPeng.Down2.	-0.258405
chr17	75425001	75429999	chr17	75490001	75494999	3087	2447	ATAC.Hel.fromPeng.Down2.	-0.335069
chr17	76105001	76109999	chr17	76175001	76179999	3168	1617	ATAC.Hel.fromPeng.Down2.	-0.969816
chr17	76355001	76359999	chr17	76415001	76419999	3833	2895	ATAC.Hel.fromPeng.Down2.	-0.404789
chr17	78400001	78404999	chr17	78545001	78549999	2093	995	ATAC.Hel.fromPeng.Down2.	-1.07204
chr17	79700001	79704999	chr17	79780001	79784999	2344	1658	ATAC.Hel.fromPeng.Down2.	-0.499274
chr17	79700001	79704999	chr17	79820001	79824999	1764	984	ATAC.Hel.fromPeng.Down2.	-0.841473
chr17	79700001	79704999	chr17	79870001	79874999	1067	387	ATAC.Hel.fromPeng.Down2.	-1.46078
chr17	79700001	79709999	chr17	79900001	79909999	818	288	ATAC.Hel.fromPeng.Down2.	-1.50279
chr17	79700001	79709999	chr17	79970001	79979999	870	537	ATAC.Hel.fromPeng.Down2.	-0.695067
chr17	79700001	79709999	chr17	80160001	80169999	224	142	ATAC.Hel.fromPeng.Down2.	-0.65391
chr17	80300001	80309999	chr17	80500001	80509999	1650	888	ATAC.Hel.fromPeng.Down2.	-0.893085
chr18	8655001	8659999	chr18	8985001	8989999	2093	754	ATAC.Hel.fromPeng.Down2.	-1.47171
chr18	8690001	8694999	chr18	8985001	8989999	1754	903	ATAC.Hel.fromPeng.Down2.	-0.957076
chr18	10560001	10569999	chr18	10680001	10689999	1212	935	ATAC.Hel.fromPeng.Down2.	-0.373999
chr18	11730001	11739999	chr18	11990001	11999999	1184	740	ATAC.Hel.fromPeng.Down2.	-0.677342
chr18	11935001	11939999	chr18	11995001	11999999	2626	1982	ATAC.Hel.fromPeng.Down2.	-0.405732
chr18	13550001	13559999	chr18	13730001	13739999	1035	864	ATAC.Hel.fromPeng.Down2.	-0.260252
chr18	21090001	21099999	chr18	21380001	21389999	734	457	ATAC.Hel.fromPeng.Down2.	-0.682397
chr18	21095001	21099999	chr18	21160001	21164999	2645	1392	ATAC.Hel.fromPeng.Down2.	-0.925618
chr18	23880001	23889999	chr18	24220001	24229999	876	590	ATAC.Hel.fromPeng.Down2.	-0.569419
chr18	35045001	35049999	chr18	35115001	35119999	1423	1207	ATAC.Hel.fromPeng.Down2.	-0.237329
chr18	43860001	43869999	chr18	44230001	44239999	833	402	ATAC.Hel.fromPeng.Down2.	-1.04927
chr18	45300001	45304999	chr18	45550001	45554999	1082	826	ATAC.Hel.fromPeng.Down2.	-0.389074
chr18	45550001	45554999	chr18	45970001	45974999	1345	585	ATAC.Hel.fromPeng.Down2.	-1.19971
chr18	45755001	45759999	chr18	45970001	45974999	1288	667	ATAC.Hel.fromPeng.Down2.	-0.948332
chr18	56195001	56199999	chr18	56430001	56434999	1671	760	ATAC.Hel.fromPeng.Down2.	-1.13561
chr18	67860001	67869999	chr18	68100001	68109999	1306	825	ATAC.Hel.fromPeng.Down2.	-0.662045
chr18	77140001	77144999	chr18	77400001	77404999	1401	906	ATAC.Hel.fromPeng.Down2.	-0.628312
chr19	920001	924999	chr19	1240001	1244999	1062	655	ATAC.Hel.fromPeng.Down2.	-0.696374
chr19	2025001	2029999	chr19	2065001	2069999	11502	11618	ATAC.Hel.fromPeng.Down2.	0.0144757
chr19	2230001	2239999	chr19	2310001	2319999	2752	2205	ATAC.Hel.fromPeng.Down2.	-0.319572
chr19	2275001	2279999	chr19	2315001	2319999	9387	9794	ATAC.Hel.fromPeng.Down2.	0.0612277
chr19	2645001	2649999	chr19	2750001	2754999	2682	1240	ATAC.Hel.fromPeng.Down2.	-1.11234
chr19	3660001	3664999	chr19	3705001	3709999	3797	2730	ATAC.Hel.fromPeng.Down2.	-0.475811
chr19	5800001	5804999	chr19	6015001	6019999	1536	849	ATAC.Hel.fromPeng.Down2.	-0.854582
chr19	5800001	5809999	chr19	6120001	6129999	986	1034	ATAC.Hel.fromPeng.Down2.	0.0685088
chr19	6520001	6529999	chr19	6730001	6739999	2014	1752	ATAC.Hel.fromPeng.Down2.	-0.200954
chr19	6630001	6639999	chr19	6860001	6869999	1513	754	ATAC.Hel.fromPeng.Down2.	-1.00382
chr19	7880001	7884999	chr19	7915001	7919999	7023	7385	ATAC.Hel.fromPeng.Down2.	0.0725004
chr19	8220001	8224999	chr19	8315001	8319999	3387	1824	ATAC.Hel.fromPeng.Down2.	-0.892537
chr19	9250001	9259999	chr19	9900001	9909999	445	320	ATAC.Hel.fromPeng.Down2.	-0.47447
chr19	9310001	9319999	chr19	9900001	9909999	462	256	ATAC.Hel.fromPeng.Down2.	-0.849244
chr19	9900001	9909999	chr19	17130001	17139999	191	192	ATAC.Hel.fromPeng.Down2.	0.00749454
chr19	10130001	10139999	chr19	10750001	10759999	595	446	ATAC.Hel.fromPeng.Down2.	-0.415037
chr19	10380001	10384999	chr19	10500001	10504999	2386	1307	ATAC.Hel.fromPeng.Down2.	-0.867836
chr19	10590001	10599999	chr19	15010001	15019999	173	165	ATAC.Hel.fromPeng.Down2.	-0.0679041
chr19	10590001	10599999	chr19	15280001	15289999	1078	891	ATAC.Hel.fromPeng.Down2.	-0.274579
chr19	10615001	10619999	chr19	10650001	10654999	5099	3948	ATAC.Hel.fromPeng.Down2.	-0.36901
chr19	10690001	10694999	chr19	10755001	10759999	3525	2303	ATAC.Hel.fromPeng.Down2.	-0.613892
chr19	10975001	10979999	chr19	17970001	17974999	185	195	ATAC.Hel.fromPeng.Down2.	0.075551
chr19	11240001	11244999	chr19	11310001	11314999	2762	1563	ATAC.Hel.fromPeng.Down2.	-0.820995
chr19	13990001	13994999	chr19	14145001	14149999	2933	1468	ATAC.Hel.fromPeng.Down2.	-0.998034
chr19	13990001	13994999	chr19	14180001	14184999	1860	925	ATAC.Hel.fromPeng.Down2.	-1.00699
chr19	14685001	14689999	chr19	14795001	14799999	2644	1796	ATAC.Hel.fromPeng.Down2.	-0.557677
chr19	15210001	15219999	chr19	17370001	17379999	504	313	ATAC.Hel.fromPeng.Down2.	-0.685519
chr19	16490001	16494999	chr19	16525001	16529999	3028	3266	ATAC.Hel.fromPeng.Down2.	0.109125
chr19	17180001	17184999	chr19	17390001	17394999	1243	685	ATAC.Hel.fromPeng.Down2.	-0.858706
chr19	17805001	17809999	chr19	17885001	17889999	3315	1948	ATAC.Hel.fromPeng.Down2.	-0.76671
chr19	17830001	17834999	chr19	17885001	17889999	3720	3177	ATAC.Hel.fromPeng.Down2.	-0.227571
chr19	18220001	18224999	chr19	18275001	18279999	2893	1814	ATAC.Hel.fromPeng.Down2.	-0.673095
chr19	18560001	18564999	chr19	18970001	18974999	1615	976	ATAC.Hel.fromPeng.Down2.	-0.725997
chr19	27730001	27739999	chr19	29370001	29379999	320	378	ATAC.Hel.fromPeng.Down2.	0.239625
chr19	29225001	29229999	chr19	29370001	29374999	1536	892	ATAC.Hel.fromPeng.Down2.	-0.783385
chr19	29370001	29374999	chr19	29760001	29764999	752	414	ATAC.Hel.fromPeng.Down2.	-0.859539
chr19	30100001	30104999	chr19	30150001	30154999	4743	3583	ATAC.Hel.fromPeng.Down2.	-0.404533
chr19	30100001	30104999	chr19	30180001	30184999	2945	2303	ATAC.Hel.fromPeng.Down2.	-0.354617
chr19	30250001	30259999	chr19	30360001	30369999	1961	1000	ATAC.Hel.fromPeng.Down2.	-0.970883
chr19	33630001	33639999	chr19	33890001	33899999	1103	980	ATAC.Hel.fromPeng.Down2.	-0.170415
chr19	34990001	34994999	chr19	35200001	35204999	1276	886	ATAC.Hel.fromPeng.Down2.	-0.525753
chr19	36135001	36139999	chr19	36205001	36209999	1697	1673	ATAC.Hel.fromPeng.Down2.	-0.0205369
chr19	36200001	36209999	chr19	36420001	36429999	2006	1747	ATAC.Hel.fromPeng.Down2.	-0.199335
chr19	38390001	38394999	chr19	38585001	38589999	1992	1362	ATAC.Hel.fromPeng.Down2.	-0.548156
chr19	38720001	38729999	chr19	39120001	39129999	1163	793	ATAC.Hel.fromPeng.Down2.	-0.55188
chr19	39120001	39129999	chr19	39420001	39429999	2461	884	ATAC.Hel.fromPeng.Down2.	-1.47608
chr19	39700001	39709999	chr19	39810001	39819999	2585	1889	ATAC.Hel.fromPeng.Down2.	-0.452336
chr19	39965001	39969999	chr19	40020001	40024999	3394	2304	ATAC.Hel.fromPeng.Down2.	-0.558645
chr19	40810001	40814999	chr19	41140001	41144999	909	652	ATAC.Hel.fromPeng.Down2.	-0.478784
chr19	44055001	44059999	chr19	44095001	44099999	8540	7111	ATAC.Hel.fromPeng.Down2.	-0.26415
chr19	45070001	45074999	chr19	45160001	45164999	3189	2117	ATAC.Hel.fromPeng.Down2.	-0.590854
chr19	45400001	45409999	chr19	45550001	45559999	1525	931	ATAC.Hel.fromPeng.Down2.	-0.711353
chr19	45940001	45944999	chr19	46060001	46064999	1774	1069	ATAC.Hel.fromPeng.Down2.	-0.730208
chr19	46030001	46034999	chr19	46070001	46074999	9446	9199	ATAC.Hel.fromPeng.Down2.	-0.0382224
chr19	46320001	46329999	chr19	46510001	46519999	1558	1068	ATAC.Hel.fromPeng.Down2.	-0.544359
chr19	46580001	46584999	chr19	46765001	46769999	1880	1318	ATAC.Hel.fromPeng.Down2.	-0.512055
chr19	47110001	47114999	chr19	47165001	47169999	4589	3526	ATAC.Hel.fromPeng.Down2.	-0.380053
chr19	47260001	47264999	chr19	47340001	47344999	3736	2242	ATAC.Hel.fromPeng.Down2.	-0.736451
chr19	47580001	47584999	chr19	47630001	47634999	3678	3116	ATAC.Hel.fromPeng.Down2.	-0.239156
chr19	48610001	48614999	chr19	48655001	48659999	3713	2819	ATAC.Hel.fromPeng.Down2.	-0.397279
chr19	48610001	48614999	chr19	48765001	48769999	1654	828	ATAC.Hel.fromPeng.Down2.	-0.997387
chr19	51205001	51209999	chr19	51285001	51289999	2907	1944	ATAC.Hel.fromPeng.Down2.	-0.580257
chr19	52750001	52759999	chr19	52950001	52959999	1153	699	ATAC.Hel.fromPeng.Down2.	-0.721216
chr19	54295001	54299999	chr19	54535001	54539999	1776	938	ATAC.Hel.fromPeng.Down2.	-0.920247
chr19	55720001	55729999	chr19	55890001	55899999	3325	2099	ATAC.Hel.fromPeng.Down2.	-0.663399
chr19	55720001	55729999	chr19	55920001	55929999	4245	2160	ATAC.Hel.fromPeng.Down2.	-0.974405
chr19	56585001	56589999	chr19	56820001	56824999	1866	1132	ATAC.Hel.fromPeng.Down2.	-0.720574
chr19	56635001	56639999	chr19	56820001	56824999	1727	1787	ATAC.Hel.fromPeng.Down2.	0.0492435
chr19	56665001	56669999	chr19	56820001	56824999	1730	1698	ATAC.Hel.fromPeng.Down2.	-0.0269199
chr19	56765001	56769999	chr19	56820001	56824999	4174	3090	ATAC.Hel.fromPeng.Down2.	-0.433703
chr2	3390001	3399999	chr2	3580001	3589999	1339	1324	ATAC.Hel.fromPeng.Down2.	-0.0162406
chr2	3520001	3524999	chr2	3580001	3584999	3303	2851	ATAC.Hel.fromPeng.Down2.	-0.21224
chr2	10970001	10979999	chr2	11720001	11729999	1478	982	ATAC.Hel.fromPeng.Down2.	-0.589359
chr2	10975001	10979999	chr2	11265001	11269999	1456	873	ATAC.Hel.fromPeng.Down2.	-0.737296
chr2	16080001	16084999	chr2	16610001	16614999	929	672	ATAC.Hel.fromPeng.Down2.	-0.466624
chr2	16610001	16614999	chr2	16660001	16664999	3153	2832	ATAC.Hel.fromPeng.Down2.	-0.154852
chr2	18220001	18229999	chr2	18290001	18299999	3886	3611	ATAC.Hel.fromPeng.Down2.	-0.105859
chr2	20300001	20309999	chr2	20840001	20849999	466	422	ATAC.Hel.fromPeng.Down2.	-0.142765
chr2	20640001	20644999	chr2	20840001	20844999	2308	1098	ATAC.Hel.fromPeng.Down2.	-1.07108
chr2	20860001	20864999	chr2	21135001	21139999	1500	608	ATAC.Hel.fromPeng.Down2.	-1.30141
chr2	20860001	20864999	chr2	21180001	21184999	1672	654	ATAC.Hel.fromPeng.Down2.	-1.35287
chr2	25055001	25059999	chr2	25100001	25104999	3482	3247	ATAC.Hel.fromPeng.Down2.	-0.100779
chr2	26170001	26174999	chr2	26365001	26369999	2424	1264	ATAC.Hel.fromPeng.Down2.	-0.938847
chr2	26210001	26214999	chr2	26365001	26369999	2546	1336	ATAC.Hel.fromPeng.Down2.	-0.929799
chr2	27920001	27929999	chr2	28670001	28679999	2983	1808	ATAC.Hel.fromPeng.Down2.	-0.722055
chr2	28360001	28369999	chr2	28670001	28679999	1417	948	ATAC.Hel.fromPeng.Down2.	-0.579378
chr2	30380001	30389999	chr2	31410001	31419999	543	243	ATAC.Hel.fromPeng.Down2.	-1.15673
chr2	30380001	30389999	chr2	31560001	31569999	400	234	ATAC.Hel.fromPeng.Down2.	-0.770941
chr2	30390001	30394999	chr2	30925001	30929999	1265	501	ATAC.Hel.fromPeng.Down2.	-1.33452
chr2	30935001	30939999	chr2	31390001	31394999	1481	547	ATAC.Hel.fromPeng.Down2.	-1.4353
chr2	30945001	30949999	chr2	31555001	31559999	1031	661	ATAC.Hel.fromPeng.Down2.	-0.64054
chr2	31410001	31419999	chr2	31550001	31559999	1400	874	ATAC.Hel.fromPeng.Down2.	-0.679102
chr2	32780001	32784999	chr2	33170001	33174999	827	796	ATAC.Hel.fromPeng.Down2.	-0.055051
chr2	33005001	33009999	chr2	33170001	33174999	2011	1642	ATAC.Hel.fromPeng.Down2.	-0.292298
chr2	33085001	33089999	chr2	33170001	33174999	2006	1950	ATAC.Hel.fromPeng.Down2.	-0.0408268
chr2	33170001	33179999	chr2	33800001	33809999	630	496	ATAC.Hel.fromPeng.Down2.	-0.344394
chr2	34230001	34239999	chr2	35630001	35639999	450	150	ATAC.Hel.fromPeng.Down2.	-1.57858
chr2	37640001	37644999	chr2	38055001	38059999	2201	847	ATAC.Hel.fromPeng.Down2.	-1.37668
chr2	37890001	37894999	chr2	38055001	38059999	1617	1674	ATAC.Hel.fromPeng.Down2.	0.0499495
chr2	38005001	38009999	chr2	38055001	38059999	2156	2697	ATAC.Hel.fromPeng.Down2.	0.322864
chr2	38830001	38834999	chr2	38975001	38979999	1046	1063	ATAC.Hel.fromPeng.Down2.	0.0232367
chr2	38830001	38839999	chr2	38890001	38899999	3716	3013	ATAC.Hel.fromPeng.Down2.	-0.302459
chr2	40130001	40139999	chr2	40980001	40989999	523	220	ATAC.Hel.fromPeng.Down2.	-1.24552
chr2	40700001	40709999	chr2	40980001	40989999	764	586	ATAC.Hel.fromPeng.Down2.	-0.382099
chr2	42730001	42734999	chr2	42890001	42894999	1842	1013	ATAC.Hel.fromPeng.Down2.	-0.861998
chr2	43835001	43839999	chr2	44100001	44104999	1426	952	ATAC.Hel.fromPeng.Down2.	-0.582437
chr2	46690001	46699999	chr2	46870001	46879999	2758	1436	ATAC.Hel.fromPeng.Down2.	-0.941085
chr2	48335001	48339999	chr2	48815001	48819999	620	343	ATAC.Hel.fromPeng.Down2.	-0.852185
chr2	48540001	48544999	chr2	48640001	48644999	2338	1773	ATAC.Hel.fromPeng.Down2.	-0.398886
chr2	54330001	54334999	chr2	54930001	54934999	876	407	ATAC.Hel.fromPeng.Down2.	-1.10401
chr2	54330001	54339999	chr2	55060001	55069999	586	347	ATAC.Hel.fromPeng.Down2.	-0.754273
chr2	54330001	54339999	chr2	55390001	55399999	365	248	ATAC.Hel.fromPeng.Down2.	-0.555698
chr2	54890001	54894999	chr2	54925001	54929999	2437	2299	ATAC.Hel.fromPeng.Down2.	-0.0840643
chr2	54890001	54894999	chr2	55060001	55064999	1374	1060	ATAC.Hel.fromPeng.Down2.	-0.374007
chr2	54890001	54899999	chr2	55230001	55239999	788	848	ATAC.Hel.fromPeng.Down2.	0.105739
chr2	54890001	54899999	chr2	55390001	55399999	752	653	ATAC.Hel.fromPeng.Down2.	-0.203359
chr2	58265001	58269999	chr2	58465001	58469999	1425	1265	ATAC.Hel.fromPeng.Down2.	-0.171697
chr2	62140001	62149999	chr2	63000001	63009999	582	279	ATAC.Hel.fromPeng.Down2.	-1.05807
chr2	62145001	62149999	chr2	62640001	62644999	1415	530	ATAC.Hel.fromPeng.Down2.	-1.41504
chr2	62680001	62684999	chr2	63000001	63004999	1201	579	ATAC.Hel.fromPeng.Down2.	-1.05131
chr2	63010001	63019999	chr2	63650001	63659999	751	379	ATAC.Hel.fromPeng.Down2.	-0.984733
chr2	68350001	68354999	chr2	68585001	68589999	1430	1077	ATAC.Hel.fromPeng.Down2.	-0.408666
chr2	69250001	69254999	chr2	69535001	69539999	1792	1055	ATAC.Hel.fromPeng.Down2.	-0.763766
chr2	69950001	69959999	chr2	70290001	70299999	948	810	ATAC.Hel.fromPeng.Down2.	-0.226706
chr2	71775001	71779999	chr2	72375001	72379999	871	451	ATAC.Hel.fromPeng.Down2.	-0.948005
chr2	72030001	72034999	chr2	72375001	72379999	897	582	ATAC.Hel.fromPeng.Down2.	-0.62322
chr2	72375001	72379999	chr2	72805001	72809999	1117	530	ATAC.Hel.fromPeng.Down2.	-1.07414
chr2	72375001	72379999	chr2	72970001	72974999	786	506	ATAC.Hel.fromPeng.Down2.	-0.634378
chr2	73310001	73314999	chr2	73385001	73389999	3451	2040	ATAC.Hel.fromPeng.Down2.	-0.758156
chr2	74715001	74719999	chr2	74815001	74819999	3161	1073	ATAC.Hel.fromPeng.Down2.	-1.55784
chr2	74930001	74934999	chr2	75100001	75104999	2215	1141	ATAC.Hel.fromPeng.Down2.	-0.956395
chr2	74990001	74999999	chr2	75050001	75059999	2306	1612	ATAC.Hel.fromPeng.Down2.	-0.516272
chr2	86050001	86054999	chr2	86305001	86309999	2375	1431	ATAC.Hel.fromPeng.Down2.	-0.730503
chr2	86740001	86749999	chr2	86990001	86999999	1382	1058	ATAC.Hel.fromPeng.Down2.	-0.385099
chr2	89035001	89039999	chr2	89105001	89109999	1862	1406	ATAC.Hel.fromPeng.Down2.	-0.405005
chr2	89040001	89049999	chr2	89170001	89179999	1974	1361	ATAC.Hel.fromPeng.Down2.	-0.536126
chr2	89170001	89179999	chr2	89440001	89449999	1845	834	ATAC.Hel.fromPeng.Down2.	-1.14455
chr2	89170001	89179999	chr2	89880001	89889999	493	275	ATAC.Hel.fromPeng.Down2.	-0.839843
chr2	95685001	95689999	chr2	95740001	95744999	3472	2913	ATAC.Hel.fromPeng.Down2.	-0.253182
chr2	95685001	95689999	chr2	95780001	95784999	1658	1291	ATAC.Hel.fromPeng.Down2.	-0.360708
chr2	96670001	96679999	chr2	96770001	96779999	3671	2476	ATAC.Hel.fromPeng.Down2.	-0.567972
chr2	96675001	96679999	chr2	96750001	96754999	1696	1184	ATAC.Hel.fromPeng.Down2.	-0.5181
chr2	96680001	96689999	chr2	96750001	96759999	1696	1184	ATAC.Hel.fromPeng.Down2.	-0.5181
chr2	96680001	96689999	chr2	96850001	96859999	824	631	ATAC.Hel.fromPeng.Down2.	-0.38447
chr2	96750001	96759999	chr2	96840001	96849999	2368	2024	ATAC.Hel.fromPeng.Down2.	-0.226356
chr2	97300001	97309999	chr2	97480001	97489999	1280	1134	ATAC.Hel.fromPeng.Down2.	-0.174578
chr2	99260001	99269999	chr2	99680001	99689999	773	728	ATAC.Hel.fromPeng.Down2.	-0.0864148
chr2	99260001	99269999	chr2	99790001	99799999	639	621	ATAC.Hel.fromPeng.Down2.	-0.0411573
chr2	99265001	99269999	chr2	99460001	99464999	1965	1144	ATAC.Hel.fromPeng.Down2.	-0.779916
chr2	106190001	106199999	chr2	106500001	106509999	1321	843	ATAC.Hel.fromPeng.Down2.	-0.647407
chr2	108970001	108974999	chr2	109200001	109204999	940	321	ATAC.Hel.fromPeng.Down2.	-1.54713
chr2	108970001	108979999	chr2	109310001	109319999	1032	699	ATAC.Hel.fromPeng.Down2.	-0.561413
chr2	109150001	109159999	chr2	109250001	109259999	1301	1773	ATAC.Hel.fromPeng.Down2.	0.446277
chr2	109155001	109159999	chr2	109200001	109204999	2650	3749	ATAC.Hel.fromPeng.Down2.	0.500354
chr2	109245001	109249999	chr2	109315001	109319999	1858	1862	ATAC.Hel.fromPeng.Down2.	0.0031009
chr2	110070001	110079999	chr2	110260001	110269999	3426	3390	ATAC.Hel.fromPeng.Down2.	-0.0152354
chr2	110260001	110269999	chr2	167280001	167289999	443	257	ATAC.Hel.fromPeng.Down2.	-0.783189
chr2	111440001	111449999	chr2	111870001	111879999	681	1192	ATAC.Hel.fromPeng.Down2.	0.80675
chr2	112645001	112649999	chr2	112805001	112809999	2289	1596	ATAC.Hel.fromPeng.Down2.	-0.519983
chr2	114010001	114014999	chr2	114125001	114129999	2333	1458	ATAC.Hel.fromPeng.Down2.	-0.677825
chr2	118590001	118594999	chr2	118760001	118764999	1455	998	ATAC.Hel.fromPeng.Down2.	-0.543454
chr2	127950001	127959999	chr2	128230001	128239999	1462	515	ATAC.Hel.fromPeng.Down2.	-1.50349
chr2	134870001	134879999	chr2	135160001	135169999	2103	1347	ATAC.Hel.fromPeng.Down2.	-0.642314
chr2	134985001	134989999	chr2	135165001	135169999	2059	1102	ATAC.Hel.fromPeng.Down2.	-0.901212
chr2	135470001	135479999	chr2	135530001	135539999	3627	3378	ATAC.Hel.fromPeng.Down2.	-0.102578
chr2	137180001	137189999	chr2	138590001	138599999	549	138	ATAC.Hel.fromPeng.Down2.	-1.98435
chr2	152890001	152894999	chr2	153490001	153494999	985	466	ATAC.Hel.fromPeng.Down2.	-1.07817
chr2	165850001	165859999	chr2	166150001	166159999	955	520	ATAC.Hel.fromPeng.Down2.	-0.875727
chr2	169200001	169204999	chr2	170075001	170079999	578	276	ATAC.Hel.fromPeng.Down2.	-1.06368
chr2	169825001	169829999	chr2	170075001	170079999	1078	674	ATAC.Hel.fromPeng.Down2.	-0.676735
chr2	169970001	169974999	chr2	170075001	170079999	1523	1076	ATAC.Hel.fromPeng.Down2.	-0.500845
chr2	171090001	171094999	chr2	171215001	171219999	2019	2053	ATAC.Hel.fromPeng.Down2.	0.0240809
chr2	171090001	171094999	chr2	171670001	171674999	1167	463	ATAC.Hel.fromPeng.Down2.	-1.33184
chr2	171180001	171184999	chr2	171665001	171669999	1461	486	ATAC.Hel.fromPeng.Down2.	-1.58595
chr2	173035001	173039999	chr2	173320001	173324999	2347	1025	ATAC.Hel.fromPeng.Down2.	-1.1944
chr2	173725001	173729999	chr2	173790001	173794999	3206	2469	ATAC.Hel.fromPeng.Down2.	-0.376713
chr2	175440001	175444999	chr2	175560001	175564999	1735	1123	ATAC.Hel.fromPeng.Down2.	-0.627125
chr2	175635001	175639999	chr2	175845001	175849999	2576	1419	ATAC.Hel.fromPeng.Down2.	-0.859802
chr2	176065001	176069999	chr2	176145001	176149999	2287	1686	ATAC.Hel.fromPeng.Down2.	-0.439627
chr2	178660001	178664999	chr2	178695001	178699999	5988	6214	ATAC.Hel.fromPeng.Down2.	0.0534393
chr2	190310001	190319999	chr2	190530001	190539999	970	1092	ATAC.Hel.fromPeng.Down2.	0.17075
chr2	190340001	190349999	chr2	190530001	190539999	1049	1122	ATAC.Hel.fromPeng.Down2.	0.0969686
chr2	190535001	190539999	chr2	190610001	190614999	2527	2132	ATAC.Hel.fromPeng.Down2.	-0.245112
chr2	192430001	192434999	chr2	192540001	192544999	3080	2090	ATAC.Hel.fromPeng.Down2.	-0.559206
chr2	192430001	192434999	chr2	192550001	192554999	2217	1276	ATAC.Hel.fromPeng.Down2.	-0.796501
chr2	192430001	192434999	chr2	192700001	192704999	820	771	ATAC.Hel.fromPeng.Down2.	-0.0887814
chr2	192550001	192559999	chr2	192670001	192679999	1858	2280	ATAC.Hel.fromPeng.Down2.	0.29514
chr2	192675001	192679999	chr2	193025001	193029999	1407	904	ATAC.Hel.fromPeng.Down2.	-0.637658
chr2	201770001	201774999	chr2	201805001	201809999	3502	3064	ATAC.Hel.fromPeng.Down2.	-0.192704
chr2	201770001	201774999	chr2	201930001	201934999	2642	1361	ATAC.Hel.fromPeng.Down2.	-0.95645
chr2	201770001	201774999	chr2	202025001	202029999	2651	1123	ATAC.Hel.fromPeng.Down2.	-1.23844
chr2	201770001	201779999	chr2	202220001	202229999	1181	1044	ATAC.Hel.fromPeng.Down2.	-0.177727
chr2	202050001	202054999	chr2	202225001	202229999	1277	783	ATAC.Hel.fromPeng.Down2.	-0.704962
chr2	202100001	202104999	chr2	202225001	202229999	2193	1401	ATAC.Hel.fromPeng.Down2.	-0.646077
chr2	206635001	206639999	chr2	206750001	206754999	1929	1157	ATAC.Hel.fromPeng.Down2.	-0.736966
chr2	208480001	208489999	chr2	209120001	209129999	634	1119	ATAC.Hel.fromPeng.Down2.	0.81867
chr2	208610001	208614999	chr2	208895001	208899999	2658	1305	ATAC.Hel.fromPeng.Down2.	-1.02573
chr2	217010001	217019999	chr2	217360001	217369999	1177	935	ATAC.Hel.fromPeng.Down2.	-0.331759
chr2	217010001	217019999	chr2	217520001	217529999	958	855	ATAC.Hel.fromPeng.Down2.	-0.16392
chr2	217015001	217019999	chr2	217145001	217149999	1985	1772	ATAC.Hel.fromPeng.Down2.	-0.163673
chr2	217040001	217044999	chr2	217145001	217149999	2166	2154	ATAC.Hel.fromPeng.Down2.	-0.00801128
chr2	217095001	217099999	chr2	217145001	217149999	3932	3759	ATAC.Hel.fromPeng.Down2.	-0.0648975
chr2	217140001	217149999	chr2	217360001	217369999	1154	930	ATAC.Hel.fromPeng.Down2.	-0.31104
chr2	217380001	217384999	chr2	217525001	217529999	1827	1038	ATAC.Hel.fromPeng.Down2.	-0.81507
chr2	217540001	217549999	chr2	218370001	218379999	1581	506	ATAC.Hel.fromPeng.Down2.	-1.64169
chr2	217560001	217569999	chr2	218030001	218039999	1006	452	ATAC.Hel.fromPeng.Down2.	-1.15248
chr2	217750001	217759999	chr2	218370001	218379999	1032	755	ATAC.Hel.fromPeng.Down2.	-0.450382
chr2	218040001	218049999	chr2	218370001	218379999	1472	795	ATAC.Hel.fromPeng.Down2.	-0.887917
chr2	218750001	218754999	chr2	218850001	218854999	2300	1976	ATAC.Hel.fromPeng.Down2.	-0.218948
chr2	218815001	218819999	chr2	218850001	218854999	2958	3310	ATAC.Hel.fromPeng.Down2.	0.162157
chr2	219150001	219159999	chr2	219260001	219269999	2894	2803	ATAC.Hel.fromPeng.Down2.	-0.046077
chr2	219165001	219169999	chr2	219220001	219224999	5691	4724	ATAC.Hel.fromPeng.Down2.	-0.268621
chr2	220265001	220269999	chr2	220395001	220399999	2391	1851	ATAC.Hel.fromPeng.Down2.	-0.369133
chr2	220350001	220354999	chr2	220395001	220399999	8426	8101	ATAC.Hel.fromPeng.Down2.	-0.056741
chr2	220405001	220409999	chr2	220505001	220509999	2183	1003	ATAC.Hel.fromPeng.Down2.	-1.12121
chr2	224835001	224839999	chr2	225220001	225224999	1035	474	ATAC.Hel.fromPeng.Down2.	-1.12502
chr2	224850001	224859999	chr2	225640001	225649999	301	227	ATAC.Hel.fromPeng.Down2.	-0.405515
chr2	231760001	231769999	chr2	231870001	231879999	3937	2736	ATAC.Hel.fromPeng.Down2.	-0.524868
chr2	231765001	231769999	chr2	231850001	231854999	2946	2021	ATAC.Hel.fromPeng.Down2.	-0.543464
chr2	232380001	232384999	chr2	232465001	232469999	2830	2276	ATAC.Hel.fromPeng.Down2.	-0.314177
chr2	232475001	232479999	chr2	232540001	232544999	4617	3647	ATAC.Hel.fromPeng.Down2.	-0.340162
chr2	232475001	232479999	chr2	232575001	232579999	2377	1457	ATAC.Hel.fromPeng.Down2.	-0.705758
chr2	234310001	234314999	chr2	234620001	234624999	943	552	ATAC.Hel.fromPeng.Down2.	-0.771507
chr2	235040001	235049999	chr2	235450001	235459999	682	558	ATAC.Hel.fromPeng.Down2.	-0.289037
chr2	236045001	236049999	chr2	236500001	236504999	638	287	ATAC.Hel.fromPeng.Down2.	-1.14975
chr2	238030001	238034999	chr2	238480001	238484999	839	413	ATAC.Hel.fromPeng.Down2.	-1.02076
chr2	239065001	239069999	chr2	239170001	239174999	2994	1441	ATAC.Hel.fromPeng.Down2.	-1.05448
chr2	239265001	239269999	chr2	239365001	239369999	2467	1257	ATAC.Hel.fromPeng.Down2.	-0.97221
chr2	239740001	239749999	chr2	240020001	240029999	844	793	ATAC.Hel.fromPeng.Down2.	-0.0898123
chr2	239870001	239879999	chr2	240020001	240029999	2298	2144	ATAC.Hel.fromPeng.Down2.	-0.100029
chr2	239950001	239954999	chr2	240025001	240029999	2158	1876	ATAC.Hel.fromPeng.Down2.	-0.201935
chr2	241005001	241009999	chr2	241080001	241084999	1836	1414	ATAC.Hel.fromPeng.Down2.	-0.37655
chr2	241170001	241174999	chr2	241375001	241379999	1424	736	ATAC.Hel.fromPeng.Down2.	-0.951225
chr20	1480001	1489999	chr20	1750001	1759999	1075	677	ATAC.Hel.fromPeng.Down2.	-0.666321
chr20	3765001	3769999	chr20	4050001	4054999	1156	475	ATAC.Hel.fromPeng.Down2.	-1.28136
chr20	5510001	5514999	chr20	6055001	6059999	969	371	ATAC.Hel.fromPeng.Down2.	-1.38268
chr20	8020001	8029999	chr20	8700001	8709999	799	291	ATAC.Hel.fromPeng.Down2.	-1.45403
chr20	17515001	17519999	chr20	17600001	17604999	1897	1122	ATAC.Hel.fromPeng.Down2.	-0.757122
chr20	19190001	19199999	chr20	19430001	19439999	1367	1055	ATAC.Hel.fromPeng.Down2.	-0.373458
chr20	19190001	19199999	chr20	19640001	19649999	930	499	ATAC.Hel.fromPeng.Down2.	-0.896853
chr20	22670001	22679999	chr20	23220001	23229999	1926	1250	ATAC.Hel.fromPeng.Down2.	-0.623275
chr20	30150001	30154999	chr20	30200001	30204999	3092	2408	ATAC.Hel.fromPeng.Down2.	-0.360572
chr20	30150001	30154999	chr20	30310001	30314999	1731	1879	ATAC.Hel.fromPeng.Down2.	0.118294
chr20	31370001	31374999	chr20	31680001	31684999	736	455	ATAC.Hel.fromPeng.Down2.	-0.692631
chr20	31490001	31494999	chr20	31680001	31684999	1816	1096	ATAC.Hel.fromPeng.Down2.	-0.727995
chr20	31635001	31639999	chr20	31680001	31684999	2098	2311	ATAC.Hel.fromPeng.Down2.	0.139439
chr20	32280001	32284999	chr20	32315001	32319999	6889	6806	ATAC.Hel.fromPeng.Down2.	-0.0174849
chr20	32900001	32904999	chr20	33045001	33049999	1765	1081	ATAC.Hel.fromPeng.Down2.	-0.706785
chr20	32900001	32904999	chr20	33110001	33114999	1528	813	ATAC.Hel.fromPeng.Down2.	-0.909488
chr20	34580001	34584999	chr20	34720001	34724999	2700	1520	ATAC.Hel.fromPeng.Down2.	-0.828473
chr20	36740001	36744999	chr20	36775001	36779999	4222	3034	ATAC.Hel.fromPeng.Down2.	-0.476572
chr20	39610001	39619999	chr20	39960001	39969999	652	547	ATAC.Hel.fromPeng.Down2.	-0.252907
chr20	39615001	39619999	chr20	39720001	39724999	2382	1421	ATAC.Hel.fromPeng.Down2.	-0.744857
chr20	39800001	39804999	chr20	39965001	39969999	2167	1250	ATAC.Hel.fromPeng.Down2.	-0.793283
chr20	39800001	39809999	chr20	40040001	40049999	984	751	ATAC.Hel.fromPeng.Down2.	-0.389391
chr20	42840001	42844999	chr20	43015001	43019999	1213	749	ATAC.Hel.fromPeng.Down2.	-0.694806
chr20	42840001	42849999	chr20	43230001	43239999	778	423	ATAC.Hel.fromPeng.Down2.	-0.877559
chr20	43015001	43019999	chr20	43235001	43239999	1305	574	ATAC.Hel.fromPeng.Down2.	-1.18352
chr20	43120001	43129999	chr20	43230001	43239999	3250	2669	ATAC.Hel.fromPeng.Down2.	-0.284044
chr20	43150001	43159999	chr20	43230001	43239999	2213	2257	ATAC.Hel.fromPeng.Down2.	0.0283903
chr20	43160001	43169999	chr20	43230001	43239999	2213	2257	ATAC.Hel.fromPeng.Down2.	0.0283903
chr20	47270001	47274999	chr20	47520001	47524999	2176	1050	ATAC.Hel.fromPeng.Down2.	-1.05058
chr20	48800001	48804999	chr20	49075001	49079999	1593	1110	ATAC.Hel.fromPeng.Down2.	-0.520793
chr20	48800001	48804999	chr20	49190001	49194999	1160	774	ATAC.Hel.fromPeng.Down2.	-0.5831
chr20	49085001	49089999	chr20	49190001	49194999	3072	1789	ATAC.Hel.fromPeng.Down2.	-0.779688
chr20	49600001	49604999	chr20	49920001	49924999	1309	513	ATAC.Hel.fromPeng.Down2.	-1.34973
chr20	55660001	55664999	chr20	55920001	55924999	1142	412	ATAC.Hel.fromPeng.Down2.	-1.46861
chr20	55660001	55669999	chr20	56080001	56089999	611	379	ATAC.Hel.fromPeng.Down2.	-0.687532
chr20	55660001	55669999	chr20	56160001	56169999	596	455	ATAC.Hel.fromPeng.Down2.	-0.388697
chr20	55960001	55964999	chr20	56070001	56074999	2883	1971	ATAC.Hel.fromPeng.Down2.	-0.548412
chr20	56080001	56089999	chr20	56770001	56779999	905	314	ATAC.Hel.fromPeng.Down2.	-1.52416
chr20	57560001	57564999	chr20	57595001	57599999	8750	8203	ATAC.Hel.fromPeng.Down2.	-0.0931204
chr20	58145001	58149999	chr20	58325001	58329999	1037	568	ATAC.Hel.fromPeng.Down2.	-0.867306
chr20	60880001	60884999	chr20	60955001	60959999	2656	1965	ATAC.Hel.fromPeng.Down2.	-0.434535
chr21	10620001	10629999	chr21	10920001	10929999	1752	965	ATAC.Hel.fromPeng.Down2.	-0.859731
chr21	10710001	10719999	chr21	10920001	10929999	2884	2268	ATAC.Hel.fromPeng.Down2.	-0.346515
chr21	17450001	17454999	chr21	17700001	17704999	2068	1391	ATAC.Hel.fromPeng.Down2.	-0.571774
chr21	19315001	19319999	chr21	19410001	19414999	2588	2081	ATAC.Hel.fromPeng.Down2.	-0.314425
chr21	26980001	26984999	chr21	27080001	27084999	3054	2274	ATAC.Hel.fromPeng.Down2.	-0.425306
chr21	26980001	26984999	chr21	27175001	27179999	1983	1142	ATAC.Hel.fromPeng.Down2.	-0.795587
chr21	30460001	30469999	chr21	31220001	31229999	1320	966	ATAC.Hel.fromPeng.Down2.	-0.450043
chr21	30845001	30849999	chr21	31220001	31224999	2572	1210	ATAC.Hel.fromPeng.Down2.	-1.08725
chr21	33770001	33774999	chr21	33950001	33954999	4374	2707	ATAC.Hel.fromPeng.Down2.	-0.692055
chr21	33855001	33859999	chr21	33950001	33954999	2689	2597	ATAC.Hel.fromPeng.Down2.	-0.0502047
chr21	34025001	34029999	chr21	34185001	34189999	2712	1209	ATAC.Hel.fromPeng.Down2.	-1.16488
chr21	34570001	34574999	chr21	34615001	34619999	5557	4974	ATAC.Hel.fromPeng.Down2.	-0.159869
chr21	34570001	34574999	chr21	34745001	34749999	3731	1722	ATAC.Hel.fromPeng.Down2.	-1.11503
chr21	34570001	34574999	chr21	34815001	34819999	2832	1250	ATAC.Hel.fromPeng.Down2.	-1.17925
chr21	34570001	34579999	chr21	34970001	34979999	1859	1086	ATAC.Hel.fromPeng.Down2.	-0.774951
chr21	35290001	35299999	chr21	35720001	35729999	3493	1884	ATAC.Hel.fromPeng.Down2.	-0.890315
chr21	42500001	42509999	chr21	43010001	43019999	729	657	ATAC.Hel.fromPeng.Down2.	-0.149809
chr21	43570001	43579999	chr21	43960001	43969999	1730	1694	ATAC.Hel.fromPeng.Down2.	-0.0303205
chr21	45555001	45559999	chr21	45715001	45719999	4927	3320	ATAC.Hel.fromPeng.Down2.	-0.569385
chr21	46310001	46319999	chr21	46480001	46489999	2436	1512	ATAC.Hel.fromPeng.Down2.	-0.687694
chr21	46365001	46369999	chr21	46545001	46549999	3625	1644	ATAC.Hel.fromPeng.Down2.	-1.14029
chr21	46560001	46569999	chr21	46690001	46699999	3846	2443	ATAC.Hel.fromPeng.Down2.	-0.65449
chr21	46975001	46979999	chr21	47015001	47019999	11186	11128	ATAC.Hel.fromPeng.Down2.	-0.00749924
chr21	46975001	46979999	chr21	47235001	47239999	2706	1399	ATAC.Hel.fromPeng.Down2.	-0.951268
chr22	18310001	18319999	chr22	18510001	18519999	2014	918	ATAC.Hel.fromPeng.Down2.	-1.13264
chr22	18310001	18319999	chr22	18630001	18639999	626	527	ATAC.Hel.fromPeng.Down2.	-0.247928
chr22	22065001	22069999	chr22	22290001	22294999	1894	919	ATAC.Hel.fromPeng.Down2.	-1.04249
chr22	23150001	23159999	chr22	23460001	23469999	1004	535	ATAC.Hel.fromPeng.Down2.	-0.906891
chr22	23515001	23519999	chr22	23620001	23624999	2336	1246	ATAC.Hel.fromPeng.Down2.	-0.906196
chr22	24250001	24259999	chr22	24370001	24379999	1079	1042	ATAC.Hel.fromPeng.Down2.	-0.0502922
chr22	26760001	26764999	chr22	27060001	27064999	724	256	ATAC.Hel.fromPeng.Down2.	-1.49621
chr22	30030001	30034999	chr22	30090001	30094999	2753	2534	ATAC.Hel.fromPeng.Down2.	-0.119543
chr22	30030001	30034999	chr22	30185001	30189999	1448	845	ATAC.Hel.fromPeng.Down2.	-0.776328
chr22	30030001	30039999	chr22	30470001	30479999	1852	546	ATAC.Hel.fromPeng.Down2.	-1.76025
chr22	30030001	30039999	chr22	30630001	30639999	534	396	ATAC.Hel.fromPeng.Down2.	-0.4304
chr22	31480001	31489999	chr22	31540001	31549999	2558	2280	ATAC.Hel.fromPeng.Down2.	-0.165914
chr22	31500001	31504999	chr22	31545001	31549999	5451	5774	ATAC.Hel.fromPeng.Down2.	0.0830354
chr22	32870001	32879999	chr22	33040001	33049999	1066	1192	ATAC.Hel.fromPeng.Down2.	0.161034
chr22	32870001	32879999	chr22	33190001	33199999	1516	1473	ATAC.Hel.fromPeng.Down2.	-0.0414846
chr22	35825001	35829999	chr22	35980001	35984999	1584	713	ATAC.Hel.fromPeng.Down2.	-1.15049
chr22	36535001	36539999	chr22	36575001	36579999	2659	2305	ATAC.Hel.fromPeng.Down2.	-0.206034
chr22	36700001	36709999	chr22	36860001	36869999	2564	1617	ATAC.Hel.fromPeng.Down2.	-0.664747
chr22	37660001	37664999	chr22	37825001	37829999	1376	728	ATAC.Hel.fromPeng.Down2.	-0.917538
chr22	37660001	37664999	chr22	37850001	37854999	1236	690	ATAC.Hel.fromPeng.Down2.	-0.840088
chr22	39550001	39559999	chr22	39700001	39709999	1771	1108	ATAC.Hel.fromPeng.Down2.	-0.676119
chr22	39935001	39939999	chr22	40430001	40434999	1054	596	ATAC.Hel.fromPeng.Down2.	-0.82144
chr22	42090001	42094999	chr22	42335001	42339999	1307	605	ATAC.Hel.fromPeng.Down2.	-1.10997
chr22	42140001	42149999	chr22	42250001	42259999	2041	1141	ATAC.Hel.fromPeng.Down2.	-0.83842
chr22	42275001	42279999	chr22	42335001	42339999	1668	1665	ATAC.Hel.fromPeng.Down2.	-0.00259555
chr22	42360001	42369999	chr22	42560001	42569999	895	530	ATAC.Hel.fromPeng.Down2.	-0.754787
chr22	42920001	42929999	chr22	43000001	43009999	1510	1012	ATAC.Hel.fromPeng.Down2.	-0.576869
chr22	45970001	45979999	chr22	46510001	46519999	550	386	ATAC.Hel.fromPeng.Down2.	-0.509719
chr22	46400001	46404999	chr22	46510001	46514999	1828	875	ATAC.Hel.fromPeng.Down2.	-1.06205
chr22	46510001	46519999	chr22	46930001	46939999	443	194	ATAC.Hel.fromPeng.Down2.	-1.18709
chr22	46750001	46759999	chr22	46930001	46939999	1239	631	ATAC.Hel.fromPeng.Down2.	-0.972344
chr22	50160001	50169999	chr22	50460001	50469999	1032	352	ATAC.Hel.fromPeng.Down2.	-1.5491
chr22	50320001	50329999	chr22	50460001	50469999	2657	1637	ATAC.Hel.fromPeng.Down2.	-0.698406
chr22	50320001	50329999	chr22	50640001	50649999	1584	1596	ATAC.Hel.fromPeng.Down2.	0.0108815
chr22	50690001	50699999	chr22	50760001	50769999	3368	2109	ATAC.Hel.fromPeng.Down2.	-0.675077
chr22	50690001	50699999	chr22	50910001	50919999	1227	747	ATAC.Hel.fromPeng.Down2.	-0.7152
chr22	50710001	50719999	chr22	50930001	50939999	1033	664	ATAC.Hel.fromPeng.Down2.	-0.63681
chr3	5260001	5269999	chr3	5460001	5469999	551	1008	ATAC.Hel.fromPeng.Down2.	0.870186
chr3	9010001	9014999	chr3	9340001	9344999	1643	709	ATAC.Hel.fromPeng.Down2.	-1.21132
chr3	10800001	10804999	chr3	11095001	11099999	1118	702	ATAC.Hel.fromPeng.Down2.	-0.670613
chr3	13140001	13149999	chr3	13500001	13509999	962	465	ATAC.Hel.fromPeng.Down2.	-1.04721
chr3	13410001	13414999	chr3	13500001	13504999	1706	1478	ATAC.Hel.fromPeng.Down2.	-0.206841
chr3	13530001	13539999	chr3	13900001	13909999	675	376	ATAC.Hel.fromPeng.Down2.	-0.842459
chr3	13535001	13539999	chr3	13690001	13694999	2340	1007	ATAC.Hel.fromPeng.Down2.	-1.21563
chr3	14715001	14719999	chr3	14825001	14829999	1997	1769	ATAC.Hel.fromPeng.Down2.	-0.174807
chr3	15490001	15499999	chr3	15590001	15599999	1858	1491	ATAC.Hel.fromPeng.Down2.	-0.317279
chr3	32210001	32219999	chr3	32430001	32439999	1142	699	ATAC.Hel.fromPeng.Down2.	-0.707399
chr3	32210001	32219999	chr3	32540001	32549999	769	593	ATAC.Hel.fromPeng.Down2.	-0.374396
chr3	32210001	32219999	chr3	32700001	32709999	687	460	ATAC.Hel.fromPeng.Down2.	-0.577642
chr3	33760001	33769999	chr3	33820001	33829999	2873	3175	ATAC.Hel.fromPeng.Down2.	0.144151
chr3	36010001	36019999	chr3	36740001	36749999	886	353	ATAC.Hel.fromPeng.Down2.	-1.32518
chr3	37895001	37899999	chr3	38015001	38019999	2737	1576	ATAC.Hel.fromPeng.Down2.	-0.79594
chr3	45790001	45799999	chr3	46410001	46419999	533	362	ATAC.Hel.fromPeng.Down2.	-0.55687
chr3	45975001	45979999	chr3	46410001	46414999	967	884	ATAC.Hel.fromPeng.Down2.	-0.12933
chr3	46120001	46129999	chr3	46600001	46609999	814	631	ATAC.Hel.fromPeng.Down2.	-0.366876
chr3	46255001	46259999	chr3	46410001	46414999	2245	1562	ATAC.Hel.fromPeng.Down2.	-0.52304
chr3	46530001	46534999	chr3	46600001	46604999	1943	2011	ATAC.Hel.fromPeng.Down2.	0.0496021
chr3	46600001	46609999	chr3	46670001	46679999	3780	3697	ATAC.Hel.fromPeng.Down2.	-0.0320226
chr3	48030001	48039999	chr3	48190001	48199999	1827	1137	ATAC.Hel.fromPeng.Down2.	-0.683766
chr3	48270001	48279999	chr3	48470001	48479999	4508	2571	ATAC.Hel.fromPeng.Down2.	-0.809917
chr3	48505001	48509999	chr3	48585001	48589999	2786	2329	ATAC.Hel.fromPeng.Down2.	-0.258383
chr3	49740001	49749999	chr3	49870001	49879999	2912	1657	ATAC.Hel.fromPeng.Down2.	-0.813062
chr3	50605001	50609999	chr3	50650001	50654999	2684	2604	ATAC.Hel.fromPeng.Down2.	-0.0436387
chr3	50660001	50669999	chr3	51410001	51419999	898	482	ATAC.Hel.fromPeng.Down2.	-0.896298
chr3	52035001	52039999	chr3	52175001	52179999	2537	1845	ATAC.Hel.fromPeng.Down2.	-0.45929
chr3	52035001	52039999	chr3	52235001	52239999	1639	1644	ATAC.Hel.fromPeng.Down2.	0.00439177
chr3	52270001	52274999	chr3	52305001	52309999	4376	2775	ATAC.Hel.fromPeng.Down2.	-0.656935
chr3	54900001	54904999	chr3	54995001	54999999	2107	1968	ATAC.Hel.fromPeng.Down2.	-0.0984118
chr3	75240001	75249999	chr3	75470001	75479999	1233	756	ATAC.Hel.fromPeng.Down2.	-0.704977
chr3	87340001	87349999	chr3	88160001	88169999	454	177	ATAC.Hel.fromPeng.Down2.	-1.35399
chr3	100180001	100184999	chr3	100310001	100314999	2074	1158	ATAC.Hel.fromPeng.Down2.	-0.840231
chr3	101295001	101299999	chr3	101355001	101359999	2934	2653	ATAC.Hel.fromPeng.Down2.	-0.145192
chr3	112360001	112364999	chr3	112450001	112454999	1165	1098	ATAC.Hel.fromPeng.Down2.	-0.0853764
chr3	112360001	112364999	chr3	112705001	112709999	1023	785	ATAC.Hel.fromPeng.Down2.	-0.381614
chr3	112360001	112364999	chr3	113005001	113009999	748	317	ATAC.Hel.fromPeng.Down2.	-1.23594
chr3	114540001	114549999	chr3	115410001	115419999	471	186	ATAC.Hel.fromPeng.Down2.	-1.33575
chr3	114940001	114949999	chr3	115410001	115419999	1002	424	ATAC.Hel.fromPeng.Down2.	-1.23879
chr3	120280001	120284999	chr3	120515001	120519999	1628	1094	ATAC.Hel.fromPeng.Down2.	-0.573056
chr3	120340001	120344999	chr3	120510001	120514999	1728	962	ATAC.Hel.fromPeng.Down2.	-0.84433
chr3	122110001	122114999	chr3	122395001	122399999	1724	839	ATAC.Hel.fromPeng.Down2.	-1.03814
chr3	122275001	122279999	chr3	122395001	122399999	1953	1600	ATAC.Hel.fromPeng.Down2.	-0.287457
chr3	122290001	122294999	chr3	122395001	122399999	1953	1600	ATAC.Hel.fromPeng.Down2.	-0.287457
chr3	123370001	123374999	chr3	123435001	123439999	2877	1630	ATAC.Hel.fromPeng.Down2.	-0.81931
chr3	127810001	127819999	chr3	128190001	128199999	891	1214	ATAC.Hel.fromPeng.Down2.	0.445841
chr3	128020001	128029999	chr3	128190001	128199999	2191	1384	ATAC.Hel.fromPeng.Down2.	-0.662362
chr3	128140001	128149999	chr3	128320001	128329999	1726	923	ATAC.Hel.fromPeng.Down2.	-0.902303
chr3	128200001	128209999	chr3	128320001	128329999	2957	2443	ATAC.Hel.fromPeng.Down2.	-0.275378
chr3	128880001	128884999	chr3	128960001	128964999	3327	2934	ATAC.Hel.fromPeng.Down2.	-0.181295
chr3	128880001	128889999	chr3	128970001	128979999	4074	3714	ATAC.Hel.fromPeng.Down2.	-0.133438
chr3	131510001	131514999	chr3	131745001	131749999	1261	723	ATAC.Hel.fromPeng.Down2.	-0.80165
chr3	133930001	133934999	chr3	134010001	134014999	1765	1005	ATAC.Hel.fromPeng.Down2.	-0.811855
chr3	138130001	138139999	chr3	138640001	138649999	1176	501	ATAC.Hel.fromPeng.Down2.	-1.22936
chr3	141025001	141029999	chr3	141175001	141179999	1290	1275	ATAC.Hel.fromPeng.Down2.	-0.0168607
chr3	142840001	142849999	chr3	143000001	143009999	1472	1080	ATAC.Hel.fromPeng.Down2.	-0.446391
chr3	142840001	142849999	chr3	143300001	143309999	1068	629	ATAC.Hel.fromPeng.Down2.	-0.762838
chr3	142840001	142849999	chr3	143360001	143369999	1493	621	ATAC.Hel.fromPeng.Down2.	-1.26419
chr3	150440001	150449999	chr3	150860001	150869999	868	803	ATAC.Hel.fromPeng.Down2.	-0.112161
chr3	151155001	151159999	chr3	151550001	151554999	1476	631	ATAC.Hel.fromPeng.Down2.	-1.22467
chr3	151155001	151159999	chr3	151630001	151634999	1226	547	ATAC.Hel.fromPeng.Down2.	-1.16289
chr3	151790001	151799999	chr3	152030001	152039999	998	481	ATAC.Hel.fromPeng.Down2.	-1.05145
chr3	153810001	153814999	chr3	153970001	153974999	1430	950	ATAC.Hel.fromPeng.Down2.	-0.589506
chr3	154045001	154049999	chr3	155040001	155044999	515	291	ATAC.Hel.fromPeng.Down2.	-0.821403
chr3	155100001	155104999	chr3	155405001	155409999	1845	597	ATAC.Hel.fromPeng.Down2.	-1.62619
chr3	158980001	158984999	chr3	159720001	159724999	510	235	ATAC.Hel.fromPeng.Down2.	-1.11454
chr3	159600001	159604999	chr3	159720001	159724999	1827	1125	ATAC.Hel.fromPeng.Down2.	-0.699059
chr3	167125001	167129999	chr3	167755001	167759999	361	239	ATAC.Hel.fromPeng.Down2.	-0.592955
chr3	167430001	167439999	chr3	167750001	167759999	873	929	ATAC.Hel.fromPeng.Down2.	0.0895974
chr3	167760001	167769999	chr3	168560001	168569999	470	247	ATAC.Hel.fromPeng.Down2.	-0.925387
chr3	167765001	167769999	chr3	167870001	167874999	1970	804	ATAC.Hel.fromPeng.Down2.	-1.29187
chr3	168670001	168679999	chr3	169380001	169389999	1278	583	ATAC.Hel.fromPeng.Down2.	-1.13098
chr3	168860001	168864999	chr3	169480001	169484999	442	700	ATAC.Hel.fromPeng.Down2.	0.662108
chr3	168860001	168869999	chr3	169380001	169389999	1194	696	ATAC.Hel.fromPeng.Down2.	-0.77778
chr3	169480001	169484999	chr3	169570001	169574999	1399	800	ATAC.Hel.fromPeng.Down2.	-0.805553
chr3	170025001	170029999	chr3	170125001	170129999	1208	819	ATAC.Hel.fromPeng.Down2.	-0.560118
chr3	170025001	170029999	chr3	170530001	170534999	697	310	ATAC.Hel.fromPeng.Down2.	-1.16631
chr3	170760001	170769999	chr3	171480001	171489999	826	344	ATAC.Hel.fromPeng.Down2.	-1.26129
chr3	170765001	170769999	chr3	171285001	171289999	1140	464	ATAC.Hel.fromPeng.Down2.	-1.295
chr3	171225001	171229999	chr3	171270001	171274999	5555	5863	ATAC.Hel.fromPeng.Down2.	0.0778385
chr3	182430001	182434999	chr3	182550001	182554999	1977	1038	ATAC.Hel.fromPeng.Down2.	-0.928847
chr3	182840001	182849999	chr3	183480001	183489999	700	654	ATAC.Hel.fromPeng.Down2.	-0.0979195
chr3	183185001	183189999	chr3	183485001	183489999	2265	897	ATAC.Hel.fromPeng.Down2.	-1.33536
chr3	184275001	184279999	chr3	184495001	184499999	2422	1015	ATAC.Hel.fromPeng.Down2.	-1.25389
chr3	185450001	185454999	chr3	185485001	185489999	7343	7971	ATAC.Hel.fromPeng.Down2.	0.118376
chr3	185970001	185979999	chr3	186530001	186539999	571	303	ATAC.Hel.fromPeng.Down2.	-0.911944
chr3	185975001	185979999	chr3	186255001	186259999	1256	741	ATAC.Hel.fromPeng.Down2.	-0.760494
chr3	186935001	186939999	chr3	187035001	187039999	1680	1278	ATAC.Hel.fromPeng.Down2.	-0.394303
chr3	187035001	187039999	chr3	187395001	187399999	2027	787	ATAC.Hel.fromPeng.Down2.	-1.36379
chr3	187110001	187119999	chr3	187160001	187169999	2102	1958	ATAC.Hel.fromPeng.Down2.	-0.102331
chr3	187455001	187459999	chr3	188860001	188864999	531	259	ATAC.Hel.fromPeng.Down2.	-1.03291
chr3	187460001	187464999	chr3	188670001	188674999	1155	358	ATAC.Hel.fromPeng.Down2.	-1.68709
chr3	193505001	193509999	chr3	193635001	193639999	2149	1405	ATAC.Hel.fromPeng.Down2.	-0.61274
chr3	193505001	193509999	chr3	193845001	193849999	1391	856	ATAC.Hel.fromPeng.Down2.	-0.699792
chr3	194190001	194194999	chr3	194305001	194309999	2242	1506	ATAC.Hel.fromPeng.Down2.	-0.57375
chr3	194400001	194404999	chr3	194985001	194989999	839	662	ATAC.Hel.fromPeng.Down2.	-0.34138
chr3	195580001	195589999	chr3	195640001	195649999	4403	3233	ATAC.Hel.fromPeng.Down2.	-0.445495
chr3	195585001	195589999	chr3	195620001	195624999	10033	9202	ATAC.Hel.fromPeng.Down2.	-0.124721
chr3	195800001	195804999	chr3	195925001	195929999	1884	2105	ATAC.Hel.fromPeng.Down2.	0.159941
chr3	195800001	195804999	chr3	196245001	196249999	844	501	ATAC.Hel.fromPeng.Down2.	-0.751264
chr3	195980001	195984999	chr3	196035001	196039999	3706	3031	ATAC.Hel.fromPeng.Down2.	-0.289982
chr3	195980001	195984999	chr3	196245001	196249999	1850	711	ATAC.Hel.fromPeng.Down2.	-1.37836
chr3	196725001	196729999	chr3	196910001	196914999	1968	965	ATAC.Hel.fromPeng.Down2.	-1.02737
chr3	196960001	196964999	chr3	197225001	197229999	1980	883	ATAC.Hel.fromPeng.Down2.	-1.16411
chr3	197690001	197699999	chr3	197800001	197809999	2375	2471	ATAC.Hel.fromPeng.Down2.	0.0571439
chr4	1690001	1694999	chr4	1725001	1729999	2666	1654	ATAC.Hel.fromPeng.Down2.	-0.688387
chr4	1740001	1749999	chr4	1960001	1969999	1082	759	ATAC.Hel.fromPeng.Down2.	-0.510962
chr4	15730001	15739999	chr4	16000001	16009999	619	403	ATAC.Hel.fromPeng.Down2.	-0.617913
chr4	15800001	15809999	chr4	16000001	16009999	734	453	ATAC.Hel.fromPeng.Down2.	-0.695052
chr4	25180001	25184999	chr4	25220001	25224999	6255	6202	ATAC.Hel.fromPeng.Down2.	-0.0122744
chr4	25180001	25189999	chr4	25360001	25369999	1145	784	ATAC.Hel.fromPeng.Down2.	-0.545842
chr4	42570001	42574999	chr4	42745001	42749999	1609	788	ATAC.Hel.fromPeng.Down2.	-1.02896
chr4	53880001	53889999	chr4	55090001	55099999	566	245	ATAC.Hel.fromPeng.Down2.	-1.20469
chr4	83385001	83389999	chr4	83660001	83664999	1439	926	ATAC.Hel.fromPeng.Down2.	-0.635428
chr4	83985001	83989999	chr4	84180001	84184999	1472	1116	ATAC.Hel.fromPeng.Down2.	-0.399128
chr4	84560001	84569999	chr4	85420001	85429999	845	393	ATAC.Hel.fromPeng.Down2.	-1.10246
chr4	87410001	87419999	chr4	88010001	88019999	513	345	ATAC.Hel.fromPeng.Down2.	-0.570996
chr4	89590001	89599999	chr4	89940001	89949999	1064	618	ATAC.Hel.fromPeng.Down2.	-0.782842
chr4	89630001	89639999	chr4	89940001	89949999	1117	669	ATAC.Hel.fromPeng.Down2.	-0.738687
chr4	103365001	103369999	chr4	103540001	103544999	1621	726	ATAC.Hel.fromPeng.Down2.	-1.15775
chr4	103540001	103544999	chr4	104010001	104014999	899	401	ATAC.Hel.fromPeng.Down2.	-1.16273
chr4	105780001	105789999	chr4	106390001	106399999	634	337	ATAC.Hel.fromPeng.Down2.	-0.909733
chr4	110970001	110974999	chr4	111120001	111124999	1625	1086	ATAC.Hel.fromPeng.Down2.	-0.580975
chr4	120230001	120239999	chr4	120970001	120979999	615	508	ATAC.Hel.fromPeng.Down2.	-0.275265
chr4	120410001	120419999	chr4	120970001	120979999	928	781	ATAC.Hel.fromPeng.Down2.	-0.24851
chr4	138040001	138049999	chr4	139600001	139609999	245	140	ATAC.Hel.fromPeng.Down2.	-0.802963
chr4	140100001	140109999	chr4	140570001	140579999	528	452	ATAC.Hel.fromPeng.Down2.	-0.223757
chr4	140570001	140579999	chr4	141770001	141779999	506	257	ATAC.Hel.fromPeng.Down2.	-0.974615
chr4	148625001	148629999	chr4	148785001	148789999	1533	952	ATAC.Hel.fromPeng.Down2.	-0.68675
chr4	154265001	154269999	chr4	154495001	154499999	1440	907	ATAC.Hel.fromPeng.Down2.	-0.666306
chr4	154340001	154349999	chr4	154670001	154679999	769	560	ATAC.Hel.fromPeng.Down2.	-0.456858
chr4	154550001	154559999	chr4	154670001	154679999	1808	1398	ATAC.Hel.fromPeng.Down2.	-0.370796
chr4	159640001	159644999	chr4	160120001	160124999	909	491	ATAC.Hel.fromPeng.Down2.	-0.887208
chr4	159775001	159779999	chr4	160095001	160099999	1454	500	ATAC.Hel.fromPeng.Down2.	-1.53814
chr4	159775001	159779999	chr4	160120001	160124999	1385	497	ATAC.Hel.fromPeng.Down2.	-1.47671
chr4	160120001	160124999	chr4	160365001	160369999	628	434	ATAC.Hel.fromPeng.Down2.	-0.532045
chr4	169100001	169109999	chr4	170020001	170029999	366	303	ATAC.Hel.fromPeng.Down2.	-0.271709
chr4	173935001	173939999	chr4	174175001	174179999	1562	696	ATAC.Hel.fromPeng.Down2.	-1.16509
chr4	178220001	178229999	chr4	178360001	178369999	1463	1453	ATAC.Hel.fromPeng.Down2.	-0.00988828
chr4	183855001	183859999	chr4	184170001	184174999	1792	888	ATAC.Hel.fromPeng.Down2.	-1.01212
chr4	184755001	184759999	chr4	185085001	185089999	1228	504	ATAC.Hel.fromPeng.Down2.	-1.28313
chr5	670001	679999	chr5	870001	879999	3471	1826	ATAC.Hel.fromPeng.Down2.	-0.92629
chr5	670001	679999	chr5	900001	909999	1568	822	ATAC.Hel.fromPeng.Down2.	-0.930881
chr5	1160001	1164999	chr5	1235001	1239999	2204	2044	ATAC.Hel.fromPeng.Down2.	-0.108678
chr5	1310001	1319999	chr5	1640001	1649999	1003	526	ATAC.Hel.fromPeng.Down2.	-0.929884
chr5	1470001	1479999	chr5	1640001	1649999	2441	1321	ATAC.Hel.fromPeng.Down2.	-0.885341
chr5	10450001	10454999	chr5	10625001	10629999	2056	948	ATAC.Hel.fromPeng.Down2.	-1.11606
chr5	17200001	17209999	chr5	17600001	17609999	522	432	ATAC.Hel.fromPeng.Down2.	-0.272444
chr5	32090001	32099999	chr5	32610001	32619999	553	379	ATAC.Hel.fromPeng.Down2.	-0.543887
chr5	38435001	38439999	chr5	38805001	38809999	1113	442	ATAC.Hel.fromPeng.Down2.	-1.33037
chr5	38810001	38819999	chr5	38920001	38929999	1652	1315	ATAC.Hel.fromPeng.Down2.	-0.328927
chr5	40750001	40759999	chr5	40840001	40849999	2366	1556	ATAC.Hel.fromPeng.Down2.	-0.604291
chr5	41705001	41709999	chr5	41840001	41844999	1965	1459	ATAC.Hel.fromPeng.Down2.	-0.429295
chr5	41850001	41859999	chr5	42880001	42889999	439	199	ATAC.Hel.fromPeng.Down2.	-1.1375
chr5	43070001	43074999	chr5	43105001	43109999	2861	2943	ATAC.Hel.fromPeng.Down2.	0.040754
chr5	55565001	55569999	chr5	56130001	56134999	1176	355	ATAC.Hel.fromPeng.Down2.	-1.72517
chr5	55565001	55569999	chr5	56195001	56199999	693	334	ATAC.Hel.fromPeng.Down2.	-1.05077
chr5	55565001	55569999	chr5	56430001	56434999	534	199	ATAC.Hel.fromPeng.Down2.	-1.41954
chr5	55565001	55569999	chr5	56575001	56579999	293	133	ATAC.Hel.fromPeng.Down2.	-1.13358
chr5	56195001	56199999	chr5	56430001	56434999	1681	717	ATAC.Hel.fromPeng.Down2.	-1.22812
chr5	56430001	56439999	chr5	56510001	56519999	2066	1154	ATAC.Hel.fromPeng.Down2.	-0.839646
chr5	66535001	66539999	chr5	67545001	67549999	629	193	ATAC.Hel.fromPeng.Down2.	-1.6993
chr5	72880001	72889999	chr5	73940001	73949999	444	388	ATAC.Hel.fromPeng.Down2.	-0.194035
chr5	72885001	72889999	chr5	73085001	73089999	2061	1111	ATAC.Hel.fromPeng.Down2.	-0.890888
chr5	73330001	73334999	chr5	73940001	73944999	1058	518	ATAC.Hel.fromPeng.Down2.	-1.0289
chr5	75550001	75559999	chr5	75840001	75849999	997	579	ATAC.Hel.fromPeng.Down2.	-0.782987
chr5	75900001	75904999	chr5	75935001	75939999	7431	7052	ATAC.Hel.fromPeng.Down2.	-0.0755135
chr5	75935001	75939999	chr5	76010001	76014999	2671	1861	ATAC.Hel.fromPeng.Down2.	-0.521067
chr5	75935001	75939999	chr5	76060001	76064999	1476	805	ATAC.Hel.fromPeng.Down2.	-0.873818
chr5	80800001	80809999	chr5	81030001	81039999	1364	778	ATAC.Hel.fromPeng.Down2.	-0.809206
chr5	80800001	80809999	chr5	81140001	81149999	951	524	ATAC.Hel.fromPeng.Down2.	-0.858644
chr5	95115001	95119999	chr5	95180001	95184999	1464	1138	ATAC.Hel.fromPeng.Down2.	-0.363133
chr5	112025001	112029999	chr5	112090001	112094999	2837	2387	ATAC.Hel.fromPeng.Down2.	-0.249072
chr5	121520001	121529999	chr5	121750001	121759999	1435	581	ATAC.Hel.fromPeng.Down2.	-1.30296
chr5	131720001	131729999	chr5	131830001	131839999	3323	1586	ATAC.Hel.fromPeng.Down2.	-1.06662
chr5	131720001	131729999	chr5	132160001	132169999	1325	916	ATAC.Hel.fromPeng.Down2.	-0.532087
chr5	131755001	131759999	chr5	131805001	131809999	4347	2727	ATAC.Hel.fromPeng.Down2.	-0.672508
chr5	132165001	132169999	chr5	132215001	132219999	2472	1871	ATAC.Hel.fromPeng.Down2.	-0.401682
chr5	134795001	134799999	chr5	135165001	135169999	1141	522	ATAC.Hel.fromPeng.Down2.	-1.12668
chr5	134800001	134804999	chr5	134885001	134889999	2328	1507	ATAC.Hel.fromPeng.Down2.	-0.627074
[truncated: 1,893 more rows]

## Sheet: byCTCF.allowrep
chrom1	start1	end1	chrom2	start2	end2	DMSO	IAA	Group	log2fc
[truncated: 14,407 more rows]

## Sheet: byCTCF.norep
chrom1	start1	end1	chrom2	start2	end2	DMSO	IAA	Group	log2fc
[truncated: 9,060 more rows]

[truncated: 8 more sheets: byGATA1.allowrep, byGATA1.norep, byRNA.allowrep, byRNA.norep, TAD number, loops number, AB compartment, distance]
