# Supplementary material for: CTCF is selectively required for maintaining chromatin accessibility and gene expression in human erythropoiesis
Source: Genome Biol. 2025 Feb 28;26:44. doi: 10.1186/s13059-025-03510-z (PMC11869676; doi:10.1186/s13059-025-03510-z)
Supplement: Supplementary file 10 — Additional file 10: Table S9. CTCF direct target genes from ATAC-seq and RNA-seq integrative analysis. [file 13059_2025_3510_MOESM10_ESM.xlsx]

## Sheet: HUDEP2
gene_name	Region.ATAC	log2FC.ATAC	log2AveExpr.ATAC	t.value.ATAC	p.value.ATAC	q.value.ATAC	FPKM.C3Minus_JWH211.ATAC	FPKM.C16Minus_JWH213.ATAC	FPKM.C3Plus_JWH212.ATAC	FPKM.C16Plus_JWH214.ATAC	theAUC.ATAC	UpRank.ATAC	DownRank.ATAC	MADScore.ATAC	MADScoreGrp1.ATAC	MADScoreGrp2.ATAC	Averlog2FPKMGrp1.ATAC	Averlog2FPKMGrp2.ATAC	RegionSize.ATAC	Regulation.ATAC	Gencode_ids.1.ATAC	Closest_Gene.ATAC	Gencode_id.ATAC	Distance.ATAC	regu_RNA	baseMean_RNA	log2FoldChange_RNA	lfcSE_RNA	stat_RNA	pvalue_RNA	padj_RNA
ADAP1	chr7:1032873-1033150	-3.63014	1.47698	-5.04285	0.000133367	0.0102806	38.3695	27.5209	4.5835	0	1	48028	569	0.461718	0.0631281	0.438962	5.15138	2.25614	277	Down2	ENSG00000073067.9,ENSG00000105963.9,ENSG00000146540.10,ENSG00000240230.1	CYP2W1	ENSG00000073067.9	6580	up	73.9325	1.8915	0.462844	4.08669	4.38e-05	0.000469496
ADARB1	chr21:46560410-46560681	-3.88272	0.516088	-5.61983	4.37e-05	0.00577119	19.6095	18.7535	0	0	1	47091	333	0.70187	0.00922819	0	4.47145	1.58815	271	Down2	ENSG00000197381.11,ENSG00000267857.1,ENSG00000268805.1	ADARB1	ENSG00000197381.11	12042	up	2266.49	1.12695	0.15546	7.24909	4.2e-13	2.16e-11
ANXA1	chr9:75815845-75816062	-3.33011	0.246363	-4.41457	0.000469558	0.0164371	14.6936	17.5652	0	0	1	45688	598	0.661304	0.0377966	0	4.25415	1.58815	217	Down2	ENSG00000135046.9	ANXA1	ENSG00000135046.9	32831	up	571.394	4.40835	0.822194	5.36169	8.24e-08	1.85e-06
ANXA6	chr5:150503497-150503741	-3.30047	0.21049	-4.27513	0.000624135	0.0183156	17.4235	10.4143	0	0	1	46085	1479	0.599833	0.110972	0	4.04952	1.58815	244	Down2	ENSG00000145901.10,ENSG00000197043.9	ANXA6	ENSG00000197043.9	4192	up	3719.8	1.69484	0.154389	10.9777	4.89e-28	1.02e-25
APLF	chr2:68668905-68669235	-3.63014	1.47698	-5.04285	0.000133367	0.0102806	32.2071	23.1009	3.8474	0	1	47332	613	0.467785	0.0650107	0.403774	4.92223	2.18255	330	Down2	ENSG00000169621.5,ENSG00000204923.3	FBXO48	ENSG00000204923.3	25156	up	3181.54	1.04791	0.136714	7.66499	1.79e-14	1.14e-12
BIRC3	chr11:102158737-102159036	-3.54026	0.343119	-4.86332	0.000190267	0.0113718	14.2185	12.748	0	0	1	45465	799	0.636516	0.0236106	0	4.04207	1.58815	299	Down2	ENSG00000023445.9	BIRC3	ENSG00000023445.9	29180	up	226.3	1.3328	0.300668	4.4328	9.3e-06	0.000123551
C1orf145	chr1:228401311-228401697	-1.83994	3.86931	-3.58232	0.00261326	0.0367573	74.3433	65.8316	16.446	22.6597	1	42277	4298	0.218745	0.0201446	0.0661458	6.18923	4.48185	386	Down2	.	C1orf145	ENSG00000162913.9	0	up	40.8199	2.25978	0.655584	3.44697	0.000566904	0.00386398
C22orf23	chr22:38336495-38336751	-2.92827	-0.00150893	-3.33155	0.00440141	0.0463303	16.6068	4.9631	0	0	1	46827	3877	0.454996	0.264294	0	3.64415	1.58815	256	Down2	ENSG00000100139.9,ENSG00000100142.10,ENSG00000100146.12,ENSG00000128346.6	MICALL1	ENSG00000100139.9	7893	up	103.017	1.54447	0.398127	3.87934	0.00010474	0.000966139
CACNA2D2	chr3:50419489-50419809	-3.00922	0.119848	-3.60947	0.00246986	0.0355255	4.982	15.8819	0	0	1	45703	4113	0.455763	0.254321	0	3.6187	1.58815	320	Down2	ENSG00000004838.9,ENSG00000007402.7,ENSG00000068028.13,ENSG00000114388.8,ENSG00000114395.6,ENSG00000126062.3,ENSG00000235058.1,ENSG00000271858.1,ENSG00000272104.1	XXcos-LUCA11.4	ENSG00000271858.1	14593	up	142.62	1.30896	0.354917	3.68809	0.000225946	0.00182587
CARD10	chr22:37934896-37935169	-3.9534	0.535749	-5.59108	4.62e-05	0.00582969	27.2522	13.9621	0	0	1	47881	456	0.65249	0.137404	0	4.50204	1.58815	273	Down2	ENSG00000100065.10,ENSG00000100079.5,ENSG00000128283.6	CARD10	ENSG00000100065.10	19347	up	23.0798	2.3007	0.918949	2.50362	0.0122931	0.044978
CARD11	chr7:2996503-2996746	-2.85337	1.09657	-3.67151	0.00217104	0.0324676	21.869	20.9144	5.2248	0	1	47358	2049	0.31038	0.00908105	0.465344	4.60843	2.31465	243	Down2	ENSG00000198286.5	CARD11	ENSG00000198286.5	26809	up	76.1745	2.41807	0.477062	5.06868	4.01e-07	7.69e-06
CCNA1	chr13:36994651-36995014	-2.73902	1.0627	-3.35637	0.00418026	0.0454597	8.7838	21.0008	3.4976	0	1	45004	4434	0.446143	0.186736	0.384769	4.07247	2.14476	363	Down2	ENSG00000133101.5	CCNA1	ENSG00000133101.5	10954	up	25.1556	4.15161	1.04826	3.96047	7.48e-05	0.000737615
CCNJL	chr5:159772488-159772692	-4.63088	0.887229	-7.32779	2.09e-06	0.00209363	46.8897	40.4832	0	0	1	48733	21	0.812803	0.0265201	0	5.54173	1.58815	204	Down2	.	CCNJL	ENSG00000135083.10	85	up	131.899	1.42755	0.379412	3.76255	0.000168191	0.00142202
CCRL2	chr3:46441868-46442083	-3.09041	0.113735	-3.86854	0.00144244	0.025545	14.8302	11.8191	0	0	1	44647	1144	0.622975	0.0491501	0	4.02341	1.58815	215	Down2	ENSG00000012223.8,ENSG00000121797.9,ENSG00000121807.5,ENSG00000160791.12	CCRL2	ENSG00000121797.9	6572	up	1069.39	1.12843	0.166829	6.76399	1.34e-11	5.57e-10
CDC42EP3	chr2:37989768-37989970	-3.30047	0.21049	-4.27513	0.000624135	0.0183156	21.0462	12.5797	0	0	1	46905	846	0.634154	0.108533	0	4.27517	1.58815	202	Down2	ENSG00000163171.6	CDC42EP3	ENSG00000163171.6	24157	up	240.391	3.72923	0.35862	10.3988	2.51e-25	4.46e-23
CFLAR	chr2:202042227-202042431	-3.21513	0.21049	-4.07471	0.000942017	0.0222495	10.4199	24.9127	0	0	1	47959.5	1481.5	0.599933	0.18314	0	4.27511	1.58815	204	Down2	ENSG00000003400.10,ENSG00000003402.15,ENSG00000225796.2,ENSG00000226312.3,ENSG00000227348.1,ENSG00000232133.1	CASP10	ENSG00000003400.10	5174	up	4115.04	1.00829	0.139505	7.22757	4.92e-13	2.49e-11
CHRM3	chr1:239550165-239550507	-3.33011	0.246363	-4.41457	0.000469558	0.0164371	9.3231	11.1452	0	0	1	42240	1987	0.579112	0.0395874	0	3.72349	1.58815	342	Down2	.	CHRM3	ENSG00000133019.7	0	up	73.0497	2.10023	0.574003	3.65893	0.000253273	0.00199973
CLEC17A	chr19:14685201-14685428	-3.3449	1.3358	-4.52581	0.000374644	0.0149749	37.4567	27.9857	5.5931	0	1	48114	677	0.411076	0.0554161	0.479032	5.14619	2.34622	227	Down2	ENSG00000099795.2,ENSG00000099797.7,ENSG00000132002.3,ENSG00000187912.7,ENSG00000269378.1	NDUFB7	ENSG00000099795.2	2327	up	63.7718	5.39383	0.755165	7.14257	9.16e-13	4.47e-11
CMIP	chr16:81643814-81644022	-3.30047	0.21049	-4.27513	0.000624135	0.0183156	20.4391	12.2168	0	0	1	46746.5	991.5	0.628927	0.108934	0	4.23974	1.58815	208	Down2	.	CMIP	ENSG00000153815.12	0	up	7601.39	1.09611	0.120992	9.05937	1.31e-19	1.51e-17
CPNE4	chr3:131748256-131748499	-3.65071	0.419333	-4.99877	0.000145473	0.0104207	13.1214	26.143	0	0	1	47926	603	0.641622	0.142618	0	4.43845	1.58815	243	Down2	ENSG00000196353.7	CPNE4	ENSG00000196353.7	5346	up	369.307	1.42888	0.273066	5.23271	1.67e-07	3.5e-06
DACH1	chr13:72480649-72480992	-1.21862	4.98664	-3.47926	0.00323783	0.0418641	151.833	129.648	62.9262	56.1009	1	34325	4985	0.132048	0.0230888	0.0195957	7.16308	5.9641	343	Down2	ENSG00000165659.12,ENSG00000232881.2	RPS10P21	ENSG00000232881.2	7325	up	213.944	2.05583	0.295797	6.95014	3.65e-12	1.65e-10
DNAI2	chr17:72286780-72286988	-2.95748	0.0534825	-3.59694	0.00253502	0.0360249	12.7744	12.2168	0	0	1	44462	1400	0.628927	0.00972978	0	3.95417	1.58815	208	Down2	ENSG00000141540.6,ENSG00000171595.9,ENSG00000196169.10	DNAI2	ENSG00000171595.9	9129	up	88.1771	2.49133	0.44952	5.54219	2.99e-08	7.39e-07
ENTPD1	chr10:97424276-97424724	-1.61876	5.57499	-5.27376	8.49e-05	0.00794863	204.026	170.163	65.1819	54.6665	1	38583	3057	0.173847	0.0252501	0.0300001	7.56488	5.97064	448	Down2	ENSG00000059573.4,ENSG00000119977.16,ENSG00000138185.12	ALDH18A1	ENSG00000059573.4	7813	up	154.935	5.74939	1.06096	5.41903	5.99e-08	1.37e-06
ETV6	chr12:11993469-11993676	-3.30047	0.21049	-4.27513	0.000624135	0.0183156	20.5379	12.2758	0	0	1	46755	973	0.62979	0.108869	0	4.24556	1.58815	207	Down2	ENSG00000139083.6	ETV6	ENSG00000139083.6	45196	up	1731.56	1.14986	0.157469	7.30214	2.83e-13	1.5e-11
F2R	chr5:75980917-75981234	-3.33011	0.246363	-4.41457	0.000469558	0.0164371	10.0584	12.0241	0	0	1	42712	1841	0.593368	0.0393567	0	3.80874	1.58815	317	Down2	ENSG00000145703.11,ENSG00000181104.6	IQGAP2	ENSG00000145703.11	7938	up	585.938	1.91979	0.251873	7.62206	2.5e-14	1.54e-12
FAM43A	chr3:194403443-194403645	-3.54026	0.343119	-4.86332	0.000190267	0.0113718	21.0462	18.8696	0	0	1	47306.5	307.5	0.702862	0.0224449	0	4.51971	1.58815	202	Down2	ENSG00000041802.6,ENSG00000145014.13,ENSG00000185112.4	FAM43A	ENSG00000185112.4	2978	up	16.912	2.82073	1.10599	2.55041	0.0107598	0.0405368
GALNT12	chr9:101610987-101611197	-2.83084	1.09657	-3.60851	0.0024748	0.0355255	20.2445	30.2512	6.0459	0	1	47295	1949	0.360645	0.0797936	0.494618	4.79742	2.38323	210	Down2	.	GALNT12	ENSG00000119514.5	0	up	271.182	1.71384	0.254733	6.728	1.72e-11	7.08e-10
GDPD5	chr11:75125040-75125350	-4.58952	0.871737	-7.25057	2.38e-06	0.00229167	27.428	28.6898	0	0	1	48241	101	0.759867	0.00876491	0	4.95695	1.58815	310	Down2	ENSG00000149243.11,ENSG00000149273.10,ENSG00000158555.10	KLHL35	ENSG00000149243.11	12535	up	5610.16	1.16349	0.120919	9.62208	6.45e-22	8.94e-20
GGTA1P	chr9:124308393-124308658	-3.3399	0.191121	-3.88959	0.0013809	0.025545	28.0749	4.7945	0	0	1	49166	3985	0.448033	0.373247	0	3.96084	1.58815	265	Down2	ENSG00000136848.12,ENSG00000204136.6,ENSG00000213467.4	DAB2IP	ENSG00000136848.12	20679	up	141.138	1.06113	0.330075	3.21482	0.00130526	0.00768238
GRID1	chr10:88159671-88160438	-2.39777	3.93113	-4.23541	0.000677031	0.0194101	45.7282	48.039	13.2425	4.5615	1	44508	1632	0.254269	0.00878418	0.235423	5.6403	3.47111	767	Down2	ENSG00000062650.13,ENSG00000182771.13	GRID1	ENSG00000182771.13	33421	up	99.2752	1.46818	0.417117	3.51983	0.000431831	0.00309685
HEPH	chrX:65370180-65370382	-3.09041	0.113735	-3.86854	0.00144244	0.025545	15.7847	12.5797	0	0	1	45070	871	0.634154	0.0488126	0	4.0971	1.58815	202	Down2	ENSG00000089472.12	HEPH	ENSG00000089472.12	12010	up	228.371	3.20869	0.412992	7.76938	7.89e-15	5.24e-13
HINT3	chr6:126227710-126227947	-3.80971	0.449723	-4.99931	0.000145318	0.0104207	35.8762	10.7219	0	0	1	48916	1422	0.60521	0.245779	0	4.53009	1.58815	237	Down2	ENSG00000111911.5,ENSG00000111912.14	NCOA7	ENSG00000111912.14	6655	up	7893.53	1.28233	0.118797	10.7943	3.66e-27	7.47e-25
HMOX1	chr22:35746843-35747237	-3.30256	1.68898	-3.98595	0.00113137	0.0253893	26.9755	19.3485	6.4448	0	1	47353	2111	0.319725	0.0668768	0.507349	4.69428	2.41434	394	Down2	ENSG00000100284.16,ENSG00000100292.12,ENSG00000100297.11	TOM1	ENSG00000100284.16	6664	up	2991.95	3.14707	0.13753	22.8827	6.9e-116	6.26e-112
ID1	chr20:30200737-30201033	-3.88201	2.71268	-3.94701	0.00122618	0.025545	86.1757	68.6784	25.7357	0	1	49554	2531	0.220003	0.0369512	0.750594	6.32114	3.21663	296	Down2	ENSG00000101294.12,ENSG00000125968.7,ENSG00000131055.4,ENSG00000230613.1,ENSG00000235313.1	ID1	ENSG00000125968.7	7645	up	2582.42	1.3707	0.141307	9.70017	3.01e-22	4.27e-20
IGFBP4	chr17:38646866-38647090	-3.83885	0.482217	-5.41851	6.42e-05	0.00673889	28.4688	17.0163	0	0	1	47962	320	0.686018	0.104036	0	4.64987	1.58815	224	Down2	ENSG00000131746.8,ENSG00000141753.5	TNS4	ENSG00000131746.8	9739	up	133.573	3.06389	0.429068	7.1408	9.28e-13	4.51e-11
IGSF9B	chr11:133817333-133817541	-3.54026	0.343119	-4.86332	0.000190267	0.0113718	20.4391	18.3252	0	0	1	47177.5	339.5	0.698141	0.0225404	0	4.4831	1.58815	208	Down2	.	IGSF9B	ENSG00000080854.10	1146	up	93.4778	3.06223	0.591318	5.17864	2.24e-07	4.6e-06
IL16	chr15:81558872-81559113	-4.46015	0.818206	-6.81545	5e-06	0.00263571	26.4606	42.1759	0	0	1	48514	80	0.75466	0.088089	0	5.18937	1.58815	241	Down2	ENSG00000172345.9,ENSG00000172349.12	IL16	ENSG00000172349.12	12107	up	167.251	1.82013	0.389963	4.66745	3.05e-06	4.65e-05
IL17RE	chr3:9939661-9939893	-3.09041	0.113735	-3.86854	0.00144244	0.025545	13.7435	10.953	0	0	1	44397	1525	0.609129	0.0495337	0	3.93465	1.58815	232	Down2	ENSG00000163701.14,ENSG00000163702.14,ENSG00000163703.13,ENSG00000171135.10,ENSG00000187288.6,ENSG00000230082.1	IL17RE	ENSG00000163701.14	4404	up	147.109	1.23032	0.349493	3.52029	0.000431083	0.00309398
KCNK3	chr2:26963812-26964055	-3.70427	0.419333	-5.1841	0.000101112	0.00855224	21.869	15.6858	0	0	1	46927	401	0.672423	0.0689812	0	4.43052	1.58815	243	Down2	ENSG00000115163.10,ENSG00000171303.5,ENSG00000213699.4	SLC35F6	ENSG00000213699.4	23098	up	22.3304	4.10673	1.00306	4.0942	4.24e-05	0.000456431
KCNQ1	chr11:2782898-2783127	-3.1412	0.119848	-3.86634	0.00144902	0.0255725	18.5648	8.3224	0	0	1	46396	1762	0.557436	0.17364	0	3.9665	1.58815	229	Down2	ENSG00000053918.11	KCNQ1	ENSG00000053918.11	15679	up	532.874	1.214	0.220624	5.50256	3.74e-08	9.1e-07
KIF19	chr17:72286780-72286988	-2.95748	0.0534825	-3.59694	0.00253502	0.0360249	12.7744	12.2168	0	0	1	44462	1400	0.628927	0.00972978	0	3.95417	1.58815	208	Down2	ENSG00000141540.6,ENSG00000171595.9,ENSG00000196169.10	DNAI2	ENSG00000171595.9	9129	up	1009.05	3.49057	0.244646	14.2678	3.47e-46	1.85e-43
KIT	chr4:55578484-55578748	-3.46292	0.286704	-4.55503	0.000353143	0.0144694	20.1294	9.6254	0	0	1	46809	1592	0.585128	0.158025	0	4.09554	1.58815	264	Down2	ENSG00000157404.11	KIT	ENSG00000157404.11	16711	up	90166.8	1.05059	0.120856	8.69292	3.53e-18	3.48e-16
LAMB3	chr1:209862459-209862672	-3.111	1.23567	-4.10318	0.000888356	0.0220159	24.9492	35.7901	5.9607	0	1	48690	1539	0.393112	0.0695192	0.491784	5.04147	2.37641	213	Down2	ENSG00000117594.5,ENSG00000123689.5,ENSG00000196878.8	HSD11B1	ENSG00000117594.5	2909	up	25.2203	2.26489	0.806451	2.80846	0.0049779	0.0223205
LGR5	chr12:71961519-71961753	-3.59694	0.349589	-4.75386	0.000236712	0.0117556	27.2522	10.8594	0	0	1	48371	1409	0.607553	0.191571	0	4.35638	1.58815	234	Down2	.	LGR5	ENSG00000139292.8	477	up	25.1125	3.96192	0.917617	4.31762	1.58e-05	0.000193355
LINC00853	chr1:47644859-47645170	-2.95906	3.14279	-3.57566	0.00264973	0.0371275	82.0193	85.7928	20.412	2.8124	1	49445	1516	0.26013	0.00720982	0.420041	6.44115	3.54519	311	Down2	.	LINC00853	ENSG00000224805.2	0	up	187.616	2.94702	0.32709	9.00981	2.06e-19	2.27e-17
LPAL2	chr6:160877090-160877322	-3.33011	0.246363	-4.41457	0.000469558	0.0164371	13.7435	16.4295	0	0	1	45444.5	682.5	0.649744	0.0381125	0	4.17339	1.58815	232	Down2	ENSG00000213071.6	LPAL2	ENSG00000213071.6	20906	up	748.067	5.31495	0.241841	21.977	4.78e-107	2.17e-103
LRRK1	chr15:101548704-101548930	-4.16198	0.679108	-5.92161	2.48e-05	0.00491459	18.8112	44.9752	0	0	1	48599	207	0.702364	0.168033	0	5.01593	1.58815	226	Down2	ENSG00000154237.8	LRRK1	ENSG00000154237.8	12985	up	94.0937	3.76239	0.491588	7.65354	1.96e-14	1.23e-12
MDGA1	chr6:37659921-37660143	-4.39036	0.771603	-6.77897	5.32e-06	0.00263571	33.5128	34.3392	0	0	1	48528	51	0.787902	0.00459625	0	5.20673	1.58815	222	Down2	ENSG00000112139.10	MDGA1	ENSG00000112139.10	4445	up	87.772	2.40822	0.495065	4.86445	1.15e-06	1.99e-05
METTL25	chr12:82752129-82752840	-1.06758	5.72329	-3.75079	0.00184144	0.0290591	95.67	121.515	51.7852	49.2075	1	34199	6755	0.109788	0.0366282	0.00897631	6.79245	5.74113	711	Down2	.	CCDC59	ENSG00000133773.7	0	up	5715.15	1.43909	0.167707	8.58101	9.4e-18	8.66e-16
MICALL1	chr22:38336495-38336751	-2.92827	-0.00150893	-3.33155	0.00440141	0.0463303	16.6068	4.9631	0	0	1	46827	3877	0.454996	0.264294	0	3.64415	1.58815	256	Down2	ENSG00000100139.9,ENSG00000100142.10,ENSG00000100146.12,ENSG00000128346.6	MICALL1	ENSG00000100139.9	7893	up	1013.91	1.37947	0.184588	7.47324	7.82e-14	4.56e-12
MT1E	chr16:56611070-56611301	-2.92827	-0.00150893	-3.33155	0.00440141	0.0463303	18.404	5.5002	0	0	1	47277	3676	0.475671	0.262926	0	3.75444	1.58815	231	Down2	ENSG00000087250.4,ENSG00000102891.3,ENSG00000125148.6,ENSG00000169715.10,ENSG00000260549.1	MT3	ENSG00000087250.4	11686	up	16.2943	5.96563	1.69962	3.50997	0.000448151	0.00319654
MYLIP	chr6:16109398-16109607	-2.67492	0.999815	-3.33717	0.00435036	0.0463218	25.4266	18.2376	6.0748	0	1	46453	2697	0.321557	0.067484	0.495571	4.61925	2.38553	209	Down2	ENSG00000007944.10,ENSG00000251793.1	MYLIP	ENSG00000007944.10	19750	up	4050.51	1.14607	0.145252	7.89024	3.02e-15	2.1e-13
NEUROG1	chr5:134857330-134857552	-3.03543	0.113735	-3.75744	0.0018162	0.0287319	9.5751	17.1696	0	0	1	45274.5	1665.5	0.584143	0.126459	0	3.99392	1.58815	222	Down2	ENSG00000181965.4	NEUROG1	ENSG00000181965.4	14088	up	42.5132	1.52526	0.6085	2.50659	0.0121904	0.0446922
NFATC4	chr14:24885451-24885668	-3.37702	0.282867	-4.45307	0.000434201	0.0164371	12.2446	23.4203	0	0	1	47285	636	0.629334	0.135858	0	4.3274	1.58815	217	Down2	ENSG00000100441.5,ENSG00000100445.12,ENSG00000100968.9,ENSG00000139899.6,ENSG00000205978.5	NYNRIN	ENSG00000205978.5	3651	up	18.288	3.76286	1.13572	3.3132	0.000922366	0.00575081
NINJ1	chr9:95922355-95922582	-3.46292	0.286704	-4.55503	0.000353143	0.0144694	23.4104	11.1943	0	0	1	47752	1361	0.613116	0.155257	0	4.27565	1.58815	227	Down2	ENSG00000131669.5,ENSG00000165238.12	WNK2	ENSG00000165238.12	24617	up	181.831	1.68612	0.312236	5.40015	6.66e-08	1.51e-06
NOS3	chr7:150705742-150706146	-2.10669	4.25743	-4.49735	0.000396882	0.0156916	92.0772	103.782	21.9985	21.6501	1	41608	2105	0.257412	0.0186574	0.00323848	6.65487	4.63403	404	Down2	.	NOS3	ENSG00000164867.6	0	up	577.131	1.23936	0.199698	6.20618	5.43e-10	1.8e-08
NOXA1	chr9:140283443-140283721	-3.19248	1.24112	-3.98546	0.0011325	0.0253893	38.2314	13.711	4.567	0	1	46139	1823	0.518999	0.204816	0.438236	4.7146	2.25457	278	Down2	ENSG00000187609.11,ENSG00000188747.4,ENSG00000188833.5,ENSG00000272272.1	EXD3	ENSG00000187609.11	6140	up	322.141	1.6486	0.252338	6.53329	6.43e-11	2.44e-09
PDLIM7	chr5:176918637-176918924	-2.73902	1.0627	-3.35637	0.00418026	0.0454597	11.1098	26.562	4.4238	0	1	44767	3009	0.440082	0.181669	0.431818	4.35265	2.2408	287	Down2	.	PDLIM7	ENSG00000196923.9	650	up	761.656	1.21772	0.189669	6.42025	1.36e-10	4.98e-09
PKDCC	chr2:42316581-42316833	-3.92655	1.34627	-5.92488	2.47e-05	0.00491459	29.5232	50.4186	2.5191	0	1	48373	171	0.647939	0.0985945	0.321078	5.38157	2.02716	252	Down2	ENSG00000162878.8	PKDCC	ENSG00000162878.8	34484	up	101.905	1.81246	0.405842	4.46592	7.97e-06	0.000108032
PLEKHG3	chr14:65242225-65242509	-3.10322	1.61069	-3.66646	0.00219396	0.0326045	22.4542	35.7901	8.9411	0	1	47618	2695	0.305405	0.0905611	0.571171	4.97404	2.5834	284	Down2	ENSG00000070182.13,ENSG00000126822.11	SPTB	ENSG00000070182.13	6760	up	20.3152	3.59424	1.01406	3.54442	0.000393484	0.00287878
PLXNA4	chr7:131862788-131863145	-3.03543	0.113735	-3.75744	0.0018162	0.0287319	5.9543	10.6769	0	0	1	40773	2736	0.491567	0.130508	0	3.469	1.58815	357	Down2	ENSG00000221866.5	PLXNA4	ENSG00000221866.5	32522	up	38.8838	2.52841	0.704872	3.58705	0.000334445	0.00251687
PRUNE2	chr9:79521061-79521474	-1.18781	5.26047	-3.32149	0.00449434	0.0470434	169.847	116.903	76.8541	46.5923	1	34837	5842	0.124884	0.054552	0.0852443	7.16961	5.97583	413	Down2	.	PRUNE2	ENSG00000106772.13	58	up	148.656	1.23984	0.34988	3.54362	0.000394669	0.00288512
PTGS1	chr9:125112975-125113214	-3.3449	1.3358	-4.52581	0.000374644	0.0149749	35.576	26.5805	5.3123	0	1	47917	679	0.413144	0.0559043	0.468683	5.07839	2.32227	239	Down2	ENSG00000095303.10	PTGS1	ENSG00000095303.10	19611	up	1215.07	1.8131	0.201136	9.01429	1.98e-19	2.19e-17
PTPN3	chr9:112203167-112203386	-4.39036	0.771603	-6.77897	5.32e-06	0.00263571	33.9719	34.8096	0	0	1	48537	47	0.789744	0.00458542	0	5.22477	1.58815	219	Down2	ENSG00000070159.9	PTPN3	ENSG00000070159.9	10279	up	285.598	1.95958	0.265544	7.3795	1.59e-13	8.74e-12
PTPRVP	chr1:202088131-202088415	-3.43382	1.37707	-4.65641	0.000287838	0.0136818	33.6814	22.3688	4.4705	0	1	47322	681	0.449558	0.0799541	0.433934	4.9313	2.24532	284	Down2	ENSG00000143851.11,ENSG00000143862.3,ENSG00000170075.8,ENSG00000227109.1,ENSG00000243323.1	GPR37L1	ENSG00000170075.8	3572	up	116.814	1.47466	0.429509	3.43337	0.000596137	0.00403142
RAB3B	chr1:52468110-52468343	-3.12959	1.23567	-4.16539	0.000781656	0.0214107	27.3691	27.265	5.4491	0	1	48750	1559	0.341919	0.000745839	0.473794	4.92237	2.33404	233	Down2	ENSG00000117862.7,ENSG00000169213.6,ENSG00000198841.3,ENSG00000228369.2	RAB3B	ENSG00000169213.6	11674	up	26.0823	2.26844	0.770417	2.94443	0.00323553	0.015996
RBM20	chr10:112370088-112370292	-2.91841	1.51055	-3.43468	0.00355236	0.0439494	31.2598	37.3691	12.4473	0	1	49477	3817	0.227013	0.0336319	0.632269	5.21707	2.76903	204	Down2	ENSG00000108055.9,ENSG00000203867.7,ENSG00000223302.1,ENSG00000239125.1	Y_RNA	ENSG00000223302.1	32252	up	54.839	1.37711	0.521235	2.64201	0.00824156	0.0331123
RHOB	chr2:20611311-20611519	-3.09041	0.113735	-3.86854	0.00144244	0.025545	15.3293	12.2168	0	0	1	44809.5	1037.5	0.628927	0.0489734	0	4.06241	1.58815	208	Down2	ENSG00000143878.8,ENSG00000232800.1	SLC7A15P	ENSG00000232800.1	25164	up	4595.72	1.34534	0.480589	2.79937	0.00512029	0.0227982
RIMS1	chr6:73122028-73122271	-5.12622	1.15673	-8.12474	5.79e-07	0.00147774	39.3642	73.2004	0	0	1	48729	18	0.809201	0.107709	0	5.82843	1.58815	243	Down2	ENSG00000079841.14	RIMS1	ENSG00000079841.14	45596	up	55.1529	1.44222	0.536916	2.68612	0.00722879	0.0298768
RNASE3	chr14:21323873-21324175	-3.26487	1.2747	-4.04619	0.000999078	0.0231093	38.7125	12.6214	4.2041	0	1	47480	2718	0.517222	0.224653	0.421565	4.67435	2.21914	302	Down2	ENSG00000169397.3	RNASE3	ENSG00000169397.3	35384	up	32.3394	3.28436	0.77891	4.21661	2.48e-05	0.000287161
RNF144A-AS1	chr2:7034048-7034403	-1.15891	5.77213	-4.20598	0.000719156	0.0203547	239.512	221.899	112.657	91.1622	1	33455	4778	0.107974	0.0102491	0.0327915	7.86756	6.70549	355	Down2	ENSG00000134321.7,ENSG00000134326.7,ENSG00000151692.10,ENSG00000228203.2	RSAD2	ENSG00000134321.7	15123	up	850.635	1.46716	0.232779	6.3028	2.92e-10	1.02e-08
RSAD2	chr2:7034048-7034403	-1.15891	5.77213	-4.20598	0.000719156	0.0203547	239.512	221.899	112.657	91.1622	1	33455	4778	0.107974	0.0102491	0.0327915	7.86756	6.70549	355	Down2	ENSG00000134321.7,ENSG00000134326.7,ENSG00000151692.10,ENSG00000228203.2	RSAD2	ENSG00000134321.7	15123	up	13706.3	1.06864	0.143083	7.46865	8.1e-14	4.7e-12
SAMD4A	chr14:55240069-55240469	-2.94985	2.37918	-3.55279	0.00277873	0.0384909	39.8563	31.7637	3.1741	4.3733	1	46630	1478	0.461637	0.0424566	0.0688227	5.27072	2.75569	400	Down2	.	SAMD4A	ENSG00000020577.9	1212	up	5781.47	1.24453	0.121843	10.2142	1.71e-24	2.88e-22
SESTD1	chr2:180128972-180129191	-3.58359	0.383235	-4.89427	0.000178912	0.0113718	14.5594	26.1072	0	0	1	47898	519	0.659729	0.120099	0	4.49917	1.58815	219	Down2	.	SESTD1	ENSG00000187231.9	0	up	178.835	1.12621	0.30757	3.66165	0.000250597	0.00198119
SLC25A48	chr5:135161024-135161322	-3.59694	0.349589	-4.75386	0.000236712	0.0117556	21.3993	8.5272	0	0	1	47599	1751	0.56211	0.197031	0	4.06848	1.58815	298	Down2	ENSG00000145832.8	SLC25A48	ENSG00000145832.8	9017	up	97.8079	1.0795	0.428578	2.51879	0.011776	0.0434805
SLCO4C1	chr5:101632000-101632451	-1.22027	6.20507	-4.10221	0.000890137	0.0220494	320.5	191.569	115.421	98.9088	1	37633	6706	0.0954454	0.0682129	0.0236873	7.97092	6.77954	451	Down2	.	SLCO4C1	ENSG00000173930.8	0	up	1437.67	1.95667	0.183596	10.6575	1.61e-26	3.14e-24
SMOX	chr20:4153184-4153498	-3.7187	0.439875	-5.25603	8.79e-05	0.00794863	13.5393	16.1853	0	0	1	45406.5	695.5	0.647128	0.0381813	0	4.15542	1.58815	314	Down2	.	SMOX	ENSG00000088826.13	827	up	621.708	1.12511	0.204289	5.50741	3.64e-08	8.87e-07
SORL1	chr11:121459520-121459968	-2.03717	4.31449	-4.41987	0.000464521	0.0164371	97.2683	82.2454	22.672	19.5237	1	41325	2067	0.25652	0.0265787	0.030487	6.53074	4.58815	448	Down2	.	SORL1	ENSG00000137642.8	1161	up	181.141	1.36628	0.32988	4.14176	3.45e-05	0.000384828
SPINT1	chr15:41139709-41139964	-3.43022	0.282867	-4.60004	0.000322457	0.0144694	16.6719	12.4564	0	0	1	45858	864	0.632399	0.0625086	0	4.12465	1.58815	255	Down2	ENSG00000104129.5,ENSG00000104140.6,ENSG00000104142.6,ENSG00000166140.13,ENSG00000166143.5,ENSG00000166145.10	SPINT1	ENSG00000166145.10	2836	up	31.7151	1.98892	0.724528	2.74512	0.00604883	0.025927
SSH1	chr12:109217701-109217913	-3.09041	0.113735	-3.86854	0.00144244	0.025545	15.0401	11.9863	0	0	1	44710	1093	0.625507	0.0490758	0	4.03994	1.58815	212	Down2	ENSG00000084112.10,ENSG00000110887.3	SSH1	ENSG00000084112.10	2150	up	2021.4	1.31304	0.165658	7.92621	2.26e-15	1.6e-13
ST8SIA6	chr10:17495374-17495667	-3.09384	2.05207	-3.28872	0.00481076	0.0482271	39.9016	34.6908	17.3328	0	1	50007	5205	0.166627	0.0259798	0.689055	5.32979	2.96718	293	Down2	.	ST8SIA6	ENSG00000148488.11	663	up	4627.5	1.38674	0.132301	10.4818	1.05e-25	1.94e-23
STX3	chr11:59448149-59448354	-3.03543	0.113735	-3.75744	0.0018162	0.0287319	10.3691	18.5934	0	0	1	45922	1461	0.599026	0.125401	0	4.08725	1.58815	205	Down2	ENSG00000166889.13,ENSG00000166900.10,ENSG00000172289.2,ENSG00000254403.1	PATL1	ENSG00000166889.13	11696	up	4581.96	2.24032	0.184896	12.1167	8.62e-34	2.61e-31
TBC1D10A	chr22:30651957-30652164	-3.46292	0.286704	-4.55503	0.000353143	0.0144694	25.6723	12.2758	0	0	1	48066	975	0.62979	0.15342	0	4.38786	1.58815	207	Down2	ENSG00000099985.3,ENSG00000099992.11,ENSG00000128342.4,ENSG00000239282.3	LIF	ENSG00000128342.4	9117	up	319	1.56806	0.250059	6.27075	3.59e-10	1.22e-08
TLR5	chr1:223307149-223307418	-4.07593	0.632504	-5.83801	2.9e-05	0.00499816	15.8042	33.0626	0	0	1	48406	385	0.673691	0.148037	0	4.7031	1.58815	269	Down2	.	TLR5	ENSG00000187554.7	681	up	135.024	2.51627	0.414722	6.06736	1.3e-09	4.08e-08
TMED11P	chr4:1171516-1171769	-3.10335	1.21299	-4.07189	0.00094751	0.0222495	29.4065	20.0877	5.0183	0	1	47352	1727	0.396336	0.075937	0.457224	4.77399	2.29632	253	Down2	ENSG00000159674.7,ENSG00000159692.11,ENSG00000215367.6	SPON2	ENSG00000159674.7	4517	up	948.479	1.01322	0.209381	4.8391	1.3e-06	2.23e-05
TMEM154	chr4:153522468-153522721	-4.01771	0.578973	-5.89445	2.61e-05	0.00491459	25.2055	20.0877	0	0	1	47958	191	0.712827	0.0458016	0	4.67386	1.58815	253	Down2	ENSG00000170006.7	TMEM154	ENSG00000170006.7	39857	up	37.3684	1.7883	0.704983	2.53665	0.0111918	0.0417266
TMEM217	chr6:37175913-37176283	-3.36101	1.53051	-4.24615	0.000662301	0.0191059	20.1077	34.3392	0	4.7279	1	48968	2859	0.45012	0.105212	0.445214	4.87679	2.26973	370	Down2	ENSG00000065491.8,ENSG00000137193.9,ENSG00000172738.7,ENSG00000238375.1	TMEM217	ENSG00000172738.7	9983	up	1136.76	2.45364	0.168262	14.5823	3.64e-48	2.36e-45
TNS4	chr17:38646866-38647090	-3.83885	0.482217	-5.41851	6.42e-05	0.00673889	28.4688	17.0163	0	0	1	47962	320	0.686018	0.104036	0	4.64987	1.58815	224	Down2	ENSG00000131746.8,ENSG00000141753.5	TNS4	ENSG00000131746.8	9739	up	36.1019	3.92434	0.767847	5.11084	3.21e-07	6.36e-06
TRABD2A	chr2:85153052-85153271	-3.27813	1.963	-3.68669	0.00210364	0.0319131	43.6781	58.016	17.3922	0	1	49515	3052	0.236858	0.049918	0.689617	5.73808	2.96928	219	Down2	ENSG00000034510.4,ENSG00000176407.13,ENSG00000186854.6	TRABD2A	ENSG00000186854.6	18920	up	170.302	1.75072	0.35201	4.97349	6.58e-07	1.21e-05
TRANK1	chr3:37000236-37000518	-3.11745	2.46638	-3.80645	0.00164057	0.0280503	60.3026	54.0659	4.5022	6.2033	1	48162	546	0.456227	0.0187684	0.0714629	5.90954	3.05589	282	Down2	ENSG00000076242.10,ENSG00000168016.9,ENSG00000178567.5,ENSG00000236165.1	TRANK1	ENSG00000168016.9	13688	up	2028.71	1.39288	0.191815	7.26158	3.83e-13	1.98e-11
TRIM67	chr1:231347212-231347419	-3.59694	0.349589	-4.75386	0.000236712	0.0117556	30.8068	12.2758	0	0	1	48596	974	0.62979	0.188459	0	4.50667	1.58815	207	Down2	ENSG00000116906.7,ENSG00000119283.11,ENSG00000143633.8	C1orf131	ENSG00000143633.8	14250	up	438.93	2.45371	0.268385	9.14249	6.1e-20	7.29e-18
VCAN	chr5:82769490-82769704	-4.34735	2.0184	-5.99127	2.18e-05	0.00488253	76.981	106.869	0	8.1744	1	48455	164	0.498511	0.0518309	0.553976	6.55071	2.53557	214	Down2	.	VCAN	ENSG00000038427.11	1746	up	134.638	1.07811	0.369532	2.91749	0.00352858	0.0170864
VDR	chr12:48375326-48375589	-3.77094	1.53293	-5.00807	0.000142828	0.0104207	56.5767	24.1549	4.8275	0	1	47186	335	0.561169	0.157621	0.449414	5.33017	2.27896	263	Down2	ENSG00000111424.6,ENSG00000134291.7,ENSG00000139219.13	COL2A1	ENSG00000139219.13	2050	up	1816.67	1.28367	0.148729	8.63093	6.09e-18	5.72e-16
WNT9A	chr1:228116036-228116252	-3.88272	0.516088	-5.61983	4.37e-05	0.00577119	24.6026	23.5287	0	0	1	48090	166	0.73724	0.00891686	0	4.75846	1.58815	216	Down2	ENSG00000143816.7,ENSG00000233003.3	WNT9A	ENSG00000143816.7	19348	up	74.438	2.63831	0.495021	5.3297	9.84e-08	2.16e-06
XKR5	chr8:6658355-6658624	-4.15895	0.655187	-6.24291	1.38e-05	0.00392576	23.7063	23.6162	0	0	1	47916	163	0.7378	0.000763327	0	4.73703	1.58815	269	Down2	ENSG00000186530.13,ENSG00000245857.2	XKR5	ENSG00000186530.13	34397	up	55.8736	1.35475	0.525043	2.58026	0.00987265	0.0379592
AADAT	chr4:171059881-171060092	-3.70427	0.419333	-5.1841	0.000101112	0.00855224	25.1856	18.0647	0	0	1	47522	277	0.695817	0.0675809	0	4.60722	1.58815	211	Down2	ENSG00000109576.9,ENSG00000248822.1	APOBEC3AP1	ENSG00000248822.1	38912	down	112.94	-1.95146	0.408297	-4.77951	1.76e-06	2.9e-05
ALG14	chr1:95509091-95509322	-2.87926	1.28419	-3.40297	0.00379437	0.0439494	36.8081	16.5006	8.2443	0	1	45690	2965	0.347542	0.158942	0.55562	4.80059	2.54006	231	Down2	ENSG00000172339.9	ALG14	ENSG00000172339.9	16332	down	864.545	-1.11695	0.181469	-6.15506	7.5e-10	2.44e-08
ALG5	chr13:37573408-37573724	-1.41037	5.27626	-4.23781	0.000673711	0.0193476	198.44	192.995	60.2672	94.1094	1	42060	7002	0.109776	0.00383893	0.0728155	7.63449	6.29259	316	Down2	.	ALG5	ENSG00000120697.4	0	down	1964.33	-1.86359	0.145598	-12.7995	1.65e-37	5.87e-35
ANKRD46	chr8:101571841-101572250	-1.96704	4.30366	-4.32329	0.000565604	0.0183156	90.9516	97.8541	21.7296	25.6625	1	41635	2895	0.236114	0.0114783	0.033327	6.60508	4.73499	409	Down2	.	ANKRD46	ENSG00000186106.7	0	down	890.134	-4.74841	0.221498	-21.4377	5.95e-102	1.54e-98
APP	chr21:27543007-27543460	-1.76352	3.75483	-3.27958	0.00490298	0.0482271	59.8284	50.4854	19.619	11.585	1	38433	2169	0.213333	0.0293925	0.112134	5.85737	4.18348	453	Down2	.	APP	ENSG00000142192.16	0	down	10907.9	-1.90587	0.138324	-13.7783	3.44e-43	1.49e-40
ASB6	chr9:132404234-132404954	-1.04227	5.44455	-3.30129	0.0046869	0.0482271	73.8079	102.35	41.4393	41.3036	1	35618	7754	0.100262	0.0520557	0.000597739	6.49122	5.47177	720	Down2	.	ASB6	ENSG00000148331.7	0	down	1503.21	-1.36155	0.161165	-8.44818	2.96e-17	2.59e-15
CDH6	chr5:31232517-31232759	-2.78233	1.23567	-3.35225	0.00421616	0.0457233	21.9594	31.5012	0	7.2286	1	48999	4299	0.325052	0.0710012	0.530024	4.87537	2.47181	242	Down2	ENSG00000113361.8	CDH6	ENSG00000113361.8	38641	down	11042.2	-1.24143	0.145729	-8.51874	1.61e-17	1.45e-15
COL15A1	chr9:101704855-101705082	-2.80949	1.0627	-3.53594	0.00287787	0.0392251	28.0925	16.7914	5.5931	0	1	46071.5	2125.5	0.370974	0.104245	0.479032	4.63304	2.34622	227	Down2	.	COL15A1	ENSG00000204291.6	380	down	5237	-1.5765	0.179004	-8.8071	1.28e-18	1.32e-16
CYTL1	chr4:4996979-4997202	-2.91595	1.2892	-3.5787	0.00263301	0.0369339	33.3625	28.4877	0	7.8445	1	49900	4348	0.307354	0.0302926	0.545995	5.08083	2.51396	223	Down2	ENSG00000170891.6	CYTL1	ENSG00000170891.6	23963	down	1864.91	-1.61145	0.209497	-7.69199	1.45e-14	9.45e-13
DHX30	chr3:47866345-47866616	-3.72902	1.53051	-5.27166	8.53e-05	0.00794863	39.219	32.8186	4.685	0	1	48379	518	0.449335	0.0332847	0.443375	5.28148	2.26572	271	Down2	.	DHX30	ENSG00000132153.10	0	down	4726.72	-2.27708	0.130221	-17.4862	1.82e-68	2.07e-65
EQTN	chr9:27333307-27333516	-3.03543	0.113735	-3.75744	0.0018162	0.0287319	10.1707	18.2376	0	0	1	45677.5	1521.5	0.595437	0.125666	0	4.06449	1.58815	209	Down2	ENSG00000120160.6	EQTN	ENSG00000120160.6	36170	down	37.1202	-2.74848	0.701808	-3.91629	8.99e-05	0.000855572
FAM83A	chr8:124203127-124203362	-3.59694	0.349589	-4.75386	0.000236712	0.0117556	27.1362	10.8132	0	0	1	48366	1421	0.60677	0.191675	0	4.3512	1.58815	235	Down2	ENSG00000147689.12,ENSG00000189376.7,ENSG00000204949.4,ENSG00000221461.1,ENSG00000243498.2	FAM83A	ENSG00000147689.12	7729	down	7264.9	-1.03878	0.14071	-7.3824	1.55e-13	8.58e-12
FRMD3	chr9:86159189-86159664	-4.46015	0.818206	-6.81545	5e-06	0.00263571	13.4253	21.3987	0	0	1	46821	576	0.645647	0.0978448	0	4.32378	1.58815	475	Down2	ENSG00000172159.11	FRMD3	ENSG00000172159.11	5728	down	566.051	-1.24619	0.212924	-5.85275	4.84e-09	1.37e-07
FXN	chr9:71650575-71651134	-1.66867	4.08937	-3.52963	0.00291587	0.0396687	51.3354	56.8224	17.0344	15.6469	1	37955	3022	0.226694	0.0176356	0.0179558	5.83339	4.27313	559	Down2	.	FXN	ENSG00000165060.7	0	down	3398.51	-1.88407	0.128517	-14.6601	1.16e-48	7.81e-46
GGACT	chr13:101240637-101241271	-2.59097	3.72306	-4.24898	0.000658468	0.0190169	60.3502	40.0804	6.0077	11.0368	1	46485	3094	0.348727	0.0722485	0.135776	5.70731	3.49202	634	Down2	.	GGACT	ENSG00000134864.6	0	down	186.241	-4.54292	0.392139	-11.585	4.91e-31	1.22e-28
GOT2	chr16:58768111-58768457	-1.95766	3.93844	-3.34674	0.00426473	0.0459872	104.44	77.1143	40.3639	10.1117	1	46684	4565	0.164968	0.0480197	0.279462	6.53579	4.57608	346	Down2	.	GOT2	ENSG00000125166.8	0	down	4866.77	-1.43958	0.124238	-11.5872	4.78e-31	1.21e-28
GSTO2	chr10:106051284-106051571	-5.48003	1.30223	-9.07735	1.38e-07	0.00116451	70.3618	44.27	0	0	1	48755	8	0.824085	0.0799323	0	5.88007	1.58815	287	Down2	ENSG00000065621.10,ENSG00000148834.8,ENSG00000148841.11	GSTO2	ENSG00000065621.10	3463	down	465.025	-1.59282	0.268559	-5.93099	3.01e-09	8.85e-08
HSD3B7	chr16:30996225-30996630	-3.04471	1.54988	-3.49018	0.00316512	0.0418641	26.2428	12.5486	6.2698	0	1	43226	3768	0.342446	0.152968	0.501872	4.41483	2.40086	405	Down2	.	HSD3B7	ENSG00000099377.9	0	down	338.542	-2.9098	0.255005	-11.4108	3.69e-30	8.71e-28
KLRG2	chr7:139119457-139119695	-3.02403	1.16283	-3.81228	0.00162087	0.027788	35.7255	16.0153	5.3346	0	1	45540	1627	0.449292	0.159679	0.469526	4.76253	2.3242	238	Down2	ENSG00000146963.13,ENSG00000188883.4	C7orf55-LUC7L2	ENSG00000146963.13	18586	down	1121.61	-1.12771	0.191087	-5.90156	3.6e-09	1.04e-07
KRTCAP2	chr1:155140453-155140685	-3.30047	0.21049	-4.27513	0.000624135	0.0183156	18.3247	10.953	0	0	1	46231.5	1373.5	0.609129	0.110357	0	4.10905	1.58815	232	Down2	ENSG00000160766.10,ENSG00000163462.13,ENSG00000163463.7,ENSG00000169231.9,ENSG00000169241.13,ENSG00000169242.7,ENSG00000173171.10,ENSG00000179085.7,ENSG00000185499.12,ENSG00000202027.1,ENSG00000223452.2	KRTCAP2	ENSG00000163463.7	4569	down	1883.12	-1.04988	0.145203	-7.23043	4.81e-13	2.45e-11
MOB3B	chr9:27428686-27428915	-2.96374	1.30085	-3.56816	0.00269137	0.0375459	41.7708	22.193	0	7.639	1	49086	3968	0.380874	0.121264	0.540828	5.07002	2.50017	229	Down2	ENSG00000120162.9	MOB3B	ENSG00000120162.9	6974	down	5032.92	-1.43184	0.165239	-8.66528	4.5e-18	4.37e-16
MTHFD1L	chr6:151186663-151187060	-1.58213	4.0351	-3.24758	0.0052395	0.0482601	81.6535	60.8072	23.9854	22.0318	1	38999	4030	0.186144	0.0487624	0.0170946	6.1997	4.70027	397	Down2	.	MTHFD1L	ENSG00000120254.11	0	down	4721.19	-1.36464	0.189525	-7.20031	6.01e-13	3e-11
NCEH1	chr3:172428724-172429182	-2.58546	4.68674	-5.67868	3.91e-05	0.00569819	148.518	131.771	30.4933	15.278	1	46414	808	0.265895	0.0174971	0.139879	7.15892	4.62932	458	Down2	.	NCEH1	ENSG00000144959.5	0	down	3817.28	-1.93298	0.143834	-13.439	3.57e-41	1.44e-38
NLRX1	chr11:119039375-119039600	-4.23294	0.679108	-6.26198	1.33e-05	0.00392576	37.7896	22.5876	0	0	1	48417	118	0.731043	0.0994433	0	5.01405	1.58815	225	Down2	.	NLRX1	ENSG00000160703.11	0	down	755.92	-1.25415	0.190683	-6.57716	4.8e-11	1.86e-09
NPY1R	chr4:164253972-164254225	-3.94844	1.81228	-5.36456	7.12e-05	0.00735538	54.612	60.2632	0	6.9143	1	49236	784	0.432685	0.016914	0.521274	5.91596	2.44932	253	Down2	.	NPY1R	ENSG00000164128.2	0	down	81.8991	-3.12358	0.570337	-5.47673	4.33e-08	1.03e-06
OCRL	chrX:128742615-128742869	-3.86019	0.516088	-5.52592	5.23e-05	0.00614335	16.7375	25.0108	0	0	1	47325	245	0.683283	0.0821549	0	4.5558	1.58815	254	Down2	ENSG00000122126.11,ENSG00000171388.9	OCRL	ENSG00000122126.11	19049	down	962.225	-4.66421	0.214662	-21.7282	1.11e-104	3.36e-101
OSBPL7	chr17:45887875-45888262	-2.67492	0.999815	-3.33717	0.00435036	0.0463218	13.7317	9.8492	3.2807	0	1	40623	3709	0.33051	0.0728403	0.372101	3.87472	2.1203	387	Down2	.	OSBPL7	ENSG00000006025.7	1394	down	151.412	-2.91314	0.363831	-8.00685	1.18e-15	8.41e-14
PKN3	chr9:131464753-131465078	-4.02394	0.592302	-5.92919	2.45e-05	0.00491459	16.3513	19.5469	0	0	1	46828	295	0.679397	0.037264	0	4.38507	1.58815	325	Down2	.	PKN3	ENSG00000160447.6	0	down	613.332	-1.34419	0.232819	-5.77356	7.76e-09	2.14e-07
PPA2	chr4:106395122-106395457	-2.24993	3.89185	-4.22137	0.000696801	0.0198764	92.0065	102.403	22.7396	15.6656	1	41666	926	0.267846	0.0167116	0.0771273	6.64496	4.45456	335	Down2	.	PPA2	ENSG00000138777.15	0	down	7098.98	-2.57787	0.122208	-21.094	9.02e-99	2.05e-95
RBM45	chr2:178977026-178977435	-2.71518	4.59179	-5.99534	2.17e-05	0.00486734	148.121	155.324	24.8338	19.2469	1	45056	377	0.308828	0.00684624	0.0516548	7.27321	4.63754	409	Down2	.	RBM45	ENSG00000155636.10	0	down	1097.25	-3.40605	0.196502	-17.3334	2.63e-67	2.81e-64
RPP40	chr6:5031000-5031322	-3.26002	2.53654	-3.99417	0.00111231	0.0251356	59.4131	51.2955	3.9429	5.4327	1	48144	471	0.484156	0.0254111	0.0707225	5.86343	2.93703	322	Down2	ENSG00000124787.9,ENSG00000252419.1	RMRPP2	ENSG00000252419.1	15014	down	1095.68	-1.34317	0.183104	-7.33559	2.21e-13	1.2e-11
RRS1	chr8:67340901-67341380	-1.20095	5.64538	-4.00471	0.00108835	0.0247367	164.196	156.498	84.8187	52.9546	1	34736	4906	0.0999829	0.00685673	0.0786109	7.35145	6.13146	479	Down2	.	RRS1	ENSG00000179041.2	0	down	1693.9	-1.01007	0.149464	-6.75797	1.4e-11	5.8e-10
SAAL1	chr11:18067815-18068058	-3.33011	0.246363	-4.41457	0.000469558	0.0164371	13.1214	15.6858	0	0	1	45336	717	0.641622	0.0383227	0	4.11794	1.58815	243	Down2	ENSG00000129158.6,ENSG00000129167.5,ENSG00000166788.5	TPH1	ENSG00000129167.5	3842	down	1799.55	-4.1943	0.167895	-24.9817	9.66e-138	1.75e-133
SLC35B2	chr6:44205780-44206005	-4.48924	0.825134	-6.99572	3.66e-06	0.00251799	33.0659	39.5282	0	0	1	48505	41	0.786077	0.0333047	0	5.2917	1.58815	225	Down2	ENSG00000096384.15,ENSG00000112759.12,ENSG00000146221.8,ENSG00000146232.10,ENSG00000157593.12,ENSG00000178233.13	SLC29A1	ENSG00000112759.12	8454	down	1997.73	-2.41642	0.156441	-15.4462	8e-54	6.05e-51
SMIM12	chr1:35318348-35318668	-4.15908	1.74799	-6.13248	1.68e-05	0.00427365	43.1776	39.7047	3.9676	0	1	48618	204	0.491994	0.0152763	0.409939	5.47294	2.19509	320	Down2	ENSG00000163866.8	SMIM12	ENSG00000163866.8	5979	down	2849.78	-1.17176	0.141382	-8.28791	1.15e-16	9.51e-15
SMIM8	chr6:88032188-88032516	-1.71424	4.51908	-3.96836	0.00117325	0.025545	139.335	116.209	46.4499	29.3332	1	38804	2519	0.180524	0.0269901	0.0853685	7.02532	5.32167	328	Down2	.	SMIM8	ENSG00000111850.6	0	down	1373.71	-2.44916	0.170669	-14.3503	1.06e-46	5.83e-44
SNX22	chr15:64445869-64446077	-3.29458	1.34097	-4.24509	0.000663739	0.0191366	22.994	54.9757	6.104	0	1	46842	628	0.501841	0.16248	0.496529	5.27901	2.38785	208	Down2	.	SNX22	ENSG00000157734.9	190	down	2083.56	-1.28111	0.144717	-8.85255	8.55e-19	8.97e-17
SPATA20	chr17:48624385-48624674	-2.70652	2.67838	-3.26229	0.00508203	0.0482271	58.842	52.7564	8.7864	6.053	1	44640	623	0.378654	0.0188522	0.0836851	5.87595	3.36966	289	Down2	.	SPATA20	ENSG00000006282.15	0	down	563.466	-1.55381	0.205652	-7.55556	4.17e-14	2.51e-12
SUCO	chr1:172569902-172570173	-3.10514	1.37707	-3.8489	0.00150237	0.0261967	35.2971	23.4419	0	6.4551	1	49476	3852	0.375396	0.0793377	0.507665	4.99226	2.41513	271	Down2	.	SUCO	ENSG00000094975.9	1117	down	16769.8	-1.19321	0.121782	-9.79788	1.15e-22	1.7e-20
TMEM151B	chr6:44205780-44206005	-4.48924	0.825134	-6.99572	3.66e-06	0.00251799	33.0659	39.5282	0	0	1	48505	41	0.786077	0.0333047	0	5.2917	1.58815	225	Down2	ENSG00000096384.15,ENSG00000112759.12,ENSG00000146221.8,ENSG00000146232.10,ENSG00000157593.12,ENSG00000178233.13	SLC29A1	ENSG00000112759.12	8454	down	464.876	-2.97733	0.221593	-13.436	3.72e-41	1.47e-38
TMEM155	chr4:122685991-122686483	-2.76233	1.23704	-3.23605	0.00536633	0.0490764	8.6409	19.3681	0	3.5555	1	44633	5037	0.419372	0.173987	0.388034	4.01288	2.15116	492	Down2	.	TMEM155	ENSG00000164112.8	0	down	245.582	-1.96111	0.270567	-7.24812	4.23e-13	2.17e-11
TPH1	chr11:18067815-18068058	-3.33011	0.246363	-4.41457	0.000469558	0.0164371	13.1214	15.6858	0	0	1	45336	717	0.641622	0.0383227	0	4.11794	1.58815	243	Down2	ENSG00000129158.6,ENSG00000129167.5,ENSG00000166788.5	TPH1	ENSG00000129167.5	3842	down	25.1377	-3.9411	0.966253	-4.07874	4.53e-05	0.000484121
TPO	chr2:1522776-1523050	-2.35589	3.80044	-3.94598	0.00122881	0.025545	139.642	97.3779	32.4358	12.7688	1	45716	1788	0.252478	0.0544397	0.189698	6.90286	4.56351	274	Down2	ENSG00000115705.16	TPO	ENSG00000115705.16	5571	down	507.337	-1.24704	0.245227	-5.08523	3.67e-07	7.14e-06
TSNAXIP1	chr16:67834293-67834760	-3.01048	2.79172	-3.46421	0.00334081	0.0428226	50.0693	32.648	2.7187	7.4918	1	47953	1956	0.405487	0.0781707	0.21946	5.443	2.95473	467	Down2	ENSG00000102898.7,ENSG00000102901.8,ENSG00000102904.10,ENSG00000141084.6,ENSG00000168286.1	RANBP10	ENSG00000141084.6	5662	down	244.627	-1.79029	0.323214	-5.53901	3.04e-08	7.52e-07
VPS36	chr13:53024644-53025073	-1.78933	5.22119	-4.77609	0.00022642	0.0117556	141.216	192.507	57.7104	34.6603	1	40567	2946	0.190994	0.0440247	0.091513	7.39164	5.57963	429	Down2	.	VPS36	ENSG00000136100.8	0	down	4107.68	-1.16221	0.133486	-8.70661	3.13e-18	3.12e-16
ZNF212	chr7:148936604-148937145	-1.73739	3.91285	-3.22922	0.00544286	0.0496338	64.8309	38.7506	16.4277	12.934	1	39831	4295	0.21313	0.0905048	0.0512222	5.73398	4.13759	541	Down2	.	ZNF212	ENSG00000170260.4	0	down	829.798	-1.05412	0.180478	-5.84071	5.2e-09	1.46e-07
