# Supplementary material for: CTCF is selectively required for maintaining chromatin accessibility and gene expression in human erythropoiesis
Source: Genome Biol. 2025 Feb 28;26:44. doi: 10.1186/s13059-025-03510-z (PMC11869676; doi:10.1186/s13059-025-03510-z)
Supplement: Supplementary file 11 — Additional file 11: Table S10. Gene Ontology analysis, and Transcription factors occupancy analysis for the CTCF direct target genes from ATAC-seq and RNA-seq integrative analysis. [file 13059_2025_3510_MOESM11_ESM.xlsx]

## Sheet: ChEA_2022_ATAC_down_RNA_up
Term	Overlap	P-value	Adjusted P-value	Old P-value	Old Adjusted P-value	Odds Ratio	Combined Score	Genes
GATA1 21571218 ChIP-Seq MEGAKARYOCYTES Human	31/2132	1.89121e-09	1.32196e-06	0	0	4.37925	87.9618	PRUNE2;TRANK1;FBXO48;KLHL35;IQGAP2;CMIP;PTGS1;CASP10;CCRL2;ANXA6;PLXNA4;DNAI2;RSAD2;SMOX;LIF;SAMD4A;DAB2IP;IL16;RNASE3;GPR37L1;SPTB;ETV6;KCNQ1;KIT;SLCO4C1;ID1;NCOA7;MDGA1;NEUROG1;CCNJL;XKR5
SCL 21571218 ChIP-Seq MEGAKARYOCYTES Human	25/1478	5.82691e-09	2.03651e-06	0	0	4.81136	91.2272	LRRK1;FBXO48;IQGAP2;CMIP;PTGS1;HSD11B1;HEPH;PLXNA4;CARD10;GRID1;SMOX;LIF;SPTB;SORL1;ETV6;SSH1;CCNA1;SPINT1;KCNQ1;WNK2;CDC42EP3;KIT;NCOA7;IGSF9B;CCNJL
PRDM14 21183938 ChIP-Seq MESCs Mouse	22/1520	8.76622e-07	0.000204253	0	0	3.91867	54.6545	MYLIP;PRUNE2;CCDC59;LIF;DAB2IP;WNT9A;GPR37L1;PTGS1;SSH1;VCAN;SPINT1;CDC42EP3;KIT;TOM1;NCOA7;FAM43A;ALDH18A1;TLR5;MDGA1;PTPN3;CCNJL;XKR5
GATA2 21571218 ChIP-Seq MEGAKARYOCYTES Human	15/911	1.44221e-05	0.00252027	0	0	4.18813	46.684	EXD3;NDUFB7;GRID1;NOS3;TRANK1;IL16;ADARB1;RNASE3;PTGS1;KCNQ1;WNK2;ST8SIA6;IGSF9B;TNS4;XKR5
TAL1 30185409 ChIP-Seq K562 Mouse BoneMarrow Leukemia	15/957	2.56474e-05	0.00282431	0	0	3.97398	42.0092	CARD10;MYLIP;NOS3;LIF;DAB2IP;ADARB1;GPR37L1;CMIP;PATL1;PTGS1;CDC42EP3;KIT;ST8SIA6;MDGA1;CCNJL
LYL1 30185409 ChIP-Seq K562 Mouse BoneMarrow Leukemia	15/960	2.65949e-05	0.00282431	0	0	3.96074	41.7255	CARD10;MYLIP;NOS3;LIF;DAB2IP;ADARB1;GPR37L1;CMIP;PATL1;PTGS1;CDC42EP3;KIT;ST8SIA6;MDGA1;CCNJL
SUZ12 20075857 ChIP-Seq MESCs Mouse	33/3611	2.82835e-05	0.00282431	0	0	2.59692	27.1981	RAB3B;GALNT12;CHRM3;PKDCC;LRRK1;PRUNE2;TRANK1;KLHL35;ADARB1;PTGS1;RIMS1;CCRL2;MICALL1;FAM43A;ST8SIA6;PLXNA4;CARD10;MYLIP;GRID1;SMOX;LIF;WNT9A;CCNA1;VCAN;COL2A1;SESTD1;KCNQ1;WNK2;CDC42EP3;LGR5;MDGA1;NEUROG1;CCNJL
ZFP281 27345836 Chip-Seq ESCs Mouse	20/1646	4.0342e-05	0.00352489	0	0	3.16737	32.0478	MYLIP;PKDCC;GRID1;LIF;WNT9A;MT3;PATL1;NYNRIN;RIMS1;VCAN;COL2A1;SPINT1;MICALL1;ID1;ANXA6;FAM43A;IGSF9B;NEUROG1;PDLIM7;PTPN3
FOXM1 26456572 ChIP-Seq MCF-7 Human	19/1595	8.52882e-05	0.00655379	0	0	3.06972	28.7616	GALNT12;ANXA1;CCDC59;IL16;RNASE3;SPTB;CMIP;PTGS1;RIMS1;VCAN;COL2A1;CDC42EP3;SLCO4C1;ID1;NCOA7;FAM43A;ST8SIA6;CARD11;PLXNA4
MBD3 35695185 ChIP-Seq nicBasalRootGanglia Mouse Embryo	32/3656	9.47085e-05	0.00655379	0	0	2.43724	22.5803	GALNT12;CHRM3;NDUFB7;PKDCC;TRANK1;ADARB1;CMIP;RIMS1;FAM43A;ST8SIA6;PLXNA4;PDLIM7;CARD10;MYLIP;GRID1;SMOX;DAB2IP;WNT9A;SPTB;PATL1;ETV6;CCNA1;VCAN;COL2A1;WNK2;CDC42EP3;NCOA7;IGSF9B;LGR5;MDGA1;PTPN3;CCNJL
GATA2 19941826 ChIP-Seq K562 Human	19/1618	0.000103135	0.00655379	0	0	3.02177	27.7382	GALNT12;MYLIP;DNAI2;RSAD2;NOS3;SAMD4A;IL16;GPR37L1;IQGAP2;SPTB;CMIP;SSH1;HEPH;CCRL2;TMEM217;ID1;NCOA7;ST8SIA6;LGR5
ZNF217 24962896 ChIP-Seq MCF-7 Human	16/1289	0.000212846	0.0123983	0	0	3.12308	26.4055	CPNE4;LIF;GPR37L1;IQGAP2;CMIP;WNK2;CDC42EP3;SLCO4C1;ID1;NCOA7;FAM43A;ST8SIA6;TLR5;CARD11;PLXNA4;PTPN3
JARID2 20075857 ChIP-Seq MESCs Mouse	14/1055	0.000283028	0.0137393	0	0	3.29543	26.9236	GALNT12;CHRM3;CARD10;PKDCC;GRID1;TRANK1;WNT9A;RIMS1;COL2A1;WNK2;ST8SIA6;MDGA1;NEUROG1;PLXNA4
GATA1 30185409 ChIP-Seq K562 Mouse BoneMarrow Leukemia	12/810	0.000299904	0.0137393	0	0	3.63777	29.5097	CARD10;MYLIP;CDC42EP3;KIT;LIF;ST8SIA6;ADARB1;GPR37L1;MDGA1;CMIP;PATL1;CCNJL
RNF2 18974828 ChIP-Seq MESCs Mouse	14/1066	0.000314491	0.0137393	0	0	3.25907	26.283	GALNT12;CHRM3;GRID1;LRRK1;WNT9A;VCAN;COL2A1;KCNQ1;WNK2;ST8SIA6;LGR5;MDGA1;NEUROG1;PLXNA4
EZH2 18974828 ChIP-Seq MESCs Mouse	14/1066	0.000314491	0.0137393	0	0	3.25907	26.283	GALNT12;CHRM3;GRID1;LRRK1;WNT9A;VCAN;COL2A1;KCNQ1;WNK2;ST8SIA6;LGR5;MDGA1;NEUROG1;PLXNA4
WT1 25993318 ChIP-Seq PODOCYTE Human	26/2909	0.000405815	0.0166861	0	0	2.36226	18.4484	RAB3B;CHRM3;PKDCC;LRRK1;PRUNE2;TRANK1;ADARB1;PTGS1;NYNRIN;SLC25A48;PLXNA4;CARD10;MYLIP;LIF;ETV6;SSH1;VCAN;SESTD1;WNK2;ID1;NCOA7;TLR5;LGR5;CARD11;PTPN3;CCNJL
NFKB1 27076634 ChIP-Seq BEAS2B Human Lung Inflammation	31/3823	0.000525809	0.0200981	0	0	2.19597	16.5808	CHRM3;CPNE4;LRRK1;PRUNE2;IQGAP2;PTGS1;HSD11B1;RIMS1;SLC25A48;ST8SIA6;PLXNA4;DNAI2;GRID1;SMOX;LIF;SAMD4A;DAB2IP;GPR37L1;SORL1;ETV6;VCAN;SESTD1;CDC42EP3;KIT;SLCO4C1;NCOA7;ALDH18A1;TLR5;BIRC3;PTPN3;CCNJL
SUZ12 18555785 ChIP-Seq MESCs Mouse	12/866	0.000546301	0.0200981	0	0	3.38926	25.4613	GALNT12;CHRM3;CARD10;COL2A1;GRID1;KCNQ1;WNK2;ADARB1;LGR5;MDGA1;NEUROG1;PLXNA4
NR1I2 20693526 ChIP-Seq LIVER Mouse	10/631	0.000587919	0.0205478	0	0	3.83452	28.5247	CHRM3;NDUFB7;CPNE4;ANXA6;ADARB1;TLR5;IQGAP2;ETV6;SSH1;PTPN3
SMAD4 21741376 ChIP-Seq HESCs Human	19/1862	0.000619343	0.0206153	0	0	2.58677	19.1081	RAB3B;CHRM3;SMOX;LRRK1;IQGAP2;CMIP;ETV6;CCRL2;CDC42EP3;KIT;MICALL1;ID1;FAM43A;TNS4;TLR5;LGR5;MDGA1;PLXNA4;XKR5
CDH4 35650610 ChIP-Seq mESC Mouse Stem Autism	11/774	0.000766978	0.024369	0	0	3.45029	24.7491	RIMS1;KCNQ1;LRRK1;PRUNE2;CCDC59;NCOA7;FAM43A;IGSF9B;LGR5;MDGA1;PTPN3
TAL1 26923725 Chip-Seq HEMANGIOBLAST Mouse	13/1070	0.00107995	0.0328212	0	0	2.97256	20.3051	PKDCC;RSAD2;CPNE4;LRRK1;CCDC59;DAB2IP;HEPH;SESTD1;KIT;SLCO4C1;TOM1;ALDH18A1;PLXNA4
FOXA1 27197147 Chip-Seq ENDOMETRIOID-ADENOCARCINOMA Human	8/462	0.00121501	0.0352438	0	0	4.13035	27.7271	MYLIP;CDC42EP3;RNASE3;GPR37L1;IL17RE;SORL1;LGR5;CMIP
LMO2 26923725 Chip-Seq HEMOGENIC-ENDOTHELIUM Mouse	16/1517	0.00126051	0.0352438	0	0	2.61628	17.4669	GALNT12;MYLIP;PKDCC;PRUNE2;DAB2IP;GPR37L1;IQGAP2;PATL1;VCAN;KIT;FAM43A;ALDH18A1;TNS4;MDGA1;PLXNA4;PTPN3
SUZ12 18974828 ChIP-Seq MESCs Mouse	16/1564	0.00173004	0.0465114	0	0	2.53037	16.0922	GALNT12;CHRM3;CARD10;GRID1;LRRK1;ADARB1;VCAN;COL2A1;KCNQ1;WNK2;CDC42EP3;ST8SIA6;LGR5;MDGA1;NEUROG1;PLXNA4
NFE2L2 20460467 ChIP-Seq MEFs Mouse	11/870	0.00195874	0.0488984	0	0	3.04933	19.014	CHRM3;VCAN;ANXA1;PKDCC;GRID1;LRRK1;CDC42EP3;TOM1;DAB2IP;NCOA7;FAM43A
NRF2 20460467 ChIP-Seq MEFs Mouse	11/870	0.00195874	0.0488984	0	0	3.04933	19.014	CHRM3;VCAN;ANXA1;PKDCC;GRID1;LRRK1;CDC42EP3;TOM1;DAB2IP;NCOA7;FAM43A
RUNX1 30185409 ChIP-Seq K562 Mouse BoneMarrow Leukemia	6/296	0.00232494	0.0520656	0	0	4.77542	28.9584	CDC42EP3;KIT;ADARB1;GPR37L1;MDGA1;CCNJL
RUNX1 21571218 ChIP-Seq MEGAKARYOCYTES Human	31/4172	0.00233879	0.0520656	0	0	1.96735	11.9185	CHRM3;EXD3;CPNE4;PRUNE2;ADARB1;IQGAP2;CMIP;NYNRIN;HSD11B1;TOM1;ANXA6;ST8SIA6;PLXNA4;CARD10;MYLIP;GRID1;NOS3;CCDC59;LIF;SAMD4A;DAB2IP;RNASE3;SORL1;ETV6;SSH1;CYP2W1;KCNQ1;CDC42EP3;MDGA1;CARD11;XKR5
EP300 20729851 ChIP-Seq FORBRAIN MIDBRAIN LIMB HEART Mouse	14/1313	0.00236559	0.0520656	0	0	2.6048	15.7505	MYLIP;SMOX;LIF;DAB2IP;IQGAP2;VCAN;KCNQ1;ID1;NCOA7;ALDH18A1;TNS4;TLR5;NEUROG1;PDLIM7
GATA3 27048872 Chip-Seq THYMUS Human	16/1617	0.00242911	0.0520656	0	0	2.43954	14.6866	GALNT12;MYLIP;ANXA1;IL16;ADARB1;WNT9A;IL17RE;IQGAP2;SORL1;TMEM154;CYP2W1;KCNQ1;TOM1;IGSF9B;BIRC3;CCNJL
SMRT 27268052 Chip-Seq Bcells Human	16/1621	0.00249032	0.0520656	0	0	2.43293	14.5863	GALNT12;CHRM3;MYLIP;ANXA1;PKDCC;GRID1;TRANK1;IQGAP2;ETV6;PTGS1;TMEM154;CYP2W1;COL2A1;CDC42EP3;ANXA6;PLXNA4
MYB 21317192 ChIP-Seq ERMYB Mouse	10/767	0.00253252	0.0520656	0	0	3.12344	18.6736	HSD11B1;VCAN;RSAD2;SMOX;CDC42EP3;MICALL1;ID1;DAB2IP;PTGS1;TMEM154
GATA1 19941826 ChIP-Seq K562 Human	9/654	0.00291965	0.057646	0	0	3.27805	19.1316	MYLIP;DNAI2;RSAD2;NOS3;SAMD4A;ST8SIA6;GPR37L1;IQGAP2;CMIP
ATF3 23680149 ChIP-Seq GBM1-GSC Human	16/1652	0.00301001	0.057646	0	0	2.38279	13.834	CARD10;ANXA1;CCDC59;FBXO48;ADARB1;SORL1;TMEM154;SSH1;RIMS1;CDC42EP3;TMEM217;ID1;FAM43A;TNS4;MDGA1;PTPN3
RNF2 27304074 Chip-Seq ESCs Mouse	13/1205	0.00308995	0.057646	0	0	2.61703	15.1254	CHRM3;PKDCC;DAB2IP;KLHL35;WNT9A;VCAN;COL2A1;WNK2;CDC42EP3;KIT;ST8SIA6;LGR5;NEUROG1
NFE2L2 22581777 ChIP-Seq LYMPHOBLASTOID Human	7/425	0.00325782	0.057646	0	0	3.88577	22.2526	HEPH;CPNE4;LRRK1;TMEM217;NCOA7;ETV6;PTGS1
SMAD2 18955504 ChIP-ChIP HaCaT Human	15/1513	0.00329877	0.057646	0	0	2.42573	13.8611	SPON2;ANXA1;NOS3;SMOX;LIF;DAB2IP;WNT9A;SPTB;CMIP;SESTD1;CDC42EP3;MICALL1;ID1;NCOA7;BIRC3
SMAD3 18955504 ChIP-ChIP HaCaT Human	15/1513	0.00329877	0.057646	0	0	2.42573	13.8611	SPON2;ANXA1;NOS3;SMOX;LIF;DAB2IP;WNT9A;SPTB;CMIP;SESTD1;CDC42EP3;MICALL1;ID1;NCOA7;BIRC3
TCF4 23295773 ChIP-Seq U87 Human	25/3177	0.00338692	0.0577429	0	0	2.01375	11.4539	EXD3;CPNE4;LRRK1;PRUNE2;IQGAP2;CMIP;RIMS1;CCRL2;PLXNA4;GRID1;CCDC59;SAMD4A;DAB2IP;IL16;SPTB;PATL1;ETV6;TMEM154;SSH1;CCNA1;VCAN;SESTD1;KCNQ1;TLR5;CARD11
PPARG 20176806 ChIP-Seq MACROPHAGES Mouse	12/1083	0.00362496	0.0585776	0	0	2.67177	15.0151	MYLIP;VCAN;PKDCC;LRRK1;NCOA7;IL17RE;SORL1;NEUROG1;PATL1;ETV6;TMEM154;SSH1
TCF7L2 21901280 ChIP-Seq H4IIE Rat	10/807	0.00364111	0.0585776	0	0	2.96048	16.6245	HSD11B1;LRRK1;CCDC59;TOM1;DAB2IP;IL17RE;LGR5;CMIP;ETV6;XKR5
SUZ12 18692474 ChIP-Seq MESCs Mouse	15/1531	0.00368729	0.0585776	0	0	2.39459	13.4166	RAB3B;CHRM3;CPNE4;GRID1;LRRK1;ADARB1;WNT9A;COL2A1;CDC42EP3;ID1;ST8SIA6;LGR5;MDGA1;NEUROG1;PLXNA4
FOSL1 28411283 ChIP-Seq MDA231-LM2-4175 Human BreastCancer	13/1238	0.00388993	0.0604236	0	0	2.54204	14.1067	CARD10;EXD3;ANXA1;IQGAP2;CMIP;TMEM154;CCRL2;MICALL1;ID1;FAM43A;ALDH18A1;IGSF9B;PLXNA4
YAP1 20516196 ChIP-Seq MESCs Mouse	17/1868	0.0041947	0.0632113	0	0	2.2412	12.2682	RAB3B;CHRM3;ANXA1;GRID1;LIF;IL16;GPR37L1;ETV6;RIMS1;KCNQ1;WNK2;KIT;NCOA7;CARD11;PDLIM7;PTPN3;XKR5
SMAD2/3 21741376 ChIP-Seq EPCs Human	15/1567	0.00457813	0.0632113	0	0	2.33447	12.5745	PKDCC;IQGAP2;SPTB;CMIP;ETV6;CCNA1;SESTD1;KCNQ1;CCRL2;CDC42EP3;TMEM217;SLCO4C1;NCOA7;ST8SIA6;PLXNA4
NFIB 24661679 ChIP-Seq LUNG Mouse	7/453	0.00461258	0.0632113	0	0	3.63658	19.5611	MYLIP;PKDCC;TMEM217;KIT;FAM43A;TLR5;NEUROG1
EGR1 20690147 ChIP-Seq ERYTHROLEUKEMIA Human	34/4931	0.00470387	0.0632113	0	0	1.82857	9.8	GALNT12;CHRM3;SPON2;CPNE4;LRRK1;ADARB1;CMIP;RIMS1;TOM1;ANXA6;ST8SIA6;PDLIM7;CARD10;MYLIP;GRID1;NOS3;LIF;DAB2IP;IL16;WNT9A;GPR37L1;IL17RE;SPTB;SORL1;ETV6;SSH1;KCNQ1;WNK2;ID1;ALDH18A1;TLR5;MDGA1;NEUROG1;PTPN3
FOXO3 23340844 ChIP-Seq DLD1 Human	8/576	0.00472215	0.0632113	0	0	3.28203	17.5769	MYLIP;COL2A1;SPINT1;SORL1;LGR5;CMIP;ETV6;PTPN3
JUND 26020271 ChIP-Seq SMOOTH MUSCLE Human	15/1573	0.00474249	0.0632113	0	0	2.32472	12.44	GALNT12;CARD10;MYLIP;ANXA1;SMOX;IL16;ADARB1;WNT9A;CMIP;SSH1;CDC42EP3;MICALL1;ID1;TOM1;PDLIM7
TOP2B 26459242 ChIP-Seq MCF-7 Human	15/1575	0.00479835	0.0632113	0	0	2.32148	12.3955	MYLIP;ANXA1;PKDCC;RSAD2;TRANK1;PATL1;SSH1;RIMS1;VCAN;SESTD1;FAM43A;MDGA1;CARD11;PLXNA4;CCNJL
NR3C1 27076634 ChIP-Seq BEAS2B Human Lung Inflammation	24/3084	0.0048247	0.0632113	0	0	1.97237	10.5207	RAB3B;EXD3;PRUNE2;LIF;IL16;IQGAP2;SPTB;ETV6;PTGS1;SSH1;CCNA1;SESTD1;WNK2;CDC42EP3;KIT;TOM1;NCOA7;TNS4;TLR5;MDGA1;PLXNA4;PDLIM7;BIRC3;PTPN3
SMAD3 21741376 ChIP-Seq EPCs Human	13/1272	0.00488328	0.0632113	0	0	2.46889	13.1393	GALNT12;CHRM3;PKDCC;SPTB;CMIP;ETV6;CCNA1;SESTD1;CDC42EP3;TMEM217;SLCO4C1;ALDH18A1;PLXNA4
E2A 27217539 Chip-Seq RAMOS-Cell Line Human	15/1603	0.00563855	0.0716609	0	0	2.27707	11.791	GRID1;LRRK1;TRANK1;FBXO48;IL16;SORL1;TMEM154;CCRL2;CDC42EP3;TMEM217;ID1;ANXA6;PLXNA4;PTPN3;XKR5
LXR 22292898 ChIP-Seq THP-1 Human	15/1614	0.00599985	0.074891	0	0	2.26005	11.5624	SPON2;CARD10;LIF;IL16;KLHL35;WNT9A;GPR37L1;IL17RE;MT3;CMIP;NYNRIN;KCNQ1;ANXA6;IGSF9B;PDLIM7
SRY 25088423 ChIP-ChIP EMBRYONIC GONADS Mouse	21/2614	0.00611003	0.0749282	0	0	2.00339	10.2129	GALNT12;SPON2;CARD10;RSAD2;GRID1;NOS3;LIF;IL16;ADARB1;GPR37L1;PATL1;TMEM154;RIMS1;COL2A1;SPINT1;KCNQ1;CDC42EP3;ST8SIA6;TNS4;LGR5;NEUROG1
CHD4 35695185 ChIP-Seq nicBasalRootGanglia Mouse Embryo	18/2119	0.00655014	0.0789404	0	0	2.08996	10.5089	CHRM3;NDUFB7;PKDCC;GRID1;SMOX;DAB2IP;IQGAP2;SPTB;CMIP;PATL1;SSH1;RIMS1;SESTD1;WNK2;NCOA7;IGSF9B;PDLIM7;PTPN3
PPARD 23176727 ChIP-Seq KERATINOCYTES Mouse	4/164	0.00670167	0.0793978	0	0	5.675	28.4056	SMOX;CDC42EP3;KIT;ANXA6
TAL1 20566737 ChIP-Seq PRIMARY FETAL LIVER ERYTHROID Mouse	14/1492	0.00733629	0.0840667	0	0	2.26731	11.1437	SMOX;LIF;DAB2IP;FBXO48;GPR37L1;IQGAP2;PTGS1;TMEM154;VCAN;CDC42EP3;KIT;TOM1;ALDH18A1;BIRC3
CRX 20693478 ChIP-Seq RETINA Mouse	14/1492	0.00733629	0.0840667	0	0	2.26731	11.1437	CCDC59;LIF;FBXO48;ADARB1;WNT9A;GPR37L1;HSD11B1;RIMS1;SLCO4C1;ANXA6;NCOA7;TNS4;TLR5;LGR5
MTF2 20144788 ChIP-Seq MESCs Mouse	20/2488	0.00749663	0.0842944	0	0	1.99066	9.74092	RAB3B;GALNT12;CHRM3;CARD10;GRID1;LRRK1;WNT9A;RIMS1;VCAN;COL2A1;WNK2;CDC42EP3;KIT;MICALL1;ST8SIA6;TNS4;LGR5;MDGA1;NEUROG1;PLXNA4
SUZ12 27294783 Chip-Seq ESCs Mouse	15/1657	0.00759735	0.0842944	0	0	2.19569	10.7149	CARD10;PKDCC;GRID1;LRRK1;ADARB1;WNT9A;RIMS1;VCAN;COL2A1;WNK2;CCRL2;CDC42EP3;LGR5;MDGA1;NEUROG1
KDM2B 26808549 Chip-Seq SUP-B15 Human	15/1666	0.00797164	0.0870652	0	0	2.18265	10.5463	SPON2;EXD3;GRID1;LRRK1;DAB2IP;ADARB1;WNT9A;SORL1;CMIP;ETV6;CYP2W1;FAM43A;ST8SIA6;LGR5;MDGA1
GATA1 19941827 ChIP-Seq MEL86 Mouse	14/1519	0.00853752	0.090429	0	0	2.22338	10.5906	MYLIP;NOS3;LIF;FBXO48;IQGAP2;TMEM154;COL2A1;WNK2;KIT;LGR5;MDGA1;CARD11;PLXNA4;BIRC3
OLIG2 23332759 ChIP-Seq OLIGODENDROCYTES Mouse	15/1679	0.00853836	0.090429	0	0	2.16405	10.3078	CHRM3;MYLIP;CPNE4;LRRK1;TRANK1;SAMD4A;IL16;SORL1;PTGS1;COL2A1;SESTD1;SLCO4C1;FAM43A;ALDH18A1;XKR5
SMARCD1 25818293 ChIP-Seq ESCs Mouse	15/1683	0.0087191	0.090965	0	0	2.15839	10.2356	GRID1;LRRK1;TRANK1;DAB2IP;CMIP;ETV6;SSH1;HEPH;KCNQ1;WNK2;NCOA7;ST8SIA6;LGR5;CARD11;PLXNA4
PPARG 20176806 ChIP-Seq 3T3-L1 Mouse	13/1369	0.00888665	0.0913495	0	0	2.28036	10.7706	GALNT12;SPON2;MYLIP;PKDCC;SMOX;DAB2IP;IL17RE;ETV6;TMEM154;SSH1;CDC42EP3;NCOA7;FAM43A
PPARG 20176806 ChIP-Seq THIOMACROPHAGE Mouse	8/645	0.00911285	0.0913496	0	0	2.91608	13.6999	CARD10;MYLIP;PKDCC;LRRK1;ANXA6;IL17RE;NEUROG1;PATL1
PRDM14 20953172 ChIP-Seq ESCs Human	13/1374	0.00914802	0.0913496	0	0	2.27137	10.6623	CHRM3;MYLIP;ADARB1;IQGAP2;ETV6;PTGS1;COL2A1;CCRL2;NCOA7;MDGA1;NEUROG1;CARD11;PLXNA4
ERG 21242973 ChIP-ChIP JURKAT Human	5/283	0.00947755	0.0929709	0	0	4.10553	19.127	WNK2;CDC42EP3;FAM43A;WNT9A;NEUROG1
AR 22383394 ChIP-Seq PROSTATE CANCER Human	14/1540	0.0095764	0.0929709	0	0	2.19028	10.1814	RAB3B;CHRM3;MYLIP;PKDCC;ADARB1;IQGAP2;ETV6;RIMS1;VCAN;SESTD1;CDC42EP3;FAM43A;PLXNA4;XKR5
MYC 27129775 Chip-Seq CORNEA Mouse	14/1547	0.00994419	0.095219	0	0	2.17945	10.0489	CARD10;MYLIP;PKDCC;ETV6;PTGS1;VCAN;COL2A1;KIT;ID1;ANXA6;ALDH18A1;NEUROG1;BIRC3;PTPN3
GF1 26923725 Chip-Seq HPCs Mouse	11/1089	0.0103993	0.0973961	0	0	2.40191	10.9672	MYLIP;PKDCC;CPNE4;KIT;CCDC59;DAB2IP;TNS4;TLR5;PATL1;TMEM154;SSH1
EZH2 22144423 ChIP-Seq EOC Human	2/34	0.0104502	0.0973961	0	0	13.9586	63.6669	KCNQ1;PLXNA4
LMO2 26923725 Chip-Seq HEMANGIOBLAST Mouse	13/1404	0.0108466	0.0997605	0	0	2.21879	10.0376	MYLIP;PKDCC;RSAD2;CPNE4;CCDC59;DAB2IP;HEPH;SESTD1;KIT;TOM1;FAM43A;ALDH18A1;PLXNA4
JARID2 20064375 ChIP-Seq MESCs Mouse	10/951	0.0111287	0.0997896	0	0	2.48855	11.1941	CHRM3;RIMS1;COL2A1;GRID1;WNK2;LRRK1;ST8SIA6;MDGA1;NEUROG1;PLXNA4
TP63 23658742 ChIP-Seq EP156T Human	22/2937	0.0111353	0.0997896	0	0	1.85879	8.36016	RAB3B;CHRM3;CARD10;DNAI2;ANXA1;LRRK1;TRANK1;ADARB1;WNT9A;SORL1;CMIP;ETV6;TMEM154;SSH1;NYNRIN;WNK2;CDC42EP3;NCOA7;FAM43A;TLR5;NEUROG1;PTPN3
UBF1/2 26484160 Chip-Seq FIBROBLAST Human	14/1583	0.0120164	0.10582	0	0	2.12527	9.39683	MYLIP;ANXA1;CPNE4;SAMD4A;IL16;IQGAP2;RIMS1;WNK2;KIT;NCOA7;ST8SIA6;LGR5;CARD11;BIRC3
TEAD4 22529382 ChIP-Seq TROPHECTODERM Mouse	15/1748	0.0121111	0.10582	0	0	2.07003	9.13638	RAB3B;CHRM3;NDUFB7;TRANK1;ADARB1;IQGAP2;SORL1;ETV6;SSH1;CYP2W1;SESTD1;MICALL1;TNS4;CARD11;PLXNA4
P300 19829295 ChIP-Seq ESCs Human	14/1594	0.0127131	0.109709	0	0	2.10921	9.20694	CHRM3;MYLIP;ANXA1;PKDCC;SAMD4A;RIMS1;VCAN;COL2A1;SESTD1;CDC42EP3;TMEM217;KIT;NCOA7;FAM43A
AR 19668381 ChIP-Seq PC3 Human	21/2803	0.0132326	0.112062	0	0	1.84691	7.98801	MYLIP;DNAI2;CPNE4;GRID1;SAMD4A;DAB2IP;IL17RE;SORL1;CMIP;ETV6;TMEM154;SSH1;RIMS1;CCNA1;KCNQ1;WNK2;NCOA7;TLR5;MDGA1;CARD11;CCNJL
SMAD4 21741376 ChIP-Seq EPCs Human	14/1603	0.0133063	0.112062	0	0	2.09623	9.05469	CARD10;MYLIP;PKDCC;SMOX;KLHL35;IQGAP2;SPTB;CMIP;SSH1;CCRL2;CDC42EP3;TMEM217;ST8SIA6;XKR5
FLI1 26923725 Chip-Seq HEMOGENIC-ENDOTHELIUM Mouse	13/1446	0.01363	0.113421	0	0	2.14887	9.23043	LRRK1;PRUNE2;DAB2IP;PTGS1;CYP2W1;WNK2;CCRL2;KIT;MICALL1;FAM43A;IGSF9B;NEUROG1;BIRC3
STAT3 23295773 ChIP-Seq U87 Human	20/2637	0.0138712	0.113635	0	0	1.86129	7.96247	RAB3B;CHRM3;EXD3;ANXA1;CPNE4;GRID1;LRRK1;PRUNE2;SAMD4A;SPTB;CMIP;ETV6;HSD11B1;CCNA1;SESTD1;WNK2;KIT;ST8SIA6;PLXNA4;PTPN3
ISL1 27105846 Chip-Seq CPCs Mouse	12/1293	0.0140649	0.113635	0	0	2.20888	9.4188	NYNRIN;VCAN;PKDCC;HEPH;CDC42EP3;KIT;DAB2IP;GPR37L1;IGSF9B;ETV6;PTPN3;CCNJL
GATA1 19941827 ChIP-Seq MEL Mouse	13/1453	0.0141435	0.113635	0	0	2.13762	9.10304	CHRM3;NOS3;IQGAP2;TMEM154;SSH1;COL2A1;SPINT1;CCRL2;KIT;LGR5;MDGA1;PLXNA4;BIRC3
SOX9 25088423 ChIP-ChIP EMBRYONIC GONADS Mouse	14/1619	0.0144143	0.114496	0	0	2.07352	8.79076	RSAD2;CPNE4;SMOX;CCDC59;LIF;DAB2IP;TMEM154;RIMS1;COL2A1;ID1;ANXA6;ST8SIA6;LGR5;BIRC3
HAND2 30127528 ChIP-Seq KELLY Human Brain Neuroblastoma	24/3383	0.0149534	0.117443	0	0	1.76492	7.41762	CARD10;PKDCC;CPNE4;GRID1;NOS3;PRUNE2;DAB2IP;IL16;ADARB1;GPR37L1;SPTB;SORL1;CMIP;SSH1;RIMS1;KCNQ1;WNK2;CDC42EP3;ID1;NCOA7;FAM43A;IGSF9B;TLR5;MDGA1
GATA3 24758297 ChIP-Seq MCF-7 Human	14/1629	0.0151425	0.117607	0	0	2.05956	8.63005	GALNT12;RSAD2;GRID1;IL17RE;IQGAP2;PTGS1;TMEM154;SSH1;NYNRIN;SESTD1;ANXA6;FAM43A;ST8SIA6;TLR5
SPI1 26923725 Chip-Seq MACROPHAGESS Mouse	13/1469	0.0153733	0.118087	0	0	2.11229	8.81909	CARD10;LRRK1;PRUNE2;SORL1;ETV6;HSD11B1;CYP2W1;WNK2;ANXA6;FAM43A;ALDH18A1;TNS4;BIRC3
GATA6 25053715 ChIP-Seq YYC3 Human	14/1639	0.015899	0.120798	0	0	2.04576	8.47252	NDUFB7;PKDCC;LRRK1;DAB2IP;IL17RE;IQGAP2;SSH1;HSD11B1;SPINT1;KCNQ1;ID1;ALDH18A1;LGR5;BIRC3
VDR 23401126 ChIP-Seq LCL-AND-THP1 Human	4/213	0.0162716	0.122299	0	0	4.33372	17.8477	HSD11B1;CMIP;CARD11;SSH1
SMAD4 19686287 ChIP-ChIP HaCaT Human	5/326	0.0166093	0.122763	0	0	3.54778	14.5381	ANXA1;SMOX;CDC42EP3;MICALL1;ID1
EZH2 27294783 Chip-Seq ESCs Mouse	14/1649	0.0166845	0.122763	0	0	2.03214	8.3181	GALNT12;CHRM3;CARD10;GRID1;SMOX;KLHL35;WNT9A;PTGS1;RIMS1;COL2A1;WNK2;LGR5;MDGA1;NEUROG1
GATA2 21186366 ChIP-Seq BM-HSCs Mouse	13/1495	0.0175457	0.127755	0	0	2.07231	8.37824	CHRM3;MYLIP;CCDC59;LIF;FBXO48;ADARB1;WNT9A;WNK2;ANXA6;NCOA7;TNS4;LGR5;CCNJL
FOXP2 23625967 ChIP-Seq PFSK-1 AND SK-N-MC Human	8/733	0.0184724	0.133116	0	0	2.55043	10.18	CARD10;SMOX;SESTD1;LRRK1;LIF;FAM43A;ADARB1;SORL1
CTBP1 25329375 ChIP-Seq LNCAP Human	9/885	0.0192389	0.137224	0	0	2.38469	9.42148	CHRM3;COL2A1;CDC42EP3;TMEM217;CCDC59;DAB2IP;FAM43A;RNASE3;CMIP
EWS-FLI1 20517297 ChIP-Seq SK-N-MC Human	6/470	0.020345	0.143531	0	0	2.95816	11.5218	CHRM3;PRUNE2;MICALL1;MDGA1;ETV6;PTGS1
MECOM 23826213 ChIP-Seq KASUMI Mouse	13/1527	0.0205337	0.143531	0	0	2.02499	7.86847	MYLIP;ETV6;PTGS1;TMEM154;SSH1;VCAN;CCRL2;TMEM217;SLCO4C1;ID1;PLXNA4;BIRC3;CCNJL
SMAD3 21741376 ChIP-Seq ESCs Human	13/1552	0.0231249	0.160042	0	0	1.98939	7.49372	CHRM3;CARD10;MYLIP;ANXA1;PKDCC;MT3;ETV6;VCAN;SESTD1;CDC42EP3;TMEM217;NCOA7;MDGA1
ASH2L 23239880 ChIP-Seq MESCs Mouse	19/2603	0.0238737	0.163605	0	0	1.7693	6.6083	MYLIP;NDUFB7;PKDCC;LIF;DAB2IP;GPR37L1;IQGAP2;SORL1;ETV6;TMEM154;SSH1;NYNRIN;CCNA1;VCAN;CDC42EP3;KIT;ST8SIA6;IGSF9B;MDGA1
CJUN 26792858 Chip-Seq BT549 Human	13/1564	0.0244527	0.16512	0	0	1.97271	7.32074	RAB3B;ANXA1;SMOX;PRUNE2;LIF;SSH1;RIMS1;CCNA1;VCAN;TMEM217;ID1;NCOA7;TNS4
JUND 26020271 ChIP-Seq HCASMC Human CoronaryArtery	7/629	0.0245673	0.16512	0	0	2.584	9.5772	ANXA1;MICALL1;ID1;SAMD4A;IL16;PLXNA4;SSH1
ESRRB 18555785 ChIP-Seq MESCs Mouse	10/1081	0.0249308	0.165687	0	0	2.1715	8.01643	CARD10;ANXA6;LIF;IGSF9B;MT3;LGR5;PLXNA4;BIRC3;PTPN3;CCNJL
EZH2 23942234 ChIP-Seq MYOBLASTS AND MYOTUBES Mouse	8/777	0.0251357	0.165687	0	0	2.39898	8.83658	CYP2W1;COL2A1;GRID1;WNK2;FAM43A;LGR5;NEUROG1;CCNJL
AR 27623747 ChIP-Seq 22Rv1 Mouse Prostate Carcinoma	20/2805	0.0256475	0.165687	0	0	1.73202	6.3449	RAB3B;SLC35F6;SPON2;RSAD2;SMOX;LRRK1;FBXO48;SORL1;PTGS1;TMEM154;VCAN;CDC42EP3;ID1;ANXA6;NCOA7;TLR5;CARD11;PLXNA4;PDLIM7;PTPN3
RNF2 27304074 Chip-Seq NSC Mouse	8/782	0.0259874	0.165687	0	0	2.38286	8.6978	CHRM3;CCNA1;ANXA1;COL2A1;IL16;SORL1;MDGA1;NEUROG1
JUN 26020271 ChIP-Seq HCASMC Human CoronaryArtery	6/498	0.0261042	0.165687	0	0	2.7858	10.1561	ANXA1;MICALL1;ID1;IGSF9B;PLXNA4;SSH1
FOXA1 25329375 ChIP-Seq VCAP Human	13/1580	0.0263109	0.165687	0	0	1.95086	7.09679	RSAD2;CCDC59;IL16;GPR37L1;IQGAP2;PATL1;TMEM154;RIMS1;SPINT1;SESTD1;NCOA7;FAM43A;XKR5
FOXA1 27270436 Chip-Seq PROSTATE Human	13/1580	0.0263109	0.165687	0	0	1.95086	7.09679	RSAD2;CCDC59;IL16;GPR37L1;IQGAP2;PATL1;TMEM154;RIMS1;SPINT1;SESTD1;NCOA7;FAM43A;XKR5
TP63 30713093 ChIP-Seq Epithelial Human Tongue SCC	16/2100	0.0268121	0.165991	0	0	1.8247	6.6034	CARD10;SMOX;LRRK1;CCDC59;IL16;IL17RE;CMIP;PTGS1;TMEM154;CYP2W1;COL2A1;MICALL1;IGSF9B;TNS4;BIRC3;PTPN3
TAL1 26923725 Chip-Seq HPCs Mouse	12/1420	0.0271258	0.165991	0	0	1.99594	7.19988	MYLIP;VCAN;PKDCC;RSAD2;KIT;PRUNE2;TOM1;DAB2IP;IL16;NCOA7;IQGAP2;BIRC3
SOX2 20726797 ChIP-Seq SW620 Human	15/1931	0.0274065	0.165991	0	0	1.85347	6.66689	GALNT12;SPON2;MYLIP;DAB2IP;ADARB1;IQGAP2;ETV6;PTGS1;TMEM154;HEPH;SPINT1;KCNQ1;CCRL2;FAM43A;TNS4
RUNX 20019798 ChIP-Seq JUKART Human	6/505	0.027698	0.165991	0	0	2.74573	9.84726	MYLIP;LIF;ST8SIA6;TNS4;IQGAP2;PLXNA4
SUZ12 16625203 ChIP-ChIP MESCs Mouse	9/944	0.0277611	0.165991	0	0	2.22729	7.98286	GALNT12;CARD10;COL2A1;GRID1;LRRK1;ST8SIA6;LGR5;NEUROG1;PLXNA4
KLF5 20875108 ChIP-Seq MESCs Mouse	13/1593	0.0278966	0.165991	0	0	1.93344	6.92026	SAMD4A;SPTB;SORL1;TMEM154;NYNRIN;RIMS1;SESTD1;WNK2;ANXA6;NCOA7;ST8SIA6;NEUROG1;PTPN3
CSB 26484114 Chip-Seq FIBROBLAST Human	13/1594	0.0280214	0.165991	0	0	1.93211	6.90688	CARD10;PRUNE2;SAMD4A;FBXO48;SPTB;CMIP;ETV6;PTGS1;TMEM154;NYNRIN;MICALL1;ID1;XKR5
BRD4 25478319 ChIP-Seq HGPS Human	14/1770	0.0287454	0.168849	0	0	1.87958	6.67116	ANXA1;NDUFB7;PKDCC;SMOX;ETV6;SSH1;RIMS1;CDC42EP3;TMEM217;KIT;ID1;TNS4;PDLIM7;BIRC3
AF4 28076791 ChIP-Seq SEM Human Blood Leukemia	7/652	0.0291081	0.169555	0	0	2.48889	8.80255	EXD3;SESTD1;LRRK1;ADARB1;SORL1;ETV6;BIRC3
SOX2 21211035 ChIP-Seq LN229 Gbm	19/2673	0.0304947	0.176163	0	0	1.71568	5.98806	CHRM3;MYLIP;ANXA1;CPNE4;GRID1;LRRK1;IQGAP2;CMIP;ETV6;SSH1;COL2A1;CASP10;KCNQ1;KIT;FAM43A;MDGA1;CARD11;PTPN3;XKR5
MAF 26560356 Chip-Seq TH2 Human	13/1627	0.0323781	0.180351	0	0	1.8892	6.48047	CHRM3;SPON2;LIF;IL16;KLHL35;SORL1;PATL1;KCNQ1;ANXA6;FAM43A;ALDH18A1;IGSF9B;TLR5
TRIM28 17542650 ChIP-ChIP NTERA2 Human	7/668	0.0325845	0.180351	0	0	2.42663	8.30857	RAB3B;GRID1;NOS3;KCNQ1;ID1;TLR5;ETV6
TCF21 26020271 ChIP-Seq SMOOTH MUSCLE Human	13/1629	0.0326572	0.180351	0	0	1.88665	6.45555	NDUFB7;PKDCC;LIF;WNT9A;CMIP;PTGS1;SSH1;NYNRIN;CYP2W1;TMEM217;MICALL1;ID1;TNS4
STAT5A 24692510 ChIP-Seq Epithelium Mouse Mammary	15/1977	0.0329003	0.180351	0	0	1.80539	6.16409	CCDC59;DAB2IP;FBXO48;IL17RE;ETV6;PTGS1;SPINT1;SESTD1;KIT;MICALL1;SLCO4C1;NCOA7;ALDH18A1;TNS4;BIRC3
NCOR1 26117541 ChIP-Seq K562 Human	13/1631	0.0329381	0.180351	0	0	1.88412	6.43073	MYLIP;NOS3;TRANK1;GPR37L1;PTGS1;SSH1;NYNRIN;VCAN;SPINT1;CCRL2;ID1;PLXNA4;PDLIM7
RING1B 27294783 Chip-Seq NPCs Mouse	13/1632	0.0330791	0.180351	0	0	1.88285	6.41836	FBXO48;ADARB1;SORL1;RIMS1;COL2A1;WNK2;ID1;ANXA6;IGSF9B;LGR5;MDGA1;NEUROG1;PLXNA4
LEF1 29337183 ChIP-Seq mESC Mouse Stem	17/2335	0.0332121	0.180351	0	0	1.74339	5.93596	SLC35F6;MYLIP;LRRK1;ADARB1;SPTB;SORL1;CMIP;ETV6;TMEM154;SPINT1;WNK2;MICALL1;ID1;ST8SIA6;TLR5;LGR5;PTPN3
TCF7 22412390 ChIP-Seq EML Mouse	13/1635	0.0335051	0.180351	0	0	1.87906	6.38139	NDUFB7;NOS3;WNT9A;ETV6;PTGS1;CYP2W1;WNK2;CCRL2;TOM1;TNS4;LGR5;NEUROG1;PDLIM7
ERA 27197147 Chip-Seq ENDOMETRIOID-ADENOCARCINOMA Human	8/822	0.0335418	0.180351	0	0	2.26103	7.67613	CARD10;PKDCC;SESTD1;MICALL1;TOM1;LIF;GPR37L1;TNS4
MITF 21258399 ChIP-Seq MELANOMA Human	29/4614	0.0339137	0.180959	0	0	1.56329	5.29007	SPON2;EXD3;NDUFB7;LRRK1;PRUNE2;ADARB1;RIMS1;CASP10;MICALL1;TOM1;FAM43A;PLXNA4;CARD10;MYLIP;DNAI2;SMOX;SAMD4A;DAB2IP;IL16;PATL1;ETV6;SSH1;KCNQ1;WNK2;CDC42EP3;KIT;ID1;NCOA7;MDGA1
FOXA1 21915096 ChIP-Seq LNCaP-1F5 Human	13/1641	0.0343689	0.181999	0	0	1.87152	6.30815	GALNT12;ANXA1;PKDCC;RSAD2;CPNE4;GRID1;PRUNE2;PTGS1;SPINT1;CCRL2;SLCO4C1;FAM43A;PTPN3
SPI1 26923725 Chip-Seq HPCs Mouse	12/1473	0.0346396	0.182053	0	0	1.91802	6.44984	CYP2W1;COL2A1;WNK2;LRRK1;KIT;FAM43A;IGSF9B;TNS4;PDLIM7;ETV6;BIRC3;CCNJL
TAL1 21186366 ChIP-Seq BM-HSCs Mouse	12/1477	0.035262	0.183942	0	0	1.91237	6.39677	CHRM3;MYLIP;VCAN;CCDC59;ANXA6;LIF;NCOA7;FAM43A;ADARB1;IQGAP2;LGR5;CCNJL
RING1B 27294783 Chip-Seq ESCs Mouse	13/1651	0.0358446	0.185595	0	0	1.85908	6.18805	KLHL35;ADARB1;IQGAP2;RIMS1;VCAN;COL2A1;MICALL1;FAM43A;LGR5;MDGA1;NEUROG1;PLXNA4;XKR5
SOX9 26525672 Chip-Seq Limbbuds Mouse	9/993	0.0366453	0.188074	0	0	2.11091	6.97965	RIMS1;CCDC59;SLCO4C1;ANXA6;ADARB1;GPR37L1;TNS4;TLR5;LGR5
SPI1 23127762 ChIP-Seq K562 Human	10/1157	0.0372623	0.188074	0	0	2.01944	6.6435	SPINT1;NOS3;KCNQ1;CCRL2;TMEM217;TRANK1;IQGAP2;LGR5;CMIP;PDLIM7
PBX 27287812 Chip-Seq EMBYONIC-LIMB Mouse	12/1490	0.0373404	0.188074	0	0	1.89421	6.22756	VCAN;ANXA1;COL2A1;PKDCC;CCRL2;TOM1;ANXA6;IL16;WNT9A;TLR5;PTGS1;TMEM154
ZFP322A 24550733 ChIP-Seq MESCs Mouse	2/67	0.0373996	0.188074	0	0	6.8605	22.5443	HSD11B1;RIMS1
SMAD3 22036565 ChIP-Seq ESCs Mouse	8/844	0.0382818	0.191136	0	0	2.199	7.17484	VCAN;SPINT1;KCNQ1;CDC42EP3;PRUNE2;ST8SIA6;SORL1;NEUROG1
PPARD 21283829 ChIP-Seq MYOFIBROBLAST Human	19/2749	0.0391781	0.194223	0	0	1.66057	5.37963	RAB3B;CARD10;ANXA1;PKDCC;SMOX;PRUNE2;CCDC59;DAB2IP;ADARB1;SORL1;ETV6;TMEM154;KIT;ID1;FAM43A;ST8SIA6;ALDH18A1;TLR5;BIRC3
ELF3 26769127 Chip-Seq PDAC-Cell Line Human	13/1680	0.0403836	0.19879	0	0	1.82384	5.85329	CCDC59;SORL1;CMIP;PATL1;ETV6;HSD11B1;CDC42EP3;ID1;TOM1;ST8SIA6;ALDH18A1;TNS4;MDGA1
KLF1 20508144 ChIP-Seq FETAL-LIVER-ERYTHROID Mouse	8/868	0.0439487	0.214371	0	0	2.13494	6.67112	RAB3B;RIMS1;MYLIP;RSAD2;SMOX;SESTD1;IGSF9B;TMEM154
WT1 19549856 ChIP-ChIP CCG9911 Human	3/173	0.044459	0.214371	0	0	3.95836	12.3231	RAB3B;SMOX;IQGAP2
CEBPB 21427703 ChIP-Seq 3T3-L1 Mouse	12/1531	0.0444689	0.214371	0	0	1.83898	5.7247	SPON2;VCAN;ANXA1;PKDCC;RSAD2;PRUNE2;TOM1;DAB2IP;IL16;FAM43A;ETV6;PTGS1
GATA1 30185409 ChIP-Seq HPC Mouse BoneMarrow Leukemia	8/874	0.0454482	0.217591	0	0	2.11948	6.5517	MYLIP;SMOX;KCNQ1;DAB2IP;SPTB;LGR5;MDGA1;CCNJL
EZH2 27304074 Chip-Seq ESCs Mouse	7/722	0.0463469	0.219725	0	0	2.23706	6.87136	CHRM3;MYLIP;COL2A1;TRANK1;MDGA1;NEUROG1;PLXNA4
SOX9 24532713 ChIP-Seq HFSC Mouse	10/1203	0.0465226	0.219725	0	0	1.93681	5.94179	SLC25A48;GRID1;KCNQ1;CCRL2;MICALL1;DAB2IP;TNS4;IQGAP2;LGR5;ETV6
NR3C1 21868756 ChIP-Seq MCF10A Human	8/887	0.0488126	0.228993	0	0	2.08671	6.30138	CHRM3;PKDCC;WNK2;CDC42EP3;KIT;SAMD4A;ALDH18A1;SORL1
SMARCA4 23332759 ChIP-Seq OLIGODENDROCYTES Mouse	15/2089	0.0496363	0.229957	0	0	1.69724	5.09685	CHRM3;MYLIP;DNAI2;ANXA1;PKDCC;CPNE4;SMOX;LRRK1;TRANK1;SAMD4A;GPR37L1;ETV6;PTGS1;SLCO4C1;XKR5
KDM2B 26808549 Chip-Seq REH Human	11/1389	0.0502854	0.229957	0	0	1.84907	5.52878	RIMS1;LRRK1;CDC42EP3;KIT;PRUNE2;CCDC59;IL16;FAM43A;LGR5;CARD11;PLXNA4
STAT5A 28732065 ChIP-Seq J2E Mouse Blood	2/79	0.050334	0.229957	0	0	5.78783	17.3003	CCDC59;ALDH18A1
IRF1 21803131 ChIP-Seq PrimaryMonocytes Human Connective	2/79	0.050334	0.229957	0	0	5.78783	17.3003	TRANK1;CMIP
SOX3 22085726 ChIP-Seq NPCs Mouse	12/1565	0.0510667	0.23179	0	0	1.7954	5.34063	CARD10;COL2A1;SMOX;KCNQ1;KIT;ID1;ST8SIA6;ALDH18A1;SORL1;PDLIM7;ETV6;BIRC3
RUNX1 27514584 Chip-Seq MCF-7 Human	12/1568	0.0516797	0.233059	0	0	1.79164	5.30809	MYLIP;EXD3;COL2A1;SMOX;CDC42EP3;ANXA6;WNT9A;GPR37L1;IQGAP2;SORL1;CMIP;CARD11
MYC 19829295 ChIP-Seq ESCs Human	12/1572	0.0525049	0.233983	0	0	1.78666	5.26502	RIMS1;CARD10;DNAI2;CYP2W1;SESTD1;PRUNE2;MICALL1;TOM1;LIF;ST8SIA6;MT3;MDGA1
SOX2 27498859 Chip-Seq STOMACH Mouse	12/1573	0.0527126	0.233983	0	0	1.78542	5.25431	CHRM3;CCNA1;PKDCC;SESTD1;LRRK1;SLCO4C1;ID1;ALDH18A1;TNS4;IQGAP2;ETV6;PTPN3
ZFP57 27257070 Chip-Seq ESCs Mouse	7/744	0.0528889	0.233983	0	0	2.1678	6.37237	RIMS1;VCAN;ANXA1;PKDCC;KIT;SLCO4C1;SORL1
SALL4 22934838 ChIP-ChIP CD34+ Human	9/1067	0.0535113	0.234862	0	0	1.95559	5.72569	HSD11B1;SPON2;HEPH;CDC42EP3;SLCO4C1;DAB2IP;IQGAP2;MDGA1;CARD11
FOXA1 21572438 ChIP-Seq LNCaP Human	12/1578	0.0537596	0.234862	0	0	1.77923	5.20111	GALNT12;CHRM3;DNAI2;CYP2W1;PKDCC;SPINT1;KIT;NCOA7;IQGAP2;ETV6;TMEM154;XKR5
SMC1 22415368 ChIP-Seq MEFs Mouse	12/1583	0.0548209	0.238011	0	0	1.77309	5.14848	SPON2;MYLIP;VCAN;CYP2W1;ID1;LIF;WNT9A;LGR5;PLXNA4;PDLIM7;ETV6;XKR5
JUN 26020271 ChIP-Seq SMOOTH MUSCLE Human	12/1587	0.0556802	0.24025	0	0	1.7682	5.10679	GALNT12;CARD10;MYLIP;ANXA1;SMOX;CDC42EP3;MICALL1;ID1;TOM1;WNT9A;CMIP;SSH1
REST 21632747 ChIP-Seq MESCs Mouse	13/1765	0.0560371	0.240307	0	0	1.72726	4.97753	CHRM3;PKDCC;CPNE4;GRID1;NOS3;PRUNE2;TRANK1;TMEM154;CCNA1;IGSF9B;LGR5;MDGA1;PLXNA4
BRD4 27068464 Chip-Seq AML-cells Mouse	12/1597	0.0578687	0.246648	0	0	1.75608	5.0041	HSD11B1;MYLIP;VCAN;MICALL1;KLHL35;ALDH18A1;TLR5;IQGAP2;SORL1;NEUROG1;PDLIM7;BIRC3
AR 20517297 ChIP-Seq VCAP Human	12/1604	0.059435	0.251094	0	0	1.74769	4.93352	HSD11B1;RSAD2;KCNQ1;WNK2;KLHL35;IGSF9B;IQGAP2;SPTB;PATL1;PTGS1;PTPN3;XKR5
BCL6 25482012 ChIP-Seq CML-JURL-MK1 Human	12/1605	0.0596611	0.251094	0	0	1.7465	4.92352	HSD11B1;VCAN;COL2A1;CASP10;TMEM217;ID1;TRANK1;NCOA7;ST8SIA6;GPR37L1;ALDH18A1;CCNJL
TP53 22127205 ChIP-Seq IMR90 Human	7/766	0.0599896	0.251094	0	0	2.10255	5.91569	COL2A1;CDC42EP3;TMEM217;MICALL1;TRANK1;LIF;PDLIM7
TAL1 30185409 ChIP-Seq HPC Mouse BoneMarrow Leukemia	15/2154	0.0617522	0.256933	0	0	1.63966	4.56584	MYLIP;ANXA1;NOS3;SMOX;PRUNE2;DAB2IP;FBXO48;KLHL35;IQGAP2;CMIP;VCAN;HEPH;CCRL2;LGR5;MDGA1
RUNX2 22187159 ChIP-Seq PCA Human	18/2722	0.0637039	0.263485	0	0	1.56891	4.32	CHRM3;SPON2;PKDCC;SAMD4A;IQGAP2;MT3;CMIP;TMEM154;HSD11B1;RIMS1;VCAN;SESTD1;CDC42EP3;KIT;SLCO4C1;ANXA6;IGSF9B;CARD11
SMAD4 21799915 ChIP-Seq A2780 Human	15/2167	0.0644014	0.264186	0	0	1.62856	4.46653	PKDCC;CPNE4;GRID1;SAMD4A;DAB2IP;CMIP;ETV6;TMEM154;HSD11B1;RIMS1;CCNA1;VCAN;TNS4;TLR5;PLXNA4
TBX2 33478486 ChIP-Seq IMR90 Human Lung	16/2354	0.0648894	0.264186	0	0	1.60328	4.3851	SPON2;DNAI2;EXD3;PKDCC;SAMD4A;RIMS1;CCNA1;CYP2W1;KCNQ1;WNK2;ID1;ALDH18A1;IGSF9B;MDGA1;PLXNA4;PDLIM7
TP53 23651856 ChIP-Seq MEFs Mouse	17/2541	0.0650071	0.264186	0	0	1.58235	4.32497	CHRM3;ANXA1;SMOX;LIF;DAB2IP;WNT9A;IQGAP2;SORL1;HSD11B1;RIMS1;COL2A1;KCNQ1;ANXA6;FAM43A;TLR5;BIRC3;CCNJL
NANOG 18692474 ChIP-Seq MESCs Mouse	15/2172	0.0654408	0.264411	0	0	1.62433	4.42892	DAB2IP;GPR37L1;ETV6;PTGS1;HSD11B1;SPINT1;CDC42EP3;KIT;SLCO4C1;ID1;TOM1;MDGA1;NEUROG1;CCNJL;XKR5
GF1B 26923725 Chip-Seq HPCs Mouse	10/1284	0.0664281	0.265982	0	0	1.80582	4.89673	MYLIP;VCAN;PKDCC;LRRK1;LIF;DAB2IP;TNS4;TLR5;PATL1;TMEM154
SOX3 22085726 ChIP-Seq MUSCLE Mouse	11/1459	0.0668118	0.265982	0	0	1.75303	4.74348	CCNA1;VCAN;PRUNE2;ID1;LIF;NCOA7;KLHL35;IL17RE;IQGAP2;MT3;SSH1
TP63 22573176 ChIP-Seq HFKS Human	21/3315	0.0672826	0.265982	0	0	1.51321	4.08392	CARD10;EXD3;ANXA1;GRID1;LRRK1;SAMD4A;DAB2IP;IL16;ADARB1;SPTB;MT3;TMEM154;NYNRIN;RIMS1;CYP2W1;KCNQ1;WNK2;CCRL2;ID1;BIRC3;PTPN3
FOXA2 19822575 ChIP-Seq HepG2 Human	17/2553	0.0673517	0.265982	0	0	1.57378	4.24577	LRRK1;SAMD4A;KLHL35;IL17RE;IQGAP2;SORL1;CMIP;ETV6;SPINT1;CASP10;SESTD1;KCNQ1;ID1;TOM1;ALDH18A1;LGR5;PLXNA4
ZFP281 18757296 ChIP-ChIP E14 Mouse	11/1466	0.0686399	0.269547	0	0	1.74393	4.67179	CARD10;MYLIP;COL2A1;SLCO4C1;ANXA6;LIF;WNT9A;MT3;ETV6;BIRC3;XKR5
TCF21 26020271 ChIP-Seq HCASMC Human CoronaryArtery	9/1129	0.0710778	0.277561	0	0	1.84126	4.86825	HSD11B1;SPON2;NDUFB7;MICALL1;NCOA7;IQGAP2;CMIP;PTGS1;SSH1
LUZP1 20508642 ChIP-Seq ESCs Mouse	11/1480	0.0723938	0.281129	0	0	1.726	4.53186	WNK2;CCDC59;ANXA6;LIF;FBXO48;NCOA7;ADARB1;WNT9A;TNS4;LGR5;CCNJL
KLF4 18555785 Chip-Seq ESCs Mouse	11/1486	0.0740427	0.285714	0	0	1.71842	4.47325	HSD11B1;RIMS1;CCNA1;SPINT1;SMOX;SESTD1;SLCO4C1;DAB2IP;ST8SIA6;GPR37L1;PTGS1
TRP63 18441228 ChIP-ChIP KERATINOCYTES Mouse	2/99	0.0748113	0.285714	0	0	4.58983	11.9004	CDC42EP3;LIF
NR3C2 34362910 ChIP-Seq WistarRat Hippocampus Stress	8/974	0.0755232	0.285714	0	0	1.89009	4.88271	SMOX;KCNQ1;WNK2;CDC42EP3;ID1;ADARB1;SPTB;PTPN3
CTCF 18555785 Chip-Seq ESCs Mouse	11/1492	0.0757157	0.285714	0	0	1.7109	4.41545	HSD11B1;RIMS1;SMOX;SESTD1;SLCO4C1;ID1;DAB2IP;ST8SIA6;GPR37L1;PTGS1;TMEM154
TCF3 18692474 ChIP-Seq MESCs Mouse	8/976	0.0762248	0.285714	0	0	1.88599	4.85467	CDC42EP3;KIT;ID1;DAB2IP;MDGA1;NEUROG1;PTGS1;CCNJL
KDM2B 26808549 Chip-Seq K562 Human	12/1673	0.0764236	0.285714	0	0	1.66878	4.29121	COL2A1;PKDCC;GRID1;CDC42EP3;ID1;LIF;FAM43A;ST8SIA6;ADARB1;MDGA1;CMIP;PLXNA4
FLI1 21867929 ChIP-Seq TH2 Mouse	11/1496	0.0768445	0.285714	0	0	1.70593	4.37736	CHRM3;MYLIP;VCAN;WNK2;CCDC59;LIF;FBXO48;NCOA7;ADARB1;IQGAP2;LGR5
NR3C2 34362910 ChIP-Seq WistarRat Hippocampus	11/1496	0.0768445	0.285714	0	0	1.70593	4.37736	RIMS1;COL2A1;SMOX;KCNQ1;WNK2;ID1;KLHL35;ADARB1;IQGAP2;SPTB;PTPN3
CEBPB 26923725 Chip-Seq MESODERM Mouse	7/814	0.0774525	0.286451	0	0	1.97253	5.04591	MYLIP;PKDCC;CPNE4;SLCO4C1;DAB2IP;TLR5;TMEM154
IRF8 27001747 Chip-Seq BMDM Mouse	11/1500	0.0779841	0.286899	0	0	1.70097	4.33961	GALNT12;RSAD2;SPINT1;CCRL2;FBXO48;IL16;ST8SIA6;CARD11;PDLIM7;ETV6;PTGS1
EWS 26573619 Chip-Seq HEK293 Human	6/656	0.0785704	0.287543	0	0	2.09148	5.32021	RIMS1;MYLIP;ANXA1;CDC42EP3;FBXO48;IQGAP2
SMAD3 21741376 ChIP-Seq HESCs Human	8/984	0.079071	0.287868	0	0	1.86974	4.7443	CHRM3;CDC42EP3;DAB2IP;ALDH18A1;TLR5;LGR5;PLXNA4;ETV6
PU1 27457419 Chip-Seq LIVER Mouse	11/1510	0.0808802	0.292644	0	0	1.68871	4.24674	HSD11B1;RIMS1;SMOX;SESTD1;SLCO4C1;ID1;DAB2IP;ST8SIA6;GPR37L1;TLR5;PTGS1
VDR 24787735 ChIP-Seq THP-1 Human	6/663	0.0817236	0.292644	0	0	2.06844	5.18023	PKDCC;CDC42EP3;CMIP;CARD11;ETV6;SSH1
CDX2 20551321 ChIP-Seq CACO-2 Human	4/360	0.0819233	0.292644	0	0	2.52525	6.3181	CARD10;SPINT1;ID1;CMIP
CDX2 21402776 ChIP-Seq INTESTINAL-VILLUS Mouse	11/1514	0.0820575	0.292644	0	0	1.68385	4.21019	HSD11B1;RIMS1;CCDC59;SLCO4C1;LIF;NCOA7;ADARB1;GPR37L1;TLR5;IQGAP2;LGR5
SOX2 18555785 ChIP-Seq MESCs Mouse	4/365	0.0851629	0.301492	0	0	2.48964	6.13244	SLCO4C1;NEUROG1;ETV6;TMEM154
STAT3 19079543 ChIP-ChIP MESCs Mouse	6/672	0.0858815	0.301492	0	0	2.03953	5.00662	NDUFB7;WNK2;LRRK1;ID1;DAB2IP;IL16
CEBPD 21427703 ChIP-Seq 3T3-L1 Mouse	10/1349	0.085902	0.301492	0	0	1.71217	4.2026	VCAN;ANXA1;PKDCC;CDC42EP3;ID1;FAM43A;SORL1;PATL1;ETV6;PTGS1
E2F1 18555785 Chip-Seq ESCs Mouse	11/1528	0.0862637	0.301492	0	0	1.66704	4.08483	HSD11B1;RIMS1;SMOX;SESTD1;SLCO4C1;ID1;DAB2IP;ST8SIA6;GPR37L1;PTGS1;TMEM154
MNX1 26342078 ChIP-Seq MIN6-4N Mouse	11/1533	0.0877982	0.305328	0	0	1.66111	4.04101	RIMS1;NDUFB7;PKDCC;SPINT1;WNK2;ANXA6;GPR37L1;IQGAP2;LGR5;MDGA1;PLXNA4
ARNT 22903824 ChIP-Seq MCF-7 Human	7/846	0.0906036	0.313524	0	0	1.89412	4.54828	RAB3B;PRUNE2;SLCO4C1;IL16;WNT9A;SORL1;CCNJL
SMC3 22415368 ChIP-Seq MEFs Mouse	11/1546	0.0918673	0.316331	0	0	1.64588	3.92939	VCAN;CYP2W1;NOS3;FAM43A;WNT9A;GPR37L1;ALDH18A1;IQGAP2;MDGA1;PDLIM7;XKR5
SA1 22415368 ChIP-Seq MEFs Mouse	11/1549	0.0928227	0.317917	0	0	1.6424	3.90409	VCAN;LRRK1;CDC42EP3;TRANK1;FAM43A;WNT9A;ALDH18A1;MDGA1;PLXNA4;ETV6;XKR5
MYC 19915707 ChIP-ChIP AK7 Human	12/1732	0.0932374	0.317917	0	0	1.60633	3.81119	RAB3B;RIMS1;CARD10;CCNA1;NDUFB7;NOS3;WNK2;NCOA7;GPR37L1;ALDH18A1;CARD11;PLXNA4
E2F2 33952803 ChIP-Seq Patient Human Synovium	45313	0.0955072	0.324075	0	0	10.5228	24.7132	GPR37L1
CLOCK 20551151 ChIP-Seq 293T Human	4/382	0.0966397	0.326334	0	0	2.3756	5.55122	SPON2;RSAD2;ID1;DAB2IP
GATA3 21878914 ChIP-Seq MCF-7 Human	11/1574	0.101022	0.334218	0	0	1.61393	3.6998	PKDCC;TRANK1;SAMD4A;KLHL35;ADARB1;IQGAP2;NEUROG1;PLXNA4;ETV6;PTGS1;XKR5
RUNX1 20887958 ChIP-Seq HPC-7 Mouse	7/870	0.101254	0.334218	0	0	1.83913	4.21184	NYNRIN;CARD10;PKDCC;LIF;IQGAP2;SSH1;XKR5
RUNX2 22187159 ChIP-Seq C42B Human ProstateCancer	2/119	0.102256	0.334218	0	0	3.8014	8.66826	WNK2;IQGAP2
ARID1A 32646524 ChIP-Seq H9 Human BoneMarrow Lymphoma	2/119	0.102256	0.334218	0	0	3.8014	8.66826	WNK2;IQGAP2
STAT3 24763339 ChIP-Seq IMN-ESCs Mouse	10/1398	0.102697	0.334218	0	0	1.64737	3.74936	CARD10;PKDCC;CDC42EP3;NCOA7;FAM43A;ST8SIA6;TNS4;TLR5;SORL1;PLXNA4
NFYA 21822215 ChIP-Seq K562 Human	11/1579	0.102713	0.334218	0	0	1.60835	3.6603	RAB3B;CHRM3;KCNQ1;ST8SIA6;WNT9A;GPR37L1;ALDH18A1;TLR5;SORL1;ETV6;BIRC3
TET1 21451524 ChIP-Seq MESCs Mouse	10/1400	0.103421	0.334218	0	0	1.64482	3.732	CARD10;PKDCC;NOS3;LIF;FBXO48;WNT9A;IL17RE;TNS4;PDLIM7;SSH1
CTCF 33576154 ChIP-Seq Human PerigastricLN ProstateCancer	15/2328	0.103798	0.334218	0	0	1.50147	3.40129	MYLIP;NDUFB7;SMOX;LRRK1;PRUNE2;CCDC59;WNT9A;SPTB;SORL1;SSH1;HEPH;MICALL1;TLR5;MDGA1;PDLIM7
HIF1A 21447827 ChIP-Seq MCF-7 Human	3/248	0.103827	0.334218	0	0	2.73618	6.19753	DAB2IP;ST8SIA6;GPR37L1
GATA3 26560356 Chip-Seq TH2 Human	11/1583	0.104078	0.334218	0	0	1.6039	3.62901	GALNT12;MYLIP;RSAD2;CASP10;ANXA6;IL16;NCOA7;FAM43A;ADARB1;SORL1;LGR5
TAL1 20887958 ChIP-Seq HPC-7 Mouse	11/1584	0.104421	0.334218	0	0	1.6028	3.62123	CARD10;MYLIP;PKDCC;NOS3;CCRL2;KIT;CCDC59;FAM43A;ETV6;PTGS1;SSH1
TBX2 30127528 ChIP-Seq BE2C Human Brain Neuroblastoma	7/878	0.104952	0.334218	0	0	1.82147	4.10606	KCNQ1;PRUNE2;MICALL1;DAB2IP;FAM43A;IGSF9B;SORL1
FOXH1 21741376 ChIP-Seq ESCs Human	11/1589	0.106146	0.334218	0	0	1.59728	3.5826	CARD10;CASP10;SMOX;SESTD1;WNK2;TMEM217;NCOA7;ST8SIA6;SPTB;NEUROG1;CARD11
TBX20 22080862 ChIP-Seq HEART Mouse	11/1589	0.106146	0.334218	0	0	1.59728	3.5826	SPON2;NDUFB7;SMOX;KCNQ1;CDC42EP3;KIT;DAB2IP;FAM43A;CARD11;PTGS1;TMEM154
TBX20 22328084 ChIP-Seq HEART Mouse	11/1589	0.106146	0.334218	0	0	1.59728	3.5826	SPON2;NDUFB7;SMOX;KCNQ1;CDC42EP3;KIT;DAB2IP;FAM43A;CARD11;PTGS1;TMEM154
KLF5 25053715 ChIP-Seq YYC3 Human	11/1591	0.106841	0.334897	0	0	1.59509	3.56727	ANXA1;RSAD2;LRRK1;MICALL1;ID1;DAB2IP;ADARB1;GPR37L1;SORL1;BIRC3;TMEM154
SMAD4 21741376 ChIP-Seq ESCs Human	11/1595	0.108239	0.337763	0	0	1.59071	3.53681	GALNT12;CARD10;VCAN;SMOX;NCOA7;FAM43A;KLHL35;IQGAP2;MT3;PDLIM7;PTGS1
GATA4 25053715 ChIP-Seq YYC3 Human	11/1602	0.110711	0.343942	0	0	1.58311	3.48416	DNAI2;SESTD1;KCNQ1;ID1;KLHL35;GPR37L1;IL17RE;IQGAP2;LGR5;BIRC3;PTPN3
STAT5 23275557 ChIP-Seq MAMMARY-EPITHELIUM Mouse	7/897	0.114028	0.351846	0	0	1.78081	3.86669	SPINT1;CCDC59;SLCO4C1;IL17RE;ALDH18A1;ETV6;BIRC3
SOX2 22085726 ChIP-Seq NPCs Mouse	10/1430	0.114646	0.351846	0	0	1.60746	3.48161	RAB3B;RIMS1;VCAN;LRRK1;CDC42EP3;TOM1;MT3;SORL1;LGR5;PTGS1
NR3C1 23031785 ChIP-Seq PC12 Mouse	6/730	0.115423	0.351846	0	0	1.87049	4.03867	CDC42EP3;ID1;TOM1;FAM43A;SPTB;SORL1
GATA1 22025678 ChIP-Seq K562 Human	45318	0.115922	0.351846	0	0	8.49701	18.3097	RSAD2
RXRA 24833708 ChIP-Seq LIVER Mouse	10/1434	0.116194	0.351846	0	0	1.6026	3.44959	HSD11B1;TRANK1;FBXO48;FAM43A;TLR5;IQGAP2;NEUROG1;BIRC3;PTGS1;PTPN3
DROSHA 22980978 ChIP-Seq HELA Human	4/409	0.116275	0.351846	0	0	2.21416	4.76442	NOS3;KCNQ1;LRRK1;PLXNA4
RARA 24833708 ChIP-Seq LIVER Mouse	10/1437	0.117362	0.353605	0	0	1.59897	3.42577	HSD11B1;CHRM3;DAB2IP;FAM43A;TNS4;TLR5;IQGAP2;NEUROG1;PTGS1;XKR5
TP53 20018659 ChIP-ChIP R1E Mouse	7/909	0.11997	0.358425	0	0	1.75601	3.72364	CHRM3;SPON2;COL2A1;GRID1;LIF;WNT9A;NEUROG1
ATF3 27146783 Chip-Seq COLON Human	11/1628	0.120182	0.358425	0	0	1.55544	3.29559	ANXA1;NDUFB7;SPINT1;NOS3;MICALL1;ID1;FAM43A;WNT9A;CMIP;PDLIM7;SSH1
MYB 26560356 Chip-Seq TH2 Human	11/1629	0.120556	0.358425	0	0	1.5544	3.28855	DNAI2;ANXA1;RSAD2;TOM1;ANXA6;IL16;ST8SIA6;ADARB1;ALDH18A1;IQGAP2;PTPN3
FLI1 21571218 ChIP-Seq MEGAKARYOCYTES Human	27/4775	0.121013	0.358425	0	0	1.3471	2.84489	CHRM3;EXD3;IQGAP2;CMIP;TOM1;FAM43A;PLXNA4;PDLIM7;GRID1;SMOX;CCDC59;SAMD4A;DAB2IP;IL16;RNASE3;WNT9A;IL17RE;TMEM154;SSH1;CYP2W1;SPINT1;KCNQ1;WNK2;CDC42EP3;NCOA7;MDGA1;CCNJL
CEBPB 26923725 Chip-Seq MACROPHAGESS Mouse	10/1450	0.122504	0.361309	0	0	1.58342	3.32457	VCAN;LRRK1;TRANK1;ALDH18A1;TNS4;MDGA1;PATL1;ETV6;BIRC3;XKR5
AR 35650195 ChIP-Seq DSRCT Human Mesenchymal Sarcoma	7/916	0.12351	0.362745	0	0	1.74184	3.64295	SLC35F6;CARD10;MYLIP;EXD3;SPINT1;NCOA7;IQGAP2
GTF3C2 35216376 ChIP-Seq H9 Human BoneMarrow Lymphoma	9/1277	0.126264	0.368215	0	0	1.61354	3.33901	CARD10;GRID1;SESTD1;DAB2IP;IQGAP2;NEUROG1;CMIP;TRABD2A;SSH1
MEIS1 26253404 ChIP-Seq OPTIC CUPS Mouse	10/1461	0.126952	0.368215	0	0	1.57048	3.24138	RIMS1;VCAN;PKDCC;SMOX;TRANK1;ST8SIA6;KLHL35;TNS4;LGR5;PLXNA4
CEBPB 26923725 Chip-Seq HEMOGENIC-ENDOTHELIUM Mouse	10/1461	0.126952	0.368215	0	0	1.57048	3.24138	MYLIP;VCAN;CPNE4;SESTD1;SLCO4C1;DAB2IP;FAM43A;TLR5;PATL1;ETV6
RELA 24523406 ChIP-Seq FIBROSARCOMA Human	8/1104	0.129336	0.371198	0	0	1.65447	3.38396	NDUFB7;CASP10;TOM1;NCOA7;MT3;PATL1;PDLIM7;BIRC3
LYL1 20887958 ChIP-Seq HPC-7 Mouse	5/587	0.129399	0.371198	0	0	1.93069	3.94799	NYNRIN;NOS3;TNS4;TLR5;SSH1
ELK1 22589737 ChIP-Seq MCF10A Human	6/755	0.129574	0.371198	0	0	1.8057	3.68996	ANXA1;CDC42EP3;MICALL1;ADARB1;SORL1;PTPN3
RUNX1 27457419 Chip-Seq LIVER Mouse	10/1475	0.132743	0.378723	0	0	1.55429	3.13865	HSD11B1;RIMS1;SMOX;SLCO4C1;ID1;DAB2IP;ST8SIA6;GPR37L1;TLR5;PTGS1
POU5F1 18692474 ChIP-Seq MESCs Mouse	18/3012	0.13362	0.379676	0	0	1.39306	2.80389	CARD10;LIF;DAB2IP;GPR37L1;IL17RE;PTGS1;HSD11B1;SPINT1;SESTD1;CDC42EP3;KIT;SLCO4C1;ID1;ANXA6;NEUROG1;CARD11;PTPN3;XKR5
NEUROD2 26341353 ChIP-Seq CORTEX Mouse	10/1481	0.135268	0.380579	0	0	1.54745	3.09567	CHRM3;CARD10;NDUFB7;RSAD2;DAB2IP;FAM43A;IGSF9B;IQGAP2;MT3;NEUROG1
STAT3 22323479 ChIP-Seq MACROPHAGE Mouse	1/32	0.135881	0.380579	0	0	7.12473	14.2208	CCDC59
SOX9 26525672 Chip-Seq HEART Mouse	9/1299	0.136046	0.380579	0	0	1.58415	3.16	HSD11B1;CHRM3;MYLIP;ANXA1;PKDCC;SLCO4C1;ID1;ANXA6;MDGA1
ETS1 21867929 ChIP-Seq TH2 Mouse	10/1483	0.136115	0.380579	0	0	1.54518	3.08148	RIMS1;PKDCC;NOS3;LIF;KLHL35;IL17RE;ALDH18A1;NEUROG1;BIRC3;XKR5
TCFCP2L1 18555785 ChIP-Seq MESCs Mouse	10/1486	0.137392	0.382618	0	0	1.54179	3.06032	CCNA1;COL2A1;SPINT1;KIT;SLCO4C1;LIF;DAB2IP;ADARB1;TMEM154;SSH1
PPAR 26484153 Chip-Seq NCI-H1993 Human	7/945	0.138745	0.384853	0	0	1.68541	3.32889	MYLIP;ANXA1;WNK2;LIF;NCOA7;BIRC3;TMEM154
SUZ12 18555785 Chip-Seq ESCs Mouse	10/1491	0.139535	0.38518	0	0	1.53617	3.02539	HSD11B1;RIMS1;CCNA1;SMOX;SESTD1;SLCO4C1;DAB2IP;ST8SIA6;GPR37L1;PTGS1
OCT4 18555785 Chip-Seq ESCs Mouse	10/1492	0.139965	0.38518	0	0	1.53505	3.01846	HSD11B1;RIMS1;SPINT1;SMOX;SESTD1;SLCO4C1;DAB2IP;ST8SIA6;GPR37L1;PTGS1
ISL1 30127528 ChIP-Seq BE2C Human Brain Neuroblastoma	6/776	0.142086	0.388299	0	0	1.75453	3.42366	RIMS1;CPNE4;DAB2IP;NCOA7;IGSF9B;SORL1
CREB1 20920259 ChIP-Seq GC1-SPG Mouse	15/2451	0.142352	0.388299	0	0	1.41569	2.75982	CARD10;SMOX;PRUNE2;CCDC59;FBXO48;IQGAP2;MICALL1;ID1;ANXA6;ALDH18A1;IGSF9B;LGR5;MDGA1;PLXNA4;PTPN3
CMYC 18555785 Chip-Seq ESCs Mouse	10/1499	0.143	0.388299	0	0	1.52725	2.97037	HSD11B1;RIMS1;SMOX;SESTD1;SLCO4C1;DAB2IP;ST8SIA6;GPR37L1;PTGS1;TMEM154
EBF1 22473956 ChIP-Seq BONE MARROW Mouse	10/1502	0.144311	0.388299	0	0	1.52393	2.95	HSD11B1;RIMS1;SMOX;SESTD1;SLCO4C1;DAB2IP;ST8SIA6;GPR37L1;TLR5;PTGS1
LMO2 20887958 ChIP-Seq HPC-7 Mouse	9/1317	0.14434	0.388299	0	0	1.56084	3.02113	PKDCC;NOS3;CCRL2;TMEM217;KIT;KLHL35;IQGAP2;MDGA1;SSH1
CBX2 27304074 Chip-Seq ESCs Mouse	5/609	0.144432	0.388299	0	0	1.85825	3.59562	COL2A1;PKDCC;GRID1;TRANK1;NEUROG1
EBF1 22473956 ChIP-Seq LYMPHODE Mouse	10/1505	0.145628	0.389079	0	0	1.52062	2.92978	HSD11B1;RIMS1;SMOX;SESTD1;SLCO4C1;DAB2IP;ST8SIA6;GPR37L1;TLR5;PTGS1
TCF3 18692474 ChIP-Seq MEFs Mouse	5/611	0.145835	0.389079	0	0	1.85193	3.56547	KIT;ID1;DAB2IP;NEUROG1;PTGS1
SOX2 18555785 Chip-Seq ESCs Mouse	10/1508	0.146952	0.390262	0	0	1.51733	2.90971	RAB3B;HSD11B1;RIMS1;SMOX;SESTD1;SLCO4C1;ID1;DAB2IP;ST8SIA6;GPR37L1
PU.1 20513432 ChIP-Seq MACROPHAGES Mouse	10/1509	0.147395	0.390262	0	0	1.51624	2.90305	ANXA1;MICALL1;ANXA6;FBXO48;WNT9A;IL17RE;SORL1;PATL1;PLXNA4;ETV6
P53 22387025 ChIP-Seq ESCs Mouse	10/1511	0.148283	0.39113	0	0	1.51405	2.88977	HSD11B1;RIMS1;SMOX;SESTD1;SLCO4C1;DAB2IP;ST8SIA6;GPR37L1;TLR5;TMEM154
GRHL2 25758223 ChIP-Seq PLACENTA Mouse	6/788	0.149482	0.392811	0	0	1.72652	3.2814	WNK2;KIT;SAMD4A;IQGAP2;SPTB;PATL1
ETS2 20176728 ChIP-ChIP TROPHOBLAST STEM CELLS Mouse	2/151	0.150648	0.393741	0	0	2.98017	5.64088	CDC42EP3;PTPN3
OCT4 21477851 ChIP-Seq ESCs Mouse	10/1517	0.150962	0.393741	0	0	1.50753	2.85033	HSD11B1;RIMS1;SLCO4C1;LIF;NCOA7;ADARB1;WNT9A;GPR37L1;TLR5;LGR5
NANOG 18555785 Chip-Seq ESCs Mouse	10/1522	0.153214	0.396899	0	0	1.50214	2.81789	HSD11B1;RIMS1;SMOX;SESTD1;SLCO4C1;DAB2IP;ST8SIA6;GPR37L1;TLR5;TMEM154
IRF4 20064451 ChIP-Seq CD4+T Mouse	6/795	0.153876	0.396899	0	0	1.71058	3.20153	RAB3B;RIMS1;SESTD1;SAMD4A;ST8SIA6;SSH1
CBP 20019798 ChIP-Seq JUKART Human	6/795	0.153876	0.396899	0	0	1.71058	3.20153	RAB3B;RIMS1;SESTD1;SAMD4A;ST8SIA6;SSH1
FOXM1 32153563 ChIP-Seq SKOV3 Human Ovary OvarianCancer	2/154	0.155397	0.399348	0	0	2.9209	5.43805	SLC35F6;CCNA1
CTCF 31629814 ChIP-Seq Hepatocytes Mouse Tyrosinemia	18/3086	0.156904	0.401742	0	0	1.35351	2.50687	CARD10;NDUFB7;CPNE4;SMOX;LRRK1;LIF;DAB2IP;IQGAP2;SORL1;CCNA1;CDC42EP3;MICALL1;FAM43A;LGR5;NEUROG1;PLXNA4;PDLIM7;CCNJL
EED 16625203 ChIP-ChIP MESCs Mouse	5/628	0.158001	0.402193	0	0	1.79981	3.32092	CARD10;COL2A1;GRID1;NEUROG1;PLXNA4
NANOG 18692474 ChIP-Seq MEFs Mouse	10/1533	0.15823	0.402193	0	0	1.4904	2.74785	HSD11B1;SPINT1;KIT;ID1;TOM1;DAB2IP;MDGA1;NEUROG1;ETV6;PTGS1
SMAD1 26771354 ChIP-Seq mESC Mouse Stem	7/994	0.16648	0.420921	0	0	1.5976	2.86431	NYNRIN;MYLIP;VCAN;KIT;ID1;NCOA7;TMEM154
PPARA 22158963 ChIP-Seq LIVER Mouse	10/1552	0.167089	0.420921	0	0	1.47051	2.63108	HSD11B1;RSAD2;ID1;ANXA6;GPR37L1;TLR5;IQGAP2;LGR5;PATL1;ETV6
PGR 26153859 ChIP-Seq MCF-7 Human BreastCancer	6/816	0.167405	0.420921	0	0	1.6644	2.97485	WNK2;CCDC59;NCOA7;ADARB1;GPR37L1;CMIP
RUNX1 30185409 ChIP-Seq HPC Mouse BoneMarrow Leukemia	16/2724	0.169424	0.422426	0	0	1.35508	2.40573	MYLIP;NDUFB7;DAB2IP;FBXO48;ADARB1;IQGAP2;SPTB;CMIP;ETV6;COL2A1;KCNQ1;TOM1;FAM43A;TNS4;LGR5;MDGA1
ESET 19884257 ChIP-Seq ESCs Mouse	9/1369	0.169723	0.422426	0	0	1.49696	2.65499	HSD11B1;CCNA1;NOS3;SESTD1;TRANK1;LIF;SORL1;BIRC3;PTPN3
ESR1 22446102 ChIP-Seq UTERUS Mouse	8/1183	0.169817	0.422426	0	0	1.53675	2.72472	CHRM3;CARD10;RSAD2;SMOX;MICALL1;NCOA7;CARD11;SSH1
FOXA1 27270436 ChIP-Seq VCaP Human Prostate Carcinoma	19/3331	0.171687	0.425564	0	0	1.32239	2.33017	GALNT12;PKDCC;SMOX;LRRK1;PRUNE2;DAB2IP;IL16;ADARB1;PATL1;COL2A1;SPINT1;WNK2;CDC42EP3;ID1;NCOA7;ALDH18A1;IGSF9B;BIRC3;PTPN3
RCOR3 21632747 ChIP-Seq MESCs Mouse	13/2142	0.172772	0.42674	0	0	1.39189	2.44386	PKDCC;CPNE4;PRUNE2;LIF;GPR37L1;TMEM217;ID1;NCOA7;FAM43A;LGR5;MDGA1;PLXNA4;BIRC3
RARG 19884340 ChIP-ChIP MEFs Mouse	3/317	0.175396	0.431698	0	0	2.12742	3.70322	CARD10;ANXA1;PDLIM7
HOXB7 26014856 ChIP-Seq BT474 Human	10/1573	0.177161	0.43451	0	0	1.4491	2.50795	ID1;NCOA7;ST8SIA6;KLHL35;RNASE3;IQGAP2;PLXNA4;ETV6;BIRC3;XKR5
MYCN 19997598 ChIP-ChIP NEUROBLASTOMA Human	2/169	0.179543	0.437426	0	0	2.65653	4.56217	DAB2IP;NEUROG1
HNFA 21074721 ChIP-Seq CACO-2 Human	10/1578	0.179601	0.437426	0	0	1.44408	2.47951	RAB3B;HSD11B1;CHRM3;GRID1;KCNQ1;ST8SIA6;WNT9A;GPR37L1;ALDH18A1;TLR5
CEBPB 26923725 Chip-Seq HEMANGIOBLAST Mouse	4/486	0.180566	0.438249	0	0	1.8531	3.17188	CPNE4;SLCO4C1;MDGA1;PATL1
SUZ12 18692474 ChIP-Seq MEFs Mouse	7/1019	0.181533	0.43907	0	0	1.55608	2.65517	RAB3B;CHRM3;COL2A1;GRID1;ID1;LGR5;NEUROG1
JUN 21703547 ChIP-Seq K562 Human	8/1206	0.182605	0.440141	0	0	1.5054	2.55983	CHRM3;RIMS1;RSAD2;CDC42EP3;TNS4;MDGA1;CMIP;TMEM154
STAT4 19710469 ChIP-ChIP TH1 Mouse	7/1027	0.18647	0.446138	0	0	1.54322	2.59181	MYLIP;ANXA1;LIF;ADARB1;ALDH18A1;ETV6;BIRC3
TCF12/HEB 22897851 ChIP-Seq JUKARTE6-1 Human	10/1593	0.187019	0.446138	0	0	1.42923	2.39617	CHRM3;COL2A1;GRID1;CCRL2;KIT;ANXA6;TRANK1;SAMD4A;IQGAP2;ETV6
NFYB 21822215 ChIP-Seq K562 Human	10/1594	0.187519	0.446138	0	0	1.42825	2.39071	RAB3B;CHRM3;GRID1;KCNQ1;ST8SIA6;WNT9A;GPR37L1;ALDH18A1;TLR5;ETV6
TAF2 19829295 ChIP-Seq ESCs Human	10/1595	0.188019	0.446138	0	0	1.42727	2.38527	CYP2W1;PKDCC;GRID1;SESTD1;SLCO4C1;FAM43A;IL17RE;MT3;NEUROG1;CMIP
P300 27268052 Chip-Seq Bcells Human	10/1596	0.18852	0.446138	0	0	1.42629	2.37984	CHRM3;VCAN;CYP2W1;CPNE4;TOM1;NCOA7;GPR37L1;PDLIM7;ETV6;PTGS1
FOXO1 25302145 ChIP-Seq T-LYMPHOCYTE Mouse	10/1599	0.190026	0.446138	0	0	1.42337	2.36364	VCAN;SMOX;CCRL2;ANXA6;ST8SIA6;IQGAP2;BIRC3;TMEM154;PTPN3;XKR5
POU5F1 18700969 ChIP-ChIP MESCs Mouse	3/330	0.190179	0.446138	0	0	2.04149	3.38845	CARD10;KIT;PDLIM7
RUNX2 24764292 ChIP-Seq MC3T3 Mouse	10/1600	0.190529	0.446138	0	0	1.42239	2.35826	CARD10;MYLIP;ANXA1;COL2A1;CDC42EP3;TOM1;LIF;WNT9A;TLR5;PTPN3
TFAP2C 20629094 ChIP-Seq MCF-7 Human	7/1034	0.190837	0.446138	0	0	1.53213	2.53772	CPNE4;SESTD1;WNK2;DAB2IP;NCOA7;ST8SIA6;CMIP
POU2F1 27270436 ChIP-Seq LNCaP Human Prostate Carcinoma	4/498	0.191519	0.446153	0	0	1.80697	2.9865	TMEM217;FAM43A;IGSF9B;PLXNA4
NCOR 22465074 ChIP-Seq MACROPHAGES Mouse	10/1604	0.192548	0.446153	0	0	1.41851	2.33687	VCAN;PKDCC;SMOX;CCRL2;LIF;FBXO48;TLR5;IQGAP2;PATL1;PDLIM7
RNF2 16625203 ChIP-ChIP MESCs Mouse	6/854	0.193118	0.446153	0	0	1.58665	2.60918	GALNT12;CARD10;COL2A1;GRID1;ST8SIA6;NEUROG1
ESR1 26153859 ChIP-Seq MCF-7 Human BreastCancer	20/3597	0.193397	0.446153	0	0	1.28615	2.11316	GALNT12;SLC35F6;MYLIP;NDUFB7;PRUNE2;CCDC59;GPR37L1;IL17RE;SPTB;PTGS1;CCNA1;SPINT1;CCRL2;TMEM217;ID1;ANXA6;TLR5;PLXNA4;PDLIM7;BIRC3
TCF3 18347094 ChIP-ChIP MESCs Mouse	10/1613	0.197128	0.453264	0	0	1.40986	2.28947	CARD10;CDC42EP3;KIT;ID1;ANXA6;DAB2IP;NEUROG1;ETV6;PTGS1;CCNJL
TET1 21490601 ChIP-Seq MESCs Mouse	10/1618	0.199693	0.457657	0	0	1.40509	2.26356	NYNRIN;SPINT1;SMOX;DAB2IP;FAM43A;TLR5;NEUROG1;ETV6;SSH1;PTPN3
RUNX1 26923725 Chip-Seq MACROPHAGESS Mouse	1/49	0.200467	0.457929	0	0	4.59745	7.38859	TNS4
UTX 26944678 Chip-Seq JUKART Human	10/1621	0.201239	0.458197	0	0	1.40224	2.24816	ANXA1;KCNQ1;ID1;SAMD4A;IL16;ADARB1;IL17RE;LGR5;ETV6;BIRC3
P63 26484246 Chip-Seq KERATINOCYTES Human	10/1627	0.204348	0.463236	0	0	1.39658	2.21767	HSD11B1;ANXA1;COL2A1;SPINT1;SAMD4A;NCOA7;WNT9A;IL17RE;CMIP;BIRC3
LDB1 21186366 ChIP-Seq BM-HSCs Mouse	9/1435	0.204778	0.463236	0	0	1.4226	2.25599	RAB3B;HSD11B1;CHRM3;CARD10;CCNA1;COL2A1;GRID1;NOS3;ST8SIA6
PHC1 16625203 ChIP-ChIP MESCs Mouse	5/700	0.213753	0.479048	0	0	1.60733	2.48	GALNT12;COL2A1;GRID1;NEUROG1;PLXNA4
CREB1 26743006 Chip-Seq LNCaP Human	10/1645	0.2138	0.479048	0	0	1.37985	2.12871	NOS3;SMOX;CDC42EP3;ID1;KLHL35;WNT9A;GPR37L1;SSH1;CCNJL;XKR5
STAT1 20625510 ChIP-Seq HELA Human	4/523	0.214989	0.479048	0	0	1.71772	2.64041	WNK2;CDC42EP3;TMEM217;SSH1
PPARG 19300518 ChIP-PET 3T3-L1 Mouse	2/191	0.215863	0.479048	0	0	2.34469	3.59467	HSD11B1;NOS3
GBX2 23144817 ChIP-Seq PC3 Human	2/191	0.215863	0.479048	0	0	2.34469	3.59467	LGR5;PLXNA4
SALL4 28974232 ChIP-Seq Mouse BoneMarrow Leukemia	3/352	0.21588	0.479048	0	0	1.91065	2.92909	TRANK1;ADARB1;MDGA1
KDM2B 26808549 Chip-Seq JURKAT Human	10/1660	0.221817	0.490664	0	0	1.36618	2.05734	RAB3B;GRID1;ST8SIA6;ADARB1;WNT9A;ALDH18A1;IGSF9B;TLR5;ETV6;PTPN3
NANOG 18700969 ChIP-ChIP MESCs Mouse	2/196	0.22422	0.494415	0	0	2.28368	3.41439	KIT;ID1
CUX1 19635798 ChIP-ChIP MULTIPLE CANCER TYPES Human	10/1669	0.226685	0.49828	0	0	1.3581	2.01568	GRID1;NOS3;SMOX;CCRL2;DAB2IP;NCOA7;CARD11;BIRC3;PTGS1;SSH1
RCOR1 19997604 ChIP-ChIP NEURONS Mouse	7/1095	0.23059	0.500935	0	0	1.44156	2.11493	GALNT12;HEPH;CDC42EP3;LIF;DAB2IP;WNT9A;BIRC3
AR 25329375 ChIP-Seq VCAP Human	9/1481	0.230893	0.500935	0	0	1.37471	2.01505	SPON2;ANXA1;PKDCC;SESTD1;KCNQ1;LGR5;CARD11;PDLIM7;ETV6
KLF4 26769127 Chip-Seq PDAC-Cell Line Human	10/1678	0.231597	0.500935	0	0	1.35011	1.97487	VCAN;ANXA1;NDUFB7;TOM1;ST8SIA6;KLHL35;WNT9A;SORL1;CMIP;SSH1
SMAD1 18555785 Chip-Seq ESCs Mouse	9/1483	0.232057	0.500935	0	0	1.3727	2.0052	HSD11B1;RIMS1;SPINT1;SMOX;SLCO4C1;DAB2IP;ST8SIA6;GPR37L1;PTGS1
CEBPB 20513432 ChIP-Seq MACROPHAGES Mouse	9/1484	0.23264	0.500935	0	0	1.37169	2.00029	PKDCC;SESTD1;MICALL1;DAB2IP;FBXO48;IL17RE;ALDH18A1;ETV6;BIRC3
SOX11 22085726 ChIP-Seq ESNs Mouse	9/1484	0.23264	0.500935	0	0	1.37169	2.00029	GALNT12;HEPH;TOM1;ANXA6;DAB2IP;IL16;ALDH18A1;SSH1;XKR5
ZFX 18555785 Chip-Seq ESCs Mouse	9/1485	0.233223	0.500935	0	0	1.37069	1.99539	HSD11B1;RIMS1;SPINT1;SMOX;SLCO4C1;ID1;DAB2IP;ST8SIA6;GPR37L1
RUNX1 17652178 ChIP-ChIP JURKAT Human	5/724	0.233626	0.500935	0	0	1.55174	2.25627	ANXA1;IL16;IQGAP2;ETV6;BIRC3
CEBPB 20176806 ChIP-Seq MACROPHAGES Mouse	9/1492	0.237323	0.506472	0	0	1.3637	1.96146	ANXA1;SESTD1;CCRL2;FBXO48;IL17RE;ETV6;BIRC3;TMEM154;XKR5
ELK3 25401928 ChIP-Seq HUVEC Human	10/1689	0.237658	0.506472	0	0	1.34045	1.92612	SPON2;CARD10;SMOX;CDC42EP3;ID1;ALDH18A1;CMIP;PDLIM7;ETV6;XKR5
STAT3 18555785 Chip-Seq ESCs Mouse	9/1495	0.239088	0.507971	0	0	1.36072	1.94709	HSD11B1;RIMS1;SMOX;SESTD1;SLCO4C1;ID1;DAB2IP;ST8SIA6;GPR37L1
TCF4 18268006 ChIP-ChIP LS174T Human	3/372	0.239852	0.508051	0	0	1.80525	2.57741	CCRL2;CDC42EP3;GPR37L1
P300 18555785 Chip-Seq ESCs Mouse	9/1499	0.241449	0.509887	0	0	1.35678	1.92811	HSD11B1;RIMS1;SMOX;SESTD1;SLCO4C1;DAB2IP;ST8SIA6;GPR37L1;TMEM154
TCF3/E2A 22897851 ChIP-Seq JUKARTE6-1 Human	9/1501	0.242633	0.510844	0	0	1.35481	1.91869	CHRM3;COL2A1;SMOX;CCRL2;SAMD4A;ADARB1;IQGAP2;ETV6;PTGS1
SOX6 21985497 ChIP-Seq MYOTUBES Mouse	9/1504	0.244412	0.512697	0	0	1.35187	1.90465	HSD11B1;RIMS1;CCDC59;SLCO4C1;LIF;NCOA7;ADARB1;GPR37L1;TLR5
SOX2 18692474 ChIP-Seq MESCs Mouse	13/2302	0.24498	0.512697	0	0	1.28295	1.80457	DAB2IP;ETV6;PTGS1;SPINT1;CDC42EP3;KIT;SLCO4C1;ID1;TOM1;NCOA7;MDGA1;NEUROG1;XKR5
SIN3B 21632747 ChIP-Seq MESCs Mouse	18/3329	0.247915	0.515899	0	0	1.23608	1.72392	PKDCC;CPNE4;PRUNE2;CCDC59;DAB2IP;WNT9A;GPR37L1;PTGS1;TMEM154;RIMS1;MICALL1;ID1;TOM1;ANXA6;FAM43A;LGR5;MDGA1;NEUROG1
NMYC 18555785 Chip-Seq ESCs Mouse	9/1510	0.247986	0.515899	0	0	1.34603	1.87688	HSD11B1;RIMS1;SPINT1;SMOX;SLCO4C1;ID1;ST8SIA6;GPR37L1;PTGS1
TCFCP2L1 18555785 Chip-Seq ESCs Mouse	9/1513	0.24978	0.518089	0	0	1.34313	1.86315	RIMS1;SMOX;SESTD1;SLCO4C1;DAB2IP;ST8SIA6;GPR37L1;TLR5;TMEM154
VDR 20736230 ChIP-Seq LYMPHOBLASTOID Human	3/381	0.25079	0.518645	0	0	1.76145	2.43634	CASP10;GPR37L1;PTGS1
BACH1 22875853 ChIP-PCR HELA AND SCP4 Human	7/1127	0.252529	0.520701	0	0	1.39799	1.92396	GALNT12;HSD11B1;DNAI2;HEPH;SPINT1;ADARB1;PTGS1
RBPJ 21746931 ChIP-Seq IB4-LCL Human	9/1523	0.255792	0.525879	0	0	1.33353	1.81812	SPON2;CYP2W1;COL2A1;TMEM217;LIF;ADARB1;IQGAP2;CARD11;ETV6
AR 27270436 ChIP-Seq VCaP Human Prostate Carcinoma	19/3565	0.260009	0.531647	0	0	1.21771	1.64031	GALNT12;SPON2;MYLIP;CPNE4;SMOX;PRUNE2;CCDC59;SAMD4A;IL16;IQGAP2;SORL1;ETV6;TMEM154;CDC42EP3;KIT;NCOA7;ALDH18A1;PLXNA4;BIRC3
SOX2 30713093 ChIP-Seq Epithelial Human Tongue SCC	6/945	0.260119	0.531647	0	0	1.42605	1.92034	ID1;DAB2IP;NCOA7;CMIP;PLXNA4;TMEM154
TFAP2A 35110662 ChIP-Seq HEPM Human Embryo	7/1144	0.264444	0.538911	0	0	1.37584	1.83004	RAB3B;CARD10;MYLIP;PRUNE2;ANXA6;MDGA1;ETV6
AHR 22903824 ChIP-Seq MCF-7 Human	4/577	0.268095	0.544763	0	0	1.5515	2.04242	SLCO4C1;WNT9A;SORL1;CCNJL
RAD21 21589869 ChIP-Seq MESCs Mouse	9/1546	0.269805	0.544992	0	0	1.31193	1.7187	CPNE4;GRID1;NOS3;TMEM217;ANXA6;TRANK1;FBXO48;FAM43A;CARD11
GATA2 26923725 Chip-Seq HEMANGIOBLAST Mouse	1/69	0.270359	0.544992	0	0	3.24199	4.24054	ANXA1
STAT1 17558387 ChIP-Seq HELA Human	8/1349	0.270547	0.544992	0	0	1.33459	1.74473	CARD10;TRANK1;KLHL35;ADARB1;ALDH18A1;TLR5;IQGAP2;CCNJL
POU5F1 18347094 ChIP-ChIP MESCs Mouse	9/1555	0.275355	0.553084	0	0	1.30366	1.68132	CARD10;CDC42EP3;KIT;ID1;ANXA6;DAB2IP;NEUROG1;PTGS1;PTPN3
SMAD3 30307970 ChIP-Seq HCASMC Human CoronaryArtery	10/1759	0.27757	0.555936	0	0	1.28186	1.64294	CARD10;CPNE4;WNK2;CDC42EP3;KLHL35;ADARB1;WNT9A;CMIP;SSH1;CCNJL
PIAS1 25552417 ChIP-Seq VCAP Human	4/589	0.280235	0.559068	0	0	1.51873	1.93202	PKDCC;CCDC59;ADARB1;SORL1
POU5F1 26923725 Chip-Seq MESODERM Mouse	3/406	0.281533	0.559068	0	0	1.65007	2.09147	LRRK1;PRUNE2;FAM43A
TEAD4 26923725 Chip-Seq HEMANGIOBLAST Mouse	3/406	0.281533	0.559068	0	0	1.65007	2.09147	LRRK1;PRUNE2;FAM43A
LXR 22158963 ChIP-Seq LIVER Mouse	9/1578	0.289694	0.566504	0	0	1.28294	1.58947	MYLIP;PKDCC;RSAD2;WNK2;FAM43A;ADARB1;TLR5;IQGAP2;TMEM154
TRIM28 21343339 ChIP-Seq HEK293 Human	1/75	0.290123	0.566504	0	0	2.97823	3.68541	ANXA1
NANOG 20526341 ChIP-Seq ESCs Human	9/1579	0.290322	0.566504	0	0	1.28205	1.58559	PKDCC;PRUNE2;TRANK1;NCOA7;SPTB;MT3;LGR5;NEUROG1;PLXNA4
TCF4 22108803 ChIP-Seq LS180 Human	9/1579	0.290322	0.566504	0	0	1.28205	1.58559	GALNT12;CHRM3;VCAN;PKDCC;GRID1;KCNQ1;PRUNE2;TLR5;ETV6
TBL1 22424771 ChIP-Seq 293T Human	9/1579	0.290322	0.566504	0	0	1.28205	1.58559	RAB3B;CHRM3;KCNQ1;SAMD4A;ST8SIA6;WNT9A;ALDH18A1;TLR5;SORL1
CTBP2 25329375 ChIP-Seq LNCAP Human	5/790	0.290705	0.566504	0	0	1.41638	1.74986	RIMS1;ANXA1;SESTD1;SLCO4C1;SORL1
SMRT 22465074 ChIP-Seq MACROPHAGES Mouse	9/1580	0.290951	0.566504	0	0	1.28116	1.58172	MYLIP;VCAN;NCOA7;FAM43A;TLR5;SORL1;PATL1;PDLIM7;CCNJL
OCT4 19829295 ChIP-Seq ESCs Human	9/1583	0.292839	0.568597	0	0	1.27851	1.57018	CASP10;GRID1;TMEM217;MICALL1;TRANK1;GPR37L1;IQGAP2;BIRC3;CCNJL
FOXH1 21741376 ChIP-Seq EPCs Human	9/1586	0.294731	0.568734	0	0	1.27587	1.55872	PKDCC;SESTD1;ID1;LIF;NCOA7;ST8SIA6;SPTB;CMIP;SSH1
AR 21909140 ChIP-Seq LNCAP Human	2/238	0.294942	0.568734	0	0	1.87326	2.28721	CCNA1;CDC42EP3
CTCF 33576154 ChIP-Seq Human HilarLN ProstateCancer	19/3649	0.29572	0.568734	0	0	1.18343	1.44182	MYLIP;NDUFB7;CPNE4;SMOX;LRRK1;CCDC59;DAB2IP;WNT9A;IQGAP2;SPTB;SORL1;SSH1;MICALL1;TOM1;FAM43A;TLR5;MDGA1;PDLIM7;TRABD2A
SOX2 16153702 ChIP-ChIP HESCs Human	5/797	0.296921	0.568734	0	0	1.40335	1.70407	HEPH;CASP10;ID1;NEUROG1;PTPN3
ZFP281 18358816 ChIP-ChIP MESCs Mouse	3/419	0.297669	0.568734	0	0	1.59744	1.93573	SLCO4C1;WNT9A;MT3
Nerf2 26677805 Chip-Seq MACROPHAGESS Mouse	6/993	0.297792	0.568734	0	0	1.35326	1.63929	SMOX;SESTD1;LRRK1;TLR5;SORL1;XKR5
KLF4 19829295 ChIP-Seq ESCs Human	9/1593	0.299158	0.569443	0	0	1.26975	1.53231	HSD11B1;CARD10;CYP2W1;GRID1;SMOX;ST8SIA6;ADARB1;MDGA1;PTGS1
PCGF4 22325352 ChIP-Seq 293T-Rex Human	9/1594	0.299792	0.569443	0	0	1.26888	1.52857	RAB3B;HSD11B1;CHRM3;PKDCC;SESTD1;CDC42EP3;WNT9A;GPR37L1;TLR5
GATA3 20176728 ChIP-ChIP TSCs Mouse	4/609	0.30066	0.569544	0	0	1.46701	1.76301	GRID1;WNK2;TNS4;TMEM154
ZNF274 21170338 ChIP-Seq K562 Hela	2/245	0.306708	0.579429	0	0	1.81865	2.14939	PKDCC;DAB2IP
FUS 26573619 Chip-Seq HEK293 Human	3/428	0.308877	0.581953	0	0	1.56289	1.8361	PKDCC;GRID1;NCOA7
FOXP3 21729870 ChIP-Seq TREG Human	7/1210	0.312103	0.585647	0	0	1.29579	1.50884	CCRL2;CCDC59;IL16;FAM43A;ALDH18A1;ETV6;BIRC3
SOX2 21211035 ChIP-Seq GBM Human Brain Glioblastoma	1/82	0.312513	0.585647	0	0	2.71989	3.16353	IQGAP2
AR 21915096 ChIP-Seq LNCaP-1F5 Human	9/1619	0.315752	0.590135	0	0	1.24747	1.43808	GALNT12;HSD11B1;SPON2;PKDCC;SMOX;CDC42EP3;IQGAP2;SORL1;BIRC3
SMAD1 18555785 ChIP-Seq MESCs Mouse	3/436	0.318854	0.592522	0	0	1.53338	1.75269	CDC42EP3;KIT;TMEM154
CREB1 26743006 Chip-Seq LNCaP-abl Human	9/1626	0.320257	0.592522	0	0	1.24159	1.41372	NDUFB7;WNK2;CCRL2;KIT;GPR37L1;TNS4;ETV6;SSH1;CCNJL
RARB 24833708 ChIP-Seq LIVER Mouse	8/1424	0.321066	0.592522	0	0	1.2588	1.43013	HSD11B1;CYP2W1;FAM43A;TNS4;TLR5;PTGS1;SSH1;PTPN3
CTNNB1 20460455 ChIP-Seq HCT116 Human	5/824	0.321101	0.592522	0	0	1.35517	1.53947	SESTD1;LGR5;PLXNA4;ETV6;SSH1
RUNX1 26923725 Chip-Seq HPCs Mouse	4/629	0.321267	0.592522	0	0	1.41859	1.61079	MYLIP;FAM43A;TNS4;TLR5
FLI1 21867929 ChIP-Seq CD8 Mouse	8/1426	0.322442	0.593123	0	0	1.25689	1.42259	NDUFB7;PKDCC;ANXA6;LIF;DAB2IP;ALDH18A1;IGSF9B;SSH1
MAF 26560356 Chip-Seq TH1 Human	9/1631	0.323483	0.593477	0	0	1.23743	1.39657	LIF;IL16;FAM43A;KLHL35;IQGAP2;SORL1;PATL1;ETV6;BIRC3
EZH2 27294783 Chip-Seq NPCs Mouse	6/1032	0.329187	0.60218	0	0	1.29914	1.44351	RIMS1;SLCO4C1;NCOA7;ADARB1;GPR37L1;TLR5
ZIC3 20872845 ChIP-ChIP MESCs Mouse	2/259	0.330126	0.60218	0	0	1.71836	1.90442	GALNT12;SLCO4C1
VDR 24763502 ChIP-Seq THP-1 Human	6/1034	0.330811	0.60218	0	0	1.29648	1.43417	CDC42EP3;FAM43A;CMIP;CARD11;ETV6;SSH1
OCT4 18692474 ChIP-Seq MEFs Mouse	9/1655	0.339066	0.615544	0	0	1.21779	1.31711	HSD11B1;SPINT1;KIT;ID1;ANXA6;LIF;IL17RE;NEUROG1;PTGS1
NR3C1 34362910 ChIP-Seq WistarRat Hippocampus	4/647	0.339914	0.615544	0	0	1.37759	1.48651	CPNE4;SMOX;CDC42EP3;ADARB1
CEBPA 23403033 ChIP-Seq LIVER Mouse	3/454	0.341319	0.616492	0	0	1.47082	1.58104	SLC25A48;PATL1;TMEM154
ADNP 35650610 ChIP-Seq mESC Mouse Stem Autism	3/458	0.346309	0.622001	0	0	1.45759	1.54567	WNK2;FAM43A;MDGA1
CEBPB 24764292 ChIP-Seq MC3T3 Mouse	8/1461	0.346693	0.622001	0	0	1.22429	1.29691	SPON2;SESTD1;DAB2IP;FBXO48;NCOA7;TLR5;PATL1;ETV6
MYCN 18555785 ChIP-Seq MESCs Mouse	9/1668	0.347566	0.622001	0	0	1.20738	1.27596	CDC42EP3;KIT;CCDC59;LIF;WNT9A;ALDH18A1;MT3;SORL1;XKR5
EKLF 21900194 ChIP-Seq ERYTHROCYTE Mouse	6/1055	0.347929	0.622001	0	0	1.26911	1.33987	SMOX;CCRL2;NCOA7;ALDH18A1;SPTB;SSH1
ZNF652 21678463 ChIP-ChIP ZR75-1 Human	1/94	0.349281	0.622577	0	0	2.3675	2.49033	ALDH18A1
MYCN 21190229 ChIP-Seq SHEP-21N Human	2/271	0.350032	0.622577	0	0	1.6407	1.72229	GRID1;IQGAP2
SUZ12 27294783 Chip-Seq NPCs Mouse	4/658	0.351336	0.623309	0	0	1.35365	1.41594	RIMS1;SLCO4C1;GPR37L1;TLR5
RACK7 27058665 Chip-Seq MCF-7 Human	9/1679	0.354786	0.626761	0	0	1.19871	1.24215	VCAN;SPINT1;WNK2;ID1;NCOA7;ST8SIA6;ADARB1;CMIP;SSH1
FLI1 26923725 Chip-Seq MACROPHAGESS Mouse	8/1473	0.355075	0.626761	0	0	1.21347	1.25646	COL2A1;LRRK1;MICALL1;IGSF9B;TNS4;IQGAP2;PLXNA4;BIRC3
GFI1B 20887958 ChIP-Seq HPC-7 Mouse	8/1475	0.356475	0.627647	0	0	1.21169	1.24984	CYP2W1;PKDCC;NOS3;KIT;CCDC59;ID1;PTGS1;CCNJL
NANOG 18358816 ChIP-ChIP MESCs Mouse	5/865	0.35825	0.629187	0	0	1.28779	1.32195	SPINT1;KIT;ID1;NEUROG1;PTPN3
ESR1 30970003 ChIP-Seq MCF-7 Human BreastCancer	5/868	0.36098	0.632117	0	0	1.28311	1.3074	CARD10;VCAN;ADARB1;ETV6;PTGS1
TFEB 21752829 ChIP-Seq HELA Human	4/668	0.361726	0.632117	0	0	1.33257	1.35505	TOM1;ANXA6;ALDH18A1;PATL1
PRDM16 22522345 ChIP-ChIP PALATE MESENCHYMAL Mouse	1/99	0.364021	0.633249	0	0	2.24615	2.26983	DAB2IP
ERG 20887958 ChIP-Seq HPC-7 Mouse	8/1486	0.364186	0.633249	0	0	1.20195	1.21408	MICALL1;FBXO48;FAM43A;PATL1;ETV6;PTGS1;TMEM154;CCNJL
PRDM5 23873026 ChIP-Seq MEFs Mouse	5/873	0.365533	0.634013	0	0	1.27539	1.28355	CYP2W1;HEPH;WNK2;NCOA7;IQGAP2
FOXM1 26456572 ChIP-Seq MCF-7 Human BreastCancer	3/478	0.371201	0.641014	0	0	1.39478	1.38225	CCNA1;CCDC59;ID1
AF4 26711339 ChIP-Seq SEM Human Blood Leukemia	15/2966	0.371403	0.641014	0	0	1.13418	1.12337	MYLIP;LRRK1;SAMD4A;SPTB;ETV6;TMEM154;SSH1;SESTD1;KCNQ1;CDC42EP3;KIT;TOM1;FAM43A;ST8SIA6;ALDH18A1
BCAT 22108803 ChIP-Seq LS180 Human	3/482	0.376163	0.64763	0	0	1.38285	1.35206	CHRM3;KCNQ1;MDGA1
MEIS1 20887958 ChIP-Seq HPC-7 Mouse	6/1092	0.37829	0.648701	0	0	1.22346	1.18932	PKDCC;ID1;FAM43A;MDGA1;PTGS1;SSH1
STAT5B 24692510 ChIP-Seq Epithelium Mouse Mammary	3/484	0.378641	0.648701	0	0	1.37696	1.33726	SLCO4C1;ALDH18A1;ETV6
REST 19997604 ChIP-ChIP NEURONS Mouse	6/1095	0.380758	0.650733	0	0	1.2199	1.17792	HEPH;CPNE4;SESTD1;LIF;WNT9A;SORL1
PPARG 20887899 ChIP-Seq 3T3-L1 Mouse	14/2774	0.381887	0.651071	0	0	1.12971	1.08749	GALNT12;CARD10;MYLIP;ANXA1;NDUFB7;PKDCC;LRRK1;DAB2IP;ETV6;PTGS1;SSH1;ID1;FAM43A;ALDH18A1
MEIS1 26923725 Chip-Seq HEMOGENIC-ENDOTHELIUM Mouse	5/899	0.389224	0.6589	0	0	1.2366	1.16686	SORL1;CARD11;PLXNA4;ETV6;XKR5
FOXP3 17237761 ChIP-ChIP TREG Mouse	1/108	0.389725	0.6589	0	0	2.05628	1.93766	ANXA1
TDRD3 21172665 ChIP-Seq MCF-7 Human	3/493	0.389769	0.6589	0	0	1.35104	1.27296	CDC42EP3;ADARB1;ALDH18A1
ENL 26711339 ChIP-Seq SEM Human Blood Leukemia	8/1523	0.39025	0.6589	0	0	1.17024	1.10116	GRID1;KCNQ1;LRRK1;CDC42EP3;FAM43A;ADARB1;ETV6;TMEM154
PITX1 30713093 ChIP-Seq Epithelial Human Tongue SCC	1/109	0.392517	0.661131	0	0	2.03714	1.90508	PLXNA4
GATA2 20887958 ChIP-Seq HPC-7 Mouse	7/1324	0.39764	0.668149	0	0	1.17641	1.0849	HSD11B1;PKDCC;CCRL2;TMEM217;DAB2IP;PTGS1;SSH1
CTCF 18555785 ChIP-Seq MESCs Mouse	6/1123	0.403808	0.675992	0	0	1.18755	1.07689	NDUFB7;CPNE4;CCDC59;IQGAP2;PDLIM7;BIRC3
NR3C1 34362910 ChIP-Seq WistarRat Hippocampus Stress	4/709	0.404241	0.675992	0	0	1.2524	1.13435	SMOX;WNK2;CDC42EP3;ADARB1
PAX3-FKHR 20663909 ChIP-Seq RHABDOMYOSARCOMA Human	5/918	0.406522	0.678183	0	0	1.20966	1.08884	PRUNE2;SLCO4C1;TOM1;DAB2IP;CARD11
TFAP2A 17053090 ChIP-ChIP MCF-7 Human	8/1549	0.408632	0.680081	0	0	1.14887	1.02817	DNAI2;HEPH;SMOX;KCNQ1;LRRK1;IL16;TLR5;SSH1
SIN3A 21632747 ChIP-Seq MESCs Mouse	5/923	0.411067	0.681545	0	0	1.20275	1.06925	NYNRIN;NOS3;TOM1;FAM43A;PATL1
EBNA1 20929547 Chip-Seq RAJI-cells Human	8/1553	0.411462	0.681545	0	0	1.14565	1.01738	CYP2W1;RSAD2;SPINT1;CPNE4;CCRL2;KIT;ADARB1;PLXNA4
TCFAP2C 20176728 ChIP-ChIP TROPHOBLAST STEM CELLS Mouse	10/1980	0.413692	0.683618	0	0	1.12421	0.992266	MYLIP;GRID1;LRRK1;ID1;LIF;DAB2IP;WNT9A;TNS4;SORL1;PTPN3
RUNX1 22412390 ChIP-Seq EML Mouse	8/1561	0.417122	0.687661	0	0	1.13925	0.996132	ANXA1;CCRL2;CDC42EP3;KIT;MICALL1;ANXA6;IQGAP2;LGR5
SOX2 18692474 ChIP-Seq MEFs Mouse	8/1566	0.420659	0.691861	0	0	1.13528	0.983078	SPINT1;KIT;ID1;TOM1;DAB2IP;NEUROG1;ETV6;PTGS1
PU 27001747 Chip-Seq BMDM Mouse	8/1573	0.42561	0.69836	0	0	1.12977	0.965088	HSD11B1;MYLIP;VCAN;PKDCC;ANXA6;NCOA7;WNT9A;TMEM154
SOX17 20123909 ChIP-Seq XEN Mouse	7/1363	0.427195	0.699319	0	0	1.14018	0.96974	SPON2;ANXA1;CDC42EP3;ID1;ALDH18A1;TNS4;TMEM154
NFE2 27457419 Chip-Seq LIVER Mouse	4/735	0.43098	0.702563	0	0	1.20622	1.01527	RIMS1;SLCO4C1;GPR37L1;TLR5
GATA6 21074721 ChIP-Seq CACO-2 Human	8/1585	0.434093	0.702563	0	0	1.12044	0.935007	RAB3B;HSD11B1;CHRM3;GRID1;ST8SIA6;WNT9A;GPR37L1;TLR5
IKZF1 21737484 ChIP-ChIP HCT116 Human	1/125	0.435506	0.702563	0	0	1.77285	1.47368	FAM43A
GATA3 22897851 ChIP-Seq JUKARTE6-1 Human	8/1587	0.435506	0.702563	0	0	1.1189	0.930084	WNK2;CCRL2;ANXA6;TRANK1;CMIP;ETV6;PTGS1;TMEM154
FOXO1 32281255 ChIP-Seq Chondrocytes Human Osteoarthritis	3/531	0.436167	0.702563	0	0	1.25136	1.03829	CCRL2;SAMD4A;CMIP
OLIG2 26023283 ChIP-Seq AINV15 Mouse	8/1588	0.436212	0.702563	0	0	1.11813	0.927633	COL2A1;MICALL1;ID1;NCOA7;IGSF9B;IQGAP2;MDGA1;NEUROG1
ETV1 20927104 ChIP-Seq GIST48 Human	8/1588	0.436212	0.702563	0	0	1.11813	0.927633	RAB3B;CHRM3;PKDCC;SESTD1;CDC42EP3;WNT9A;GPR37L1;TLR5
CBP 21632823 ChIP-Seq H3396 Human	8/1593	0.439743	0.706133	0	0	1.1143	0.915471	COL2A1;GRID1;KCNQ1;ST8SIA6;KLHL35;ALDH18A1;SORL1;PATL1
MYCN 27167114 Chip-Seq NEUROBLASTOMA Human	8/1594	0.440449	0.706133	0	0	1.11354	0.913058	RIMS1;COL2A1;SAMD4A;FAM43A;KLHL35;TNS4;MDGA1;ETV6
RBPJ 21746931 ChIP-Seq IB4 Human	8/1598	0.443272	0.706329	0	0	1.11049	0.903467	RAB3B;HSD11B1;CHRM3;PKDCC;CDC42EP3;WNT9A;GPR37L1;TLR5
NR1H3 23393188 ChIP-Seq ATHEROSCLEROTIC-FOAM Human	3/537	0.443385	0.706329	0	0	1.23691	1.006	MYLIP;ALDH18A1;SORL1
RUNX1 22343733 ChIP-Seq PBMC Human BoneMarrow	4/748	0.444242	0.706329	0	0	1.18434	0.960956	DNAI2;COL2A1;TMEM217;TMEM154
MYC 30127528 ChIP-Seq KELLY Human Brain Neuroblastoma	20/4188	0.444614	0.706329	0	0	1.06384	0.862295	SLC35F6;CARD10;MYLIP;NDUFB7;PKDCC;PRUNE2;ADARB1;IQGAP2;VCAN;CDC42EP3;TMEM217;MICALL1;SLCO4C1;ID1;TOM1;ANXA6;NCOA7;FAM43A;PDLIM7;CCNJL
GATA1 22383799 ChIP-Seq G1ME Mouse	8/1606	0.448913	0.711543	0	0	1.10445	0.884585	NOS3;LRRK1;FBXO48;ALDH18A1;ETV6;BIRC3;SSH1;CCNJL
CRX 20693478 ChIP-Seq ADULT RETINA Mouse	3/544	0.451762	0.714437	0	0	1.22047	0.969784	ANXA6;FBXO48;NEUROG1
NANOG 18347094 ChIP-ChIP MESCs Mouse	7/1399	0.454373	0.716945	0	0	1.10854	0.874454	CDC42EP3;KIT;ID1;ANXA6;DAB2IP;NEUROG1;PTGS1
ESR1 22217937 ChIP-Seq MCF-7 Human BreastCancer	1/133	0.455858	0.717402	0	0	1.66473	1.30777	GPR37L1
CEBPB 20176806 ChIP-Seq THIOMACROPHAGE Mouse	6/1189	0.457879	0.717402	0	0	1.11736	0.872825	CHRM3;LRRK1;ANXA6;FBXO48;IL17RE;ETV6
CDX2 22108803 ChIP-Seq LS180 Human	8/1619	0.458065	0.717402	0	0	1.09476	0.85473	PKDCC;RSAD2;CCRL2;KIT;ST8SIA6;ALDH18A1;BIRC3;PTGS1
FOXA1 26743006 Chip-Seq LNCaP-abl Human	8/1620	0.458768	0.717402	0	0	1.09402	0.852475	CHRM3;COL2A1;PKDCC;CCRL2;TOM1;RNASE3;ALDH18A1;PATL1
IRF1 19129219 ChIP-ChIP H3396 Human	1/136	0.463301	0.719538	0	0	1.62749	1.25215	PTPN3
TBX3 20139965 ChIP-Seq ESCs Mouse	4/767	0.463466	0.719538	0	0	1.1537	0.887225	RIMS1;KIT;NCOA7;PTPN3
NACC1 18358816 ChIP-ChIP MESCs Mouse	3/554	0.463642	0.719538	0	0	1.1977	0.920602	KIT;SLCO4C1;PTGS1
TCF3 18467660 ChIP-ChIP MESCs Mouse	5/982	0.464251	0.719538	0	0	1.12661	0.864481	COL2A1;SESTD1;KIT;ID1;NCOA7
TBX3 20139965 ChIP-Seq MESCs Mouse	4/770	0.466481	0.721262	0	0	1.14901	0.876159	RIMS1;KIT;NCOA7;PTPN3
HOXD13 18407260 ChIP-ChIP DEVELOPING-LIMBS Mouse	1/138	0.468208	0.721262	0	0	1.60357	1.21686	CDC42EP3
PCGF2 27294783 Chip-Seq NPCs Mouse	2/346	0.468779	0.721262	0	0	1.27809	0.968313	SLCO4C1;GPR37L1
SOX11 23321250 ChIP-ChIP Z138-A519-JVM2 Human	4/773	0.469491	0.721262	0	0	1.14434	0.865244	CCNA1;ID1;NCOA7;LGR5
SPI1 23547873 ChIP-Seq NB4 Human	13/2723	0.471738	0.721631	0	0	1.05775	0.794719	DNAI2;ANXA1;NOS3;LRRK1;IL16;RNASE3;IQGAP2;PTGS1;TMEM154;HEPH;CCRL2;LGR5;BIRC3
TCF4 32651957 ChIP-Seq PLC/PRF/5 Human Liver Heptoma	3/561	0.471894	0.721631	0	0	1.18225	0.887868	ADARB1;PDLIM7;BIRC3
SPI1 20176806 ChIP-Seq THIOMACROPHAGE Mouse	6/1209	0.474086	0.721631	0	0	1.09761	0.819219	ANXA1;LRRK1;NCOA7;PATL1;ETV6;BIRC3
ELK4 26923725 Chip-Seq MESODERM Mouse	2/350	0.474765	0.721631	0	0	1.26314	0.940958	ANXA6;LIF
NR0B1 18358816 ChIP-ChIP MESCs Mouse	6/1210	0.474893	0.721631	0	0	1.09664	0.816629	SPINT1;CDC42EP3;KIT;ID1;MT3;NEUROG1
SA1 27219007 Chip-Seq ERYTHROID Human	8/1646	0.476994	0.723251	0	0	1.07513	0.795866	VCAN;NDUFB7;SPINT1;CASP10;LRRK1;LIF;TNS4;MT3
SREBP1 19666523 ChIP-Seq LIVER Mouse	3/567	0.478923	0.724604	0	0	1.16931	0.860862	LRRK1;CCDC59;ALDH18A1
KDM2B 26808549 Chip-Seq SIL-ALL Human	8/1652	0.481183	0.724996	0	0	1.07085	0.783338	SPON2;NOS3;ID1;NCOA7;ADARB1;TNS4;IQGAP2;LGR5
MYC 22102868 ChIP-Seq BL Human	3/569	0.481256	0.724996	0	0	1.16505	0.852068	GRID1;ID1;ETV6
NANOG 16518401 ChIP-PET MESCs Mouse	8/1657	0.484668	0.728566	0	0	1.06731	0.773046	CCNA1;SESTD1;TOM1;LIF;NCOA7;GPR37L1;MT3;PTGS1
THRA 23701648 ChIP-Seq CEREBELLUM Mouse	1/146	0.487393	0.731089	0	0	1.51448	1.08844	PLXNA4
PHOX2B 30127528 ChIP-Seq BE2C Human Brain Neuroblastoma	4/794	0.490391	0.734011	0	0	1.1127	0.792859	RIMS1;DAB2IP;NCOA7;SORL1
IRF8 22096565 ChIP-ChIP GC-B Human	1/150	0.496727	0.741907	0	0	1.47353	1.03105	ETV6
KAP1 27257070 Chip-Seq ESCs Mouse	7/1461	0.500598	0.744022	0	0	1.05771	0.731888	NYNRIN;COL2A1;ID1;KLHL35;TMEM154;PTPN3;XKR5
ISL1 30127528 ChIP-Seq KELLY Human Brain Neuroblastoma	1/152	0.501331	0.744022	0	0	1.45386	1.00388	PKDCC
EOMES 20176728 ChIP-ChIP TSCs Mouse	6/1243	0.501337	0.744022	0	0	1.0655	0.735703	MYLIP;CDC42EP3;ID1;DAB2IP;SORL1;PTPN3
GATA2 21666600 ChIP-Seq HMVEC Human	3/588	0.503183	0.745179	0	0	1.12611	0.773413	CCRL2;PRUNE2;ETV6
PU.1 20176806 ChIP-Seq MACROPHAGES Mouse	7/1469	0.506485	0.745855	0	0	1.05147	0.715273	GALNT12;ANXA1;PKDCC;SORL1;PLXNA4;ETV6;BIRC3
SOX2 18358816 ChIP-ChIP MESCs Mouse	3/591	0.506603	0.745855	0	0	1.12019	0.761759	KIT;ID1;NEUROG1
P300 27058665 Chip-Seq ZR-75-30cells Human	8/1689	0.50684	0.745855	0	0	1.04516	0.710249	PKDCC;LRRK1;CDC42EP3;WNT9A;TLR5;PATL1;ETV6;SSH1
SPI1 22096565 ChIP-ChIP GC-B Mouse	5/1032	0.508267	0.746383	0	0	1.06893	0.723397	LRRK1;ANXA6;ALDH18A1;ETV6;BIRC3
EOMES 21245162 ChIP-Seq HESCs Human	4/820	0.515807	0.755868	0	0	1.07578	0.712192	RAB3B;HEPH;ADARB1;LGR5
GATA1 26923725 Chip-Seq HPCs Mouse	1/160	0.519334	0.759444	0	0	1.38015	0.904288	DAB2IP
PCGF2 27294783 Chip-Seq ESCs Mouse	2/385	0.525386	0.766691	0	0	1.14566	0.73737	RIMS1;SLCO4C1
NANOG 16153702 ChIP-ChIP HESCs Human	5/1057	0.529763	0.771468	0	0	1.04215	0.662101	ANXA1;SESTD1;SLCO4C1;ID1;NEUROG1
TP63 19390658 ChIP-ChIP HaCaT Human	1/167	0.534558	0.77522	0	0	1.32149	0.827666	NCOA7
ESR1 20079471 ChIP-ChIP T-47D Human	1/167	0.534558	0.77522	0	0	1.32149	0.827666	ANXA6
PU.1 20513432 ChIP-Seq Bcells Mouse	7/1520	0.543478	0.786384	0	0	1.01322	0.617826	PKDCC;MICALL1;ANXA6;FAM43A;ALDH18A1;TNS4;PDLIM7
SOX2 19030024 ChIP-ChIP MESCs Mouse	3/625	0.544507	0.786384	0	0	1.05709	0.64258	RIMS1;SESTD1;ETV6
E2F4 21247883 ChIP-Seq LYMPHOBLASTOID Human	11/2422	0.550688	0.790532	0	0	0.997916	0.595343	GRID1;LRRK1;CCDC59;SAMD4A;ST8SIA6;ALDH18A1;SORL1;CMIP;PATL1;BIRC3;SSH1
WT1 20215353 ChIP-ChIP NEPHRON PROGENITOR Mouse	6/1307	0.551284	0.790532	0	0	1.00961	0.60123	GALNT12;CARD10;NCOA7;PDLIM7;ETV6;PTGS1
CNOT3 19339689 ChIP-ChIP MESCs Mouse	5/1083	0.551691	0.790532	0	0	1.01561	0.60405	KCNQ1;KIT;IL16;ETV6;PTPN3
E2F1 21310950 ChIP-Seq MCF-7 Human	4/858	0.551902	0.790532	0	0	1.02587	0.60976	RIMS1;KIT;SLCO4C1;CMIP
BMI1 23680149 ChIP-Seq NPCS Mouse	4/860	0.553764	0.791577	0	0	1.02336	0.604825	COL2A1;ID1;TRANK1;NEUROG1
POU3F2 20337985 ChIP-ChIP 501MEL Human	6/1319	0.560414	0.798342	0	0	0.99974	0.57893	VCAN;ANXA1;TOM1;SAMD4A;DAB2IP;BIRC3
VDR 21846776 ChIP-Seq THP-1 Human	3/641	0.561766	0.798342	0	0	1.02973	0.593812	CDC42EP3;FAM43A;CMIP
RXR 22158963 ChIP-Seq LIVER Mouse	7/1546	0.561923	0.798342	0	0	0.994694	0.573332	CYP2W1;RSAD2;ANXA6;TLR5;IQGAP2;ETV6;SSH1
POU2F1 35413990 ChIP-Seq Human ARnegCRProstateCancer	2/418	0.570071	0.806165	0	0	1.05299	0.591776	LRRK1;IL17RE
TAF15 26573619 Chip-Seq HEK293 Human	1/185	0.571551	0.806165	0	0	1.19112	0.666317	CPNE4
BCL6 27268052 Chip-Seq Bcells Human	7/1563	0.573812	0.806165	0	0	0.982916	0.545964	CYP2W1;MICALL1;ID1;NCOA7;ADARB1;ETV6;PTGS1
NRF2 31884422 ChIP-Seq A549 Human Lung Carcinoma	7/1563	0.573812	0.806165	0	0	0.982916	0.545964	ANXA1;SMOX;LIF;KLHL35;CARD11;SSH1;CCNJL
DACH1 20351289 ChIP-Seq MDA-MB-231 Human	6/1338	0.574698	0.806165	0	0	0.984473	0.54531	MYLIP;CCDC59;ID1;SAMD4A;MDGA1;SSH1
CEBPB 22108803 ChIP-Seq LS180 Human	7/1565	0.575201	0.806165	0	0	0.981547	0.542831	VCAN;PKDCC;TOM1;FAM43A;GPR37L1;MT3;XKR5
NANOG 21062744 ChIP-ChIP HESCs Human	3/654	0.575503	0.806165	0	0	1.00848	0.557198	SLCO4C1;ID1;PTPN3
BCOR 27268052 Chip-Seq Bcells Human	7/1573	0.580738	0.810185	0	0	0.976107	0.530471	CYP2W1;GRID1;NCOA7;IL17RE;MT3;ETV6;PTGS1
PHF8 20622853 ChIP-Seq HELA Human	7/1574	0.581428	0.810185	0	0	0.975431	0.528945	RAB3B;CHRM3;CCNA1;ST8SIA6;WNT9A;GPR37L1;TLR5
DPY 21335234 ChIP-Seq ESCs Mouse	7/1575	0.582117	0.810185	0	0	0.974756	0.527424	PKDCC;ANXA6;GPR37L1;LGR5;PLXNA4;PTPN3;CCNJL
RXR 22108803 ChIP-Seq LS180 Human	2/428	0.583008	0.810185	0	0	1.02775	0.554525	PKDCC;CDC42EP3
SOX2 19829295 ChIP-Seq ESCs Human	7/1584	0.588297	0.814297	0	0	0.968717	0.513927	SESTD1;TMEM217;PRUNE2;NCOA7;ST8SIA6;SPTB;PATL1
NANOG 19829295 ChIP-Seq ESCs Human	7/1584	0.588297	0.814297	0	0	0.968717	0.513927	SESTD1;TMEM217;PRUNE2;NCOA7;ST8SIA6;SPTB;PATL1
CDX2 21074721 ChIP-Seq CACO-2 Mouse	7/1587	0.590348	0.81552	0	0	0.966719	0.509503	RAB3B;CHRM3;GRID1;ST8SIA6;WNT9A;GPR37L1;TLR5
STAT3 1855785 ChIP-Seq MESCs Mouse	2/435	0.591896	0.816046	0	0	1.01077	0.530072	MT3;ETV6
EBNA2 21746931 ChIP-Seq IB4-LCL Human	5/1137	0.595646	0.81819	0	0	0.964387	0.499658	CYP2W1;GRID1;IQGAP2;CARD11;ETV6
CBX2 22325352 ChIP-Seq 293T-Rex Human	7/1595	0.595792	0.81819	0	0	0.961429	0.497889	RAB3B;CHRM3;PKDCC;CDC42EP3;WNT9A;GPR37L1;TLR5
SCL 19346495 ChIP-Seq HPC-7 Human	1/201	0.601983	0.82507	0	0	1.09494	0.555714	MDGA1
E2F1 17053090 ChIP-ChIP MCF-7 Human	6/1380	0.605472	0.826504	0	0	0.952222	0.477775	HEPH;SMOX;LRRK1;IL16;IGSF9B;SSH1
MYB 26560356 Chip-Seq TH1 Human	7/1610	0.605906	0.826504	0	0	0.951653	0.476807	MYLIP;ID1;FBXO48;IL16;SORL1;ETV6;PTPN3
RARB 27405468 Chip-Seq BRAIN Mouse	7/1611	0.606576	0.826504	0	0	0.951008	0.475434	SPINT1;CPNE4;CDC42EP3;ST8SIA6;IGSF9B;TLR5;MT3
UBF1/2 26484160 Chip-Seq HMECs Human	7/1614	0.608581	0.826582	0	0	0.949077	0.471335	VCAN;MICALL1;FAM43A;WNT9A;TNS4;MDGA1;TMEM154
VDR 33458620 ChIP-Seq PrimaryEpithelial Human Prostate	5/1154	0.608998	0.826582	0	0	0.949258	0.470775	EXD3;NDUFB7;LRRK1;CCDC59;MDGA1
ETS1 22383799 ChIP-Seq G1ME Mouse	6/1394	0.615469	0.832839	0	0	0.941905	0.457173	HSD11B1;ID1;TLR5;PLXNA4;ETV6;XKR5
ER 23166858 ChIP-Seq MCF-7 Human	3/695	0.617068	0.832839	0	0	0.946712	0.457051	FAM43A;SPTB;CMIP
NOTCH1 21737748 ChIP-Seq TLL Human	1/211	0.619906	0.832839	0	0	1.04228	0.498402	BIRC3
SA1 27219007 Chip-Seq Bcells Human	7/1633	0.621165	0.832839	0	0	0.937013	0.446167	CCNA1;GRID1;SMOX;KCNQ1;KLHL35;TLR5;NEUROG1
CTCF 33576154 ChIP-Seq Human Liver ProstateCancer	16/3679	0.621817	0.832839	0	0	0.946168	0.449533	MYLIP;NDUFB7;CPNE4;SMOX;LRRK1;CCDC59;SAMD4A;WNT9A;IQGAP2;SPTB;SORL1;VCAN;SESTD1;TLR5;MDGA1;PDLIM7
SETDB1 19884257 ChIP-Seq MESCs Mouse	7/1634	0.621821	0.832839	0	0	0.936386	0.44488	NDUFB7;PKDCC;NOS3;LIF;MDGA1;NEUROG1;BIRC3
ILF3 29590119 ChIP-Seq K562 Human BoneMarrow Leukemia	3/700	0.621949	0.832839	0	0	0.939677	0.44625	MYLIP;ID1;NCOA7
CTCF 21964334 ChIP-Seq BJAB-B Human	7/1638	0.624441	0.833857	0	0	0.933885	0.439765	NDUFB7;LRRK1;IL16;FAM43A;WNT9A;SORL1;PLXNA4
FOXO3 22982991 ChIP-Seq MACROPHAGES Mouse	7/1639	0.625094	0.833857	0	0	0.933262	0.438496	NDUFB7;SMOX;SESTD1;MICALL1;NCOA7;PATL1;PTPN3
JUN 27471255 ChIP-Seq Chondrocytes Mouse Rib	18/4145	0.629242	0.836742	0	0	0.942925	0.4368	CARD10;MYLIP;ANXA1;LRRK1;TRANK1;LIF;ADARB1;IQGAP2;ETV6;TMEM154;VCAN;MICALL1;ID1;NCOA7;FAM43A;TLR5;LGR5;PDLIM7
CTCF 21964334 Chip-Seq Bcells Human	7/1646	0.629651	0.836742	0	0	0.92892	0.429708	MYLIP;LRRK1;CCDC59;IL16;FAM43A;WNT9A;TLR5
FOXA1 25552417 ChIP-Seq VCAP Human	7/1650	0.632242	0.837002	0	0	0.926456	0.424764	GALNT12;COL2A1;PKDCC;SPINT1;CCRL2;FAM43A;ETV6
UBF1/2 26484160 Chip-Seq HMEC-DERIVED Human	7/1650	0.632242	0.837002	0	0	0.926456	0.424764	VCAN;COL2A1;ID1;KLHL35;TNS4;CMIP;SSH1
FOXA1 26769127 Chip-Seq PDAC-Cell Line Human	7/1658	0.637394	0.842228	0	0	0.921563	0.415041	NYNRIN;CDC42EP3;ALDH18A1;LGR5;CMIP;BIRC3;SSH1
CTCF 27219007 Chip-Seq ERYTHROID Human	7/1663	0.640594	0.844698	0	0	0.918529	0.409075	SPON2;RSAD2;LRRK1;WNT9A;TLR5;PDLIM7;SSH1
KLF6 26769127 Chip-Seq PDAC-Cell Line Human	7/1666	0.642507	0.844698	0	0	0.916717	0.405535	SPINT1;LRRK1;CDC42EP3;LIF;ST8SIA6;KLHL35;CMIP
FOXP1 21924763 ChIP-Seq HESCs Human	14/3273	0.643507	0.844698	0	0	0.928896	0.409479	CARD10;EXD3;CPNE4;GRID1;NOS3;FBXO48;IQGAP2;VCAN;CYP2W1;SLCO4C1;ID1;FAM43A;TLR5;PDLIM7
FOXM1 23109430 ChIP-Seq U2OS Human	1/226	0.645306	0.844698	0	0	0.972049	0.425788	SPTB
TBX4 33478486 ChIP-Seq IMR90 Human Lung	1/226	0.645306	0.844698	0	0	0.972049	0.425788	RIMS1
DMRT1 23473982 ChIP-Seq TESTES Mouse	7/1678	0.6501	0.849383	0	0	0.909535	0.391672	KIT;ID1;IQGAP2;SORL1;LGR5;CARD11;SSH1
ESR1 26153859 ChIP-Seq T47D Human Breast Carcinoma	6/1452	0.65539	0.854697	0	0	0.901294	0.380819	CCDC59;ID1;ANXA6;SAMD4A;FAM43A;CMIP
REST 18959480 ChIP-ChIP MESCs Mouse	7/1701	0.664397	0.864829	0	0	0.896055	0.366375	CHRM3;CPNE4;GRID1;CCDC59;SORL1;LGR5;PLXNA4
MYCN 28898695 ChIP-Seq NB1643 Human Nerve Neuroblastoma	9/2184	0.673432	0.872938	0	0	0.894903	0.353816	CHRM3;PKDCC;KCNQ1;CDC42EP3;DAB2IP;NCOA7;FAM43A;ALDH18A1;IGSF9B
HNF1A 27111144 ChIP-Seq CD8+TCells Mouse Blood Lymphoma	13/3109	0.673947	0.872938	0	0	0.905093	0.357153	GALNT12;MYLIP;NDUFB7;FBXO48;IL16;IQGAP2;CMIP;ETV6;CDC42EP3;TOM1;ALDH18A1;CARD11;BIRC3
DNAJC2 21179169 ChIP-ChIP NT2 Human	3/758	0.675504	0.872938	0	0	0.864871	0.339286	SAMD4A;SPTB;BIRC3
GABPA 29892750 ChIP-Seq EML Mouse BoneMarrow	1/246	0.676577	0.872938	0	0	0.891791	0.34843	PATL1
STAT3 18555785 ChIP-Seq MESCs Mouse	6/1485	0.676971	0.872938	0	0	0.879609	0.343158	CARD10;FAM43A;NEUROG1;PDLIM7;ETV6;PTPN3
SALL4 18804426 ChIP-ChIP MESCs Mouse	3/761	0.678119	0.872938	0	0	0.861313	0.334562	KIT;SLCO4C1;BIRC3
KAP1 22055183 ChIP-Seq ESCs Mouse	4/1009	0.680142	0.873932	0	0	0.864825	0.333351	IL17RE;ALDH18A1;MT3;BIRC3
ESRRB 18555785 Chip-Seq ESCs Mouse	6/1496	0.683976	0.874828	0	0	0.872594	0.331439	HSD11B1;RIMS1;SMOX;DAB2IP;ST8SIA6;GPR37L1
EGR1 23403033 ChIP-Seq LIVER Mouse	2/516	0.68465	0.874828	0	0	0.847943	0.321241	HSD11B1;GPR37L1
CDX2 19796622 ChIP-Seq MESCs Mouse	1/252	0.685416	0.874828	0	0	0.870208	0.328704	ST8SIA6
HNF4A 19761587 ChIP-ChIP CACO-2 Human	3/771	0.686726	0.874828	0	0	0.849654	0.319317	ID1;LIF;LGR5
FOXA1 33576154 ChIP-Seq Human Lung ProstateCancer	16/3825	0.687096	0.874828	0	0	0.901724	0.3384	ANXA1;NOS3;SMOX;CCDC59;TRANK1;DAB2IP;FBXO48;SORL1;PATL1;RIMS1;HEPH;KIT;NCOA7;FAM43A;TLR5;BIRC3
BMI1 19503595 ChIP-Seq MEFsC Mouse	2/521	0.689777	0.876644	0	0	0.839557	0.3118	VCAN;NOS3
GATA3 30127528 ChIP-Seq BE2C Human Brain Neuroblastoma	3/782	0.695998	0.882945	0	0	0.837175	0.303399	DAB2IP;IGSF9B;SSH1
CTCF 26484167 Chip-Seq Bcells Mouse	6/1521	0.699537	0.885826	0	0	0.85703	0.306248	FAM43A;ALDH18A1;CARD11;PLXNA4;PDLIM7;XKR5
FLI1 20887958 ChIP-Seq HPC-7 Mouse	6/1534	0.70743	0.894201	0	0	0.849138	0.293901	MYLIP;PKDCC;NOS3;CCDC59;PTGS1;TMEM154
TP53 16413492 ChIP-PET HCT116 Human	1/269	0.70918	0.894756	0	0	0.814303	0.279832	CDC42EP3
GATA3 26560356 Chip-Seq TH1 Human	6/1539	0.710429	0.894756	0	0	0.846138	0.289283	HSD11B1;RIMS1;NOS3;NCOA7;FAM43A;TLR5
SMC4 20622854 ChIP-Seq HELA Human	6/1544	0.713408	0.895171	0	0	0.843158	0.284736	CARD10;MICALL1;IL17RE;MT3;PDLIM7;PTGS1
P53 22127205 ChIP-Seq FIBROBLAST Human	2/545	0.713453	0.895171	0	0	0.801457	0.270603	CDC42EP3;TRANK1
NFI 21473784 ChIP-Seq ESCs Mouse	6/1549	0.716366	0.895171	0	0	0.840197	0.280259	NYNRIN;ANXA1;PKDCC;PATL1;ETV6;SSH1
AUTS2 25519132 ChIP-Seq 293T-REX Human	3/809	0.717891	0.895171	0	0	0.807988	0.267798	TMEM217;ANXA6;SSH1
IRF1 21803131 ChIP-Seq MONOCYTES Human	1/276	0.718442	0.895171	0	0	0.793293	0.262319	MDGA1
FOXO1 23066095 ChIP-Seq LIVER Mouse	1/276	0.718442	0.895171	0	0	0.793293	0.262319	TNS4
RAC3 21632823 ChIP-Seq H3396 Human	6/1559	0.722222	0.89667	0	0	0.834332	0.271511	HSD11B1;CARD10;CYP2W1;IL17RE;CMIP;PLXNA4
TBX5 21415370 ChIP-Seq HL-1 Mouse	6/1561	0.723383	0.89667	0	0	0.833168	0.269793	CCRL2;TOM1;LIF;TLR5;SSH1;CCNJL
TAL1 22897851 ChIP-Seq JUKARTE6-1 Human	6/1569	0.727996	0.89667	0	0	0.828542	0.263029	CCRL2;MICALL1;LIF;MDGA1;ETV6;PTGS1
SPI1 22790984 ChIP-Seq ERYTHROLEUKEMIA Mouse	6/1572	0.729712	0.89667	0	0	0.82682	0.260536	LRRK1;ID1;FBXO48;IQGAP2;BIRC3;PTGS1
GATA6 21074721 ChIP-Seq CACO-2 Mouse	6/1575	0.731421	0.89667	0	0	0.825104	0.258065	RAB3B;HSD11B1;CHRM3;ST8SIA6;WNT9A;GPR37L1
ESR1 20056654 ChIP-Seq MCF-7 Human BreastCancer	3/827	0.731808	0.89667	0	0	0.789593	0.24654	VCAN;KCNQ1;ADARB1
FOXM1 26100407 CHIP-SEQ Hek293 Flp-In Human	6/1577	0.732556	0.89667	0	0	0.823964	0.256431	MYLIP;GRID1;NCOA7;SPTB;LGR5;CARD11
OCT4 20526341 ChIP-Seq ESCs Human	6/1578	0.733122	0.89667	0	0	0.823395	0.255617	SESTD1;PRUNE2;TRANK1;NCOA7;PDLIM7;BIRC3
FOXA1 27270436 ChIP-Seq LNCaP Human Prostate Carcinoma	7/1822	0.733735	0.89667	0	0	0.830762	0.25721	CHRM3;SPINT1;WNK2;PRUNE2;DAB2IP;ADARB1;TMEM154
EWS-ERG 20517297 ChIP-Seq CADO-ES1 Human	3/830	0.734076	0.89667	0	0	0.786605	0.243174	CHRM3;IL17RE;IQGAP2
SMARCA4 20176728 ChIP-ChIP TSCs Mouse	3/830	0.734076	0.89667	0	0	0.786605	0.243174	ID1;DAB2IP;ETV6
MYC 20876797 ChIP-ChIP MEDULLOBLASTOMA Human	4/1086	0.735039	0.89667	0	0	0.800008	0.246268	CHRM3;KIT;NCOA7;NEUROG1
SOX2 21211035 ChIP-Seq LN229 Human	6/1590	0.739854	0.898974	0	0	0.816622	0.246051	MYLIP;CYP2W1;FAM43A;WNT9A;CARD11;PDLIM7
CTCF 20526341 ChIP-Seq ESCs Human	6/1591	0.740409	0.898974	0	0	0.816062	0.245269	PKDCC;GRID1;KIT;ST8SIA6;IGSF9B;MT3
FLI1 27457419 Chip-Seq LIVER Mouse	1/294	0.740938	0.898974	0	0	0.743876	0.223042	RIMS1
RUNX1 22897851 ChIP-Seq JUKARTE6-1 Human	6/1594	0.742071	0.898974	0	0	0.814387	0.24294	CCRL2;ST8SIA6;CMIP;CARD11;ETV6;PTGS1
RCOR2 21632747 ChIP-Seq MESCs Mouse	1/298	0.745691	0.901796	0	0	0.733707	0.215302	NDUFB7
CEBPB 23403033 ChIP-Seq LIVER Mouse	1/304	0.752659	0.907018	0	0	0.718959	0.204287	TMEM154
PADI4 21655091 ChIP-ChIP MCF-7 Human	3/857	0.753818	0.907018	0	0	0.760658	0.214965	CCDC59;FAM43A;SORL1
SFPI1 20887958 ChIP-Seq HPC-7 Mouse	7/1861	0.753902	0.907018	0	0	0.811534	0.229252	NYNRIN;NDUFB7;TOM1;FAM43A;MT3;PTGS1;TMEM154
ELF5 23300383 ChIP-Seq T47D Human	3/860	0.755939	0.907811	0	0	0.757876	0.21205	COL2A1;ST8SIA6;PTPN3
AR 35413990 ChIP-Seq Human ARposCRProstateCancer	2/594	0.757159	0.907811	0	0	0.73326	0.20398	SAMD4A;SSH1
PHOX2B 30127528 ChIP-Seq KELLY Human BrainNeuroblastoma	7/1877	0.761863	0.910136	0	0	0.803877	0.218645	RIMS1;CARD10;PKDCC;CCDC59;DAB2IP;NCOA7;CMIP
EP300 21415370 ChIP-Seq HL-1 Mouse	2/600	0.762101	0.910136	0	0	0.725677	0.197149	CDC42EP3;ETV6
CTCF 27219007 Chip-Seq Bcells Human	6/1633	0.763004	0.910136	0	0	0.793174	0.214547	COL2A1;NDUFB7;GRID1;LRRK1;CCDC59;IGSF9B
KDM2B 26808549 Chip-Seq HPB-ALL Human	6/1636	0.764562	0.910442	0	0	0.791584	0.212502	SPON2;VCAN;SMOX;IGSF9B;TLR5;SSH1
E2F4 17652178 ChIP-ChIP JURKAT Human	2/608	0.768557	0.912823	0	0	0.715801	0.188428	ID1;BIRC3
CHD1 26751641 Chip-Seq LNCaP Human	6/1647	0.770214	0.912823	0	0	0.785805	0.205163	GALNT12;SPON2;MYLIP;CCRL2;CDC42EP3;PRUNE2
GATA3 21867929 ChIP-Seq CD8 Mouse	5/1397	0.77048	0.912823	0	0	0.773398	0.201657	GALNT12;SPON2;ID1;LIF;PTGS1
KDM2B 26808549 Chip-Seq DND41 Human	6/1657	0.775266	0.916939	0	0	0.780618	0.198705	NOS3;SMOX;ID1;MDGA1;PDLIM7;ETV6
KLF4 19030024 ChIP-ChIP MESCs Mouse	4/1157	0.779228	0.920069	0	0	0.747914	0.186568	COL2A1;NDUFB7;KCNQ1;NEUROG1
STAT6 20620947 ChIP-Seq CD4 POS T Human	1/334	0.784763	0.924952	0	0	0.653187	0.158315	SORL1
YY1 21170310 ChIP-Seq MESCs Mouse	1/337	0.787737	0.924952	0	0	0.647255	0.154429	MDGA1
YY1 23942234 ChIP-Seq MYOBLASTS AND MYOTUBES Mouse	4/1173	0.788356	0.924952	0	0	0.737048	0.175274	VCAN;ANXA1;PRUNE2;CCDC59
TBX2 30127528 ChIP-Seq KELLY Human Brain Neuroblastoma	9/2425	0.788783	0.924952	0	0	0.794687	0.188551	MYLIP;CDC42EP3;SLCO4C1;TOM1;DAB2IP;NCOA7;FAM43A;GPR37L1;TLR5
DCP1A 22483619 ChIP-Seq HELA Human	2/636	0.78998	0.924952	0	0	0.683196	0.161061	EXD3;MICALL1
LMO2 26923725 Chip-Seq MACROPHAGESS Mouse	1/346	0.796418	0.93093	0	0	0.630081	0.143426	PKDCC
HSF1 23293686 ChIP-Seq STHDH STRIATAL Mouse	2/649	0.799328	0.932772	0	0	0.669017	0.149849	MICALL1;NCOA7
ESR1 17901129 ChIP-ChIP LIVER Mouse	1/354	0.803839	0.935977	0	0	0.615549	0.134409	GPR37L1
RUNX2 24655370 ChIP-Seq MC3T3E1 Mouse Bone	17/4374	0.804753	0.935977	0	0	0.820004	0.178122	SLC35F6;MYLIP;NDUFB7;SMOX;LRRK1;DAB2IP;WNT9A;ETV6;PTGS1;SSH1;SESTD1;ID1;TOM1;ANXA6;PDLIM7;PTPN3;XKR5
PPARD 23208498 ChIP-Seq MDA-MB-231 Human	1/357	0.806552	0.936465	0	0	0.610268	0.131199	ANXA1
JARID1B-DAIN 22020125 ChIP-Seq ESCs Mouse	5/1470	0.807852	0.936465	0	0	0.731963	0.156184	RAB3B;ST8SIA6;IGSF9B;IQGAP2;BIRC3
SETDB1 19884255 ChIP-Seq MESCs Mouse	5/1478	0.811644	0.939303	0	0	0.727672	0.15186	CARD10;ID1;PDLIM7;SSH1;XKR5
ESR2 21235772 ChIP-Seq MCF-7 Human	1/370	0.817888	0.944224	0	0	0.588377	0.118282	GPR37L1
CEBPA 20513432 ChIP-Seq MACROPHAGES Mouse	5/1493	0.818597	0.944224	0	0	0.71975	0.144067	ANXA1;SESTD1;FBXO48;IL17RE;SORL1
KLF4 18358816 ChIP-ChIP MESCs Mouse	4/1238	0.822428	0.946059	0	0	0.695803	0.136026	SPINT1;CDC42EP3;KIT;SLCO4C1
CTNNB1 20615089 ChIP-ChIP FETAL BRAIN Human	1/376	0.822895	0.946059	0	0	0.578785	0.11282	CMIP
E2F1 18555785 ChIP-Seq MESCs Mouse	11/3015	0.827015	0.94726	0	0	0.773781	0.146966	MYLIP;NDUFB7;KIT;ID1;TOM1;ANXA6;ADARB1;IGSF9B;PDLIM7;BIRC3;XKR5
MEF2A 21415370 ChIP-Seq HL-1 Mouse	2/691	0.827084	0.94726	0	0	0.626865	0.11901	NOS3;CCDC59
SALL4 18804426 ChIP-ChIP XEN Mouse	2/693	0.828317	0.94726	0	0	0.624986	0.117722	SPON2;SLCO4C1
KDM6A 18722178 ChIP-ChIP U937 AND SAOS2 Human	1/384	0.829361	0.94726	0	0	0.566464	0.105985	CCDC59
GATA2 22383799 ChIP-Seq G1ME Mouse	5/1522	0.831468	0.947755	0	0	0.70488	0.130095	MYLIP;RSAD2;NOS3;LGR5;PTGS1
NANOG 18555785 ChIP-Seq MESCs Mouse	1/388	0.832506	0.947755	0	0	0.560494	0.102747	ID1
TTF2 22483619 ChIP-Seq HELA Human	4/1272	0.838403	0.952612	0	0	0.675913	0.119134	RIMS1;PRUNE2;CCDC59;NEUROG1
GATA3 30127528 ChIP-Seq KELLY Human Brain Neuroblastoma	4/1277	0.84065	0.952612	0	0	0.673077	0.116832	DAB2IP;NCOA7;FAM43A;TLR5
RUNX1 22343733 ChIP-Seq Kasumi1 Human PeriphBlood AML	1/399	0.840861	0.952612	0	0	0.544696	0.0944116	TMEM154
POU5F1 18555785 ChIP-Seq MESCs Mouse	1/403	0.843796	0.953754	0	0	0.539165	0.0915744	NEUROG1
EVI1 22308434 ChIP-Seq SKOV3 Human Ovary OvarianCancer	3/1010	0.844598	0.953754	0	0	0.639907	0.108077	CASP10;BIRC3;TMEM154
POU3F1 26484290 ChIP-Seq ESCss Mouse	5/1557	0.846021	0.953821	0	0	0.687672	0.114986	KIT;GPR37L1;PATL1;ETV6;XKR5
HNF1A 26855178 ChIP-Seq Caco2 Human Colon Adenocarcinoma	1/411	0.849506	0.954337	0	0	0.528428	0.0861867	SPON2
PKCTHETA 26484144 Chip-Seq BREAST Human	1/412	0.850205	0.954337	0	0	0.527115	0.085539	SSH1
CEBPD 23245923 ChIP-Seq MEFs Mouse	1/413	0.850901	0.954337	0	0	0.525809	0.0848968	PRUNE2
NCOR 22424771 ChIP-Seq 293T Human	5/1572	0.85194	0.954337	0	0	0.680533	0.109048	TRANK1;ST8SIA6;SPTB;NEUROG1;CMIP
OCT1 27270436 Chip-Seq PROSTATE Human	5/1591	0.859171	0.960338	0	0	0.671684	0.101953	ANXA1;PKDCC;IL16;ETV6;PTPN3
P63 20808887 ChIP-Seq KERATINOCYTES Human	5/1598	0.861761	0.960338	0	0	0.668477	0.0994544	CYP2W1;WNK2;TOM1;GPR37L1;NEUROG1
TBX2 35687133 ChIP-Seq MCF-7 Human BreastCancer	2/756	0.863345	0.960338	0	0	0.570888	0.0838866	ID1;PDLIM7
ETS1 20019798 ChIP-Seq JURKAT Human	4/1332	0.863707	0.960338	0	0	0.643297	0.094257	NDUFB7;NOS3;CCDC59;FBXO48
POU5F1 16153702 ChIP-ChIP HESCs Human	1/433	0.864166	0.960338	0	0	0.500952	0.0731339	NEUROG1
FOXA1 33576154 ChIP-Seq Human HilarLN ProstateCancer	2/781	0.875357	0.97123	0	0	0.551845	0.0734635	FAM43A;TNS4
STAT1 19122651 ChIP-Seq HeLaS3 Human CervicalCancer	12/3434	0.877337	0.971884	0	0	0.731839	0.0957716	SLC35F6;MYLIP;NDUFB7;CPNE4;CASP10;ID1;ANXA6;NCOA7;ALDH18A1;TRABD2A;BIRC3;XKR5
IRF8 22096565 ChIP-ChIP GC-B Mouse	1/463	0.881906	0.975399	0	0	0.467701	0.0587759	CCRL2
SREBP2 21459322 ChIP-Seq LIVER Mouse	2/801	0.884267	0.976342	0	0	0.53747	0.066107	ADARB1;TNS4
ETV2 25802403 ChIP-Seq MESCs Mouse	2/804	0.885552	0.976342	0	0	0.535375	0.0650719	IL16;MDGA1
FOXA1 33576154 ChIP-Seq Human Liver ProstateCancer	6/1944	0.887597	0.97691	0	0	0.654562	0.0780482	RIMS1;ANXA1;SMOX;TOM1;FAM43A;TNS4
PDX1 19855005 ChIP-ChIP MIN6 Mouse	1/476	0.888862	0.97691	0	0	0.454596	0.0535574	MYLIP
MYBL2 22936984 ChIP-ChIP MESCs Mouse	4/1419	0.894425	0.980301	0	0	0.600918	0.0670472	MYLIP;ID1;PTPN3;XKR5
HOXB13 26457646 ChIP-Seq LNCaP Human Prostate Carcinoma	4/1424	0.895993	0.980301	0	0	0.59864	0.0657442	GALNT12;RIMS1;CPNE4;CCRL2
KDM5A 27292631 Chip-Seq BREAST Human	2/830	0.896155	0.980301	0	0	0.517858	0.0567791	ST8SIA6;TMEM154
POU5F1 16518401 ChIP-PET MESCs Mouse	2/836	0.89847	0.981298	0	0	0.513971	0.0550268	LIF;PLXNA4
STAT3 20064451 ChIP-Seq CD4+T Mouse	2/843	0.901111	0.982647	0	0	0.509506	0.0530533	LIF;TNS4
CREB1 23762244 ChIP-Seq HIPPOCAMPUS Rat	6/2006	0.904472	0.984776	0	0	0.632082	0.0634635	CPNE4;CCDC59;ID1;TOM1;IGSF9B;SORL1
HOXB4 20404135 ChIP-ChIP EML Mouse	3/1180	0.910408	0.989698	0	0	0.542558	0.0509256	LRRK1;ALDH18A1;XKR5
POU5F1 18358816 ChIP-ChIP MESCs Mouse	1/526	0.912039	0.989931	0	0	0.410243	0.037772	NEUROG1
PPARG 23326641 ChIP-Seq C3H10T1-2 Mouse	1/534	0.915275	0.991902	0	0	0.403919	0.0357593	CCDC59
TAF7L 23326641 ChIP-Seq C3H10T1-2 Mouse	1/554	0.922858	0.995143	0	0	0.388909	0.0312218	NOS3
ZFX 18555785 ChIP-Seq MESCs Mouse	7/2372	0.925959	0.995143	0	0	0.618182	0.0475538	SMOX;SESTD1;TOM1;ADARB1;IQGAP2;BIRC3;CCNJL
NUCKS1 24931609 ChIP-Seq HEPATOCYTES Mouse	1/570	0.928437	0.995143	0	0	0.377661	0.0280423	SSH1
POU2F1 27270436 ChIP-Seq VCaP Human Prostate Carcinoma	2/933	0.929868	0.995143	0	0	0.458079	0.0333083	LRRK1;ADARB1
THAP11 20581084 ChIP-Seq MESCs Mouse	1/577	0.930751	0.995143	0	0	0.372936	0.0267633	NDUFB7
TP53 32428506 ChIP-Seq Human Liver Heptoma	1/584	0.93299	0.995143	0	0	0.368325	0.0255471	EXD3
E2F1 20622854 ChIP-Seq HELA Human	4/1567	0.933061	0.995143	0	0	0.539664	0.0373907	ANXA6;NCOA7;GPR37L1;IL17RE
MYC 18940864 ChIP-ChIP HL60 Human	1/587	0.933928	0.995143	0	0	0.366382	0.0250443	CHRM3
P68 20966046 ChIP-Seq HELA Human	4/1576	0.934942	0.995143	0	0	0.536311	0.0360778	CYP2W1;GPR37L1;IL17RE;MT3
ASXL1 24218140 ChIP-Seq BMDM Mouse	1/593	0.935765	0.995143	0	0	0.362556	0.0240704	PATL1
P53 21459846 ChIP-Seq SAOS-2 Human	4/1584	0.936575	0.995143	0	0	0.533362	0.0349487	NYNRIN;DNAI2;ETV6;BIRC3
EST1 17652178 ChIP-ChIP JURKAT Human	1/597	0.936962	0.995143	0	0	0.360048	0.0234439	CCDC59
TBP 23326641 ChIP-Seq C3H10T1-2 Mouse	1/607	0.939857	0.995143	0	0	0.353924	0.021953	DAB2IP
NKX2-5 21415370 ChIP-Seq HL-1 Mouse	2/980	0.94158	0.995143	0	0	0.434985	0.0261844	RAB3B;IGSF9B
SMAD2/3 21741376 ChIP-Seq ESCs Human	4/1612	0.942007	0.995143	0	0	0.523274	0.031262	VCAN;TMEM217;NCOA7;MT3
GABP 17652178 ChIP-ChIP JURKAT Human	1/617	0.942621	0.995143	0	0	0.347998	0.0205636	NDUFB7
SPI1 20517297 ChIP-Seq HL60 Human	2/990	0.943823	0.995143	0	0	0.430355	0.0248817	ANXA6;PTGS1
SRF 21415370 ChIP-Seq HL-1 Mouse	2/1001	0.946197	0.995143	0	0	0.425369	0.023525	CCRL2;SORL1
KDM5B 21448134 ChIP-Seq MESCs Mouse	9/3030	0.94629	0.995143	0	0	0.613559	0.0338721	KCNQ1;CCDC59;ANXA6;LIF;ADARB1;IL17RE;IGSF9B;IQGAP2;PATL1
HOXC9 25013753 ChIP-Seq NEUROBLASTOMA BE2-C Human	4/1639	0.946845	0.995143	0	0	0.513874	0.0280677	VCAN;EXD3;NDUFB7;ID1
MYC 19079543 ChIP-ChIP MESCs Mouse	2/1013	0.948678	0.995143	0	0	0.420054	0.0221307	SPINT1;WNK2
TRIM28 19339689 ChIP-ChIP MESCs Mouse	6/2241	0.950348	0.995143	0	0	0.5582	0.0284276	CCNA1;SMOX;KIT;TOM1;ETV6;PTPN3
PAX6 23342162 ChIP-ChIP BETA-FORBRAIN-LENS Mouse	1/658	0.952698	0.995143	0	0	0.325588	0.015777	CARD10
TP53 22573176 ChIP-Seq HFKS Human	2/1039	0.95369	0.995143	0	0	0.408958	0.0193912	VCAN;PDLIM7
GATA3 21867929 ChIP-Seq TH1 Mouse	3/1372	0.953857	0.995143	0	0	0.461684	0.0218106	TNS4;IQGAP2;PDLIM7
TP53 18474530 ChIP-ChIP U2OS Human	1/687	0.958748	0.997246	0	0	0.311354	0.0131164	CDC42EP3
ELK1 19687146 ChIP-ChIP HELA Human	1/691	0.95952	0.997246	0	0	0.309485	0.0127885	ANXA1
RUNX1 27514584 ChIP-Seq MCF-7 Human BreastCancer	3/1413	0.960153	0.997246	0	0	0.447268	0.0181872	EXD3;CCDC59;ANXA6
FOXP2 21765815 ChIP-ChIP NEURO2A Mouse	1/726	0.965694	0.999823	0	0	0.294008	0.0102634	CCRL2
OLIG2 29049317 ChIP-Seq Mouse SpinalCord	3/1472	0.967827	0.999823	0	0	0.427935	0.0139943	ID1;DAB2IP;PATL1
E2F1 26619117 ChIP-Seq Hepatocytes Mouse Liver	7/2717	0.971842	0.999823	0	0	0.528875	0.0151059	SPON2;ID1;TOM1;FBXO48;ALDH18A1;PATL1;PDLIM7
KLF4 18555785 ChIP-Seq MESCs Mouse	4/1830	0.971896	0.999823	0	0	0.455313	0.0129793	SPINT1;CPNE4;SMOX;SESTD1
GABP 19822575 ChIP-Seq HepG2 Human	5/2155	0.973588	0.999823	0	0	0.480233	0.0128542	NDUFB7;ID1;PATL1;SSH1;CCNJL
FOXM1 25889361 ChIP-Seq OE33 AND U2OS Human	1/784	0.973939	0.999823	0	0	0.271406	0.007167	ID1
ERA 21632823 ChIP-Seq H3396 Human	3/1574	0.977939	0.999823	0	0	0.397937	0.00887704	HEPH;TMEM217;ANXA6
PHF8 20622854 ChIP-Seq HELA Human	3/1581	0.97851	0.999823	0	0	0.396021	0.00860309	COL2A1;GPR37L1;ALDH18A1
CEBPA 26348894 ChIP-Seq LIVER Mouse	3/1597	0.979764	0.999823	0	0	0.391703	0.00800779	SAMD4A;NCOA7;LGR5
ERG 20517297 ChIP-Seq VCAP Human	1/853	0.981228	0.999823	0	0	0.248526	0.0047097	IQGAP2
KLF4 25985364 ChIP-Seq ATHEROSCLEROSIS LESION Mouse	1/865	0.982271	0.999823	0	0	0.24492	0.0043811	TNS4
GATA4 21415370 ChIP-Seq HL-1 Mouse	2/1374	0.988259	0.999823	0	0	0.303616	0.00358595	CCRL2;IGSF9B
YY1 33199912 ChIP-Seq 293T Human KidneyEmbryo	9/3612	0.989569	0.999823	0	0	0.49672	0.00520874	SLC25A48;CCNA1;TMEM217;CCDC59;FAM43A;ALDH18A1;IQGAP2;PATL1;PDLIM7
YY1 26981420 ChIP-Seq C2C12 Mouse Muscle	3/1811	0.991121	0.999823	0	0	0.341305	0.00304415	VCAN;MICALL1;FBXO48
NELFA 20434984 ChIP-Seq ESCs Mouse	2/1454	0.991637	0.999823	0	0	0.28565	0.00239896	KIT;PDLIM7
CCND1 20090754 ChIP-ChIP RETINA Mouse	2/1472	0.992256	0.999823	0	0	0.281877	0.0021914	ALDH18A1;XKR5
MYC 19030024 ChIP-ChIP MESCs Mouse	6/2842	0.992654	0.999823	0	0	0.424948	0.00313318	KIT;CCDC59;ALDH18A1;MT3;ETV6;BIRC3
MYC 22102868 ChIP-Seq CA46 Human Blood BurkittsLymphoma	4/2314	0.995158	0.999823	0	0	0.350281	0.00170028	LRRK1;NCOA7;CARD11;ETV6
MYC 18358816 ChIP-ChIP MESCs Mouse	4/2369	0.99608	0.999823	0	0	0.341066	0.00133967	KIT;CCDC59;ALDH18A1;PTPN3
PBX1 22567123 ChIP-ChIP OVCAR3 Human	2/1640	0.996256	0.999823	0	0	0.250662	0.000940266	HSD11B1;RNASE3
CREM 20920259 ChIP-Seq GC1-SPG Mouse	11/4643	0.997641	0.999823	0	0	0.453495	0.00107102	MYLIP;CCNA1;SESTD1;KIT;MICALL1;CCDC59;ID1;TOM1;NCOA7;NEUROG1;PATL1
XRN2 22483619 ChIP-Seq HELA Human	1/1296	0.997779	0.999823	0	0	0.159708	0.000355182	ID1
FOXA1 26457646 ChIP-Seq LHSAR Human ProstateCancer	2/2020	0.999314	0.999823	0	0	0.199229	0.00013668	CMIP;PATL1
MYC 28411283 ChIP-Seq MDA231-LM2-4175 Human BreastCancer	3/2441	0.999344	0.999823	0	0	0.2443	0.000160343	NCOA7;ALDH18A1;CMIP
JARID1A 20064375 ChIP-Seq MESCs Mouse	1/1695	0.999687	0.999823	0	0	0.119474	3.74354e-05	CCDC59
VDR 23849224 ChIP-Seq CD4+ Human	1/1811	0.999823	0.999823	0	0	0.111105	1.96434e-05	NDUFB7

## Sheet: ChEA_2022_H2_ATAC_down_RNA_down
Term	Overlap	P-value	Adjusted P-value	Old P-value	Old Adjusted P-value	Odds Ratio	Combined Score	Genes
CTCF 31629814 ChIP-Seq Hepatocytes Mouse Tyrosinemia	26/3086	4.22531e-11	2.57321e-08	0	0	7.9756	190.516	APP;COL15A1;NLRX1;PKN3;SMIM8;DHX30;KRTCAP2;MTHFD1L;RRS1;VPS36;SMIM12;HSD3B7;GSTO2;ANKRD46;GOT2;ALG5;SUCO;OCRL;MOB3B;FRMD3;NCEH1;PPA2;ASB6;SLC29A1;RBM45;FXN
CTCF 33576154 ChIP-Seq Human HilarLN ProstateCancer	26/3649	1.87779e-09	5.71786e-07	0	0	6.51176	130.842	APP;NLRX1;PKN3;SPATA20;SMIM8;DHX30;KRTCAP2;MTHFD1L;GGACT;VPS36;SMIM12;HSD3B7;GSTO2;ANKRD46;GOT2;ALG5;ALG14;NPY1R;SNX22;MOB3B;NCEH1;ASB6;SLC29A1;RBM45;FXN;ZNF212
CTCF 33576154 ChIP-Seq Human PerigastricLN ProstateCancer	21/2328	3.09412e-09	6.28107e-07	0	0	6.98496	136.862	APP;HSD3B7;NLRX1;ANKRD46;PKN3;GOT2;ALG5;NPY1R;SPATA20;MOB3B;SMIM8;DHX30;KRTCAP2;NCEH1;ASB6;GGACT;RBM45;VPS36;FXN;SMIM12;ZNF212
CTCF 33576154 ChIP-Seq Human Liver ProstateCancer	24/3679	7.94035e-08	1.20892e-05	0	0	5.3519	87.4968	APP;HSD3B7;NLRX1;GSTO2;ANKRD46;PKN3;GOT2;ALG5;SPATA20;SNX22;SMIM8;FRMD3;DHX30;KRTCAP2;NCEH1;MTHFD1L;ASB6;GGACT;SLC29A1;RBM45;VPS36;FXN;SMIM12;ZNF212
CTCF 18555785 ChIP-Seq MESCs Mouse	13/1123	5.22569e-07	6.3649e-05	0	0	7.11997	102.987	APP;HSD3B7;ANKRD46;GOT2;ALG5;NPY1R;OCRL;SPATA20;DHX30;KRTCAP2;PPA2;ASB6;VPS36
VDR 33458620 ChIP-Seq PrimaryEpithelial Human Prostate	12/1154	4.84641e-06	0.00049191	0	0	6.17798	75.6016	DHX30;KRTCAP2;OSBPL7;ANKRD46;PPA2;GOT2;ALG5;ASB6;RBM45;SMIM12;ZNF212;SMIM8
STAT1 19122651 ChIP-Seq HeLaS3 Human CervicalCancer	20/3434	1.20357e-05	0.00104711	0	0	4.03779	45.7385	APP;HSD3B7;NLRX1;GSTO2;ANKRD46;PKN3;GOT2;SUCO;MOB3B;SMIM8;DHX30;KRTCAP2;NCEH1;MTHFD1L;PPA2;ASB6;GGACT;RBM45;FXN;SMIM12
RAD21 21589869 ChIP-Seq MESCs Mouse	10/1546	0.0016127	0.122766	0	0	3.52711	22.6788	APP;HSD3B7;KRTCAP2;TPO;MTHFD1L;PPA2;RRS1;NPY1R;RBM45;FXN
OLIG2 23332759 ChIP-Seq OLIGODENDROCYTES Mouse	10/1679	0.00297341	0.193628	0	0	3.22261	18.7493	CDH6;FRMD3;APP;TPH1;TPO;MTHFD1L;PPA2;RRS1;ALG14;FXN
RUNX1 27514584 ChIP-Seq MCF-7 Human BreastCancer	9/1413	0.00317944	0.193628	0	0	3.3978	19.5409	GSTO2;PPA2;ASB6;SUCO;SLC29A1;RBM45;ZNF212;SMIM8;FAM83A
AR 20517297 ChIP-Seq VCAP Human	9/1604	0.00730201	0.342088	0	0	2.96013	14.5626	CDH6;FRMD3;APP;TPH1;NCEH1;GSTO2;NPY1R;ASB6;RBM45
EKLF 21900194 ChIP-Seq ERYTHROCYTE Mouse	7/1055	0.00771671	0.342088	0	0	3.41335	16.6038	KRTCAP2;MTHFD1L;GOT2;RRS1;RANBP10;SNX22;SLC29A1
GATA2 19941826 ChIP-Seq K562 Human	9/1618	0.00771832	0.342088	0	0	2.93213	14.2624	MTHFD1L;ANKRD46;GOT2;ALG14;CYTL1;SNX22;SLC29A1;RBM45;FAM83A
ETV2 25802403 ChIP-Seq MESCs Mouse	6/804	0.00794381	0.342088	0	0	3.79066	18.3292	CDH6;HSD3B7;TPH1;PPA2;ALG5;ZNF212
FOXP1 21924763 ChIP-Seq HESCs Human	14/3273	0.00842582	0.342088	0	0	2.3909	11.42	APP;GSTO2;ANKRD46;PKN3;ALG5;ALG14;SPATA20;SNX22;KRTCAP2;NCEH1;RRS1;RANBP10;RBM45;VPS36
MYC 18555785 ChIP-Seq MESCs Mouse	6/852	0.0104117	0.396297	0	0	3.56663	16.281	DHX30;MTHFD1L;GOT2;ALG5;ASB6;FXN
MEF2A 21415370 ChIP-Seq HL-1 Mouse	5/691	0.0173324	0.493925	0	0	3.60133	14.604	APP;OSBPL7;GOT2;ASB6;FXN
FLI1 20887958 ChIP-Seq HPC-7 Mouse	8/1534	0.0174161	0.493925	0	0	2.68385	10.8706	HSD3B7;OSBPL7;NCEH1;GSTO2;PPA2;OCRL;SLC29A1;RBM45
ILF3 29590119 ChIP-Seq K562 Human BoneMarrow Leukemia	5/700	0.0182278	0.493925	0	0	3.55303	14.2292	PPA2;PKN3;SUCO;RBM45;FAM83A
ESR1 26153859 ChIP-Seq MCF-7 Human BreastCancer	14/3597	0.0188446	0.493925	0	0	2.1325	8.46927	APP;ANKRD46;SUCO;SPATA20;SMIM8;FRMD3;KRTCAP2;NCEH1;MTHFD1L;ASB6;SLC29A1;RBM45;ZNF212;FAM83A
TBX5 21415370 ChIP-Seq HL-1 Mouse	8/1561	0.0191601	0.493925	0	0	2.63333	10.4146	KRTCAP2;OSBPL7;NLRX1;ANKRD46;GOT2;ALG5;ASB6;SLC29A1
YY1 33199912 ChIP-Seq 293T Human KidneyEmbryo	14/3612	0.0195001	0.493925	0	0	2.12166	8.35369	NLRX1;GSTO2;ANKRD46;PKN3;GOT2;ALG5;SUCO;DHX30;KRTCAP2;MTHFD1L;PPA2;ASB6;VPS36;SMIM12
RUNX2 24655370 ChIP-Seq MC3T3E1 Mouse Bone	16/4374	0.019992	0.493925	0	0	2.04524	8.00184	NLRX1;GSTO2;PKN3;GOT2;ALG5;ALG14;MOB3B;SMIM8;DHX30;KRTCAP2;NCEH1;PPA2;ASB6;RBM45;VPS36;SMIM12
PDX1 19855005 ChIP-ChIP MIN6 Mouse	4/476	0.0203122	0.493925	0	0	4.12797	16.0848	KRTCAP2;ALG14;ASB6;RANBP10
TRIM28 19339689 ChIP-ChIP MESCs Mouse	10/2241	0.0214244	0.493925	0	0	2.33673	8.98056	APP;COL15A1;GSTO2;ANKRD46;PPA2;GOT2;ALG5;RRS1;NPY1R;VPS36
KAP1 22055183 ChIP-Seq ESCs Mouse	6/1009	0.0222884	0.493925	0	0	2.98363	11.3488	TPH1;PKN3;GOT2;RRS1;RANBP10;FXN
EVI1 22308434 ChIP-Seq SKOV3 Human Ovary OvarianCancer	6/1010	0.022385	0.493925	0	0	2.9805	11.324	NCEH1;ANKRD46;PPA2;SPATA20;RBM45;MOB3B
FOXO1 23066095 ChIP-Seq LIVER Mouse	3/276	0.0227092	0.493925	0	0	5.27553	19.9678	RANBP10;SLC29A1;VPS36
FOXA1 33576154 ChIP-Seq Human Liver ProstateCancer	9/1944	0.023646	0.496566	0	0	2.39482	8.96754	APP;NCEH1;MTHFD1L;GOT2;SUCO;SPATA20;GGACT;SLC29A1;RBM45
SETDB1 19884257 ChIP-Seq MESCs Mouse	8/1634	0.0245078	0.497508	0	0	2.50513	9.29092	MTHFD1L;GSTO2;PKN3;GOT2;RRS1;ASB6;SLC29A1;VPS36
RCOR2 21632747 ChIP-Seq MESCs Mouse	3/298	0.0276735	0.505597	0	0	4.87664	17.4939	RRS1;NPY1R;FXN
FOXA1 33576154 ChIP-Seq Human HilarLN ProstateCancer	5/781	0.0276989	0.505597	0	0	3.16878	11.3644	APP;ALG5;SPATA20;SLC29A1;FAM83A
RUNX2 22187159 ChIP-Seq C42B Human ProstateCancer	2/119	0.0282271	0.505597	0	0	8.07448	28.8055	ANKRD46;OCRL
ARID1A 32646524 ChIP-Seq H9 Human BoneMarrow Lymphoma	2/119	0.0282271	0.505597	0	0	8.07448	28.8055	ANKRD46;OCRL
GATA3 21867929 ChIP-Seq CD8 Mouse	7/1397	0.0315628	0.549193	0	0	2.52697	8.73264	COL15A1;KRTCAP2;MTHFD1L;ANKRD46;PKN3;NPY1R;FAM83A
TEAD4 22529382 ChIP-Seq TROPHECTODERM Mouse	8/1748	0.034872	0.589918	0	0	2.32644	7.80769	FRMD3;COL15A1;TPO;NCEH1;PPA2;ALG14;OCRL;RBM45
ELF5 23300383 ChIP-Seq T47D Human	5/860	0.03954	0.650807	0	0	2.86415	9.25247	APP;GSTO2;ANKRD46;RRS1;NPY1R
SOX11 22085726 ChIP-Seq ESNs Mouse	7/1484	0.0417979	0.669866	0	0	2.36698	7.51494	CDH6;KRTCAP2;PPA2;PKN3;GOT2;ASB6;SLC29A1
IRF8 27001747 Chip-Seq BMDM Mouse	7/1500	0.0438943	0.685427	0	0	2.33958	7.31347	APP;NCEH1;ANKRD46;PKN3;OCRL;SNX22;FAM83A
CTCF 26484167 Chip-Seq Bcells Mouse	7/1521	0.0467498	0.68672	0	0	2.30451	7.05859	HSD3B7;TPH1;PKN3;ALG14;ASB6;SPATA20;RBM45
MECOM 23826213 ChIP-Seq KASUMI Mouse	7/1527	0.0475875	0.68672	0	0	2.29467	6.98768	KRTCAP2;NLRX1;NCEH1;MTHFD1L;GOT2;RANBP10;OCRL
SFPI1 20887958 ChIP-Seq HPC-7 Mouse	8/1861	0.0478164	0.68672	0	0	2.17101	6.60072	HSD3B7;KRTCAP2;NCEH1;GSTO2;PPA2;ALG5;SLC29A1;VPS36
SMC3 22415368 ChIP-Seq MEFs Mouse	7/1546	0.0503048	0.68672	0	0	2.264	6.76858	APP;NCEH1;ANKRD46;PKN3;ASB6;SPATA20;RBM45
DCP1A 22483619 ChIP-Seq HELA Human	4/636	0.0505146	0.68672	0	0	3.05759	9.12843	GOT2;ALG5;RANBP10;VPS36
SA1 22415368 ChIP-Seq MEFs Mouse	7/1549	0.0507428	0.68672	0	0	2.25923	6.73472	APP;KRTCAP2;NCEH1;ANKRD46;RRS1;ASB6;SNX22
PPARG 20176806 ChIP-Seq THIOMACROPHAGE Mouse	4/645	0.0526953	0.69764	0	0	3.01326	8.86872	APP;MTHFD1L;SNX22;FXN
GATA1 19941826 ChIP-Seq K562 Human	4/654	0.0549275	0.71172	0	0	2.97015	8.61862	CYTL1;SNX22;SLC29A1;FAM83A
MYC 30127528 ChIP-Seq KELLY Human Brain Neuroblastoma	14/4188	0.0608459	0.771982	0	0	1.76448	4.9395	APP;ANKRD46;PKN3;MOB3B;SMIM8;DHX30;NCEH1;MTHFD1L;PPA2;ASB6;SLC29A1;RBM45;FXN;ZNF212
TAF15 26573619 Chip-Seq HEK293 Human	2/185	0.0625071	0.772457	0	0	5.1452	14.2649	APP;NCEH1
TCFAP2C 20176728 ChIP-ChIP TROPHOBLAST STEM CELLS Mouse	8/1980	0.0645694	0.772457	0	0	2.02659	5.5529	DHX30;KRTCAP2;MTHFD1L;ANKRD46;ALG14;SNX22;SLC29A1;FXN
LEF1 29337183 ChIP-Seq mESC Mouse Stem	9/2335	0.0646885	0.772457	0	0	1.94902	5.33676	CDH6;APP;MTHFD1L;PPA2;ALG14;RANBP10;GGACT;MOB3B;SMIM8
HNF1A 27111144 ChIP-Seq CD8+TCells Mouse Blood Lymphoma	11/3109	0.0697591	0.816986	0	0	1.81386	4.82978	MTHFD1L;ANKRD46;PPA2;GOT2;RRS1;ALG14;ASB6;RANBP10;SUCO;SMIM12;SMIM8
ESR1 21235772 ChIP-Seq MCF-7 Human	2/200	0.0716056	0.822789	0	0	4.7518	12.5285	OSBPL7;SLC29A1
SOX17 20123909 ChIP-Seq XEN Mouse	6/1363	0.0763914	0.854082	0	0	2.1641	5.56582	APP;ANKRD46;RRS1;NPY1R;RANBP10;VPS36
CEBPA 23403033 ChIP-Seq LIVER Mouse	3/454	0.0777437	0.854082	0	0	3.16451	8.08323	RANBP10;SMIM12;FAM83A
NOTCH1 21737748 ChIP-Seq TLL Human	2/211	0.0785363	0.854082	0	0	4.4992	11.4468	RRS1;SLC29A1
SMARCA4 23332759 ChIP-Seq OLIGODENDROCYTES Mouse	8/2089	0.0828698	0.875141	0	0	1.9088	4.75385	CDH6;APP;DHX30;TPO;MTHFD1L;PPA2;RRS1;FXN
FOXM1 26456572 ChIP-Seq MCF-7 Human BreastCancer	3/478	0.087588	0.875141	0	0	3.00092	7.30758	APP;ANKRD46;FAM83A
SMAD3 30307970 ChIP-Seq HCASMC Human CoronaryArtery	7/1759	0.0876848	0.875141	0	0	1.96575	4.78466	FRMD3;MTHFD1L;ALG5;SUCO;GGACT;VPS36;FXN
CNOT3 19339689 ChIP-ChIP MESCs Mouse	5/1083	0.0878338	0.875141	0	0	2.24514	5.46086	COL15A1;MTHFD1L;ALG5;ASB6;VPS36
LDB1 21186366 ChIP-Seq BM-HSCs Mouse	6/1435	0.0926151	0.875141	0	0	2.04711	4.87069	DHX30;COL15A1;RRS1;OCRL;SNX22;FXN
ESR1 26153859 ChIP-Seq T47D Human Breast Carcinoma	6/1452	0.0967062	0.875141	0	0	2.02118	4.72164	NLRX1;ANKRD46;GOT2;SPATA20;SLC29A1;FAM83A
GATA1 19941827 ChIP-Seq MEL Mouse	6/1453	0.0969499	0.875141	0	0	2.01968	4.71304	COL15A1;TPH1;GSTO2;RANBP10;SLC29A1;RBM45
SOX2 16153702 ChIP-ChIP HESCs Human	4/797	0.0971264	0.875141	0	0	2.41652	5.6347	CDH6;APP;RRS1;RANBP10
SOX3 22085726 ChIP-Seq MUSCLE Mouse	6/1459	0.0984194	0.875141	0	0	2.01069	4.66181	CDH6;COL15A1;NLRX1;GOT2;SLC29A1;VPS36
KAP1 27257070 Chip-Seq ESCs Mouse	6/1461	0.0989119	0.875141	0	0	2.0077	4.64488	PKN3;GOT2;ASB6;SLC29A1;RBM45;VPS36
OLIG2 29049317 ChIP-Seq Mouse SpinalCord	6/1472	0.101645	0.875141	0	0	1.99146	4.553	NCEH1;RRS1;RANBP10;SUCO;MOB3B;SMIM8
PGR 26153859 ChIP-Seq MCF-7 Human BreastCancer	4/816	0.103646	0.875141	0	0	2.35764	5.34423	HSD3B7;OSBPL7;ANKRD46;FAM83A
STAT3 18555785 ChIP-Seq MESCs Mouse	6/1485	0.104928	0.875141	0	0	1.97256	4.4471	TPO;GOT2;RRS1;ALG14;CYTL1;FXN
ERG 20887958 ChIP-Seq HPC-7 Mouse	6/1486	0.105183	0.875141	0	0	1.97112	4.43908	HSD3B7;ALG5;RRS1;ALG14;RBM45;VPS36
CTNNB1 20460455 ChIP-Seq HCT116 Human	4/824	0.106451	0.875141	0	0	2.33366	5.22755	MTHFD1L;GSTO2;SPATA20;ZNF212
EWS-ERG 20517297 ChIP-Seq CADO-ES1 Human	4/830	0.108579	0.875141	0	0	2.31598	5.14213	OSBPL7;NLRX1;RANBP10;FAM83A
YAP1 20516196 ChIP-Seq MESCs Mouse	7/1868	0.111799	0.875141	0	0	1.83954	4.03052	CDH6;APP;MTHFD1L;PPA2;GOT2;NPY1R;FXN
PHOX2B 30127528 ChIP-Seq KELLY Human BrainNeuroblastoma	7/1877	0.113939	0.875141	0	0	1.82977	3.97443	CDH6;NCEH1;GSTO2;ALG5;ALG14;SUCO;VPS36
E2F1 18555785 ChIP-Seq MESCs Mouse	10/3015	0.116216	0.875141	0	0	1.6591	3.57089	DHX30;HSD3B7;MTHFD1L;ANKRD46;PPA2;GOT2;ASB6;RANBP10;SLC29A1;FXN
ESR1 22446102 ChIP-Seq UTERUS Mouse	5/1183	0.11658	0.875141	0	0	2.04366	4.39219	COL15A1;MTHFD1L;ALG14;SLC29A1;FXN
SUZ12 18692474 ChIP-Seq MESCs Mouse	6/1531	0.116998	0.875141	0	0	1.9083	4.09445	CDH6;FRMD3;APP;COL15A1;NPY1R;SNX22
MITF 21258399 ChIP-Seq MELANOMA Human	14/4614	0.117128	0.875141	0	0	1.55786	3.3408	APP;COL15A1;ANKRD46;PKN3;ALG5;ALG14;SPATA20;SNX22;FRMD3;NCEH1;MTHFD1L;RRS1;RANBP10;SLC29A1
CRX 20693478 ChIP-Seq ADULT RETINA Mouse	3/544	0.117191	0.875141	0	0	2.6259	5.62979	APP;DHX30;KRTCAP2
STAT3 23295773 ChIP-Seq U87 Human	9/2637	0.117402	0.875141	0	0	1.6955	3.63201	CDH6;FRMD3;APP;MTHFD1L;ALG5;ALG14;CYTL1;SLC29A1;ZNF212
MYC 27129775 Chip-Seq CORNEA Mouse	6/1547	0.121359	0.875141	0	0	1.88685	3.97937	MTHFD1L;PKN3;GOT2;ALG14;NPY1R;FXN
KLF1 20508144 ChIP-Seq FETAL-LIVER-ERYTHROID Mouse	4/868	0.1225	0.875141	0	0	2.20972	4.63963	TPO;MTHFD1L;SNX22;FXN
SMAD3 21741376 ChIP-Seq ESCs Human	6/1552	0.122739	0.875141	0	0	1.88023	3.94416	CDH6;APP;MTHFD1L;GOT2;OCRL;ZNF212
EBNA1 20929547 Chip-Seq RAJI-cells Human	6/1553	0.123016	0.875141	0	0	1.87892	3.93716	APP;HSD3B7;TPH1;OSBPL7;ANKRD46;SNX22
SMAD2/3 21741376 ChIP-Seq EPCs Human	6/1567	0.126927	0.875141	0	0	1.86065	3.84065	FRMD3;COL15A1;NCEH1;MTHFD1L;GSTO2;GOT2
SPI1 22790984 ChIP-Seq ERYTHROLEUKEMIA Mouse	6/1572	0.128339	0.875141	0	0	1.8542	3.80683	NCEH1;MTHFD1L;GSTO2;GOT2;ALG14;SLC29A1
HOXB7 26014856 ChIP-Seq BT474 Human	6/1573	0.128622	0.875141	0	0	1.85292	3.80011	FRMD3;ALG5;ALG14;SPATA20;ZNF212;FAM83A
MYC 22102868 ChIP-Seq BL Human	3/569	0.129286	0.875141	0	0	2.50668	5.12799	GOT2;SNX22;SLC29A1
STAT5 23275557 ChIP-Seq MAMMARY-EPITHELIUM Mouse	4/897	0.133627	0.875141	0	0	2.13471	4.29654	HSD3B7;OSBPL7;NLRX1;FAM83A
KLF5 20875108 ChIP-Seq MESCs Mouse	6/1593	0.134355	0.875141	0	0	1.82758	3.66844	CDH6;HSD3B7;PPA2;ALG5;RRS1;ALG14
RUNX2 22187159 ChIP-Seq PCA Human	9/2722	0.135723	0.875141	0	0	1.63432	3.26396	TPO;OSBPL7;NCEH1;MTHFD1L;ANKRD46;RANBP10;OCRL;SLC29A1;RBM45
TP53 32428506 ChIP-Seq Human Liver Heptoma	3/584	0.136753	0.875141	0	0	2.44007	4.85472	APP;FXN;SMIM8
SMAD4 21741376 ChIP-Seq EPCs Human	6/1603	0.137269	0.875141	0	0	1.81515	3.60454	APP;COL15A1;NCEH1;MTHFD1L;GSTO2;GOT2
PPARD 21283829 ChIP-Seq MYOFIBROBLAST Human	9/2749	0.141856	0.875141	0	0	1.61568	3.15534	APP;DHX30;TPO;NCEH1;GOT2;ASB6;CYTL1;FXN;FAM83A
AR 21915096 ChIP-Seq LNCaP-1F5 Human	6/1619	0.141995	0.875141	0	0	1.79558	3.5049	APP;TPH1;NCEH1;GSTO2;RANBP10;RBM45
SMRT 27268052 Chip-Seq Bcells Human	6/1621	0.142591	0.875141	0	0	1.79316	3.49266	MTHFD1L;ANKRD46;CYTL1;OCRL;ZNF212;FAM83A
ZFX 18555785 ChIP-Seq MESCs Mouse	8/2372	0.143788	0.875141	0	0	1.65369	3.2072	NLRX1;MTHFD1L;ANKRD46;PPA2;PKN3;ASB6;VPS36;FXN
SIN3A 21632747 ChIP-Seq MESCs Mouse	4/923	0.143955	0.875141	0	0	2.07149	4.01508	OSBPL7;GOT2;RRS1;RANBP10
FLI1 21571218 ChIP-Seq MEGAKARYOCYTES Human	14/4775	0.144937	0.875141	0	0	1.48939	2.8767	OSBPL7;GSTO2;GOT2;FRMD3;DHX30;KRTCAP2;TPO;NCEH1;MTHFD1L;RRS1;ASB6;CYTL1;VPS36;FAM83A
SMAD3 21741376 ChIP-Seq EPCs Human	5/1272	0.14557	0.875141	0	0	1.8911	3.64434	CDH6;FRMD3;COL15A1;NCEH1;GOT2
NCOR1 26117541 ChIP-Seq K562 Human	6/1631	0.145591	0.875141	0	0	1.78115	3.43219	MTHFD1L;PKN3;SNX22;SLC29A1;ZNF212;FAM83A
TCF7 22412390 ChIP-Seq EML Mouse	6/1635	0.146799	0.875141	0	0	1.77639	3.40834	DHX30;NLRX1;MTHFD1L;PKN3;SPATA20;FAM83A
HOXC9 25013753 ChIP-Seq NEUROBLASTOMA BE2-C Human	6/1639	0.148012	0.875141	0	0	1.77165	3.38467	KRTCAP2;NCEH1;ASB6;RANBP10;RBM45;FXN
TCF4 23295773 ChIP-Seq U87 Human	10/3177	0.149914	0.87786	0	0	1.55919	2.95886	FRMD3;DHX30;ANKRD46;GOT2;ALG5;NPY1R;RANBP10;SPATA20;SLC29A1;FXN
ISL1 27105846 Chip-Seq CPCs Mouse	5/1293	0.152844	0.886495	0	0	1.85818	3.49029	CDH6;APP;OSBPL7;GOT2;CYTL1
TAL1 30185409 ChIP-Seq K562 Mouse BoneMarrow Leukemia	4/957	0.157933	0.906048	0	0	1.99402	3.68013	ANKRD46;SUCO;CYTL1;SMIM12
LYL1 30185409 ChIP-Seq K562 Mouse BoneMarrow Leukemia	4/960	0.159191	0.906048	0	0	1.98745	3.65224	ANKRD46;SUCO;CYTL1;SMIM12
MYC 19030024 ChIP-ChIP MESCs Mouse	9/2842	0.164099	0.924874	0	0	1.5542	2.80889	DHX30;KRTCAP2;MTHFD1L;PPA2;GOT2;ALG5;RRS1;SLC29A1;VPS36
SOX2 21211035 ChIP-Seq GBM Human Brain Glioblastoma	1/82	0.165536	0.924874	0	0	5.70629	10.2631	RRS1
EWS 26573619 Chip-Seq HEK293 Human	3/656	0.174542	0.966327	0	0	2.16296	3.77565	CDH6;GOT2;RANBP10
SRF 21415370 ChIP-Seq HL-1 Mouse	4/1001	0.176761	0.968	0	0	1.9016	3.2954	TPH1;ALG14;RANBP10;FXN
ESET 19884257 ChIP-Seq ESCs Mouse	5/1369	0.180438	0.968	0	0	1.7475	2.99237	FRMD3;NCEH1;MTHFD1L;GSTO2;RRS1
PPARG 20176806 ChIP-Seq 3T3-L1 Mouse	5/1369	0.180438	0.968	0	0	1.7475	2.99237	APP;COL15A1;GOT2;SLC29A1;FAM83A
GATA4 21415370 ChIP-Seq HL-1 Mouse	5/1374	0.182319	0.968	0	0	1.74065	2.96258	TPH1;NLRX1;RANBP10;VPS36;FXN
ESR1 17901129 ChIP-ChIP LIVER Mouse	2/354	0.182791	0.968	0	0	2.65206	4.50693	GOT2;SLC29A1
SUZ12 18692474 ChIP-Seq MEFs Mouse	4/1019	0.184686	0.969604	0	0	1.86611	3.15204	CDH6;APP;COL15A1;NPY1R
TP63 23658742 ChIP-Seq EP156T Human	9/2937	0.18854	0.974982	0	0	1.49543	2.49505	APP;NCEH1;ANKRD46;GOT2;ALG5;SPATA20;SLC29A1;FXN;ZNF212
SPI1 22096565 ChIP-ChIP GC-B Mouse	4/1032	0.190486	0.974982	0	0	1.84125	3.05311	DHX30;MTHFD1L;GSTO2;PPA2
GABP 19822575 ChIP-Seq HepG2 Human	7/2155	0.190514	0.974982	0	0	1.56847	2.60058	DHX30;KRTCAP2;OSBPL7;PPA2;ALG5;RRS1;ASB6
ESR2 21235772 ChIP-Seq MCF-7 Human	2/370	0.195524	0.978594	0	0	2.53468	4.13678	OSBPL7;SLC29A1
CLOCK 20551151 ChIP-Seq 293T Human	2/382	0.205151	0.978594	0	0	2.45313	3.88579	KRTCAP2;ANKRD46
SALL4 22934838 ChIP-ChIP CD34+ Human	4/1067	0.206394	0.978594	0	0	1.77733	2.80457	FRMD3;TPO;SPATA20;SLC29A1
ASH2L 23239880 ChIP-Seq MESCs Mouse	8/2603	0.206934	0.978594	0	0	1.48671	2.34209	CDH6;DHX30;HSD3B7;KRTCAP2;MTHFD1L;ALG14;RANBP10;RBM45
ESRRB 18555785 ChIP-Seq MESCs Mouse	4/1081	0.21287	0.978594	0	0	1.75292	2.7119	NLRX1;PPA2;SLC29A1;FXN
CEBPB 24764292 ChIP-Seq MC3T3 Mouse	5/1461	0.216223	0.978594	0	0	1.62898	2.49469	DHX30;OSBPL7;GSTO2;PPA2;SLC29A1
FOXP2 23625967 ChIP-Seq PFSK-1 AND SK-N-MC Human	3/733	0.21785	0.978594	0	0	1.9271	2.9368	APP;GOT2;RBM45
MEIS1 20887958 ChIP-Seq HPC-7 Mouse	4/1092	0.218001	0.978594	0	0	1.73419	2.64161	KRTCAP2;ALG14;SLC29A1;VPS36
CCND1 20090754 ChIP-ChIP RETINA Mouse	5/1472	0.220656	0.978594	0	0	1.6158	2.44172	APP;KRTCAP2;GOT2;ALG14;RANBP10
GFI1B 20887958 ChIP-Seq HPC-7 Mouse	5/1475	0.22187	0.978594	0	0	1.61224	2.4275	NCEH1;PPA2;PKN3;ALG14;VPS36
SCL 21571218 ChIP-Seq MEGAKARYOCYTES Human	5/1478	0.223087	0.978594	0	0	1.6087	2.41336	TPO;NCEH1;MTHFD1L;CYTL1;FXN
RELA 24523406 ChIP-Seq FIBROSARCOMA Human	4/1104	0.22364	0.978594	0	0	1.71418	2.56736	APP;NPY1R;ASB6;SLC29A1
AR 25329375 ChIP-Seq VCAP Human	5/1481	0.224306	0.978594	0	0	1.60517	2.39932	APP;MTHFD1L;GSTO2;NPY1R;ZNF212
DROSHA 22980978 ChIP-Seq HELA Human	2/409	0.226999	0.978594	0	0	2.28724	3.39153	COL15A1;MOB3B
FLI1 21867929 ChIP-Seq TH2 Mouse	5/1496	0.230431	0.978594	0	0	1.58773	2.33048	CDH6;APP;TPO;MTHFD1L;ANKRD46
NR3C2 34362910 ChIP-Seq WistarRat Hippocampus	5/1496	0.230431	0.978594	0	0	1.58773	2.33048	EQTN;RANBP10;SUCO;GGACT;MOB3B
TBX2 35687133 ChIP-Seq MCF-7 Human BreastCancer	3/756	0.231228	0.978594	0	0	1.866	2.73248	ANKRD46;ASB6;SUCO
TCF21 26020271 ChIP-Seq HCASMC Human CoronaryArtery	4/1129	0.235516	0.978594	0	0	1.67387	2.42037	APP;NCEH1;ALG5;SLC29A1
TBX3 20139965 ChIP-Seq ESCs Mouse	3/767	0.237685	0.978594	0	0	1.83808	2.64097	GOT2;RRS1;RANBP10
TBX3 20139965 ChIP-Seq MESCs Mouse	3/770	0.239452	0.978594	0	0	1.8306	2.61667	GOT2;RRS1;RANBP10
NFE2L2 22581777 ChIP-Seq LYMPHOBLASTOID Human	2/425	0.240038	0.978594	0	0	2.19892	3.13777	CDH6;ANKRD46
CEBPB 21427703 ChIP-Seq 3T3-L1 Mouse	5/1531	0.244924	0.978594	0	0	1.54838	2.17826	MTHFD1L;GSTO2;PKN3;ASB6;RANBP10
SPI1 23127762 ChIP-Seq K562 Human	4/1157	0.249007	0.978594	0	0	1.63079	2.26724	COL15A1;NCEH1;SNX22;SLC29A1
GRHL2 25758223 ChIP-Seq PLACENTA Mouse	3/788	0.250103	0.978594	0	0	1.78695	2.4765	CDH6;ALG14;SNX22
NFI 21473784 ChIP-Seq ESCs Mouse	5/1549	0.25248	0.978594	0	0	1.52883	2.10432	MTHFD1L;GOT2;ALG14;SNX22;RBM45
BCL6 27268052 Chip-Seq Bcells Human	5/1563	0.258401	0.978594	0	0	1.51394	2.04873	DHX30;HSD3B7;COL15A1;NLRX1;ANKRD46
SUZ12 18974828 ChIP-Seq MESCs Mouse	5/1564	0.258825	0.978594	0	0	1.51289	2.04482	CDH6;FRMD3;APP;COL15A1;SNX22
IRF1 19129219 ChIP-ChIP H3396 Human	1/136	0.259586	0.978594	0	0	3.41447	4.60499	FXN
AUTS2 25519132 ChIP-Seq 293T-REX Human	3/809	0.262627	0.978594	0	0	1.73849	2.32439	CDH6;ALG14;FAM83A
JUND 26020271 ChIP-Seq SMOOTH MUSCLE Human	5/1573	0.262653	0.978594	0	0	1.50347	2.01002	TPO;OSBPL7;NLRX1;GOT2;ZNF212
GATA1 30185409 ChIP-Seq K562 Mouse BoneMarrow Leukemia	3/810	0.263226	0.978594	0	0	1.73624	2.31744	ANKRD46;CYTL1;SMIM12
FOXA1 21572438 ChIP-Seq LNCaP Human	5/1578	0.264786	0.978594	0	0	1.49828	1.99097	NCEH1;MTHFD1L;GSTO2;ANKRD46;RANBP10
TCF4 22108803 ChIP-Seq LS180 Human	5/1579	0.265213	0.978594	0	0	1.49725	1.98718	FRMD3;TPH1;GOT2;ALG14;ZNF212
STAT5A 24692510 ChIP-Seq Epithelium Mouse Mammary	6/1977	0.265447	0.978594	0	0	1.44076	1.91093	HSD3B7;OSBPL7;NLRX1;SLC29A1;MOB3B;FAM83A
TAL1 20887958 ChIP-Seq HPC-7 Mouse	5/1584	0.267351	0.978594	0	0	1.4921	1.96837	KRTCAP2;NCEH1;PPA2;ALG14;ASB6
EOMES 21245162 ChIP-Seq HESCs Human	3/820	0.269224	0.978594	0	0	1.71409	2.24925	APP;RANBP10;OCRL
SOX9 24532713 ChIP-Seq HFSC Mouse	4/1203	0.27155	0.978594	0	0	1.56439	2.03935	APP;NCEH1;SUCO;FAM83A
RUNX1 22897851 ChIP-Seq JUKARTE6-1 Human	5/1594	0.27164	0.978594	0	0	1.4819	1.93133	HSD3B7;SLC29A1;RBM45;ZNF212;FAM83A
CSB 26484114 Chip-Seq FIBROBLAST Human	5/1594	0.27164	0.978594	0	0	1.4819	1.93133	CDH6;PKN3;GOT2;SNX22;FAM83A
BRD4 27068464 Chip-Seq AML-cells Mouse	5/1597	0.272931	0.978594	0	0	1.47887	1.92037	DHX30;PKN3;RRS1;ASB6;SLC29A1
JUN 21703547 ChIP-Seq K562 Human	4/1206	0.273035	0.978594	0	0	1.56023	2.02542	CDH6;DHX30;TPO;NPY1R
RUNX2 24764292 ChIP-Seq MC3T3 Mouse	5/1600	0.274222	0.978594	0	0	1.47585	1.90947	DHX30;KRTCAP2;PKN3;GOT2;FAM83A
SPI1 20176806 ChIP-Seq THIOMACROPHAGE Mouse	4/1209	0.274521	0.978594	0	0	1.5561	2.01161	APP;MTHFD1L;GSTO2;SNX22
KDM5A 27292631 Chip-Seq BREAST Human	3/830	0.27524	0.978594	0	0	1.69248	2.18349	DHX30;KRTCAP2;ALG14
MBD3 35695185 ChIP-Seq nicBasalRootGanglia Mouse Embryo	10/3656	0.275481	0.978594	0	0	1.3157	1.69626	APP;COL15A1;NCEH1;PPA2;GOT2;RANBP10;SUCO;SNX22;SLC29A1;MOB3B
BCL6 25482012 ChIP-Seq CML-JURL-MK1 Human	5/1605	0.276378	0.978594	0	0	1.47083	1.89147	DHX30;HSD3B7;ASB6;RBM45;ZNF212
TCF3 18347094 ChIP-ChIP MESCs Mouse	5/1613	0.279836	0.978594	0	0	1.46288	1.86305	CDH6;MTHFD1L;RANBP10;OCRL;SLC29A1
LXR 22292898 ChIP-Seq THP-1 Human	5/1614	0.280269	0.978594	0	0	1.46189	1.85953	FRMD3;HSD3B7;ASB6;SLC29A1;FAM83A
TBX2 30127528 ChIP-Seq KELLY Human Brain Neuroblastoma	7/2425	0.281029	0.978594	0	0	1.37221	1.74174	KRTCAP2;NCEH1;ALG5;ASB6;RANBP10;SUCO;RBM45
FOXA1 26457646 ChIP-Seq LHSAR Human ProstateCancer	6/2020	0.282069	0.978594	0	0	1.40663	1.78023	GOT2;ALG14;ASB6;SPATA20;GGACT;ZNF212
GATA3 24758297 ChIP-Seq MCF-7 Human	5/1629	0.286782	0.978594	0	0	1.4472	1.8076	DHX30;NPY1R;RBM45;VPS36;FAM83A
STAT5B 24692510 ChIP-Seq Epithelium Mouse Mammary	2/484	0.288355	0.978594	0	0	1.92393	2.39252	OSBPL7;NLRX1
FOSL1 28411283 ChIP-Seq MDA231-LM2-4175 Human BreastCancer	4/1238	0.288965	0.978594	0	0	1.51718	1.8835	APP;DHX30;OSBPL7;NCEH1
ERG 20517297 ChIP-Seq VCAP Human	3/853	0.289137	0.978594	0	0	1.64471	2.04084	APP;GSTO2;SNX22
RNF2 16625203 ChIP-ChIP MESCs Mouse	3/854	0.289742	0.978594	0	0	1.64269	2.0349	APP;COL15A1;RRS1
CREB1 26743006 Chip-Seq LNCaP Human	5/1645	0.293765	0.978594	0	0	1.43183	1.75396	KRTCAP2;MTHFD1L;CYTL1;SPATA20;SLC29A1
CHD1 26751641 Chip-Seq LNCaP Human	5/1647	0.29464	0.978594	0	0	1.42993	1.74738	APP;GSTO2;GOT2;ALG14;VPS36
UBF1/2 26484160 Chip-Seq HMEC-DERIVED Human	5/1650	0.295954	0.978594	0	0	1.42709	1.73756	MTHFD1L;SNX22;SLC29A1;VPS36;FAM83A
KDM2B 26808549 Chip-Seq SIL-ALL Human	5/1652	0.296831	0.978594	0	0	1.4252	1.73104	GOT2;CYTL1;SPATA20;SLC29A1;FAM83A
SUZ12 27294783 Chip-Seq ESCs Mouse	5/1657	0.299025	0.978594	0	0	1.4205	1.71487	CDH6;APP;TPH1;RRS1;SPATA20
TP63 22573176 ChIP-Seq HFKS Human	9/3315	0.300243	0.978594	0	0	1.29505	1.55815	ANKRD46;ALG5;ASB6;RANBP10;OCRL;SPATA20;SLC29A1;FXN;ZNF212
RUNX1 21571218 ChIP-Seq MEGAKARYOCYTES Human	11/4172	0.302335	0.978594	0	0	1.26532	1.5136	FRMD3;KRTCAP2;NLRX1;MTHFD1L;ANKRD46;PPA2;ASB6;CYTL1;SLC29A1;VPS36;FXN
KDM2B 26808549 Chip-Seq SUP-B15 Human	5/1666	0.302981	0.978594	0	0	1.41211	1.68618	APP;KRTCAP2;SNX22;VPS36;FAM83A
PPARD 23176727 ChIP-Seq KERATINOCYTES Mouse	1/164	0.30419	0.978594	0	0	2.82394	3.36078	SLC29A1
CTBP1 25329375 ChIP-Seq LNCAP Human	3/885	0.308575	0.978594	0	0	1.58238	1.86054	CDH6;COL15A1;GOT2
GATA3 30127528 ChIP-Seq KELLY Human Brain Neuroblastoma	4/1277	0.308579	0.978594	0	0	1.46764	1.72561	ANKRD46;ASB6;SUCO;RBM45
ESR1 20079471 ChIP-ChIP T-47D Human	1/167	0.30881	0.978594	0	0	2.77249	3.25775	SLC29A1
ZNF217 24962896 ChIP-Seq MCF-7 Human	4/1289	0.31465	0.978594	0	0	1.453	1.68009	CDH6;NCEH1;ANKRD46;FAM83A
JARID1A 20064375 ChIP-Seq MESCs Mouse	5/1695	0.315796	0.978594	0	0	1.38568	1.59722	DHX30;OSBPL7;RRS1;ASB6;RANBP10
MEIS1 26923725 Chip-Seq HEMOGENIC-ENDOTHELIUM Mouse	3/899	0.317105	0.978594	0	0	1.55651	1.78769	CDH6;GOT2;ASB6
GATA1 21571218 ChIP-Seq MEGAKARYOCYTES Human	6/2132	0.326493	0.978594	0	0	1.32421	1.48225	FRMD3;MTHFD1L;PPA2;RANBP10;SLC29A1;FXN
FOXO1 32281255 ChIP-Seq Chondrocytes Human Osteoarthritis	2/531	0.326715	0.978594	0	0	1.74876	1.95628	APP;SLC29A1
FOXA1 33576154 ChIP-Seq Human Lung ProstateCancer	10/3825	0.326921	0.978594	0	0	1.24439	1.39128	APP;DHX30;NCEH1;MTHFD1L;ALG14;SUCO;SPATA20;GGACT;VPS36;FAM83A
PPARG 23326641 ChIP-Seq C3H10T1-2 Mouse	2/534	0.32915	0.978594	0	0	1.73863	1.93204	GOT2;ALG5
RCOR3 21632747 ChIP-Seq MESCs Mouse	6/2142	0.330523	0.978594	0	0	1.31727	1.45832	TPO;GOT2;RRS1;SLC29A1;RBM45;FXN
AR 27270436 ChIP-Seq LNCaP Human Prostate Carcinoma	1/182	0.331465	0.978594	0	0	2.54079	2.80563	APP
ETS1 20019798 ChIP-Seq JURKAT Human	4/1332	0.336506	0.978594	0	0	1.40271	1.52775	DHX30;KRTCAP2;ALG14;RANBP10
P53 22127205 ChIP-Seq FIBROBLAST Human	2/545	0.338061	0.978594	0	0	1.70245	1.84635	FRMD3;MTHFD1L
SUZ12 16625203 ChIP-ChIP MESCs Mouse	3/944	0.344566	0.978594	0	0	1.47858	1.57538	APP;COL15A1;RRS1
STAT1 17558387 ChIP-Seq HELA Human	4/1349	0.345179	0.978594	0	0	1.38372	1.47185	APP;TPO;VPS36;FXN
REST 21632747 ChIP-Seq MESCs Mouse	5/1765	0.347049	0.978594	0	0	1.32547	1.40273	CDH6;TPH1;OSBPL7;RRS1;ALG14
PRDM14 20953172 ChIP-Seq ESCs Human	4/1374	0.357954	0.978594	0	0	1.35664	1.39375	CDH6;TPO;ANKRD46;RRS1
SCL 19346495 ChIP-Seq HPC-7 Human	1/201	0.359123	0.978594	0	0	2.29721	2.35255	PPA2
AHR 22903824 ChIP-Seq MCF-7 Human	2/577	0.363789	0.978594	0	0	1.60505	1.623	CDH6;RRS1
THAP11 20581084 ChIP-Seq MESCs Mouse	2/577	0.363789	0.978594	0	0	1.60505	1.623	GOT2;ALG14
VDR 23849224 ChIP-Seq CD4+ Human	5/1811	0.367754	0.978594	0	0	1.28844	1.28888	GSTO2;ANKRD46;ALG5;RRS1;RBM45
STAT3 24763339 ChIP-Seq IMN-ESCs Mouse	4/1398	0.370229	0.978594	0	0	1.33156	1.32308	CDH6;MTHFD1L;GOT2;RRS1
TET1 21451524 ChIP-Seq MESCs Mouse	4/1400	0.371253	0.978594	0	0	1.32951	1.31738	NLRX1;SLC29A1;FXN;FAM83A
MYC 18940864 ChIP-ChIP HL60 Human	2/587	0.371761	0.978594	0	0	1.5768	1.56025	DHX30;FXN
LYL1 20887958 ChIP-Seq HPC-7 Mouse	2/587	0.371761	0.978594	0	0	1.5768	1.56025	KRTCAP2;PPA2
LMO2 26923725 Chip-Seq HEMANGIOBLAST Mouse	4/1404	0.373299	0.978594	0	0	1.32543	1.30605	NCEH1;ANKRD46;GOT2;RRS1
VDR 23401126 ChIP-Seq LCL-AND-THP1 Human	1/213	0.376011	0.978594	0	0	2.16586	2.11851	MOB3B
KLF4 18555785 ChIP-Seq MESCs Mouse	5/1830	0.376327	0.978594	0	0	1.27369	1.24477	KRTCAP2;PKN3;GOT2;ALG14;SPATA20
ASXL1 24218140 ChIP-Seq BMDM Mouse	2/593	0.376526	0.978594	0	0	1.56031	1.52406	NLRX1;GOT2
EST1 17652178 ChIP-ChIP JURKAT Human	2/597	0.379696	0.978594	0	0	1.5495	1.50051	ALG14;RANBP10
FOXI1 33610681 ChIP-Seq GES1 Human Gastric Carcinoma	1/216	0.380164	0.978594	0	0	2.13532	2.06517	NCEH1
TAL1 26923725 Chip-Seq HPCs Mouse	4/1420	0.381481	0.978594	0	0	1.30932	1.26179	ANKRD46;GOT2;NPY1R;RANBP10
HOXB13 26457646 ChIP-Seq LNCaP Human Prostate Carcinoma	4/1424	0.383526	0.978594	0	0	1.30535	1.25098	DHX30;ALG14;SPATA20;SLC29A1
RXRA 24833708 ChIP-Seq LIVER Mouse	4/1434	0.388636	0.978594	0	0	1.29552	1.22442	NLRX1;PKN3;ASB6;SLC29A1
GATA3 20176728 ChIP-ChIP TSCs Mouse	2/609	0.389166	0.978594	0	0	1.51793	1.43254	RANBP10;SPATA20
TBX4 33478486 ChIP-Seq IMR90 Human Lung	1/226	0.393816	0.978594	0	0	2.03938	1.90044	ANKRD46
GABP 17652178 ChIP-ChIP JURKAT Human	2/617	0.395447	0.978594	0	0	1.49756	1.38934	RRS1;ASB6
TFAP2C 20629094 ChIP-Seq MCF-7 Human	3/1034	0.399244	0.978594	0	0	1.34312	1.23323	FRMD3;KRTCAP2;FAM83A
MYC 22102868 ChIP-Seq CA46 Human Blood BurkittsLymphoma	6/2314	0.400753	0.978594	0	0	1.20733	1.104	MTHFD1L;ALG5;SLC29A1;VPS36;FXN;SMIM12
CHD1 19587682 ChIP-ChIP MESCs Mouse	2/626	0.402481	0.978594	0	0	1.47527	1.34266	RRS1;ALG14
EED 16625203 ChIP-ChIP MESCs Mouse	2/628	0.404039	0.978594	0	0	1.47041	1.33255	COL15A1;RRS1
RUNX1 26923725 Chip-Seq HPCs Mouse	2/629	0.404817	0.978594	0	0	1.46799	1.32753	DHX30;NPY1R
ZFP281 18757296 ChIP-ChIP E14 Mouse	4/1466	0.404964	0.978594	0	0	1.26498	1.14349	KRTCAP2;PKN3;GOT2;SLC29A1
NR1I2 20693526 ChIP-Seq LIVER Mouse	2/631	0.406372	0.978594	0	0	1.46317	1.31756	ALG5;RANBP10
PPARG 20887899 ChIP-Seq 3T3-L1 Mouse	7/2774	0.411182	0.978594	0	0	1.17527	1.04449	COL15A1;MTHFD1L;PKN3;ALG14;RANBP10;FXN;FAM83A
VDR 21846776 ChIP-Seq THP-1 Human	2/641	0.414122	0.978594	0	0	1.43953	1.26908	PKN3;RANBP10
TBX2 33478486 ChIP-Seq IMR90 Human Lung	6/2354	0.417191	0.978594	0	0	1.18408	1.03513	FRMD3;HSD3B7;ANKRD46;CYTL1;OCRL;GGACT
TAL1 20566737 ChIP-Seq PRIMARY FETAL LIVER ERYTHROID Mouse	4/1492	0.418188	0.978594	0	0	1.24113	1.08204	PPA2;ASB6;SNX22;RBM45
OCT4 18555785 Chip-Seq ESCs Mouse	4/1492	0.418188	0.978594	0	0	1.24113	1.08204	FRMD3;COL15A1;PPA2;RRS1
CEBPA 20513432 ChIP-Seq MACROPHAGES Mouse	4/1493	0.418696	0.978594	0	0	1.24023	1.07975	NLRX1;MTHFD1L;RRS1;FXN
ZNF274 21170338 ChIP-Seq K562 Hela	1/245	0.418948	0.978594	0	0	1.87876	1.63454	PPA2
GABPA 29892750 ChIP-Seq EML Mouse BoneMarrow	1/246	0.420242	0.978594	0	0	1.871	1.62202	SUCO
AF4 28076791 ChIP-Seq SEM Human Blood Leukemia	2/652	0.422592	0.978594	0	0	1.41436	1.21826	VPS36;FXN
MYC 18358816 ChIP-ChIP MESCs Mouse	6/2369	0.423351	0.978594	0	0	1.17556	1.01045	KRTCAP2;GOT2;ALG5;RRS1;SLC29A1;VPS36
CDX2 19796622 ChIP-Seq MESCs Mouse	1/252	0.427948	0.978594	0	0	1.82572	1.54959	APP
SMAD2 18955504 ChIP-ChIP HaCaT Human	4/1513	0.428833	0.978594	0	0	1.22247	1.03505	APP;OSBPL7;VPS36;FAM83A
SMAD3 18955504 ChIP-ChIP HaCaT Human	4/1513	0.428833	0.978594	0	0	1.22247	1.03505	APP;OSBPL7;VPS36;FAM83A
MYC 20876797 ChIP-ChIP MEDULLOBLASTOMA Human	3/1086	0.430388	0.978594	0	0	1.27512	1.07501	CDH6;APP;GOT2
REST 19997604 ChIP-ChIP NEURONS Mouse	3/1095	0.435729	0.978594	0	0	1.264	1.05005	FRMD3;PPA2;ALG5
E2F1 18555785 Chip-Seq ESCs Mouse	4/1528	0.436411	0.978594	0	0	1.20945	1.00284	NCEH1;PPA2;RRS1;ALG14
ZIC3 20872845 ChIP-ChIP MESCs Mouse	1/259	0.436812	0.978594	0	0	1.77555	1.47061	ALG14
E2F4 21247883 ChIP-Seq LYMPHOBLASTOID Human	6/2422	0.445076	0.978594	0	0	1.14631	0.927947	KRTCAP2;GSTO2;ALG5;RANBP10;SNX22;VPS36
RXR 22158963 ChIP-Seq LIVER Mouse	4/1546	0.445475	0.978594	0	0	1.19416	0.965617	NCEH1;ANKRD46;SLC29A1;FAM83A
TP53 18474530 ChIP-ChIP U2OS Human	2/687	0.449137	0.978594	0	0	1.33966	1.0723	TPO;MTHFD1L
TP53 16413492 ChIP-PET HCT116 Human	1/269	0.449242	0.978594	0	0	1.70843	1.36708	TPO
POU5F1 18347094 ChIP-ChIP MESCs Mouse	4/1555	0.449994	0.978594	0	0	1.18665	0.947569	CDH6;MTHFD1L;ANKRD46;SLC29A1
RAC3 21632823 ChIP-Seq H3396 Human	4/1559	0.451999	0.978594	0	0	1.18334	0.939666	HSD3B7;PKN3;OCRL;SLC29A1
RUNX1 22412390 ChIP-Seq EML Mouse	4/1561	0.453	0.978594	0	0	1.1817	0.93574	NCEH1;PPA2;PKN3;ASB6
CJUN 26792858 Chip-Seq BT549 Human	4/1564	0.454502	0.978594	0	0	1.17923	0.929886	COL15A1;NCEH1;MTHFD1L;ALG14
SOX2 18692474 ChIP-Seq MEFs Mouse	4/1566	0.455503	0.978594	0	0	1.17759	0.926005	CDH6;NPY1R;SLC29A1;VPS36
RUNX1 27514584 Chip-Seq MCF-7 Human	4/1568	0.456503	0.978594	0	0	1.17596	0.922141	FRMD3;APP;ANKRD46;SLC29A1
TAL1 22897851 ChIP-Seq JUKARTE6-1 Human	4/1569	0.457002	0.978594	0	0	1.17514	0.920216	GSTO2;ASB6;OCRL;FAM83A
NCOR 22424771 ChIP-Seq 293T Human	4/1572	0.458501	0.978594	0	0	1.1727	0.914466	CDH6;TPH1;KRTCAP2;OSBPL7
BCOR 27268052 Chip-Seq Bcells Human	4/1573	0.459	0.978594	0	0	1.17189	0.912558	DHX30;HSD3B7;COL15A1;ANKRD46
SOX2 27498859 Chip-Seq STOMACH Mouse	4/1573	0.459	0.978594	0	0	1.17189	0.912558	APP;NCEH1;MTHFD1L;GOT2
GATA3 21878914 ChIP-Seq MCF-7 Human	4/1574	0.4595	0.978594	0	0	1.17108	0.910654	CDH6;COL15A1;TPH1;ANKRD46
DPY 21335234 ChIP-Seq ESCs Mouse	4/1575	0.459999	0.978594	0	0	1.17027	0.908755	DHX30;MTHFD1L;RRS1;SPATA20
TOP2B 26459242 ChIP-Seq MCF-7 Human	4/1575	0.459999	0.978594	0	0	1.17027	0.908755	CDH6;FRMD3;MTHFD1L;ZNF212
LXR 22158963 ChIP-Seq LIVER Mouse	4/1578	0.461495	0.978594	0	0	1.16785	0.903082	COL15A1;GOT2;SNX22;SLC29A1
FOXA1 25329375 ChIP-Seq VCAP Human	4/1580	0.462492	0.978594	0	0	1.16624	0.899322	TPH1;GSTO2;ANKRD46;NPY1R
FOXA1 27270436 Chip-Seq PROSTATE Human	4/1580	0.462492	0.978594	0	0	1.16624	0.899322	TPH1;GSTO2;ANKRD46;NPY1R
WT1 25993318 ChIP-Seq PODOCYTE Human	7/2909	0.462556	0.978594	0	0	1.1118	0.857181	CDH6;APP;COL15A1;TPO;MTHFD1L;ASB6;MOB3B
OCT4 19829295 ChIP-Seq ESCs Human	4/1583	0.463986	0.978594	0	0	1.16384	0.893712	DHX30;HSD3B7;COL15A1;RBM45
SMC1 22415368 ChIP-Seq MEFs Mouse	4/1583	0.463986	0.978594	0	0	1.16384	0.893712	MTHFD1L;ANKRD46;PKN3;RBM45
FOXH1 21741376 ChIP-Seq EPCs Human	4/1586	0.465479	0.978594	0	0	1.16144	0.888141	HSD3B7;GSTO2;ANKRD46;PKN3
NR3C1 34362910 ChIP-Seq WistarRat Hippocampus Stress	2/709	0.465488	0.978594	0	0	1.29649	0.991386	EQTN;SUCO
JUN 26020271 ChIP-Seq SMOOTH MUSCLE Human	4/1587	0.465976	0.978594	0	0	1.16064	0.886292	TPO;OSBPL7;NLRX1;ZNF212
ERG 21242973 ChIP-ChIP JURKAT Human	1/283	0.466195	0.978594	0	0	1.62246	1.23818	ASB6
TBX20 22080862 ChIP-Seq HEART Mouse	4/1589	0.466971	0.978594	0	0	1.15905	0.882606	GSTO2;GOT2;ALG14;FAM83A
TBX20 22328084 ChIP-Seq HEART Mouse	4/1589	0.466971	0.978594	0	0	1.15905	0.882606	GSTO2;GOT2;ALG14;FAM83A
OCT1 27270436 Chip-Seq PROSTATE Human	4/1591	0.467965	0.978594	0	0	1.15747	0.878937	MTHFD1L;ANKRD46;PPA2;NPY1R
NFKB1 27076634 ChIP-Seq BEAS2B Human Lung Inflammation	9/3823	0.470452	0.978594	0	0	1.08831	0.820649	CDH6;FRMD3;APP;COL15A1;NCEH1;MTHFD1L;PPA2;EQTN;GGACT
P63 20808887 ChIP-Seq KERATINOCYTES Human	4/1598	0.471438	0.978594	0	0	1.15194	0.866225	TPO;NLRX1;ASB6;SNX22
MTF2 20144788 ChIP-Seq MESCs Mouse	6/2488	0.471966	0.978594	0	0	1.11162	0.834662	CDH6;FRMD3;APP;COL15A1;RRS1;SNX22
HAND2 30127528 ChIP-Seq KELLY Human Brain Neuroblastoma	8/3383	0.472894	0.978594	0	0	1.09175	0.817595	FRMD3;MTHFD1L;ASB6;SUCO;GGACT;SNX22;SLC29A1;RBM45
NCOR 22465074 ChIP-Seq MACROPHAGES Mouse	4/1604	0.47441	0.978594	0	0	1.14725	0.855485	APP;MTHFD1L;RBM45;FAM83A
GATA1 22383799 ChIP-Seq G1ME Mouse	4/1606	0.475399	0.978594	0	0	1.14569	0.851937	MTHFD1L;ANKRD46;SLC29A1;RBM45
SMAD2/3 21741376 ChIP-Seq ESCs Human	4/1612	0.478364	0.978594	0	0	1.14104	0.841388	HSD3B7;GSTO2;PKN3;RBM45
FLI1 27457419 Chip-Seq LIVER Mouse	1/294	0.479157	0.978594	0	0	1.56068	1.14823	RRS1
NR3C1 23031785 ChIP-Seq PC12 Mouse	2/730	0.480841	0.978594	0	0	1.25772	0.920926	CDH6;PPA2
YY1 23942234 ChIP-Seq MYOBLASTS AND MYOTUBES Mouse	3/1173	0.481257	0.978594	0	0	1.17486	0.859239	APP;DHX30;RANBP10
TET1 21490601 ChIP-Seq MESCs Mouse	4/1618	0.481323	0.978594	0	0	1.13643	0.830978	APP;NCEH1;RRS1;RBM45
RUNX1 30185409 ChIP-Seq K562 Mouse BoneMarrow Leukemia	1/296	0.48148	0.978594	0	0	1.54994	1.13284	ANKRD46
SOX9 25088423 ChIP-ChIP EMBRYONIC GONADS Mouse	4/1619	0.481815	0.978594	0	0	1.13567	0.829256	HSD3B7;KRTCAP2;PKN3;SLC29A1
CREB1 26743006 Chip-Seq LNCaP-abl Human	4/1626	0.485259	0.978594	0	0	1.13033	0.817312	KRTCAP2;SPATA20;SNX22;SLC29A1
HOXB4 20404135 ChIP-ChIP EML Mouse	3/1180	0.485267	0.978594	0	0	1.16744	0.844121	GOT2;ALG14;FXN
P63 26484246 Chip-Seq KERATINOCYTES Human	4/1627	0.48575	0.978594	0	0	1.12957	0.815621	APP;NLRX1;GOT2;FAM83A
MAF 26560356 Chip-Seq TH1 Human	4/1631	0.487714	0.978594	0	0	1.12655	0.808894	KRTCAP2;PPA2;SNX22;VPS36
KDM2B 26808549 Chip-Seq HPB-ALL Human	4/1636	0.490165	0.978594	0	0	1.12279	0.800568	SPATA20;SLC29A1;ZNF212;FAM83A
CEBPB 20176806 ChIP-Seq THIOMACROPHAGE Mouse	3/1189	0.490404	0.978594	0	0	1.15802	0.82512	APP;MTHFD1L;SNX22
ZFP57 27257070 Chip-Seq ESCs Mouse	2/744	0.490932	0.978594	0	0	1.23309	0.87728	CDH6;GOT2
CTCF 21964334 ChIP-Seq BJAB-B Human	4/1638	0.491144	0.978594	0	0	1.1213	0.797263	KRTCAP2;NLRX1;RANBP10;SLC29A1
FOXO3 22982991 ChIP-Seq MACROPHAGES Mouse	4/1639	0.491633	0.978594	0	0	1.12055	0.795616	DHX30;OSBPL7;GSTO2;ALG14
GATA6 25053715 ChIP-Seq YYC3 Human	4/1639	0.491633	0.978594	0	0	1.12055	0.795616	OSBPL7;NCEH1;ALG14;OCRL
FOXA1 21915096 ChIP-Seq LNCaP-1F5 Human	4/1641	0.492611	0.978594	0	0	1.11906	0.792333	FRMD3;APP;CYTL1;SPATA20
CTCF 21964334 Chip-Seq Bcells Human	4/1646	0.495053	0.978594	0	0	1.11535	0.784189	DHX30;KRTCAP2;TPO;ZNF212
RING1B 27294783 Chip-Seq ESCs Mouse	4/1651	0.497491	0.978594	0	0	1.11166	0.776134	CDH6;APP;TPH1;RRS1
OCT4 18692474 ChIP-Seq MEFs Mouse	4/1655	0.499438	0.978594	0	0	1.10872	0.769754	CDH6;KRTCAP2;GOT2;SLC29A1
RNF2 27304074 Chip-Seq ESCs Mouse	3/1205	0.499479	0.978594	0	0	1.14163	0.79251	CDH6;APP;COL15A1
DNAJC2 21179169 ChIP-ChIP NT2 Human	2/758	0.500906	0.978594	0	0	1.20937	0.836083	FRMD3;GOT2
SALL4 18804426 ChIP-ChIP MESCs Mouse	2/761	0.503028	0.978594	0	0	1.2044	0.827558	CDH6;PPA2
CHD4 35695185 ChIP-Seq nicBasalRootGanglia Mouse Embryo	5/2119	0.50532	0.978594	0	0	1.08204	0.738561	COL15A1;NLRX1;MTHFD1L;GOT2;MOB3B
MYB 21317192 ChIP-Seq ERMYB Mouse	2/767	0.507255	0.978594	0	0	1.19458	0.810815	MTHFD1L;SLC29A1
KDM2B 26808549 Chip-Seq K562 Human	4/1673	0.508164	0.978594	0	0	1.09569	0.741725	OSBPL7;MTHFD1L;SLC29A1;RBM45
SOX11 23321250 ChIP-ChIP Z138-A519-JVM2 Human	2/773	0.511459	0.978594	0	0	1.18492	0.794473	CDH6;FRMD3
RNF2 27304074 Chip-Seq NSC Mouse	2/782	0.517724	0.978594	0	0	1.1707	0.770685	FRMD3;ANKRD46
POU5F1 18700969 ChIP-ChIP MESCs Mouse	1/330	0.519462	0.978594	0	0	1.38736	0.908668	MTHFD1L
EOMES 20176728 ChIP-ChIP TSCs Mouse	3/1243	0.520724	0.978594	0	0	1.10441	0.720664	TPH1;KRTCAP2;ALG14
REST 18959480 ChIP-ChIP MESCs Mouse	4/1701	0.521616	0.978594	0	0	1.07596	0.700259	CDH6;GOT2;SPATA20;SLC29A1
SRY 25088423 ChIP-ChIP EMBRYONIC GONADS Mouse	6/2614	0.52243	0.978594	0	0	1.05029	0.681917	DHX30;HSD3B7;PKN3;RRS1;ASB6;FAM83A
CTBP2 25329375 ChIP-Seq LNCAP Human	2/790	0.523249	0.978594	0	0	1.15833	0.750245	CDH6;GOT2
STAT6 20620947 ChIP-Seq CD4 POS T Human	1/334	0.523748	0.978594	0	0	1.37042	0.88631	RRS1
SMAD4 21799915 ChIP-Seq A2780 Human	5/2167	0.526009	0.978594	0	0	1.05517	0.677881	FRMD3;PPA2;RRS1;SLC29A1;FAM83A
NR3C1 27076634 ChIP-Seq BEAS2B Human Lung Inflammation	7/3084	0.528001	0.978594	0	0	1.0378	0.662801	CDH6;FRMD3;NCEH1;MTHFD1L;ANKRD46;GOT2;FXN
MYCN 28898695 ChIP-Seq NB1643 Human Nerve Neuroblastoma	5/2184	0.533258	0.978594	0	0	1.04594	0.657635	OSBPL7;SLC29A1;RBM45;SMIM12;ZNF212
MYC 19915707 ChIP-ChIP AK7 Human	4/1732	0.536323	0.978594	0	0	1.05486	0.657198	HSD3B7;COL15A1;ASB6;SPATA20
TTF2 22483619 ChIP-Seq HELA Human	3/1272	0.536629	0.978594	0	0	1.0775	0.670686	RRS1;RANBP10;ZNF212
GTF3C2 35216376 ChIP-Seq H9 Human BoneMarrow Lymphoma	3/1277	0.539343	0.978594	0	0	1.07298	0.662462	NLRX1;PKN3;ALG5
ELK4 26923725 Chip-Seq MESODERM Mouse	1/350	0.54052	0.978594	0	0	1.30652	0.803805	ANKRD46
SOX2 21211035 ChIP-Seq LN229 Gbm	6/2673	0.545511	0.978594	0	0	1.02356	0.620312	CDH6;APP;COL15A1;OSBPL7;GOT2;RRS1
ESR1 20056654 ChIP-Seq MCF-7 Human BreastCancer	2/827	0.548273	0.978594	0	0	1.10424	0.663629	SLC29A1;ZNF212
STAT3 29892750 ChIP-Seq EML Mouse BoneMarrow	1/358	0.548688	0.978594	0	0	1.27672	0.766323	SUCO
XRN2 22483619 ChIP-Seq HELA Human	3/1296	0.549578	0.978594	0	0	1.05614	0.632209	KRTCAP2;NCEH1;MTHFD1L
SOX9 26525672 Chip-Seq HEART Mouse	3/1299	0.551183	0.978594	0	0	1.05352	0.627572	APP;TPO;RRS1
ARNT 22903824 ChIP-Seq MCF-7 Human	2/846	0.560777	0.978594	0	0	1.07831	0.623729	CDH6;RRS1
TCF4 18268006 ChIP-ChIP LS174T Human	1/372	0.562642	0.978594	0	0	1.22767	0.706047	TPO
VDR 20736230 ChIP-Seq LYMPHOBLASTOID Human	1/381	0.571389	0.978594	0	0	1.19804	0.670527	HSD3B7
DACH1 20351289 ChIP-Seq MDA-MB-231 Human	3/1338	0.571753	0.978594	0	0	1.02061	0.570569	GSTO2;SPATA20;RBM45
SUZ12 18555785 ChIP-Seq MESCs Mouse	2/866	0.573682	0.978594	0	0	1.05225	0.584713	CDH6;FRMD3
PCGF2 27294783 Chip-Seq ESCs Mouse	1/385	0.575221	0.978594	0	0	1.18532	0.655483	RRS1
RUNX1 20887958 ChIP-Seq HPC-7 Mouse	2/870	0.576231	0.978594	0	0	1.04718	0.577254	KRTCAP2;NCEH1
FOXA1 27270436 ChIP-Seq LNCaP Human Prostate Carcinoma	4/1822	0.577803	0.978594	0	0	0.99769	0.547255	APP;RANBP10;SPATA20;GGACT
GATA3 21867929 ChIP-Seq TH1 Mouse	3/1372	0.589233	0.978594	0	0	0.993444	0.525465	CDH6;NCEH1;NPY1R
POU5F1 18555785 ChIP-Seq MESCs Mouse	1/403	0.592056	0.978594	0	0	1.1312	0.592924	ALG5
AR 27623747 ChIP-Seq 22Rv1 Mouse Prostate Carcinoma	6/2805	0.595492	0.978594	0	0	0.967846	0.501699	FRMD3;HSD3B7;GSTO2;ANKRD46;SPATA20;MOB3B
KDM2B 26808549 Chip-Seq REH Human	3/1389	0.59781	0.978594	0	0	0.980361	0.504378	APP;MTHFD1L;RRS1
CEBPD 23245923 ChIP-Seq MEFs Mouse	1/413	0.601126	0.978594	0	0	1.10318	0.561466	CDH6
NANOG 18347094 ChIP-ChIP MESCs Mouse	3/1399	0.602804	0.978594	0	0	0.972814	0.492403	ALG14;ASB6;SLC29A1
AR 35650195 ChIP-Seq DSRCT Human Mesenchymal Sarcoma	2/916	0.604777	0.978594	0	0	0.992081	0.498913	FRMD3;CYTL1
POU2F1 35413990 ChIP-Seq Human ARnegCRProstateCancer	1/418	0.605586	0.978594	0	0	1.08968	0.546536	GGACT
PAX3-FKHR 20663909 ChIP-Seq RHABDOMYOSARCOMA Human	2/918	0.605986	0.978594	0	0	0.989811	0.495795	APP;GOT2
MYBL2 22936984 ChIP-ChIP MESCs Mouse	3/1419	0.612675	0.978594	0	0	0.958041	0.469363	ALG14;SLC29A1;VPS36
SIN3B 21632747 ChIP-Seq MESCs Mouse	7/3329	0.614804	0.978594	0	0	0.947313	0.460823	DHX30;NCEH1;MTHFD1L;GOT2;RRS1;RANBP10;SPATA20
FOXA1 27270436 ChIP-Seq VCaP Human Prostate Carcinoma	7/3331	0.615481	0.978594	0	0	0.946629	0.459447	APP;GSTO2;ANKRD46;RRS1;GGACT;SLC29A1;RBM45
FLI1 21867929 ChIP-Seq CD8 Mouse	3/1426	0.616093	0.978594	0	0	0.952968	0.461576	FRMD3;TPO;ANKRD46
SOX2 22085726 ChIP-Seq NPCs Mouse	3/1430	0.618038	0.978594	0	0	0.950091	0.457189	CDH6;MTHFD1L;GOT2
STAT3 1855785 ChIP-Seq MESCs Mouse	1/435	0.62039	0.978594	0	0	1.04608	0.499407	HSD3B7
SMAD1 18555785 ChIP-Seq MESCs Mouse	1/436	0.621244	0.978594	0	0	1.04362	0.496798	MTHFD1L
RARA 24833708 ChIP-Seq LIVER Mouse	3/1437	0.621426	0.978594	0	0	0.945096	0.449619	APP;NLRX1;PKN3
SOX2 30713093 ChIP-Seq Epithelial Human Tongue SCC	2/945	0.622043	0.978594	0	0	0.960107	0.455807	ALG14;FAM83A
SOX2 20726797 ChIP-Seq SW620 Human	4/1931	0.625319	0.978594	0	0	0.935599	0.439258	MTHFD1L;PPA2;RANBP10;FAM83A
JARID2 20064375 ChIP-Seq MESCs Mouse	2/951	0.625544	0.978594	0	0	0.953736	0.447429	CDH6;APP
FLI1 26923725 Chip-Seq HEMOGENIC-ENDOTHELIUM Mouse	3/1446	0.625753	0.978594	0	0	0.938745	0.440083	APP;PKN3;SPATA20
NELFA 20434984 ChIP-Seq ESCs Mouse	3/1454	0.629573	0.978594	0	0	0.933166	0.431789	ALG14;RANBP10;FXN
MEIS1 26253404 ChIP-Seq OPTIC CUPS Mouse	3/1461	0.632894	0.978594	0	0	0.928335	0.424669	MTHFD1L;GSTO2;FXN
NFIB 24661679 ChIP-Seq LUNG Mouse	1/453	0.635473	0.978594	0	0	1.0035	0.454972	RANBP10
MYC 28411283 ChIP-Seq MDA231-LM2-4175 Human BreastCancer	5/2441	0.636611	0.978594	0	0	0.922066	0.416401	DHX30;MTHFD1L;SLC29A1;FXN;SMIM12
NR3C2 34362910 ChIP-Seq WistarRat Hippocampus Stress	2/974	0.638744	0.978594	0	0	0.930041	0.416893	EQTN;RANBP10
RUNX1 27457419 Chip-Seq LIVER Mouse	3/1475	0.639478	0.978594	0	0	0.91881	0.410803	PKN3;RRS1;RBM45
ADNP 35650610 ChIP-Seq mESC Mouse Stem Autism	1/458	0.639558	0.978594	0	0	0.992265	0.443521	GOT2
CREB1 20920259 ChIP-Seq GC1-SPG Mouse	5/2451	0.640363	0.978594	0	0	0.917773	0.409069	COL15A1;MTHFD1L;GSTO2;PKN3;RRS1
TAL1 21186366 ChIP-Seq BM-HSCs Mouse	3/1477	0.640412	0.978594	0	0	0.917464	0.408862	TPO;MTHFD1L;ANKRD46
NKX2-5 21415370 ChIP-Seq HL-1 Mouse	2/980	0.642128	0.978594	0	0	0.924043	0.409321	TPH1;FXN
ETS1 21867929 ChIP-Seq TH2 Mouse	3/1483	0.643204	0.978594	0	0	0.913448	0.403098	NLRX1;MTHFD1L;ANKRD46
CEBPB 20176806 ChIP-Seq MACROPHAGES Mouse	3/1492	0.647366	0.978594	0	0	0.907484	0.394613	NLRX1;MTHFD1L;SNX22
CRX 20693478 ChIP-Seq RETINA Mouse	3/1492	0.647366	0.978594	0	0	0.907484	0.394613	TPO;MTHFD1L;RRS1
SPI1 20517297 ChIP-Seq HL60 Human	2/990	0.647716	0.978594	0	0	0.914209	0.397043	HSD3B7;PPA2
Nerf2 26677805 Chip-Seq MACROPHAGESS Mouse	2/993	0.64938	0.978594	0	0	0.911297	0.393441	DHX30;RRS1
SOX9 26525672 Chip-Seq Limbbuds Mouse	2/993	0.64938	0.978594	0	0	0.911297	0.393441	TPO;MTHFD1L
TCF3/E2A 22897851 ChIP-Seq JUKARTE6-1 Human	3/1501	0.651495	0.978594	0	0	0.901592	0.386319	CDH6;TPO;RRS1
EBF1 22473956 ChIP-Seq BONE MARROW Mouse	3/1502	0.651952	0.978594	0	0	0.900942	0.385409	COL15A1;NCEH1;RRS1
AF4 26711339 ChIP-Seq SEM Human Blood Leukemia	6/2966	0.6527	0.978594	0	0	0.906615	0.386795	APP;COL15A1;OSBPL7;ANKRD46;PPA2;ALG5
PU.1 20513432 ChIP-Seq MACROPHAGES Mouse	3/1509	0.655138	0.978594	0	0	0.896414	0.379102	MTHFD1L;SNX22;FAM83A
CREB1 23762244 ChIP-Seq HIPPOCAMPUS Rat	4/2006	0.656113	0.978594	0	0	0.896803	0.377933	DHX30;KRTCAP2;ALG14;RANBP10
TCFCP2L1 18555785 Chip-Seq ESCs Mouse	3/1513	0.65695	0.978594	0	0	0.893846	0.375547	FRMD3;PPA2;RRS1
BCAT 22108803 ChIP-Seq LS180 Human	1/482	0.65855	0.978594	0	0	0.941595	0.393318	ALG14
OCT4 21477851 ChIP-Seq ESCs Mouse	3/1517	0.658755	0.978594	0	0	0.891291	0.372028	OSBPL7;MTHFD1L;RRS1
PRDM14 21183938 ChIP-Seq MESCs Mouse	3/1520	0.660105	0.978594	0	0	0.889384	0.369412	MTHFD1L;GOT2;FXN
PU.1 20513432 ChIP-Seq Bcells Mouse	3/1520	0.660105	0.978594	0	0	0.889384	0.369412	NLRX1;MTHFD1L;PKN3
MYC 19079543 ChIP-ChIP MESCs Mouse	2/1013	0.660316	0.978594	0	0	0.892327	0.370348	MTHFD1L;SLC29A1
ZFP42 18358816 ChIP-ChIP MESCs Mouse	2/1013	0.660316	0.978594	0	0	0.892327	0.370348	GSTO2;RRS1
RBPJ 21746931 ChIP-Seq IB4-LCL Human	3/1523	0.661451	0.978594	0	0	0.887484	0.366815	KRTCAP2;ANKRD46;RBM45
ENL 26711339 ChIP-Seq SEM Human Blood Leukemia	3/1523	0.661451	0.978594	0	0	0.887484	0.366815	APP;PPA2;FXN
NANOG 18692474 ChIP-Seq MEFs Mouse	3/1533	0.665911	0.978594	0	0	0.881205	0.358298	CDH6;SLC29A1;VPS36
EZH2 27294783 Chip-Seq NPCs Mouse	2/1032	0.67046	0.978594	0	0	0.874988	0.349813	MTHFD1L;RRS1
POU2F1 27270436 ChIP-Seq LNCaP Human Prostate Carcinoma	1/498	0.670664	0.978594	0	0	0.910533	0.363746	NCEH1
SMC4 20622854 ChIP-Seq HELA Human	3/1544	0.67077	0.978594	0	0	0.874393	0.34917	CDH6;KRTCAP2;ASB6
EGR1 20690147 ChIP-Seq ERYTHROLEUKEMIA Human	10/4931	0.67285	0.978594	0	0	0.89861	0.356059	FRMD3;APP;HSD3B7;COL15A1;OSBPL7;MTHFD1L;ALG14;RANBP10;SLC29A1;ZNF212
TFAP2A 17053090 ChIP-ChIP MCF-7 Human	3/1549	0.672962	0.978594	0	0	0.871328	0.345103	APP;RANBP10;VPS36
TP53 23651856 ChIP-Seq MEFs Mouse	5/2541	0.673119	0.978594	0	0	0.880652	0.348591	APP;NCEH1;ALG14;RANBP10;VPS36
TP53 22573176 ChIP-Seq HFKS Human	2/1039	0.674137	0.978594	0	0	0.868761	0.342571	FRMD3;TPO
PPARA 22158963 ChIP-Seq LIVER Mouse	3/1552	0.674273	0.978594	0	0	0.869499	0.342687	ANKRD46;GOT2;SLC29A1
POU3F1 26484290 ChIP-Seq ESCss Mouse	3/1557	0.676449	0.978594	0	0	0.866466	0.3387	DHX30;COL15A1;RRS1
FOXA2 19822575 ChIP-Seq HepG2 Human	5/2553	0.677345	0.978594	0	0	0.875901	0.341228	FRMD3;MTHFD1L;GSTO2;GOT2;ALG14
NRF2 31884422 ChIP-Seq A549 Human Lung Carcinoma	3/1563	0.679047	0.978594	0	0	0.862852	0.33398	CDH6;GOT2;FXN
SOX3 22085726 ChIP-Seq NPCs Mouse	3/1565	0.679909	0.978594	0	0	0.861653	0.332422	CDH6;HSD3B7;ASB6
PU 27001747 Chip-Seq BMDM Mouse	3/1573	0.683344	0.978594	0	0	0.85689	0.326267	MTHFD1L;RRS1;SLC29A1
NANOG 16153702 ChIP-ChIP HESCs Human	2/1057	0.683446	0.978594	0	0	0.853126	0.324707	RRS1;RANBP10
ERA 21632823 ChIP-Seq H3396 Human	3/1574	0.683771	0.978594	0	0	0.856298	0.325506	GSTO2;OCRL;RBM45
P68 20966046 ChIP-Seq HELA Human	3/1576	0.684625	0.978594	0	0	0.855116	0.32399	DHX30;HSD3B7;ASB6
FOXM1 26100407 CHIP-SEQ Hek293 Flp-In Human	3/1577	0.685051	0.978594	0	0	0.854526	0.323235	APP;ANKRD46;FAM83A
SMRT 22465074 ChIP-Seq MACROPHAGES Mouse	3/1580	0.686327	0.978594	0	0	0.852761	0.32098	GSTO2;RANBP10;SLC29A1
PHF8 20622854 ChIP-Seq HELA Human	3/1581	0.686752	0.978594	0	0	0.852175	0.320232	DHX30;COL15A1;SNX22
BMI1 19503595 ChIP-Seq MEFsC Mouse	1/521	0.687346	0.978594	0	0	0.869231	0.32589	FAM83A
RNF2 18974828 ChIP-Seq MESCs Mouse	2/1066	0.688021	0.978594	0	0	0.845507	0.316166	APP;COL15A1
EZH2 18974828 ChIP-Seq MESCs Mouse	2/1066	0.688021	0.978594	0	0	0.845507	0.316166	APP;COL15A1
GATA3 22897851 ChIP-Seq JUKARTE6-1 Human	3/1587	0.689291	0.978594	0	0	0.84867	0.315783	GSTO2;ASB6;SNX22
OLIG2 26023283 ChIP-Seq AINV15 Mouse	3/1588	0.689713	0.978594	0	0	0.848088	0.315048	CDH6;KRTCAP2;SLC29A1
TAL1 26923725 Chip-Seq HEMANGIOBLAST Mouse	2/1070	0.690037	0.978594	0	0	0.842162	0.31245	NCEH1;ANKRD46
FOXH1 21741376 ChIP-Seq ESCs Human	3/1589	0.690134	0.978594	0	0	0.847507	0.314315	OSBPL7;PKN3;OCRL
AR 27270436 ChIP-Seq VCaP Human Prostate Carcinoma	7/3565	0.690508	0.978594	0	0	0.871929	0.322899	APP;NLRX1;NCEH1;ANKRD46;RRS1;CYTL1;RBM45
TCF12/HEB 22897851 ChIP-Seq JUKARTE6-1 Human	3/1593	0.691815	0.978594	0	0	0.845191	0.311399	GSTO2;OCRL;FAM83A
P300 19829295 ChIP-Seq ESCs Human	3/1594	0.692234	0.978594	0	0	0.844614	0.310675	CDH6;ANKRD46;RRS1
PCGF4 22325352 ChIP-Seq 293T-Rex Human	3/1594	0.692234	0.978594	0	0	0.844614	0.310675	TPO;ALG14;RBM45
FOXM1 26456572 ChIP-Seq MCF-7 Human	3/1595	0.692653	0.978594	0	0	0.844037	0.309952	FRMD3;NCEH1;ANKRD46
SMAD4 21741376 ChIP-Seq ESCs Human	3/1595	0.692653	0.978594	0	0	0.844037	0.309952	HSD3B7;MTHFD1L;PKN3
CEBPA 26348894 ChIP-Seq LIVER Mouse	3/1597	0.69349	0.978594	0	0	0.842886	0.308512	CDH6;ALG14;VPS36
GATA4 25053715 ChIP-Seq YYC3 Human	3/1602	0.695574	0.978594	0	0	0.840022	0.304943	CDH6;SLC29A1;FAM83A
GF1 26923725 Chip-Seq HPCs Mouse	2/1089	0.699474	0.978594	0	0	0.826609	0.295452	ANKRD46;NPY1R
GATA3 27048872 Chip-Seq THYMUS Human	3/1617	0.701765	0.978594	0	0	0.831535	0.294493	MTHFD1L;ALG14;CYTL1
RCOR1 19997604 ChIP-ChIP NEURONS Mouse	2/1095	0.702406	0.978594	0	0	0.82181	0.290299	DHX30;GSTO2
FOXA1 26743006 Chip-Seq LNCaP-abl Human	3/1620	0.702993	0.978594	0	0	0.829857	0.292449	RRS1;ALG14;RANBP10
UTX 26944678 Chip-Seq JUKART Human	3/1621	0.703401	0.978594	0	0	0.829298	0.291771	MTHFD1L;GSTO2;SNX22
SUZ12 20075857 ChIP-Seq MESCs Mouse	7/3611	0.704195	0.978594	0	0	0.858386	0.301036	CDH6;FRMD3;APP;COL15A1;NCEH1;RRS1;SNX22
MAF 26560356 Chip-Seq TH2 Human	3/1627	0.705842	0.978594	0	0	0.825964	0.287736	APP;NLRX1;PKN3
ATF3 27146783 Chip-Seq COLON Human	3/1628	0.706247	0.978594	0	0	0.825411	0.287069	NLRX1;MTHFD1L;GSTO2
NACC1 18358816 ChIP-ChIP MESCs Mouse	1/554	0.709846	0.978594	0	0	0.815972	0.279639	NPY1R
PBX1 22567123 ChIP-ChIP OVCAR3 Human	3/1640	0.711081	0.978594	0	0	0.818824	0.279194	TPO;RANBP10;VPS36
TAL1 30185409 ChIP-Seq HPC Mouse BoneMarrow Leukemia	4/2154	0.712036	0.978594	0	0	0.828186	0.281274	ANKRD46;PPA2;EQTN;SMIM12
ZFP281 27345836 Chip-Seq ESCs Mouse	3/1646	0.713475	0.978594	0	0	0.815566	0.275341	DHX30;SPATA20;FXN
TCF4 32651957 ChIP-Seq PLC/PRF/5 Human Liver Heptoma	1/561	0.714412	0.978594	0	0	0.805482	0.27088	ANKRD46
EZH2 27294783 Chip-Seq ESCs Mouse	3/1649	0.714667	0.978594	0	0	0.813947	0.273436	OSBPL7;RRS1;SPATA20
ATF3 23680149 ChIP-Seq GBM1-GSC Human	3/1652	0.715855	0.978594	0	0	0.812333	0.271544	NCEH1;GSTO2;RRS1
BACH1 22875853 ChIP-PCR HELA AND SCP4 Human	2/1127	0.717658	0.978594	0	0	0.797079	0.26444	CDH6;TPO
KDM2B 26808549 Chip-Seq DND41 Human	3/1657	0.717828	0.978594	0	0	0.809656	0.268422	SPATA20;SLC29A1;ZNF212
NANOG 18692474 ChIP-Seq MESCs Mouse	4/2172	0.718388	0.978594	0	0	0.82048	0.271369	CDH6;MTHFD1L;SLC29A1;VPS36
KDM2B 26808549 Chip-Seq JURKAT Human	3/1660	0.719006	0.978594	0	0	0.808057	0.266567	APP;SPATA20;SLC29A1
EBNA2 21746931 ChIP-Seq IB4-LCL Human	2/1137	0.722293	0.978594	0	0	0.789637	0.256889	ANKRD46;RBM45
FOXO3 23340844 ChIP-Seq DLD1 Human	1/576	0.723959	0.978594	0	0	0.783862	0.253203	PPA2
TFAP2A 35110662 ChIP-Seq HEPM Human Embryo	2/1144	0.7255	0.978594	0	0	0.784505	0.251744	NCEH1;FXN
DMRT1 23473982 ChIP-Seq TESTES Mouse	3/1678	0.726	0.978594	0	0	0.798588	0.255712	APP;DHX30;MTHFD1L
RACK7 27058665 Chip-Seq MCF-7 Human	3/1679	0.726385	0.978594	0	0	0.798067	0.255122	KRTCAP2;ALG14;SNX22
ELF3 26769127 Chip-Seq PDAC-Cell Line Human	3/1680	0.726769	0.978594	0	0	0.797548	0.254534	APP;ALG14;VPS36
SMARCD1 25818293 ChIP-Seq ESCs Mouse	3/1683	0.72792	0.978594	0	0	0.795993	0.252779	APP;GOT2;VPS36
ELK3 25401928 ChIP-Seq HUVEC Human	3/1689	0.73021	0.978594	0	0	0.7929	0.249306	OSBPL7;ALG14;SLC29A1
E2F1 26619117 ChIP-Seq Hepatocytes Mouse Liver	5/2717	0.731656	0.978594	0	0	0.81518	0.254699	KRTCAP2;MTHFD1L;PKN3;ALG14;FXN
PIAS1 25552417 ChIP-Seq VCAP Human	1/589	0.731981	0.978594	0	0	0.766018	0.238998	APP
SPI1 23547873 ChIP-Seq NB4 Human	5/2723	0.733519	0.978594	0	0	0.813098	0.25198	NCEH1;SUCO;SNX22;VPS36;ZNF212
EP300 21415370 ChIP-Seq HL-1 Mouse	1/600	0.73859	0.978594	0	0	0.751524	0.227721	APP
TBP 23326641 ChIP-Seq C3H10T1-2 Mouse	1/607	0.742713	0.978594	0	0	0.742574	0.220875	RRS1
TCF3 18692474 ChIP-Seq MEFs Mouse	1/611	0.74504	0.978594	0	0	0.737552	0.217074	SLC29A1
SOX2 19030024 ChIP-ChIP MESCs Mouse	1/625	0.753025	0.978594	0	0	0.720483	0.20437	PPA2
NR0B1 18358816 ChIP-ChIP MESCs Mouse	2/1210	0.75427	0.978594	0	0	0.739041	0.208413	GOT2;SLC29A1
AR 19668381 ChIP-Seq PC3 Human	5/2803	0.75752	0.978594	0	0	0.786184	0.218328	FRMD3;APP;TPO;NPY1R;SPATA20
SOX2 18692474 ChIP-Seq MESCs Mouse	4/2302	0.761364	0.978594	0	0	0.768407	0.209502	CDH6;NPY1R;SLC29A1;VPS36
NR3C1 34362910 ChIP-Seq WistarRat Hippocampus	1/647	0.76508	0.978594	0	0	0.695154	0.186145	SUCO
NANOG 21062744 ChIP-ChIP HESCs Human	1/654	0.768794	0.978594	0	0	0.687453	0.180753	ALG14
SUZ12 27294783 Chip-Seq NPCs Mouse	1/658	0.770891	0.978594	0	0	0.683126	0.177756	RRS1
PAX6 23342162 ChIP-ChIP BETA-FORBRAIN-LENS Mouse	1/658	0.770891	0.978594	0	0	0.683126	0.177756	ALG5
TRIM28 17542650 ChIP-ChIP NTERA2 Human	1/668	0.776051	0.978594	0	0	0.672536	0.170513	NPY1R
STAT3 19079543 ChIP-ChIP MESCs Mouse	1/672	0.778083	0.978594	0	0	0.668388	0.167714	ALG14
ELK1 19687146 ChIP-ChIP HELA Human	1/691	0.787491	0.978594	0	0	0.649343	0.15513	ALG14
SALL4 18804426 ChIP-ChIP XEN Mouse	1/693	0.788459	0.978594	0	0	0.647399	0.153871	PPA2
SMAD4 21741376 ChIP-Seq HESCs Human	3/1862	0.790146	0.978594	0	0	0.712303	0.167774	MTHFD1L;ALG14;RBM45
PHC1 16625203 ChIP-ChIP MESCs Mouse	1/700	0.791811	0.978594	0	0	0.640683	0.149556	RANBP10
WT1 20215353 ChIP-ChIP NEPHRON PROGENITOR Mouse	2/1307	0.791955	0.978594	0	0	0.680569	0.158743	APP;SLC29A1
LMO2 20887958 ChIP-Seq HPC-7 Mouse	2/1317	0.795544	0.978594	0	0	0.675032	0.154399	KRTCAP2;OCRL
POU3F2 20337985 ChIP-ChIP 501MEL Human	2/1319	0.796256	0.978594	0	0	0.673934	0.153545	PPA2;ALG14
GATA2 20887958 ChIP-Seq HPC-7 Mouse	2/1324	0.798026	0.978594	0	0	0.671205	0.151434	PPA2;ALG5
EZH2 27304074 Chip-Seq ESCs Mouse	1/722	0.802012	0.978594	0	0	0.620424	0.136885	APP
CEBPD 21427703 ChIP-Seq 3T3-L1 Mouse	2/1349	0.806677	0.978594	0	0	0.657864	0.14133	GSTO2;FAM83A
NFE2 27457419 Chip-Seq LIVER Mouse	1/735	0.807808	0.978594	0	0	0.609024	0.129984	RRS1
POU5F1 18692474 ChIP-Seq MESCs Mouse	5/3012	0.812895	0.978594	0	0	0.72263	0.149695	CDH6;KRTCAP2;GOT2;ASB6;SLC29A1
ELK1 22589737 ChIP-Seq MCF10A Human	1/755	0.816404	0.978594	0	0	0.592252	0.120136	ANKRD46
KDM5B 21448134 ChIP-Seq MESCs Mouse	5/3030	0.81718	0.978594	0	0	0.717567	0.144874	FRMD3;DHX30;COL15A1;MTHFD1L;RRS1
TP53 22127205 ChIP-Seq IMR90 Human	1/766	0.82097	0.978594	0	0	0.583402	0.115087	MTHFD1L
ETS1 22383799 ChIP-Seq G1ME Mouse	2/1394	0.821447	0.978594	0	0	0.635057	0.124908	DHX30;PKN3
ISL1 30127528 ChIP-Seq BE2C Human Brain Neuroblastoma	1/776	0.825024	0.978594	0	0	0.575574	0.110707	ASB6
EZH2 23942234 ChIP-Seq MYOBLASTS AND MYOTUBES Mouse	1/777	0.825425	0.978594	0	0	0.574802	0.11028	NCEH1
GATA3 30127528 ChIP-Seq BE2C Human Brain Neuroblastoma	1/782	0.827414	0.978594	0	0	0.570973	0.108171	RBM45
FOXM1 25889361 ChIP-Seq OE33 AND U2OS Human	1/784	0.828203	0.978594	0	0	0.569456	0.107341	SUCO
PHOX2B 30127528 ChIP-Seq BE2C Human Brain Neuroblastoma	1/794	0.832097	0.978594	0	0	0.561981	0.103295	ALG14
IRF4 20064451 ChIP-Seq CD4+T Mouse	1/795	0.832482	0.978594	0	0	0.561244	0.102901	VPS36
CBP 20019798 ChIP-Seq JUKART Human	1/795	0.832482	0.978594	0	0	0.561244	0.102901	VPS36
CREM 20920259 ChIP-Seq GC1-SPG Mouse	8/4643	0.833822	0.978594	0	0	0.734556	0.133495	CDH6;GSTO2;PPA2;PKN3;RRS1;SPATA20;SLC29A1;VPS36
SREBP2 21459322 ChIP-Seq LIVER Mouse	1/801	0.834772	0.978594	0	0	0.55686	0.100567	MTHFD1L
JUN 27471255 ChIP-Seq Chondrocytes Mouse Rib	7/4145	0.835131	0.978594	0	0	0.723198	0.130297	DHX30;KRTCAP2;ANKRD46;OCRL;RBM45;MOB3B;SMIM8
TCF7L2 21901280 ChIP-Seq H4IIE Rat	1/807	0.837031	0.978594	0	0	0.552542	0.0982938	PPA2
CEBPB 26923725 Chip-Seq MESODERM Mouse	1/814	0.839629	0.978594	0	0	0.547584	0.0957151	HSD3B7
ELF1 20517297 ChIP-Seq JURKAT Human	1/821	0.842186	0.978594	0	0	0.542711	0.0932129	HSD3B7
PU.1 20176806 ChIP-Seq MACROPHAGES Mouse	2/1469	0.843887	0.978594	0	0	0.600156	0.101869	MTHFD1L;SNX22
SPI1 26923725 Chip-Seq MACROPHAGESS Mouse	2/1469	0.843887	0.978594	0	0	0.600156	0.101869	COL15A1;ANKRD46
JARID1B-DAIN 22020125 ChIP-Seq ESCs Mouse	2/1470	0.844168	0.978594	0	0	0.599715	0.101594	CYTL1;SLC29A1
SETDB1 19884255 ChIP-Seq MESCs Mouse	2/1478	0.846406	0.978594	0	0	0.596206	0.0994212	APP;KRTCAP2
LUZP1 20508642 ChIP-Seq ESCs Mouse	2/1480	0.846961	0.978594	0	0	0.595335	0.0988857	OSBPL7;MTHFD1L
NEUROD2 26341353 ChIP-Seq CORTEX Mouse	2/1481	0.847237	0.978594	0	0	0.5949	0.0986191	APP;ANKRD46
POU5F1 16518401 ChIP-PET MESCs Mouse	1/836	0.847532	0.978594	0	0	0.532544	0.0880967	HSD3B7
CEBPB 20513432 ChIP-Seq MACROPHAGES Mouse	2/1484	0.848065	0.978594	0	0	0.593599	0.0978239	MTHFD1L;RRS1
STAT3 20064451 ChIP-Seq CD4+T Mouse	1/843	0.849966	0.978594	0	0	0.527924	0.0858184	RBM45
SUZ12 18555785 Chip-Seq ESCs Mouse	2/1491	0.849981	0.978594	0	0	0.590585	0.0959943	PPA2;RRS1
SMAD3 22036565 ChIP-Seq ESCs Mouse	1/844	0.850311	0.978594	0	0	0.52727	0.0854984	SLC29A1
STAT3 18555785 Chip-Seq ESCs Mouse	2/1495	0.851066	0.978594	0	0	0.588875	0.094965	RRS1;ALG14
GATA2 21186366 ChIP-Seq BM-HSCs Mouse	2/1495	0.851066	0.978594	0	0	0.588875	0.094965	TPO;MTHFD1L
CMYC 18555785 Chip-Seq ESCs Mouse	2/1499	0.852145	0.978594	0	0	0.587174	0.0939472	PPA2;RRS1
P300 18555785 Chip-Seq ESCs Mouse	2/1499	0.852145	0.978594	0	0	0.587174	0.0939472	PPA2;RRS1
SOX6 21985497 ChIP-Seq MYOTUBES Mouse	2/1504	0.853483	0.978594	0	0	0.585061	0.0926911	MTHFD1L;RRS1
PADI4 21655091 ChIP-ChIP MCF-7 Human	1/857	0.854721	0.978594	0	0	0.518909	0.0814584	RRS1
P53 22387025 ChIP-Seq ESCs Mouse	2/1511	0.855338	0.978594	0	0	0.582126	0.0909619	PPA2;RRS1
BMI1 23680149 ChIP-Seq NPCS Mouse	1/860	0.85572	0.978594	0	0	0.517015	0.0805569	CDH6
CDX2 21402776 ChIP-Seq INTESTINAL-VILLUS Mouse	2/1514	0.856127	0.978594	0	0	0.580877	0.0902312	MTHFD1L;RRS1
LMO2 26923725 Chip-Seq HEMOGENIC-ENDOTHELIUM Mouse	2/1517	0.856912	0.978594	0	0	0.579632	0.0895067	ANKRD46;FAM83A
KLF4 25985364 ChIP-Seq ATHEROSCLEROSIS LESION Mouse	1/865	0.857371	0.978594	0	0	0.513889	0.0790793	APP
NANOG 18358816 ChIP-ChIP MESCs Mouse	1/865	0.857371	0.978594	0	0	0.513889	0.0790793	PKN3
NANOG 18555785 Chip-Seq ESCs Mouse	2/1522	0.858212	0.978594	0	0	0.577569	0.0883125	PPA2;RRS1
GATA2 22383799 ChIP-Seq G1ME Mouse	2/1522	0.858212	0.978594	0	0	0.577569	0.0883125	SNX22;VPS36
ESR1 30970003 ChIP-Seq MCF-7 Human BreastCancer	1/868	0.858353	0.978594	0	0	0.51203	0.0782074	SUCO
NFE2L2 20460467 ChIP-Seq MEFs Mouse	1/870	0.859004	0.978594	0	0	0.510798	0.0776321	SNX22
NRF2 20460467 ChIP-Seq MEFs Mouse	1/870	0.859004	0.978594	0	0	0.510798	0.0776321	SNX22
PRDM5 23873026 ChIP-Seq MEFs Mouse	1/873	0.859975	0.978594	0	0	0.508961	0.076778	ASB6
GATA1 30185409 ChIP-Seq HPC Mouse BoneMarrow Leukemia	1/874	0.860297	0.978594	0	0	0.508351	0.0764957	ASB6
MNX1 26342078 ChIP-Seq MIN6-4N Mouse	2/1533	0.861035	0.978594	0	0	0.573077	0.0857437	CDH6;CYTL1
AR 22383394 ChIP-Seq PROSTATE CANCER Human	2/1540	0.862806	0.978594	0	0	0.570252	0.0841497	MTHFD1L;RANBP10
CEBPB 22108803 ChIP-Seq LS180 Human	2/1565	0.868966	0.978594	0	0	0.560369	0.0787045	FRMD3;SLC29A1
E2F1 20622854 ChIP-Seq HELA Human	2/1567	0.869448	0.978594	0	0	0.559592	0.0782851	HSD3B7;COL15A1
MYC 19829295 ChIP-Seq ESCs Human	2/1572	0.870646	0.978594	0	0	0.557658	0.0772466	NLRX1;RBM45
GATA6 21074721 ChIP-Seq CACO-2 Mouse	2/1575	0.87136	0.978594	0	0	0.556504	0.0766304	KRTCAP2;ALG14
GATA2 21571218 ChIP-Seq MEGAKARYOCYTES Human	1/911	0.871719	0.978594	0	0	0.486737	0.0668232	TPO
OCT4 20526341 ChIP-Seq ESCs Human	2/1578	0.872071	0.978594	0	0	0.555354	0.0760193	HSD3B7;ALG5
UBF1/2 26484160 Chip-Seq FIBROBLAST Human	2/1583	0.873248	0.978594	0	0	0.553447	0.075012	CDH6;FAM83A
P53 21459846 ChIP-Seq SAOS-2 Human	2/1584	0.873482	0.978594	0	0	0.553067	0.0748123	FRMD3;APP
CDX2 21074721 ChIP-Seq CACO-2 Mouse	2/1587	0.874182	0.978594	0	0	0.55193	0.0742162	KRTCAP2;ALG14
ETV1 20927104 ChIP-Seq GIST48 Human	2/1588	0.874415	0.978594	0	0	0.551552	0.0740186	TPO;ALG14
KLF4 19829295 ChIP-Seq ESCs Human	2/1593	0.875572	0.978594	0	0	0.549669	0.0730389	PKN3;CYTL1
CBP 21632823 ChIP-Seq H3396 Human	2/1593	0.875572	0.978594	0	0	0.549669	0.0730389	TPH1;GSTO2
TAF2 19829295 ChIP-Seq ESCs Human	2/1595	0.876032	0.978594	0	0	0.548919	0.0726508	TPH1;NCEH1
CBX2 22325352 ChIP-Seq 293T-Rex Human	2/1595	0.876032	0.978594	0	0	0.548919	0.0726508	TPO;ALG14
P300 27268052 Chip-Seq Bcells Human	2/1596	0.876262	0.978594	0	0	0.548545	0.0724575	HSD3B7;GSTO2
RBPJ 21746931 ChIP-Seq IB4 Human	2/1598	0.87672	0.978594	0	0	0.547798	0.0720726	TPO;ALG14
E2A 27217539 Chip-Seq RAMOS-Cell Line Human	2/1603	0.877858	0.978594	0	0	0.545939	0.0711196	OSBPL7;GSTO2
POU2F1 27270436 ChIP-Seq VCaP Human Prostate Carcinoma	1/933	0.878072	0.978594	0	0	0.474698	0.0617232	SUCO
UBF1/2 26484160 Chip-Seq HMECs Human	2/1614	0.880329	0.978594	0	0	0.541888	0.0690686	ALG5;FXN
PPAR 26484153 Chip-Seq NCI-H1993 Human	1/945	0.881407	0.978594	0	0	0.468368	0.0591248	FRMD3
CDX2 22108803 ChIP-Seq LS180 Human	2/1619	0.881438	0.978594	0	0	0.540065	0.0681567	ALG14;RANBP10
MYB 26560356 Chip-Seq TH2 Human	2/1629	0.883627	0.978594	0	0	0.536453	0.0663701	RRS1;SPATA20
SA1 27219007 Chip-Seq ERYTHROID Human	2/1646	0.887266	0.978594	0	0	0.530414	0.0634433	TPO;PPA2
TCF3 18692474 ChIP-Seq MESCs Mouse	1/976	0.889615	0.978594	0	0	0.452737	0.0529552	SLC29A1
FOXA1 26769127 Chip-Seq PDAC-Cell Line Human	2/1658	0.889772	0.978594	0	0	0.526225	0.0614578	NPY1R;RBM45
CTCF 27219007 Chip-Seq ERYTHROID Human	2/1663	0.890801	0.978594	0	0	0.524498	0.0606496	SNX22;VPS36
TCF3 18467660 ChIP-ChIP MESCs Mouse	1/982	0.891138	0.978594	0	0	0.449826	0.0518451	PPA2
SMAD3 21741376 ChIP-Seq HESCs Human	1/984	0.891641	0.978594	0	0	0.448863	0.0514808	ALG14
MYCN 18555785 ChIP-Seq MESCs Mouse	2/1668	0.891822	0.978594	0	0	0.522781	0.0598523	ALG5;VPS36
SMAD1 26771354 ChIP-Seq mESC Mouse Stem	1/994	0.894123	0.979354	0	0	0.444109	0.0497011	MOB3B
P300 27058665 Chip-Seq ZR-75-30cells Human	2/1689	0.896016	0.979666	0	0	0.51568	0.05662	ALG14;SNX22
STAT4 19710469 ChIP-ChIP TH1 Mouse	1/1027	0.901925	0.982156	0	0	0.429077	0.0442908	ALG14
VDR 24763502 ChIP-Seq THP-1 Human	1/1034	0.903507	0.982156	0	0	0.426011	0.0432282	SNX22
JARID2 20075857 ChIP-Seq MESCs Mouse	1/1055	0.908102	0.982156	0	0	0.41706	0.0402038	CDH6
BRD4 25478319 ChIP-Seq HGPS Human	2/1770	0.910851	0.982156	0	0	0.489873	0.0457425	HSD3B7;ANKRD46
PPARG 20176806 ChIP-Seq MACROPHAGES Mouse	1/1083	0.913899	0.982156	0	0	0.405666	0.0365243	FXN
YY1 26981420 ChIP-Seq C2C12 Mouse Muscle	2/1811	0.917601	0.982156	0	0	0.477691	0.0410778	DHX30;FXN
KLF4 19030024 ChIP-ChIP MESCs Mouse	1/1157	0.927552	0.982156	0	0	0.378209	0.0284439	PKN3
FOXP3 21729870 ChIP-Seq TREG Human	1/1210	0.936005	0.982156	0	0	0.360609	0.0238486	ALG14
KLF4 18358816 ChIP-ChIP MESCs Mouse	1/1238	0.940074	0.982156	0	0	0.35192	0.0217476	KRTCAP2
GF1B 26923725 Chip-Seq HPCs Mouse	1/1284	0.946216	0.982156	0	0	0.338469	0.0187122	NPY1R
EP300 20729851 ChIP-Seq FORBRAIN MIDBRAIN LIMB HEART Mouse	1/1313	0.949767	0.982156	0	0	0.330474	0.0170322	ASB6
E2F1 17053090 ChIP-ChIP MCF-7 Human	1/1380	0.957118	0.982156	0	0	0.313287	0.0137311	SPATA20
RARB 24833708 ChIP-Seq LIVER Mouse	1/1424	0.961362	0.982156	0	0	0.302881	0.011935	OSBPL7
CEBPB 26923725 Chip-Seq MACROPHAGESS Mouse	1/1450	0.963673	0.982156	0	0	0.297029	0.010991	NCEH1
CEBPB 26923725 Chip-Seq HEMOGENIC-ENDOTHELIUM Mouse	1/1461	0.96461	0.982156	0	0	0.294616	0.0106154	APP
SPI1 26923725 Chip-Seq HPCs Mouse	1/1473	0.965605	0.982156	0	0	0.292025	0.0102209	ASB6
FLI1 26923725 Chip-Seq MACROPHAGESS Mouse	1/1473	0.965605	0.982156	0	0	0.292025	0.0102209	PKN3
ZFX 18555785 Chip-Seq ESCs Mouse	1/1485	0.966573	0.982156	0	0	0.289475	0.00984171	RRS1
TCFCP2L1 18555785 ChIP-Seq MESCs Mouse	1/1486	0.966652	0.982156	0	0	0.289265	0.00981078	FXN
PBX 27287812 Chip-Seq EMBYONIC-LIMB Mouse	1/1490	0.966968	0.982156	0	0	0.288425	0.00968807	FAM83A
CTCF 18555785 Chip-Seq ESCs Mouse	1/1492	0.967125	0.982156	0	0	0.288007	0.00962732	RRS1
ESRRB 18555785 Chip-Seq ESCs Mouse	1/1496	0.967437	0.982156	0	0	0.287174	0.00950699	RRS1
EBF1 22473956 ChIP-Seq LYMPHODE Mouse	1/1505	0.968127	0.982156	0	0	0.285317	0.00924196	RRS1
SOX2 18555785 Chip-Seq ESCs Mouse	1/1508	0.968354	0.982156	0	0	0.284702	0.00915533	RRS1
NMYC 18555785 Chip-Seq ESCs Mouse	1/1510	0.968504	0.982156	0	0	0.284294	0.00909805	RRS1
PU1 27457419 Chip-Seq LIVER Mouse	1/1510	0.968504	0.982156	0	0	0.284294	0.00909805	RRS1
GATA1 19941827 ChIP-Seq MEL86 Mouse	1/1519	0.969173	0.982156	0	0	0.282471	0.00884487	GSTO2
GATA3 26560356 Chip-Seq TH1 Human	1/1539	0.970608	0.982156	0	0	0.278495	0.00830811	ANKRD46
PHF8 20622853 ChIP-Seq HELA Human	1/1574	0.972965	0.982156	0	0	0.271781	0.00744864	ALG14
HNFA 21074721 ChIP-Seq CACO-2 Human	1/1578	0.973223	0.982156	0	0	0.271033	0.00735647	ALG14
NANOG 20526341 ChIP-Seq ESCs Human	1/1579	0.973287	0.982156	0	0	0.270846	0.00733361	PKN3
NFYA 21822215 ChIP-Seq K562 Human	1/1579	0.973287	0.982156	0	0	0.270846	0.00733361	ALG14
TBL1 22424771 ChIP-Seq 293T Human	1/1579	0.973287	0.982156	0	0	0.270846	0.00733361	ALG14
GATA3 26560356 Chip-Seq TH2 Human	1/1583	0.973541	0.982156	0	0	0.270103	0.00724291	MTHFD1L
SOX2 19829295 ChIP-Seq ESCs Human	1/1584	0.973604	0.982156	0	0	0.269917	0.00722041	ANKRD46
NANOG 19829295 ChIP-Seq ESCs Human	1/1584	0.973604	0.982156	0	0	0.269917	0.00722041	ANKRD46
GATA6 21074721 ChIP-Seq CACO-2 Human	1/1585	0.973667	0.982156	0	0	0.269732	0.00719799	ALG14
SOX2 21211035 ChIP-Seq LN229 Human	1/1590	0.97398	0.982156	0	0	0.26881	0.00708696	TPO
KLF5 25053715 ChIP-Seq YYC3 Human	1/1591	0.974042	0.982156	0	0	0.268627	0.00706497	MTHFD1L
CTCF 20526341 ChIP-Seq ESCs Human	1/1591	0.974042	0.982156	0	0	0.268627	0.00706497	HSD3B7
NFYB 21822215 ChIP-Seq K562 Human	1/1594	0.974228	0.982156	0	0	0.268077	0.00699942	ALG14
MYCN 27167114 Chip-Seq NEUROBLASTOMA Human	1/1594	0.974228	0.982156	0	0	0.268077	0.00699942	GOT2
RING1B 27294783 Chip-Seq NPCs Mouse	1/1632	0.976471	0.982156	0	0	0.261289	0.00622146	SLC29A1
CTCF 27219007 Chip-Seq Bcells Human	1/1633	0.976527	0.982156	0	0	0.261115	0.00620224	SPATA20
SA1 27219007 Chip-Seq Bcells Human	1/1633	0.976527	0.982156	0	0	0.261115	0.00620224	SLC29A1
FOXA1 25552417 ChIP-Seq VCAP Human	1/1650	0.977465	0.982156	0	0	0.258183	0.00588468	RRS1
NANOG 16518401 ChIP-PET MESCs Mouse	1/1657	0.977841	0.982156	0	0	0.256994	0.00575885	NPY1R
KLF6 26769127 Chip-Seq PDAC-Cell Line Human	1/1666	0.978315	0.982156	0	0	0.255479	0.00560112	CDH6
CUX1 19635798 ChIP-ChIP MULTIPLE CANCER TYPES Human	1/1669	0.97847	0.982156	0	0	0.254977	0.00554954	DHX30
KLF4 26769127 Chip-Seq PDAC-Cell Line Human	1/1678	0.978931	0.982156	0	0	0.253484	0.00539772	FAM83A
RUNX1 30185409 ChIP-Seq HPC Mouse BoneMarrow Leukemia	2/2724	0.98742	0.989045	0	0	0.301494	0.0038167	PPA2;MOB3B
TP63 30713093 ChIP-Seq Epithelial Human Tongue SCC	1/2100	0.99245	0.99245	0	0	0.197846	0.00149935	GOT2

## Sheet: ENCODE_TF_ChIP-seq_2015_H2_ATAC
ENCODE_TF_ChIP-seq_2015_H2_ATAC_down_RNA_up
Term	Overlap	P-value	Adjusted P-value	Old P-value	Old Adjusted P-value	Odds Ratio	Combined Score	Genes
CTCF HGPS cell hg19	18/2000	0.00358106	0.999991	0	0	2.23025	12.561	GALNT12;EXD3;NDUFB7;CPNE4;CCDC59;GPR37L1;IQGAP2;SORL1;RIMS1;SLC25A48;CASP10;MICALL1;TOM1;FAM43A;ST8SIA6;MDGA1;BIRC3;XKR5
CTCF H54 hg19	18/2000	0.00358106	0.999991	0	0	2.23025	12.561	GALNT12;EXD3;NDUFB7;CPNE4;CCDC59;FBXO48;GPR37L1;IQGAP2;SORL1;RIMS1;SLC25A48;CASP10;MICALL1;TOM1;FAM43A;ST8SIA6;BIRC3;XKR5
SUZ12 H1-hESC hg19	22/2827	0.00719237	0.999991	0	0	1.94419	9.59405	GALNT12;CARD10;EXD3;GRID1;LRRK1;TRANK1;SAMD4A;KLHL35;IQGAP2;SLC25A48;CCNA1;COL2A1;WNK2;KIT;ID1;FAM43A;LGR5;MDGA1;NEUROG1;PLXNA4;PTPN3;CCNJL
ZEB1 HepG2 hg19	4/188	0.0107122	0.999991	0	0	4.92879	22.3588	SPINT1;ID1;IL17RE;SORL1
EZH2 B cell hg19	16/2000	0.0177879	0.999991	0	0	1.92742	7.76602	RAB3B;CARD10;PKDCC;GRID1;SMOX;LIF;KLHL35;WNT9A;COL2A1;WNK2;KIT;ID1;ST8SIA6;MDGA1;PLXNA4;CCNJL
CTCF osteoblast hg19	16/2000	0.0177879	0.999991	0	0	1.92742	7.76602	EXD3;NDUFB7;CPNE4;C1ORF131;GPR37L1;IQGAP2;SPTB;SORL1;RIMS1;SLC25A48;CASP10;MICALL1;TOM1;FAM43A;BIRC3;XKR5
CTCF T47D hg19	11/1219	0.0223192	0.999991	0	0	2.12863	8.09372	MYLIP;EXD3;NDUFB7;CPNE4;MICALL1;CCDC59;GPR37L1;TLR5;IQGAP2;SPTB;SORL1
CTCF fibroblast of villous mesenchyme hg19	17/2341	0.033929	0.999991	0	0	1.73829	5.88149	EXD3;NDUFB7;CPNE4;CCDC59;LIF;GPR37L1;IQGAP2;SPTB;SORL1;RIMS1;SLC25A48;CASP10;TOM1;FAM43A;TLR5;PDLIM7;BIRC3
CTCF mammary epithelial cell hg19	18/2522	0.0339297	0.999991	0	0	1.71392	5.79897	MYLIP;EXD3;NDUFB7;CPNE4;CCDC59;LIF;GPR37L1;IQGAP2;SPTB;SORL1;RIMS1;SLC25A48;CASP10;SLCO4C1;TOM1;FAM43A;TNS4;BIRC3
CTCF BE2C hg19	16/2174	0.0354642	0.999991	0	0	1.75481	5.85972	EXD3;NDUFB7;CPNE4;CCDC59;GPR37L1;IQGAP2;SPTB;SORL1;RIMS1;SLC25A48;CASP10;SLCO4C1;TOM1;FAM43A;BIRC3;XKR5
REST MCF-7 hg19	7/681	0.0356073	0.999991	0	0	2.37821	7.93184	RIMS1;MYLIP;CPNE4;GRID1;PRUNE2;C1ORF131;KLHL35
REST GM12878 hg19	10/1149	0.035795	0.999991	0	0	2.03449	6.77474	RIMS1;MYLIP;CPNE4;GRID1;LRRK1;PRUNE2;CCDC59;C1ORF131;KLHL35;LGR5
CTCF astrocyte hg19	15/2000	0.0359356	0.999991	0	0	1.78218	5.92759	MYLIP;EXD3;NDUFB7;CPNE4;CCDC59;GPR37L1;IQGAP2;SPTB;SORL1;SLC25A48;CASP10;SLCO4C1;NCOA7;FAM43A;BIRC3
CTCF myotube hg19	15/2000	0.0359356	0.999991	0	0	1.78218	5.92759	MYLIP;EXD3;NDUFB7;CPNE4;CCDC59;GPR37L1;IQGAP2;MT3;SORL1;RIMS1;SLC25A48;CASP10;MICALL1;TOM1;BIRC3
CTCF IMR-90 hg19	15/2000	0.0359356	0.999991	0	0	1.78218	5.92759	MYLIP;EXD3;NDUFB7;CPNE4;CCDC59;GPR37L1;IQGAP2;SORL1;RIMS1;SLC25A48;CASP10;MICALL1;FAM43A;BIRC3;XKR5
CBX2 K562 hg19	15/2000	0.0359356	0.999991	0	0	1.78218	5.92759	LRRK1;ADARB1;RNASE3;GPR37L1;PTGS1;NYNRIN;HSD11B1;CCNA1;VCAN;SESTD1;WNK2;CDC42EP3;KIT;PTPN3;CCNJL
CBX8 K562 hg19	15/2000	0.0359356	0.999991	0	0	1.78218	5.92759	DNAI2;PKDCC;LRRK1;ADARB1;GPR37L1;IQGAP2;TMEM154;HSD11B1;VCAN;SESTD1;WNK2;CCRL2;CDC42EP3;KIT;MDGA1
CTCF CD14-positive monocyte hg19	15/2000	0.0359356	0.999991	0	0	1.78218	5.92759	EXD3;ANXA1;NDUFB7;CPNE4;CCDC59;IQGAP2;SPTB;SORL1;SLC25A48;CASP10;MICALL1;TOM1;FAM43A;ST8SIA6;BIRC3
RNF2 K562 hg19	15/2000	0.0359356	0.999991	0	0	1.78218	5.92759	GALNT12;MYLIP;EXD3;LRRK1;ADARB1;GPR37L1;IQGAP2;CCRL2;CDC42EP3;ANXA6;NCOA7;FAM43A;TLR5;MDGA1;BIRC3
CEBPD K562 hg19	7/691	0.0380559	0.999991	0	0	2.34223	7.65603	MYLIP;HEPH;CASP10;CCRL2;ID1;NCOA7;PDLIM7
CEBPB MCF-7 hg19	10/1173	0.0403224	0.999991	0	0	1.98996	6.38945	ANXA1;SESTD1;FBXO48;NCOA7;ADARB1;LGR5;PATL1;PDLIM7;ETV6;TMEM154
CEBPB HCT116 hg19	4/303	0.049579	0.999991	0	0	3.01542	9.05887	ANXA1;ID1;NCOA7;ETV6
RAD21 SK-N-SH hg19	21/3228	0.0532174	0.999991	0	0	1.56239	4.58308	GALNT12;MYLIP;EXD3;NDUFB7;CPNE4;LRRK1;CCDC59;WNT9A;GPR37L1;IQGAP2;SPTB;SORL1;SLC25A48;VCAN;MICALL1;SLCO4C1;NCOA7;FAM43A;IGSF9B;PLXNA4;CCNJL
CTCF fibroblast of the aortic adventitia hg19	16/2332	0.0605959	0.999991	0	0	1.62054	4.54323	EXD3;NDUFB7;CPNE4;CCDC59;KLHL35;GPR37L1;IQGAP2;SORL1;RIMS1;SLC25A48;CASP10;TOM1;FAM43A;PDLIM7;BIRC3;XKR5
CTCF Caco-2 hg19	15/2152	0.0613514	0.999991	0	0	1.64138	4.58132	EXD3;NDUFB7;CPNE4;CCDC59;KLHL35;GPR37L1;IQGAP2;SORL1;RIMS1;SLC25A48;CASP10;FAM43A;PDLIM7;BIRC3;XKR5
CTCF BJ hg19	15/2158	0.0625592	0.999991	0	0	1.63623	4.53505	EXD3;NDUFB7;CPNE4;CCDC59;GPR37L1;IQGAP2;SORL1;RIMS1;SLC25A48;CASP10;TOM1;FAM43A;PDLIM7;BIRC3;XKR5
CTCF retinal pigment epithelial cell hg19	16/2356	0.0652899	0.999991	0	0	1.60173	4.371	EXD3;NDUFB7;CPNE4;CCDC59;GPR37L1;IQGAP2;SPTB;SORL1;RIMS1;SLC25A48;CASP10;SLCO4C1;TOM1;FAM43A;BIRC3;XKR5
CTCFL K562 hg19	16/2365	0.0671132	0.999991	0	0	1.59478	4.30809	RAB3B;GALNT12;MYLIP;EXD3;NDUFB7;CPNE4;LRRK1;CCDC59;C1ORF131;GPR37L1;IQGAP2;SORL1;PATL1;MICALL1;TLR5;PDLIM7
POLR2A small intestine mm9	14/2000	0.067842	0.999991	0	0	1.64085	4.41483	SPON2;MYLIP;PKDCC;RSAD2;LRRK1;SSH1;SESTD1;CCRL2;ID1;FAM43A;LGR5;PLXNA4;PDLIM7;XKR5
EZH2 myotube hg19	14/2000	0.067842	0.999991	0	0	1.64085	4.41483	RAB3B;DNAI2;LRRK1;TRANK1;KLHL35;SPTB;SLC25A48;VCAN;ANXA6;FAM43A;LGR5;NEUROG1;PLXNA4;XKR5
CTCF GM10266 hg19	14/2000	0.067842	0.999991	0	0	1.64085	4.41483	GALNT12;EXD3;NDUFB7;CPNE4;CCDC59;IQGAP2;SORL1;RIMS1;SLC25A48;KCNQ1;MICALL1;FAM43A;TLR5;BIRC3
EZH2 endothelial cell of umbilical vein hg19	14/2000	0.067842	0.999991	0	0	1.64085	4.41483	GALNT12;PKDCC;PRUNE2;CCDC59;TRANK1;LIF;KLHL35;WNT9A;GPR37L1;IQGAP2;SPTB;SPINT1;WNK2;PTPN3
SMC3 CH12.LX mm9	14/2000	0.067842	0.999991	0	0	1.64085	4.41483	RAB3B;NDUFB7;CPNE4;IQGAP2;MT3;SORL1;PTGS1;TMEM154;SSH1;FAM43A;ST8SIA6;CARD11;PDLIM7;BIRC3
JUN HepG2 hg19	14/2000	0.067842	0.999991	0	0	1.64085	4.41483	PKDCC;NOS3;CCDC59;FBXO48;IL17RE;SORL1;SLC25A48;CASP10;SESTD1;TMEM217;MICALL1;ID1;NCOA7;LGR5
CTCF GM10248 hg19	14/2000	0.067842	0.999991	0	0	1.64085	4.41483	GALNT12;EXD3;NDUFB7;CPNE4;CCDC59;KLHL35;IQGAP2;SORL1;RIMS1;SLC25A48;KCNQ1;MICALL1;FAM43A;BIRC3
CTCF olfactory bulb mm9	14/2000	0.067842	0.999991	0	0	1.64085	4.41483	NDUFB7;CPNE4;GRID1;LRRK1;CCDC59;GPR37L1;IQGAP2;MT3;SORL1;WNK2;CDC42EP3;PLXNA4;PDLIM7;CCNJL
CTCF foreskin fibroblast hg19	18/2745	0.0680358	0.999991	0	0	1.5536	4.17563	MYLIP;EXD3;NDUFB7;CPNE4;CCDC59;LIF;GPR37L1;IQGAP2;SORL1;RIMS1;SLC25A48;CASP10;CDC42EP3;KIT;TOM1;FAM43A;BIRC3;XKR5
CBX3 HCT116 hg19	3/209	0.0701172	0.999991	0	0	3.26065	8.66545	NOS3;CCDC59;ID1
ESR1 ECC-1 hg19	6/637	0.0703695	0.999991	0	0	2.15658	5.72355	CARD10;MYLIP;VCAN;ANXA1;ID1;ANXA6
NFIC ECC-1 hg19	6/643	0.0729026	0.999991	0	0	2.1356	5.59234	MYLIP;CDC42EP3;ID1;ANXA6;FAM43A;TNS4
STAT5A K562 hg19	3/217	0.0765593	0.999991	0	0	3.13748	8.06235	HEPH;CCRL2;ID1
TCF12 H1-hESC hg19	9/1158	0.0804133	0.999991	0	0	1.79201	4.51691	EXD3;COL2A1;NDUFB7;CPNE4;CCDC59;ID1;WNT9A;GPR37L1;CCNJL
REST HeLa-S3 hg19	9/1183	0.0890409	0.999991	0	0	1.75152	4.23632	RIMS1;CPNE4;GRID1;LRRK1;PRUNE2;ID1;C1ORF131;KLHL35;BIRC3
CTCF LNCaP clone FGC hg19	17/2661	0.0911145	0.999991	0	0	1.50011	3.59371	GALNT12;MYLIP;EXD3;NDUFB7;CPNE4;CCDC59;GPR37L1;IQGAP2;SORL1;RIMS1;SLC25A48;CASP10;KCNQ1;MICALL1;FAM43A;TLR5;BIRC3
MYOD1 C2C12 mm9	8/1026	0.0950573	0.999991	0	0	1.78862	4.20913	RSAD2;CDC42EP3;ID1;ANXA6;ADARB1;WNT9A;LGR5;PATL1
CTCF SK-N-SH hg19	22/3657	0.0961268	0.999991	0	0	1.42746	3.34323	MYLIP;EXD3;NDUFB7;CPNE4;LRRK1;CCDC59;KLHL35;GPR37L1;IQGAP2;SPTB;SORL1;RIMS1;SLC25A48;KCNQ1;MICALL1;SLCO4C1;TOM1;FAM43A;TLR5;PLXNA4;BIRC3;XKR5
CTCF choroid plexus epithelial cell hg19	10/1381	0.0966635	0.999991	0	0	1.66932	3.90041	RIMS1;SLC25A48;NDUFB7;CPNE4;CCDC59;TOM1;C1ORF131;FAM43A;IQGAP2;BIRC3
CTCF brain microvascular endothelial cell hg19	12/1747	0.0978539	0.999991	0	0	1.59113	3.69823	RIMS1;SLC25A48;EXD3;NDUFB7;CPNE4;CCDC59;TOM1;FAM43A;IQGAP2;SORL1;BIRC3;XKR5
CTCF endothelial cell of umbilical vein hg19	21/3469	0.0982691	0.999991	0	0	1.43222	3.32282	MYLIP;EXD3;NDUFB7;CPNE4;CCDC59;KLHL35;GPR37L1;IQGAP2;SPTB;SORL1;TMEM154;RIMS1;SLC25A48;CASP10;MICALL1;SLCO4C1;ID1;FAM43A;TLR5;PDLIM7;BIRC3
REST HL-60 hg19	2/118	0.100824	0.999991	0	0	3.83437	8.79749	CPNE4;LGR5
CTCF ECC-1 hg19	9/1220	0.102796	0.999991	0	0	1.69465	3.85534	VCAN;CPNE4;CASP10;LRRK1;CCDC59;WNT9A;GPR37L1;IQGAP2;SPTB
CTCF H1-hESC hg19	23/3890	0.103704	0.999991	0	0	1.40315	3.17983	GALNT12;MYLIP;EXD3;NDUFB7;CPNE4;PRUNE2;CCDC59;KLHL35;GPR37L1;IQGAP2;SPTB;SORL1;RIMS1;SLC25A48;MICALL1;SLCO4C1;TOM1;FAM43A;ST8SIA6;TLR5;LGR5;BIRC3;XKR5
CTCF cardiac muscle cell hg19	12/1777	0.107504	0.999991	0	0	1.5615	3.4825	RIMS1;SLC25A48;EXD3;NDUFB7;CPNE4;CASP10;CCDC59;FAM43A;GPR37L1;IQGAP2;SORL1;BIRC3
REST ECC-1 hg19	8/1057	0.107975	0.999991	0	0	1.73292	3.85722	RIMS1;CPNE4;GRID1;PRUNE2;C1ORF131;FAM43A;KLHL35;LGR5
CTCF GM12867 hg19	11/1619	0.116852	0.999991	0	0	1.56492	3.35964	RIMS1;SLC25A48;MYLIP;EXD3;NDUFB7;CPNE4;CASP10;CCDC59;IQGAP2;SORL1;BIRC3
REST HCT116 hg19	4/410	0.117034	0.999991	0	0	2.2086	4.73807	CPNE4;GRID1;PRUNE2;LGR5
CTCF GM19238 hg19	13/2000	0.119498	0.999991	0	0	1.50327	3.19363	GALNT12;EXD3;NDUFB7;CPNE4;IQGAP2;SPTB;RIMS1;SLC25A48;CASP10;MICALL1;FAM43A;ST8SIA6;BIRC3
POLR2A cerebellum mm9	13/2000	0.119498	0.999991	0	0	1.50327	3.19363	PKDCC;GRID1;TRANK1;GPR37L1;IL17RE;SORL1;CMIP;SESTD1;KIT;ALDH18A1;LGR5;MDGA1;PLXNA4
CTCF skeletal muscle myoblast hg19	13/2000	0.119498	0.999991	0	0	1.50327	3.19363	EXD3;NDUFB7;CPNE4;CCDC59;GPR37L1;IQGAP2;RIMS1;SLC25A48;MICALL1;TOM1;FAM43A;BIRC3;XKR5
eGFP-FOS K562 hg19	13/2000	0.119498	0.999991	0	0	1.50327	3.19363	EXD3;IL17RE;IQGAP2;PATL1;HEPH;CCRL2;LPAL2;MICALL1;ID1;ANXA6;LGR5;PDLIM7;BIRC3
SMC3 SK-N-SH hg19	13/2000	0.119498	0.999991	0	0	1.50327	3.19363	MYLIP;EXD3;CPNE4;LRRK1;SAMD4A;WNT9A;GPR37L1;IQGAP2;SPTB;SORL1;MICALL1;TLR5;PLXNA4
CTCF embryonic fibroblast mm9	13/2000	0.119498	0.999991	0	0	1.50327	3.19363	CHRM3;NDUFB7;GRID1;LRRK1;CCDC59;GPR37L1;IQGAP2;MT3;SORL1;ANXA6;FAM43A;ST8SIA6;MDGA1
CTCF pancreas hg19	13/2000	0.119498	0.999991	0	0	1.50327	3.19363	GALNT12;NDUFB7;CPNE4;CCDC59;KLHL35;RIMS1;SLC25A48;KCNQ1;MICALL1;FAM43A;IGSF9B;PDLIM7;BIRC3
CTCF skin fibroblast hg19	13/2000	0.119498	0.999991	0	0	1.50327	3.19363	GALNT12;NDUFB7;CPNE4;PRUNE2;SORL1;RIMS1;SLC25A48;MICALL1;FAM43A;ST8SIA6;LGR5;MDGA1;BIRC3
CTCF GM13977 hg19	13/2000	0.119498	0.999991	0	0	1.50327	3.19363	EXD3;NDUFB7;CPNE4;CCDC59;C1ORF131;IQGAP2;SORL1;RIMS1;SLC25A48;CASP10;MICALL1;TOM1;FAM43A
CTCF astrocyte of the cerebellum hg19	11/1663	0.133647	0.999991	0	0	1.51957	3.05823	RIMS1;SLC25A48;EXD3;NDUFB7;CPNE4;CCDC59;FAM43A;GPR37L1;IQGAP2;SORL1;BIRC3
CTCF fibroblast of pedal digit skin hg19	13/2060	0.140668	0.999991	0	0	1.45432	2.85244	EXD3;NDUFB7;CPNE4;CCDC59;GPR37L1;IQGAP2;SORL1;RIMS1;SLC25A48;CASP10;FAM43A;BIRC3;XKR5
CTCF WI38 hg19	15/2447	0.140983	0.999991	0	0	1.41834	2.7787	MYLIP;EXD3;NDUFB7;CPNE4;CCDC59;SAMD4A;GPR37L1;IQGAP2;SPTB;SORL1;RIMS1;SLC25A48;CASP10;TLR5;BIRC3
GATA2 K562 hg19	7/951	0.142009	0.999991	0	0	1.67417	3.26775	NDUFB7;HEPH;CCRL2;ID1;ADARB1;IQGAP2;SSH1
TEAD4 A549 hg19	4/447	0.146598	0.999991	0	0	2.02029	3.87908	ANXA1;CCDC59;ID1;NCOA7
CTCF MCF-7 hg19	30/5540	0.156697	0.999991	0	0	1.2852	2.38205	GALNT12;EXD3;NDUFB7;CPNE4;LRRK1;PRUNE2;KLHL35;IQGAP2;RIMS1;SLC25A48;CASP10;MICALL1;TOM1;FAM43A;ST8SIA6;TNS4;PDLIM7;MYLIP;CCDC59;LIF;WNT9A;GPR37L1;SPTB;SORL1;KCNQ1;KIT;SLCO4C1;ALDH18A1;TLR5;BIRC3
MEF2A K562 hg19	3/316	0.174273	0.999991	0	0	2.13433	3.72895	CCDC59;ADARB1;TLR5
EGR1 ECC-1 hg19	14/2345	0.17565	0.999991	0	0	1.37109	2.38468	CARD10;EXD3;PRUNE2;C1ORF131;SSH1;CCNA1;COL2A1;SPINT1;KCNQ1;SLCO4C1;TOM1;PDLIM7;PTPN3;CCNJL
FOXM1 MCF-7 hg19	2/168	0.177915	0.999991	0	0	2.67267	4.61423	ID1;ADARB1
CTCF astrocyte of the spinal cord hg19	13/2167	0.183257	0.999991	0	0	1.3738	2.33115	EXD3;NDUFB7;CPNE4;CCDC59;GPR37L1;IQGAP2;SORL1;RIMS1;SLC25A48;SLCO4C1;FAM43A;BIRC3;XKR5
RAD21 HeLa-S3 hg19	12/2000	0.196131	0.999991	0	0	1.3693	2.23056	EXD3;ANXA1;NDUFB7;CPNE4;MICALL1;CCDC59;ID1;FAM43A;GPR37L1;TNS4;SORL1;BIRC3
CTCF HL-60 hg19	12/2000	0.196131	0.999991	0	0	1.3693	2.23056	SLC25A48;MYLIP;EXD3;NDUFB7;CPNE4;CASP10;CCDC59;SLCO4C1;IQGAP2;SPTB;SORL1;PDLIM7
CTCF medulloblastoma hg19	12/2000	0.196131	0.999991	0	0	1.3693	2.23056	RIMS1;SLC25A48;EXD3;NDUFB7;CPNE4;MICALL1;CCDC59;TOM1;FAM43A;IQGAP2;SORL1;BIRC3
CTCF fibroblast of dermis hg19	12/2000	0.196131	0.999991	0	0	1.3693	2.23056	EXD3;ANXA1;NDUFB7;CPNE4;CASP10;MICALL1;CCDC59;TOM1;SAMD4A;IQGAP2;SORL1;BIRC3
EZH2 fibroblast of lung hg19	12/2000	0.196131	0.999991	0	0	1.3693	2.23056	RIMS1;SLC25A48;CARD10;CCNA1;VCAN;RSAD2;WNK2;GPR37L1;IQGAP2;SORL1;BIRC3;PTPN3
HCFC1 ES-E14 mm9	12/2000	0.196131	0.999991	0	0	1.3693	2.23056	NDUFB7;SPINT1;WNK2;ID1;NCOA7;ADARB1;IGSF9B;IQGAP2;SORL1;NEUROG1;PATL1;PDLIM7
CTCF GM13976 hg19	12/2000	0.196131	0.999991	0	0	1.3693	2.23056	SLC25A48;EXD3;NDUFB7;CPNE4;CASP10;MICALL1;CCDC59;SLCO4C1;NCOA7;FAM43A;IQGAP2;SORL1
TCF7L2 HEK293 hg19	12/2000	0.196131	0.999991	0	0	1.3693	2.23056	VCAN;COL2A1;PKDCC;GRID1;KIT;ID1;FBXO48;FAM43A;LGR5;NEUROG1;PATL1;ETV6
EP300 MEL cell line mm9	12/2000	0.196131	0.999991	0	0	1.3693	2.23056	SPON2;MYLIP;NOS3;KCNQ1;CCRL2;CDC42EP3;TMEM217;SPTB;LGR5;PATL1;PDLIM7;PTGS1
IKZF1 GM12878 hg19	12/2000	0.196131	0.999991	0	0	1.3693	2.23056	DNAI2;ANXA1;HEPH;CASP10;LRRK1;TMEM217;ANXA6;C1ORF131;TLR5;CARD11;ETV6;BIRC3
EP300 CH12.LX mm9	12/2000	0.196131	0.999991	0	0	1.3693	2.23056	HSD11B1;CCRL2;CDC42EP3;TLR5;IQGAP2;SORL1;CARD11;ETV6;BIRC3;TMEM154;SSH1;PTPN3
SUZ12 K562 hg19	12/2000	0.196131	0.999991	0	0	1.3693	2.23056	CCNA1;DNAI2;CYP2W1;GRID1;SESTD1;ADARB1;MT3;SORL1;MDGA1;PLXNA4;PTPN3;CCNJL
REST Panc1 hg19	5/688	0.204034	0.999991	0	0	1.63659	2.6013	CPNE4;GRID1;PRUNE2;C1ORF131;KLHL35
CTCF GM12872 hg19	11/1823	0.205057	0.999991	0	0	1.37325	2.17588	RIMS1;SLC25A48;EXD3;NDUFB7;CPNE4;CASP10;CCDC59;FAM43A;IQGAP2;SORL1;BIRC3
CTCF K562 hg19	25/4670	0.207476	0.999991	0	0	1.24474	1.95765	RAB3B;GALNT12;EXD3;NDUFB7;CPNE4;IQGAP2;SLC25A48;HEPH;CASP10;MICALL1;TOM1;FAM43A;PDLIM7;MYLIP;CCDC59;LIF;GPR37L1;SPTB;SORL1;PATL1;KCNQ1;CDC42EP3;SLCO4C1;TLR5;BIRC3
STAT1 K562 hg19	3/345	0.207618	0.999991	0	0	1.95046	3.06623	RSAD2;NCOA7;MDGA1
CTCF kidney epithelial cell hg19	13/2227	0.209673	0.999991	0	0	1.33205	2.08094	EXD3;NDUFB7;CPNE4;CCDC59;GPR37L1;IQGAP2;SORL1;RIMS1;SLC25A48;CASP10;FAM43A;BIRC3;XKR5
CTCF WERI-Rb-1 hg19	11/1833	0.210015	0.999991	0	0	1.36496	2.13013	GALNT12;RIMS1;SLC25A48;EXD3;NDUFB7;CPNE4;MICALL1;CCDC59;GPR37L1;IQGAP2;SORL1
JUND HCT116 hg19	3/348	0.21115	0.999991	0	0	1.9332	3.00649	ANXA1;NOS3;ID1
CTCF fibroblast of gingiva hg19	13/2237	0.214239	0.999991	0	0	1.32531	2.04186	EXD3;NDUFB7;CPNE4;CCDC59;GPR37L1;IQGAP2;SORL1;RIMS1;SLC25A48;CDC42EP3;FAM43A;BIRC3;XKR5
SPI1 GM12891 hg19	7/1074	0.216578	0.999991	0	0	1.47157	2.25122	HEPH;LRRK1;CCRL2;CCDC59;ETV6;BIRC3;TMEM154
POLR3A K562 hg19	2/192	0.217532	0.999991	0	0	2.33223	3.5576	EXD3;NCOA7
CTCF HEK293 hg19	10/1654	0.218595	0.999991	0	0	1.37162	2.08559	RIMS1;SLC25A48;EXD3;NDUFB7;CPNE4;CASP10;CCDC59;IQGAP2;SORL1;BIRC3
TEAD4 ECC-1 hg19	12/2051	0.220243	0.999991	0	0	1.33126	2.01422	CARD10;PRUNE2;CCDC59;SLCO4C1;ID1;TRANK1;FAM43A;ADARB1;IL17RE;IQGAP2;SORL1;ETV6
CTCF epithelial cell of proximal tubule hg19	12/2051	0.220243	0.999991	0	0	1.33126	2.01422	SLC25A48;MYLIP;EXD3;NDUFB7;CPNE4;CASP10;CCDC59;FAM43A;GPR37L1;IQGAP2;SORL1;BIRC3
CEBPB ECC-1 hg19	8/1273	0.222154	0.999991	0	0	1.42056	2.13708	ANXA1;FBXO48;NCOA7;ALDH18A1;LGR5;PATL1;PDLIM7;ETV6
CTCF GM12873 hg19	12/2055	0.222187	0.999991	0	0	1.32835	1.99816	RIMS1;SLC25A48;EXD3;NDUFB7;CPNE4;CASP10;MICALL1;CCDC59;IQGAP2;SORL1;BIRC3;XKR5
CTCF GM12868 hg19	9/1468	0.223384	0.999991	0	0	1.38794	2.08033	SLC25A48;EXD3;NDUFB7;CPNE4;CASP10;CCDC59;IQGAP2;SORL1;BIRC3
CTCF fibroblast of upper leg skin hg19	10/1665	0.224516	0.999991	0	0	1.36168	2.03409	RIMS1;SLC25A48;NDUFB7;PRUNE2;MICALL1;CCDC59;TOM1;FAM43A;BIRC3;XKR5
REST H1-hESC hg19	10/1680	0.232695	0.999991	0	0	1.34834	1.96592	RIMS1;CPNE4;GRID1;LRRK1;PRUNE2;CCDC59;ANXA6;C1ORF131;KLHL35;LGR5
HDAC2 H1-hESC hg19	15/2723	0.252075	0.999991	0	0	1.25367	1.72759	CARD10;DNAI2;EXD3;PKDCC;PRUNE2;TRANK1;FBXO48;ADARB1;GPR37L1;IQGAP2;PATL1;ID1;ST8SIA6;TLR5;MDGA1
CTCF GM12870 hg19	9/1518	0.25278	0.999991	0	0	1.33831	1.8405	RIMS1;SLC25A48;EXD3;NDUFB7;CPNE4;CASP10;CCDC59;IQGAP2;SORL1
SUZ12 NT2-D1 hg19	4/563	0.254066	0.999991	0	0	1.59151	2.18063	COL2A1;LGR5;MDGA1;NEUROG1
CTCF fibroblast of mammary gland hg19	11/1929	0.260128	0.999991	0	0	1.28976	1.73677	SLC25A48;EXD3;NDUFB7;CPNE4;CASP10;CCDC59;SLCO4C1;GPR37L1;IQGAP2;SORL1;BIRC3
RCOR1 IMR-90 hg19	11/1930	0.260672	0.999991	0	0	1.28902	1.73307	RAB3B;SPON2;CPNE4;PRUNE2;MICALL1;ID1;DAB2IP;WNT9A;SPTB;PDLIM7;BIRC3
CTCF keratinocyte hg19	18/3361	0.261378	0.999991	0	0	1.22189	1.63951	GALNT12;EXD3;ANXA1;NDUFB7;CPNE4;CCDC59;LIF;IQGAP2;SORL1;SLC25A48;CASP10;MICALL1;TOM1;FAM43A;ST8SIA6;TNS4;BIRC3;XKR5
MEF2A GM12878 hg19	6/970	0.279584	0.999991	0	0	1.38723	1.76797	MYLIP;CCDC59;TLR5;IQGAP2;ETV6;BIRC3
SREBF2 GM12878 hg19	3/405	0.280296	0.999991	0	0	1.65426	2.10407	EXD3;NCOA7;PATL1
ZNF274 K562 hg19	6/974	0.282731	0.999991	0	0	1.38121	1.74483	NOS3;ID1;NCOA7;ADARB1;IQGAP2;SSH1
EP300 HeLa-S3 hg19	10/1770	0.284033	0.999991	0	0	1.27308	1.60238	MYLIP;ANXA1;SESTD1;MICALL1;ID1;TOM1;NCOA7;ADARB1;ETV6;TMEM154
RELA GM12878 hg19	5/785	0.286281	0.999991	0	0	1.42583	1.78341	CASP10;FBXO48;SORL1;ETV6;BIRC3
TAL1 G1E mm9	6/983	0.289843	0.999991	0	0	1.36784	1.69395	SPON2;CCRL2;ID1;TOM1;ALDH18A1;SPTB
BCL11A GM12878 hg19	7/1186	0.294545	0.999991	0	0	1.32386	1.61819	CDC42EP3;CCDC59;NCOA7;ADARB1;IQGAP2;ETV6;BIRC3
EZH2 keratinocyte hg19	11/2000	0.2997	0.999991	0	0	1.23881	1.49274	GALNT12;SLC25A48;KCNQ1;WNK2;KIT;PRUNE2;TRANK1;KLHL35;IQGAP2;MT3;MDGA1
EZH2 mammary epithelial cell hg19	11/2000	0.2997	0.999991	0	0	1.23881	1.49274	RIMS1;DNAI2;VCAN;RSAD2;KIT;SLCO4C1;TRANK1;FAM43A;IQGAP2;LGR5;PTGS1
CTCF GM12801 hg19	11/2000	0.2997	0.999991	0	0	1.23881	1.49274	SLC25A48;MYLIP;NDUFB7;CPNE4;CASP10;CCDC59;SLCO4C1;TLR5;IQGAP2;SPTB;SORL1
eGFP-JUND K562 hg19	11/2000	0.2997	0.999991	0	0	1.23881	1.49274	RAB3B;EXD3;ANXA1;SMOX;FBXO48;NCOA7;ALDH18A1;TLR5;BIRC3;PTGS1;TMEM154
RAD21 CH12.LX mm9	11/2000	0.2997	0.999991	0	0	1.23881	1.49274	MYLIP;NDUFB7;CPNE4;FAM43A;IQGAP2;MT3;SORL1;CMIP;CARD11;PDLIM7;BIRC3
CTCF NB4 hg19	11/2000	0.2997	0.999991	0	0	1.23881	1.49274	SLC25A48;EXD3;NDUFB7;CPNE4;CASP10;CCDC59;SLCO4C1;FAM43A;IQGAP2;SORL1;BIRC3
EZH2 fibroblast of dermis hg19	11/2000	0.2997	0.999991	0	0	1.23881	1.49274	RIMS1;VCAN;CYP2W1;PKDCC;GRID1;CDC42EP3;TMEM217;MT3;MDGA1;TMEM154;XKR5
CTCF GM20000 hg19	11/2000	0.2997	0.999991	0	0	1.23881	1.49274	SLC25A48;EXD3;NDUFB7;CPNE4;CASP10;LRRK1;MICALL1;CCDC59;SLCO4C1;IQGAP2;SORL1
CTCF cardiac fibroblast hg19	11/2000	0.2997	0.999991	0	0	1.23881	1.49274	RIMS1;SLC25A48;EXD3;NDUFB7;CPNE4;CCDC59;FAM43A;GPR37L1;IQGAP2;SORL1;BIRC3
CTCF ES-Bruce4 mm9	11/2000	0.2997	0.999991	0	0	1.23881	1.49274	MYLIP;NDUFB7;CCDC59;FAM43A;GPR37L1;IQGAP2;SORL1;LGR5;MDGA1;PDLIM7;CCNJL
CHD1 K562 hg19	11/2000	0.2997	0.999991	0	0	1.23881	1.49274	CARD10;SMOX;KIT;MICALL1;C1ORF131;NCOA7;GPR37L1;IL17RE;TLR5;BIRC3;TMEM154
MAX NB4 hg19	11/2000	0.2997	0.999991	0	0	1.23881	1.49274	CCNA1;CCRL2;MICALL1;SLCO4C1;ID1;ANXA6;FAM43A;MDGA1;PDLIM7;PTGS1;CCNJL
CTCF GM19240 hg19	11/2000	0.2997	0.999991	0	0	1.23881	1.49274	GALNT12;RIMS1;SLC25A48;NDUFB7;CPNE4;KCNQ1;MICALL1;CCDC59;TRANK1;FAM43A;SPTB
CTCF GM12866 hg19	10/1812	0.309113	0.999991	0	0	1.24053	1.45644	RIMS1;SLC25A48;EXD3;NDUFB7;CPNE4;CCDC59;IQGAP2;SORL1;PDLIM7;BIRC3
CTCF bronchial epithelial cell hg19	11/2023	0.312886	0.999991	0	0	1.22308	1.42112	SLC25A48;EXD3;NDUFB7;CPNE4;MICALL1;CCDC59;TOM1;FAM43A;IQGAP2;SORL1;BIRC3
CTCF HepG2 hg19	16/3081	0.323487	0.999991	0	0	1.17239	1.32316	MYLIP;EXD3;NDUFB7;CPNE4;CCDC59;GPR37L1;IL17RE;IQGAP2;SPTB;SORL1;SLC25A48;CASP10;MICALL1;SLCO4C1;FAM43A;BIRC3
UBTF K562 hg19	17/3293	0.324542	0.999991	0	0	1.16639	1.31259	EXD3;NDUFB7;LRRK1;CCDC59;ADARB1;IL17RE;IQGAP2;VCAN;HEPH;CDC42EP3;MICALL1;FAM43A;ST8SIA6;TLR5;MDGA1;PDLIM7;BIRC3
EP300 ECC-1 hg19	4/635	0.327475	0.999991	0	0	1.40467	1.56809	CARD10;COL2A1;PRUNE2;FAM43A
CTCF GM12865 hg19	9/1640	0.329309	0.999991	0	0	1.23	1.36623	SLC25A48;EXD3;NDUFB7;CPNE4;CASP10;CCDC59;SLCO4C1;IQGAP2;SORL1
CTCF fibroblast of foreskin hg19	12/2261	0.330843	0.999991	0	0	1.19277	1.31933	SLC25A48;MYLIP;EXD3;NDUFB7;CPNE4;CASP10;CCDC59;GPR37L1;TLR5;IQGAP2;SPTB;SORL1
CTCF GM12874 hg19	11/2065	0.337343	0.999991	0	0	1.19526	1.29883	RIMS1;SLC25A48;EXD3;NDUFB7;CPNE4;CASP10;MICALL1;CCDC59;FAM43A;IQGAP2;SORL1
TAL1 MEL cell line mm9	12/2290	0.34717	0.999991	0	0	1.17565	1.24376	SPON2;MYLIP;NOS3;KCNQ1;CCRL2;TMEM217;ID1;TOM1;ALDH18A1;SPTB;LGR5;PATL1
CTCF GM12875 hg19	11/2082	0.347362	0.999991	0	0	1.18432	1.25229	RIMS1;SLC25A48;EXD3;NDUFB7;CPNE4;CASP10;MICALL1;CCDC59;FAM43A;IQGAP2;SORL1
FOSL2 HepG2 hg19	3/459	0.347556	0.999991	0	0	1.45432	1.53697	NOS3;LPAL2;ID1
STAT2 K562 hg19	2/271	0.350032	0.999991	0	0	1.6407	1.72229	RSAD2;NCOA7
RAD21 MCF-7 hg19	13/2508	0.352081	0.999991	0	0	1.16326	1.21432	MYLIP;EXD3;CPNE4;LRRK1;WNT9A;GPR37L1;IQGAP2;SPTB;SORL1;SLC25A48;VCAN;CASP10;SLCO4C1
RAD21 K562 hg19	11/2100	0.358033	0.999991	0	0	1.17293	1.20475	MYLIP;VCAN;EXD3;NDUFB7;CASP10;MICALL1;CCDC59;WNT9A;GPR37L1;IQGAP2;PDLIM7
FOSL2 SK-N-SH hg19	3/469	0.360014	0.999991	0	0	1.42238	1.45312	ANXA1;MICALL1;NCOA7
RAD21 ECC-1 hg19	6/1070	0.360214	0.999991	0	0	1.25022	1.27655	NDUFB7;CPNE4;CASP10;GPR37L1;SPTB;SORL1
CTCF fibroblast of skin of abdomen hg19	12/2317	0.36252	0.999991	0	0	1.1601	1.17712	RIMS1;SLC25A48;EXD3;NDUFB7;CPNE4;CASP10;CCDC59;TOM1;FAM43A;GPR37L1;SORL1;BIRC3
SRF H1-hESC hg19	6/1073	0.362675	0.999991	0	0	1.24651	1.26427	EXD3;PRUNE2;CCDC59;TOM1;TNS4;PDLIM7
CTCF fibroblast of lung hg19	19/3799	0.363314	0.999991	0	0	1.126	1.14006	MYLIP;EXD3;NDUFB7;CPNE4;CCDC59;LIF;GPR37L1;IQGAP2;SORL1;RIMS1;SLC25A48;VCAN;CASP10;MICALL1;SLCO4C1;TOM1;FAM43A;BIRC3;XKR5
CTCF GM12878 hg19	21/4238	0.368898	0.999991	0	0	1.11634	1.11325	GALNT12;MYLIP;EXD3;NDUFB7;CPNE4;CCDC59;C1ORF131;IQGAP2;SORL1;TMEM154;RIMS1;SLC25A48;CASP10;MICALL1;SLCO4C1;TOM1;NCOA7;FAM43A;ALDH18A1;IGSF9B;BIRC3
TCF12 MCF-7 hg19	1/104	0.37843	0.999991	0	0	2.13657	2.07615	ADARB1
FOSL1 C2C12 mm9	2/293	0.385994	0.999991	0	0	1.51496	1.44214	MICALL1;LGR5
MYB MEL cell line mm9	4/692	0.386646	0.999991	0	0	1.28448	1.22057	KCNQ1;CDC42EP3;TMEM217;PTGS1
TEAD4 SK-N-SH hg19	3/493	0.389769	0.999991	0	0	1.35104	1.27296	ID1;SAMD4A;NCOA7
ZNF263 K562 hg19	5/901	0.391046	0.999991	0	0	1.23371	1.15837	SPINT1;SAMD4A;TLR5;MDGA1;CMIP
POLR2A H1-hESC hg19	14/2809	0.400686	0.999991	0	0	1.11329	1.01819	GALNT12;CARD10;PKDCC;CPNE4;SMOX;C1ORF131;IQGAP2;TMEM154;COL2A1;ANXA6;FAM43A;TLR5;PTPN3;CCNJL
HDAC2 MCF-7 hg19	5/913	0.401973	0.999991	0	0	1.21664	1.10881	CPNE4;PRUNE2;SLCO4C1;ID1;FAM43A
NANOG H1-hESC hg19	1/113	0.403558	0.999991	0	0	1.96399	1.78219	ID1
ESRRA HepG2 hg19	1/115	0.409004	0.999991	0	0	1.92934	1.72488	SAMD4A
RAD21 HCT116 hg19	10/1973	0.409262	0.999991	0	0	1.12866	1.00834	GALNT12;VCAN;NDUFB7;CPNE4;CASP10;LRRK1;NCOA7;WNT9A;SPTB;SORL1
RXRA H1-hESC hg19	1/117	0.414401	0.999991	0	0	1.89588	1.67012	MYLIP
TCF3 myocyte mm9	10/1987	0.418123	0.999991	0	0	1.11979	0.976435	MYLIP;CDC42EP3;PRUNE2;ID1;ANXA6;ADARB1;WNT9A;LGR5;PATL1;PDLIM7
CTCF HeLa-S3 hg19	16/3275	0.420506	0.999991	0	0	1.0899	0.94418	MYLIP;EXD3;NDUFB7;CPNE4;CCDC59;GPR37L1;IQGAP2;SORL1;SLC25A48;CASP10;KCNQ1;MICALL1;TOM1;FAM43A;TNS4;BIRC3
RCOR1 MEL cell line mm9	8/1567	0.421367	0.999991	0	0	1.13449	0.980488	NOS3;CCRL2;CDC42EP3;TMEM217;ANXA6;TNS4;LGR5;PTGS1
CTCF GM12871 hg19	10/1993	0.421922	0.999991	0	0	1.11603	0.96306	RIMS1;SLC25A48;EXD3;NDUFB7;CPNE4;CASP10;MICALL1;CCDC59;FAM43A;IQGAP2
GATA1 K562 hg19	4/727	0.42278	0.999991	0	0	1.22008	1.05037	PKDCC;CASP10;CCRL2;SSH1
EZH2 astrocyte hg19	10/2000	0.426355	0.999991	0	0	1.11167	0.947679	RIMS1;DNAI2;EXD3;NDUFB7;SPINT1;WNK2;LRRK1;FAM43A;SORL1;PTGS1
SMC3 HepG2 hg19	10/2000	0.426355	0.999991	0	0	1.11167	0.947679	EXD3;NDUFB7;CPNE4;CASP10;CCDC59;ID1;FAM43A;GPR37L1;IQGAP2;BIRC3
POLR2A embryonic fibroblast mm9	10/2000	0.426355	0.999991	0	0	1.11167	0.947679	SPON2;MYLIP;ANXA1;PKDCC;SESTD1;LRRK1;ID1;IGSF9B;MDGA1;PDLIM7
NCOR1 K562 hg19	10/2000	0.426355	0.999991	0	0	1.11167	0.947679	NYNRIN;MYLIP;HEPH;SPINT1;SMOX;CCRL2;ID1;IQGAP2;PDLIM7;SSH1
EZH2 skeletal muscle myoblast hg19	10/2000	0.426355	0.999991	0	0	1.11167	0.947679	LRRK1;KIT;C1ORF131;ST8SIA6;KLHL35;IGSF9B;MT3;LGR5;NEUROG1;PLXNA4
BACH1 H1-hESC hg19	10/2000	0.426355	0.999991	0	0	1.11167	0.947679	CCNA1;DNAI2;PRUNE2;MICALL1;SLCO4C1;FBXO48;ALDH18A1;TLR5;BIRC3;PTPN3
TBP K562 hg19	10/2000	0.426355	0.999991	0	0	1.11167	0.947679	RAB3B;NDUFB7;HEPH;SMOX;MICALL1;ANXA6;FAM43A;GPR37L1;ALDH18A1;BIRC3
GATA2 endothelial cell of umbilical vein hg19	10/2000	0.426355	0.999991	0	0	1.11167	0.947679	GALNT12;CASP10;CCRL2;TMEM217;TOM1;NCOA7;FAM43A;IL17RE;ETV6;TMEM154
CTCF kidney mm9	10/2000	0.426355	0.999991	0	0	1.11167	0.947679	MYLIP;NDUFB7;CPNE4;LRRK1;FAM43A;GPR37L1;IQGAP2;SORL1;MDGA1;PDLIM7
RAD21 IMR-90 hg19	10/2000	0.426355	0.999991	0	0	1.11167	0.947679	RAB3B;VCAN;EXD3;NDUFB7;CPNE4;KIT;MICALL1;FAM43A;PDLIM7;BIRC3
SMARCB1 HeLa-S3 hg19	10/2000	0.426355	0.999991	0	0	1.11167	0.947679	CARD10;EXD3;LRRK1;CCDC59;ANXA6;C1ORF131;KLHL35;ADARB1;WNT9A;PATL1
GTF2F1 H1-hESC hg19	10/2000	0.426355	0.999991	0	0	1.11167	0.947679	RAB3B;MYLIP;VCAN;EXD3;COL2A1;NDUFB7;CDC42EP3;FAM43A;GPR37L1;NEUROG1
CTCF fibroblast of pulmonary artery hg19	12/2429	0.427161	0.999991	0	0	1.0993	0.935059	RIMS1;SLC25A48;EXD3;NDUFB7;CPNE4;CASP10;CCDC59;FAM43A;GPR37L1;IQGAP2;SORL1;BIRC3
SP1 HCT116 hg19	8/1577	0.428439	0.999991	0	0	1.12665	0.954956	MYLIP;ANXA1;CDC42EP3;TMEM217;TOM1;FAM43A;IGSF9B;ETV6
EP300 T47D hg19	6/1155	0.430106	0.999991	0	0	1.15251	0.9724	MYLIP;EXD3;CCDC59;ANXA6;SAMD4A;FAM43A
JUND T47D hg19	1/123	0.430301	0.999991	0	0	1.80209	1.51965	SPINT1
STAT1 HeLa-S3 hg19	5/945	0.43101	0.999991	0	0	1.17324	0.98743	MYLIP;ID1;NCOA7;MDGA1;ETV6
GABPA MEL cell line mm9	1/125	0.435506	0.999991	0	0	1.77285	1.47368	MT3
CTCF GM12864 hg19	9/1804	0.437828	0.999991	0	0	1.10759	0.91479	SLC25A48;EXD3;NDUFB7;CPNE4;CASP10;CCDC59;IQGAP2;SORL1;BIRC3
CTCF GM06990 hg19	11/2240	0.442312	0.999991	0	0	1.09062	0.889665	RIMS1;SLC25A48;EXD3;NDUFB7;CPNE4;CASP10;CCDC59;FAM43A;IQGAP2;SORL1;BIRC3
FOSL2 MCF-7 hg19	2/329	0.442903	0.999991	0	0	1.3457	1.09595	ANXA1;SPINT1
RAD21 HepG2 hg19	13/2685	0.450484	0.999991	0	0	1.07516	0.85737	EXD3;CPNE4;CCDC59;GPR37L1;IQGAP2;SORL1;SLC25A48;CASP10;MICALL1;SLCO4C1;ID1;FAM43A;BIRC3
NELFE K562 hg19	2/334	0.450585	0.999991	0	0	1.3251	1.05638	MYLIP;ID1
CTCF GM12869 hg19	9/1832	0.456456	0.999991	0	0	1.08889	0.853978	RIMS1;SLC25A48;EXD3;NDUFB7;CPNE4;MICALL1;CCDC59;IQGAP2;SORL1
TCF7L2 HepG2 hg19	3/548	0.456526	0.999991	0	0	1.21126	0.949759	ID1;IL17RE;LGR5
CTCF HCT116 hg19	15/3149	0.467164	0.999991	0	0	1.05643	0.804022	MYLIP;EXD3;NDUFB7;CPNE4;LRRK1;CCDC59;WNT9A;GPR37L1;IQGAP2;SPTB;SORL1;SLC25A48;CASP10;TLR5;BIRC3
SPI1 GM12878 hg19	10/2068	0.469336	0.999991	0	0	1.07086	0.810037	HEPH;LRRK1;CCDC59;FBXO48;IQGAP2;SORL1;CARD11;ETV6;BIRC3;TMEM154
JUN endothelial cell of umbilical vein hg19	5/988	0.469595	0.999991	0	0	1.11938	0.846121	ANXA1;CCRL2;MICALL1;ID1;TMEM154
RXRA SK-N-SH hg19	1/139	0.470644	0.999991	0	0	1.59187	1.19972	MYLIP
MAFK ES-E14 mm9	7/1433	0.47984	0.999991	0	0	1.08012	0.793135	NYNRIN;SLC35F6;CDC42EP3;MT3;NEUROG1;TMEM154;PTPN3
REST HepG2 hg19	5/1002	0.482003	0.999991	0	0	1.10284	0.804861	CPNE4;GRID1;PRUNE2;C1ORF131;LGR5
POU2F2 GM12878 hg19	7/1437	0.482818	0.999991	0	0	1.07686	0.784081	MYLIP;EXD3;NDUFB7;CASP10;C1ORF131;FAM43A;PDLIM7
TCF12 myocyte mm9	6/1223	0.485357	0.999991	0	0	1.08417	0.783715	CDC42EP3;ID1;ANXA6;ADARB1;WNT9A;PDLIM7
GATA3 MCF-7 hg19	10/2095	0.486294	0.999991	0	0	1.05539	0.760876	GALNT12;MYLIP;SLCO4C1;ANXA6;SAMD4A;FAM43A;ADARB1;IQGAP2;LGR5;SSH1
FOSL1 HCT116 hg19	2/360	0.489555	0.999991	0	0	1.22723	0.87656	ANXA1;NOS3
FOXM1 ECC-1 hg19	3/578	0.491698	0.999991	0	0	1.14628	0.813736	CCNA1;ANXA1;ID1
TEAD4 MCF-7 hg19	1/150	0.496727	0.999991	0	0	1.47353	1.03105	ADARB1
ZBTB7A ECC-1 hg19	9/1896	0.498686	0.999991	0	0	1.04824	0.729342	CARD10;MYLIP;CCNA1;COL2A1;LRRK1;CDC42EP3;KIT;IQGAP2;CCNJL
SPI1 HL-60 hg19	6/1245	0.502926	0.999991	0	0	1.06367	0.73107	HEPH;LRRK1;CCDC59;FBXO48;BIRC3;TMEM154
MEF2C GM12878 hg19	1/155	0.508159	0.999991	0	0	1.42532	0.964889	CCDC59
NR2C2 GM12878 hg19	3/593	0.508876	0.999991	0	0	1.11628	0.7541	NDUFB7;CCDC59;SSH1
NR2C2 K562 hg19	2/381	0.519766	0.999991	0	0	1.15799	0.757759	NDUFB7;CCDC59
POLR2A A549 hg19	16/3474	0.521914	0.999991	0	0	1.01491	0.659946	GALNT12;MYLIP;ANXA1;SMOX;LRRK1;C1ORF131;ADARB1;WNT9A;ETV6;SESTD1;FAM43A;IGSF9B;TNS4;BIRC3;PTPN3;CCNJL
EP300 H1-hESC hg19	12/2611	0.531992	0.999991	0	0	1.01168	0.638501	GALNT12;RIMS1;EXD3;CPNE4;WNK2;CDC42EP3;ID1;FAM43A;IQGAP2;MDGA1;NEUROG1;PATL1
RELA GM18526 hg19	4/838	0.53307	0.999991	0	0	1.05157	0.661547	NDUFB7;FBXO48;SORL1;BIRC3
CTCF A549 hg19	24/5283	0.543629	0.999991	0	0	0.997863	0.608185	GALNT12;MYLIP;EXD3;NDUFB7;CPNE4;LRRK1;CCDC59;GPR37L1;IQGAP2;SPTB;SORL1;RIMS1;SLC25A48;CASP10;MICALL1;SLCO4C1;TOM1;NCOA7;FAM43A;ST8SIA6;TLR5;MDGA1;BIRC3;XKR5
SUPT20H HeLa-S3 hg19	1/172	0.54514	0.999991	0	0	1.28252	0.778123	CCDC59
RELA GM12892 hg19	6/1302	0.547456	0.999991	0	0	1.01378	0.610775	MYLIP;C1ORF131;FBXO48;SORL1;ETV6;BIRC3
STAT3 HeLa-S3 hg19	9/1974	0.548993	0.999991	0	0	1.00227	0.601032	MYLIP;ANXA1;CASP10;SESTD1;CCDC59;ID1;NCOA7;ETV6;TMEM154
TCF12 SK-N-SH hg19	4/857	0.55097	0.999991	0	0	1.02713	0.612244	ANXA1;ID1;SAMD4A;DAB2IP
EP300 MCF-7 hg19	1/175	0.551374	0.999991	0	0	1.26022	0.750261	ADARB1
SIN3A H1-hESC hg19	13/2874	0.554796	0.999991	0	0	0.993126	0.585104	DNAI2;CPNE4;PRUNE2;TRANK1;C1ORF131;FBXO48;IQGAP2;PATL1;ETV6;PTGS1;COL2A1;CDC42EP3;BIRC3
ZBTB7A K562 hg19	4/864	0.557477	0.999991	0	0	1.01839	0.595081	NDUFB7;PATL1;PDLIM7;ETV6
CEBPB GM12878 hg19	3/639	0.55963	0.999991	0	0	1.03307	0.599677	CCDC59;NCOA7;BIRC3
SPI1 K562 hg19	7/1543	0.55981	0.999991	0	0	0.996799	0.5783	EXD3;HEPH;LRRK1;CCRL2;CCDC59;FBXO48;BIRC3
CEBPZ HepG2 hg19	4/867	0.56025	0.999991	0	0	1.01469	0.587883	CCDC59;ID1;TOM1;CMIP
TAL1 megakaryocyte mm9	4/869	0.562094	0.999991	0	0	1.01224	0.583136	RIMS1;CCRL2;KLHL35;CMIP
CTCF epithelial cell of esophagus hg19	7/1548	0.563329	0.999991	0	0	0.993294	0.570043	SLC25A48;NDUFB7;CPNE4;CASP10;CCDC59;SORL1;BIRC3
SRF HCT116 hg19	2/413	0.563496	0.999991	0	0	1.06608	0.611495	CCDC59;TNS4
ARID3A K562 hg19	9/2000	0.565367	0.999991	0	0	0.98775	0.563294	EXD3;NDUFB7;CDC42EP3;TMEM217;ID1;ANXA6;FBXO48;TLR5;CARD11
ETS1 CH12.LX mm9	9/2000	0.565367	0.999991	0	0	0.98775	0.563294	HSD11B1;RSAD2;CCRL2;CCDC59;ANXA6;FAM43A;ADARB1;NEUROG1;PTPN3
CTCF spleen hg19	9/2000	0.565367	0.999991	0	0	0.98775	0.563294	GALNT12;NDUFB7;SMOX;TRANK1;FAM43A;ALDH18A1;IGSF9B;MDGA1;BIRC3
CREBBP K562 hg19	9/2000	0.565367	0.999991	0	0	0.98775	0.563294	RAB3B;GALNT12;HSD11B1;HEPH;LRRK1;KIT;ID1;ST8SIA6;ADARB1
CTCF bone marrow macrophage mm9	9/2000	0.565367	0.999991	0	0	0.98775	0.563294	CCNA1;NDUFB7;TMEM217;GPR37L1;IGSF9B;IQGAP2;SORL1;PDLIM7;SSH1
POLR2A bone marrow macrophage mm9	9/2000	0.565367	0.999991	0	0	0.98775	0.563294	GALNT12;MYLIP;LRRK1;NCOA7;FAM43A;IGSF9B;SPTB;PDLIM7;SSH1
TBP H1-hESC hg19	9/2000	0.565367	0.999991	0	0	0.98775	0.563294	MYLIP;NDUFB7;CPNE4;SMOX;C1ORF131;FAM43A;KLHL35;GPR37L1;LGR5
CHD4 K562 hg19	9/2000	0.565367	0.999991	0	0	0.98775	0.563294	GALNT12;MYLIP;EXD3;ID1;FAM43A;ST8SIA6;TLR5;CMIP;PATL1
MAZ IMR-90 hg19	9/2000	0.565367	0.999991	0	0	0.98775	0.563294	NYNRIN;NDUFB7;CPNE4;C1ORF131;FAM43A;WNT9A;GPR37L1;PATL1;CCNJL
CTCF GM12891 hg19	9/2000	0.565367	0.999991	0	0	0.98775	0.563294	GALNT12;RIMS1;SLC25A48;CPNE4;MICALL1;TRANK1;FAM43A;ST8SIA6;MDGA1
CTCF C2C12 mm9	9/2000	0.565367	0.999991	0	0	0.98775	0.563294	MYLIP;NDUFB7;CPNE4;LRRK1;CDC42EP3;FAM43A;GPR37L1;IQGAP2;CCNJL
HDAC1 K562 hg19	9/2000	0.565367	0.999991	0	0	0.98775	0.563294	VCAN;CCRL2;CDC42EP3;MICALL1;FBXO48;TLR5;IQGAP2;PATL1;BIRC3
RBBP5 K562 hg19	9/2000	0.565367	0.999991	0	0	0.98775	0.563294	RAB3B;CARD10;CASP10;SESTD1;LRRK1;ST8SIA6;TLR5;PATL1;BIRC3
POLR2A H54 hg19	9/2000	0.565367	0.999991	0	0	0.98775	0.563294	GALNT12;LRRK1;MICALL1;C1ORF131;FAM43A;WNT9A;TLR5;ETV6;SSH1
CTCF limb mm9	9/2000	0.565367	0.999991	0	0	0.98775	0.563294	VCAN;NDUFB7;FAM43A;IQGAP2;MT3;SORL1;MDGA1;CARD11;XKR5
KDM5B H1-hESC hg19	9/2000	0.565367	0.999991	0	0	0.98775	0.563294	GALNT12;CARD10;RSAD2;WNK2;MICALL1;ID1;SAMD4A;NEUROG1;CCNJL
EP300 ES-Bruce4 mm9	9/2000	0.565367	0.999991	0	0	0.98775	0.563294	VCAN;SMOX;KIT;SLCO4C1;ANXA6;FAM43A;IQGAP2;MT3;PTPN3
CTCF GM19239 hg19	9/2000	0.565367	0.999991	0	0	0.98775	0.563294	GALNT12;RIMS1;SLC25A48;NDUFB7;CPNE4;MICALL1;TOM1;FAM43A;SPTB
CTCF heart mm9	9/2000	0.565367	0.999991	0	0	0.98775	0.563294	CHRM3;MYLIP;NDUFB7;CPNE4;LRRK1;FAM43A;IQGAP2;SORL1;PDLIM7
CTCF bone marrow mm9	9/2000	0.565367	0.999991	0	0	0.98775	0.563294	NDUFB7;CPNE4;LRRK1;CCRL2;CCDC59;FAM43A;TLR5;IQGAP2;SORL1
RELA GM12891 hg19	9/2000	0.565367	0.999991	0	0	0.98775	0.563294	NDUFB7;CASP10;CDC42EP3;TMEM217;FBXO48;IQGAP2;PATL1;ETV6;BIRC3
CTCF T-cell acute lymphoblastic leukemia hg19	9/2000	0.565367	0.999991	0	0	0.98775	0.563294	SLC25A48;ANXA1;NDUFB7;RSAD2;CCDC59;TOM1;SPTB;BIRC3;CCNJL
eGFP-GATA2 K562 hg19	9/2000	0.565367	0.999991	0	0	0.98775	0.563294	HSD11B1;SLC25A48;HEPH;ID1;TOM1;NCOA7;IL17RE;TLR5;TMEM154
TBP HeLa-S3 hg19	9/2000	0.565367	0.999991	0	0	0.98775	0.563294	MYLIP;NDUFB7;SMOX;TMEM217;ANXA6;C1ORF131;FAM43A;WNT9A;TNS4
NELFE CH12.LX mm9	9/2000	0.565367	0.999991	0	0	0.98775	0.563294	GALNT12;SLC35F6;MYLIP;SMOX;FAM43A;ADARB1;CARD11;PDLIM7;SSH1
CTCF liver mm9	9/2000	0.565367	0.999991	0	0	0.98775	0.563294	MYLIP;NDUFB7;CPNE4;LRRK1;IQGAP2;MT3;SORL1;LGR5;PDLIM7
CCNT2 K562 hg19	9/2000	0.565367	0.999991	0	0	0.98775	0.563294	GALNT12;NDUFB7;HEPH;SPINT1;SMOX;WNT9A;GPR37L1;CARD11;BIRC3
BACH1 K562 hg19	9/2000	0.565367	0.999991	0	0	0.98775	0.563294	EXD3;NDUFB7;HEPH;CCRL2;ID1;ADARB1;TLR5;SPTB;PDLIM7
TCF7L2 MCF-7 hg19	9/2000	0.565367	0.999991	0	0	0.98775	0.563294	EXD3;ANXA1;KIT;FBXO48;FAM43A;ADARB1;LGR5;PATL1;CCNJL
SAP30 H1-hESC hg19	9/2000	0.565367	0.999991	0	0	0.98775	0.563294	DNAI2;CDC42EP3;PRUNE2;FBXO48;IQGAP2;MDGA1;PLXNA4;BIRC3;PTGS1
HA-E2F1 HeLa-S3 hg19	9/2000	0.565367	0.999991	0	0	0.98775	0.563294	EXD3;SESTD1;MICALL1;C1ORF131;WNT9A;SORL1;PATL1;BIRC3;SSH1
RAD21 GM12878 hg19	12/2690	0.575953	0.999991	0	0	0.977359	0.539238	MYLIP;EXD3;CPNE4;CASP10;LRRK1;MICALL1;NCOA7;WNT9A;IQGAP2;SPTB;SORL1;CARD11
TAL1 erythroblast mm9	4/885	0.576699	0.999991	0	0	0.99302	0.546592	MYLIP;SMOX;CCRL2;SPTB
PML MCF-7 hg19	4/887	0.578506	0.999991	0	0	0.990667	0.542198	ID1;C1ORF131;FAM43A;PDLIM7
JUND A549 hg19	3/657	0.578636	0.999991	0	0	1.0037	0.549107	EXD3;CDC42EP3;TNS4
POLR2AphosphoS5 H1-hESC hg19	6/1347	0.581387	0.999991	0	0	0.977392	0.530077	GALNT12;SLC25A48;VCAN;PRUNE2;C1ORF131;FAM43A
POLR2A MCF 10A hg19	14/3155	0.585168	0.999991	0	0	0.970623	0.520115	MYLIP;RSAD2;SMOX;LRRK1;PRUNE2;FBXO48;CCNA1;SPINT1;MICALL1;ANXA6;ALDH18A1;IGSF9B;TLR5;CCNJL
SUPT20H GM12878 hg19	5/1132	0.591673	0.999991	0	0	0.968923	0.508493	LRRK1;CCDC59;TOM1;NCOA7;ETV6
FOXA1 HepG2 hg19	10/2272	0.593699	0.999991	0	0	0.963149	0.502169	VCAN;COL2A1;CASP10;LPAL2;PRUNE2;FAM43A;IQGAP2;SORL1;LGR5;CMIP
FOSL1 H1-hESC hg19	1/203	0.605633	0.999991	0	0	1.08399	0.543602	ALDH18A1
RAD21 H1-hESC hg19	12/2750	0.608279	0.999991	0	0	0.952613	0.473564	RIMS1;MYLIP;EXD3;NDUFB7;CPNE4;MICALL1;CCDC59;FAM43A;GPR37L1;IQGAP2;LGR5;BIRC3
NR3C1 HepG2 hg19	1/211	0.619906	0.999991	0	0	1.04228	0.498402	CCDC59
REST U-87 MG hg19	2/458	0.620116	0.999991	0	0	0.958654	0.458092	CPNE4;PRUNE2
POLR2A MCF-7 hg19	18/4137	0.625688	0.999991	0	0	0.945235	0.443223	RAB3B;GALNT12;SPON2;ANXA1;CPNE4;SMOX;LRRK1;PRUNE2;C1ORF131;ADARB1;CCNA1;SESTD1;KIT;MICALL1;TNS4;TLR5;PDLIM7;CCNJL
ZZZ3 HeLa-S3 hg19	1/216	0.628567	0.999991	0	0	1.01778	0.472568	MDGA1
GATA3 SK-N-SH hg19	5/1185	0.632703	0.999991	0	0	0.922793	0.422411	ANXA1;CDC42EP3;ID1;SAMD4A;TMEM154
RFX5 IMR-90 hg19	2/478	0.643434	0.999991	0	0	0.91743	0.404528	GALNT12;ANXA6
ETS1 MEL cell line mm9	8/1902	0.64501	0.999991	0	0	0.916782	0.402	MYLIP;RSAD2;KCNQ1;CCRL2;CDC42EP3;TMEM217;SPTB;PDLIM7
MAFK MEL cell line mm9	3/738	0.657679	0.999991	0	0	0.889332	0.372665	CDC42EP3;MT3;LGR5
EGR1 MCF-7 hg19	3/741	0.660396	0.999991	0	0	0.885578	0.367441	PRUNE2;SLCO4C1;C1ORF131
NR3C1 ECC-1 hg19	1/237	0.662858	0.999991	0	0	0.926224	0.380859	ID1
JUND MCF-7 hg19	1/241	0.669025	0.999991	0	0	0.910602	0.366002	SPINT1
GTF3C2 HeLa-S3 hg19	5/1236	0.669805	0.999991	0	0	0.882153	0.35354	CASP10;SESTD1;ID1;TOM1;NCOA7
IRF3 HepG2 hg19	3/755	0.672873	0.999991	0	0	0.868457	0.344081	NYNRIN;ID1;TOM1
TAF1 SK-N-SH hg19	5/1241	0.673311	0.999991	0	0	0.878349	0.34743	VCAN;NDUFB7;SMOX;C1ORF131;FAM43A
TEAD4 HepG2 hg19	1/244	0.673577	0.999991	0	0	0.899223	0.35533	SORL1
JUN HeLa-S3 hg19	2/506	0.674191	0.999991	0	0	0.865213	0.341103	ANXA1;MICALL1
TAF1 A549 hg19	2/512	0.6805	0.999991	0	0	0.85477	0.329025	MYLIP;ANXA1
HSF1 HepG2 hg19	1/249	0.681027	0.999991	0	0	0.880869	0.338389	NCOA7
JUND HeLa-S3 hg19	6/1492	0.68144	0.999991	0	0	0.875133	0.335655	ANXA1;SPINT1;NOS3;MICALL1;WNT9A;MDGA1
ZKSCAN1 MEL cell line mm9	1/251	0.683959	0.999991	0	0	0.873733	0.331894	PTPN3
GATA2 G1E-ER4 mm9	5/1261	0.687095	0.999991	0	0	0.863437	0.324033	GRID1;NOS3;TOM1;LIF;XKR5
HDAC2 HepG2 hg19	1/255	0.689745	0.999991	0	0	0.859799	0.319358	ID1
JUND MEL cell line mm9	1/257	0.692598	0.999991	0	0	0.852995	0.31331	TMEM217
ZC3H11A MEL cell line mm9	3/779	0.69349	0.999991	0	0	0.840543	0.307655	CYP2W1;LIF;FAM43A
CEBPB C2C12 mm9	6/1513	0.694612	0.999991	0	0	0.861954	0.314098	ANXA1;SESTD1;ALDH18A1;TLR5;PATL1;ETV6
MAX MCF-7 hg19	5/1275	0.696514	0.999991	0	0	0.853278	0.308602	EXD3;SLCO4C1;ANXA6;C1ORF131;BIRC3
MYOD1 myocyte mm9	13/3164	0.699245	0.999991	0	0	0.886385	0.317108	PKDCC;RSAD2;WNT9A;GPR37L1;CMIP;PATL1;ETV6;SSH1;SESTD1;CDC42EP3;ID1;ANXA6;PTPN3
TCF7L2 HCT116 hg19	8/2000	0.700953	0.999991	0	0	0.866938	0.308035	MYLIP;EXD3;ANXA1;SESTD1;C1ORF131;FAM43A;TNS4;BIRC3
GATA2 SH-SY5Y hg19	8/2000	0.700953	0.999991	0	0	0.866938	0.308035	SLC25A48;CDC42EP3;TOM1;FAM43A;ALDH18A1;BIRC3;SSH1;XKR5
POLR2A cortical plate mm9	8/2000	0.700953	0.999991	0	0	0.866938	0.308035	NOS3;KIT;SLCO4C1;TRANK1;WNT9A;LGR5;PLXNA4;PDLIM7
CHD2 CH12.LX mm9	8/2000	0.700953	0.999991	0	0	0.866938	0.308035	MYLIP;SMOX;CCDC59;TOM1;ANXA6;PATL1;CARD11;ETV6
CTCF cortical plate mm9	8/2000	0.700953	0.999991	0	0	0.866938	0.308035	NDUFB7;CPNE4;CCDC59;GPR37L1;IQGAP2;SORL1;PLXNA4;PDLIM7
POLR2AphosphoS2 myocyte mm9	8/2000	0.700953	0.999991	0	0	0.866938	0.308035	SLC35F6;ANXA1;PKDCC;CCDC59;ANXA6;FBXO48;WNT9A;PATL1
POLR2A brain mm9	8/2000	0.700953	0.999991	0	0	0.866938	0.308035	NYNRIN;MICALL1;ID1;TOM1;FAM43A;ST8SIA6;SORL1;PLXNA4
MXI1 K562 hg19	8/2000	0.700953	0.999991	0	0	0.866938	0.308035	GALNT12;EXD3;TMEM217;MICALL1;ANXA6;NCOA7;ALDH18A1;TLR5
CTCF B cell hg19	8/2000	0.700953	0.999991	0	0	0.866938	0.308035	SLC25A48;NDUFB7;CPNE4;CCDC59;ID1;TOM1;IQGAP2;PATL1
POLR2A HCT116 hg19	8/2000	0.700953	0.999991	0	0	0.866938	0.308035	MYLIP;ANXA1;SMOX;CDC42EP3;MICALL1;FAM43A;WNT9A;TLR5
BHLHE40 K562 hg19	8/2000	0.700953	0.999991	0	0	0.866938	0.308035	CARD10;MYLIP;EXD3;NDUFB7;MICALL1;CCDC59;ALDH18A1;PTGS1
CEBPB H1-hESC hg19	8/2000	0.700953	0.999991	0	0	0.866938	0.308035	SLC25A48;EXD3;NDUFB7;ID1;C1ORF131;GPR37L1;ALDH18A1;TMEM154
GATA3 SH-SY5Y hg19	8/2000	0.700953	0.999991	0	0	0.866938	0.308035	TOM1;DAB2IP;NCOA7;FAM43A;LGR5;ETV6;BIRC3;CCNJL
CTCF GM12892 hg19	8/2000	0.700953	0.999991	0	0	0.866938	0.308035	RIMS1;SLC25A48;NDUFB7;CPNE4;MICALL1;C1ORF131;FAM43A;SPTB
POLR2A limb mm9	8/2000	0.700953	0.999991	0	0	0.866938	0.308035	MYLIP;VCAN;LRRK1;MICALL1;ID1;FAM43A;IGSF9B;PLXNA4
TBP HepG2 hg19	8/2000	0.700953	0.999991	0	0	0.866938	0.308035	SLC25A48;MYLIP;CYP2W1;COL2A1;NDUFB7;SMOX;FAM43A;ALDH18A1
POLR2A lung mm9	8/2000	0.700953	0.999991	0	0	0.866938	0.308035	MYLIP;ANXA1;PKDCC;NOS3;CCRL2;WNT9A;IGSF9B;PLXNA4
MAZ K562 hg19	8/2000	0.700953	0.999991	0	0	0.866938	0.308035	EXD3;NDUFB7;KCNQ1;C1ORF131;FBXO48;FAM43A;IL17RE;TLR5
POLR2A myocyte mm9	8/2000	0.700953	0.999991	0	0	0.866938	0.308035	SPON2;ANXA1;MICALL1;CCDC59;ADARB1;WNT9A;PTGS1;XKR5
UBTF CH12.LX mm9	8/2000	0.700953	0.999991	0	0	0.866938	0.308035	ANXA6;NCOA7;ST8SIA6;IQGAP2;CARD11;ETV6;BIRC3;TMEM154
POLR2A heart mm9	8/2000	0.700953	0.999991	0	0	0.866938	0.308035	MYLIP;ANXA1;NOS3;ID1;FBXO48;IGSF9B;PLXNA4;PDLIM7
JUND K562 hg19	8/2000	0.700953	0.999991	0	0	0.866938	0.308035	RAB3B;MYLIP;NDUFB7;SPINT1;FBXO48;ALDH18A1;CARD11;BIRC3
USF1 C2C12 mm9	8/2000	0.700953	0.999991	0	0	0.866938	0.308035	SLC35F6;SESTD1;PRUNE2;TOM1;ANXA6;FBXO48;CMIP;PATL1
RELA GM18505 hg19	8/2000	0.700953	0.999991	0	0	0.866938	0.308035	MYLIP;NDUFB7;TMEM217;FBXO48;NCOA7;SORL1;ETV6;BIRC3
RCOR1 HeLa-S3 hg19	8/2000	0.700953	0.999991	0	0	0.866938	0.308035	MYLIP;MICALL1;C1ORF131;FAM43A;TNS4;TLR5;MDGA1;PDLIM7
POLR2A CH12.LX mm9	8/2000	0.700953	0.999991	0	0	0.866938	0.308035	GALNT12;MYLIP;SMOX;CDC42EP3;CCDC59;ID1;PDLIM7;SSH1
JUN H1-hESC hg19	8/2000	0.700953	0.999991	0	0	0.866938	0.308035	CASP10;CDC42EP3;C1ORF131;GPR37L1;IQGAP2;MT3;PDLIM7;BIRC3
BRCA1 HepG2 hg19	8/2000	0.700953	0.999991	0	0	0.866938	0.308035	EXD3;NDUFB7;CPNE4;SMOX;TMEM217;ID1;C1ORF131;PDLIM7
E2F1 HeLa-S3 hg19	8/2000	0.700953	0.999991	0	0	0.866938	0.308035	EXD3;SESTD1;MICALL1;ADARB1;WNT9A;BIRC3;SSH1;PTPN3
HMGN3 K562 hg19	8/2000	0.700953	0.999991	0	0	0.866938	0.308035	GALNT12;DNAI2;NDUFB7;SMOX;LRRK1;ST8SIA6;PDLIM7;BIRC3
REST A549 hg19	6/1527	0.703197	0.999991	0	0	0.85337	0.300488	MYLIP;EXD3;NDUFB7;SMOX;FAM43A;TNS4
CHD1 H1-hESC hg19	15/3635	0.703686	0.999991	0	0	0.888103	0.3121	SMOX;PRUNE2;C1ORF131;FBXO48;KLHL35;GPR37L1;SPTB;SLC25A48;CDC42EP3;TOM1;NCOA7;FAM43A;LGR5;MDGA1;BIRC3
TAF7 K562 hg19	3/793	0.705065	0.999991	0	0	0.825043	0.288323	MYLIP;CCDC59;ADARB1
EGR1 HCT116 hg19	7/1772	0.706309	0.999991	0	0	0.856657	0.297862	EXD3;PRUNE2;SAMD4A;C1ORF131;ST8SIA6;IGSF9B;PDLIM7
E2F4 MEL cell line mm9	2/549	0.717251	0.999991	0	0	0.795432	0.264346	FBXO48;XKR5
JUND GM12878 hg19	3/809	0.717891	0.999991	0	0	0.807988	0.267798	CCDC59;FAM43A;SSH1
TAL1 G1E-ER4 mm9	3/810	0.718678	0.999991	0	0	0.806945	0.266567	CCRL2;ID1;SPTB
ZNF217 MCF-7 hg19	6/1562	0.723963	0.999991	0	0	0.832587	0.268939	GALNT12;MYLIP;ID1;ANXA6;NCOA7;ADARB1
ELF1 K562 hg19	5/1323	0.727356	0.999991	0	0	0.820085	0.261065	EXD3;NDUFB7;LRRK1;CCRL2;PDLIM7
POLR2A ECC-1 hg19	5/1329	0.731053	0.999991	0	0	0.816105	0.255661	GALNT12;COL2A1;SMOX;SESTD1;LRRK1
NFE2 K562 hg19	1/287	0.732409	0.999991	0	0	0.762354	0.237409	LPAL2
TRIM28 K562 hg19	8/2061	0.732879	0.999991	0	0	0.838315	0.260527	MYLIP;ANXA1;HEPH;NOS3;CCRL2;CCDC59;NCOA7;SSH1
ZZZ3 GM12878 hg19	1/293	0.739737	0.999991	0	0	0.746461	0.225029	MDGA1
TCF12 A549 hg19	4/1098	0.742936	0.999991	0	0	0.790729	0.234961	EXD3;NDUFB7;FAM43A;BIRC3
RAD21 A549 hg19	12/3040	0.746614	0.999991	0	0	0.84683	0.24745	MYLIP;EXD3;CPNE4;CASP10;LRRK1;SAMD4A;NCOA7;WNT9A;GPR37L1;IQGAP2;SPTB;SORL1
FOSL1 K562 hg19	3/849	0.748092	0.999991	0	0	0.768174	0.222946	HEPH;MICALL1;PDLIM7
MYOG C2C12 mm9	1/302	0.750357	0.999991	0	0	0.72381	0.207882	ID1
NR3C1 A549 hg19	7/1855	0.75087	0.999991	0	0	0.814439	0.233356	SMOX;LRRK1;CDC42EP3;CCDC59;ID1;CMIP;BIRC3
FOS HeLa-S3 hg19	3/860	0.755939	0.999991	0	0	0.757876	0.21205	ANXA1;SPINT1;TOM1
TCF7L2 HeLa-S3 hg19	11/2827	0.756313	0.999991	0	0	0.834619	0.233109	MYLIP;EXD3;CCRL2;ID1;FAM43A;WNT9A;ALDH18A1;TNS4;LGR5;PATL1;BIRC3
ZEB1 GM12878 hg19	3/864	0.758744	0.999991	0	0	0.754197	0.208227	EXD3;NDUFB7;BIRC3
SIN3A A549 hg19	6/1628	0.76039	0.999991	0	0	0.795837	0.217999	EXD3;ANXA1;CDC42EP3;C1ORF131;FBXO48;BIRC3
POLR2AphosphoS2 K562 hg19	15/3782	0.762139	0.999991	0	0	0.845745	0.229727	GALNT12;EXD3;NDUFB7;SMOX;PRUNE2;TRANK1;IL16;ADARB1;GPR37L1;PATL1;SSH1;CYP2W1;SPINT1;CARD11;PLXNA4
ZBTB7A HepG2 hg19	7/1881	0.763825	0.999991	0	0	0.801983	0.216068	MYLIP;EXD3;CYP2W1;SMOX;CDC42EP3;CCDC59;IQGAP2
ATF3 H1-hESC hg19	5/1386	0.764408	0.999991	0	0	0.780021	0.209556	PKDCC;CCDC59;TOM1;ANXA6;FBXO48
RXRA GM12878 hg19	1/318	0.768191	0.999991	0	0	0.686716	0.181099	EXD3
HNF4A HepG2 hg19	10/2620	0.769497	0.999991	0	0	0.818268	0.214401	CARD10;SESTD1;SLCO4C1;ID1;ANXA6;LIF;SAMD4A;IL17RE;IQGAP2;LGR5
CEBPB A549 hg19	11/2860	0.769939	0.999991	0	0	0.823359	0.215262	ANXA1;CASP10;ID1;FBXO48;NCOA7;SORL1;LGR5;PATL1;PDLIM7;ETV6;TMEM154
REST PFSK-1 hg19	9/2387	0.772754	0.999991	0	0	0.80914	0.208592	MYLIP;NDUFB7;CPNE4;GRID1;PRUNE2;ID1;C1ORF131;KLHL35;LGR5
USF1 HCT116 hg19	5/1402	0.773201	0.999991	0	0	0.770422	0.198164	EXD3;NOS3;TOM1;ANXA6;CMIP
NR2F2 MCF-7 hg19	2/616	0.774862	0.999991	0	0	0.706182	0.180126	MYLIP;CCDC59
SRF HepG2 hg19	3/888	0.77504	0.999991	0	0	0.73282	0.186752	CCDC59;TNS4;PDLIM7
TAF1 H1-hESC hg19	5/1411	0.77804	0.999991	0	0	0.765118	0.192028	SMOX;KCNQ1;C1ORF131;FAM43A;PTPN3
E2F6 K562 hg19	10/2645	0.779835	0.999991	0	0	0.809333	0.201259	GALNT12;CDC42EP3;MICALL1;C1ORF131;ADARB1;WNT9A;TLR5;PDLIM7;BIRC3;SSH1
EGR1 K562 hg19	7/1915	0.780042	0.999991	0	0	0.786207	0.195299	EXD3;MICALL1;SLCO4C1;ID1;ALDH18A1;PTGS1;SSH1
ELF1 GM12878 hg19	4/1161	0.781538	0.999991	0	0	0.745169	0.183677	GALNT12;EXD3;FAM43A;PATL1
PAX5 GM12891 hg19	3/907	0.787303	0.999991	0	0	0.716701	0.171393	TMEM217;FAM43A;ETV6
PML GM12878 hg19	4/1179	0.791702	0.999991	0	0	0.73305	0.171218	MYLIP;NDUFB7;FAM43A;PDLIM7
PML K562 hg19	5/1438	0.792089	0.999991	0	0	0.749606	0.174719	NDUFB7;HEPH;CCRL2;ID1;PDLIM7
CEBPB myocyte mm9	2/640	0.792896	0.999991	0	0	0.678771	0.157518	SESTD1;LRRK1
YY1 HepG2 hg19	3/920	0.795377	0.999991	0	0	0.706057	0.161644	EXD3;C1ORF131;SORL1
JUND CH12.LX mm9	5/1454	0.80009	0.999991	0	0	0.740687	0.165196	RAB3B;FAM43A;ST8SIA6;MT3;TMEM154
YY1 GM12892 hg19	3/929	0.800818	0.999991	0	0	0.698864	0.155233	EXD3;CASP10;C1ORF131
CTCF G1E mm9	8/2246	0.815498	0.999991	0	0	0.76105	0.155221	CYP2W1;NDUFB7;LRRK1;CCDC59;LIF;ALDH18A1;IQGAP2;PDLIM7
TRIM28 U2OS hg19	7/2000	0.817041	0.999991	0	0	0.749122	0.151372	VCAN;NDUFB7;CPNE4;NCOA7;FAM43A;TLR5;BIRC3
MXI1 MEL cell line mm9	7/2000	0.817041	0.999991	0	0	0.749122	0.151372	SMOX;LRRK1;TMEM217;TOM1;ANXA6;SPTB;PATL1
CTCF kidney hg19	7/2000	0.817041	0.999991	0	0	0.749122	0.151372	MYLIP;EXD3;KCNQ1;MICALL1;LIF;NCOA7;FAM43A
MAFK H1-hESC hg19	7/2000	0.817041	0.999991	0	0	0.749122	0.151372	CASP10;NOS3;PRUNE2;ANXA6;NCOA7;TLR5;NEUROG1
EP300 osteoblast hg19	7/2000	0.817041	0.999991	0	0	0.749122	0.151372	GALNT12;DNAI2;WNK2;ANXA6;WNT9A;IQGAP2;PTGS1
MAFK K562 hg19	7/2000	0.817041	0.999991	0	0	0.749122	0.151372	EXD3;NDUFB7;HEPH;TMEM217;ID1;FAM43A;IL17RE
POLR2A ES-Bruce4 mm9	7/2000	0.817041	0.999991	0	0	0.749122	0.151372	MYLIP;KIT;ID1;FAM43A;WNT9A;PDLIM7;PTPN3
SIN3A CH12.LX mm9	7/2000	0.817041	0.999991	0	0	0.749122	0.151372	SMOX;CCRL2;FBXO48;ADARB1;ETV6;PTPN3;XKR5
POLR2A testis mm9	7/2000	0.817041	0.999991	0	0	0.749122	0.151372	MYLIP;WNK2;LRRK1;CCDC59;ID1;FBXO48;TNS4
ZNF384 GM12878 hg19	7/2000	0.817041	0.999991	0	0	0.749122	0.151372	RAB3B;MYLIP;EXD3;NDUFB7;CPNE4;SAMD4A;ALDH18A1
MAFF K562 hg19	7/2000	0.817041	0.999991	0	0	0.749122	0.151372	SLC25A48;HEPH;CASP10;CCRL2;ID1;FBXO48;SPTB
MXI1 SK-N-SH hg19	7/2000	0.817041	0.999991	0	0	0.749122	0.151372	RIMS1;EXD3;GRID1;C1ORF131;NCOA7;GPR37L1;PATL1
ZNF143 K562 hg19	7/2000	0.817041	0.999991	0	0	0.749122	0.151372	SLC25A48;MYLIP;EXD3;ANXA6;C1ORF131;FAM43A;PDLIM7
ZMIZ1 CH12.LX mm9	7/2000	0.817041	0.999991	0	0	0.749122	0.151372	SLC35F6;CDC42EP3;ANXA6;FBXO48;NCOA7;PDLIM7;TMEM154
EZH2 H1-hESC hg19	7/2000	0.817041	0.999991	0	0	0.749122	0.151372	RIMS1;DNAI2;VCAN;ANXA6;WNT9A;ALDH18A1;BIRC3
CTBP2 H1-hESC hg19	7/2000	0.817041	0.999991	0	0	0.749122	0.151372	CCNA1;GRID1;FBXO48;MDGA1;PDLIM7;TMEM154;CCNJL
CTCF brain mm9	7/2000	0.817041	0.999991	0	0	0.749122	0.151372	CHRM3;NDUFB7;FAM43A;ST8SIA6;WNT9A;GPR37L1;MT3
POLR2A liver mm9	7/2000	0.817041	0.999991	0	0	0.749122	0.151372	MYLIP;PKDCC;LRRK1;ID1;FAM43A;ADARB1;PDLIM7
MAZ MEL cell line mm9	7/2000	0.817041	0.999991	0	0	0.749122	0.151372	SPON2;SMOX;TMEM217;CCDC59;SPTB;CMIP;SSH1
POLR2A erythroblast hg19	7/2000	0.817041	0.999991	0	0	0.749122	0.151372	SMOX;SLCO4C1;ID1;NCOA7;IQGAP2;PDLIM7;PTGS1
ZNF143 H1-hESC hg19	7/2000	0.817041	0.999991	0	0	0.749122	0.151372	RAB3B;VCAN;COL2A1;LRRK1;KIT;PTGS1;XKR5
SMC3 GM12878 hg19	7/2000	0.817041	0.999991	0	0	0.749122	0.151372	EXD3;NDUFB7;CPNE4;MICALL1;ID1;FAM43A;BIRC3
UBTF MEL cell line mm9	7/2000	0.817041	0.999991	0	0	0.749122	0.151372	SMOX;LRRK1;NCOA7;FAM43A;PDLIM7;PTGS1;SSH1
EZH2 GM12878 hg19	7/2000	0.817041	0.999991	0	0	0.749122	0.151372	CARD10;CCNA1;CASP10;NCOA7;FAM43A;KLHL35;XKR5
CUX1 K562 hg19	7/2000	0.817041	0.999991	0	0	0.749122	0.151372	EXD3;NDUFB7;HEPH;CCRL2;FBXO48;PDLIM7;TMEM154
CHD1 IMR-90 hg19	7/2000	0.817041	0.999991	0	0	0.749122	0.151372	EXD3;CPNE4;SMOX;SAMD4A;DAB2IP;ADARB1;SORL1
USF2 H1-hESC hg19	7/2000	0.817041	0.999991	0	0	0.749122	0.151372	EXD3;NDUFB7;NOS3;ANXA6;ALDH18A1;NEUROG1;BIRC3
TFAP2C HeLa-S3 hg19	7/2000	0.817041	0.999991	0	0	0.749122	0.151372	CARD10;MYLIP;EXD3;ANXA6;C1ORF131;WNT9A;BIRC3
MAZ CH12.LX mm9	7/2000	0.817041	0.999991	0	0	0.749122	0.151372	SMOX;CCRL2;CDC42EP3;ANXA6;CARD11;PDLIM7;PTPN3
MYC HepG2 hg19	7/2000	0.817041	0.999991	0	0	0.749122	0.151372	SLC25A48;EXD3;NDUFB7;SMOX;C1ORF131;ADARB1;ALDH18A1
MXI1 HeLa-S3 hg19	7/2000	0.817041	0.999991	0	0	0.749122	0.151372	EXD3;C1ORF131;FBXO48;FAM43A;ALDH18A1;PATL1;PDLIM7
POLR2A olfactory bulb mm9	7/2000	0.817041	0.999991	0	0	0.749122	0.151372	MYLIP;ID1;FAM43A;IGSF9B;LGR5;PLXNA4;PTPN3
CTCF cerebellum mm9	7/2000	0.817041	0.999991	0	0	0.749122	0.151372	NDUFB7;CPNE4;CCDC59;NCOA7;IQGAP2;SORL1;PDLIM7
CTCF spleen mm9	7/2000	0.817041	0.999991	0	0	0.749122	0.151372	MYLIP;NDUFB7;LRRK1;FAM43A;IQGAP2;SORL1;XKR5
BHLHE40 CH12.LX mm9	7/2000	0.817041	0.999991	0	0	0.749122	0.151372	MYLIP;SMOX;TOM1;ANXA6;MT3;ETV6;TMEM154
CTCF lung mm9	7/2000	0.817041	0.999991	0	0	0.749122	0.151372	NDUFB7;CPNE4;CCDC59;FAM43A;IQGAP2;SORL1;PLXNA4
MAFK CH12.LX mm9	7/2000	0.817041	0.999991	0	0	0.749122	0.151372	RAB3B;CPNE4;LRRK1;CDC42EP3;NCOA7;BIRC3;PTPN3
ZNF263 HEK293 hg19	7/2000	0.817041	0.999991	0	0	0.749122	0.151372	EXD3;CPNE4;CDC42EP3;KIT;TLR5;IQGAP2;BIRC3
KDM4A H1-hESC hg19	7/2000	0.817041	0.999991	0	0	0.749122	0.151372	RIMS1;EXD3;PRUNE2;MICALL1;FBXO48;GPR37L1;IQGAP2
TEAD4 H1-hESC hg19	6/1752	0.819259	0.999991	0	0	0.734304	0.146388	CPNE4;ANXA6;SAMD4A;IQGAP2;SORL1;PATL1
GATA1 erythroblast hg19	8/2266	0.823159	0.999991	0	0	0.753455	0.146627	HSD11B1;MYLIP;EXD3;RSAD2;SLCO4C1;NCOA7;BIRC3;SSH1
ZKSCAN1 CH12.LX mm9	4/1240	0.823402	0.999991	0	0	0.694603	0.134969	FAM43A;ADARB1;IQGAP2;ETV6
SIN3A HCT116 hg19	2/689	0.825844	0.999991	0	0	0.628756	0.120312	CDC42EP3;ID1
POLR2A endothelial cell of umbilical vein hg19	17/4459	0.830163	0.999991	0	0	0.799917	0.148891	GALNT12;MYLIP;ANXA1;SMOX;CCDC59;LIF;C1ORF131;WNT9A;PATL1;ETV6;TMEM154;KCNQ1;CCRL2;KIT;CARD11;PDLIM7;BIRC3
POLR2A GM12891 hg19	11/3050	0.838342	0.999991	0	0	0.763286	0.134589	GALNT12;MYLIP;NDUFB7;ID1;ANXA6;C1ORF131;NCOA7;FAM43A;ALDH18A1;PATL1;PDLIM7
CTCF CH12.LX mm9	14/3777	0.838839	0.999991	0	0	0.780132	0.137098	NDUFB7;CPNE4;LRRK1;LIF;GPR37L1;IQGAP2;MT3;SORL1;CYP2W1;ANXA6;FAM43A;ALDH18A1;MDGA1;PDLIM7
BCLAF1 K562 hg19	3/1007	0.843135	0.999991	0	0	0.641921	0.10953	MYLIP;NDUFB7;ADARB1
TAF1 HepG2 hg19	6/1849	0.857021	0.999991	0	0	0.691941	0.106762	CARD10;CYP2W1;SESTD1;C1ORF131;FAM43A;PDLIM7
FOXP2 SK-N-MC hg19	1/423	0.857687	0.999991	0	0	0.513086	0.0787672	CPNE4
POLR2AphosphoS5 HCT116 hg19	5/1588	0.858049	0.999991	0	0	0.673067	0.103043	FAM43A;TNS4;TLR5;BIRC3;PTPN3
GATA2 G1E mm9	1/424	0.858348	0.999991	0	0	0.511847	0.0781823	CCRL2
ESR1 T47D hg19	1/425	0.859007	0.999991	0	0	0.510613	0.0776023	ANXA6
YY1 H1-hESC hg19	5/1595	0.860656	0.999991	0	0	0.669848	0.100518	EXD3;NDUFB7;CPNE4;CDC42EP3;C1ORF131
EGR1 H1-hESC hg19	3/1046	0.861259	0.999991	0	0	0.616643	0.0921017	NDUFB7;PRUNE2;SLCO4C1
MAX A549 hg19	11/3133	0.862988	0.999991	0	0	0.739338	0.108944	SLC25A48;MYLIP;ANXA1;CDC42EP3;SLCO4C1;ID1;ANXA6;C1ORF131;FAM43A;ALDH18A1;BIRC3
POLR2AphosphoS5 SK-N-SH hg19	4/1331	0.863314	0.999991	0	0	0.643817	0.094626	SMOX;C1ORF131;FAM43A;CCNJL
BATF GM12878 hg19	2/760	0.865335	0.999991	0	0	0.567757	0.0821195	IQGAP2;BIRC3
FOXA1 ECC-1 hg19	1/435	0.865427	0.999991	0	0	0.498592	0.0720626	TMEM154
MAX SK-N-SH hg19	5/1609	0.865752	0.999991	0	0	0.663494	0.0956473	EXD3;NDUFB7;C1ORF131;ALDH18A1;BIRC3
RXRA HepG2 hg19	2/761	0.865828	0.999991	0	0	0.566979	0.0816839	MYLIP;LGR5
PAX5 GM12892 hg19	1/436	0.866053	0.999991	0	0	0.49742	0.0715337	BIRC3
JUND H1-hESC hg19	8/2394	0.866623	0.999991	0	0	0.707864	0.101332	EXD3;SPINT1;CDC42EP3;C1ORF131;NCOA7;GPR37L1;BIRC3;PTPN3
MAX HepG2 hg19	11/3158	0.869819	0.999991	0	0	0.732372	0.102144	EXD3;CYP2W1;MICALL1;SLCO4C1;ANXA6;C1ORF131;FAM43A;LGR5;MDGA1;BIRC3;CCNJL
EGR1 GM12878 hg19	10/2910	0.869981	0.999991	0	0	0.724095	0.100854	MYLIP;NDUFB7;MICALL1;SLCO4C1;TOM1;C1ORF131;ADARB1;ALDH18A1;TLR5;SSH1
GTF3C2 K562 hg19	2/773	0.871622	0.999991	0	0	0.557805	0.0766421	NCOA7;CARD11
TBL1XR1 K562 hg19	12/3414	0.872282	0.999991	0	0	0.737035	0.100711	GALNT12;EXD3;NDUFB7;HEPH;CCRL2;MICALL1;ID1;SAMD4A;ADARB1;MDGA1;CARD11;PDLIM7
TEAD4 K562 hg19	4/1358	0.873593	0.999991	0	0	0.630062	0.0851471	EXD3;HEPH;CCRL2;ID1
SIN3A PFSK-1 hg19	5/1632	0.87379	0.999991	0	0	0.653293	0.0881388	MYLIP;VCAN;ID1;C1ORF131;FBXO48
SMARCC2 HeLa-S3 hg19	2/779	0.874433	0.999991	0	0	0.553324	0.074245	FBXO48;KLHL35
REST SK-N-SH hg19	5/1645	0.878155	0.999991	0	0	0.647653	0.0841513	ID1;C1ORF131;FAM43A;LGR5;PDLIM7
POLR2A MEL cell line mm9	18/4890	0.87897	0.999991	0	0	0.761033	0.0981767	SLC35F6;SPON2;MYLIP;RSAD2;LRRK1;CCDC59;FBXO48;PATL1;ETV6;SSH1;SESTD1;CCRL2;CDC42EP3;TMEM217;ID1;TOM1;ANXA6;NCOA7
JUN CH12.LX mm9	5/1659	0.882713	0.999991	0	0	0.641679	0.0800527	RAB3B;ST8SIA6;MT3;CARD11;BIRC3
POLR2AphosphoS5 HepG2 hg19	5/1668	0.885568	0.999991	0	0	0.637892	0.0775207	MYLIP;CYP2W1;FAM43A;ALDH18A1;BIRC3
SRF myocyte mm9	5/1668	0.885568	0.999991	0	0	0.637892	0.0775207	PRUNE2;CCDC59;TOM1;ANXA6;PDLIM7
RUNX3 GM12878 hg19	5/1674	0.887438	0.999991	0	0	0.63539	0.075876	HSD11B1;EXD3;NDUFB7;SLCO4C1;C1ORF131
KAT2A HeLa-S3 hg19	3/1112	0.887823	0.999991	0	0	0.577916	0.0687624	MYLIP;ANXA1;ID1
FOXA2 A549 hg19	4/1410	0.89155	0.999991	0	0	0.605059	0.069457	CHRM3;EXD3;ID1;FAM43A
TCF3 GM12878 hg19	4/1413	0.892516	0.999991	0	0	0.603673	0.0686444	TMEM217;C1ORF131;FAM43A;BIRC3
RCOR1 K562 hg19	12/3501	0.893147	0.999991	0	0	0.714869	0.0807831	RAB3B;EXD3;NDUFB7;HEPH;CDC42EP3;CCDC59;ANXA6;SAMD4A;C1ORF131;GPR37L1;ALDH18A1;BIRC3
TAF1 MCF-7 hg19	5/1695	0.893783	0.999991	0	0	0.626772	0.0703814	MYLIP;ID1;C1ORF131;FAM43A;PDLIM7
ATF3 HepG2 hg19	2/825	0.894188	0.999991	0	0	0.521141	0.0582838	CCDC59;TOM1
GATA1 erythroblast mm9	6/1971	0.895228	0.999991	0	0	0.644598	0.0713419	MYLIP;CCRL2;ID1;NCOA7;SPTB;BIRC3
ZC3H11A CH12.LX mm9	4/1429	0.897541	0.999991	0	0	0.596378	0.0644661	CYP2W1;LIF;FAM43A;WNT9A
BCL3 A549 hg19	5/1712	0.898696	0.999991	0	0	0.619951	0.0662172	EXD3;NDUFB7;FAM43A;PDLIM7;BIRC3
TAF1 GM12891 hg19	6/1993	0.901122	0.999991	0	0	0.63668	0.0662876	MYLIP;NDUFB7;C1ORF131;FAM43A;PDLIM7;BIRC3
SREBF1 HepG2 hg19	1/502	0.901582	0.999991	0	0	0.430428	0.0445944	SLCO4C1
TFAP2A HeLa-S3 hg19	6/1995	0.901644	0.999991	0	0	0.635968	0.0658455	EXD3;ID1;ANXA6;C1ORF131;WNT9A;BIRC3
BCL3 GM12878 hg19	1/503	0.902041	0.999991	0	0	0.429548	0.0442845	BIRC3
HDAC6 H1-hESC hg19	6/2000	0.902938	0.999991	0	0	0.634197	0.0647524	EXD3;SPINT1;PRUNE2;ID1;FAM43A;GPR37L1
BRCA1 HeLa-S3 hg19	6/2000	0.902938	0.999991	0	0	0.634197	0.0647524	MYLIP;EXD3;NDUFB7;C1ORF131;TLR5;PDLIM7
MAZ GM12878 hg19	6/2000	0.902938	0.999991	0	0	0.634197	0.0647524	NDUFB7;SESTD1;ID1;FAM43A;BIRC3;CCNJL
RFX5 K562 hg19	6/2000	0.902938	0.999991	0	0	0.634197	0.0647524	MYLIP;EXD3;CCRL2;TMEM217;ID1;ANXA6
POLR2AphosphoS2 A549 hg19	6/2000	0.902938	0.999991	0	0	0.634197	0.0647524	ANXA1;SMOX;ID1;TOM1;LIF;TNS4
WHSC1 K562 hg19	6/2000	0.902938	0.999991	0	0	0.634197	0.0647524	ANXA1;NDUFB7;HEPH;CCRL2;ANXA6;FBXO48
CTCF lung hg19	6/2000	0.902938	0.999991	0	0	0.634197	0.0647524	GALNT12;SLC25A48;FAM43A;TLR5;MDGA1;BIRC3
TRIM28 HEK293 hg19	6/2000	0.902938	0.999991	0	0	0.634197	0.0647524	VCAN;NDUFB7;CPNE4;KIT;IQGAP2;BIRC3
MXI1 CH12.LX mm9	6/2000	0.902938	0.999991	0	0	0.634197	0.0647524	SLC35F6;SMOX;CCRL2;CCDC59;FBXO48;PATL1
EZH2 K562 hg19	6/2000	0.902938	0.999991	0	0	0.634197	0.0647524	VCAN;SESTD1;LIF;NCOA7;GPR37L1;SORL1
SAP30 K562 hg19	6/2000	0.902938	0.999991	0	0	0.634197	0.0647524	CARD10;NOS3;CCRL2;FBXO48;MDGA1;BIRC3
TBL1XR1 GM12878 hg19	6/2000	0.902938	0.999991	0	0	0.634197	0.0647524	DNAI2;EXD3;NDUFB7;SAMD4A;FAM43A;ALDH18A1
GTF2F1 K562 hg19	6/2000	0.902938	0.999991	0	0	0.634197	0.0647524	MYLIP;ANXA1;NDUFB7;HEPH;ANXA6;C1ORF131
ZKSCAN1 HeLa-S3 hg19	6/2000	0.902938	0.999991	0	0	0.634197	0.0647524	EXD3;TMEM217;FAM43A;ALDH18A1;TNS4;PDLIM7
USF1 myocyte mm9	6/2000	0.902938	0.999991	0	0	0.634197	0.0647524	SLC35F6;SESTD1;TOM1;ANXA6;CMIP;PATL1
TBP CH12.LX mm9	6/2000	0.902938	0.999991	0	0	0.634197	0.0647524	SLC35F6;MYLIP;ID1;FAM43A;CARD11;PDLIM7
SIN3A MEL cell line mm9	6/2000	0.902938	0.999991	0	0	0.634197	0.0647524	SLC35F6;SMOX;CDC42EP3;TMEM217;CCDC59;ANXA6
CHD2 HepG2 hg19	6/2000	0.902938	0.999991	0	0	0.634197	0.0647524	CYP2W1;NDUFB7;ID1;FAM43A;ALDH18A1;PDLIM7
RELA GM10847 hg19	6/2000	0.902938	0.999991	0	0	0.634197	0.0647524	MYLIP;NDUFB7;CCDC59;FBXO48;FAM43A;BIRC3
HCFC1 CH12.LX mm9	6/2000	0.902938	0.999991	0	0	0.634197	0.0647524	SLC35F6;CCDC59;FBXO48;FAM43A;ETV6;PTPN3
USF2 HeLa-S3 hg19	6/2000	0.902938	0.999991	0	0	0.634197	0.0647524	NDUFB7;NOS3;TMEM217;ANXA6;FBXO48;TNS4
POLR2AphosphoS2 HeLa-S3 hg19	6/2000	0.902938	0.999991	0	0	0.634197	0.0647524	SESTD1;FAM43A;GPR37L1;TNS4;PATL1;PTPN3
USF2 GM12878 hg19	6/2000	0.902938	0.999991	0	0	0.634197	0.0647524	TMEM217;ID1;ANXA6;TRANK1;ALDH18A1;SORL1
YY1 GM12878 hg19	6/2000	0.902938	0.999991	0	0	0.634197	0.0647524	EXD3;NDUFB7;CASP10;SESTD1;C1ORF131;FAM43A
MAZ HepG2 hg19	6/2000	0.902938	0.999991	0	0	0.634197	0.0647524	SLC25A48;SMOX;ANXA6;C1ORF131;BIRC3;CCNJL
RCOR1 CH12.LX mm9	6/2000	0.902938	0.999991	0	0	0.634197	0.0647524	TMEM217;NCOA7;FAM43A;IQGAP2;TMEM154;XKR5
MXI1 IMR-90 hg19	6/2000	0.902938	0.999991	0	0	0.634197	0.0647524	CARD10;CPNE4;C1ORF131;PATL1;ETV6;BIRC3
CEBPB IMR-90 hg19	6/2000	0.902938	0.999991	0	0	0.634197	0.0647524	VCAN;CYP2W1;ANXA1;LIF;ALDH18A1;BIRC3
E2F4 MCF 10A hg19	6/2000	0.902938	0.999991	0	0	0.634197	0.0647524	SLC25A48;VCAN;EXD3;TMEM217;PDLIM7;BIRC3
ELK1 HeLa-S3 hg19	6/2000	0.902938	0.999991	0	0	0.634197	0.0647524	EXD3;MICALL1;ANXA6;C1ORF131;FAM43A;PATL1
TBP MEL cell line mm9	6/2000	0.902938	0.999991	0	0	0.634197	0.0647524	SLC35F6;SPON2;MYLIP;ALDH18A1;PDLIM7;BIRC3
ARID3A HepG2 hg19	6/2000	0.902938	0.999991	0	0	0.634197	0.0647524	EXD3;NDUFB7;SMOX;ID1;ALDH18A1;PDLIM7
RELA GM19193 hg19	6/2000	0.902938	0.999991	0	0	0.634197	0.0647524	NDUFB7;CCDC59;FBXO48;PATL1;ETV6;BIRC3
HDAC6 K562 hg19	6/2000	0.902938	0.999991	0	0	0.634197	0.0647524	GALNT12;MYLIP;LRRK1;FAM43A;MT3;BIRC3
HA-E2F1 MCF-7 hg19	6/2000	0.902938	0.999991	0	0	0.634197	0.0647524	SLC25A48;CPNE4;FBXO48;TNS4;TLR5;PDLIM7
CTCF small intestine mm9	6/2000	0.902938	0.999991	0	0	0.634197	0.0647524	NDUFB7;KCNQ1;LRRK1;NCOA7;FAM43A;PLXNA4
RCOR1 HepG2 hg19	6/2000	0.902938	0.999991	0	0	0.634197	0.0647524	RAB3B;SLC25A48;EXD3;NDUFB7;FAM43A;ALDH18A1
ZNF143 GM12878 hg19	6/2000	0.902938	0.999991	0	0	0.634197	0.0647524	EXD3;SMOX;CDC42EP3;FAM43A;PDLIM7;BIRC3
SMC3 K562 hg19	6/2000	0.902938	0.999991	0	0	0.634197	0.0647524	MYLIP;NDUFB7;HEPH;CPNE4;CCDC59;BIRC3
MXI1 H1-hESC hg19	6/2000	0.902938	0.999991	0	0	0.634197	0.0647524	RAB3B;DNAI2;ANXA6;C1ORF131;KLHL35;XKR5
MYC NB4 hg19	6/2000	0.902938	0.999991	0	0	0.634197	0.0647524	CCNA1;SLCO4C1;FAM43A;MDGA1;PDLIM7;BIRC3
POLR2A kidney mm9	6/2000	0.902938	0.999991	0	0	0.634197	0.0647524	MYLIP;ANXA1;RSAD2;ID1;FAM43A;PDLIM7
SMC3 HeLa-S3 hg19	6/2000	0.902938	0.999991	0	0	0.634197	0.0647524	MYLIP;EXD3;MICALL1;FAM43A;TNS4;MDGA1
ZNF384 K562 hg19	6/2000	0.902938	0.999991	0	0	0.634197	0.0647524	MYLIP;NDUFB7;SAMD4A;FAM43A;TNS4;BIRC3
BHLHE40 GM12878 hg19	6/2000	0.902938	0.999991	0	0	0.634197	0.0647524	MYLIP;DNAI2;EXD3;SESTD1;TRANK1;C1ORF131
POLR2AphosphoS5 K562 hg19	4/1459	0.906419	0.999991	0	0	0.583134	0.0572948	NDUFB7;HEPH;SMOX;CCRL2
TAF1 HeLa-S3 hg19	3/1173	0.908287	0.999991	0	0	0.546008	0.0525233	C1ORF131;FAM43A;TNS4
YY1 A549 hg19	3/1173	0.908287	0.999991	0	0	0.546008	0.0525233	EXD3;CASP10;C1ORF131
CEBPD HepG2 hg19	3/1181	0.910708	0.999991	0	0	0.542069	0.0507013	EXD3;CYP2W1;SMOX
SP2 H1-hESC hg19	3/1184	0.911601	0.999991	0	0	0.540605	0.0500345	NDUFB7;TOM1;IGSF9B
REST K562 hg19	9/2834	0.912868	0.999991	0	0	0.663743	0.0605092	RIMS1;MYLIP;CPNE4;CCRL2;TMEM217;PRUNE2;C1ORF131;LGR5;PDLIM7
eGFP-NR4A1 K562 hg19	3/1199	0.915948	0.999991	0	0	0.533397	0.0468301	CCRL2;IL17RE;PLXNA4
FOXA1 T47D hg19	2/889	0.91695	0.999991	0	0	0.481917	0.0417835	FAM43A;ALDH18A1
MYOG myocyte mm9	12/3623	0.917756	0.999991	0	0	0.685584	0.0588394	MYLIP;RSAD2;LRRK1;CDC42EP3;MICALL1;CCDC59;ANXA6;NCOA7;PATL1;PDLIM7;PTGS1;SSH1
E2F6 A549 hg19	4/1503	0.918227	0.999991	0	0	0.564668	0.0481723	SLC25A48;SLCO4C1;C1ORF131;ALDH18A1
TAF1 PFSK-1 hg19	4/1503	0.918227	0.999991	0	0	0.564668	0.0481723	NDUFB7;SMOX;ANXA6;FAM43A
EP300 HepG2 hg19	10/3119	0.918334	0.999991	0	0	0.667119	0.0568347	SLC25A48;NDUFB7;SESTD1;ID1;C1ORF131;FAM43A;IL17RE;LGR5;PDLIM7;BIRC3
EP300 SK-N-SH hg19	8/2603	0.918974	0.999991	0	0	0.64309	0.0543393	VCAN;EXD3;ANXA1;ID1;ANXA6;SAMD4A;DAB2IP;FAM43A
SRF K562 hg19	2/897	0.919452	0.999991	0	0	0.477409	0.0400917	CCDC59;PDLIM7
MYC MCF 10A hg19	11/3382	0.919817	0.999991	0	0	0.67457	0.0563807	EXD3;ANXA1;RSAD2;CASP10;SESTD1;LRRK1;ID1;FAM43A;ALDH18A1;TLR5;PTPN3
HDAC2 K562 hg19	8/2623	0.92293	0.999991	0	0	0.637435	0.0511236	SLC25A48;HEPH;SESTD1;CCRL2;SLCO4C1;TLR5;BIRC3;TMEM154
SIX5 K562 hg19	6/2086	0.923046	0.999991	0	0	0.605057	0.0484506	EXD3;NOS3;TMEM217;CCDC59;FBXO48;ADARB1
MAX H1-hESC hg19	10/3145	0.92315	0.999991	0	0	0.660563	0.0528212	DNAI2;VCAN;COL2A1;CPNE4;WNK2;ANXA6;FAM43A;GPR37L1;SORL1;BIRC3
POLR3A HeLa-S3 hg19	1/556	0.923578	0.999991	0	0	0.387467	0.0308037	NCOA7
POLR2A HeLa-S3 hg19	14/4163	0.92482	0.999991	0	0	0.690637	0.0539774	EXD3;SMOX;C1ORF131;FBXO48;KLHL35;PATL1;SESTD1;CCRL2;MICALL1;ANXA6;NCOA7;FAM43A;ALDH18A1;BIRC3
POLR2AphosphoS5 U-87 MG hg19	4/1532	0.925274	0.999991	0	0	0.553078	0.0429549	SMOX;C1ORF131;FAM43A;ALDH18A1
SREBF1 GM12878 hg19	3/1234	0.925353	0.999991	0	0	0.517262	0.040129	EXD3;NDUFB7;FBXO48
CHD2 MEL cell line mm9	5/1826	0.926891	0.999991	0	0	0.5775	0.0438433	MYLIP;TMEM217;SLCO4C1;TOM1;PTGS1
TAF1 K562 hg19	4/1543	0.927804	0.999991	0	0	0.548796	0.0411242	NDUFB7;HEPH;CCRL2;ID1
FOS GM12878 hg19	3/1244	0.927861	0.999991	0	0	0.51282	0.0383968	TMEM217;TOM1;IGSF9B
TAF1 neural cell hg19	4/1546	0.92848	0.999991	0	0	0.547639	0.0406383	RIMS1;MYLIP;C1ORF131;FBXO48
JUND SK-N-SH hg19	4/1565	0.932636	0.999991	0	0	0.540414	0.0376887	ANXA1;MICALL1;ID1;FAM43A
ELF1 MCF-7 hg19	5/1859	0.933658	0.999991	0	0	0.566186	0.038866	EXD3;NDUFB7;C1ORF131;FAM43A;PATL1
CBX3 K562 hg19	8/2682	0.933662	0.999991	0	0	0.621243	0.0426426	EXD3;NDUFB7;SPINT1;TMEM217;SLCO4C1;ID1;C1ORF131;BIRC3
ZC3H11A ES-E14 mm9	2/949	0.934081	0.999991	0	0	0.44996	0.0306835	CPNE4;LIF
POLR2AphosphoS5 endothelial cell of umbilical vein hg19	3/1276	0.93538	0.999991	0	0	0.499072	0.0333393	MYLIP;SMOX;C1ORF131
MYC H1-hESC hg19	9/2971	0.937631	0.999991	0	0	0.627966	0.0404402	EXD3;NDUFB7;MICALL1;ID1;ANXA6;TRANK1;GPR37L1;ALDH18A1;SORL1
MYBL2 HepG2 hg19	4/1595	0.938761	0.999991	0	0	0.529357	0.0334523	MYLIP;EXD3;NDUFB7;C1ORF131
CEBPB K562 hg19	8/2716	0.939248	0.999991	0	0	0.612233	0.0383721	ANXA1;HEPH;CPNE4;CCRL2;ID1;FBXO48;NCOA7;TMEM154
SIN3A SK-N-SH hg19	2/970	0.939253	0.999991	0	0	0.439711	0.0275568	C1ORF131;FAM43A
HNF4G HepG2 hg19	1/605	0.939289	0.999991	0	0	0.355132	0.0222428	ID1
FOS MCF 10A hg19	13/4017	0.94021	0.999991	0	0	0.662046	0.0408162	EXD3;RSAD2;NOS3;LIF;VCAN;SPINT1;TMEM217;ID1;NCOA7;FAM43A;ALDH18A1;TNS4;BIRC3
TAF1 GM12878 hg19	3/1304	0.941367	0.999991	0	0	0.487597	0.0294617	C1ORF131;FAM43A;PDLIM7
TAF1 GM12892 hg19	4/1619	0.943298	0.999991	0	0	0.520807	0.0304014	MYLIP;C1ORF131;FAM43A;PDLIM7
STAT3 MCF 10A hg19	12/3788	0.943481	0.999991	0	0	0.648989	0.0377576	MYLIP;EXD3;ANXA1;NDUFB7;RSAD2;CASP10;NOS3;ID1;LIF;TNS4;PDLIM7;TMEM154
PRDM1 HeLa-S3 hg19	4/1625	0.944383	0.999991	0	0	0.518709	0.0296821	TMEM217;TOM1;LIF;PDLIM7
SRF MCF-7 hg19	4/1640	0.947017	0.999991	0	0	0.513532	0.0279558	EXD3;PRUNE2;CCDC59;PDLIM7
PBX3 GM12878 hg19	3/1334	0.947216	0.999991	0	0	0.475838	0.0258036	MYLIP;EXD3;IGSF9B
STAT5A GM12878 hg19	3/1340	0.94832	0.999991	0	0	0.47355	0.025128	EXD3;C1ORF131;FAM43A
FOXM1 GM12878 hg19	4/1648	0.948375	0.999991	0	0	0.510809	0.0270755	EXD3;NDUFB7;C1ORF131;FAM43A
RFX5 SK-N-SH hg19	2/1018	0.94968	0.999991	0	0	0.417876	0.0215749	CCNA1;ANXA6
E2F6 HeLa-S3 hg19	2/1024	0.950858	0.999991	0	0	0.415291	0.0209266	KLHL35;BIRC3
SETDB1 K562 hg19	9/3067	0.951176	0.999991	0	0	0.604807	0.030274	MYLIP;VCAN;NOS3;CCRL2;CCDC59;TRANK1;C1ORF131;ADARB1;TLR5
NFIC SK-N-SH hg19	1/663	0.953801	0.999991	0	0	0.323045	0.0152802	SAMD4A
POU2F2 GM12891 hg19	4/1684	0.954106	0.999991	0	0	0.498878	0.0234374	MYLIP;EXD3;ANXA6;BIRC3
CEBPB HepG2 hg19	11/3621	0.954547	0.999991	0	0	0.620807	0.0288792	EXD3;CYP2W1;SESTD1;TMEM217;CCDC59;FBXO48;NCOA7;ALDH18A1;PATL1;PDLIM7;TMEM154
ATF3 A549 hg19	5/1991	0.955529	0.999991	0	0	0.52469	0.0238683	EXD3;CDC42EP3;CCDC59;C1ORF131;BIRC3
E2F6 H1-hESC hg19	5/1994	0.95594	0.999991	0	0	0.523811	0.0236028	DNAI2;ANXA6;C1ORF131;FAM43A;LGR5
USF1 H1-hESC hg19	7/2563	0.956033	0.999991	0	0	0.56576	0.025438	DNAI2;NOS3;PRUNE2;ANXA6;TRANK1;SORL1;PATL1
NR2C2 HeLa-S3 hg19	2/1055	0.956541	0.999991	0	0	0.402403	0.0178793	NDUFB7;CCDC59
KDM5A H1-hESC hg19	5/2000	0.956753	0.999991	0	0	0.522061	0.0230802	SLC25A48;CARD10;EXD3;RSAD2;C1ORF131
EP300 heart mm9	5/2000	0.956753	0.999991	0	0	0.522061	0.0230802	MYLIP;CCRL2;CCDC59;ID1;FAM43A
MYC endothelial cell of umbilical vein hg19	5/2000	0.956753	0.999991	0	0	0.522061	0.0230802	MYLIP;NDUFB7;MICALL1;FAM43A;PDLIM7
FOS endothelial cell of umbilical vein hg19	5/2000	0.956753	0.999991	0	0	0.522061	0.0230802	LRRK1;CCRL2;CDC42EP3;IL17RE;TMEM154
ZNF384 ES-E14 mm9	5/2000	0.956753	0.999991	0	0	0.522061	0.0230802	LRRK1;NCOA7;IGSF9B;PATL1;PTPN3
BHLHE40 A549 hg19	5/2000	0.956753	0.999991	0	0	0.522061	0.0230802	CDC42EP3;TRANK1;FAM43A;TNS4;PATL1
EZH2 T-cell acute lymphoblastic leukemia hg19	5/2000	0.956753	0.999991	0	0	0.522061	0.0230802	CDC42EP3;ANXA6;FBXO48;TLR5;SORL1
ZNF143 HeLa-S3 hg19	5/2000	0.956753	0.999991	0	0	0.522061	0.0230802	MYLIP;EXD3;MICALL1;C1ORF131;TNS4
RFX5 HeLa-S3 hg19	5/2000	0.956753	0.999991	0	0	0.522061	0.0230802	EXD3;NDUFB7;CCRL2;MICALL1;FAM43A
ZNF384 CH12.LX mm9	5/2000	0.956753	0.999991	0	0	0.522061	0.0230802	GALNT12;NDUFB7;PATL1;CARD11;BIRC3
POLR2A bone marrow mm9	5/2000	0.956753	0.999991	0	0	0.522061	0.0230802	SLC35F6;KIT;ADARB1;PATL1;PDLIM7
KDM5B K562 hg19	5/2000	0.956753	0.999991	0	0	0.522061	0.0230802	FBXO48;NCOA7;TLR5;ETV6;BIRC3
HCFC1 K562 hg19	5/2000	0.956753	0.999991	0	0	0.522061	0.0230802	MYLIP;NDUFB7;HEPH;MICALL1;FAM43A
POLR2A HEK293 hg19	5/2000	0.956753	0.999991	0	0	0.522061	0.0230802	MYLIP;KIT;ID1;FBXO48;ALDH18A1
RBBP5 H1-hESC hg19	5/2000	0.956753	0.999991	0	0	0.522061	0.0230802	NYNRIN;GPR37L1;TLR5;SORL1;BIRC3
USF2 HepG2 hg19	5/2000	0.956753	0.999991	0	0	0.522061	0.0230802	ID1;ANXA6;TNS4;SORL1;BIRC3
USF2 CH12.LX mm9	5/2000	0.956753	0.999991	0	0	0.522061	0.0230802	SLC35F6;TOM1;ANXA6;CMIP;PATL1
ZC3H11A K562 hg19	5/2000	0.956753	0.999991	0	0	0.522061	0.0230802	MYLIP;EXD3;NDUFB7;ID1;FBXO48
MAX CH12.LX mm9	5/2000	0.956753	0.999991	0	0	0.522061	0.0230802	SLC35F6;ID1;FBXO48;TMEM154;PTPN3
CHD2 HeLa-S3 hg19	5/2000	0.956753	0.999991	0	0	0.522061	0.0230802	NDUFB7;PKDCC;FBXO48;FAM43A;GPR37L1
CHD2 H1-hESC hg19	5/2000	0.956753	0.999991	0	0	0.522061	0.0230802	EXD3;CPNE4;ANXA6;GPR37L1;CCNJL
CTCF thymus mm9	5/2000	0.956753	0.999991	0	0	0.522061	0.0230802	KCNQ1;WNK2;LRRK1;TMEM154;PTPN3
POLR2A thymus mm9	5/2000	0.956753	0.999991	0	0	0.522061	0.0230802	MYLIP;FBXO48;FAM43A;PATL1;XKR5
PHF8 H1-hESC hg19	5/2000	0.956753	0.999991	0	0	0.522061	0.0230802	VCAN;PRUNE2;GPR37L1;SSH1;PTPN3
SIRT6 H1-hESC hg19	5/2000	0.956753	0.999991	0	0	0.522061	0.0230802	NDUFB7;TMEM217;KIT;CCDC59;SLCO4C1
POLR2A HGPS cell hg19	5/2000	0.956753	0.999991	0	0	0.522061	0.0230802	C1ORF131;IGSF9B;TLR5;PTPN3;CCNJL
EZH2 HepG2 hg19	5/2000	0.956753	0.999991	0	0	0.522061	0.0230802	CASP10;CCDC59;SORL1;BIRC3;TMEM154
NRF1 SK-N-SH hg19	5/2000	0.956753	0.999991	0	0	0.522061	0.0230802	NDUFB7;TMEM217;C1ORF131;PTPN3;CCNJL
BHLHE40 MEL cell line mm9	5/2000	0.956753	0.999991	0	0	0.522061	0.0230802	MYLIP;CDC42EP3;TMEM217;MICALL1;SLCO4C1
POLR2A GM19099 hg19	5/2000	0.956753	0.999991	0	0	0.522061	0.0230802	FAM43A;ALDH18A1;IQGAP2;CMIP;PATL1
ZMIZ1 K562 hg19	5/2000	0.956753	0.999991	0	0	0.522061	0.0230802	MYLIP;EXD3;NDUFB7;HEPH;FAM43A
WRNIP1 GM12878 hg19	5/2000	0.956753	0.999991	0	0	0.522061	0.0230802	EXD3;NDUFB7;CPNE4;SLCO4C1;TMEM154
SETDB1 U2OS hg19	5/2000	0.956753	0.999991	0	0	0.522061	0.0230802	NOS3;CCDC59;SLCO4C1;NCOA7;TLR5
MYC CH12.LX mm9	5/2000	0.956753	0.999991	0	0	0.522061	0.0230802	LRRK1;FBXO48;FAM43A;CARD11;XKR5
NRF1 HeLa-S3 hg19	5/2000	0.956753	0.999991	0	0	0.522061	0.0230802	NDUFB7;C1ORF131;FBXO48;PATL1;SSH1
USF2 K562 hg19	5/2000	0.956753	0.999991	0	0	0.522061	0.0230802	DNAI2;ID1;ANXA6;CMIP;PATL1
NR2F2 K562 hg19	3/1392	0.957035	0.999991	0	0	0.454545	0.0199616	MYLIP;HEPH;C1ORF131
ATF3 GM12878 hg19	3/1394	0.957341	0.999991	0	0	0.453843	0.0197855	CCDC59;TOM1;ANXA6
YY1 HCT116 hg19	2/1076	0.960032	0.999991	0	0	0.394095	0.0160747	EXD3;C1ORF131
USF1 ECC-1 hg19	6/2318	0.960417	0.999991	0	0	0.537258	0.0216986	EXD3;NOS3;ANXA6;ALDH18A1;TNS4;SORL1
SIN3A K562 hg19	1/698	0.960837	0.999991	0	0	0.306265	0.0122354	ID1
POLR2AphosphoS5 PFSK-1 hg19	3/1427	0.962114	0.999991	0	0	0.442535	0.0170919	MYLIP;SMOX;FAM43A
REST neural cell hg19	1/712	0.963345	0.999991	0	0	0.300016	0.0112037	MYLIP
GATA3 T47D hg19	2/1102	0.963986	0.999991	0	0	0.384249	0.0140937	ID1;FAM43A
ETS1 A549 hg19	3/1449	0.965015	0.999991	0	0	0.435284	0.015501	EXD3;NDUFB7;C1ORF131
THAP1 K562 hg19	4/1775	0.966112	0.999991	0	0	0.470881	0.016234	MYLIP;EXD3;TMEM217;CCDC59
POLR2AphosphoS5 HL-60 hg19	3/1459	0.966265	0.999991	0	0	0.43206	0.0148272	SLCO4C1;C1ORF131;PATL1
SP4 H1-hESC hg19	3/1478	0.968525	0.999991	0	0	0.426055	0.0136256	EXD3;ALDH18A1;PDLIM7
USF2 MEL cell line mm9	5/2106	0.969057	0.999991	0	0	0.492789	0.0154893	SLC35F6;TOM1;ANXA6;CMIP;PATL1
BCLAF1 GM12878 hg19	3/1490	0.969879	0.999991	0	0	0.422342	0.0129168	MYLIP;EXD3;NDUFB7
GABPA H1-hESC hg19	3/1494	0.970318	0.999991	0	0	0.421118	0.0126887	EXD3;NDUFB7;FAM43A
POLR2AphosphoS5 SK-N-MC hg19	2/1154	0.970808	0.999991	0	0	0.36589	0.0108401	ANXA1;FAM43A
ETS1 K562 hg19	3/1502	0.971179	0.999991	0	0	0.418688	0.0122444	EXD3;NDUFB7;FBXO48
MAX myocyte mm9	2/1160	0.971511	0.999991	0	0	0.363878	0.0105171	FBXO48;ALDH18A1
SP2 HepG2 hg19	3/1507	0.971705	0.999991	0	0	0.417183	0.0119745	NDUFB7;CCDC59;TOM1
USF1 A549 hg19	7/2753	0.974706	0.999991	0	0	0.520849	0.0133438	DNAI2;EXD3;ID1;ANXA6;ALDH18A1;TNS4;PATL1
MAX ECC-1 hg19	3/1558	0.97658	0.999991	0	0	0.402382	0.0095359	C1ORF131;FAM43A;BIRC3
POLR2A K562 hg19	23/6920	0.978638	0.999991	0	0	0.638121	0.013779	GALNT12;MYLIP;EXD3;ANXA1;NDUFB7;SMOX;C1ORF131;ADARB1;IL17RE;IQGAP2;HEPH;SPINT1;CCRL2;TMEM217;MICALL1;ID1;NCOA7;FAM43A;ST8SIA6;ALDH18A1;TLR5;CARD11;BIRC3
IRF4 GM12878 hg19	4/1912	0.978849	0.999991	0	0	0.433769	0.00927319	TMEM217;CCDC59;IQGAP2;BIRC3
ZBTB33 SK-N-SH hg19	2/1234	0.978954	0.999991	0	0	0.340672	0.00724629	SAMD4A;FBXO48
USF1 K562 hg19	4/1928	0.980004	0.999991	0	0	0.42978	0.00868107	DNAI2;EXD3;CCRL2;ANXA6
SRF ECC-1 hg19	3/1602	0.980141	0.999991	0	0	0.390372	0.00783022	EXD3;PRUNE2;CCDC59
SP1 K562 hg19	2/1249	0.980217	0.999991	0	0	0.336304	0.00671985	TOM1;PDLIM7
PAX5 GM12878 hg19	5/2247	0.980496	0.999991	0	0	0.458141	0.00902367	EXD3;NDUFB7;ID1;FAM43A;BIRC3
SIX5 H1-hESC hg19	2/1258	0.980939	0.999991	0	0	0.333733	0.0064226	NOS3;FBXO48
POLR2AphosphoS5 G1E-ER4 mm9	4/1944	0.9811	0.999991	0	0	0.425856	0.00812575	CCRL2;ID1;SPTB;XKR5
YY1 GM12891 hg19	2/1281	0.982672	0.999991	0	0	0.327327	0.00572148	EXD3;C1ORF131
POLR2AphosphoS5 Panc1 hg19	3/1656	0.983817	0.999991	0	0	0.376506	0.00614293	SMOX;C1ORF131;CCNJL
IRF1 K562 hg19	13/4551	0.984229	0.999991	0	0	0.564529	0.0089741	RAB3B;GALNT12;MYLIP;EXD3;NDUFB7;RSAD2;SMOX;PATL1;CCRL2;MICALL1;ID1;ALDH18A1;TLR5
RAD21 MEL cell line mm9	8/3199	0.984474	0.999991	0	0	0.504974	0.00790154	MYLIP;CYP2W1;NDUFB7;LRRK1;TMEM217;CCDC59;FAM43A;PDLIM7
CEBPB HeLa-S3 hg19	4/2000	0.984511	0.999991	0	0	0.412618	0.00644094	EXD3;MICALL1;ANXA6;FAM43A
POLR2AphosphoS2 GM12878 hg19	4/2000	0.984511	0.999991	0	0	0.412618	0.00644094	HEPH;ANXA6;C1ORF131;FAM43A
SMC3 MEL cell line mm9	4/2000	0.984511	0.999991	0	0	0.412618	0.00644094	CYP2W1;LRRK1;LIF;PDLIM7
NFYB GM12878 hg19	4/2000	0.984511	0.999991	0	0	0.412618	0.00644094	ANXA1;SLCO4C1;ID1;ANXA6
ELK1 GM12878 hg19	4/2000	0.984511	0.999991	0	0	0.412618	0.00644094	NDUFB7;ID1;C1ORF131;BIRC3
NFYA HeLa-S3 hg19	4/2000	0.984511	0.999991	0	0	0.412618	0.00644094	MYLIP;EXD3;TMEM217;ANXA6
POLR2AphosphoS2 HepG2 hg19	4/2000	0.984511	0.999991	0	0	0.412618	0.00644094	MYLIP;NDUFB7;C1ORF131;IQGAP2
POLR2A GM18951 hg19	4/2000	0.984511	0.999991	0	0	0.412618	0.00644094	GALNT12;CCDC59;IQGAP2;PATL1
MYC A549 hg19	4/2000	0.984511	0.999991	0	0	0.412618	0.00644094	CDC42EP3;C1ORF131;IQGAP2;BIRC3
KAT2B K562 hg19	4/2000	0.984511	0.999991	0	0	0.412618	0.00644094	MYLIP;NDUFB7;CCDC59;IQGAP2
CHD1 CH12.LX mm9	4/2000	0.984511	0.999991	0	0	0.412618	0.00644094	CCRL2;FAM43A;CMIP;BIRC3
KDM1A K562 hg19	4/2000	0.984511	0.999991	0	0	0.412618	0.00644094	HEPH;CCRL2;CARD11;BIRC3
NFE2 GM12878 hg19	4/2000	0.984511	0.999991	0	0	0.412618	0.00644094	ID1;ANXA6;NCOA7;PATL1
RFX5 H1-hESC hg19	4/2000	0.984511	0.999991	0	0	0.412618	0.00644094	NYNRIN;TMEM217;NEUROG1;PDLIM7
eGFP-JUNB K562 hg19	4/2000	0.984511	0.999991	0	0	0.412618	0.00644094	MYLIP;EXD3;NDUFB7;CCRL2
TAL1 K562 hg19	4/2000	0.984511	0.999991	0	0	0.412618	0.00644094	EXD3;NDUFB7;CCRL2;C1ORF131
CHD7 H1-hESC hg19	4/2000	0.984511	0.999991	0	0	0.412618	0.00644094	ANXA6;SORL1;BIRC3;TMEM154
GABPA CH12.LX mm9	4/2000	0.984511	0.999991	0	0	0.412618	0.00644094	NDUFB7;CCRL2;CCDC59;PATL1
MYC GM12878 hg19	4/2000	0.984511	0.999991	0	0	0.412618	0.00644094	MICALL1;C1ORF131;ALDH18A1;IQGAP2
GTF2F1 HeLa-S3 hg19	4/2000	0.984511	0.999991	0	0	0.412618	0.00644094	EXD3;ANXA1;ANXA6;PDLIM7
E2F4 K562 hg19	4/2000	0.984511	0.999991	0	0	0.412618	0.00644094	EXD3;C1ORF131;PATL1;PDLIM7
POLR2A GM18526 hg19	4/2000	0.984511	0.999991	0	0	0.412618	0.00644094	C1ORF131;FAM43A;IQGAP2;PATL1
SIRT6 K562 hg19	4/2000	0.984511	0.999991	0	0	0.412618	0.00644094	NDUFB7;CCDC59;NCOA7;ST8SIA6
PHF8 K562 hg19	4/2000	0.984511	0.999991	0	0	0.412618	0.00644094	EXD3;TLR5;SORL1;BIRC3
NFYA GM12878 hg19	4/2000	0.984511	0.999991	0	0	0.412618	0.00644094	TMEM217;ID1;ANXA6;IGSF9B
BRCA1 H1-hESC hg19	4/2000	0.984511	0.999991	0	0	0.412618	0.00644094	NDUFB7;CPNE4;CASP10;TMEM217
EZH2 HeLa-S3 hg19	4/2000	0.984511	0.999991	0	0	0.412618	0.00644094	CASP10;KLHL35;MDGA1;CCNJL
ELK1 K562 hg19	4/2000	0.984511	0.999991	0	0	0.412618	0.00644094	CARD10;NDUFB7;HEPH;ID1
ZNF384 MEL cell line mm9	4/2000	0.984511	0.999991	0	0	0.412618	0.00644094	CYP2W1;LRRK1;CDC42EP3;CMIP
MAZ HeLa-S3 hg19	4/2000	0.984511	0.999991	0	0	0.412618	0.00644094	EXD3;ANXA6;FAM43A;PATL1
CTCF testis mm9	4/2000	0.984511	0.999991	0	0	0.412618	0.00644094	NDUFB7;SMOX;LRRK1;IGSF9B
HCFC1 MEL cell line mm9	4/2000	0.984511	0.999991	0	0	0.412618	0.00644094	SLC35F6;NDUFB7;CCDC59;PATL1
SMARCC1 HeLa-S3 hg19	4/2000	0.984511	0.999991	0	0	0.412618	0.00644094	LRRK1;ANXA6;C1ORF131;KLHL35
CHD1 GM12878 hg19	4/2000	0.984511	0.999991	0	0	0.412618	0.00644094	EXD3;NDUFB7;SESTD1;IQGAP2
GTF2B K562 hg19	4/2000	0.984511	0.999991	0	0	0.412618	0.00644094	MYLIP;ANXA1;CCRL2;ALDH18A1
RELA GM15510 hg19	4/2000	0.984511	0.999991	0	0	0.412618	0.00644094	MYLIP;EXD3;SORL1;PDLIM7
MXI1 GM12878 hg19	4/2000	0.984511	0.999991	0	0	0.412618	0.00644094	GALNT12;EXD3;ANXA6;PDLIM7
E2F4 myocyte mm9	4/2000	0.984511	0.999991	0	0	0.412618	0.00644094	ID1;FBXO48;WNT9A;PATL1
MAX GM12878 hg19	4/2000	0.984511	0.999991	0	0	0.412618	0.00644094	HEPH;ANXA6;SORL1;PDLIM7
REST myocyte mm9	4/2000	0.984511	0.999991	0	0	0.412618	0.00644094	CDC42EP3;FBXO48;NCOA7;ADARB1
KAT2A CH12.LX mm9	4/2000	0.984511	0.999991	0	0	0.412618	0.00644094	NDUFB7;FBXO48;FAM43A;ST8SIA6
E2F4 GM12878 hg19	4/2000	0.984511	0.999991	0	0	0.412618	0.00644094	EXD3;ID1;PATL1;BIRC3
POLR2AphosphoS2 CH12.LX mm9	4/2000	0.984511	0.999991	0	0	0.412618	0.00644094	SLC35F6;SMOX;ANXA6;PDLIM7
EBF1 GM12878 hg19	7/2924	0.985037	0.999991	0	0	0.48543	0.00731852	MYLIP;EXD3;CPNE4;SLCO4C1;SAMD4A;C1ORF131;BIRC3
SIX5 GM12878 hg19	2/1334	0.986109	0.999991	0	0	0.313409	0.00438397	TMEM217;FBXO48
ZBTB33 HepG2 hg19	2/1336	0.986225	0.999991	0	0	0.312905	0.00434015	ID1;NCOA7
ELF1 A549 hg19	3/1699	0.986274	0.999991	0	0	0.366095	0.00505999	EXD3;NDUFB7;C1ORF131
TAF1 ECC-1 hg19	2/1346	0.986791	0.999991	0	0	0.31041	0.00412752	MYLIP;FAM43A
POLR2AphosphoS5 neural cell hg19	3/1709	0.986792	0.999991	0	0	0.36375	0.00483641	KIT;FAM43A;MDGA1
CTCF MEL cell line mm9	14/4882	0.986966	0.999991	0	0	0.561776	0.00737037	MYLIP;NDUFB7;CPNE4;LRRK1;CCDC59;LIF;SPTB;CYP2W1;KCNQ1;TOM1;FAM43A;ALDH18A1;PDLIM7;BIRC3
PBX3 SK-N-SH hg19	4/2063	0.987658	0.999991	0	0	0.398587	0.00495011	MYLIP;PKDCC;FBXO48;IGSF9B
MAX HCT116 hg19	4/2066	0.987791	0.999991	0	0	0.39794	0.0048882	FAM43A;KLHL35;BIRC3;SSH1
GATA1 MEL cell line mm9	7/2994	0.988016	0.999991	0	0	0.472101	0.00569189	MYLIP;NDUFB7;SMOX;CCRL2;FBXO48;PDLIM7;PTPN3
FOSL2 A549 hg19	2/1375	0.988308	0.999991	0	0	0.303379	0.00356798	EXD3;BIRC3
ZMIZ1 MEL cell line mm9	2/1392	0.989118	0.999991	0	0	0.299394	0.00327592	MYLIP;ID1
JUN K562 hg19	11/4156	0.989303	0.999991	0	0	0.522931	0.00562402	MYLIP;EXD3;ANXA1;NDUFB7;HEPH;CASP10;CCRL2;MICALL1;ID1;TOM1;FBXO48
SIN3A Panc1 hg19	1/976	0.989571	0.999991	0	0	0.215772	0.00226217	FAM43A
POLR2AphosphoS5 GM12878 hg19	2/1431	0.990776	0.999991	0	0	0.290609	0.00269295	ID1;FAM43A
MYC HeLa-S3 hg19	7/3080	0.990926	0.999991	0	0	0.456557	0.00416148	EXD3;MICALL1;CCDC59;ID1;KLHL35;ALDH18A1;BIRC3
IRF3 HeLa-S3 hg19	3/1809	0.99105	0.999991	0	0	0.341721	0.00307202	TMEM217;TOM1;ANXA6
USF1 GM12878 hg19	4/2162	0.991417	0.999991	0	0	0.378192	0.0032599	DNAI2;TOM1;ANXA6;CMIP
SP1 A549 hg19	3/1825	0.991597	0.999991	0	0	0.338421	0.0028559	EXD3;NDUFB7;BIRC3
ESRRA GM12878 hg19	1/1023	0.991677	0.999991	0	0	0.205338	0.00171622	EXD3
TCF12 GM12878 hg19	1/1023	0.991677	0.999991	0	0	0.205338	0.00171622	BIRC3
KAT2A GM12878 hg19	3/1849	0.992357	0.999991	0	0	0.333578	0.00255945	MYLIP;CCDC59;C1ORF131
NR2C2 HepG2 hg19	2/1481	0.992548	0.999991	0	0	0.280025	0.00209443	NDUFB7;CCDC59
ZBTB33 K562 hg19	1/1048	0.99262	0.999991	0	0	0.20017	0.00148283	ADARB1
CTCF G1E-ER4 mm9	5/2540	0.992921	0.999991	0	0	0.398468	0.00283059	NDUFB7;CCDC59;IQGAP2;SPTB;PDLIM7
ZBTB33 HCT116 hg19	1/1074	0.993488	0.999991	0	0	0.19505	0.00127434	ID1
SP2 K562 hg19	4/2237	0.993515	0.999991	0	0	0.363945	0.00236783	MYLIP;NDUFB7;TMEM217;CCDC59
MAX K562 hg19	9/3845	0.994991	0.999991	0	0	0.459883	0.00230938	RAB3B;EXD3;HEPH;CCRL2;KIT;ANXA6;FAM43A;IQGAP2;BIRC3
POLR2A HepG2 hg19	18/6264	0.995179	0.999991	0	0	0.539379	0.00260653	MYLIP;NDUFB7;PKDCC;SMOX;C1ORF131;ADARB1;IL17RE;SORL1;CMIP;CYP2W1;COL2A1;MICALL1;ID1;FAM43A;ALDH18A1;TNS4;BIRC3;CCNJL
MAX HeLa-S3 hg19	8/3575	0.995312	0.999991	0	0	0.441585	0.00207486	ANXA6;C1ORF131;ADARB1;TNS4;MDGA1;PATL1;BIRC3;PTPN3
POLR2AphosphoS5 MEL cell line mm9	5/2661	0.995433	0.999991	0	0	0.377666	0.00172858	MYLIP;ID1;FBXO48;BIRC3;XKR5
MTA3 GM12878 hg19	1/1150	0.995488	0.999991	0	0	0.181414	0.000820449	C1ORF131
SRF GM12878 hg19	3/1986	0.995585	0.999991	0	0	0.308176	0.00136359	EXD3;CCDC59;BIRC3
EP300 GM12878 hg19	12/4724	0.995605	0.999991	0	0	0.489899	0.00215805	EXD3;ANXA1;NDUFB7;HEPH;TMEM217;SLCO4C1;ID1;SAMD4A;C1ORF131;NCOA7;FAM43A;BIRC3
MYC K562 hg19	20/6800	0.995637	0.999991	0	0	0.545473	0.00238506	RAB3B;GALNT12;CARD10;DNAI2;EXD3;NDUFB7;CCDC59;C1ORF131;ADARB1;WNT9A;SLC25A48;HEPH;CCRL2;MICALL1;ID1;ANXA6;NCOA7;FAM43A;ALDH18A1;BIRC3
MYC MCF-7 hg19	13/5003	0.995717	0.999991	0	0	0.498297	0.00213865	GALNT12;EXD3;NDUFB7;CPNE4;C1ORF131;KLHL35;ADARB1;SSH1;SLC25A48;SLCO4C1;FAM43A;ST8SIA6;ALDH18A1
POLR2A GM18505 hg19	3/2000	0.995829	0.999991	0	0	0.305777	0.0012781	C1ORF131;FAM43A;IQGAP2
IRF3 GM12878 hg19	3/2000	0.995829	0.999991	0	0	0.305777	0.0012781	TMEM217;ANXA6;IGSF9B
ATF1 K562 hg19	3/2000	0.995829	0.999991	0	0	0.305777	0.0012781	NDUFB7;CCRL2;BIRC3
RELA GM19099 hg19	3/2000	0.995829	0.999991	0	0	0.305777	0.0012781	NDUFB7;CCDC59;C1ORF131
FOS K562 hg19	3/2000	0.995829	0.999991	0	0	0.305777	0.0012781	MYLIP;TMEM217;ID1
POLR2A IMR-90 hg19	3/2000	0.995829	0.999991	0	0	0.305777	0.0012781	RAB3B;ANXA6;BIRC3
POLR2A Raji hg19	3/2000	0.995829	0.999991	0	0	0.305777	0.0012781	ID1;C1ORF131;FAM43A
CHD2 GM12878 hg19	3/2000	0.995829	0.999991	0	0	0.305777	0.0012781	HEPH;ALDH18A1;SORL1
NFYB K562 hg19	3/2000	0.995829	0.999991	0	0	0.305777	0.0012781	MYLIP;ANXA1;ID1
MXI1 HepG2 hg19	3/2000	0.995829	0.999991	0	0	0.305777	0.0012781	SMOX;PATL1;CCNJL
TBP GM12878 hg19	3/2000	0.995829	0.999991	0	0	0.305777	0.0012781	NDUFB7;ID1;ANXA6
POLR2A spleen mm9	3/2000	0.995829	0.999991	0	0	0.305777	0.0012781	GALNT12;SLC35F6;PKDCC
CHD7 K562 hg19	3/2000	0.995829	0.999991	0	0	0.305777	0.0012781	EXD3;NDUFB7;ANXA6
NRF1 GM12878 hg19	3/2000	0.995829	0.999991	0	0	0.305777	0.0012781	EXD3;C1ORF131;SORL1
NFYA K562 hg19	3/2000	0.995829	0.999991	0	0	0.305777	0.0012781	MYLIP;ANXA6;IGSF9B
NRF1 HepG2 hg19	3/2000	0.995829	0.999991	0	0	0.305777	0.0012781	C1ORF131;FBXO48;PATL1
RCOR1 GM12878 hg19	3/2000	0.995829	0.999991	0	0	0.305777	0.0012781	EXD3;NDUFB7;ALDH18A1
RELA GM18951 hg19	3/2000	0.995829	0.999991	0	0	0.305777	0.0012781	NDUFB7;ANXA6;FBXO48
CUX1 GM12878 hg19	3/2000	0.995829	0.999991	0	0	0.305777	0.0012781	SLCO4C1;BIRC3;TMEM154
NELFE MEL cell line mm9	3/2000	0.995829	0.999991	0	0	0.305777	0.0012781	NDUFB7;ANXA6;ETV6
STAT1 GM12878 hg19	3/2000	0.995829	0.999991	0	0	0.305777	0.0012781	EXD3;MICALL1;BIRC3
POLR2A GM15510 hg19	3/2000	0.995829	0.999991	0	0	0.305777	0.0012781	GALNT12;IQGAP2;PATL1
POLR2A NB4 hg19	3/2000	0.995829	0.999991	0	0	0.305777	0.0012781	C1ORF131;TLR5;SSH1
MAFF HepG2 hg19	3/2000	0.995829	0.999991	0	0	0.305777	0.0012781	MYLIP;ID1;BIRC3
E2F4 HeLa-S3 hg19	1/1173	0.995963	0.999991	0	0	0.177636	0.000718574	FBXO48
ATF2 GM12878 hg19	2/1641	0.996272	0.999991	0	0	0.250495	0.000935533	EXD3;NDUFB7
ELF1 HCT116 hg19	1/1194	0.996353	0.999991	0	0	0.174313	0.000636803	C1ORF131
USF1 SK-N-SH hg19	5/2726	0.996407	0.999991	0	0	0.367256	0.00132174	DNAI2;NDUFB7;ID1;ANXA6;ALDH18A1
GABPA A549 hg19	3/2041	0.996471	0.999991	0	0	0.298939	0.00105692	EXD3;C1ORF131;NCOA7
EP300 K562 hg19	12/4840	0.996944	0.999991	0	0	0.474479	0.00145202	MYLIP;EXD3;ANXA1;NDUFB7;HEPH;CASP10;CCRL2;CDC42EP3;CCDC59;FAM43A;TLR5;IQGAP2
POLR2AphosphoS5 GM12892 hg19	2/1702	0.997148	0.999991	0	0	0.240701	0.000687465	FAM43A;PDLIM7
PBX3 A549 hg19	3/2098	0.997207	0.999991	0	0	0.289878	0.000810694	NDUFB7;CCDC59;IGSF9B
SIN3A MCF-7 hg19	1/1259	0.99734	0.999991	0	0	0.164732	0.000438731	FBXO48
SP1 H1-hESC hg19	2/1727	0.997446	0.999991	0	0	0.236887	0.000605819	EXD3;CPNE4
JUND HepG2 hg19	6/3153	0.997563	0.999991	0	0	0.375977	0.000917192	NDUFB7;NOS3;TMEM217;ID1;ALDH18A1;BIRC3
CREB1 ECC-1 hg19	2/1739	0.997578	0.999991	0	0	0.235095	0.000570129	TMEM217;ALDH18A1
TCF12 ECC-1 hg19	1/1285	0.997656	0.999991	0	0	0.161172	0.000378183	C1ORF131
GABPA SK-N-SH hg19	3/2142	0.997672	0.999991	0	0	0.283214	0.000660062	EXD3;NDUFB7;XKR5
POLR2AphosphoS5 G1E mm9	4/2517	0.997802	0.999991	0	0	0.318271	0.000700235	CCDC59;FBXO48;SPTB;PDLIM7
YY1 SK-N-SH hg19	5/2871	0.997919	0.999991	0	0	0.345733	0.000720307	EXD3;NDUFB7;SMOX;CDC42EP3;FAM43A
YY1 ECC-1 hg19	2/1791	0.998077	0.999991	0	0	0.227608	0.000438118	EXD3;FAM43A
MBD4 HepG2 hg19	2/1809	0.998225	0.999991	0	0	0.225117	0.000399902	NDUFB7;CASP10
SP1 GM12878 hg19	1/1356	0.998342	0.999991	0	0	0.152144	0.000252439	PDLIM7
EP300 A549 hg19	1/1363	0.998398	0.999991	0	0	0.151305	0.000242601	BIRC3
SIX5 A549 hg19	2/1839	0.998448	0.999991	0	0	0.221074	0.000343434	EXD3;NDUFB7
ZBTB33 A549 hg19	3/2245	0.998487	0.999991	0	0	0.268637	0.000406821	EXD3;NDUFB7;ID1
BHLHE40 HepG2 hg19	3/2249	0.998512	0.999991	0	0	0.268098	0.000399216	EXD3;ID1;SORL1
CREB1 K562 hg19	2/1865	0.998618	0.999991	0	0	0.217675	0.000300952	CCRL2;PATL1
CREB1 HepG2 hg19	1/1423	0.998805	0.999991	0	0	0.144452	0.000172661	BIRC3
ATF2 H1-hESC hg19	2/1906	0.998851	0.999991	0	0	0.212504	0.000244328	NDUFB7;FAM43A
ATF3 K562 hg19	1/1433	0.998863	0.999991	0	0	0.143366	0.000163164	CCDC59
POLR2A GM12892 hg19	4/2690	0.998902	0.999991	0	0	0.294811	0.000323749	C1ORF131;FAM43A;IQGAP2;PATL1
TAF7 H1-hESC hg19	1/1466	0.999032	0.999991	0	0	0.139886	0.000135406	FAM43A
NFIC HepG2 hg19	1/1493	0.999153	0.999991	0	0	0.137154	0.000116272	NDUFB7
ZBTB33 GM12878 hg19	1/1493	0.999153	0.999991	0	0	0.137154	0.000116272	NCOA7
GABPA K562 hg19	1/1494	0.999157	0.999991	0	0	0.137054	0.000115618	CCRL2
POLR2AphosphoS2 MEL cell line mm9	2/2000	0.999249	0.999991	0	0	0.201449	0.000151363	MYLIP;TMEM217
RFX5 GM12878 hg19	2/2000	0.999249	0.999991	0	0	0.201449	0.000151363	NDUFB7;ID1
POLR2A GM19193 hg19	2/2000	0.999249	0.999991	0	0	0.201449	0.000151363	PATL1;TMEM154
ELK4 HEK293 hg19	2/2000	0.999249	0.999991	0	0	0.201449	0.000151363	EXD3;IGSF9B
MAX endothelial cell of umbilical vein hg19	2/2000	0.999249	0.999991	0	0	0.201449	0.000151363	ANXA6;ALDH18A1
STAT3 GM12878 hg19	2/2000	0.999249	0.999991	0	0	0.201449	0.000151363	NDUFB7;CASP10
eGFP-HDAC8 K562 hg19	2/2000	0.999249	0.999991	0	0	0.201449	0.000151363	NDUFB7;C1ORF131
MAFK IMR-90 hg19	2/2000	0.999249	0.999991	0	0	0.201449	0.000151363	VCAN;CASP10
YY1 NT2-D1 hg19	2/2000	0.999249	0.999991	0	0	0.201449	0.000151363	C1ORF131;SORL1
SIN3A GM12878 hg19	2/2000	0.999249	0.999991	0	0	0.201449	0.000151363	EXD3;MICALL1
POLR2A GM10847 hg19	2/2000	0.999249	0.999991	0	0	0.201449	0.000151363	C1ORF131;FAM43A
RFX5 HepG2 hg19	2/2000	0.999249	0.999991	0	0	0.201449	0.000151363	NDUFB7;ALDH18A1
NRF1 H1-hESC hg19	2/2000	0.999249	0.999991	0	0	0.201449	0.000151363	C1ORF131;CCNJL
NFYB HeLa-S3 hg19	2/2000	0.999249	0.999991	0	0	0.201449	0.000151363	ANXA1;ANXA6
ELK4 HeLa-S3 hg19	2/2000	0.999249	0.999991	0	0	0.201449	0.000151363	EXD3;NDUFB7
MAX C2C12 mm9	2/2000	0.999249	0.999991	0	0	0.201449	0.000151363	ID1;ALDH18A1
KAT2A MEL cell line mm9	2/2000	0.999249	0.999991	0	0	0.201449	0.000151363	NDUFB7;CCDC59
CHD2 K562 hg19	2/2000	0.999249	0.999991	0	0	0.201449	0.000151363	ID1;ANXA6
MAX MEL cell line mm9	2/2000	0.999249	0.999991	0	0	0.201449	0.000151363	MYLIP;ANXA6
NFATC1 GM12878 hg19	1/1532	0.9993	0.999991	0	0	0.133377	9.33391e-05	EXD3
ELF1 HepG2 hg19	2/2019	0.999311	0.999991	0	0	0.199339	0.000137379	NDUFB7;C1ORF131
ELF1 SK-N-SH hg19	2/2030	0.999345	0.999991	0	0	0.198136	0.000129879	EXD3;C1ORF131
GABPA MCF-7 hg19	2/2048	0.999396	0.999991	0	0	0.196195	0.000118475	NDUFB7;C1ORF131
USF1 HepG2 hg19	1/1608	0.999519	0.999991	0	0	0.126544	6.09049e-05	ANXA6
FLI1 megakaryocyte mm9	2/2119	0.999564	0.999991	0	0	0.188862	8.24246e-05	CCDC59;FBXO48
GATA1 G1E-ER4 mm9	7/3942	0.999586	0.999991	0	0	0.338289	0.000140207	SPON2;CCRL2;TMEM217;ID1;ALDH18A1;SPTB;PATL1
MAFK HepG2 hg19	4/3120	0.999817	0.999991	0	0	0.247783	4.52441e-05	MYLIP;EXD3;NDUFB7;FBXO48
POLR2AphosphoS5 GM12891 hg19	1/1809	0.999821	0.999991	0	0	0.11124	1.9862e-05	FAM43A
CREB1 H1-hESC hg19	1/1863	0.999863	0.999991	0	0	0.107692	1.4741e-05	CPNE4
GABPA HepG2 hg19	2/2471	0.999914	0.999991	0	0	0.158732	1.36864e-05	EXD3;C1ORF131
POLR2A GM12878 hg19	10/5311	0.999924	0.999991	0	0	0.340211	2.57034e-05	GALNT12;MYLIP;SESTD1;TMEM217;MICALL1;C1ORF131;FAM43A;ALDH18A1;PATL1;PDLIM7
MYC MEL cell line mm9	1/2000	0.99993	0.999991	0	0	0.0995498	6.98167e-06	TMEM217
NRF1 K562 hg19	1/2000	0.99993	0.999991	0	0	0.0995498	6.98167e-06	C1ORF131
E2F4 CH12.LX mm9	1/2000	0.99993	0.999991	0	0	0.0995498	6.98167e-06	ADARB1
TCF7L2 Panc1 hg19	1/2000	0.99993	0.999991	0	0	0.0995498	6.98167e-06	FAM43A
HCFC1 HeLa-S3 hg19	1/2000	0.99993	0.999991	0	0	0.0995498	6.98167e-06	PATL1
BRCA1 GM12878 hg19	1/2000	0.99993	0.999991	0	0	0.0995498	6.98167e-06	MYLIP
GABPA GM12878 hg19	2/2556	0.999941	0.999991	0	0	0.152702	8.93609e-06	EXD3;NDUFB7
GABPA HL-60 hg19	2/2724	0.999972	0.999991	0	0	0.14189	3.95434e-06	EXD3;NDUFB7
GABPA HeLa-S3 hg19	1/2406	0.999988	0.999991	0	0	0.0808686	9.44474e-07	EXD3
YY1 K562 hg19	1/2496	0.999991	0.999991	0	0	0.0775507	6.66502e-07	C1ORF131

## Sheet: ENCODE_TF_ChIP-seq_H2_ATAC_down
ENCODE_TF_ChIP-seq_H2_ATAC_down_RNA_down
Term	Overlap	P-value	Adjusted P-value	Old P-value	Old Adjusted P-value	Odds Ratio	Combined Score	Genes
CTCF GM12868 hg19	20/1468	5.79315e-12	2.66125e-09	0	0	10.6515	275.6	HSD3B7;OSBPL7;NLRX1;ANKRD46;PKN3;GOT2;ALG5;NPY1R;OCRL;SPATA20;MOB3B;KRTCAP2;NCEH1;PPA2;RRS1;ASB6;RBM45;VPS36;FXN;ZNF212
CTCF GM12870 hg19	20/1518	1.06928e-11	2.66125e-09	0	0	10.2681	259.388	HSD3B7;NLRX1;ANKRD46;PKN3;GOT2;ALG5;NPY1R;OCRL;SPATA20;MOB3B;FRMD3;KRTCAP2;NCEH1;MTHFD1L;PPA2;RRS1;RBM45;VPS36;FXN;ZNF212
CTCF epithelial cell of esophagus hg19	20/1548	1.52807e-11	2.66125e-09	0	0	10.0502	250.294	APP;HSD3B7;NLRX1;ANKRD46;PKN3;GOT2;ALG5;NPY1R;OCRL;SPATA20;MOB3B;KRTCAP2;NCEH1;PPA2;RRS1;ASB6;RBM45;VPS36;FXN;ZNF212
CTCF cardiac muscle cell hg19	21/1777	2.0171e-11	2.66125e-09	0	0	9.46321	233.048	APP;HSD3B7;OSBPL7;NLRX1;ANKRD46;PKN3;GOT2;ALG5;NPY1R;OCRL;MOB3B;KRTCAP2;NCEH1;MTHFD1L;PPA2;RRS1;ASB6;RBM45;VPS36;FXN;ZNF212
CTCF heart mm9	22/2000	2.13159e-11	2.66125e-09	0	0	9.08898	223.33	APP;OSBPL7;NLRX1;GSTO2;ANKRD46;GOT2;ALG5;ALG14;NPY1R;OCRL;MOB3B;SMIM8;CDH6;KRTCAP2;NCEH1;MTHFD1L;PPA2;RRS1;ASB6;RBM45;VPS36;SMIM12
CTCF T47D hg19	18/1219	2.68966e-11	2.66125e-09	0	0	10.8112	263.134	APP;HSD3B7;ANKRD46;PKN3;GOT2;ALG5;NPY1R;SPATA20;MOB3B;FRMD3;KRTCAP2;NCEH1;PPA2;RRS1;ASB6;RBM45;VPS36;FXN
CTCF fibroblast of foreskin hg19	23/2261	2.82942e-11	2.66125e-09	0	0	8.67088	210.601	APP;HSD3B7;OSBPL7;NLRX1;ANKRD46;PKN3;GOT2;ALG5;NPY1R;OCRL;SPATA20;MOB3B;FRMD3;KRTCAP2;NCEH1;MTHFD1L;PPA2;RRS1;ASB6;RBM45;VPS36;FXN;ZNF212
CTCF GM12866 hg19	21/1812	2.92044e-11	2.66125e-09	0	0	9.26043	224.628	HSD3B7;OSBPL7;NLRX1;ANKRD46;PKN3;GOT2;ALG5;NPY1R;OCRL;SPATA20;MOB3B;KRTCAP2;NCEH1;MTHFD1L;PPA2;RRS1;ASB6;RBM45;VPS36;FXN;ZNF212
CTCF GM12867 hg19	20/1619	3.45205e-11	2.79616e-09	0	0	9.56692	230.462	HSD3B7;OSBPL7;NLRX1;ANKRD46;PKN3;GOT2;ALG5;OCRL;SPATA20;MOB3B;KRTCAP2;NCEH1;MTHFD1L;PPA2;RRS1;ASB6;RBM45;VPS36;FXN;ZNF212
CTCF GM12865 hg19	20/1640	4.3594e-11	3.17801e-09	0	0	9.4321	225.013	HSD3B7;NLRX1;ANKRD46;PKN3;GOT2;ALG5;NPY1R;OCRL;SPATA20;MOB3B;KRTCAP2;NCEH1;MTHFD1L;PPA2;RRS1;ASB6;RBM45;VPS36;FXN;ZNF212
CTCF astrocyte of the cerebellum hg19	20/1663	5.60745e-11	3.71621e-09	0	0	9.2884	219.246	HSD3B7;NLRX1;ANKRD46;PKN3;GOT2;ALG5;NPY1R;OCRL;SPATA20;MOB3B;KRTCAP2;NCEH1;MTHFD1L;PPA2;RRS1;ASB6;RBM45;VPS36;FXN;ZNF212
CTCF astrocyte of the spinal cord hg19	22/2167	1.03392e-10	6.17565e-09	0	0	8.3035	190.918	APP;HSD3B7;OSBPL7;NLRX1;ANKRD46;PKN3;GOT2;ALG5;NPY1R;OCRL;SPATA20;MOB3B;KRTCAP2;NCEH1;MTHFD1L;PPA2;RRS1;ASB6;RBM45;VPS36;FXN;ZNF212
CTCF BE2C hg19	22/2174	1.10128e-10	6.17565e-09	0	0	8.27323	189.7	APP;HSD3B7;OSBPL7;NLRX1;ANKRD46;PKN3;GOT2;ALG5;NPY1R;OCRL;SPATA20;MOB3B;KRTCAP2;NCEH1;MTHFD1L;PPA2;RRS1;ASB6;RBM45;VPS36;FXN;ZNF212
CTCF brain microvascular endothelial cell hg19	20/1747	1.36154e-10	6.50013e-09	0	0	8.79608	199.823	HSD3B7;OSBPL7;NLRX1;ANKRD46;PKN3;GOT2;ALG5;NPY1R;OCRL;SPATA20;MOB3B;KRTCAP2;NCEH1;MTHFD1L;PPA2;RRS1;ASB6;RBM45;VPS36;ZNF212
CTCF kidney epithelial cell hg19	22/2227	1.76284e-10	6.50013e-09	0	0	8.05034	180.802	APP;HSD3B7;OSBPL7;NLRX1;ANKRD46;PKN3;GOT2;ALG5;NPY1R;OCRL;SPATA20;MOB3B;KRTCAP2;NCEH1;MTHFD1L;PPA2;RRS1;ASB6;RBM45;VPS36;FXN;ZNF212
CTCF HL-60 hg19	21/2000	1.87246e-10	6.50013e-09	0	0	8.29398	185.773	HSD3B7;OSBPL7;NLRX1;ANKRD46;PKN3;GOT2;ALG5;NPY1R;OCRL;SPATA20;MOB3B;KRTCAP2;NCEH1;MTHFD1L;PPA2;RRS1;ASB6;RBM45;VPS36;FXN;ZNF212
CTCF medulloblastoma hg19	21/2000	1.87246e-10	6.50013e-09	0	0	8.29398	185.773	HSD3B7;OSBPL7;NLRX1;ANKRD46;PKN3;GOT2;ALG5;NPY1R;OCRL;SPATA20;MOB3B;KRTCAP2;NCEH1;MTHFD1L;PPA2;RRS1;ASB6;RBM45;VPS36;FXN;ZNF212
CTCF NB4 hg19	21/2000	1.87246e-10	6.50013e-09	0	0	8.29398	185.773	HSD3B7;OSBPL7;NLRX1;ANKRD46;PKN3;GOT2;ALG5;NPY1R;OCRL;SPATA20;MOB3B;KRTCAP2;NCEH1;MTHFD1L;PPA2;RRS1;ASB6;RBM45;VPS36;FXN;ZNF212
CTCF GM20000 hg19	21/2000	1.87246e-10	6.50013e-09	0	0	8.29398	185.773	HSD3B7;OSBPL7;NLRX1;ANKRD46;PKN3;GOT2;ALG5;NPY1R;OCRL;SPATA20;MOB3B;KRTCAP2;NCEH1;MTHFD1L;PPA2;RRS1;ASB6;RBM45;VPS36;FXN;ZNF212
CTCF brain mm9	21/2000	1.87246e-10	6.50013e-09	0	0	8.29398	185.773	APP;HSD3B7;OSBPL7;ANKRD46;GOT2;ALG5;SUCO;OCRL;MOB3B;SMIM8;CDH6;FRMD3;KRTCAP2;MTHFD1L;PPA2;RRS1;ASB6;RBM45;VPS36;FXN;SMIM12
CTCF liver mm9	21/2000	1.87246e-10	6.50013e-09	0	0	8.29398	185.773	APP;HSD3B7;OSBPL7;NLRX1;GSTO2;ANKRD46;GOT2;ALG5;OCRL;MOB3B;SMIM8;KRTCAP2;NCEH1;MTHFD1L;PPA2;RRS1;ASB6;RBM45;VPS36;FXN;SMIM12
CTCF choroid plexus epithelial cell hg19	18/1381	2.0877e-10	6.91787e-09	0	0	9.44393	210.503	HSD3B7;OSBPL7;NLRX1;ANKRD46;PKN3;GOT2;ALG5;OCRL;MOB3B;KRTCAP2;NCEH1;MTHFD1L;PPA2;RRS1;ASB6;RBM45;VPS36;ZNF212
CTCF GM12872 hg19	20/1823	2.91662e-10	9.24441e-09	0	0	8.39018	184.21	HSD3B7;OSBPL7;NLRX1;ANKRD46;PKN3;GOT2;ALG5;NPY1R;OCRL;SPATA20;MOB3B;KRTCAP2;NCEH1;MTHFD1L;PPA2;RRS1;RBM45;VPS36;FXN;ZNF212
CTCF GM12873 hg19	21/2055	3.1059e-10	9.2854e-09	0	0	8.04502	176.126	HSD3B7;OSBPL7;NLRX1;ANKRD46;PKN3;GOT2;ALG5;NPY1R;OCRL;SPATA20;MOB3B;KRTCAP2;NCEH1;MTHFD1L;PPA2;RRS1;SLC29A1;RBM45;VPS36;FXN;ZNF212
CTCF GM12869 hg19	20/1832	3.18429e-10	9.2854e-09	0	0	8.34437	182.472	HSD3B7;NLRX1;ANKRD46;PKN3;GOT2;ALG5;NPY1R;OCRL;SPATA20;MOB3B;KRTCAP2;NCEH1;MTHFD1L;PPA2;RRS1;ASB6;RBM45;VPS36;FXN;ZNF212
CTCF GM12875 hg19	21/2082	3.95923e-10	1.11011e-08	0	0	7.92766	171.632	HSD3B7;OSBPL7;NLRX1;ANKRD46;PKN3;GOT2;ALG5;NPY1R;OCRL;SPATA20;MOB3B;KRTCAP2;NCEH1;MTHFD1L;PPA2;RRS1;ASB6;RBM45;VPS36;FXN;ZNF212
CTCF Caco-2 hg19	21/2152	7.30681e-10	1.97284e-08	0	0	7.63726	160.665	HSD3B7;OSBPL7;NLRX1;ANKRD46;PKN3;GOT2;ALG5;NPY1R;OCRL;SPATA20;MOB3B;KRTCAP2;NCEH1;MTHFD1L;PPA2;RRS1;ASB6;RBM45;VPS36;FXN;ZNF212
CTCF fibroblast of mammary gland hg19	20/1929	7.95878e-10	2.07212e-08	0	0	7.87803	165.057	HSD3B7;NLRX1;ANKRD46;PKN3;GOT2;ALG5;NPY1R;OCRL;SPATA20;MOB3B;KRTCAP2;NCEH1;MTHFD1L;PPA2;RRS1;ASB6;RBM45;VPS36;FXN;ZNF212
CTCF fibroblast of pulmonary artery hg19	22/2429	9.46806e-10	2.38007e-08	0	0	7.29082	151.488	APP;HSD3B7;OSBPL7;NLRX1;ANKRD46;PKN3;GOT2;ALG5;NPY1R;OCRL;SPATA20;MOB3B;KRTCAP2;NCEH1;MTHFD1L;PPA2;RRS1;ASB6;RBM45;VPS36;FXN;ZNF212
CTCF fibroblast of gingiva hg19	21/2237	1.49161e-09	3.1842e-08	0	0	7.30929	148.55	HSD3B7;COL15A1;OSBPL7;NLRX1;ANKRD46;PKN3;GOT2;ALG5;NPY1R;OCRL;SPATA20;MOB3B;KRTCAP2;NCEH1;MTHFD1L;PPA2;RRS1;ASB6;RBM45;VPS36;ZNF212
CTCF astrocyte hg19	20/2000	1.50552e-09	3.1842e-08	0	0	7.56566	153.69	APP;HSD3B7;OSBPL7;NLRX1;ANKRD46;PKN3;GOT2;ALG5;OCRL;SPATA20;MOB3B;KRTCAP2;NCEH1;MTHFD1L;PPA2;RRS1;ASB6;RBM45;FXN;ZNF212
CTCF cortical plate mm9	20/2000	1.50552e-09	3.1842e-08	0	0	7.56566	153.69	APP;HSD3B7;NLRX1;GSTO2;ANKRD46;GOT2;ALG5;NPY1R;OCRL;MOB3B;SMIM8;KRTCAP2;NCEH1;MTHFD1L;PPA2;RRS1;ASB6;RBM45;VPS36;SMIM12
CTCF H54 hg19	20/2000	1.50552e-09	3.1842e-08	0	0	7.56566	153.69	APP;HSD3B7;OSBPL7;NLRX1;ANKRD46;PKN3;GOT2;ALG5;NPY1R;OCRL;SPATA20;MOB3B;KRTCAP2;NCEH1;MTHFD1L;PPA2;RRS1;RBM45;VPS36;ZNF212
CTCF kidney mm9	20/2000	1.50552e-09	3.1842e-08	0	0	7.56566	153.69	APP;HSD3B7;OSBPL7;ANKRD46;GOT2;ALG5;OCRL;MOB3B;SMIM8;CDH6;KRTCAP2;NCEH1;MTHFD1L;PPA2;RRS1;ASB6;RBM45;VPS36;FXN;SMIM12
CTCF GM06990 hg19	21/2240	1.52877e-09	3.1842e-08	0	0	7.29818	148.144	HSD3B7;OSBPL7;NLRX1;ANKRD46;PKN3;GOT2;ALG5;NPY1R;OCRL;SPATA20;MOB3B;KRTCAP2;NCEH1;MTHFD1L;PPA2;RRS1;ASB6;RBM45;VPS36;FXN;ZNF212
CTCF GM12864 hg19	19/1804	1.99351e-09	4.03685e-08	0	0	7.73667	154.992	HSD3B7;NLRX1;ANKRD46;PKN3;GOT2;ALG5;NPY1R;OCRL;SPATA20;MOB3B;KRTCAP2;NCEH1;MTHFD1L;PPA2;RRS1;RBM45;VPS36;FXN;ZNF212
CTCF epithelial cell of proximal tubule hg19	20/2051	2.34202e-09	4.61442e-08	0	0	7.35475	146.155	HSD3B7;NLRX1;ANKRD46;PKN3;GOT2;ALG5;NPY1R;OCRL;SPATA20;MOB3B;KRTCAP2;NCEH1;MTHFD1L;PPA2;RRS1;ASB6;RBM45;VPS36;FXN;ZNF212
CTCF fibroblast of pedal digit skin hg19	20/2060	2.52859e-09	4.85091e-08	0	0	7.31863	144.877	HSD3B7;NLRX1;ANKRD46;PKN3;GOT2;ALG5;NPY1R;OCRL;SPATA20;MOB3B;KRTCAP2;NCEH1;MTHFD1L;PPA2;RRS1;ASB6;RBM45;VPS36;FXN;ZNF212
CTCF fibroblast of the aortic adventitia hg19	21/2332	3.1925e-09	5.96752e-08	0	0	6.97129	136.376	HSD3B7;NLRX1;ANKRD46;PKN3;GOT2;ALG5;NPY1R;OCRL;SPATA20;MOB3B;CDH6;KRTCAP2;NCEH1;MTHFD1L;PPA2;RRS1;ASB6;RBM45;VPS36;FXN;ZNF212
CTCF HEK293 hg19	18/1654	3.81411e-09	6.84005e-08	0	0	7.75249	150.279	HSD3B7;NLRX1;ANKRD46;PKN3;GOT2;ALG5;NPY1R;OCRL;MOB3B;KRTCAP2;NCEH1;MTHFD1L;PPA2;RRS1;ASB6;RBM45;VPS36;ZNF212
CTCF retinal pigment epithelial cell hg19	21/2356	3.84694e-09	6.84005e-08	0	0	6.89025	133.505	HSD3B7;OSBPL7;NLRX1;ANKRD46;PKN3;GOT2;ALG5;NPY1R;OCRL;SPATA20;MOB3B;KRTCAP2;NCEH1;MTHFD1L;PPA2;RRS1;ASB6;RBM45;VPS36;FXN;ZNF212
CTCF BJ hg19	20/2158	5.68433e-09	9.86637e-08	0	0	6.94496	131.854	HSD3B7;OSBPL7;NLRX1;ANKRD46;PKN3;GOT2;ALG5;NPY1R;OCRL;SPATA20;MOB3B;KRTCAP2;NCEH1;MTHFD1L;PPA2;RRS1;ASB6;RBM45;FXN;ZNF212
CTCF WI38 hg19	21/2447	7.64771e-09	1.29655e-07	0	0	6.59755	123.301	APP;HSD3B7;NLRX1;ANKRD46;PKN3;GOT2;ALG5;NPY1R;OCRL;SPATA20;MOB3B;FRMD3;KRTCAP2;NCEH1;PPA2;RRS1;ASB6;RBM45;VPS36;FXN;ZNF212
CTCF foreskin fibroblast hg19	22/2745	9.6798e-09	1.60377e-07	0	0	6.32868	116.785	APP;HSD3B7;OSBPL7;NLRX1;ANKRD46;PKN3;GOT2;ALG5;NPY1R;OCRL;SPATA20;MOB3B;KRTCAP2;NCEH1;MTHFD1L;PPA2;RRS1;ASB6;RBM45;VPS36;FXN;ZNF212
CTCF GM12871 hg19	19/1993	1.04537e-08	1.61483e-07	0	0	6.92316	127.222	HSD3B7;OSBPL7;NLRX1;ANKRD46;PKN3;GOT2;ALG5;NPY1R;OCRL;MOB3B;KRTCAP2;NCEH1;MTHFD1L;PPA2;RRS1;RBM45;VPS36;FXN;ZNF212
CTCF GM12801 hg19	19/2000	1.10757e-08	1.61483e-07	0	0	6.89601	126.325	HSD3B7;NLRX1;ANKRD46;PKN3;GOT2;ALG5;NPY1R;OCRL;SPATA20;MOB3B;KRTCAP2;NCEH1;PPA2;RRS1;ASB6;RBM45;VPS36;FXN;ZNF212
CTCF C2C12 mm9	19/2000	1.10757e-08	1.61483e-07	0	0	6.89601	126.325	APP;HSD3B7;OSBPL7;ANKRD46;GOT2;ALG5;OCRL;MOB3B;SMIM8;KRTCAP2;NCEH1;MTHFD1L;PPA2;RRS1;ASB6;RBM45;VPS36;FXN;SMIM12
CTCF GM13976 hg19	19/2000	1.10757e-08	1.61483e-07	0	0	6.89601	126.325	HSD3B7;OSBPL7;NLRX1;ANKRD46;PKN3;GOT2;ALG5;NPY1R;OCRL;SPATA20;MOB3B;KRTCAP2;NCEH1;MTHFD1L;PPA2;RRS1;RBM45;VPS36;ZNF212
CTCF embryonic fibroblast mm9	19/2000	1.10757e-08	1.61483e-07	0	0	6.89601	126.325	APP;HSD3B7;OSBPL7;ANKRD46;GOT2;ALG5;OCRL;MOB3B;SMIM8;KRTCAP2;NCEH1;MTHFD1L;PPA2;RRS1;ASB6;RBM45;VPS36;FXN;SMIM12
CTCF olfactory bulb mm9	19/2000	1.10757e-08	1.61483e-07	0	0	6.89601	126.325	APP;HSD3B7;ANKRD46;GOT2;ALG5;NPY1R;OCRL;MOB3B;SMIM8;CDH6;KRTCAP2;NCEH1;MTHFD1L;PPA2;RRS1;ASB6;RBM45;VPS36;SMIM12
CTCF mammary epithelial cell hg19	21/2522	1.31736e-08	1.87435e-07	0	0	6.37232	115.626	APP;HSD3B7;NLRX1;ANKRD46;PKN3;GOT2;ALG5;NPY1R;OCRL;SPATA20;MOB3B;KRTCAP2;NCEH1;MTHFD1L;PPA2;RRS1;ASB6;RBM45;VPS36;FXN;ZNF212
CTCF bronchial epithelial cell hg19	19/2023	1.33699e-08	1.87435e-07	0	0	6.80814	123.433	HSD3B7;NLRX1;ANKRD46;PKN3;GOT2;ALG5;NPY1R;OCRL;SPATA20;MOB3B;CDH6;KRTCAP2;NCEH1;MTHFD1L;PPA2;RRS1;RBM45;VPS36;ZNF212
CTCF GM12874 hg19	19/2065	1.87337e-08	2.56732e-07	0	0	6.65279	118.373	HSD3B7;OSBPL7;NLRX1;ANKRD46;PKN3;GOT2;ALG5;NPY1R;OCRL;SPATA20;MOB3B;KRTCAP2;NCEH1;MTHFD1L;PPA2;RRS1;RBM45;VPS36;ZNF212
CTCF WERI-Rb-1 hg19	18/1833	1.92746e-08	2.56732e-07	0	0	6.91964	122.924	HSD3B7;OSBPL7;NLRX1;ANKRD46;PKN3;GOT2;ALG5;NPY1R;OCRL;MOB3B;KRTCAP2;NCEH1;MTHFD1L;PPA2;RRS1;RBM45;VPS36;ZNF212
CTCF fibroblast of skin of abdomen hg19	20/2317	1.93694e-08	2.56732e-07	0	0	6.40654	113.778	HSD3B7;NLRX1;ANKRD46;PKN3;GOT2;ALG5;NPY1R;OCRL;SPATA20;MOB3B;KRTCAP2;NCEH1;MTHFD1L;PPA2;RRS1;ASB6;RBM45;VPS36;FXN;ZNF212
CTCF fibroblast of villous mesenchyme hg19	20/2341	2.31043e-08	3.00769e-07	0	0	6.33168	111.332	HSD3B7;NLRX1;ANKRD46;PKN3;GOT2;ALG5;NPY1R;OCRL;SPATA20;MOB3B;KRTCAP2;NCEH1;MTHFD1L;PPA2;RRS1;ASB6;RBM45;VPS36;FXN;ZNF212
RAD21 K562 hg19	19/2100	2.46622e-08	3.15416e-07	0	0	6.52811	114.359	HSD3B7;OSBPL7;ANKRD46;PKN3;NPY1R;OCRL;SPATA20;SNX22;MOB3B;KRTCAP2;NCEH1;MTHFD1L;PPA2;RRS1;ASB6;RBM45;VPS36;ZNF212;FAM83A
CTCF LNCaP clone FGC hg19	21/2661	3.43447e-08	4.31678e-07	0	0	5.98874	102.927	HSD3B7;NLRX1;ANKRD46;PKN3;GOT2;ALG5;NPY1R;OCRL;SPATA20;MOB3B;FRMD3;KRTCAP2;NCEH1;MTHFD1L;PPA2;RRS1;ASB6;RBM45;VPS36;FXN;ZNF212
CTCF HeLa-S3 hg19	23/3275	4.57098e-08	5.64787e-07	0	0	5.62572	95.0801	APP;HSD3B7;OSBPL7;NLRX1;ANKRD46;PKN3;GOT2;ALG5;NPY1R;OCRL;SPATA20;MOB3B;FRMD3;KRTCAP2;NCEH1;MTHFD1L;PPA2;RRS1;ASB6;RBM45;VPS36;FXN;ZNF212
CTCF HGPS cell hg19	18/2000	7.45033e-08	8.22923e-07	0	0	6.27827	103.042	HSD3B7;OSBPL7;NLRX1;ANKRD46;PKN3;GOT2;ALG5;NPY1R;OCRL;MOB3B;KRTCAP2;NCEH1;MTHFD1L;PPA2;RRS1;RBM45;VPS36;ZNF212
CTCF limb mm9	18/2000	7.45033e-08	8.22923e-07	0	0	6.27827	103.042	APP;HSD3B7;OSBPL7;ANKRD46;GOT2;ALG5;OCRL;MOB3B;SMIM8;KRTCAP2;MTHFD1L;PPA2;RRS1;ASB6;RBM45;VPS36;FXN;SMIM12
CTCF cardiac fibroblast hg19	18/2000	7.45033e-08	8.22923e-07	0	0	6.27827	103.042	APP;HSD3B7;NLRX1;ANKRD46;PKN3;GOT2;ALG5;OCRL;MOB3B;KRTCAP2;NCEH1;MTHFD1L;PPA2;RRS1;ASB6;RBM45;VPS36;ZNF212
CTCF ES-Bruce4 mm9	18/2000	7.45033e-08	8.22923e-07	0	0	6.27827	103.042	APP;HSD3B7;OSBPL7;NLRX1;GSTO2;PKN3;GOT2;OCRL;MOB3B;SMIM8;KRTCAP2;NCEH1;MTHFD1L;PPA2;RRS1;ASB6;RBM45;SMIM12
CTCF GM10248 hg19	18/2000	7.45033e-08	8.22923e-07	0	0	6.27827	103.042	APP;HSD3B7;OSBPL7;NLRX1;ANKRD46;PKN3;GOT2;ALG5;OCRL;MOB3B;KRTCAP2;NCEH1;MTHFD1L;PPA2;RRS1;RBM45;VPS36;ZNF212
CTCF small intestine mm9	18/2000	7.45033e-08	8.22923e-07	0	0	6.27827	103.042	APP;HSD3B7;ANKRD46;GOT2;ALG5;SUCO;OCRL;MOB3B;KRTCAP2;MTHFD1L;PPA2;RRS1;ASB6;GGACT;RBM45;VPS36;FXN;SMIM12
CTCF GM13977 hg19	18/2000	7.45033e-08	8.22923e-07	0	0	6.27827	103.042	HSD3B7;OSBPL7;NLRX1;ANKRD46;PKN3;GOT2;ALG5;NPY1R;OCRL;MOB3B;KRTCAP2;NCEH1;MTHFD1L;PPA2;RRS1;RBM45;VPS36;ZNF212
CTCF HepG2 hg19	22/3081	8.24464e-08	8.97066e-07	0	0	5.5237	90.0977	HSD3B7;OSBPL7;NLRX1;ANKRD46;PKN3;GOT2;ALG5;NPY1R;OCRL;SPATA20;MOB3B;FRMD3;KRTCAP2;NCEH1;MTHFD1L;PPA2;RRS1;ASB6;RBM45;VPS36;FXN;ZNF212
CTCF G1E-ER4 mm9	20/2540	9.21016e-08	9.87383e-07	0	0	5.76587	93.4093	HSD3B7;OSBPL7;NLRX1;GSTO2;ANKRD46;PKN3;GOT2;ALG5;MOB3B;SMIM8;KRTCAP2;NCEH1;MTHFD1L;PPA2;RRS1;ASB6;RBM45;VPS36;FXN;SMIM12
CTCF HCT116 hg19	22/3149	1.22819e-07	1.29761e-06	0	0	5.38184	85.6387	APP;HSD3B7;NLRX1;ANKRD46;PKN3;GOT2;ALG5;NPY1R;OCRL;SPATA20;MOB3B;FRMD3;KRTCAP2;NCEH1;MTHFD1L;PPA2;RRS1;ASB6;RBM45;VPS36;FXN;ZNF212
CTCF fibroblast of upper leg skin hg19	16/1665	2.17658e-07	2.26676e-06	0	0	6.34393	97.3181	HSD3B7;NLRX1;ANKRD46;PKN3;GOT2;ALG5;OCRL;MOB3B;KRTCAP2;NCEH1;MTHFD1L;PPA2;RRS1;ASB6;VPS36;ZNF212
CTCF SK-N-SH hg19	23/3657	3.69105e-07	3.78982e-06	0	0	4.91923	72.8645	APP;HSD3B7;OSBPL7;NLRX1;ANKRD46;PKN3;GOT2;ALG5;NPY1R;OCRL;SPATA20;MOB3B;FRMD3;KRTCAP2;NCEH1;MTHFD1L;PPA2;RRS1;ASB6;RBM45;VPS36;FXN;ZNF212
CTCF myotube hg19	17/2000	4.57788e-07	4.39115e-06	0	0	5.70667	83.2995	APP;HSD3B7;NLRX1;ANKRD46;PKN3;GOT2;ALG5;OCRL;MOB3B;KRTCAP2;NCEH1;MTHFD1L;PPA2;RRS1;RBM45;VPS36;FXN
RAD21 HeLa-S3 hg19	17/2000	4.57788e-07	4.39115e-06	0	0	5.70667	83.2995	APP;OSBPL7;NLRX1;ANKRD46;PKN3;ALG14;NPY1R;OCRL;SPATA20;MOB3B;KRTCAP2;MTHFD1L;PPA2;RRS1;RBM45;VPS36;FAM83A
CTCF bone marrow macrophage mm9	17/2000	4.57788e-07	4.39115e-06	0	0	5.70667	83.2995	APP;HSD3B7;NLRX1;GSTO2;ANKRD46;GOT2;ALG5;OCRL;SNX22;MOB3B;SMIM8;KRTCAP2;NCEH1;PPA2;RBM45;VPS36;SMIM12
CTCF cerebellum mm9	17/2000	4.57788e-07	4.39115e-06	0	0	5.70667	83.2995	APP;HSD3B7;OSBPL7;NLRX1;ANKRD46;GOT2;OCRL;SPATA20;MOB3B;SMIM8;KRTCAP2;NCEH1;MTHFD1L;PPA2;RBM45;FXN;SMIM12
CTCF spleen mm9	17/2000	4.57788e-07	4.39115e-06	0	0	5.70667	83.2995	APP;HSD3B7;OSBPL7;GOT2;ALG5;OCRL;MOB3B;SMIM8;KRTCAP2;NCEH1;MTHFD1L;PPA2;RRS1;ASB6;RBM45;FXN;SMIM12
CTCF CH12.LX mm9	23/3777	6.7213e-07	6.36341e-06	0	0	4.72697	67.1836	HSD3B7;TPH1;OSBPL7;NLRX1;GSTO2;ANKRD46;PKN3;GOT2;ALG5;OCRL;SPATA20;SNX22;MOB3B;SMIM8;KRTCAP2;NCEH1;MTHFD1L;PPA2;RRS1;ASB6;RBM45;VPS36;SMIM12
CTCF endothelial cell of umbilical vein hg19	22/3469	6.99635e-07	6.5389e-06	0	0	4.78938	67.8785	HSD3B7;OSBPL7;NLRX1;ANKRD46;PKN3;GOT2;ALG5;NPY1R;OCRL;SPATA20;MOB3B;KRTCAP2;NCEH1;MTHFD1L;PPA2;RRS1;ASB6;SLC29A1;RBM45;VPS36;FXN;ZNF212
RAD21 SK-N-SH hg19	21/3228	9.81691e-07	9.0589e-06	0	0	4.7685	65.9673	APP;HSD3B7;NLRX1;ANKRD46;PKN3;ALG5;ALG14;NPY1R;OCRL;SPATA20;MOB3B;FRMD3;NCEH1;MTHFD1L;PPA2;RRS1;ASB6;RBM45;VPS36;FXN;ZNF212
CTCF H1-hESC hg19	23/3890	1.15587e-06	1.05329e-05	0	0	4.55684	62.2949	APP;HSD3B7;OSBPL7;NLRX1;ANKRD46;PKN3;GOT2;ALG5;NPY1R;OCRL;SPATA20;MOB3B;FRMD3;KRTCAP2;NCEH1;MTHFD1L;PPA2;RRS1;ASB6;RBM45;VPS36;FXN;ZNF212
RAD21 HepG2 hg19	19/2685	1.23111e-06	1.108e-05	0	0	4.92888	67.0702	HSD3B7;NLRX1;ANKRD46;PKN3;GOT2;ALG5;NPY1R;OCRL;SPATA20;MOB3B;KRTCAP2;NCEH1;PPA2;RRS1;ASB6;RBM45;VPS36;FXN;ZNF212
CTCF ECC-1 hg19	13/1220	1.33288e-06	1.18496e-05	0	0	6.51407	88.1234	HSD3B7;PKN3;ALG5;NPY1R;SPATA20;SNX22;MOB3B;FRMD3;RRS1;ASB6;VPS36;FXN;ZNF212
CTCF keratinocyte hg19	21/3361	1.93613e-06	1.70053e-05	0	0	4.54225	59.7525	APP;HSD3B7;NLRX1;ANKRD46;PKN3;GOT2;ALG5;NPY1R;OCRL;SPATA20;MOB3B;KRTCAP2;NCEH1;MTHFD1L;PPA2;RRS1;ASB6;RBM45;VPS36;FXN;ZNF212
CTCF G1E mm9	17/2246	2.34742e-06	2.03722e-05	0	0	5.00738	64.9066	HSD3B7;NLRX1;ANKRD46;PKN3;GOT2;ALG5;SPATA20;SMIM8;KRTCAP2;NCEH1;MTHFD1L;PPA2;RRS1;ASB6;RBM45;VPS36;SMIM12
CTCF GM10266 hg19	16/2000	2.56593e-06	2.20067e-05	0	0	5.17627	66.6351	HSD3B7;OSBPL7;NLRX1;ANKRD46;GOT2;ALG5;OCRL;MOB3B;KRTCAP2;NCEH1;MTHFD1L;PPA2;RRS1;RBM45;VPS36;ZNF212
RAD21 MEL cell line mm9	20/3199	3.97807e-06	3.3721e-05	0	0	4.39787	54.6863	HSD3B7;OSBPL7;NLRX1;ANKRD46;GOT2;ALG5;OCRL;SPATA20;MOB3B;SMIM8;KRTCAP2;NCEH1;MTHFD1L;PPA2;RRS1;ASB6;RBM45;VPS36;FXN;SMIM12
RAD21 A549 hg19	19/3040	8.10722e-06	6.79329e-05	0	0	4.26038	49.9434	APP;HSD3B7;ANKRD46;PKN3;ALG14;NPY1R;OCRL;SPATA20;MOB3B;FRMD3;KRTCAP2;NCEH1;MTHFD1L;RRS1;ASB6;RBM45;VPS36;FXN;ZNF212
SMC3 HepG2 hg19	15/2000	1.30969e-05	0.00010157	0	0	4.68279	52.6493	NLRX1;ANKRD46;PKN3;GOT2;ALG5;NPY1R;OCRL;SPATA20;MOB3B;KRTCAP2;NCEH1;RRS1;RBM45;VPS36;FXN
RAD21 CH12.LX mm9	15/2000	1.30969e-05	0.00010157	0	0	4.68279	52.6493	APP;HSD3B7;NLRX1;ALG5;SUCO;MOB3B;SMIM8;KRTCAP2;NCEH1;MTHFD1L;PPA2;RRS1;ASB6;RBM45;VPS36
CTCF IMR-90 hg19	15/2000	1.30969e-05	0.00010157	0	0	4.68279	52.6493	COL15A1;OSBPL7;NLRX1;ANKRD46;PKN3;GOT2;OCRL;MOB3B;KRTCAP2;NCEH1;MTHFD1L;RRS1;RBM45;VPS36;ZNF212
CTCF testis mm9	15/2000	1.30969e-05	0.00010157	0	0	4.68279	52.6493	APP;HSD3B7;GSTO2;ANKRD46;GOT2;OCRL;MOB3B;SMIM8;KRTCAP2;PPA2;RRS1;ASB6;RBM45;VPS36;SMIM12
CTCF osteoblast hg19	15/2000	1.30969e-05	0.00010157	0	0	4.68279	52.6493	HSD3B7;OSBPL7;NLRX1;ANKRD46;PKN3;GOT2;ALG5;OCRL;MOB3B;KRTCAP2;NCEH1;MTHFD1L;PPA2;RBM45;VPS36
CTCF skin fibroblast hg19	15/2000	1.30969e-05	0.00010157	0	0	4.68279	52.6493	COL15A1;NLRX1;ANKRD46;PKN3;GOT2;ALG5;OCRL;MOB3B;KRTCAP2;NCEH1;MTHFD1L;PPA2;RRS1;VPS36;ZNF212
CTCF lung mm9	15/2000	1.30969e-05	0.00010157	0	0	4.68279	52.6493	APP;HSD3B7;OSBPL7;NLRX1;GSTO2;ANKRD46;PKN3;OCRL;MOB3B;SMIM8;MTHFD1L;PPA2;RBM45;FXN;SMIM12
CTCF fibroblast of lung hg19	21/3799	1.44103e-05	0.00011058	0	0	3.9098	43.5848	HSD3B7;OSBPL7;NLRX1;ANKRD46;PKN3;GOT2;ALG5;NPY1R;OCRL;SPATA20;MOB3B;KRTCAP2;NCEH1;MTHFD1L;PPA2;RRS1;ASB6;RBM45;VPS36;FXN;ZNF212
CTCF GM12878 hg19	22/4238	2.17634e-05	0.000165266	0	0	3.7334	40.0791	APP;HSD3B7;OSBPL7;NLRX1;ANKRD46;PKN3;GOT2;ALG5;NPY1R;OCRL;SPATA20;MOB3B;FRMD3;KRTCAP2;NCEH1;MTHFD1L;PPA2;RRS1;RBM45;VPS36;FXN;ZNF212
CTCF GM19238 hg19	14/2000	6.0744e-05	0.000434141	0	0	4.22256	40.9962	NLRX1;ANKRD46;GOT2;ALG5;OCRL;MOB3B;FRMD3;KRTCAP2;NCEH1;MTHFD1L;PPA2;RRS1;VPS36;ZNF212
CTCF fibroblast of dermis hg19	14/2000	6.0744e-05	0.000434141	0	0	4.22256	40.9962	OSBPL7;NLRX1;ANKRD46;PKN3;GOT2;ALG5;OCRL;MOB3B;NCEH1;MTHFD1L;PPA2;RRS1;VPS36;FXN
CTCF skeletal muscle myoblast hg19	14/2000	6.0744e-05	0.000434141	0	0	4.22256	40.9962	HSD3B7;NLRX1;ANKRD46;PKN3;GOT2;OCRL;MOB3B;KRTCAP2;NCEH1;MTHFD1L;PPA2;RRS1;RBM45;VPS36
CTCF pancreas hg19	14/2000	6.0744e-05	0.000434141	0	0	4.22256	40.9962	HSD3B7;COL15A1;NLRX1;ANKRD46;GOT2;ALG5;OCRL;MOB3B;KRTCAP2;NCEH1;MTHFD1L;PPA2;RRS1;ZNF212
CTCF GM19240 hg19	14/2000	6.0744e-05	0.000434141	0	0	4.22256	40.9962	NLRX1;ANKRD46;GOT2;ALG5;OCRL;MOB3B;KRTCAP2;NCEH1;MTHFD1L;PPA2;RRS1;RBM45;VPS36;ZNF212
SMC3 K562 hg19	14/2000	6.0744e-05	0.000434141	0	0	4.22256	40.9962	NLRX1;ANKRD46;PKN3;GOT2;ALG5;ALG14;OCRL;MOB3B;KRTCAP2;NCEH1;MTHFD1L;PPA2;RRS1;VPS36
CTCF MEL cell line mm9	23/4882	6.2522e-05	0.000438637	0	0	3.40292	32.9403	HSD3B7;OSBPL7;NLRX1;ANKRD46;PKN3;GOT2;ALG5;ALG14;SUCO;OCRL;SPATA20;MOB3B;SMIM8;KRTCAP2;NCEH1;MTHFD1L;PPA2;RRS1;ASB6;RBM45;VPS36;FXN;SMIM12
BCLAF1 GM12878 hg19	12/1490	6.25765e-05	0.000438637	0	0	4.68826	45.3782	NLRX1;NCEH1;GSTO2;PPA2;PKN3;GOT2;ALG5;RRS1;ASB6;RANBP10;RBM45;ZNF212
CTCFL K562 hg19	15/2365	9.47157e-05	0.000657598	0	0	3.87513	35.9016	APP;HSD3B7;OSBPL7;NLRX1;ANKRD46;PKN3;GOT2;ALG5;MTHFD1L;PPA2;ASB6;RBM45;VPS36;FXN;ZNF212
CTCF K562 hg19	22/4670	0.000104854	0.000721115	0	0	3.29346	30.1778	HSD3B7;OSBPL7;NLRX1;ANKRD46;PKN3;GOT2;ALG5;NPY1R;OCRL;SPATA20;MOB3B;KRTCAP2;NCEH1;MTHFD1L;PPA2;RRS1;ASB6;RANBP10;RBM45;VPS36;FXN;ZNF212
CTCF A549 hg19	23/5283	0.000228431	0.00155632	0	0	3.06	25.6559	APP;HSD3B7;OSBPL7;NLRX1;ANKRD46;PKN3;GOT2;ALG5;NPY1R;OCRL;SPATA20;MOB3B;FRMD3;KRTCAP2;NCEH1;MTHFD1L;PPA2;RRS1;ASB6;RBM45;VPS36;FXN;ZNF212
RAD21 GM12878 hg19	15/2690	0.000401942	0.00271311	0	0	3.34148	26.1277	APP;HSD3B7;NLRX1;PKN3;NPY1R;SPATA20;MOB3B;NCEH1;PPA2;RRS1;ASB6;RBM45;VPS36;FXN;ZNF212
CTCF MCF-7 hg19	23/5540	0.000484919	0.00324317	0	0	2.86644	21.8753	APP;HSD3B7;OSBPL7;NLRX1;ANKRD46;PKN3;GOT2;ALG5;NPY1R;OCRL;SPATA20;MOB3B;FRMD3;KRTCAP2;NCEH1;MTHFD1L;PPA2;RRS1;ASB6;RBM45;VPS36;FXN;ZNF212
RAD21 H1-hESC hg19	15/2750	0.000511129	0.00338739	0	0	3.25682	24.6831	NLRX1;ANKRD46;PKN3;GOT2;ALG5;NPY1R;SPATA20;MOB3B;KRTCAP2;NCEH1;PPA2;RRS1;RBM45;VPS36;ZNF212
SMC3 MEL cell line mm9	12/2000	0.000969952	0.00599233	0	0	3.38934	23.5161	HSD3B7;NLRX1;NCEH1;ANKRD46;PKN3;RRS1;ASB6;SPATA20;VPS36;SMIM12;MOB3B;SMIM8
CTCF B cell hg19	12/2000	0.000969952	0.00599233	0	0	3.38934	23.5161	KRTCAP2;NLRX1;NCEH1;MTHFD1L;PPA2;GOT2;ALG5;RRS1;OCRL;SPATA20;VPS36;MOB3B
SMC3 SK-N-SH hg19	12/2000	0.000969952	0.00599233	0	0	3.38934	23.5161	FRMD3;APP;HSD3B7;NLRX1;NCEH1;RRS1;NPY1R;ASB6;SPATA20;VPS36;FXN;MOB3B
SMC3 CH12.LX mm9	12/2000	0.000969952	0.00599233	0	0	3.38934	23.5161	HSD3B7;TPH1;KRTCAP2;NLRX1;NCEH1;ANKRD46;ALG5;ASB6;SUCO;RBM45;VPS36;SMIM12
SMC3 GM12878 hg19	12/2000	0.000969952	0.00599233	0	0	3.38934	23.5161	HSD3B7;NLRX1;NCEH1;ANKRD46;PPA2;PKN3;GOT2;RRS1;OCRL;RBM45;MOB3B;ZNF212
EZH2 HepG2 hg19	12/2000	0.000969952	0.00599233	0	0	3.38934	23.5161	FRMD3;TMEM155;OSBPL7;NCEH1;PPA2;GOT2;RRS1;SPATA20;VPS36;FXN;ZNF212;FAM83A
RAD21 IMR-90 hg19	12/2000	0.000969952	0.00599233	0	0	3.38934	23.5161	TMEM155;COL15A1;NLRX1;PKN3;GOT2;ALG5;RRS1;ALG14;OCRL;RBM45;MOB3B;ZNF212
JUN H1-hESC hg19	12/2000	0.000969952	0.00599233	0	0	3.38934	23.5161	HSD3B7;OSBPL7;NLRX1;GSTO2;ANKRD46;PPA2;PKN3;ASB6;SPATA20;SLC29A1;VPS36;ZNF212
MAX A549 hg19	15/3133	0.00201476	0.0123425	0	0	2.79324	17.3383	PKN3;GOT2;ALG5;ALG14;NPY1R;OCRL;SNX22;MOB3B;FRMD3;DHX30;KRTCAP2;PPA2;SLC29A1;RBM45;FAM83A
RAD21 ECC-1 hg19	8/1070	0.00207468	0.0126037	0	0	3.95355	24.4248	FRMD3;HSD3B7;NCEH1;NPY1R;ASB6;SPATA20;VPS36;MOB3B
RAD21 MCF-7 hg19	13/2508	0.0021989	0.0132479	0	0	2.93481	17.9605	APP;HSD3B7;PKN3;NPY1R;SPATA20;SNX22;MOB3B;FRMD3;NCEH1;RRS1;ASB6;VPS36;FXN
TCF12 A549 hg19	8/1098	0.00243823	0.0145694	0	0	3.84628	23.1411	HSD3B7;KRTCAP2;OSBPL7;ANKRD46;ALG14;RANBP10;RBM45;ZNF212
CEBPB HeLa-S3 hg19	11/2000	0.00331742	0.0187473	0	0	3.01106	17.1888	HSD3B7;TPH1;KRTCAP2;OSBPL7;GSTO2;ANKRD46;PKN3;ALG5;RRS1;RANBP10;OCRL
POLR2A cortical plate mm9	11/2000	0.00331742	0.0187473	0	0	3.01106	17.1888	CDH6;KRTCAP2;ANKRD46;GOT2;NPY1R;ASB6;OCRL;SNX22;RBM45;VPS36;SMIM8
KAT2B K562 hg19	11/2000	0.00331742	0.0187473	0	0	3.01106	17.1888	NCEH1;PKN3;GOT2;ALG5;RRS1;ASB6;RANBP10;SLC29A1;VPS36;ZNF212;FAM83A
POLR2A bone marrow mm9	11/2000	0.00331742	0.0187473	0	0	3.01106	17.1888	APP;DHX30;KRTCAP2;NCEH1;ANKRD46;PPA2;RRS1;ASB6;SNX22;VPS36;SMIM8
CTCF GM12892 hg19	11/2000	0.00331742	0.0187473	0	0	3.01106	17.1888	APP;KRTCAP2;NLRX1;NCEH1;MTHFD1L;ANKRD46;PPA2;GOT2;ALG5;OCRL;MOB3B
CHD7 K562 hg19	11/2000	0.00331742	0.0187473	0	0	3.01106	17.1888	HSD3B7;KRTCAP2;OSBPL7;NCEH1;ANKRD46;ALG5;ALG14;RBM45;VPS36;MOB3B;ZNF212
CUX1 K562 hg19	11/2000	0.00331742	0.0187473	0	0	3.01106	17.1888	KRTCAP2;NCEH1;ANKRD46;PKN3;GOT2;RRS1;OCRL;SPATA20;RBM45;VPS36;FAM83A
POLR2AphosphoS5 K562 hg19	9/1459	0.00393786	0.0220823	0	0	3.28185	18.172	OSBPL7;GSTO2;GOT2;RRS1;OCRL;SLC29A1;RBM45;VPS36;ZNF212
TAF1 K562 hg19	9/1543	0.00568761	0.0316509	0	0	3.08806	15.9636	OSBPL7;GOT2;ALG5;RRS1;ASB6;OCRL;RBM45;VPS36;ZNF212
MYC MCF-7 hg19	19/5003	0.00637516	0.0352083	0	0	2.28305	11.5416	HSD3B7;OSBPL7;NLRX1;ANKRD46;PKN3;GOT2;ALG5;ALG14;NPY1R;SPATA20;MOB3B;KRTCAP2;NCEH1;MTHFD1L;PPA2;ASB6;RBM45;VPS36;FAM83A
ELF1 K562 hg19	8/1323	0.00752149	0.0412268	0	0	3.15015	15.4042	MTHFD1L;ANKRD46;GOT2;ALG5;RRS1;SPATA20;SLC29A1;VPS36
POLR2A ECC-1 hg19	8/1329	0.00772298	0.0420153	0	0	3.13483	15.2464	FRMD3;DHX30;HSD3B7;ALG5;RRS1;ALG14;OCRL;ZNF212
STAT5A GM12878 hg19	8/1340	0.00810304	0.0437564	0	0	3.10711	14.9623	OSBPL7;NLRX1;PKN3;GOT2;RRS1;ASB6;RBM45;VPS36
YY1 HCT116 hg19	7/1076	0.0085614	0.0456181	0	0	3.34258	15.9123	NLRX1;GOT2;ALG5;RANBP10;SPATA20;VPS36;ZNF212
REST SK-N-SH hg19	9/1645	0.00857294	0.0456181	0	0	2.8795	13.7039	KRTCAP2;OSBPL7;NLRX1;ANKRD46;ALG5;OCRL;RBM45;VPS36;ZNF212
RAD21 HCT116 hg19	10/1973	0.00927983	0.0490217	0	0	2.6959	12.6166	APP;HSD3B7;NCEH1;NPY1R;ASB6;SPATA20;SNX22;VPS36;FXN;MOB3B
ELK1 GM12878 hg19	10/2000	0.0101745	0.0497798	0	0	2.65534	12.1823	NLRX1;ANKRD46;PPA2;PKN3;GOT2;RRS1;ALG14;SPATA20;RBM45;MOB3B
eGFP-JUNB K562 hg19	10/2000	0.0101745	0.0497798	0	0	2.65534	12.1823	OSBPL7;NCEH1;PPA2;PKN3;RRS1;ALG14;ASB6;RBM45;ZNF212;FAM83A
MXI1 K562 hg19	10/2000	0.0101745	0.0497798	0	0	2.65534	12.1823	HSD3B7;KRTCAP2;OSBPL7;NCEH1;ANKRD46;PKN3;GOT2;ALG5;SLC29A1;RBM45
CTCF GM12891 hg19	10/2000	0.0101745	0.0497798	0	0	2.65534	12.1823	KRTCAP2;NLRX1;NCEH1;MTHFD1L;ANKRD46;PPA2;GOT2;ALG5;OCRL;MOB3B
GTF2F1 HeLa-S3 hg19	10/2000	0.0101745	0.0497798	0	0	2.65534	12.1823	OSBPL7;NLRX1;PKN3;ALG5;RRS1;ALG14;RANBP10;OCRL;RBM45;MOB3B
HCFC1 CH12.LX mm9	10/2000	0.0101745	0.0497798	0	0	2.65534	12.1823	APP;KRTCAP2;OSBPL7;GSTO2;ANKRD46;ALG14;RANBP10;OCRL;SMIM12;SMIM8
TBP K562 hg19	10/2000	0.0101745	0.0497798	0	0	2.65534	12.1823	KRTCAP2;OSBPL7;NLRX1;NCEH1;PKN3;RRS1;OCRL;SPATA20;SLC29A1;RBM45
CTCF GM19239 hg19	10/2000	0.0101745	0.0497798	0	0	2.65534	12.1823	HSD3B7;KRTCAP2;NLRX1;MTHFD1L;ANKRD46;PPA2;GOT2;ALG5;OCRL;MOB3B
TBP HeLa-S3 hg19	10/2000	0.0101745	0.0497798	0	0	2.65534	12.1823	KRTCAP2;OSBPL7;NLRX1;ANKRD46;RRS1;ASB6;RANBP10;OCRL;RBM45;FAM83A
ZMIZ1 K562 hg19	10/2000	0.0101745	0.0497798	0	0	2.65534	12.1823	HSD3B7;OSBPL7;NLRX1;ANKRD46;GOT2;RRS1;ALG14;OCRL;SPATA20;RBM45
MAFK HeLa-S3 hg19	10/2000	0.0101745	0.0497798	0	0	2.65534	12.1823	KRTCAP2;OSBPL7;NLRX1;ANKRD46;PPA2;GOT2;RRS1;RANBP10;MOB3B;ZNF212
ZC3H11A CH12.LX mm9	8/1429	0.0117241	0.0569791	0	0	2.89858	12.8874	APP;HSD3B7;NLRX1;PKN3;SUCO;SPATA20;SNX22;MOB3B
JUND H1-hESC hg19	11/2394	0.012702	0.0613231	0	0	2.45811	10.7321	HSD3B7;OSBPL7;NLRX1;ANKRD46;PPA2;PKN3;ALG5;RRS1;OCRL;SLC29A1;MOB3B
YY1 ECC-1 hg19	9/1791	0.0145242	0.0696588	0	0	2.62251	11.0983	KRTCAP2;MTHFD1L;GOT2;ALG5;RRS1;RANBP10;SPATA20;RBM45;ZNF212
MAX SK-N-SH hg19	8/1609	0.022569	0.107535	0	0	2.54771	9.65884	DHX30;OSBPL7;ALG14;NPY1R;SPATA20;SLC29A1;RBM45;ZNF212
TCF12 GM12878 hg19	6/1023	0.0236675	0.112036	0	0	2.94038	11.0078	OSBPL7;PKN3;ALG5;ASB6;SLC29A1;VPS36
SMARCC2 HeLa-S3 hg19	5/779	0.0274333	0.120148	0	0	3.1773	11.4256	APP;NCEH1;ALG14;RANBP10;FAM83A
BRCA1 HeLa-S3 hg19	9/2000	0.0278532	0.120148	0	0	2.32023	8.30828	KRTCAP2;ANKRD46;PKN3;GOT2;ALG5;RRS1;VPS36;MOB3B;FAM83A
RELA GM19099 hg19	9/2000	0.0278532	0.120148	0	0	2.32023	8.30828	KRTCAP2;GSTO2;PKN3;GOT2;ALG5;ALG14;SLC29A1;RBM45;MOB3B
TAL1 K562 hg19	9/2000	0.0278532	0.120148	0	0	2.32023	8.30828	DHX30;KRTCAP2;OSBPL7;NLRX1;PKN3;RRS1;OCRL;SLC29A1;ZNF212
GABPA CH12.LX mm9	9/2000	0.0278532	0.120148	0	0	2.32023	8.30828	DHX30;OSBPL7;ANKRD46;ALG14;ASB6;RANBP10;RBM45;SMIM12;SMIM8
MYC GM12878 hg19	9/2000	0.0278532	0.120148	0	0	2.32023	8.30828	KRTCAP2;OSBPL7;NLRX1;GSTO2;PPA2;GOT2;ALG5;RRS1;RBM45
HCFC1 ES-E14 mm9	9/2000	0.0278532	0.120148	0	0	2.32023	8.30828	HSD3B7;KRTCAP2;NCEH1;ALG14;ASB6;GGACT;FXN;SMIM12;SMIM8
BHLHE40 K562 hg19	9/2000	0.0278532	0.120148	0	0	2.32023	8.30828	COL15A1;OSBPL7;ANKRD46;PKN3;RRS1;NPY1R;SLC29A1;RBM45;ZNF212
CEBPB H1-hESC hg19	9/2000	0.0278532	0.120148	0	0	2.32023	8.30828	APP;HSD3B7;NLRX1;GOT2;ALG5;NPY1R;VPS36;MOB3B;FAM83A
CTCF bone marrow mm9	9/2000	0.0278532	0.120148	0	0	2.32023	8.30828	APP;NLRX1;MTHFD1L;GSTO2;PPA2;PKN3;RRS1;OCRL;FXN
ZNF143 H1-hESC hg19	9/2000	0.0278532	0.120148	0	0	2.32023	8.30828	CDH6;MTHFD1L;ANKRD46;ALG5;SPATA20;SNX22;SLC29A1;MOB3B;ZNF212
RCOR1 GM12878 hg19	9/2000	0.0278532	0.120148	0	0	2.32023	8.30828	HSD3B7;NLRX1;ANKRD46;PKN3;GOT2;RRS1;ALG14;FXN;MOB3B
ELK1 HeLa-S3 hg19	9/2000	0.0278532	0.120148	0	0	2.32023	8.30828	HSD3B7;KRTCAP2;OSBPL7;ANKRD46;PPA2;PKN3;ALG5;OCRL;VPS36
CHD1 GM12878 hg19	9/2000	0.0278532	0.120148	0	0	2.32023	8.30828	NCEH1;ANKRD46;PKN3;GOT2;ALG5;RRS1;RANBP10;MOB3B;ZNF212
CHD2 K562 hg19	9/2000	0.0278532	0.120148	0	0	2.32023	8.30828	KRTCAP2;NCEH1;ANKRD46;GOT2;ALG5;RRS1;ALG14;NPY1R;OCRL
CEBPB HCT116 hg19	3/303	0.0288765	0.123829	0	0	4.79415	16.9939	MTHFD1L;RBM45;FAM83A
GABPA MEL cell line mm9	2/125	0.0309015	0.131738	0	0	7.67828	26.697	ANKRD46;SMIM8
TEAD4 H1-hESC hg19	8/1752	0.0352833	0.149544	0	0	2.32059	7.76086	NCEH1;ANKRD46;PPA2;PKN3;GOT2;ASB6;RBM45;VPS36
TCF12 H1-hESC hg19	6/1158	0.0400217	0.168646	0	0	2.5773	8.29462	PPA2;PKN3;GOT2;ALG5;VPS36;MOB3B
TAL1 megakaryocyte mm9	5/869	0.0410598	0.172026	0	0	2.83298	9.04492	APP;NLRX1;ALG5;OCRL;VPS36
CEBPB MCF-7 hg19	6/1173	0.042198	0.175785	0	0	2.54215	8.04686	NCEH1;MTHFD1L;GOT2;NPY1R;RBM45;FAM83A
SP2 K562 hg19	9/2237	0.0516867	0.214088	0	0	2.04606	6.06158	DHX30;KRTCAP2;OSBPL7;ANKRD46;GOT2;ALG5;ASB6;RBM45;ZNF212
NFIC ECC-1 hg19	4/643	0.0522063	0.215019	0	0	3.023	8.92558	GOT2;ASB6;SLC29A1;FAM83A
ATF2 H1-hESC hg19	8/1906	0.0537641	0.220191	0	0	2.11427	6.18033	HSD3B7;NLRX1;PPA2;GOT2;ALG14;ASB6;RBM45;FXN
ZC3H11A ES-E14 mm9	5/949	0.0561479	0.228669	0	0	2.58203	7.43564	HSD3B7;KRTCAP2;NCEH1;NPY1R;SPATA20
NFIC SK-N-SH hg19	4/663	0.057211	0.231705	0	0	2.92822	8.37768	APP;ASB6;SLC29A1;VPS36
YY1 H1-hESC hg19	7/1595	0.0577709	0.23268	0	0	2.1883	6.23944	PKN3;GOT2;RRS1;NPY1R;RANBP10;SPATA20;SLC29A1
CEBPB ECC-1 hg19	6/1273	0.0586438	0.234897	0	0	2.32904	6.6058	NCEH1;MTHFD1L;ALG5;RANBP10;RBM45;FAM83A
TAL1 G1E mm9	5/983	0.063428	0.237202	0	0	2.48781	6.861	OSBPL7;ASB6;SNX22;FXN;SMIM8
SETDB1 K562 hg19	11/3067	0.0643785	0.237202	0	0	1.84337	5.05631	KRTCAP2;ANKRD46;PPA2;PKN3;GOT2;ALG5;RRS1;ALG14;RBM45;VPS36;ZNF212
FOXM1 GM12878 hg19	7/1648	0.0666023	0.237202	0	0	2.11152	5.72014	NLRX1;PKN3;GOT2;RRS1;RBM45;VPS36;MOB3B
CEBPB K562 hg19	10/2716	0.067078	0.237202	0	0	1.87492	5.06584	TPH1;KRTCAP2;NLRX1;NCEH1;PPA2;RRS1;RANBP10;RBM45;VPS36;FAM83A
CTCF kidney hg19	8/2000	0.0677126	0.237202	0	0	2.00402	5.39578	FRMD3;KRTCAP2;NLRX1;NCEH1;MTHFD1L;PPA2;PKN3;ALG5
CTCF lung hg19	8/2000	0.0677126	0.237202	0	0	2.00402	5.39578	KRTCAP2;NLRX1;NCEH1;MTHFD1L;PPA2;GOT2;ALG5;MOB3B
ZNF384 ES-E14 mm9	8/2000	0.0677126	0.237202	0	0	2.00402	5.39578	HSD3B7;GOT2;SUCO;OCRL;RBM45;VPS36;FXN;SMIM8
GTF2F1 K562 hg19	8/2000	0.0677126	0.237202	0	0	2.00402	5.39578	ANKRD46;PPA2;PKN3;ALG5;RRS1;ALG14;SLC29A1;RBM45
ZKSCAN1 HeLa-S3 hg19	8/2000	0.0677126	0.237202	0	0	2.00402	5.39578	DHX30;NLRX1;PKN3;GOT2;ALG5;OCRL;SLC29A1;RBM45
CHD2 GM12878 hg19	8/2000	0.0677126	0.237202	0	0	2.00402	5.39578	GOT2;ALG5;RRS1;ALG14;SPATA20;VPS36;MOB3B;ZNF212
EZH2 fibroblast of dermis hg19	8/2000	0.0677126	0.237202	0	0	2.00402	5.39578	TMEM155;APP;COL15A1;NLRX1;ANKRD46;ALG14;VPS36;FXN
TBP GM12878 hg19	8/2000	0.0677126	0.237202	0	0	2.00402	5.39578	OSBPL7;NLRX1;NCEH1;ANKRD46;GOT2;ALG5;SPATA20;RBM45
ZNF384 GM12878 hg19	8/2000	0.0677126	0.237202	0	0	2.00402	5.39578	HSD3B7;NLRX1;ANKRD46;PKN3;GOT2;ALG14;NPY1R;OCRL
POLR2A spleen mm9	8/2000	0.0677126	0.237202	0	0	2.00402	5.39578	DHX30;OSBPL7;ANKRD46;RRS1;SUCO;RBM45;VPS36;SMIM8
MAX CH12.LX mm9	8/2000	0.0677126	0.237202	0	0	2.00402	5.39578	KRTCAP2;OSBPL7;NCEH1;RRS1;ASB6;RBM45;SMIM12;SMIM8
CHD2 H1-hESC hg19	8/2000	0.0677126	0.237202	0	0	2.00402	5.39578	TMEM155;KRTCAP2;PKN3;ALG14;NPY1R;OCRL;RBM45;MOB3B
MAZ CH12.LX mm9	8/2000	0.0677126	0.237202	0	0	2.00402	5.39578	HSD3B7;OSBPL7;NCEH1;MTHFD1L;SUCO;OCRL;RBM45;SMIM8
RELA GM19193 hg19	8/2000	0.0677126	0.237202	0	0	2.00402	5.39578	ANKRD46;PPA2;PKN3;ASB6;RANBP10;SLC29A1;VPS36;FXN
WRNIP1 GM12878 hg19	8/2000	0.0677126	0.237202	0	0	2.00402	5.39578	KRTCAP2;OSBPL7;GSTO2;RRS1;RANBP10;SPATA20;RBM45;MOB3B
SMARCC1 HeLa-S3 hg19	8/2000	0.0677126	0.237202	0	0	2.00402	5.39578	APP;NCEH1;ANKRD46;PKN3;GOT2;RANBP10;RBM45;FAM83A
STAT1 GM12878 hg19	8/2000	0.0677126	0.237202	0	0	2.00402	5.39578	KRTCAP2;NCEH1;PPA2;PKN3;GOT2;RRS1;ALG14;ZNF212
CCNT2 K562 hg19	8/2000	0.0677126	0.237202	0	0	2.00402	5.39578	TMEM155;COL15A1;OSBPL7;ALG14;OCRL;SPATA20;SNX22;FAM83A
RCOR1 HeLa-S3 hg19	8/2000	0.0677126	0.237202	0	0	2.00402	5.39578	DHX30;KRTCAP2;OSBPL7;ALG5;RRS1;OCRL;FXN;MOB3B
MXI1 H1-hESC hg19	8/2000	0.0677126	0.237202	0	0	2.00402	5.39578	CDH6;HSD3B7;OSBPL7;ANKRD46;PKN3;ALG5;RBM45;MOB3B
ZNF384 K562 hg19	8/2000	0.0677126	0.237202	0	0	2.00402	5.39578	HSD3B7;KRTCAP2;OSBPL7;PPA2;PKN3;ALG14;SPATA20;RBM45
GTF2F1 H1-hESC hg19	8/2000	0.0677126	0.237202	0	0	2.00402	5.39578	NLRX1;NCEH1;MTHFD1L;PKN3;NPY1R;OCRL;RBM45;MOB3B
POLR2AphosphoS5 Panc1 hg19	7/1656	0.0680043	0.237202	0	0	2.10036	5.64614	PKN3;GOT2;ALG5;RRS1;OCRL;RBM45;ZNF212
POLR2AphosphoS5 SK-N-SH hg19	6/1331	0.0697583	0.242161	0	0	2.22018	5.91171	NLRX1;PKN3;ALG5;OCRL;RBM45;ZNF212
RCOR1 K562 hg19	12/3501	0.0711898	0.245959	0	0	1.76988	4.67675	COL15A1;KRTCAP2;ANKRD46;PPA2;PKN3;GOT2;ALG5;RRS1;ALG14;NPY1R;OCRL;RBM45
POLR2AphosphoS5 neural cell hg19	7/1709	0.0777528	0.267367	0	0	2.02906	5.18267	OSBPL7;RRS1;ALG14;ASB6;OCRL;SPATA20;ZNF212
NR2F2 K562 hg19	6/1392	0.0827102	0.283078	0	0	2.11552	5.27274	NLRX1;PKN3;GOT2;ASB6;RANBP10;RBM45
TCF3 GM12878 hg19	6/1413	0.0874678	0.297633	0	0	2.08158	5.07175	OSBPL7;GSTO2;PKN3;GOT2;SPATA20;ZNF212
MYOG myocyte mm9	12/3623	0.0877794	0.297633	0	0	1.69742	4.1297	DHX30;KRTCAP2;OSBPL7;NCEH1;ANKRD46;ASB6;GGACT;SLC29A1;RBM45;FXN;MOB3B;SMIM8
CHD1 H1-hESC hg19	12/3635	0.0895369	0.302187	0	0	1.69055	4.07948	TMEM155;NCEH1;GSTO2;ANKRD46;PKN3;GOT2;ALG5;NPY1R;OCRL;RBM45;VPS36;ZNF212
POLR2AphosphoS5 PFSK-1 hg19	6/1427	0.0907241	0.304783	0	0	2.05952	4.94271	HSD3B7;OSBPL7;ALG14;OCRL;RBM45;ZNF212
GATA3 T47D hg19	5/1102	0.0929688	0.310673	0	0	2.20403	5.23565	ANKRD46;RRS1;ASB6;RBM45;FAM83A
PML K562 hg19	6/1438	0.0933298	0.310673	0	0	2.04249	4.84399	HSD3B7;GOT2;ALG5;RBM45;VPS36;ZNF212
NR3C1 ECC-1 hg19	2/237	0.095702	0.317122	0	0	3.99615	9.37703	NLRX1;SLC29A1
POLR2AphosphoS5 GM12891 hg19	7/1809	0.0983296	0.322893	0	0	1.90596	4.42074	OSBPL7;NLRX1;GOT2;ALG5;RRS1;SPATA20;RBM45
MBD4 HepG2 hg19	7/1809	0.0983296	0.322893	0	0	1.90596	4.42074	KRTCAP2;NLRX1;NCEH1;GOT2;ALG14;RBM45;FXN
ZKSCAN1 MEL cell line mm9	2/251	0.105356	0.344414	0	0	3.76879	8.48133	ASB6;OCRL
IRF1 K562 hg19	14/4551	0.107236	0.348996	0	0	1.58597	3.54103	HSD3B7;ANKRD46;GOT2;ALG5;ALG14;MOB3B;DHX30;KRTCAP2;PPA2;RRS1;RANBP10;RBM45;VPS36;ZNF212
EP300 SK-N-SH hg19	9/2603	0.110499	0.358016	0	0	1.72109	3.79114	OSBPL7;ANKRD46;PPA2;GOT2;ALG5;RRS1;RBM45;VPS36;ZNF212
CEBPB C2C12 mm9	6/1513	0.112191	0.361891	0	0	1.93298	4.22849	MTHFD1L;PKN3;RANBP10;SUCO;GGACT;VPS36
PAX5 GM12878 hg19	8/2247	0.11452	0.367776	0	0	1.75842	3.81051	KRTCAP2;PPA2;GOT2;ALG5;RRS1;ALG14;RBM45;VPS36
POLR2AphosphoS5 U-87 MG hg19	6/1532	0.117268	0.374948	0	0	1.90695	4.08715	DHX30;RRS1;OCRL;SPATA20;RBM45;ZNF212
RCOR1 IMR-90 hg19	7/1930	0.126995	0.398466	0	0	1.77413	3.66111	KRTCAP2;OSBPL7;NLRX1;RRS1;VPS36;FXN;MOB3B
POLR2A GM12892 hg19	9/2690	0.128649	0.398466	0	0	1.6569	3.39774	KRTCAP2;OSBPL7;NCEH1;ALG14;ASB6;RANBP10;SPATA20;RBM45;ZNF212
TAL1 erythroblast mm9	4/885	0.128972	0.398466	0	0	2.16515	4.43458	ASB6;SNX22;SLC29A1;FXN
MYC HeLa-S3 hg19	10/3080	0.129147	0.398466	0	0	1.61774	3.3112	KRTCAP2;NCEH1;ANKRD46;PPA2;GOT2;ALG5;RRS1;RBM45;VPS36;FAM83A
ZKSCAN1 CH12.LX mm9	5/1240	0.134797	0.398466	0	0	1.94342	3.8946	DHX30;NLRX1;NCEH1;ALG5;ASB6
TAF1 SK-N-SH hg19	5/1241	0.135128	0.398466	0	0	1.94175	3.88648	ANKRD46;GOT2;RRS1;RBM45;VPS36
HDAC2 MCF-7 hg19	4/913	0.139944	0.398466	0	0	2.09538	4.12058	FRMD3;ANKRD46;RRS1;ASB6
YY1 HepG2 hg19	4/920	0.142747	0.398466	0	0	2.0786	4.04638	ALG5;RANBP10;SPATA20;ZNF212
TFAP2A HeLa-S3 hg19	7/1995	0.144037	0.398466	0	0	1.70994	3.31332	FRMD3;NLRX1;NCEH1;SNX22;SLC29A1;RBM45;FAM83A
JUND HepG2 hg19	10/3153	0.144614	0.398466	0	0	1.57334	3.04234	KRTCAP2;OSBPL7;NLRX1;NCEH1;ANKRD46;PPA2;GOT2;RRS1;RBM45;VPS36
MYC endothelial cell of umbilical vein hg19	7/2000	0.145394	0.398466	0	0	1.70517	3.2881	KRTCAP2;OSBPL7;ANKRD46;PKN3;ALG5;RRS1;SPATA20
POLR2A small intestine mm9	7/2000	0.145394	0.398466	0	0	1.70517	3.2881	FRMD3;APP;KRTCAP2;NCEH1;GOT2;OCRL;SLC29A1
MAFK K562 hg19	7/2000	0.145394	0.398466	0	0	1.70517	3.2881	HSD3B7;KRTCAP2;OSBPL7;NCEH1;PPA2;ALG14;RBM45
TBL1XR1 GM12878 hg19	7/2000	0.145394	0.398466	0	0	1.70517	3.2881	OSBPL7;GOT2;RRS1;ALG14;SLC29A1;RBM45;MOB3B
ZNF143 HeLa-S3 hg19	7/2000	0.145394	0.398466	0	0	1.70517	3.2881	KRTCAP2;PPA2;PKN3;ALG5;ALG14;MOB3B;ZNF212
RFX5 HeLa-S3 hg19	7/2000	0.145394	0.398466	0	0	1.70517	3.2881	DHX30;NLRX1;GOT2;OCRL;SLC29A1;MOB3B;FAM83A
KDM1A K562 hg19	7/2000	0.145394	0.398466	0	0	1.70517	3.2881	NCEH1;PKN3;GOT2;RRS1;ALG14;FXN;FAM83A
POLR2A brain mm9	7/2000	0.145394	0.398466	0	0	1.70517	3.2881	KRTCAP2;OSBPL7;ALG14;ASB6;SUCO;VPS36;SMIM8
TBP CH12.LX mm9	7/2000	0.145394	0.398466	0	0	1.70517	3.2881	DHX30;OSBPL7;NCEH1;ASB6;RANBP10;GGACT;SMIM8
MXI1 HepG2 hg19	7/2000	0.145394	0.398466	0	0	1.70517	3.2881	KRTCAP2;OSBPL7;NCEH1;OCRL;SLC29A1;MOB3B;ZNF212
HCFC1 K562 hg19	7/2000	0.145394	0.398466	0	0	1.70517	3.2881	KRTCAP2;OSBPL7;ANKRD46;ALG5;OCRL;SLC29A1;RBM45
ZC3H11A K562 hg19	7/2000	0.145394	0.398466	0	0	1.70517	3.2881	HSD3B7;KRTCAP2;ANKRD46;PPA2;GOT2;OCRL;SLC29A1
CHD2 HeLa-S3 hg19	7/2000	0.145394	0.398466	0	0	1.70517	3.2881	MTHFD1L;ALG5;ALG14;OCRL;SPATA20;RBM45;ZNF212
USF2 HeLa-S3 hg19	7/2000	0.145394	0.398466	0	0	1.70517	3.2881	KRTCAP2;NCEH1;GSTO2;GOT2;ALG5;RRS1;RANBP10
POLR2AphosphoS2 HeLa-S3 hg19	7/2000	0.145394	0.398466	0	0	1.70517	3.2881	DHX30;HSD3B7;ALG14;RANBP10;SLC29A1;RBM45;ZNF212
SIRT6 H1-hESC hg19	7/2000	0.145394	0.398466	0	0	1.70517	3.2881	NCEH1;GSTO2;PPA2;GOT2;ALG5;VPS36;ZNF212
CTCF CD14-positive monocyte hg19	7/2000	0.145394	0.398466	0	0	1.70517	3.2881	DHX30;NLRX1;NCEH1;MTHFD1L;PKN3;OCRL;VPS36
BRCA1 H1-hESC hg19	7/2000	0.145394	0.398466	0	0	1.70517	3.2881	HSD3B7;OSBPL7;NCEH1;PKN3;GOT2;ALG5;RBM45
MAZ MEL cell line mm9	7/2000	0.145394	0.398466	0	0	1.70517	3.2881	OSBPL7;NCEH1;MTHFD1L;ANKRD46;OCRL;SLC29A1;MOB3B
ZNF384 MEL cell line mm9	7/2000	0.145394	0.398466	0	0	1.70517	3.2881	GOT2;ALG5;SUCO;OCRL;GGACT;RBM45;FXN
CUX1 GM12878 hg19	7/2000	0.145394	0.398466	0	0	1.70517	3.2881	HSD3B7;NCEH1;GOT2;RANBP10;SLC29A1;VPS36;MOB3B
USF2 H1-hESC hg19	7/2000	0.145394	0.398466	0	0	1.70517	3.2881	OSBPL7;PKN3;GOT2;ALG5;RRS1;RBM45;VPS36
TFAP2C HeLa-S3 hg19	7/2000	0.145394	0.398466	0	0	1.70517	3.2881	FRMD3;DHX30;NLRX1;NCEH1;SLC29A1;RBM45;FAM83A
ELK4 HeLa-S3 hg19	7/2000	0.145394	0.398466	0	0	1.70517	3.2881	DHX30;GSTO2;ALG5;RRS1;ALG14;ASB6;RBM45
JUND K562 hg19	7/2000	0.145394	0.398466	0	0	1.70517	3.2881	COL15A1;OSBPL7;ANKRD46;ALG14;OCRL;SLC29A1;MOB3B
MYC CH12.LX mm9	7/2000	0.145394	0.398466	0	0	1.70517	3.2881	KRTCAP2;NLRX1;NCEH1;MTHFD1L;PPA2;RRS1;ASB6
MAFK CH12.LX mm9	7/2000	0.145394	0.398466	0	0	1.70517	3.2881	APP;DHX30;MTHFD1L;GOT2;ALG5;OCRL;RBM45
E2F4 GM12878 hg19	7/2000	0.145394	0.398466	0	0	1.70517	3.2881	NCEH1;ANKRD46;PKN3;ALG5;RRS1;RBM45;VPS36
ATF2 GM12878 hg19	6/1641	0.148621	0.405784	0	0	1.76929	3.3729	PPA2;GOT2;RRS1;RBM45;VPS36;ZNF212
ELF1 HepG2 hg19	7/2019	0.150608	0.409677	0	0	1.68728	3.19415	OSBPL7;MTHFD1L;GOT2;ALG5;RRS1;SPATA20;RBM45
POLR2AphosphoS5 HepG2 hg19	6/1668	0.156949	0.425182	0	0	1.73798	3.21846	OSBPL7;NLRX1;OCRL;SPATA20;SLC29A1;RBM45
FOS MCF 10A hg19	12/4017	0.157475	0.425182	0	0	1.49354	2.76079	APP;KRTCAP2;OSBPL7;NLRX1;PPA2;GOT2;ALG5;RRS1;NPY1R;RANBP10;VPS36;FAM83A
CEBPB myocyte mm9	3/640	0.165889	0.446247	0	0	2.21913	3.98653	KRTCAP2;MTHFD1L;VPS36
SIN3A H1-hESC hg19	9/2874	0.172143	0.461368	0	0	1.53397	2.69892	TMEM155;OSBPL7;GSTO2;RANBP10;CYTL1;OCRL;SPATA20;SLC29A1;RBM45
TEAD4 K562 hg19	5/1358	0.176326	0.470849	0	0	1.76275	3.05911	HSD3B7;PKN3;GOT2;RRS1;VPS36
EP300 A549 hg19	5/1363	0.17819	0.47409	0	0	1.75579	3.02856	KRTCAP2;NCEH1;GOT2;RRS1;ASB6
GABPA SK-N-SH hg19	7/2142	0.186513	0.494428	0	0	1.57918	2.65184	DHX30;OSBPL7;GSTO2;ALG5;ALG14;ASB6;RBM45
STAT3 MCF 10A hg19	11/3788	0.198415	0.524074	0	0	1.42785	2.3094	HSD3B7;KRTCAP2;NCEH1;MTHFD1L;ANKRD46;PPA2;RRS1;ALG14;NPY1R;RANBP10;FXN
MYC MCF 10A hg19	10/3382	0.199307	0.52453	0	0	1.44651	2.33309	DHX30;KRTCAP2;NCEH1;MTHFD1L;ANKRD46;PPA2;PKN3;GOT2;RRS1;OCRL
GATA1 MEL cell line mm9	9/2994	0.203989	0.534921	0	0	1.46197	2.32407	DHX30;NLRX1;ANKRD46;RANBP10;GGACT;SNX22;RBM45;FXN;SMIM8
TCF12 MCF-7 hg19	1/104	0.205184	0.536125	0	0	4.4825	7.09961	FAM83A
POU2F2 GM12878 hg19	5/1437	0.20666	0.536653	0	0	1.65843	2.61482	KRTCAP2;ALG5;RANBP10;RBM45;VPS36
GATA1 megakaryocyte mm9	3/715	0.207507	0.536653	0	0	1.97767	3.11006	TPH1;NLRX1;RANBP10
MYC K562 hg19	18/6800	0.207594	0.536653	0	0	1.3448	2.11426	HSD3B7;COL15A1;OSBPL7;NLRX1;ANKRD46;GOT2;ALG5;ALG14;OCRL;SPATA20;MTHFD1L;PPA2;RRS1;RBM45;VPS36;FXN;ZNF212;FAM83A
ETS1 A549 hg19	5/1449	0.211423	0.544619	0	0	1.64358	2.55396	KRTCAP2;GOT2;RRS1;RBM45;ZNF212
JUND CH12.LX mm9	5/1454	0.213418	0.547824	0	0	1.63747	2.52907	CDH6;DHX30;NLRX1;GOT2;SUCO
CREB1 H1-hESC hg19	6/1863	0.222926	0.57022	0	0	1.5389	2.30976	NLRX1;MTHFD1L;ANKRD46;GOT2;ALG5;VPS36
SREBF2 GM12878 hg19	2/405	0.223749	0.570325	0	0	2.31041	3.45922	RRS1;ASB6
NFIC HepG2 hg19	5/1493	0.229202	0.581204	0	0	1.59119	2.34407	KRTCAP2;GOT2;ALG5;RRS1;RBM45
GABPA H1-hESC hg19	5/1494	0.229611	0.581204	0	0	1.59004	2.33953	DHX30;PKN3;RRS1;ASB6;SPATA20
POLR2A K562 hg19	18/6920	0.232882	0.585453	0	0	1.30939	1.90807	HSD3B7;OSBPL7;NLRX1;GSTO2;ANKRD46;ALG5;ALG14;OCRL;SPATA20;DHX30;KRTCAP2;MTHFD1L;ASB6;RANBP10;SLC29A1;RBM45;ZNF212;FAM83A
ETS1 K562 hg19	5/1502	0.232896	0.585453	0	0	1.58085	2.30356	GOT2;ALG5;RRS1;ASB6;RBM45
TAL1 MEL cell line mm9	7/2290	0.234145	0.586569	0	0	1.46454	2.12624	OSBPL7;NLRX1;MTHFD1L;ASB6;OCRL;SNX22;FXN
SP2 HepG2 hg19	5/1507	0.234957	0.586587	0	0	1.57516	2.2814	OSBPL7;ANKRD46;GOT2;ASB6;RBM45
FOXP2 SK-N-MC hg19	2/423	0.238405	0.588138	0	0	2.20959	3.16808	RRS1;VPS36
GATA2 G1E mm9	2/424	0.239221	0.588138	0	0	2.20424	3.15288	TPH1;RRS1
HDAC2 H1-hESC hg19	8/2723	0.243769	0.588138	0	0	1.41117	1.99192	FRMD3;TMEM155;OSBPL7;GSTO2;GOT2;ALG14;ASB6;RBM45
MYOD1 myocyte mm9	9/3164	0.253206	0.588138	0	0	1.36934	1.88086	DHX30;NCEH1;ANKRD46;GOT2;ALG5;GGACT;SLC29A1;RBM45;VPS36
MAX ECC-1 hg19	5/1558	0.256282	0.588138	0	0	1.51923	2.06839	FRMD3;ALG5;ALG14;NPY1R;SLC29A1
TAF1 HeLa-S3 hg19	4/1173	0.256799	0.588138	0	0	1.6071	2.18479	ALG5;RRS1;RBM45;VPS36
PML GM12878 hg19	4/1179	0.259735	0.588138	0	0	1.59838	2.15477	OSBPL7;ALG14;ASB6;RBM45
GATA1 erythroblast mm9	6/1971	0.263151	0.588138	0	0	1.44564	1.92997	ANKRD46;ASB6;RANBP10;SNX22;SLC29A1;FXN
TAL1 G1E-ER4 mm9	3/810	0.263226	0.588138	0	0	1.73624	2.31744	ASB6;SNX22;FXN
POLR2AphosphoS5 HCT116 hg19	5/1588	0.269065	0.588138	0	0	1.48801	1.95346	DHX30;OSBPL7;GSTO2;OCRL;SLC29A1
POLR2A H1-hESC hg19	8/2809	0.271561	0.588138	0	0	1.36102	1.77418	CDH6;OSBPL7;NPY1R;RANBP10;OCRL;SPATA20;SNX22;RBM45
POLR2A GM18505 hg19	6/2000	0.274303	0.588138	0	0	1.42232	1.8398	KRTCAP2;OSBPL7;NCEH1;RANBP10;SPATA20;SLC29A1
HDAC6 H1-hESC hg19	6/2000	0.274303	0.588138	0	0	1.42232	1.8398	NCEH1;GSTO2;RRS1;RANBP10;SLC29A1;VPS36
POLR2AphosphoS2 GM12878 hg19	6/2000	0.274303	0.588138	0	0	1.42232	1.8398	PKN3;GOT2;RRS1;ASB6;SPATA20;ZNF212
RFX5 K562 hg19	6/2000	0.274303	0.588138	0	0	1.42232	1.8398	KRTCAP2;NCEH1;PPA2;PKN3;RANBP10;FAM83A
ARID3A K562 hg19	6/2000	0.274303	0.588138	0	0	1.42232	1.8398	PPA2;PKN3;GOT2;RRS1;NPY1R;SPATA20
WHSC1 K562 hg19	6/2000	0.274303	0.588138	0	0	1.42232	1.8398	NCEH1;MTHFD1L;ANKRD46;PPA2;OCRL;RBM45
FOS endothelial cell of umbilical vein hg19	6/2000	0.274303	0.588138	0	0	1.42232	1.8398	APP;DHX30;OSBPL7;NCEH1;ANKRD46;VPS36
TRIM28 HEK293 hg19	6/2000	0.274303	0.588138	0	0	1.42232	1.8398	TMEM155;ANKRD46;RRS1;ALG14;SPATA20;RBM45
EZH2 myotube hg19	6/2000	0.274303	0.588138	0	0	1.42232	1.8398	TMEM155;DHX30;GOT2;SNX22;FXN;MOB3B
POLR2A cerebellum mm9	6/2000	0.274303	0.588138	0	0	1.42232	1.8398	FRMD3;NLRX1;SUCO;OCRL;RBM45;FAM83A
POLR2A GM18951 hg19	6/2000	0.274303	0.588138	0	0	1.42232	1.8398	OSBPL7;ALG14;RANBP10;OCRL;SLC29A1;ZNF212
eGFP-JUND K562 hg19	6/2000	0.274303	0.588138	0	0	1.42232	1.8398	COL15A1;NLRX1;PKN3;RANBP10;SLC29A1;MOB3B
CTCF spleen hg19	6/2000	0.274303	0.588138	0	0	1.42232	1.8398	APP;NLRX1;NCEH1;MTHFD1L;RANBP10;MOB3B
CHD1 CH12.LX mm9	6/2000	0.274303	0.588138	0	0	1.42232	1.8398	NLRX1;PPA2;ALG5;SUCO;GGACT;VPS36
ZNF384 CH12.LX mm9	6/2000	0.274303	0.588138	0	0	1.42232	1.8398	APP;HSD3B7;ALG5;SUCO;OCRL;RBM45
RFX5 H1-hESC hg19	6/2000	0.274303	0.588138	0	0	1.42232	1.8398	HSD3B7;ALG5;ASB6;SPATA20;SLC29A1;RBM45
SIN3A CH12.LX mm9	6/2000	0.274303	0.588138	0	0	1.42232	1.8398	DHX30;KRTCAP2;NCEH1;RANBP10;SUCO;SMIM12
CHD7 H1-hESC hg19	6/2000	0.274303	0.588138	0	0	1.42232	1.8398	CDH6;KRTCAP2;NLRX1;PPA2;ALG5;RBM45
EZH2 fibroblast of lung hg19	6/2000	0.274303	0.588138	0	0	1.42232	1.8398	CDH6;FRMD3;KRTCAP2;PPA2;SNX22;RBM45
CHD2 HepG2 hg19	6/2000	0.274303	0.588138	0	0	1.42232	1.8398	ANKRD46;ALG5;ALG14;OCRL;RBM45;MOB3B
YY1 GM12878 hg19	6/2000	0.274303	0.588138	0	0	1.42232	1.8398	KRTCAP2;GOT2;RANBP10;SPATA20;RBM45;ZNF212
TCF7L2 Panc1 hg19	6/2000	0.274303	0.588138	0	0	1.42232	1.8398	PPA2;ALG5;RRS1;NPY1R;RANBP10;ZNF212
CTCF thymus mm9	6/2000	0.274303	0.588138	0	0	1.42232	1.8398	HSD3B7;MTHFD1L;ANKRD46;PPA2;RBM45;MOB3B
POLR2A lung mm9	6/2000	0.274303	0.588138	0	0	1.42232	1.8398	KRTCAP2;NCEH1;GOT2;GGACT;SNX22;SMIM8
eGFP-GATA2 K562 hg19	6/2000	0.274303	0.588138	0	0	1.42232	1.8398	GOT2;RRS1;ALG14;SLC29A1;RBM45;FAM83A
ELK1 K562 hg19	6/2000	0.274303	0.588138	0	0	1.42232	1.8398	PKN3;GOT2;ALG5;RRS1;OCRL;SLC29A1
RELA GM18951 hg19	6/2000	0.274303	0.588138	0	0	1.42232	1.8398	DHX30;GSTO2;RRS1;ALG14;ASB6;SLC29A1
TBP MEL cell line mm9	6/2000	0.274303	0.588138	0	0	1.42232	1.8398	DHX30;KRTCAP2;OSBPL7;RANBP10;FXN;SMIM12
MYC HepG2 hg19	6/2000	0.274303	0.588138	0	0	1.42232	1.8398	HSD3B7;NCEH1;MTHFD1L;ANKRD46;GOT2;ALG5
MXI1 HeLa-S3 hg19	6/2000	0.274303	0.588138	0	0	1.42232	1.8398	DHX30;OSBPL7;NLRX1;PKN3;SLC29A1;RBM45
ARID3A HepG2 hg19	6/2000	0.274303	0.588138	0	0	1.42232	1.8398	KRTCAP2;NCEH1;ANKRD46;PPA2;GOT2;RBM45
MXI1 GM12878 hg19	6/2000	0.274303	0.588138	0	0	1.42232	1.8398	OSBPL7;ASB6;SPATA20;SNX22;SLC29A1;MOB3B
MAX GM12878 hg19	6/2000	0.274303	0.588138	0	0	1.42232	1.8398	GOT2;ALG5;ALG14;SPATA20;RBM45;ZNF212
KAT2A MEL cell line mm9	6/2000	0.274303	0.588138	0	0	1.42232	1.8398	DHX30;RRS1;ALG14;ASB6;RANBP10;SUCO
SMC3 HeLa-S3 hg19	6/2000	0.274303	0.588138	0	0	1.42232	1.8398	NLRX1;GSTO2;ALG5;ALG14;OCRL;SPATA20
MAFF HepG2 hg19	6/2000	0.274303	0.588138	0	0	1.42232	1.8398	HSD3B7;KRTCAP2;GOT2;RANBP10;RBM45;VPS36
ZNF263 HEK293 hg19	6/2000	0.274303	0.588138	0	0	1.42232	1.8398	FRMD3;TMEM155;HSD3B7;NPY1R;SPATA20;SNX22
SIN3A A549 hg19	5/1628	0.286347	0.612161	0	0	1.44817	1.81102	KRTCAP2;ANKRD46;RRS1;ASB6;RBM45
SIN3A PFSK-1 hg19	5/1632	0.288089	0.614083	0	0	1.4443	1.79741	OSBPL7;ANKRD46;GOT2;RRS1;RBM45
GABPA A549 hg19	6/2041	0.290283	0.616958	0	0	1.39048	1.71988	DHX30;OSBPL7;GSTO2;ALG5;ASB6;RBM45
YY1 SK-N-SH hg19	8/2871	0.29221	0.619248	0	0	1.32674	1.63226	NLRX1;GOT2;ALG5;RRS1;RANBP10;RBM45;VPS36;ZNF212
UBTF K562 hg19	9/3293	0.293227	0.619602	0	0	1.30545	1.60153	COL15A1;OSBPL7;ALG5;RRS1;OCRL;SPATA20;SLC29A1;ZNF212;FAM83A
ZEB1 GM12878 hg19	3/864	0.295807	0.623247	0	0	1.62276	1.9766	KRTCAP2;ANKRD46;RBM45
GABPA HepG2 hg19	7/2471	0.297598	0.625213	0	0	1.34306	1.6278	OSBPL7;ALG5;RRS1;ALG14;ASB6;RANBP10;RBM45
RUNX3 GM12878 hg19	5/1674	0.306507	0.642079	0	0	1.40473	1.66111	OSBPL7;GOT2;ALG14;OCRL;RBM45
POLR2AphosphoS5 endothelial cell of umbilical vein hg19	4/1276	0.308074	0.643513	0	0	1.46887	1.72947	OSBPL7;SPATA20;SLC29A1;RBM45
EBF1 GM12878 hg19	8/2924	0.31021	0.643931	0	0	1.29858	1.52	KRTCAP2;MTHFD1L;GSTO2;PPA2;GOT2;ALG5;ASB6;RBM45
YY1 GM12891 hg19	4/1281	0.310601	0.643931	0	0	1.46273	1.71028	ASB6;RANBP10;SPATA20;ZNF212
POU2F2 GM12891 hg19	5/1684	0.310924	0.643931	0	0	1.3956	1.63034	KRTCAP2;ALG5;RRS1;RBM45;VPS36
TCF12 ECC-1 hg19	4/1285	0.312625	0.645619	0	0	1.45785	1.69511	ASB6;RANBP10;SLC29A1;ZNF212
POLR2AphosphoS5 GM12892 hg19	5/1702	0.318902	0.656722	0	0	1.37943	1.57651	DHX30;OSBPL7;ALG5;RRS1;RBM45
BCL3 A549 hg19	5/1712	0.323348	0.664002	0	0	1.3706	1.54744	KRTCAP2;NLRX1;GSTO2;RRS1;RBM45
YY1 GM12892 hg19	3/929	0.335411	0.686838	0	0	1.50371	1.64266	ALG5;RANBP10;SPATA20
SIX5 GM12878 hg19	4/1334	0.337526	0.689233	0	0	1.40045	1.52105	DHX30;RRS1;ALG14;RANBP10
POLR2AphosphoS5 H1-hESC hg19	4/1347	0.344158	0.700814	0	0	1.38593	1.4783	KRTCAP2;PKN3;RRS1;RBM45
POLR3A HeLa-S3 hg19	2/556	0.34694	0.70451	0	0	1.6677	1.76543	DHX30;ALG5
SIN3A HepG2 hg19	3/955	0.351278	0.711338	0	0	1.46065	1.5281	OSBPL7;RRS1;RBM45
POLR2A GM12891 hg19	8/3050	0.354026	0.714917	0	0	1.23559	1.28302	OSBPL7;ALG5;RRS1;ALG14;RANBP10;SPATA20;SLC29A1;RBM45
FOSL2 A549 hg19	4/1375	0.358466	0.721883	0	0	1.35558	1.39072	KRTCAP2;NCEH1;ANKRD46;RRS1
E2F6 K562 hg19	7/2645	0.362182	0.727357	0	0	1.24199	1.26138	KRTCAP2;PKN3;GOT2;ALG5;RRS1;SLC29A1;VPS36
CBX3 HCT116 hg19	1/209	0.37043	0.741878	0	0	2.20796	2.1927	RBM45
EP300 K562 hg19	12/4840	0.371706	0.742393	0	0	1.17502	1.16286	HSD3B7;KRTCAP2;OSBPL7;NCEH1;PKN3;GOT2;ALG5;ALG14;RANBP10;SNX22;FXN;FAM83A
CBX3 K562 hg19	7/2682	0.376182	0.749281	0	0	1.2222	1.19492	PPA2;GOT2;RRS1;RANBP10;RBM45;FXN;ZNF212
SIX5 A549 hg19	5/1839	0.380391	0.755599	0	0	1.26681	1.22445	KRTCAP2;RRS1;ALG14;ASB6;ZNF212
STAT5A K562 hg19	1/217	0.381543	0.755828	0	0	2.12532	2.04782	FAM83A
MAX H1-hESC hg19	8/3145	0.387729	0.757195	0	0	1.19144	1.12883	OSBPL7;PKN3;GOT2;ALG5;RRS1;ALG14;CYTL1;SLC29A1
MAFK ES-E14 mm9	4/1433	0.388125	0.757195	0	0	1.2965	1.22704	HSD3B7;PKN3;RANBP10;OCRL
ELF1 MCF-7 hg19	5/1859	0.389424	0.757195	0	0	1.25176	1.18052	OSBPL7;NCEH1;ALG5;RBM45;ZNF212
POLR2A MCF 10A hg19	8/3155	0.391298	0.757195	0	0	1.18695	1.1137	HSD3B7;OSBPL7;NCEH1;PKN3;ASB6;OCRL;SPATA20;RBM45
USF1 SK-N-SH hg19	7/2726	0.392898	0.757195	0	0	1.19936	1.12045	DHX30;GSTO2;RRS1;NPY1R;RANBP10;SPATA20;ZNF212
NR2F2 MCF-7 hg19	2/616	0.394664	0.757195	0	0	1.50008	1.39465	ZNF212;FAM83A
ZBTB7A HepG2 hg19	5/1881	0.399361	0.757195	0	0	1.23558	1.13413	FRMD3;KRTCAP2;OSBPL7;ASB6;SLC29A1
POLR2AphosphoS5 HL-60 hg19	4/1459	0.401396	0.757195	0	0	1.27155	1.16068	DHX30;OSBPL7;ALG14;ZNF212
CEBPB HepG2 hg19	9/3621	0.401735	0.757195	0	0	1.16355	1.06111	KRTCAP2;NCEH1;MTHFD1L;PPA2;GOT2;RRS1;RANBP10;RBM45;FAM83A
TAF7 H1-hESC hg19	4/1466	0.404964	0.757195	0	0	1.26498	1.14349	MTHFD1L;ALG5;RRS1;RBM45
ZBTB7A ECC-1 hg19	5/1896	0.406133	0.757195	0	0	1.22476	1.1036	FRMD3;OSBPL7;ASB6;SLC29A1;ZNF212
EGR1 H1-hESC hg19	3/1046	0.40647	0.757195	0	0	1.32682	1.19447	GOT2;RRS1;ASB6
EP300 ECC-1 hg19	2/635	0.409478	0.757195	0	0	1.45362	1.2979	ANKRD46;SLC29A1
ESR1 ECC-1 hg19	2/637	0.411028	0.757195	0	0	1.44889	1.2882	NLRX1;SLC29A1
TAF1 PFSK-1 hg19	4/1503	0.423769	0.757195	0	0	1.23129	1.05714	OSBPL7;GOT2;ALG5;ASB6
REST PFSK-1 hg19	6/2387	0.430738	0.757195	0	0	1.16548	0.981628	OSBPL7;ALG5;RRS1;ALG14;ASB6;RBM45
JUN K562 hg19	10/4156	0.433182	0.757195	0	0	1.12156	0.938297	KRTCAP2;OSBPL7;NLRX1;ANKRD46;PPA2;GOT2;ASB6;SLC29A1;ZNF212;FAM83A
JUND MEL cell line mm9	1/257	0.434293	0.757195	0	0	1.78961	1.4926	SLC29A1
POLR2A HeLa-S3 hg19	10/4163	0.435464	0.757195	0	0	1.11918	0.930419	DHX30;OSBPL7;GSTO2;ALG5;RRS1;ALG14;OCRL;SLC29A1;RBM45;ZNF212
NFATC1 GM12878 hg19	4/1532	0.438429	0.757195	0	0	1.20602	0.994435	HSD3B7;GSTO2;GOT2;ASB6
CEBPB A549 hg19	7/2860	0.443949	0.757195	0	0	1.13414	0.920973	KRTCAP2;NCEH1;MTHFD1L;RRS1;RANBP10;RBM45;FAM83A
TAF1 GM12891 hg19	5/1993	0.449736	0.757195	0	0	1.15875	0.925948	GOT2;ALG5;RRS1;ASB6;RBM45
EZH2 keratinocyte hg19	5/2000	0.452863	0.757195	0	0	1.15423	0.914344	CDH6;FRMD3;TMEM155;APP;ALG14
KDM5A H1-hESC hg19	5/2000	0.452863	0.757195	0	0	1.15423	0.914344	NCEH1;GOT2;ALG5;ASB6;RBM45
RFX5 GM12878 hg19	5/2000	0.452863	0.757195	0	0	1.15423	0.914344	ANKRD46;PKN3;GOT2;ALG5;RBM45
EP300 heart mm9	5/2000	0.452863	0.757195	0	0	1.15423	0.914344	DHX30;KRTCAP2;OSBPL7;RBM45;SMIM8
GATA2 SH-SY5Y hg19	5/2000	0.452863	0.757195	0	0	1.15423	0.914344	DHX30;OSBPL7;RBM45;MOB3B;FAM83A
POLR2AphosphoS2 A549 hg19	5/2000	0.452863	0.757195	0	0	1.15423	0.914344	HSD3B7;MTHFD1L;GSTO2;ALG5;ASB6
POLR2A GM19193 hg19	5/2000	0.452863	0.757195	0	0	1.15423	0.914344	OSBPL7;GSTO2;ALG14;RANBP10;SLC29A1
ELK4 HEK293 hg19	5/2000	0.452863	0.757195	0	0	1.15423	0.914344	DHX30;RRS1;ALG14;ASB6;RBM45
MXI1 CH12.LX mm9	5/2000	0.452863	0.757195	0	0	1.15423	0.914344	RRS1;ALG14;SUCO;SMIM12;SMIM8
EZH2 K562 hg19	5/2000	0.452863	0.757195	0	0	1.15423	0.914344	NCEH1;MTHFD1L;ALG14;VPS36;ZNF212
POLR2A IMR-90 hg19	5/2000	0.452863	0.757195	0	0	1.15423	0.914344	GOT2;RRS1;RANBP10;RBM45;ZNF212
POLR2AphosphoS2 myocyte mm9	5/2000	0.452863	0.757195	0	0	1.15423	0.914344	NCEH1;GSTO2;RRS1;ALG14;GGACT
EZH2 T-cell acute lymphoblastic leukemia hg19	5/2000	0.452863	0.757195	0	0	1.15423	0.914344	HSD3B7;KRTCAP2;PKN3;ALG5;RBM45
E2F4 CH12.LX mm9	5/2000	0.452863	0.757195	0	0	1.15423	0.914344	OSBPL7;MTHFD1L;RRS1;GGACT;SMIM8
USF1 myocyte mm9	5/2000	0.452863	0.757195	0	0	1.15423	0.914344	APP;KRTCAP2;NCEH1;GOT2;RRS1
POLR2A bone marrow macrophage mm9	5/2000	0.452863	0.757195	0	0	1.15423	0.914344	APP;GSTO2;SLC29A1;VPS36;MOB3B
TBP H1-hESC hg19	5/2000	0.452863	0.757195	0	0	1.15423	0.914344	OSBPL7;RRS1;CYTL1;OCRL;SPATA20
CHD4 K562 hg19	5/2000	0.452863	0.757195	0	0	1.15423	0.914344	NLRX1;PKN3;ASB6;SPATA20;ZNF212
SIN3A MEL cell line mm9	5/2000	0.452863	0.757195	0	0	1.15423	0.914344	DHX30;KRTCAP2;ALG14;RANBP10;FXN
BACH1 H1-hESC hg19	5/2000	0.452863	0.757195	0	0	1.15423	0.914344	COL15A1;KRTCAP2;PPA2;SPATA20;SLC29A1
GATA3 SH-SY5Y hg19	5/2000	0.452863	0.757195	0	0	1.15423	0.914344	DHX30;PKN3;ALG14;RBM45;MOB3B
ZNF143 K562 hg19	5/2000	0.452863	0.757195	0	0	1.15423	0.914344	KRTCAP2;ANKRD46;GOT2;MOB3B;ZNF212
EP300 ES-Bruce4 mm9	5/2000	0.452863	0.757195	0	0	1.15423	0.914344	GOT2;OCRL;GGACT;SLC29A1;VPS36
POLR2A GM18526 hg19	5/2000	0.452863	0.757195	0	0	1.15423	0.914344	OSBPL7;GSTO2;RANBP10;SLC29A1;ZNF212
MAZ HepG2 hg19	5/2000	0.452863	0.757195	0	0	1.15423	0.914344	PPA2;ALG14;OCRL;SNX22;SLC29A1
TBP HepG2 hg19	5/2000	0.452863	0.757195	0	0	1.15423	0.914344	KRTCAP2;ANKRD46;RRS1;OCRL;RBM45
MXI1 IMR-90 hg19	5/2000	0.452863	0.757195	0	0	1.15423	0.914344	OSBPL7;RANBP10;SPATA20;SLC29A1;ZNF212
SIN3A GM12878 hg19	5/2000	0.452863	0.757195	0	0	1.15423	0.914344	OSBPL7;ASB6;SPATA20;SLC29A1;ZNF212
HCFC1 HeLa-S3 hg19	5/2000	0.452863	0.757195	0	0	1.15423	0.914344	OSBPL7;RRS1;RANBP10;OCRL;RBM45
E2F4 MCF 10A hg19	5/2000	0.452863	0.757195	0	0	1.15423	0.914344	FRMD3;KRTCAP2;GSTO2;GOT2;NPY1R
POLR2A HGPS cell hg19	5/2000	0.452863	0.757195	0	0	1.15423	0.914344	OSBPL7;PKN3;ALG14;ASB6;ZNF212
EZH2 HeLa-S3 hg19	5/2000	0.452863	0.757195	0	0	1.15423	0.914344	FRMD3;TPH1;KRTCAP2;NCEH1;ALG14
MAZ K562 hg19	5/2000	0.452863	0.757195	0	0	1.15423	0.914344	COL15A1;OSBPL7;ALG14;ASB6;OCRL
BRCA1 GM12878 hg19	5/2000	0.452863	0.757195	0	0	1.15423	0.914344	DHX30;NLRX1;GOT2;RBM45;VPS36
NELFE CH12.LX mm9	5/2000	0.452863	0.757195	0	0	1.15423	0.914344	KRTCAP2;OSBPL7;ALG5;ASB6;SNX22
UBTF CH12.LX mm9	5/2000	0.452863	0.757195	0	0	1.15423	0.914344	NCEH1;SUCO;GGACT;RBM45;MOB3B
HDAC6 K562 hg19	5/2000	0.452863	0.757195	0	0	1.15423	0.914344	KRTCAP2;NCEH1;PPA2;ALG14;NPY1R
NELFE MEL cell line mm9	5/2000	0.452863	0.757195	0	0	1.15423	0.914344	KRTCAP2;NCEH1;ANKRD46;ALG14;SMIM12
USF1 C2C12 mm9	5/2000	0.452863	0.757195	0	0	1.15423	0.914344	KRTCAP2;NCEH1;GOT2;RRS1;SUCO
RELA GM15510 hg19	5/2000	0.452863	0.757195	0	0	1.15423	0.914344	KRTCAP2;GSTO2;GOT2;ALG5;RRS1
POLR2A GM15510 hg19	5/2000	0.452863	0.757195	0	0	1.15423	0.914344	PKN3;ALG14;RANBP10;SLC29A1;ZNF212
RCOR1 HepG2 hg19	5/2000	0.452863	0.757195	0	0	1.15423	0.914344	HSD3B7;NCEH1;ANKRD46;RRS1;ALG14
MAX NB4 hg19	5/2000	0.452863	0.757195	0	0	1.15423	0.914344	HSD3B7;NLRX1;PKN3;CYTL1;MOB3B
MAX C2C12 mm9	5/2000	0.452863	0.757195	0	0	1.15423	0.914344	KRTCAP2;NCEH1;MTHFD1L;ANKRD46;ASB6
BHLHE40 CH12.LX mm9	5/2000	0.452863	0.757195	0	0	1.15423	0.914344	TPH1;NCEH1;SUCO;RBM45;SMIM8
MYC NB4 hg19	5/2000	0.452863	0.757195	0	0	1.15423	0.914344	PKN3;CYTL1;OCRL;RBM45;ZNF212
POLR2AphosphoS2 K562 hg19	9/3782	0.456521	0.761565	0	0	1.10293	0.864827	DHX30;OSBPL7;PKN3;RRS1;NPY1R;ASB6;SLC29A1;RBM45;ZNF212
NFIC GM12878 hg19	3/1143	0.46392	0.772141	0	0	1.2077	0.927567	RRS1;RANBP10;ZNF212
MTA3 GM12878 hg19	3/1150	0.467986	0.777134	0	0	1.19989	0.911093	HSD3B7;GSTO2;RBM45
MYBL2 HepG2 hg19	4/1595	0.46995	0.778622	0	0	1.15431	0.871649	ANKRD46;PPA2;RRS1;ALG14
EP300 GM12878 hg19	11/4724	0.472304	0.780747	0	0	1.07808	0.808705	HSD3B7;NCEH1;ANKRD46;PPA2;PKN3;GOT2;ALG5;RRS1;ALG14;RBM45;MOB3B
SRF ECC-1 hg19	4/1602	0.47342	0.780822	0	0	1.14881	0.859049	KRTCAP2;ALG5;ASB6;VPS36
YY1 A549 hg19	3/1173	0.481257	0.791089	0	0	1.17486	0.859239	PPA2;ALG14;RANBP10
TAF1 GM12892 hg19	4/1619	0.481815	0.791089	0	0	1.13567	0.829256	GOT2;ALG5;ASB6;RBM45
TBL1XR1 K562 hg19	8/3414	0.483921	0.79276	0	0	1.07979	0.783751	NCEH1;ANKRD46;PKN3;GOT2;RRS1;OCRL;SLC29A1;RBM45
SP2 H1-hESC hg19	3/1184	0.487553	0.79692	0	0	1.16323	0.835616	GOT2;ASB6;RBM45
GTF3C2 K562 hg19	2/773	0.511459	0.834125	0	0	1.18492	0.794473	PKN3;ALG5
GTF3C2 HeLa-S3 hg19	3/1236	0.516844	0.841025	0	0	1.11109	0.733336	DHX30;PKN3;ALG5
ELF1 A549 hg19	4/1699	0.52066	0.84349	0	0	1.07735	0.703138	OSBPL7;GSTO2;RRS1;RBM45
EP300 H1-hESC hg19	6/2611	0.521246	0.84349	0	0	1.05168	0.685206	TMEM155;ANKRD46;ALG5;RRS1;ASB6;SLC29A1
SPI1 HL-60 hg19	3/1245	0.52183	0.84349	0	0	1.10251	0.717088	NCEH1;GSTO2;RANBP10
SIX5 H1-hESC hg19	3/1258	0.528985	0.853164	0	0	1.09033	0.694318	DHX30;ALG14;RANBP10
MAX MCF-7 hg19	3/1275	0.538258	0.866203	0	0	1.07478	0.665738	FRMD3;RBM45;ZNF212
RELA GM12892 hg19	3/1302	0.552784	0.88762	0	0	1.05092	0.622973	GSTO2;ALG5;RANBP10
ZBTB33 A549 hg19	5/2245	0.558893	0.895458	0	0	1.01397	0.589922	KRTCAP2;GOT2;RRS1;ALG14;ASB6
FOSL1 K562 hg19	2/849	0.56273	0.899628	0	0	1.07432	0.617688	OSBPL7;FAM83A
GABPA HL-60 hg19	6/2724	0.565114	0.901462	0	0	1.00139	0.571524	DHX30;GSTO2;ALG5;RRS1;ASB6;VPS36
ZBTB7A K562 hg19	2/864	0.572404	0.911097	0	0	1.0548	0.588485	SNX22;SLC29A1
SP1 A549 hg19	4/1825	0.579152	0.91983	0	0	0.995881	0.54394	ANKRD46;ALG5;SPATA20;VPS36
SUZ12 H1-hESC hg19	6/2827	0.603569	0.922444	0	0	0.959066	0.484227	COL15A1;OSBPL7;GOT2;ALG5;ASB6;SPATA20
TCF7L2 HeLa-S3 hg19	6/2827	0.603569	0.922444	0	0	0.959066	0.484227	KRTCAP2;ANKRD46;RRS1;ALG14;NPY1R;ASB6
REST K562 hg19	6/2834	0.606123	0.922444	0	0	0.956302	0.478794	MTHFD1L;GOT2;ASB6;RBM45;ZNF212;FAM83A
FOXA2 A549 hg19	3/1410	0.608253	0.922444	0	0	0.964637	0.479584	RBM45;VPS36;ZNF212
EGR1 K562 hg19	4/1915	0.618544	0.922444	0	0	0.94427	0.453615	ANKRD46;GOT2;ALG5;OCRL
ATF3 K562 hg19	3/1433	0.619492	0.922444	0	0	0.947945	0.453928	OSBPL7;NLRX1;ALG5
GABPA HeLa-S3 hg19	5/2406	0.623307	0.922444	0	0	0.937377	0.443113	DHX30;GSTO2;RRS1;ASB6;RBM45
USF1 K562 hg19	4/1928	0.624054	0.922444	0	0	0.937214	0.441914	DHX30;RRS1;NPY1R;FAM83A
GATA2 K562 hg19	2/951	0.625544	0.922444	0	0	0.953736	0.447429	RBM45;FAM83A
MAX K562 hg19	8/3845	0.629927	0.922444	0	0	0.933542	0.431437	OSBPL7;NCEH1;MTHFD1L;ALG5;ALG14;NPY1R;ZNF212;FAM83A
POLR2AphosphoS5 G1E-ER4 mm9	4/1944	0.630771	0.922444	0	0	0.92866	0.427938	DHX30;TPH1;RRS1;FXN
EGR1 GM12878 hg19	6/2910	0.633316	0.922444	0	0	0.927142	0.423506	ANKRD46;GOT2;RRS1;ASB6;FXN;ZNF212
MEF2A GM12878 hg19	2/970	0.636474	0.922444	0	0	0.934081	0.422029	VPS36;FXN
SIN3A SK-N-SH hg19	2/970	0.636474	0.922444	0	0	0.934081	0.422029	OSBPL7;SPATA20
ZNF274 K562 hg19	2/974	0.638744	0.922444	0	0	0.930041	0.416893	ALG5;FAM83A
REST U-87 MG hg19	1/458	0.639558	0.922444	0	0	0.992265	0.443521	RBM45
GABPA K562 hg19	3/1494	0.648287	0.922444	0	0	0.906169	0.392754	OSBPL7;ALG5;RANBP10
E2F6 A549 hg19	3/1503	0.652408	0.922444	0	0	0.900293	0.384501	FRMD3;MTHFD1L;PKN3
TRIM28 U2OS hg19	4/2000	0.653709	0.922444	0	0	0.8998	0.382499	NCEH1;GOT2;RRS1;RBM45
TCF7L2 HCT116 hg19	4/2000	0.653709	0.922444	0	0	0.8998	0.382499	KRTCAP2;SLC29A1;RBM45;ZNF212
ATF1 K562 hg19	4/2000	0.653709	0.922444	0	0	0.8998	0.382499	NCEH1;RRS1;ALG14;RANBP10
EZH2 astrocyte hg19	4/2000	0.653709	0.922444	0	0	0.8998	0.382499	TMEM155;APP;GOT2;RANBP10
MAFK H1-hESC hg19	4/2000	0.653709	0.922444	0	0	0.8998	0.382499	PPA2;GOT2;RBM45;ZNF212
EZH2 mammary epithelial cell hg19	4/2000	0.653709	0.922444	0	0	0.8998	0.382499	FRMD3;CYTL1;SNX22;RBM45
CHD2 CH12.LX mm9	4/2000	0.653709	0.922444	0	0	0.8998	0.382499	APP;KRTCAP2;ALG5;SLC29A1
POLR2A embryonic fibroblast mm9	4/2000	0.653709	0.922444	0	0	0.8998	0.382499	CDH6;APP;NCEH1;GOT2
STAT3 GM12878 hg19	4/2000	0.653709	0.922444	0	0	0.8998	0.382499	NCEH1;ANKRD46;ALG14;RBM45
MAZ IMR-90 hg19	4/2000	0.653709	0.922444	0	0	0.8998	0.382499	OSBPL7;RRS1;OCRL;MOB3B
POLR2A testis mm9	4/2000	0.653709	0.922444	0	0	0.8998	0.382499	APP;KRTCAP2;NCEH1;OCRL
ZMIZ1 CH12.LX mm9	4/2000	0.653709	0.922444	0	0	0.8998	0.382499	APP;ALG14;GGACT;RBM45
EZH2 H1-hESC hg19	4/2000	0.653709	0.922444	0	0	0.8998	0.382499	GOT2;CYTL1;SLC29A1;ZNF212
EP300 MEL cell line mm9	4/2000	0.653709	0.922444	0	0	0.8998	0.382499	NLRX1;OCRL;SLC29A1;FXN
RELA GM12891 hg19	4/2000	0.653709	0.922444	0	0	0.8998	0.382499	GSTO2;PPA2;ALG5;FXN
USF2 GM12878 hg19	4/2000	0.653709	0.922444	0	0	0.8998	0.382499	HSD3B7;NCEH1;GOT2;RRS1
SIRT6 K562 hg19	4/2000	0.653709	0.922444	0	0	0.8998	0.382499	GSTO2;ALG5;RANBP10;ZNF212
GATA2 endothelial cell of umbilical vein hg19	4/2000	0.653709	0.922444	0	0	0.8998	0.382499	DHX30;NCEH1;GOT2;RBM45
RCOR1 CH12.LX mm9	4/2000	0.653709	0.922444	0	0	0.8998	0.382499	NLRX1;GGACT;RBM45;MOB3B
CEBPB IMR-90 hg19	4/2000	0.653709	0.922444	0	0	0.8998	0.382499	KRTCAP2;RANBP10;RBM45;FAM83A
RFX5 HepG2 hg19	4/2000	0.653709	0.922444	0	0	0.8998	0.382499	NLRX1;GOT2;ALG5;ALG14
NRF1 H1-hESC hg19	4/2000	0.653709	0.922444	0	0	0.8998	0.382499	PPA2;GOT2;ALG5;NPY1R
UBTF MEL cell line mm9	4/2000	0.653709	0.922444	0	0	0.8998	0.382499	NLRX1;ALG5;VPS36;MOB3B
CHD1 IMR-90 hg19	4/2000	0.653709	0.922444	0	0	0.8998	0.382499	GOT2;RRS1;ASB6;VPS36
RNF2 K562 hg19	4/2000	0.653709	0.922444	0	0	0.8998	0.382499	ANKRD46;RRS1;RBM45;ZNF212
POLR2A myocyte mm9	4/2000	0.653709	0.922444	0	0	0.8998	0.382499	NCEH1;SUCO;SLC29A1;SMIM8
POLR2A olfactory bulb mm9	4/2000	0.653709	0.922444	0	0	0.8998	0.382499	APP;OSBPL7;NCEH1;GOT2
POLR2A GM19099 hg19	4/2000	0.653709	0.922444	0	0	0.8998	0.382499	KRTCAP2;OSBPL7;NCEH1;RANBP10
POLR2A heart mm9	4/2000	0.653709	0.922444	0	0	0.8998	0.382499	KRTCAP2;NCEH1;GOT2;VPS36
SETDB1 U2OS hg19	4/2000	0.653709	0.922444	0	0	0.8998	0.382499	KRTCAP2;ANKRD46;RBM45;VPS36
GTF2B K562 hg19	4/2000	0.653709	0.922444	0	0	0.8998	0.382499	NCEH1;PPA2;GOT2;RANBP10
POLR2A CH12.LX mm9	4/2000	0.653709	0.922444	0	0	0.8998	0.382499	HSD3B7;RRS1;RANBP10;SMIM12
BACH1 K562 hg19	4/2000	0.653709	0.922444	0	0	0.8998	0.382499	HSD3B7;GOT2;RBM45;ZNF212
BRCA1 HepG2 hg19	4/2000	0.653709	0.922444	0	0	0.8998	0.382499	HSD3B7;ANKRD46;ALG5;VPS36
REST myocyte mm9	4/2000	0.653709	0.922444	0	0	0.8998	0.382499	DHX30;ANKRD46;ALG5;FXN
POLR2A kidney mm9	4/2000	0.653709	0.922444	0	0	0.8998	0.382499	APP;NCEH1;GGACT;SMIM8
KAT2A CH12.LX mm9	4/2000	0.653709	0.922444	0	0	0.8998	0.382499	KRTCAP2;NCEH1;SMIM12;SMIM8
HMGN3 K562 hg19	4/2000	0.653709	0.922444	0	0	0.8998	0.382499	NCEH1;OCRL;SPATA20;SLC29A1
POLR2AphosphoS2 CH12.LX mm9	4/2000	0.653709	0.922444	0	0	0.8998	0.382499	APP;PPA2;RRS1;ALG14
MYC H1-hESC hg19	6/2971	0.654403	0.922444	0	0	0.904819	0.383672	HSD3B7;NLRX1;PKN3;RRS1;SPATA20;MOB3B
RFX5 IMR-90 hg19	1/478	0.655454	0.922444	0	0	0.949686	0.401173	SNX22
GATA1 G1E-ER4 mm9	8/3942	0.659973	0.927014	0	0	0.905044	0.376097	DHX30;TPH1;RRS1;ASB6;RANBP10;SNX22;FXN;SMIM8
POLR2A MEL cell line mm9	10/4890	0.661433	0.927279	0	0	0.908631	0.375579	APP;DHX30;KRTCAP2;OSBPL7;NCEH1;ANKRD46;ALG5;RRS1;GGACT;FXN
REST A549 hg19	3/1527	0.66324	0.928026	0	0	0.884963	0.363382	NLRX1;ASB6;RBM45
ESRRA GM12878 hg19	2/1023	0.665685	0.929663	0	0	0.883121	0.359377	NLRX1;RANBP10
MYOD1 C2C12 mm9	2/1026	0.667282	0.930113	0	0	0.880394	0.356156	HSD3B7;RBM45
GABPA MCF-7 hg19	4/2048	0.672646	0.93385	0	0	0.876321	0.347493	KRTCAP2;OSBPL7;ASB6;RANBP10
SREBF1 HepG2 hg19	1/502	0.673627	0.93385	0	0	0.903078	0.356787	RANBP10
TEAD4 ECC-1 hg19	4/2051	0.673807	0.93385	0	0	0.87489	0.345417	DHX30;NCEH1;MTHFD1L;GOT2
GABPA GM12878 hg19	5/2556	0.678397	0.936585	0	0	0.87472	0.339412	DHX30;GSTO2;RRS1;ASB6;RBM45
ZNF217 MCF-7 hg19	3/1562	0.678615	0.936585	0	0	0.863452	0.334762	RBM45;ZNF212;FAM83A
USF1 H1-hESC hg19	5/2563	0.680841	0.936585	0	0	0.871975	0.33521	DHX30;GSTO2;RRS1;NPY1R;RANBP10
TAF1 A549 hg19	1/512	0.680919	0.936585	0	0	0.88495	0.340097	ALG5
NR2C2 HeLa-S3 hg19	2/1055	0.682422	0.936884	0	0	0.854837	0.326639	RRS1;ALG14
SIX5 K562 hg19	4/2086	0.687154	0.941608	0	0	0.858501	0.322107	DHX30;RRS1;ALG14;RANBP10
GATA3 MCF-7 hg19	4/2095	0.690527	0.944455	0	0	0.854376	0.316375	DHX30;RBM45;ZNF212;FAM83A
SPI1 GM12891 hg19	2/1074	0.692043	0.944756	0	0	0.838842	0.308783	NCEH1;GSTO2
HDAC2 K562 hg19	5/2623	0.70132	0.95563	0	0	0.849053	0.301237	DHX30;PPA2;RRS1;OCRL;RBM45
MAFK HepG2 hg19	6/3120	0.702935	0.956044	0	0	0.85397	0.301017	KRTCAP2;PPA2;PKN3;GOT2;ASB6;RBM45
CREB1 A549 hg19	2/1103	0.70628	0.957377	0	0	0.815492	0.283582	NLRX1;MTHFD1L
E2F4 MEL cell line mm9	1/549	0.706542	0.957377	0	0	0.823629	0.286106	FXN
POLR2AphosphoS5 MEL cell line mm9	5/2661	0.713842	0.962634	0	0	0.835071	0.281497	KRTCAP2;OSBPL7;NCEH1;RRS1;RANBP10
MAX HepG2 hg19	6/3158	0.714605	0.962634	0	0	0.841771	0.282856	KRTCAP2;ANKRD46;ALG5;SPATA20;SLC29A1;MOB3B
USF1 GM12878 hg19	4/2162	0.714871	0.962634	0	0	0.824745	0.276828	APP;DHX30;GSTO2;NPY1R
SUZ12 NT2-D1 hg19	1/563	0.715703	0.962634	0	0	0.802532	0.268439	COL15A1
JUN CH12.LX mm9	3/1659	0.718614	0.964769	0	0	0.80859	0.267183	NLRX1;GOT2;SUCO
SRF myocyte mm9	3/1668	0.722131	0.967708	0	0	0.803823	0.261684	GOT2;ALG14;SUCO
REST GM12878 hg19	2/1149	0.727772	0.971651	0	0	0.780878	0.248138	RANBP10;RBM45
POLR2AphosphoS5 SK-N-MC hg19	2/1154	0.730029	0.971651	0	0	0.777282	0.244588	ALG14;OCRL
EP300 T47D hg19	2/1155	0.730478	0.971651	0	0	0.776566	0.243885	ASB6;FAM83A
TAF1 MCF-7 hg19	3/1695	0.732486	0.971651	0	0	0.789829	0.245882	ANKRD46;ALG5;RANBP10
MAX myocyte mm9	2/1160	0.732716	0.971651	0	0	0.773008	0.240403	MTHFD1L;RRS1
ELF1 GM12878 hg19	2/1161	0.733162	0.971651	0	0	0.7723	0.239713	ALG5;ASB6
NR2C2 GM12878 hg19	1/593	0.734403	0.971651	0	0	0.760685	0.234821	ALG14
CEBPD HepG2 hg19	2/1181	0.741952	0.97427	0	0	0.758391	0.226358	SPATA20;VPS36
USF1 A549 hg19	5/2753	0.742703	0.97427	0	0	0.802822	0.238807	DHX30;KRTCAP2;GSTO2;RRS1;NPY1R
ELF1 HCT116 hg19	2/1194	0.747535	0.97427	0	0	0.749601	0.218114	ALG14;RBM45
THAP1 K562 hg19	3/1775	0.761461	0.97427	0	0	0.750867	0.204624	DHX30;SLC29A1;RBM45
SREBF1 GM12878 hg19	2/1234	0.76409	0.97427	0	0	0.723717	0.19473	DHX30;RANBP10
SIN3A MCF-7 hg19	2/1259	0.773968	0.97427	0	0	0.708376	0.181504	GSTO2;RANBP10
REST MCF-7 hg19	1/681	0.782589	0.97427	0	0	0.659234	0.16161	RBM45
REST Panc1 hg19	1/688	0.786032	0.97427	0	0	0.65228	0.157041	RBM45
SIN3A HCT116 hg19	1/689	0.78652	0.97427	0	0	0.651298	0.156401	MTHFD1L
CEBPD K562 hg19	1/691	0.787491	0.97427	0	0	0.649343	0.15513	FAM83A
CHD1 MEL cell line mm9	1/691	0.787491	0.97427	0	0	0.649343	0.15513	OCRL
MYB MEL cell line mm9	1/692	0.787976	0.97427	0	0	0.648369	0.154499	OCRL
SIN3A K562 hg19	1/698	0.790859	0.97427	0	0	0.642588	0.150774	ALG5
TAF1 GM12878 hg19	2/1304	0.790867	0.97427	0	0	0.682247	0.160072	ALG5;RBM45
REST neural cell hg19	1/712	0.797437	0.97427	0	0	0.629477	0.142484	RANBP10
POLR2A A549 hg19	6/3474	0.800084	0.97427	0	0	0.750683	0.167432	FRMD3;OSBPL7;ALG14;OCRL;SNX22;ZNF212
GATA1 K562 hg19	1/727	0.804261	0.97427	0	0	0.615991	0.134182	FAM83A
IRF4 GM12878 hg19	3/1912	0.805348	0.97427	0	0	0.69173	0.149746	KRTCAP2;PPA2;RRS1
YY1 K562 hg19	4/2496	0.816207	0.97427	0	0	0.700803	0.142324	PPA2;ALG5;RANBP10;VPS36
ATF3 H1-hESC hg19	2/1386	0.818895	0.97427	0	0	0.639004	0.127673	MTHFD1L;NPY1R
USF1 HCT116 hg19	2/1402	0.823967	0.97427	0	0	0.631156	0.122207	APP;GSTO2
ZC3H11A MEL cell line mm9	1/779	0.826223	0.97427	0	0	0.573265	0.109431	SPATA20
TCF3 myocyte mm9	3/1987	0.826471	0.97427	0	0	0.662815	0.126326	APP;ALG5;SLC29A1
ATF3 A549 hg19	3/1991	0.827542	0.97427	0	0	0.661334	0.125187	KRTCAP2;NCEH1;ASB6
E2F6 H1-hESC hg19	3/1994	0.828342	0.97427	0	0	0.660227	0.12434	TMEM155;MTHFD1L;SLC29A1
MYC MEL cell line mm9	3/2000	0.829934	0.97427	0	0	0.658024	0.122662	KRTCAP2;MTHFD1L;RRS1
NFYB GM12878 hg19	3/2000	0.829934	0.97427	0	0	0.658024	0.122662	DHX30;ALG5;RANBP10
MXI1 MEL cell line mm9	3/2000	0.829934	0.97427	0	0	0.658024	0.122662	DHX30;ALG5;SUCO
NFYA HeLa-S3 hg19	3/2000	0.829934	0.97427	0	0	0.658024	0.122662	HSD3B7;ANKRD46;RANBP10
EP300 osteoblast hg19	3/2000	0.829934	0.97427	0	0	0.658024	0.122662	TMEM155;PPA2;ALG5
ETS1 CH12.LX mm9	3/2000	0.829934	0.97427	0	0	0.658024	0.122662	APP;NLRX1;GGACT
POLR2A ES-Bruce4 mm9	3/2000	0.829934	0.97427	0	0	0.658024	0.122662	DHX30;VPS36;SMIM8
MYC A549 hg19	3/2000	0.829934	0.97427	0	0	0.658024	0.122662	PPA2;ALG5;RRS1
BHLHE40 A549 hg19	3/2000	0.829934	0.97427	0	0	0.658024	0.122662	GSTO2;ALG5;ASB6
POLR2A Raji hg19	3/2000	0.829934	0.97427	0	0	0.658024	0.122662	KRTCAP2;OSBPL7;PKN3
EZH2 skeletal muscle myoblast hg19	3/2000	0.829934	0.97427	0	0	0.658024	0.122662	CDH6;FRMD3;SNX22
POLR2A HCT116 hg19	3/2000	0.829934	0.97427	0	0	0.658024	0.122662	RANBP10;SPATA20;RBM45
EZH2 endothelial cell of umbilical vein hg19	3/2000	0.829934	0.97427	0	0	0.658024	0.122662	GOT2;VPS36;ZNF212
eGFP-HDAC8 K562 hg19	3/2000	0.829934	0.97427	0	0	0.658024	0.122662	OSBPL7;RBM45;FAM83A
TCF7L2 HEK293 hg19	3/2000	0.829934	0.97427	0	0	0.658024	0.122662	ANKRD46;ALG5;SLC29A1
POLR2A HEK293 hg19	3/2000	0.829934	0.97427	0	0	0.658024	0.122662	SNX22;RBM45;ZNF212
RELA GM10847 hg19	3/2000	0.829934	0.97427	0	0	0.658024	0.122662	KRTCAP2;GSTO2;RANBP10
eGFP-FOS K562 hg19	3/2000	0.829934	0.97427	0	0	0.658024	0.122662	OSBPL7;ANKRD46;FAM83A
HDAC1 K562 hg19	3/2000	0.829934	0.97427	0	0	0.658024	0.122662	ALG5;ALG14;OCRL
RBBP5 K562 hg19	3/2000	0.829934	0.97427	0	0	0.658024	0.122662	PKN3;ALG14;RANBP10
POLR2A H54 hg19	3/2000	0.829934	0.97427	0	0	0.658024	0.122662	OSBPL7;ALG14;NPY1R
MAFK IMR-90 hg19	3/2000	0.829934	0.97427	0	0	0.658024	0.122662	KRTCAP2;ALG14;ASB6
IKZF1 GM12878 hg19	3/2000	0.829934	0.97427	0	0	0.658024	0.122662	NCEH1;MTHFD1L;GOT2
CBX2 K562 hg19	3/2000	0.829934	0.97427	0	0	0.658024	0.122662	TPH1;PPA2;RRS1
CTBP2 H1-hESC hg19	3/2000	0.829934	0.97427	0	0	0.658024	0.122662	TMEM155;DHX30;PKN3
YY1 NT2-D1 hg19	3/2000	0.829934	0.97427	0	0	0.658024	0.122662	PPA2;ALG5;RANBP10
POLR2A thymus mm9	3/2000	0.829934	0.97427	0	0	0.658024	0.122662	NCEH1;RRS1;SMIM8
NRF1 GM12878 hg19	3/2000	0.829934	0.97427	0	0	0.658024	0.122662	NLRX1;GOT2;RRS1
CBX8 K562 hg19	3/2000	0.829934	0.97427	0	0	0.658024	0.122662	TPH1;ALG5;RRS1
NFYA GM12878 hg19	3/2000	0.829934	0.97427	0	0	0.658024	0.122662	NCEH1;GSTO2;RANBP10
PHF8 H1-hESC hg19	3/2000	0.829934	0.97427	0	0	0.658024	0.122662	ALG14;NPY1R;RANBP10
POLR2A liver mm9	3/2000	0.829934	0.97427	0	0	0.658024	0.122662	APP;VPS36;SMIM8
POLR2A erythroblast hg19	3/2000	0.829934	0.97427	0	0	0.658024	0.122662	PKN3;GOT2;ASB6
EZH2 GM12878 hg19	3/2000	0.829934	0.97427	0	0	0.658024	0.122662	APP;KRTCAP2;NLRX1
NRF1 SK-N-SH hg19	3/2000	0.829934	0.97427	0	0	0.658024	0.122662	DHX30;PPA2;ALG14
EZH2 B cell hg19	3/2000	0.829934	0.97427	0	0	0.658024	0.122662	COL15A1;NPY1R;MOB3B
HCFC1 MEL cell line mm9	3/2000	0.829934	0.97427	0	0	0.658024	0.122662	KRTCAP2;RRS1;RANBP10
CHD1 K562 hg19	3/2000	0.829934	0.97427	0	0	0.658024	0.122662	NCEH1;OCRL;FXN
HA-E2F1 MCF-7 hg19	3/2000	0.829934	0.97427	0	0	0.658024	0.122662	DHX30;PKN3;RBM45
RELA GM18505 hg19	3/2000	0.829934	0.97427	0	0	0.658024	0.122662	GSTO2;VPS36;FXN
E2F4 myocyte mm9	3/2000	0.829934	0.97427	0	0	0.658024	0.122662	ANKRD46;ALG14;ASB6
TCF7L2 MCF-7 hg19	3/2000	0.829934	0.97427	0	0	0.658024	0.122662	ANKRD46;RANBP10;FAM83A
SUZ12 K562 hg19	3/2000	0.829934	0.97427	0	0	0.658024	0.122662	CDH6;TMEM155;COL15A1
E2F1 HeLa-S3 hg19	3/2000	0.829934	0.97427	0	0	0.658024	0.122662	PKN3;ALG5;VPS36
BHLHE40 GM12878 hg19	3/2000	0.829934	0.97427	0	0	0.658024	0.122662	KRTCAP2;RRS1;NPY1R
POLR2AphosphoS5 GM12878 hg19	2/1431	0.832846	0.975373	0	0	0.617381	0.112923	RRS1;RBM45
POLR2A MCF-7 hg19	7/4137	0.833549	0.975373	0	0	0.724966	0.131989	OSBPL7;NLRX1;MTHFD1L;PKN3;ALG14;ASB6;OCRL
EP300 HepG2 hg19	5/3119	0.837273	0.977102	0	0	0.693395	0.12315	ANKRD46;GOT2;RRS1;OCRL;MOB3B
ELF1 SK-N-SH hg19	3/2030	0.837708	0.977102	0	0	0.647202	0.11461	GSTO2;ALG14;RBM45
HNF4A HepG2 hg19	4/2620	0.845753	0.97811	0	0	0.662844	0.111045	PPA2;ALG14;ASB6;RANBP10
SP4 H1-hESC hg19	2/1478	0.846406	0.97811	0	0	0.596206	0.0994212	ALG5;SLC29A1
NR2C2 HepG2 hg19	2/1481	0.847237	0.97811	0	0	0.5949	0.0986191	RRS1;ALG14
RELA GM18526 hg19	1/838	0.848232	0.97811	0	0	0.531216	0.0874389	RANBP10
JUND HeLa-S3 hg19	2/1492	0.850253	0.97811	0	0	0.590157	0.0957359	DHX30;NCEH1
TCF12 SK-N-SH hg19	1/857	0.854721	0.97811	0	0	0.518909	0.0814584	NLRX1
FLI1 megakaryocyte mm9	3/2119	0.859052	0.97811	0	0	0.616903	0.0937234	RRS1;ASB6;SMIM8
SPI1 K562 hg19	2/1543	0.863558	0.97811	0	0	0.569049	0.083476	NCEH1;SPATA20
TAF1 neural cell hg19	2/1546	0.864307	0.97811	0	0	0.567851	0.082808	ALG14;RBM45
SRF HepG2 hg19	1/888	0.864731	0.97811	0	0	0.499961	0.0726627	RRS1
FOXA1 T47D hg19	1/889	0.865042	0.97811	0	0	0.499371	0.0723973	FAM83A
ZNF263 K562 hg19	1/901	0.868725	0.97811	0	0	0.492403	0.0692952	RBM45
RCOR1 MEL cell line mm9	2/1567	0.869448	0.97811	0	0	0.559592	0.0782851	OCRL;SLC29A1
PAX5 GM12891 hg19	1/907	0.870529	0.97811	0	0	0.488988	0.0678	ALG5
USF1 HepG2 hg19	2/1608	0.878987	0.97811	0	0	0.544091	0.0701796	RRS1;NPY1R
STAT1 HeLa-S3 hg19	1/945	0.881407	0.97811	0	0	0.468368	0.0591248	APP
BHLHE40 HepG2 hg19	3/2249	0.88594	0.97811	0	0	0.576961	0.0698733	NCEH1;ALG5;NPY1R
POLR2A endothelial cell of umbilical vein hg19	7/4459	0.88871	0.97811	0	0	0.658848	0.077734	OSBPL7;NCEH1;GSTO2;OCRL;RBM45;VPS36;ZNF212
GATA1 erythroblast hg19	3/2266	0.889108	0.97811	0	0	0.572077	0.0672401	SNX22;VPS36;FAM83A
FOXA1 HepG2 hg19	3/2272	0.890207	0.97811	0	0	0.570371	0.0663345	TPH1;OCRL;FXN
JUN endothelial cell of umbilical vein hg19	1/988	0.892641	0.97811	0	0	0.44695	0.0507607	NCEH1
REST H1-hESC hg19	2/1680	0.894237	0.97811	0	0	0.518701	0.0579827	ASB6;RBM45
REST HepG2 hg19	1/1002	0.896068	0.97811	0	0	0.440374	0.048326	RBM45
BCLAF1 K562 hg19	1/1007	0.897266	0.97811	0	0	0.438069	0.0474878	GOT2
USF1 ECC-1 hg19	3/2318	0.89833	0.97811	0	0	0.557583	0.059783	DHX30;RRS1;NPY1R
RFX5 SK-N-SH hg19	1/1018	0.899855	0.97811	0	0	0.43308	0.0456993	ZNF212
SP1 H1-hESC hg19	2/1727	0.903234	0.97811	0	0	0.503271	0.05122	RANBP10;SLC29A1
REST ECC-1 hg19	1/1057	0.908529	0.97811	0	0	0.416226	0.039928	RBM45
ZBTB33 HCT116 hg19	1/1074	0.912076	0.97811	0	0	0.409263	0.0376654	GSTO2
MAX HeLa-S3 hg19	5/3575	0.914541	0.97811	0	0	0.588451	0.052568	OSBPL7;NLRX1;RRS1;NPY1R;OCRL
IRF3 HeLa-S3 hg19	2/1809	0.917283	0.97811	0	0	0.478272	0.0412936	GSTO2;ANKRD46
KAT2A HeLa-S3 hg19	1/1112	0.919525	0.97811	0	0	0.39447	0.0330952	MTHFD1L
CHD2 MEL cell line mm9	2/1826	0.919952	0.97811	0	0	0.473371	0.0394951	OCRL;SNX22
SUPT20H GM12878 hg19	1/1132	0.923194	0.97811	0	0	0.387083	0.0309339	ALG5
KAT2A GM12878 hg19	2/1849	0.923438	0.97811	0	0	0.466883	0.0371882	ALG5;RANBP10
TAF1 HepG2 hg19	2/1849	0.923438	0.97811	0	0	0.466883	0.0371882	SPATA20;ZNF212
CREB1 K562 hg19	2/1865	0.92578	0.97811	0	0	0.462465	0.0356647	PPA2;ALG5
E2F4 HeLa-S3 hg19	1/1173	0.930213	0.97811	0	0	0.372728	0.026964	ALG5
ETS1 MEL cell line mm9	2/1902	0.930947	0.97811	0	0	0.452531	0.03238	OCRL;SLC29A1
REST HeLa-S3 hg19	1/1183	0.931827	0.97811	0	0	0.369378	0.0260812	RBM45
eGFP-NR4A1 K562 hg19	1/1199	0.934334	0.97811	0	0	0.364134	0.0247324	SLC29A1
TCF12 myocyte mm9	1/1223	0.937927	0.97811	0	0	0.356526	0.0228474	SLC29A1
ZBTB33 SK-N-SH hg19	1/1234	0.939509	0.97811	0	0	0.353138	0.0220352	GSTO2
STAT3 HeLa-S3 hg19	2/1974	0.940066	0.97811	0	0	0.43427	0.0268402	ALG14;FAM83A
FOS GM12878 hg19	1/1244	0.940912	0.97811	0	0	0.350109	0.0213236	GSTO2
SRF GM12878 hg19	2/1986	0.941473	0.97811	0	0	0.431356	0.0260149	KRTCAP2;RRS1
SP1 K562 hg19	1/1249	0.941602	0.97811	0	0	0.348614	0.0209769	RANBP10
POLR2AphosphoS2 MEL cell line mm9	2/2000	0.943076	0.97811	0	0	0.427999	0.0250844	GSTO2;OCRL
MAZ GM12878 hg19	2/2000	0.943076	0.97811	0	0	0.427999	0.0250844	KRTCAP2;MOB3B
NRF1 K562 hg19	2/2000	0.943076	0.97811	0	0	0.427999	0.0250844	KRTCAP2;PPA2
POLR2AphosphoS2 HepG2 hg19	2/2000	0.943076	0.97811	0	0	0.427999	0.0250844	DHX30;RBM45
NCOR1 K562 hg19	2/2000	0.943076	0.97811	0	0	0.427999	0.0250844	PKN3;FAM83A
MAX endothelial cell of umbilical vein hg19	2/2000	0.943076	0.97811	0	0	0.427999	0.0250844	RRS1;VPS36
CREBBP K562 hg19	2/2000	0.943076	0.97811	0	0	0.427999	0.0250844	RANBP10;SPATA20
NFE2 GM12878 hg19	2/2000	0.943076	0.97811	0	0	0.427999	0.0250844	DHX30;GSTO2
KDM5B K562 hg19	2/2000	0.943076	0.97811	0	0	0.427999	0.0250844	DHX30;OCRL
MAFF K562 hg19	2/2000	0.943076	0.97811	0	0	0.427999	0.0250844	GOT2;RBM45
MXI1 SK-N-SH hg19	2/2000	0.943076	0.97811	0	0	0.427999	0.0250844	RANBP10;SPATA20
RBBP5 H1-hESC hg19	2/2000	0.943076	0.97811	0	0	0.427999	0.0250844	OSBPL7;RANBP10
USF2 HepG2 hg19	2/2000	0.943076	0.97811	0	0	0.427999	0.0250844	GOT2;RRS1
USF2 CH12.LX mm9	2/2000	0.943076	0.97811	0	0	0.427999	0.0250844	KRTCAP2;NCEH1
POLR2A limb mm9	2/2000	0.943076	0.97811	0	0	0.427999	0.0250844	VPS36;MOB3B
PHF8 K562 hg19	2/2000	0.943076	0.97811	0	0	0.427999	0.0250844	ALG14;ASB6
CTCF T-cell acute lymphoblastic leukemia hg19	2/2000	0.943076	0.97811	0	0	0.427999	0.0250844	PPA2;VPS36
NFYA K562 hg19	2/2000	0.943076	0.97811	0	0	0.427999	0.0250844	NCEH1;RANBP10
NFYB HeLa-S3 hg19	2/2000	0.943076	0.97811	0	0	0.427999	0.0250844	NCEH1;RANBP10
MAZ HeLa-S3 hg19	2/2000	0.943076	0.97811	0	0	0.427999	0.0250844	NCEH1;ALG5
JUN HepG2 hg19	2/2000	0.943076	0.97811	0	0	0.427999	0.0250844	DHX30;RANBP10
BHLHE40 MEL cell line mm9	2/2000	0.943076	0.97811	0	0	0.427999	0.0250844	OCRL;SMIM8
EP300 CH12.LX mm9	2/2000	0.943076	0.97811	0	0	0.427999	0.0250844	PKN3;SUCO
ZNF143 GM12878 hg19	2/2000	0.943076	0.97811	0	0	0.427999	0.0250844	MTHFD1L;GOT2
NRF1 HeLa-S3 hg19	2/2000	0.943076	0.97811	0	0	0.427999	0.0250844	KRTCAP2;ALG14
SAP30 H1-hESC hg19	2/2000	0.943076	0.97811	0	0	0.427999	0.0250844	OSBPL7;ALG14
POLR2A NB4 hg19	2/2000	0.943076	0.97811	0	0	0.427999	0.0250844	ASB6;ZNF212
SMARCB1 HeLa-S3 hg19	2/2000	0.943076	0.97811	0	0	0.427999	0.0250844	DHX30;FAM83A
MAX MEL cell line mm9	2/2000	0.943076	0.97811	0	0	0.427999	0.0250844	KRTCAP2;RRS1
KDM4A H1-hESC hg19	2/2000	0.943076	0.97811	0	0	0.427999	0.0250844	ASB6;CYTL1
GATA2 G1E-ER4 mm9	1/1261	0.943226	0.97811	0	0	0.345072	0.0201693	RRS1
TRIM28 K562 hg19	2/2061	0.949598	0.981259	0	0	0.413909	0.021406	RANBP10;FAM83A
PBX3 SK-N-SH hg19	2/2063	0.949799	0.981259	0	0	0.413461	0.0212951	ANKRD46;VPS36
SPI1 GM12878 hg19	2/2068	0.9503	0.981259	0	0	0.412345	0.0210203	NCEH1;GSTO2
TAF1 ECC-1 hg19	1/1346	0.953529	0.982252	0	0	0.321795	0.0153126	OCRL
USF2 MEL cell line mm9	2/2106	0.953957	0.982252	0	0	0.404038	0.019045	KRTCAP2;GOT2
ZMIZ1 MEL cell line mm9	1/1392	0.958318	0.984689	0	0	0.310384	0.0132147	OCRL
TAF1 H1-hESC hg19	1/1411	0.960152	0.984689	0	0	0.305888	0.0124384	OCRL
CREB1 HepG2 hg19	1/1423	0.96127	0.984689	0	0	0.303111	0.0119729	ALG14
POLR2A HepG2 hg19	9/6264	0.961726	0.984689	0	0	0.563248	0.021981	FRMD3;DHX30;OSBPL7;NCEH1;ALG14;SPATA20;SLC29A1;VPS36;ZNF212
ZBTB33 GM12878 hg19	1/1493	0.967203	0.988107	0	0	0.287798	0.00959709	GSTO2
POLR2A GM12878 hg19	7/5311	0.967775	0.988107	0	0	0.522624	0.0171187	OSBPL7;GSTO2;ALG5;ASB6;SNX22;SLC29A1;ZNF212
JUND SK-N-SH hg19	1/1565	0.972378	0.991417	0	0	0.273479	0.00766044	NLRX1
SRF MCF-7 hg19	1/1640	0.976918	0.994655	0	0	0.2599	0.00606939	RRS1
EP300 HeLa-S3 hg19	1/1770	0.983121	0.995143	0	0	0.239092	0.0040701	FAM83A
NR3C1 A549 hg19	1/1855	0.986261	0.995143	0	0	0.227064	0.00314123	NCEH1
IRF3 GM12878 hg19	1/2000	0.990351	0.995143	0	0	0.208907	0.00202554	RANBP10
NFYB K562 hg19	1/2000	0.990351	0.995143	0	0	0.208907	0.00202554	RANBP10
KDM5B H1-hESC hg19	1/2000	0.990351	0.995143	0	0	0.208907	0.00202554	RBM45
E2F4 K562 hg19	1/2000	0.990351	0.995143	0	0	0.208907	0.00202554	ALG5
POLR2A GM10847 hg19	1/2000	0.990351	0.995143	0	0	0.208907	0.00202554	RBM45
NRF1 HepG2 hg19	1/2000	0.990351	0.995143	0	0	0.208907	0.00202554	KRTCAP2
USF2 K562 hg19	1/2000	0.990351	0.995143	0	0	0.208907	0.00202554	NPY1R
MAX HCT116 hg19	1/2066	0.991792	0.995143	0	0	0.201487	0.00166058	VPS36
PBX3 A549 hg19	1/2098	0.992413	0.995143	0	0	0.198057	0.00150838	HSD3B7
EGR1 ECC-1 hg19	1/2345	0.995885	0.997253	0	0	0.174736	0.00072054	FRMD3
POLR2AphosphoS5 G1E mm9	1/2517	0.997326	0.997326	0	0	0.161201	0.00043169	PPA2

## Sheet: GO_H2_unDIFF_down_ATAC_down
	ID	Description	GeneRatio	BgRatio	pvalue	p.adjust	qvalue	geneID	Count
GO:0006575	GO:0006575	cellular modified amino acid metabolic process	5/40	180/18903	3.7192e-05	0.0299396	0.023842	GGACT/GOT2/GSTO2/MTHFD1L/TPO	5
GO:0097052	GO:0097052	L-kynurenine metabolic process	2/40	7/18903	9.10739e-05	0.0366572	0.0291916	AADAT/GOT2	2
GO:0000447	GO:0000447	endonucleolytic cleavage in ITS1 to separate SSU-rRNA from 5.8S rRNA and LSU-rRNA from tricistronic rRNA transcript (SSU-rRNA, 5.8S rRNA, LSU-rRNA)	2/40	10/18903	0.000194375	0.045991	0.0366244	RPP40/RRS1	2
GO:0070189	GO:0070189	kynurenine metabolic process	2/40	11/18903	0.000237252	0.045991	0.0366244	AADAT/GOT2	2
GO:0040014	GO:0040014	regulation of multicellular organism growth	3/40	65/18903	0.000350084	0.045991	0.0366244	APP/FXN/NPY1R	3
GO:0043650	GO:0043650	dicarboxylic acid biosynthetic process	2/40	14/18903	0.000390969	0.045991	0.0366244	GOT2/MTHFD1L	2
GO:0006487	GO:0006487	protein N-linked glycosylation	3/40	71/18903	0.000454077	0.045991	0.0366244	ALG14/ALG5/KRTCAP2	3
GO:0000478	GO:0000478	endonucleolytic cleavage involved in rRNA processing	2/40	16/18903	0.000514185	0.045991	0.0366244	RPP40/RRS1	2
GO:0000479	GO:0000479	endonucleolytic cleavage of tricistronic rRNA transcript (SSU-rRNA, 5.8S rRNA, LSU-rRNA)	2/40	16/18903	0.000514185	0.045991	0.0366244	RPP40/RRS1	2
GO:0006103	GO:0006103	2-oxoglutarate metabolic process	2/40	17/18903	0.000581963	0.046848	0.0373069	AADAT/GOT2	2
GO:0009068	GO:0009068	aspartate family amino acid catabolic process	2/40	18/18903	0.000653833	0.0478487	0.0381038	AADAT/GOT2	2
GO:0043648	GO:0043648	dicarboxylic acid metabolic process	3/40	95/18903	0.00106173	0.0712243	0.0567187	AADAT/GOT2/MTHFD1L	3
GO:0000466	GO:0000466	maturation of 5.8S rRNA from tricistronic rRNA transcript (SSU-rRNA, 5.8S rRNA, LSU-rRNA)	2/40	25/18903	0.00127007	0.0786469	0.0626296	RPP40/RRS1	2
GO:0000027	GO:0000027	ribosomal large subunit assembly	2/40	26/18903	0.00137408	0.0790093	0.0629182	DHX30/RRS1	2
GO:0042537	GO:0042537	benzene-containing compound metabolic process	2/40	27/18903	0.00148202	0.079535	0.0633368	AADAT/GOT2	2
GO:0000469	GO:0000469	cleavage involved in rRNA processing	2/40	28/18903	0.00159389	0.0801925	0.0638604	RPP40/RRS1	2
GO:0010722	GO:0010722	regulation of ferrochelatase activity	1/40	1/18903	0.00211607	0.0937001	0.074617	FXN	1
GO:0042543	GO:0042543	protein N-linked glycosylation via arginine	1/40	1/18903	0.00211607	0.0937001	0.074617	KRTCAP2	1
GO:0042219	GO:0042219	cellular modified amino acid catabolic process	2/40	33/18903	0.00221156	0.0937001	0.074617	GGACT/GOT2	2
GO:0006536	GO:0006536	glutamate metabolic process	2/40	34/18903	0.00234664	0.0944523	0.075216	AADAT/GOT2	2
GO:0000460	GO:0000460	maturation of 5.8S rRNA	2/40	36/18903	0.00262824	0.0961696	0.0765835	RPP40/RRS1	2
GO:0006699	GO:0006699	bile acid biosynthetic process	2/40	36/18903	0.00262824	0.0961696	0.0765835	HSD3B7/OSBPL7	2
GO:0000462	GO:0000462	maturation of SSU-rRNA from tricistronic rRNA transcript (SSU-rRNA, 5.8S rRNA, LSU-rRNA)	2/40	39/18903	0.00307895	0.100099	0.0797124	RPP40/RRS1	2
GO:0035264	GO:0035264	multicellular organism growth	3/40	147/18903	0.00368777	0.100099	0.0797124	APP/FXN/NPY1R	3
GO:0009257	GO:0009257	10-formyltetrahydrofolate biosynthetic process	1/40	2/18903	0.00422777	0.100099	0.0797124	MTHFD1L	1
GO:0018282	GO:0018282	metal incorporation into metallo-sulfur cluster	1/40	2/18903	0.00422777	0.100099	0.0797124	FXN	1
GO:0018283	GO:0018283	iron incorporation into metallo-sulfur cluster	1/40	2/18903	0.00422777	0.100099	0.0797124	FXN	1
GO:0019550	GO:0019550	glutamate catabolic process to aspartate	1/40	2/18903	0.00422777	0.100099	0.0797124	GOT2	1
GO:0019551	GO:0019551	glutamate catabolic process to 2-oxoglutarate	1/40	2/18903	0.00422777	0.100099	0.0797124	GOT2	1
GO:0046963	GO:0046963	3'-phosphoadenosine 5'-phosphosulfate transport	1/40	2/18903	0.00422777	0.100099	0.0797124	SLC35B2	1
GO:0051563	GO:0051563	smooth endoplasmic reticulum calcium ion homeostasis	1/40	2/18903	0.00422777	0.100099	0.0797124	APP	1
GO:0071873	GO:0071873	response to norepinephrine	1/40	2/18903	0.00422777	0.100099	0.0797124	APP	1
GO:0071874	GO:0071874	cellular response to norepinephrine stimulus	1/40	2/18903	0.00422777	0.100099	0.0797124	APP	1
GO:1902559	GO:1902559	3'-phospho-5'-adenylyl sulfate transmembrane transport	1/40	2/18903	0.00422777	0.100099	0.0797124	SLC35B2	1
GO:0009101	GO:0009101	glycoprotein biosynthetic process	4/40	321/18903	0.00460883	0.102653	0.0817467	ALG14/ALG5/CYTL1/KRTCAP2	4
GO:0009066	GO:0009066	aspartate family amino acid metabolic process	2/40	48/18903	0.00463104	0.102653	0.0817467	AADAT/GOT2	2
GO:0008206	GO:0008206	bile acid metabolic process	2/40	49/18903	0.00482168	0.102653	0.0817467	HSD3B7/OSBPL7	2
GO:0046394	GO:0046394	carboxylic acid biosynthetic process	4/40	326/18903	0.00486722	0.102653	0.0817467	GOT2/HSD3B7/MTHFD1L/OSBPL7	4
GO:0016053	GO:0016053	organic acid biosynthetic process	4/40	328/18903	0.00497326	0.102653	0.0817467	GOT2/HSD3B7/MTHFD1L/OSBPL7	4
GO:0006790	GO:0006790	sulfur compound metabolic process	4/40	338/18903	0.00552689	0.104077	0.0828804	AADAT/FXN/GSTO2/SLC35B2	4
GO:0030490	GO:0030490	maturation of SSU-rRNA	2/40	55/18903	0.00604011	0.104077	0.0828804	RPP40/RRS1	2
GO:0006106	GO:0006106	fumarate metabolic process	1/40	3/18903	0.00633511	0.104077	0.0828804	GOT2	1
GO:0006532	GO:0006532	aspartate biosynthetic process	1/40	3/18903	0.00633511	0.104077	0.0828804	GOT2	1
GO:0033512	GO:0033512	L-lysine catabolic process to acetyl-CoA via saccharopine	1/40	3/18903	0.00633511	0.104077	0.0828804	AADAT	1
GO:0071344	GO:0071344	diphosphate metabolic process	1/40	3/18903	0.00633511	0.104077	0.0828804	PPA2	1
GO:1904229	GO:1904229	regulation of succinate dehydrogenase activity	1/40	3/18903	0.00633511	0.104077	0.0828804	FXN	1
GO:1904231	GO:1904231	positive regulation of succinate dehydrogenase activity	1/40	3/18903	0.00633511	0.104077	0.0828804	FXN	1
GO:1904234	GO:1904234	positive regulation of aconitate hydratase activity	1/40	3/18903	0.00633511	0.104077	0.0828804	FXN	1
GO:1905267	GO:1905267	endonucleolytic cleavage involved in tRNA processing	1/40	3/18903	0.00633511	0.104077	0.0828804	RPP40	1
GO:0042255	GO:0042255	ribosome assembly	2/40	61/18903	0.00738414	0.104503	0.0832195	DHX30/RRS1	2
GO:0007626	GO:0007626	locomotory behavior	3/40	197/18903	0.00829658	0.104503	0.0832195	APP/FXN/NPY1R	3
GO:0002265	GO:0002265	astrocyte activation involved in immune response	1/40	4/18903	0.0084381	0.104503	0.0832195	APP	1
GO:0006533	GO:0006533	aspartate catabolic process	1/40	4/18903	0.0084381	0.104503	0.0832195	GOT2	1
GO:0014005	GO:0014005	microglia development	1/40	4/18903	0.0084381	0.104503	0.0832195	APP	1
GO:0019470	GO:0019470	4-hydroxyproline catabolic process	1/40	4/18903	0.0084381	0.104503	0.0832195	GOT2	1
GO:0019471	GO:0019471	4-hydroxyproline metabolic process	1/40	4/18903	0.0084381	0.104503	0.0832195	GOT2	1
GO:0019474	GO:0019474	L-lysine catabolic process to acetyl-CoA	1/40	4/18903	0.0084381	0.104503	0.0832195	AADAT	1
GO:0019477	GO:0019477	L-lysine catabolic process	1/40	4/18903	0.0084381	0.104503	0.0832195	AADAT	1
GO:0042427	GO:0042427	serotonin biosynthetic process	1/40	4/18903	0.0084381	0.104503	0.0832195	TPH1	1
GO:0046440	GO:0046440	L-lysine metabolic process	1/40	4/18903	0.0084381	0.104503	0.0832195	AADAT	1
GO:1901647	GO:1901647	positive regulation of synoviocyte proliferation	1/40	4/18903	0.0084381	0.104503	0.0832195	SAAL1	1
GO:1902775	GO:1902775	mitochondrial large ribosomal subunit assembly	1/40	4/18903	0.0084381	0.104503	0.0832195	DHX30	1
GO:1904232	GO:1904232	regulation of aconitate hydratase activity	1/40	4/18903	0.0084381	0.104503	0.0832195	FXN	1
GO:1905908	GO:1905908	positive regulation of amyloid fibril formation	1/40	4/18903	0.0084381	0.104503	0.0832195	APP	1
GO:1990079	GO:1990079	cartilage homeostasis	1/40	4/18903	0.0084381	0.104503	0.0832195	CYTL1	1
GO:0009100	GO:0009100	glycoprotein metabolic process	4/40	395/18903	0.00948239	0.115656	0.0921017	ALG14/ALG5/CYTL1/KRTCAP2	4
GO:0002941	GO:0002941	synoviocyte proliferation	1/40	5/18903	0.0105368	0.119466	0.0951354	SAAL1	1
GO:0016199	GO:0016199	axon midline choice point recognition	1/40	5/18903	0.0105368	0.119466	0.0951354	APP	1
GO:0019230	GO:0019230	proprioception	1/40	5/18903	0.0105368	0.119466	0.0951354	FXN	1
GO:0048669	GO:0048669	collateral sprouting in absence of injury	1/40	5/18903	0.0105368	0.119466	0.0951354	APP	1
GO:1901645	GO:1901645	regulation of synoviocyte proliferation	1/40	5/18903	0.0105368	0.119466	0.0951354	SAAL1	1
GO:0042273	GO:0042273	ribosomal large subunit biogenesis	2/40	76/18903	0.0112728	0.119624	0.095261	DHX30/RRS1	2
GO:0009064	GO:0009064	glutamine family amino acid metabolic process	2/40	78/18903	0.0118465	0.119624	0.095261	AADAT/GOT2	2
GO:0042274	GO:0042274	ribosomal small subunit biogenesis	2/40	78/18903	0.0118465	0.119624	0.095261	RPP40/RRS1	2
GO:0006486	GO:0006486	protein glycosylation	3/40	225/18903	0.0118915	0.119624	0.095261	ALG14/ALG5/KRTCAP2	3
GO:0043413	GO:0043413	macromolecule glycosylation	3/40	225/18903	0.0118915	0.119624	0.095261	ALG14/ALG5/KRTCAP2	3
GO:0008344	GO:0008344	adult locomotory behavior	2/40	80/18903	0.0124327	0.119624	0.095261	APP/FXN	2
GO:0009256	GO:0009256	10-formyltetrahydrofolate metabolic process	1/40	6/18903	0.0126311	0.119624	0.095261	MTHFD1L	1
GO:0014004	GO:0014004	microglia differentiation	1/40	6/18903	0.0126311	0.119624	0.095261	APP	1
GO:0015942	GO:0015942	formate metabolic process	1/40	6/18903	0.0126311	0.119624	0.095261	MTHFD1L	1
GO:0034036	GO:0034036	purine ribonucleoside bisphosphate biosynthetic process	1/40	6/18903	0.0126311	0.119624	0.095261	SLC35B2	1
GO:0042435	GO:0042435	indole-containing compound biosynthetic process	1/40	6/18903	0.0126311	0.119624	0.095261	TPH1	1
GO:0050428	GO:0050428	3'-phosphoadenosine 5'-phosphosulfate biosynthetic process	1/40	6/18903	0.0126311	0.119624	0.095261	SLC35B2	1
GO:0150003	GO:0150003	regulation of spontaneous synaptic transmission	1/40	6/18903	0.0126311	0.119624	0.095261	APP	1
GO:1901162	GO:1901162	primary amino compound biosynthetic process	1/40	6/18903	0.0126311	0.119624	0.095261	TPH1	1
GO:0090502	GO:0090502	RNA phosphodiester bond hydrolysis, endonucleolytic	2/40	86/18903	0.0142662	0.130644	0.104037	RPP40/RRS1	2
GO:0000055	GO:0000055	ribosomal large subunit export from nucleus	1/40	7/18903	0.0147211	0.130644	0.104037	RRS1	1
GO:0006531	GO:0006531	aspartate metabolic process	1/40	7/18903	0.0147211	0.130644	0.104037	GOT2	1
GO:0006554	GO:0006554	lysine catabolic process	1/40	7/18903	0.0147211	0.130644	0.104037	AADAT	1
GO:0016198	GO:0016198	axon choice point recognition	1/40	7/18903	0.0147211	0.130644	0.104037	APP	1
GO:0070085	GO:0070085	glycosylation	3/40	244/18903	0.0147693	0.130644	0.104037	ALG14/ALG5/KRTCAP2	3
GO:1901617	GO:1901617	organic hydroxy compound biosynthetic process	3/40	245/18903	0.0149308	0.130644	0.104037	HSD3B7/OSBPL7/TPH1	3
GO:0046849	GO:0046849	bone remodeling	2/40	89/18903	0.0152243	0.13178	0.104942	SUCO/TPH1	2
GO:0006538	GO:0006538	glutamate catabolic process	1/40	8/18903	0.0168068	0.135295	0.10774	GOT2	1
GO:0006553	GO:0006553	lysine metabolic process	1/40	8/18903	0.0168068	0.135295	0.10774	AADAT	1
GO:0035754	GO:0035754	B cell chemotaxis	1/40	8/18903	0.0168068	0.135295	0.10774	HSD3B7	1
GO:0039536	GO:0039536	negative regulation of RIG-I signaling pathway	1/40	8/18903	0.0168068	0.135295	0.10774	NLRX1	1
GO:0046654	GO:0046654	tetrahydrofolate biosynthetic process	1/40	8/18903	0.0168068	0.135295	0.10774	MTHFD1L	1
GO:0051124	GO:0051124	synaptic assembly at neuromuscular junction	1/40	8/18903	0.0168068	0.135295	0.10774	APP	1
GO:0061668	GO:0061668	mitochondrial ribosome assembly	1/40	8/18903	0.0168068	0.135295	0.10774	DHX30	1
GO:1901606	GO:1901606	alpha-amino acid catabolic process	2/40	95/18903	0.0172211	0.137258	0.109303	AADAT/GOT2	2
GO:0002576	GO:0002576	platelet degranulation	1/40	9/18903	0.0188882	0.140068	0.111542	TPH1	1
GO:0006107	GO:0006107	oxaloacetate metabolic process	1/40	9/18903	0.0188882	0.140068	0.111542	GOT2	1
GO:0019852	GO:0019852	L-ascorbic acid metabolic process	1/40	9/18903	0.0188882	0.140068	0.111542	GSTO2	1
GO:0035999	GO:0035999	tetrahydrofolate interconversion	1/40	9/18903	0.0188882	0.140068	0.111542	MTHFD1L	1
GO:0048702	GO:0048702	embryonic neurocranium morphogenesis	1/40	9/18903	0.0188882	0.140068	0.111542	MTHFD1L	1
GO:0060478	GO:0060478	acrosomal vesicle exocytosis	1/40	9/18903	0.0188882	0.140068	0.111542	EQTN	1
GO:1901334	GO:1901334	lactone metabolic process	1/40	9/18903	0.0188882	0.140068	0.111542	GSTO2	1
GO:0098869	GO:0098869	cellular oxidant detoxification	2/40	100/18903	0.0189657	0.140068	0.111542	GSTO2/TPO	2
GO:0009396	GO:0009396	folic acid-containing compound biosynthetic process	1/40	10/18903	0.0209652	0.152045	0.121079	MTHFD1L	1
GO:0048703	GO:0048703	embryonic viscerocranium morphogenesis	1/40	10/18903	0.0209652	0.152045	0.121079	MTHFD1L	1
GO:0007631	GO:0007631	feeding behavior	2/40	108/18903	0.0219051	0.157443	0.125378	APP/NPY1R	2
GO:0039532	GO:0039532	negative regulation of viral-induced cytoplasmic pattern recognition receptor signaling pathway	1/40	11/18903	0.023038	0.158613	0.12631	NLRX1	1
GO:0042428	GO:0042428	serotonin metabolic process	1/40	11/18903	0.023038	0.158613	0.12631	TPH1	1
GO:1990535	GO:1990535	neuron projection maintenance	1/40	11/18903	0.023038	0.158613	0.12631	APP	1
GO:0006520	GO:0006520	cellular amino acid metabolic process	3/40	289/18903	0.0230397	0.158613	0.12631	AADAT/GOT2/TPH1	3
GO:0018958	GO:0018958	phenol-containing compound metabolic process	2/40	111/18903	0.0230531	0.158613	0.12631	TPH1/TPO	2
GO:0009063	GO:0009063	cellular amino acid catabolic process	2/40	113/18903	0.0238321	0.161686	0.128757	AADAT/GOT2	2
GO:1990748	GO:1990748	cellular detoxification	2/40	115/18903	0.0246219	0.161686	0.128757	GSTO2/TPO	2
GO:0046916	GO:0046916	cellular transition metal ion homeostasis	2/40	116/18903	0.0250207	0.161686	0.128757	APP/FXN	2
GO:0001886	GO:0001886	endothelial cell morphogenesis	1/40	12/18903	0.0251066	0.161686	0.128757	COL15A1	1
GO:0001967	GO:0001967	suckling behavior	1/40	12/18903	0.0251066	0.161686	0.128757	APP	1
GO:0010936	GO:0010936	negative regulation of macrophage cytokine production	1/40	12/18903	0.0251066	0.161686	0.128757	NLRX1	1
GO:0040015	GO:0040015	negative regulation of multicellular organism growth	1/40	12/18903	0.0251066	0.161686	0.128757	FXN	1
GO:1900272	GO:1900272	negative regulation of long-term synaptic potentiation	1/40	12/18903	0.0251066	0.161686	0.128757	APP	1
GO:0006805	GO:0006805	xenobiotic metabolic process	2/40	118/18903	0.0258265	0.165002	0.131398	GSTO2/NCEH1	2
GO:0001682	GO:0001682	tRNA 5'-leader removal	1/40	13/18903	0.0271708	0.169286	0.134809	RPP40	1
GO:0032268	GO:0032268	regulation of cellular protein metabolic process	1/40	13/18903	0.0271708	0.169286	0.134809	APP	1
GO:0071287	GO:0071287	cellular response to manganese ion	1/40	13/18903	0.0271708	0.169286	0.134809	APP	1
GO:0042254	GO:0042254	ribosome biogenesis	3/40	310/18903	0.0276074	0.169286	0.134809	DHX30/RPP40/RRS1	3
GO:0097237	GO:0097237	cellular response to toxic substance	2/40	123/18903	0.0278866	0.169286	0.134809	GSTO2/TPO	2
GO:0072676	GO:0072676	lymphocyte migration	2/40	124/18903	0.0283063	0.169286	0.134809	APP/HSD3B7	2
GO:0033865	GO:0033865	nucleoside bisphosphate metabolic process	2/40	126/18903	0.0291536	0.169286	0.134809	AADAT/SLC35B2	2
GO:0033875	GO:0033875	ribonucleoside bisphosphate metabolic process	2/40	126/18903	0.0291536	0.169286	0.134809	AADAT/SLC35B2	2
GO:0034032	GO:0034032	purine nucleoside bisphosphate metabolic process	2/40	126/18903	0.0291536	0.169286	0.134809	AADAT/SLC35B2	2
GO:0016322	GO:0016322	neuron remodeling	1/40	14/18903	0.0292308	0.169286	0.134809	APP	1
GO:0032688	GO:0032688	negative regulation of interferon-beta production	1/40	14/18903	0.0292308	0.169286	0.134809	NLRX1	1
GO:0098814	GO:0098814	spontaneous synaptic transmission	1/40	14/18903	0.0292308	0.169286	0.134809	APP	1
GO:1901160	GO:1901160	primary amino compound metabolic process	1/40	14/18903	0.0292308	0.169286	0.134809	TPH1	1
GO:0008202	GO:0008202	steroid metabolic process	3/40	323/18903	0.0306611	0.1749	0.13928	APP/HSD3B7/OSBPL7	3
GO:0000054	GO:0000054	ribosomal subunit export from nucleus	1/40	15/18903	0.0312865	0.1749	0.13928	RRS1	1
GO:0033750	GO:0033750	ribosome localization	1/40	15/18903	0.0312865	0.1749	0.13928	RRS1	1
GO:0042559	GO:0042559	pteridine-containing compound biosynthetic process	1/40	15/18903	0.0312865	0.1749	0.13928	MTHFD1L	1
GO:0043328	GO:0043328	protein transport to vacuole involved in ubiquitin-dependent protein catabolic process via the multivesicular body sorting pathway	1/40	15/18903	0.0312865	0.1749	0.13928	VPS36	1
GO:0048638	GO:0048638	regulation of developmental growth	3/40	332/18903	0.0328761	0.180115	0.143432	APP/FXN/NPY1R	3
GO:0060249	GO:0060249	anatomical structure homeostasis	3/40	333/18903	0.0331272	0.180115	0.143432	APP/CYTL1/FXN	3
GO:0006878	GO:0006878	cellular copper ion homeostasis	1/40	16/18903	0.033338	0.180115	0.143432	APP	1
GO:0099116	GO:0099116	tRNA 5'-end processing	1/40	16/18903	0.033338	0.180115	0.143432	RPP40	1
GO:1905906	GO:1905906	regulation of amyloid fibril formation	1/40	16/18903	0.033338	0.180115	0.143432	APP	1
GO:0046838	GO:0046838	phosphorylated carbohydrate dephosphorylation	1/40	17/18903	0.0353853	0.188643	0.150224	OCRL	1
GO:0046855	GO:0046855	inositol phosphate dephosphorylation	1/40	17/18903	0.0353853	0.188643	0.150224	OCRL	1
GO:0030534	GO:0030534	adult behavior	2/40	143/18903	0.0367542	0.189495	0.150903	APP/FXN	2
GO:0055076	GO:0055076	transition metal ion homeostasis	2/40	143/18903	0.0367542	0.189495	0.150903	APP/FXN	2
GO:0006488	GO:0006488	dolichol-linked oligosaccharide biosynthetic process	1/40	18/18903	0.0374283	0.189495	0.150903	ALG14	1
GO:0043649	GO:0043649	dicarboxylic acid catabolic process	1/40	18/18903	0.0374283	0.189495	0.150903	GOT2	1
GO:0046653	GO:0046653	tetrahydrofolate metabolic process	1/40	18/18903	0.0374283	0.189495	0.150903	MTHFD1L	1
GO:0050884	GO:0050884	neuromuscular process controlling posture	1/40	18/18903	0.0374283	0.189495	0.150903	FXN	1
GO:0071397	GO:0071397	cellular response to cholesterol	1/40	18/18903	0.0374283	0.189495	0.150903	OSBPL7	1
GO:1902570	GO:1902570	protein localization to nucleolus	1/40	18/18903	0.0374283	0.189495	0.150903	RRS1	1
GO:0006490	GO:0006490	oligosaccharide-lipid intermediate biosynthetic process	1/40	19/18903	0.0394671	0.194685	0.155035	ALG14	1
GO:0055070	GO:0055070	copper ion homeostasis	1/40	19/18903	0.0394671	0.194685	0.155035	APP	1
GO:0071545	GO:0071545	inositol phosphate catabolic process	1/40	19/18903	0.0394671	0.194685	0.155035	OCRL	1
GO:0006662	GO:0006662	glycerol ether metabolic process	1/40	20/18903	0.0415017	0.194685	0.155035	NCEH1	1
GO:0010288	GO:0010288	response to lead ion	1/40	20/18903	0.0415017	0.194685	0.155035	APP	1
GO:0039535	GO:0039535	regulation of RIG-I signaling pathway	1/40	20/18903	0.0415017	0.194685	0.155035	NLRX1	1
GO:0046485	GO:0046485	ether lipid metabolic process	1/40	20/18903	0.0415017	0.194685	0.155035	NCEH1	1
GO:0060749	GO:0060749	mammary gland alveolus development	1/40	20/18903	0.0415017	0.194685	0.155035	TPH1	1
GO:0061377	GO:0061377	mammary gland lobule development	1/40	20/18903	0.0415017	0.194685	0.155035	TPH1	1
GO:0071243	GO:0071243	cellular response to arsenic-containing substance	1/40	20/18903	0.0415017	0.194685	0.155035	GSTO2	1
GO:0050905	GO:0050905	neuromuscular process	2/40	154/18903	0.0420351	0.194685	0.155035	APP/FXN	2
GO:0098754	GO:0098754	detoxification	2/40	154/18903	0.0420351	0.194685	0.155035	GSTO2/TPO	2
GO:0006590	GO:0006590	thyroid hormone generation	1/40	21/18903	0.0435321	0.194685	0.155035	TPO	1
GO:0009067	GO:0009067	aspartate family amino acid biosynthetic process	1/40	21/18903	0.0435321	0.194685	0.155035	GOT2	1
GO:0034035	GO:0034035	purine ribonucleoside bisphosphate metabolic process	1/40	21/18903	0.0435321	0.194685	0.155035	SLC35B2	1
GO:0035902	GO:0035902	response to immobilization stress	1/40	21/18903	0.0435321	0.194685	0.155035	TPH1	1
GO:0036092	GO:0036092	phosphatidylinositol-3-phosphate biosynthetic process	1/40	21/18903	0.0435321	0.194685	0.155035	OCRL	1
GO:0045821	GO:0045821	positive regulation of glycolytic process	1/40	21/18903	0.0435321	0.194685	0.155035	APP	1
GO:0050427	GO:0050427	3'-phosphoadenosine 5'-phosphosulfate metabolic process	1/40	21/18903	0.0435321	0.194685	0.155035	SLC35B2	1
GO:0090201	GO:0090201	negative regulation of release of cytochrome c from mitochondria	1/40	21/18903	0.0435321	0.194685	0.155035	FXN	1
GO:1901679	GO:1901679	nucleotide transmembrane transport	1/40	21/18903	0.0435321	0.194685	0.155035	SLC35B2	1
GO:0090501	GO:0090501	RNA phosphodiester bond hydrolysis	2/40	158/18903	0.0440225	0.195791	0.155916	RPP40/RRS1	2
GO:0007342	GO:0007342	fusion of sperm to egg plasma membrane involved in single fertilization	1/40	22/18903	0.0455583	0.199318	0.158724	EQTN	1
GO:0010042	GO:0010042	response to manganese ion	1/40	22/18903	0.0455583	0.199318	0.158724	APP	1
GO:2000310	GO:2000310	regulation of NMDA receptor activity	1/40	22/18903	0.0455583	0.199318	0.158724	APP	1
GO:0044282	GO:0044282	small molecule catabolic process	3/40	385/18903	0.0475716	0.19949	0.158862	AADAT/GOT2/OCRL	3
GO:0000966	GO:0000966	RNA 5'-end processing	1/40	23/18903	0.0475803	0.19949	0.158862	RPP40	1
GO:0036315	GO:0036315	cellular response to sterol	1/40	23/18903	0.0475803	0.19949	0.158862	OSBPL7	1
GO:0048143	GO:0048143	astrocyte activation	1/40	23/18903	0.0475803	0.19949	0.158862	APP	1
GO:0048169	GO:0048169	regulation of long-term neuronal synaptic plasticity	1/40	23/18903	0.0475803	0.19949	0.158862	APP	1
GO:0050650	GO:0050650	chondroitin sulfate proteoglycan biosynthetic process	1/40	23/18903	0.0475803	0.19949	0.158862	CYTL1	1
GO:0097164	GO:0097164	ammonium ion metabolic process	1/40	23/18903	0.0475803	0.19949	0.158862	TPH1	1
GO:1900273	GO:1900273	positive regulation of long-term synaptic potentiation	1/40	23/18903	0.0475803	0.19949	0.158862	APP	1
GO:0018279	GO:0018279	protein N-linked glycosylation via asparagine	1/40	24/18903	0.0495982	0.201709	0.160629	ALG5	1
GO:0035162	GO:0035162	embryonic hemopoiesis	1/40	24/18903	0.0495982	0.201709	0.160629	TPO	1
GO:0039531	GO:0039531	regulation of viral-induced cytoplasmic pattern recognition receptor signaling pathway	1/40	24/18903	0.0495982	0.201709	0.160629	NLRX1	1
GO:0042430	GO:0042430	indole-containing compound metabolic process	1/40	24/18903	0.0495982	0.201709	0.160629	TPH1	1

## Sheet: GO_H2_unDIFF_up_ATAC_down
	ID	Description	GeneRatio	BgRatio	pvalue	p.adjust	qvalue	geneID	Count
GO:0014806	GO:0014806	smooth muscle hyperplasia	2/84	2/18903	1.95128e-05	0.0440598	0.0349381	HMOX1/NOS3	2
GO:0001819	GO:0001819	positive regulation of cytokine production	10/84	486/18903	5.7884e-05	0.0496829	0.039397	ANXA1/CARD11/F2R/HMOX1/IL16/KIT/NFATC4/RSAD2/SORL1/TLR5	10
GO:0045933	GO:0045933	positive regulation of muscle contraction	4/84	49/18903	6.60092e-05	0.0496829	0.039397	CHRM3/F2R/KCNQ1/KIT	4
GO:0014900	GO:0014900	muscle hyperplasia	2/84	4/18903	0.0001164	0.0607974	0.0482106	HMOX1/NOS3	2
GO:0090257	GO:0090257	regulation of muscle system process	7/84	256/18903	0.00014353	0.0607974	0.0482106	ANXA6/CHRM3/F2R/KCNQ1/KIT/NEUROG1/NOS3	7
GO:0003012	GO:0003012	muscle system process	9/84	455/18903	0.000186697	0.0607974	0.0482106	ANXA6/CFLAR/CHRM3/F2R/HMOX1/KCNQ1/KIT/NEUROG1/NOS3	9
GO:0014805	GO:0014805	smooth muscle adaptation	2/84	5/18903	0.00019344	0.0607974	0.0482106	HMOX1/NOS3	2
GO:0034123	GO:0034123	positive regulation of toll-like receptor signaling pathway	3/84	29/18903	0.00028454	0.0607974	0.0482106	NINJ1/RSAD2/TLR5	3
GO:0021602	GO:0021602	cranial nerve morphogenesis	3/84	30/18903	0.000315144	0.0607974	0.0482106	ADARB1/NEUROG1/PLXNA4	3
GO:0045987	GO:0045987	positive regulation of smooth muscle contraction	3/84	31/18903	0.000347793	0.0607974	0.0482106	CHRM3/F2R/KIT	3
GO:1902042	GO:1902042	negative regulation of extrinsic apoptotic signaling pathway via death domain receptors	3/84	31/18903	0.000347793	0.0607974	0.0482106	CFLAR/HMOX1/NOS3	3
GO:0048872	GO:0048872	homeostasis of number of cells	7/84	296/18903	0.000347871	0.0607974	0.0482106	ANXA1/CARD11/F2R/HMOX1/KCNQ1/KIT/NOS3	7
GO:0034121	GO:0034121	regulation of toll-like receptor signaling pathway	4/84	77/18903	0.000383622	0.0607974	0.0482106	BIRC3/NINJ1/RSAD2/TLR5	4
GO:0032762	GO:0032762	mast cell cytokine production	2/84	7/18903	0.00040388	0.0607974	0.0482106	HMOX1/KIT	2
GO:0032763	GO:0032763	regulation of mast cell cytokine production	2/84	7/18903	0.00040388	0.0607974	0.0482106	HMOX1/KIT	2
GO:0071241	GO:0071241	cellular response to inorganic substance	6/84	229/18903	0.000547678	0.0772911	0.0612895	CFLAR/CPNE4/HMOX1/KCNK3/MT1E/NFATC4	6
GO:0008360	GO:0008360	regulation of cell shape	5/84	154/18903	0.000618637	0.0818078	0.0648712	ANXA1/CDC42EP3/KIT/PLXNA4/RHOB	5
GO:0002246	GO:0002246	wound healing involved in inflammatory response	2/84	9/18903	0.000688374	0.0818078	0.0648712	F2R/HMOX1	2
GO:0050774	GO:0050774	negative regulation of dendrite morphogenesis	2/84	9/18903	0.000688374	0.0818078	0.0648712	ID1/NFATC4	2
GO:0021561	GO:0021561	facial nerve development	2/84	10/18903	0.000857985	0.0849773	0.0673844	ADARB1/PLXNA4	2
GO:0021610	GO:0021610	facial nerve morphogenesis	2/84	10/18903	0.000857985	0.0849773	0.0673844	ADARB1/PLXNA4	2
GO:0021559	GO:0021559	trigeminal nerve development	2/84	11/18903	0.00104562	0.0849773	0.0673844	NEUROG1/PLXNA4	2
GO:0062208	GO:0062208	positive regulation of pattern recognition receptor signaling pathway	3/84	45/18903	0.00104983	0.0849773	0.0673844	NINJ1/RSAD2/TLR5	3
GO:0006937	GO:0006937	regulation of muscle contraction	5/84	174/18903	0.00107119	0.0849773	0.0673844	ANXA6/CHRM3/F2R/KCNQ1/KIT	5
GO:0051048	GO:0051048	negative regulation of secretion	5/84	175/18903	0.0010989	0.0849773	0.0673844	ANXA1/F2R/HMOX1/NEUROG1/RSAD2	5
GO:0043534	GO:0043534	blood vessel endothelial cell migration	5/84	177/18903	0.0011559	0.0849773	0.0673844	ANXA1/CARD10/HMOX1/ID1/NOS3	5
GO:0010631	GO:0010631	epithelial cell migration	7/84	366/18903	0.00121549	0.0849773	0.0673844	ANXA1/CARD10/HMOX1/ID1/KIT/NOS3/RHOB	7
GO:0090132	GO:0090132	epithelium migration	7/84	369/18903	0.00127395	0.0849773	0.0673844	ANXA1/CARD10/HMOX1/ID1/KIT/NOS3/RHOB	7
GO:0022600	GO:0022600	digestive system process	4/84	106/18903	0.00127742	0.0849773	0.0673844	CHRM3/KCNQ1/NEUROG1/VDR	4
GO:0051051	GO:0051051	negative regulation of transport	8/84	479/18903	0.00129676	0.0849773	0.0673844	ANXA1/F2R/HMOX1/NEUROG1/NOS3/PKDCC/RSAD2/SESTD1	8
GO:0062207	GO:0062207	regulation of pattern recognition receptor signaling pathway	4/84	107/18903	0.00132258	0.0849773	0.0673844	BIRC3/NINJ1/RSAD2/TLR5	4
GO:0050673	GO:0050673	epithelial cell proliferation	8/84	481/18903	0.0013315	0.0849773	0.0673844	CFLAR/DACH1/HMOX1/ID1/IGFBP4/KIT/LGR5/VDR	8
GO:0090130	GO:0090130	tissue migration	7/84	374/18903	0.00137626	0.0849773	0.0673844	ANXA1/CARD10/HMOX1/ID1/KIT/NOS3/RHOB	7
GO:0090102	GO:0090102	cochlea development	3/84	50/18903	0.0014271	0.0849773	0.0673844	KCNK3/KCNQ1/NEUROG1	3
GO:1902041	GO:1902041	regulation of extrinsic apoptotic signaling pathway via death domain receptors	3/84	50/18903	0.0014271	0.0849773	0.0673844	CFLAR/HMOX1/NOS3	3
GO:0031272	GO:0031272	regulation of pseudopodium assembly	2/84	13/18903	0.00147434	0.0849773	0.0673844	CDC42EP3/KIT	2
GO:0031274	GO:0031274	positive regulation of pseudopodium assembly	2/84	13/18903	0.00147434	0.0849773	0.0673844	CDC42EP3/KIT	2
GO:0046541	GO:0046541	saliva secretion	2/84	13/18903	0.00147434	0.0849773	0.0673844	CHRM3/NEUROG1	2
GO:0001667	GO:0001667	ameboidal-type cell migration	8/84	492/18903	0.00153608	0.0849773	0.0673844	ANXA1/ANXA6/CARD10/HMOX1/ID1/KIT/NOS3/RHOB	8
GO:0043123	GO:0043123	positive regulation of I-kappaB kinase/NF-kappaB signaling	5/84	189/18903	0.00154512	0.0849773	0.0673844	BIRC3/CARD11/CFLAR/F2R/HMOX1	5
GO:0043542	GO:0043542	endothelial cell migration	6/84	281/18903	0.00157678	0.0849773	0.0673844	ANXA1/CARD10/HMOX1/ID1/NOS3/RHOB	6
GO:0006939	GO:0006939	smooth muscle contraction	4/84	113/18903	0.00161727	0.0849773	0.0673844	CHRM3/F2R/KIT/NEUROG1	4
GO:0008217	GO:0008217	regulation of blood pressure	5/84	191/18903	0.00161834	0.0849773	0.0673844	F2R/HMOX1/KCNQ1/NOS3/PTGS1	5
GO:0031099	GO:0031099	regeneration	5/84	192/18903	0.00165589	0.0849773	0.0673844	ANXA1/CFLAR/HMOX1/NINJ1/PTPN3	5
GO:0071248	GO:0071248	cellular response to metal ion	5/84	198/18903	0.0018948	0.0950769	0.0753932	CPNE4/HMOX1/KCNK3/MT1E/NFATC4	5
GO:0050910	GO:0050910	detection of mechanical stimulus involved in sensory perception of sound	2/84	15/18903	0.00197327	0.0951267	0.0754327	KCNQ1/KIT	2
GO:0021545	GO:0021545	cranial nerve development	3/84	56/18903	0.00198005	0.0951267	0.0754327	ADARB1/NEUROG1/PLXNA4	3
GO:0002224	GO:0002224	toll-like receptor signaling pathway	4/84	123/18903	0.00220519	0.10155	0.0805262	BIRC3/NINJ1/RSAD2/TLR5	4
GO:0021783	GO:0021783	preganglionic parasympathetic fiber development	2/84	16/18903	0.00224867	0.10155	0.0805262	ADARB1/PLXNA4	2
GO:0031269	GO:0031269	pseudopodium assembly	2/84	16/18903	0.00224867	0.10155	0.0805262	CDC42EP3/KIT	2
GO:0046686	GO:0046686	response to cadmium ion	3/84	60/18903	0.00241338	0.106851	0.0847297	HMOX1/KIT/MT1E	3
GO:0031268	GO:0031268	pseudopodium organization	2/84	17/18903	0.00254116	0.108263	0.0858493	CDC42EP3/KIT	2
GO:0090594	GO:0090594	inflammatory response to wounding	2/84	17/18903	0.00254116	0.108263	0.0858493	F2R/HMOX1	2
GO:0022604	GO:0022604	regulation of cell morphogenesis	6/84	312/18903	0.00266438	0.110235	0.0874128	ANXA1/CDC42EP3/KIT/PLXNA4/RHOB/RIMS1	6
GO:0010959	GO:0010959	regulation of metal ion transport	7/84	423/18903	0.00275684	0.110235	0.0874128	F2R/IL16/KCNK3/KCNQ1/NOS3/PTPN3/SESTD1	7
GO:0010595	GO:0010595	positive regulation of endothelial cell migration	4/84	131/18903	0.00277074	0.110235	0.0874128	ANXA1/HMOX1/NOS3/RHOB	4
GO:0048486	GO:0048486	parasympathetic nervous system development	2/84	18/18903	0.00285058	0.110235	0.0874128	ADARB1/PLXNA4	2
GO:0006940	GO:0006940	regulation of smooth muscle contraction	3/84	65/18903	0.00303187	0.110235	0.0874128	CHRM3/F2R/KIT	3
GO:0006816	GO:0006816	calcium ion transport	7/84	440/18903	0.00342687	0.110235	0.0874128	ANXA6/CACNA2D2/F2R/IL16/NOS3/SESTD1/VDR	7
GO:0007586	GO:0007586	digestion	4/84	139/18903	0.00342856	0.110235	0.0874128	CHRM3/KCNQ1/NEUROG1/VDR	4
GO:0042060	GO:0042060	wound healing	7/84	442/18903	0.00351322	0.110235	0.0874128	ANXA1/ANXA6/CFLAR/ENTPD1/F2R/HMOX1/NOS3	7
GO:0001889	GO:0001889	liver development	4/84	141/18903	0.00360825	0.110235	0.0874128	ANXA1/CFLAR/HMOX1/PTPN3	4
GO:0010594	GO:0010594	regulation of endothelial cell migration	5/84	230/18903	0.00361515	0.110235	0.0874128	ANXA1/CARD10/HMOX1/NOS3/RHOB	5
GO:0061008	GO:0061008	hepaticobiliary system development	4/84	144/18903	0.00388962	0.110235	0.0874128	ANXA1/CFLAR/HMOX1/PTPN3	4
GO:0070265	GO:0070265	necrotic cell death	3/84	72/18903	0.00404848	0.110235	0.0874128	BIRC3/CFLAR/NINJ1	3
GO:0042246	GO:0042246	tissue regeneration	3/84	73/18903	0.00420858	0.110235	0.0874128	ANXA1/CFLAR/NINJ1	3
GO:0010938	GO:0010938	cytoplasmic microtubule depolymerization	1/84	1/18903	0.00444374	0.110235	0.0874128	KIF19	1
GO:0014740	GO:0014740	negative regulation of muscle hyperplasia	1/84	1/18903	0.00444374	0.110235	0.0874128	NOS3	1
GO:0014828	GO:0014828	distal stomach smooth muscle contraction	1/84	1/18903	0.00444374	0.110235	0.0874128	KIT	1
GO:0021566	GO:0021566	hypoglossal nerve development	1/84	1/18903	0.00444374	0.110235	0.0874128	ADARB1	1
GO:0021618	GO:0021618	hypoglossal nerve morphogenesis	1/84	1/18903	0.00444374	0.110235	0.0874128	ADARB1	1
GO:0021793	GO:0021793	chemorepulsion of branchiomotor axon	1/84	1/18903	0.00444374	0.110235	0.0874128	PLXNA4	1
GO:0036164	GO:0036164	cell-abiotic substrate adhesion	1/84	1/18903	0.00444374	0.110235	0.0874128	ID1	1
GO:0038020	GO:0038020	insulin receptor recycling	1/84	1/18903	0.00444374	0.110235	0.0874128	SORL1	1
GO:0060404	GO:0060404	axonemal microtubule depolymerization	1/84	1/18903	0.00444374	0.110235	0.0874128	KIF19	1
GO:0070462	GO:0070462	plus-end specific microtubule depolymerization	1/84	1/18903	0.00444374	0.110235	0.0874128	KIF19	1
GO:0097326	GO:0097326	melanocyte adhesion	1/84	1/18903	0.00444374	0.110235	0.0874128	KIT	1
GO:0120063	GO:0120063	stomach smooth muscle contraction	1/84	1/18903	0.00444374	0.110235	0.0874128	KIT	1
GO:0120064	GO:0120064	stomach pylorus smooth muscle contraction	1/84	1/18903	0.00444374	0.110235	0.0874128	KIT	1
GO:0120065	GO:0120065	pyloric antrum smooth muscle contraction	1/84	1/18903	0.00444374	0.110235	0.0874128	KIT	1
GO:0120071	GO:0120071	regulation of pyloric antrum smooth muscle contraction	1/84	1/18903	0.00444374	0.110235	0.0874128	KIT	1
GO:0120072	GO:0120072	positive regulation of pyloric antrum smooth muscle contraction	1/84	1/18903	0.00444374	0.110235	0.0874128	KIT	1
GO:1900134	GO:1900134	negative regulation of renin secretion into blood stream	1/84	1/18903	0.00444374	0.110235	0.0874128	F2R	1
GO:1902769	GO:1902769	regulation of choline O-acetyltransferase activity	1/84	1/18903	0.00444374	0.110235	0.0874128	SORL1	1
GO:1902771	GO:1902771	positive regulation of choline O-acetyltransferase activity	1/84	1/18903	0.00444374	0.110235	0.0874128	SORL1	1
GO:1902955	GO:1902955	positive regulation of early endosome to recycling endosome transport	1/84	1/18903	0.00444374	0.110235	0.0874128	SORL1	1
GO:1902997	GO:1902997	negative regulation of neurofibrillary tangle assembly	1/84	1/18903	0.00444374	0.110235	0.0874128	SORL1	1
GO:1904341	GO:1904341	regulation of colon smooth muscle contraction	1/84	1/18903	0.00444374	0.110235	0.0874128	KIT	1
GO:1904343	GO:1904343	positive regulation of colon smooth muscle contraction	1/84	1/18903	0.00444374	0.110235	0.0874128	KIT	1
GO:1990765	GO:1990765	colon smooth muscle contraction	1/84	1/18903	0.00444374	0.110235	0.0874128	KIT	1
GO:0043535	GO:0043535	regulation of blood vessel endothelial cell migration	4/84	150/18903	0.00449628	0.110235	0.0874128	ANXA1/CARD10/HMOX1/NOS3	4
GO:0098876	GO:0098876	vesicle-mediated transport to the plasma membrane	4/84	150/18903	0.00449628	0.110235	0.0874128	MICALL1/PKDCC/SORL1/STX3	4
GO:0043536	GO:0043536	positive regulation of blood vessel endothelial cell migration	3/84	75/18903	0.00454022	0.110235	0.0874128	ANXA1/HMOX1/NOS3	3
GO:1903531	GO:1903531	negative regulation of secretion by cell	4/84	151/18903	0.00460323	0.110436	0.0875722	ANXA1/F2R/HMOX1/RSAD2	4
GO:0014821	GO:0014821	phasic smooth muscle contraction	2/84	23/18903	0.00464632	0.110436	0.0875722	KIT/NEUROG1	2
GO:0006936	GO:0006936	muscle contraction	6/84	351/18903	0.0047379	0.111439	0.0883682	ANXA6/CHRM3/F2R/KCNQ1/KIT/NEUROG1	6
GO:0036010	GO:0036010	protein localization to endosome	2/84	24/18903	0.00505415	0.115561	0.091636	MICALL1/SORL1	2
GO:0071294	GO:0071294	cellular response to zinc ion	2/84	24/18903	0.00505415	0.115561	0.091636	KCNK3/MT1E	2
GO:0090049	GO:0090049	regulation of cell migration involved in sprouting angiogenesis	3/84	78/18903	0.00506665	0.115561	0.091636	ANXA1/CARD10/HMOX1	3
GO:0010038	GO:0010038	response to metal ion	6/84	360/18903	0.00535016	0.120807	0.095796	CPNE4/HMOX1/KCNK3/KIT/MT1E/NFATC4	6
GO:0008544	GO:0008544	epidermis development	6/84	362/18903	0.00549376	0.122821	0.0973932	ANXA1/KCNQ1/LAMB3/LGR5/SPINT1/VDR	6
GO:0043122	GO:0043122	regulation of I-kappaB kinase/NF-kappaB signaling	5/84	255/18903	0.0055817	0.123563	0.0979821	BIRC3/CARD11/CFLAR/F2R/HMOX1	5
GO:0006887	GO:0006887	exocytosis	6/84	369/18903	0.00601869	0.131944	0.104627	ANXA1/HMOX1/KIT/RAB3B/RIMS1/STX3	6
GO:0051100	GO:0051100	negative regulation of binding	4/84	164/18903	0.00615296	0.13359	0.105933	HMOX1/ID1/NFATC4/SORL1	4
GO:0021675	GO:0021675	nerve development	3/84	84/18903	0.00622617	0.133892	0.106173	ADARB1/NEUROG1/PLXNA4	3
GO:0044342	GO:0044342	type B pancreatic cell proliferation	2/84	27/18903	0.00637237	0.135744	0.107641	DACH1/IGFBP4	2
GO:0008625	GO:0008625	extrinsic apoptotic signaling pathway via death domain receptors	3/84	85/18903	0.00643352	0.135765	0.107658	CFLAR/HMOX1/NOS3	3
GO:0050767	GO:0050767	regulation of neurogenesis	6/84	377/18903	0.00666253	0.139296	0.110458	ID1/KIT/NFATC4/PLXNA4/SORL1/SPINT1	6
GO:0002262	GO:0002262	myeloid cell homeostasis	4/84	169/18903	0.00683118	0.140465	0.111385	ANXA1/HMOX1/KCNQ1/KIT	4
GO:0021952	GO:0021952	central nervous system projection neuron axonogenesis	2/84	28/18903	0.00684287	0.140465	0.111385	ADARB1/PLXNA4	2
GO:0007589	GO:0007589	body fluid secretion	3/84	89/18903	0.00730392	0.14215	0.112721	CHRM3/NEUROG1/VDR	3
GO:0048873	GO:0048873	homeostasis of number of cells within a tissue	2/84	29/18903	0.00732867	0.14215	0.112721	F2R/NOS3	2
GO:0097421	GO:0097421	liver regeneration	2/84	29/18903	0.00732867	0.14215	0.112721	HMOX1/PTPN3	2
GO:0061448	GO:0061448	connective tissue development	5/84	274/18903	0.00751134	0.14215	0.112721	ANXA6/CFLAR/PKDCC/SORL1/WNT9A	5
GO:0050878	GO:0050878	regulation of body fluid levels	6/84	390/18903	0.00781373	0.14215	0.112721	CHRM3/ENTPD1/F2R/NEUROG1/NOS3/VDR	6
GO:0010634	GO:0010634	positive regulation of epithelial cell migration	4/84	176/18903	0.00786136	0.14215	0.112721	ANXA1/HMOX1/NOS3/RHOB	4
GO:0002028	GO:0002028	regulation of sodium ion transport	3/84	92/18903	0.00800032	0.14215	0.112721	KCNQ1/NOS3/PTPN3	3
GO:0050886	GO:0050886	endocrine process	3/84	93/18903	0.00824086	0.14215	0.112721	F2R/KCNQ1/NOS3	3
GO:0048771	GO:0048771	tissue remodeling	4/84	179/18903	0.00833249	0.14215	0.112721	F2R/LRRK1/NOS3/VDR	4
GO:0002042	GO:0002042	cell migration involved in sprouting angiogenesis	3/84	94/18903	0.00848562	0.14215	0.112721	ANXA1/CARD10/HMOX1	3
GO:0001698	GO:0001698	gastrin-induced gastric acid secretion	1/84	2/18903	0.00886797	0.14215	0.112721	KCNQ1	1
GO:0006788	GO:0006788	heme oxidation	1/84	2/18903	0.00886797	0.14215	0.112721	HMOX1	1
GO:0007529	GO:0007529	establishment of synaptic specificity at neuromuscular junction	1/84	2/18903	0.00886797	0.14215	0.112721	F2R	1
GO:0021644	GO:0021644	vagus nerve morphogenesis	1/84	2/18903	0.00886797	0.14215	0.112721	PLXNA4	1
GO:0021784	GO:0021784	postganglionic parasympathetic fiber development	1/84	2/18903	0.00886797	0.14215	0.112721	PLXNA4	1
GO:0032458	GO:0032458	slow endocytic recycling	1/84	2/18903	0.00886797	0.14215	0.112721	MICALL1	1
GO:0034146	GO:0034146	toll-like receptor 5 signaling pathway	1/84	2/18903	0.00886797	0.14215	0.112721	TLR5	1
GO:0034395	GO:0034395	regulation of transcription from RNA polymerase II promoter in response to iron	1/84	2/18903	0.00886797	0.14215	0.112721	HMOX1	1
GO:0036145	GO:0036145	dendritic cell homeostasis	1/84	2/18903	0.00886797	0.14215	0.112721	F2R	1
GO:0046208	GO:0046208	spermine catabolic process	1/84	2/18903	0.00886797	0.14215	0.112721	SMOX	1
GO:0060057	GO:0060057	apoptotic process involved in mammary gland involution	1/84	2/18903	0.00886797	0.14215	0.112721	VDR	1
GO:0060058	GO:0060058	positive regulation of apoptotic process involved in mammary gland involution	1/84	2/18903	0.00886797	0.14215	0.112721	VDR	1
GO:1902954	GO:1902954	regulation of early endosome to recycling endosome transport	1/84	2/18903	0.00886797	0.14215	0.112721	SORL1	1
GO:1902962	GO:1902962	regulation of metalloendopeptidase activity involved in amyloid precursor protein catabolic process	1/84	2/18903	0.00886797	0.14215	0.112721	SORL1	1
GO:1902963	GO:1902963	negative regulation of metalloendopeptidase activity involved in amyloid precursor protein catabolic process	1/84	2/18903	0.00886797	0.14215	0.112721	SORL1	1
GO:1902996	GO:1902996	regulation of neurofibrillary tangle assembly	1/84	2/18903	0.00886797	0.14215	0.112721	SORL1	1
GO:1904806	GO:1904806	regulation of protein oxidation	1/84	2/18903	0.00886797	0.14215	0.112721	TRABD2A	1
GO:1904808	GO:1904808	positive regulation of protein oxidation	1/84	2/18903	0.00886797	0.14215	0.112721	TRABD2A	1
GO:0001516	GO:0001516	prostaglandin biosynthetic process	2/84	32/18903	0.0088765	0.14215	0.112721	ANXA1/PTGS1	2
GO:0046457	GO:0046457	prostanoid biosynthetic process	2/84	32/18903	0.0088765	0.14215	0.112721	ANXA1/PTGS1	2
GO:0060544	GO:0060544	regulation of necroptotic process	2/84	32/18903	0.0088765	0.14215	0.112721	BIRC3/CFLAR	2
GO:0032091	GO:0032091	negative regulation of protein binding	3/84	96/18903	0.00898789	0.14292	0.113331	ID1/NFATC4/SORL1	3
GO:0007249	GO:0007249	I-kappaB kinase/NF-kappaB signaling	5/84	288/18903	0.00920205	0.145302	0.11522	BIRC3/CARD11/CFLAR/F2R/HMOX1	5
GO:0002828	GO:0002828	regulation of type 2 immune response	2/84	33/18903	0.00942211	0.146148	0.115891	ANXA1/RSAD2	2
GO:0050974	GO:0050974	detection of mechanical stimulus involved in sensory perception	2/84	33/18903	0.00942211	0.146148	0.115891	KCNQ1/KIT	2
GO:0002221	GO:0002221	pattern recognition receptor signaling pathway	4/84	187/18903	0.00967844	0.146148	0.115891	BIRC3/NINJ1/RSAD2/TLR5	4
GO:0002700	GO:0002700	regulation of production of molecular mediator of immune response	4/84	187/18903	0.00967844	0.146148	0.115891	APLF/HMOX1/KIT/RSAD2	4
GO:0045766	GO:0045766	positive regulation of angiogenesis	4/84	187/18903	0.00967844	0.146148	0.115891	HMOX1/NINJ1/NOS3/RHOB	4
GO:1904018	GO:1904018	positive regulation of vasculature development	4/84	187/18903	0.00967844	0.146148	0.115891	HMOX1/NINJ1/NOS3/RHOB	4
GO:0010632	GO:0010632	regulation of epithelial cell migration	5/84	292/18903	0.00972973	0.146148	0.115891	ANXA1/CARD10/HMOX1/NOS3/RHOB	5
GO:2001237	GO:2001237	negative regulation of extrinsic apoptotic signaling pathway	3/84	99/18903	0.00977339	0.146148	0.115891	CFLAR/HMOX1/NOS3	3
GO:0032743	GO:0032743	positive regulation of interleukin-2 production	2/84	34/18903	0.00998233	0.147321	0.116821	ANXA1/CARD11	2
GO:0034383	GO:0034383	low-density lipoprotein particle clearance	2/84	34/18903	0.00998233	0.147321	0.116821	HMOX1/MYLIP	2
GO:0062098	GO:0062098	regulation of programmed necrotic cell death	2/84	35/18903	0.010557	0.14985	0.118826	BIRC3/CFLAR	2
GO:0090050	GO:0090050	positive regulation of cell migration involved in sprouting angiogenesis	2/84	35/18903	0.010557	0.14985	0.118826	ANXA1/HMOX1	2
GO:0048839	GO:0048839	inner ear development	4/84	193/18903	0.0107758	0.14985	0.118826	KCNK3/KCNQ1/LGR5/NEUROG1	4
GO:0032677	GO:0032677	regulation of interleukin-8 production	3/84	103/18903	0.0108812	0.14985	0.118826	ANXA1/F2R/TLR5	3
GO:0070167	GO:0070167	regulation of biomineral tissue development	3/84	103/18903	0.0108812	0.14985	0.118826	NOS3/PKDCC/VDR	3
GO:0006875	GO:0006875	cellular metal ion homeostasis	6/84	420/18903	0.0110094	0.14985	0.118826	ANXA6/F2R/HEPH/HMOX1/MT1E/VDR	6
GO:0032637	GO:0032637	interleukin-8 production	3/84	104/18903	0.0111691	0.14985	0.118826	ANXA1/F2R/TLR5	3
GO:0071868	GO:0071868	cellular response to monoamine stimulus	3/84	105/18903	0.0114613	0.14985	0.118826	CHRM3/ID1/KCNQ1	3
GO:0071870	GO:0071870	cellular response to catecholamine stimulus	3/84	105/18903	0.0114613	0.14985	0.118826	CHRM3/ID1/KCNQ1	3
GO:0110149	GO:0110149	regulation of biomineralization	3/84	105/18903	0.0114613	0.14985	0.118826	NOS3/PKDCC/VDR	3
GO:0021955	GO:0021955	central nervous system neuron axonogenesis	2/84	37/18903	0.0117493	0.14985	0.118826	ADARB1/PLXNA4	2
GO:0071276	GO:0071276	cellular response to cadmium ion	2/84	37/18903	0.0117493	0.14985	0.118826	HMOX1/MT1E	2
GO:0052548	GO:0052548	regulation of endopeptidase activity	6/84	428/18903	0.0119985	0.14985	0.118826	BIRC3/CFLAR/F2R/SORL1/SPINT1/TBC1D10A	6
GO:0071867	GO:0071867	response to monoamine	3/84	108/18903	0.0123644	0.14985	0.118826	CHRM3/ID1/KCNQ1	3
GO:0071869	GO:0071869	response to catecholamine	3/84	108/18903	0.0123644	0.14985	0.118826	CHRM3/ID1/KCNQ1	3
GO:0042092	GO:0042092	type 2 immune response	2/84	38/18903	0.0123665	0.14985	0.118826	ANXA1/RSAD2	2
GO:0045920	GO:0045920	negative regulation of exocytosis	2/84	38/18903	0.0123665	0.14985	0.118826	ANXA1/HMOX1	2
GO:0046545	GO:0046545	development of primary female sexual characteristics	3/84	109/18903	0.0126742	0.14985	0.118826	DACH1/KIT/NOS3	3
GO:0000302	GO:0000302	response to reactive oxygen species	4/84	204/18903	0.0129903	0.14985	0.118826	ANXA1/HMOX1/NOS3/RHOB	4
GO:0001990	GO:0001990	regulation of systemic arterial blood pressure by hormone	2/84	39/18903	0.0129977	0.14985	0.118826	F2R/NOS3	2
GO:0043403	GO:0043403	skeletal muscle tissue regeneration	2/84	39/18903	0.0129977	0.14985	0.118826	ANXA1/CFLAR	2
GO:0010979	GO:0010979	regulation of vitamin D 24-hydroxylase activity	1/84	3/18903	0.0132728	0.14985	0.118826	VDR	1
GO:0010980	GO:0010980	positive regulation of vitamin D 24-hydroxylase activity	1/84	3/18903	0.0132728	0.14985	0.118826	VDR	1
GO:0014738	GO:0014738	regulation of muscle hyperplasia	1/84	3/18903	0.0132728	0.14985	0.118826	NOS3	1
GO:0021564	GO:0021564	vagus nerve development	1/84	3/18903	0.0132728	0.14985	0.118826	PLXNA4	1
GO:0021965	GO:0021965	spinal cord ventral commissure morphogenesis	1/84	3/18903	0.0132728	0.14985	0.118826	ADARB1	1
GO:0032764	GO:0032764	negative regulation of mast cell cytokine production	1/84	3/18903	0.0132728	0.14985	0.118826	HMOX1	1
GO:0044467	GO:0044467	glial cell-derived neurotrophic factor production	1/84	3/18903	0.0132728	0.14985	0.118826	SORL1	1
GO:0051586	GO:0051586	positive regulation of dopamine uptake involved in synaptic transmission	1/84	3/18903	0.0132728	0.14985	0.118826	RAB3B	1
GO:0051944	GO:0051944	positive regulation of catecholamine uptake involved in synaptic transmission	1/84	3/18903	0.0132728	0.14985	0.118826	RAB3B	1
GO:0071626	GO:0071626	mastication	1/84	3/18903	0.0132728	0.14985	0.118826	NEUROG1	1
GO:0097324	GO:0097324	melanocyte migration	1/84	3/18903	0.0132728	0.14985	0.118826	KIT	1
GO:0098583	GO:0098583	learned vocalization behavior	1/84	3/18903	0.0132728	0.14985	0.118826	NEUROG1	1
GO:0099552	GO:0099552	trans-synaptic signaling by lipid, modulating synaptic transmission	1/84	3/18903	0.0132728	0.14985	0.118826	F2R	1
GO:0099553	GO:0099553	trans-synaptic signaling by endocannabinoid, modulating synaptic transmission	1/84	3/18903	0.0132728	0.14985	0.118826	F2R	1
GO:1900133	GO:1900133	regulation of renin secretion into blood stream	1/84	3/18903	0.0132728	0.14985	0.118826	F2R	1
GO:1900166	GO:1900166	regulation of glial cell-derived neurotrophic factor production	1/84	3/18903	0.0132728	0.14985	0.118826	SORL1	1
GO:1900168	GO:1900168	positive regulation of glial cell-derived neurotrophic factor production	1/84	3/18903	0.0132728	0.14985	0.118826	SORL1	1
GO:1901740	GO:1901740	negative regulation of myoblast fusion	1/84	3/18903	0.0132728	0.14985	0.118826	CFLAR	1
GO:1902960	GO:1902960	negative regulation of aspartic-type endopeptidase activity involved in amyloid precursor protein catabolic process	1/84	3/18903	0.0132728	0.14985	0.118826	SORL1	1
GO:1902988	GO:1902988	neurofibrillary tangle assembly	1/84	3/18903	0.0132728	0.14985	0.118826	SORL1	1
GO:1904347	GO:1904347	regulation of small intestine smooth muscle contraction	1/84	3/18903	0.0132728	0.14985	0.118826	KIT	1
GO:1904349	GO:1904349	positive regulation of small intestine smooth muscle contraction	1/84	3/18903	0.0132728	0.14985	0.118826	KIT	1
GO:1905747	GO:1905747	negative regulation of saliva secretion	1/84	3/18903	0.0132728	0.14985	0.118826	NEUROG1	1
GO:1905748	GO:1905748	hard palate morphogenesis	1/84	3/18903	0.0132728	0.14985	0.118826	NEUROG1	1
GO:1990770	GO:1990770	small intestine smooth muscle contraction	1/84	3/18903	0.0132728	0.14985	0.118826	KIT	1
GO:2000297	GO:2000297	negative regulation of synapse maturation	1/84	3/18903	0.0132728	0.14985	0.118826	NFATC4	1
GO:0048167	GO:0048167	regulation of synaptic plasticity	4/84	207/18903	0.013641	0.151006	0.119744	KIT/NFATC4/RIMS1/STX3	4
GO:0032941	GO:0032941	secretion by tissue	2/84	40/18903	0.0136427	0.151006	0.119744	CHRM3/NEUROG1	2
GO:0035886	GO:0035886	vascular associated smooth muscle cell differentiation	2/84	40/18903	0.0136427	0.151006	0.119744	KIT/NFATC4	2
GO:0098751	GO:0098751	bone cell development	2/84	40/18903	0.0136427	0.151006	0.119744	KIT/LRRK1	2
GO:0060326	GO:0060326	cell chemotaxis	5/84	319/18903	0.0138465	0.152184	0.120677	ANXA1/CCRL2/IL16/KIT/NINJ1	5
GO:0002062	GO:0002062	chondrocyte differentiation	3/84	114/18903	0.0142901	0.152184	0.120677	ANXA6/PKDCC/WNT9A	3
GO:0043266	GO:0043266	regulation of potassium ion transport	3/84	114/18903	0.0142901	0.152184	0.120677	KCNK3/KCNQ1/NOS3	3
GO:1902742	GO:1902742	apoptotic process involved in development	2/84	41/18903	0.0143014	0.152184	0.120677	VDR/XKR5	2
GO:0010975	GO:0010975	regulation of neuron projection development	6/84	446/18903	0.014451	0.152184	0.120677	CFLAR/ID1/MYLIP/NFATC4/PLXNA4/TRIM67	6
GO:0009612	GO:0009612	response to mechanical stimulus	4/84	211/18903	0.0145405	0.152184	0.120677	KCNQ1/KIT/NEUROG1/TLR5	4
GO:0035710	GO:0035710	CD4-positive, alpha-beta T cell activation	3/84	115/18903	0.0146267	0.152184	0.120677	ANXA1/CARD11/RSAD2	3
GO:0048568	GO:0048568	embryonic organ development	6/84	449/18903	0.0148914	0.152184	0.120677	KCNQ1/KIT/NEUROG1/PKDCC/PLXNA4/SPINT1	6
GO:0046916	GO:0046916	cellular transition metal ion homeostasis	3/84	116/18903	0.0149677	0.152184	0.120677	HEPH/HMOX1/MT1E	3
GO:0031670	GO:0031670	cellular response to nutrient	2/84	42/18903	0.0149736	0.152184	0.120677	HMOX1/VDR	2
GO:0050892	GO:0050892	intestinal absorption	2/84	42/18903	0.0149736	0.152184	0.120677	KCNQ1/VDR	2
GO:0051090	GO:0051090	regulation of DNA-binding transcription factor activity	6/84	454/18903	0.0156462	0.152184	0.120677	CARD11/CFLAR/HMOX1/ID1/KIT/NEUROG1	6
GO:0071364	GO:0071364	cellular response to epidermal growth factor stimulus	2/84	43/18903	0.0156592	0.152184	0.120677	CFLAR/ID1	2
GO:0002718	GO:0002718	regulation of cytokine production involved in immune response	3/84	118/18903	0.0156633	0.152184	0.120677	HMOX1/KIT/RSAD2	3
GO:0016055	GO:0016055	Wnt signaling pathway	6/84	456/18903	0.0159554	0.152184	0.120677	IGFBP4/LGR5/LRRK1/NFATC4/TRABD2A/WNT9A	6
GO:0051960	GO:0051960	regulation of nervous system development	6/84	456/18903	0.0159554	0.152184	0.120677	ID1/KIT/NFATC4/PLXNA4/SORL1/SPINT1	6
GO:1901215	GO:1901215	negative regulation of neuron death	4/84	218/18903	0.0162034	0.152184	0.120677	F2R/HMOX1/NFATC4/SORL1	4
GO:0198738	GO:0198738	cell-cell signaling by wnt	6/84	458/18903	0.0162688	0.152184	0.120677	IGFBP4/LGR5/LRRK1/NFATC4/TRABD2A/WNT9A	6
GO:0044058	GO:0044058	regulation of digestive system process	2/84	44/18903	0.0163581	0.152184	0.120677	KCNQ1/NEUROG1	2
GO:0002367	GO:0002367	cytokine production involved in immune response	3/84	120/18903	0.0163769	0.152184	0.120677	HMOX1/KIT/RSAD2	3
GO:0052547	GO:0052547	regulation of peptidase activity	6/84	459/18903	0.0164271	0.152184	0.120677	BIRC3/CFLAR/F2R/SORL1/SPINT1/TBC1D10A	6
GO:0060562	GO:0060562	epithelial tube morphogenesis	5/84	335/18903	0.0167713	0.152184	0.120677	LGR5/NFATC4/RHOB/SPINT1/VDR	5
GO:0043583	GO:0043583	ear development	4/84	221/18903	0.0169512	0.152184	0.120677	KCNK3/KCNQ1/LGR5/NEUROG1	4
GO:0030111	GO:0030111	regulation of Wnt signaling pathway	5/84	336/18903	0.0169667	0.152184	0.120677	IGFBP4/LGR5/LRRK1/NFATC4/TRABD2A	5
GO:0030501	GO:0030501	positive regulation of bone mineralization	2/84	45/18903	0.0170701	0.152184	0.120677	PKDCC/VDR	2
GO:0046427	GO:0046427	positive regulation of receptor signaling pathway via JAK-STAT	2/84	45/18903	0.0170701	0.152184	0.120677	F2R/KIT	2
GO:1901381	GO:1901381	positive regulation of potassium ion transmembrane transport	2/84	45/18903	0.0170701	0.152184	0.120677	KCNK3/KCNQ1	2
GO:2000516	GO:2000516	positive regulation of CD4-positive, alpha-beta T cell activation	2/84	45/18903	0.0170701	0.152184	0.120677	ANXA1/CARD11	2
GO:0043500	GO:0043500	muscle adaptation	3/84	122/18903	0.0171085	0.152184	0.120677	CFLAR/HMOX1/NOS3	3
GO:0003105	GO:0003105	negative regulation of glomerular filtration	1/84	4/18903	0.0176582	0.152184	0.120677	F2R	1
GO:0006598	GO:0006598	polyamine catabolic process	1/84	4/18903	0.0176582	0.152184	0.120677	SMOX	1
GO:0007296	GO:0007296	vitellogenesis	1/84	4/18903	0.0176582	0.152184	0.120677	ETV6	1
GO:0010621	GO:0010621	negative regulation of transcription by transcription factor localization	1/84	4/18903	0.0176582	0.152184	0.120677	ID1	1
GO:0014839	GO:0014839	myoblast migration involved in skeletal muscle regeneration	1/84	4/18903	0.0176582	0.152184	0.120677	ANXA1	1
GO:0021615	GO:0021615	glossopharyngeal nerve morphogenesis	1/84	4/18903	0.0176582	0.152184	0.120677	PLXNA4	1
GO:0021636	GO:0021636	trigeminal nerve morphogenesis	1/84	4/18903	0.0176582	0.152184	0.120677	PLXNA4	1
GO:0021637	GO:0021637	trigeminal nerve structural organization	1/84	4/18903	0.0176582	0.152184	0.120677	PLXNA4	1
GO:0031536	GO:0031536	positive regulation of exit from mitosis	1/84	4/18903	0.0176582	0.152184	0.120677	NEUROG1	1
GO:0032765	GO:0032765	positive regulation of mast cell cytokine production	1/84	4/18903	0.0176582	0.152184	0.120677	KIT	1
GO:0033031	GO:0033031	positive regulation of neutrophil apoptotic process	1/84	4/18903	0.0176582	0.152184	0.120677	ANXA1	1
GO:0036215	GO:0036215	response to stem cell factor	1/84	4/18903	0.0176582	0.152184	0.120677	KIT	1
GO:0036216	GO:0036216	cellular response to stem cell factor stimulus	1/84	4/18903	0.0176582	0.152184	0.120677	KIT	1
GO:0038109	GO:0038109	Kit signaling pathway	1/84	4/18903	0.0176582	0.152184	0.120677	KIT	1
GO:0038162	GO:0038162	erythropoietin-mediated signaling pathway	1/84	4/18903	0.0176582	0.152184	0.120677	KIT	1
GO:0045629	GO:0045629	negative regulation of T-helper 2 cell differentiation	1/84	4/18903	0.0176582	0.152184	0.120677	ANXA1	1
GO:0050923	GO:0050923	regulation of negative chemotaxis	1/84	4/18903	0.0176582	0.152184	0.120677	PLXNA4	1
GO:0060244	GO:0060244	negative regulation of cell proliferation involved in contact inhibition	1/84	4/18903	0.0176582	0.152184	0.120677	DACH1	1
GO:0061502	GO:0061502	early endosome to recycling endosome transport	1/84	4/18903	0.0176582	0.152184	0.120677	SORL1	1
GO:0070668	GO:0070668	positive regulation of mast cell proliferation	1/84	4/18903	0.0176582	0.152184	0.120677	KIT	1
GO:0072719	GO:0072719	cellular response to cisplatin	1/84	4/18903	0.0176582	0.152184	0.120677	HMOX1	1
GO:0097492	GO:0097492	sympathetic neuron axon guidance	1/84	4/18903	0.0176582	0.152184	0.120677	PLXNA4	1
GO:0098967	GO:0098967	exocytic insertion of neurotransmitter receptor to postsynaptic membrane	1/84	4/18903	0.0176582	0.152184	0.120677	STX3	1
GO:0099179	GO:0099179	regulation of synaptic membrane adhesion	1/84	4/18903	0.0176582	0.152184	0.120677	MDGA1	1
GO:1900138	GO:1900138	negative regulation of phospholipase A2 activity	1/84	4/18903	0.0176582	0.152184	0.120677	ANXA1	1
GO:1902948	GO:1902948	negative regulation of tau-protein kinase activity	1/84	4/18903	0.0176582	0.152184	0.120677	SORL1	1
GO:1902953	GO:1902953	positive regulation of ER to Golgi vesicle-mediated transport	1/84	4/18903	0.0176582	0.152184	0.120677	SORL1	1
GO:1905246	GO:1905246	negative regulation of aspartic-type peptidase activity	1/84	4/18903	0.0176582	0.152184	0.120677	SORL1	1
GO:2001013	GO:2001013	epithelial cell proliferation involved in renal tubule morphogenesis	1/84	4/18903	0.0176582	0.152184	0.120677	LGR5	1
GO:0070266	GO:0070266	necroptotic process	2/84	46/18903	0.0177951	0.152742	0.121119	BIRC3/CFLAR	2
GO:0046660	GO:0046660	female sex differentiation	3/84	124/18903	0.0178582	0.152742	0.121119	DACH1/KIT/NOS3	3
GO:0070849	GO:0070849	response to epidermal growth factor	2/84	47/18903	0.018533	0.157915	0.125222	CFLAR/ID1	2
GO:0045747	GO:0045747	positive regulation of Notch signaling pathway	2/84	48/18903	0.0192837	0.160143	0.126989	KIT/NOS3	2
GO:0048483	GO:0048483	autonomic nervous system development	2/84	48/18903	0.0192837	0.160143	0.126989	ADARB1/PLXNA4	2
GO:0051224	GO:0051224	negative regulation of protein transport	3/84	129/18903	0.0198117	0.160143	0.126989	F2R/PKDCC/RSAD2	3
GO:0003044	GO:0003044	regulation of systemic arterial blood pressure mediated by a chemical signal	2/84	49/18903	0.020047	0.160143	0.126989	F2R/NOS3	2
GO:0035094	GO:0035094	response to nicotine	2/84	49/18903	0.020047	0.160143	0.126989	HMOX1/KCNQ1	2
GO:1904894	GO:1904894	positive regulation of receptor signaling pathway via STAT	2/84	49/18903	0.020047	0.160143	0.126989	F2R/KIT	2
GO:0060348	GO:0060348	bone development	4/84	233/18903	0.0201574	0.160143	0.126989	ANXA6/KIT/LRRK1/NEUROG1	4
GO:0032612	GO:0032612	interleukin-1 production	3/84	130/18903	0.020216	0.160143	0.126989	ANXA1/F2R/IL16	3
GO:0032652	GO:0032652	regulation of interleukin-1 production	3/84	130/18903	0.020216	0.160143	0.126989	ANXA1/F2R/IL16	3
GO:0042542	GO:0042542	response to hydrogen peroxide	3/84	130/18903	0.020216	0.160143	0.126989	ANXA1/HMOX1/RHOB	3
GO:0031346	GO:0031346	positive regulation of cell projection organization	5/84	352/18903	0.0203022	0.160143	0.126989	CDC42EP3/CFLAR/KIT/PLXNA4/TRIM67	5
GO:2000116	GO:2000116	regulation of cysteine-type endopeptidase activity	4/84	235/18903	0.0207257	0.160143	0.126989	BIRC3/CFLAR/F2R/TBC1D10A	4
GO:0006692	GO:0006692	prostanoid metabolic process	2/84	50/18903	0.0208228	0.160143	0.126989	ANXA1/PTGS1	2
GO:0006693	GO:0006693	prostaglandin metabolic process	2/84	50/18903	0.0208228	0.160143	0.126989	ANXA1/PTGS1	2
GO:0061082	GO:0061082	myeloid leukocyte cytokine production	2/84	50/18903	0.0208228	0.160143	0.126989	HMOX1/KIT	2
GO:1901342	GO:1901342	regulation of vasculature development	5/84	355/18903	0.0209722	0.160143	0.126989	HMOX1/ID1/NINJ1/NOS3/RHOB	5
GO:0048565	GO:0048565	digestive tract development	3/84	132/18903	0.0210383	0.160143	0.126989	KCNQ1/KIT/PKDCC	3
GO:1904950	GO:1904950	negative regulation of establishment of protein localization	3/84	133/18903	0.0214563	0.160143	0.126989	F2R/PKDCC/RSAD2	3
GO:0043277	GO:0043277	apoptotic cell clearance	2/84	51/18903	0.0216111	0.160143	0.126989	ANXA1/XKR5	2
GO:0050982	GO:0050982	detection of mechanical stimulus	2/84	51/18903	0.0216111	0.160143	0.126989	KCNQ1/KIT	2
GO:0007356	GO:0007356	thorax and anterior abdomen determination	1/84	5/18903	0.0220244	0.160143	0.126989	NEUROG1	1
GO:0008215	GO:0008215	spermine metabolic process	1/84	5/18903	0.0220244	0.160143	0.126989	SMOX	1
GO:0010897	GO:0010897	negative regulation of triglyceride catabolic process	1/84	5/18903	0.0220244	0.160143	0.126989	SORL1	1
GO:0021563	GO:0021563	glossopharyngeal nerve development	1/84	5/18903	0.0220244	0.160143	0.126989	PLXNA4	1
GO:0021650	GO:0021650	vestibulocochlear nerve formation	1/84	5/18903	0.0220244	0.160143	0.126989	NEUROG1	1
GO:0021785	GO:0021785	branchiomotor neuron axon guidance	1/84	5/18903	0.0220244	0.160143	0.126989	PLXNA4	1
GO:0034242	GO:0034242	negative regulation of syncytium formation by plasma membrane fusion	1/84	5/18903	0.0220244	0.160143	0.126989	CFLAR	1
GO:0035934	GO:0035934	corticosterone secretion	1/84	5/18903	0.0220244	0.160143	0.126989	KCNQ1	1
GO:0042997	GO:0042997	negative regulation of Golgi to plasma membrane protein transport	1/84	5/18903	0.0220244	0.160143	0.126989	PKDCC	1
GO:0045053	GO:0045053	protein retention in Golgi apparatus	1/84	5/18903	0.0220244	0.160143	0.126989	SORL1	1
GO:0051106	GO:0051106	positive regulation of DNA ligation	1/84	5/18903	0.0220244	0.160143	0.126989	APLF	1
GO:0060374	GO:0060374	mast cell differentiation	1/84	5/18903	0.0220244	0.160143	0.126989	KIT	1
GO:0061523	GO:0061523	cilium disassembly	1/84	5/18903	0.0220244	0.160143	0.126989	KIF19	1
GO:0062094	GO:0062094	stomach development	1/84	5/18903	0.0220244	0.160143	0.126989	KCNQ1	1
GO:0070459	GO:0070459	prolactin secretion	1/84	5/18903	0.0220244	0.160143	0.126989	ANXA1	1
GO:0070564	GO:0070564	positive regulation of vitamin D receptor signaling pathway	1/84	5/18903	0.0220244	0.160143	0.126989	VDR	1
GO:0072718	GO:0072718	response to cisplatin	1/84	5/18903	0.0220244	0.160143	0.126989	HMOX1	1
GO:0097350	GO:0097350	neutrophil clearance	1/84	5/18903	0.0220244	0.160143	0.126989	ANXA1	1
GO:1902339	GO:1902339	positive regulation of apoptotic process involved in morphogenesis	1/84	5/18903	0.0220244	0.160143	0.126989	VDR	1
GO:1903845	GO:1903845	negative regulation of cellular response to transforming growth factor beta stimulus	1/84	5/18903	0.0220244	0.160143	0.126989	CFLAR	1
GO:1904304	GO:1904304	regulation of gastro-intestinal system smooth muscle contraction	1/84	5/18903	0.0220244	0.160143	0.126989	KIT	1
GO:1904306	GO:1904306	positive regulation of gastro-intestinal system smooth muscle contraction	1/84	5/18903	0.0220244	0.160143	0.126989	KIT	1
GO:1904878	GO:1904878	negative regulation of calcium ion transmembrane transport via high voltage-gated calcium channel	1/84	5/18903	0.0220244	0.160143	0.126989	SESTD1	1
GO:0030595	GO:0030595	leukocyte chemotaxis	4/84	240/18903	0.0221894	0.160143	0.126989	ANXA1/IL16/KIT/NINJ1	4
GO:0006636	GO:0006636	unsaturated fatty acid biosynthetic process	2/84	52/18903	0.0224115	0.160143	0.126989	ANXA1/PTGS1	2
GO:0010043	GO:0010043	response to zinc ion	2/84	52/18903	0.0224115	0.160143	0.126989	KCNK3/MT1E	2
GO:0010939	GO:0010939	regulation of necrotic cell death	2/84	52/18903	0.0224115	0.160143	0.126989	BIRC3/CFLAR	2
GO:0035176	GO:0035176	social behavior	2/84	52/18903	0.0224115	0.160143	0.126989	GRID1/KCNQ1	2
GO:0043268	GO:0043268	positive regulation of potassium ion transport	2/84	52/18903	0.0224115	0.160143	0.126989	KCNK3/KCNQ1	2
GO:0043303	GO:0043303	mast cell degranulation	2/84	52/18903	0.0224115	0.160143	0.126989	HMOX1/KIT	2
GO:0043392	GO:0043392	negative regulation of DNA binding	2/84	52/18903	0.0224115	0.160143	0.126989	HMOX1/ID1	2
GO:0002703	GO:0002703	regulation of leukocyte mediated immunity	4/84	241/18903	0.0224895	0.160193	0.127029	APLF/HMOX1/KIT/RSAD2	4
GO:0045055	GO:0045055	regulated exocytosis	4/84	242/18903	0.0227921	0.161812	0.128312	HMOX1/KIT/RIMS1/STX3	4
GO:0034101	GO:0034101	erythrocyte homeostasis	3/84	137/18903	0.0231737	0.161812	0.128312	HMOX1/KCNQ1/KIT	3
GO:0061041	GO:0061041	regulation of wound healing	3/84	137/18903	0.0231737	0.161812	0.128312	ANXA1/F2R/NOS3	3
GO:0010656	GO:0010656	negative regulation of muscle cell apoptotic process	2/84	53/18903	0.0232242	0.161812	0.128312	CFLAR/HMOX1	2
GO:0034381	GO:0034381	plasma lipoprotein particle clearance	2/84	53/18903	0.0232242	0.161812	0.128312	HMOX1/MYLIP	2
GO:0097300	GO:0097300	programmed necrotic cell death	2/84	53/18903	0.0232242	0.161812	0.128312	BIRC3/CFLAR	2
GO:0030003	GO:0030003	cellular cation homeostasis	6/84	499/18903	0.0236683	0.161812	0.128312	ANXA6/F2R/HEPH/HMOX1/MT1E/VDR	6
GO:0030336	GO:0030336	negative regulation of cell migration	5/84	368/18903	0.0240425	0.161812	0.128312	ADARB1/CARD10/DACH1/HMOX1/RHOB	5
GO:0070997	GO:0070997	neuron death	5/84	368/18903	0.0240425	0.161812	0.128312	ADARB1/F2R/HMOX1/NFATC4/SORL1	5
GO:0002279	GO:0002279	mast cell activation involved in immune response	2/84	54/18903	0.0240488	0.161812	0.128312	HMOX1/KIT	2
GO:0032330	GO:0032330	regulation of chondrocyte differentiation	2/84	54/18903	0.0240488	0.161812	0.128312	PKDCC/WNT9A	2
GO:0045778	GO:0045778	positive regulation of ossification	2/84	54/18903	0.0240488	0.161812	0.128312	PKDCC/VDR	2
GO:0051703	GO:0051703	biological process involved in intraspecies interaction between organisms	2/84	54/18903	0.0240488	0.161812	0.128312	GRID1/KCNQ1	2
GO:0007266	GO:0007266	Rho protein signal transduction	3/84	140/18903	0.0245095	0.161812	0.128312	CDC42EP3/F2R/RHOB	3
GO:0002448	GO:0002448	mast cell mediated immunity	2/84	55/18903	0.0248854	0.161812	0.128312	HMOX1/KIT	2
GO:0070169	GO:0070169	positive regulation of biomineral tissue development	2/84	55/18903	0.0248854	0.161812	0.128312	PKDCC/VDR	2
GO:0071385	GO:0071385	cellular response to glucocorticoid stimulus	2/84	55/18903	0.0248854	0.161812	0.128312	ANXA1/CFLAR	2
GO:0051346	GO:0051346	negative regulation of hydrolase activity	5/84	373/18903	0.0252969	0.161812	0.128312	ANXA1/BIRC3/NOS3/SORL1/SPINT1	5
GO:0110151	GO:0110151	positive regulation of biomineralization	2/84	56/18903	0.0257337	0.161812	0.128312	PKDCC/VDR	2
GO:0055076	GO:0055076	transition metal ion homeostasis	3/84	143/18903	0.0258863	0.161812	0.128312	HEPH/HMOX1/MT1E	3
GO:0055123	GO:0055123	digestive system development	3/84	143/18903	0.0258863	0.161812	0.128312	KCNQ1/KIT/PKDCC	3
GO:2001056	GO:2001056	positive regulation of cysteine-type endopeptidase activity	3/84	143/18903	0.0258863	0.161812	0.128312	CFLAR/F2R/TBC1D10A	3
GO:0001999	GO:0001999	renal response to blood flow involved in circulatory renin-angiotensin regulation of systemic arterial blood pressure	1/84	6/18903	0.0263714	0.161812	0.128312	F2R	1
GO:0002001	GO:0002001	renin secretion into blood stream	1/84	6/18903	0.0263714	0.161812	0.128312	F2R	1
GO:0003057	GO:0003057	regulation of the force of heart contraction by chemical signal	1/84	6/18903	0.0263714	0.161812	0.128312	NOS3	1
GO:0003100	GO:0003100	regulation of systemic arterial blood pressure by endothelin	1/84	6/18903	0.0263714	0.161812	0.128312	NOS3	1
GO:0007354	GO:0007354	zygotic determination of anterior/posterior axis, embryo	1/84	6/18903	0.0263714	0.161812	0.128312	NEUROG1	1
GO:0014732	GO:0014732	skeletal muscle atrophy	1/84	6/18903	0.0263714	0.161812	0.128312	CFLAR	1
GO:0015705	GO:0015705	iodide transport	1/84	6/18903	0.0263714	0.161812	0.128312	KCNQ1	1
GO:0021960	GO:0021960	anterior commissure morphogenesis	1/84	6/18903	0.0263714	0.161812	0.128312	PLXNA4	1
GO:0031547	GO:0031547	brain-derived neurotrophic factor receptor signaling pathway	1/84	6/18903	0.0263714	0.161812	0.128312	NFATC4	1
GO:0032730	GO:0032730	positive regulation of interleukin-1 alpha production	1/84	6/18903	0.0263714	0.161812	0.128312	IL16	1
GO:0032799	GO:0032799	low-density lipoprotein receptor particle metabolic process	1/84	6/18903	0.0263714	0.161812	0.128312	MYLIP	1
GO:0032802	GO:0032802	low-density lipoprotein particle receptor catabolic process	1/84	6/18903	0.0263714	0.161812	0.128312	MYLIP	1
GO:0032803	GO:0032803	regulation of low-density lipoprotein particle receptor catabolic process	1/84	6/18903	0.0263714	0.161812	0.128312	MYLIP	1
GO:0034157	GO:0034157	positive regulation of toll-like receptor 7 signaling pathway	1/84	6/18903	0.0263714	0.161812	0.128312	RSAD2	1
GO:0034165	GO:0034165	positive regulation of toll-like receptor 9 signaling pathway	1/84	6/18903	0.0263714	0.161812	0.128312	RSAD2	1
GO:0036018	GO:0036018	cellular response to erythropoietin	1/84	6/18903	0.0263714	0.161812	0.128312	KIT	1
GO:0043152	GO:0043152	induction of bacterial agglutination	1/84	6/18903	0.0263714	0.161812	0.128312	RNASE3	1
GO:0045627	GO:0045627	positive regulation of T-helper 1 cell differentiation	1/84	6/18903	0.0263714	0.161812	0.128312	ANXA1	1
GO:0048170	GO:0048170	positive regulation of long-term neuronal synaptic plasticity	1/84	6/18903	0.0263714	0.161812	0.128312	KIT	1
GO:0051105	GO:0051105	regulation of DNA ligation	1/84	6/18903	0.0263714	0.161812	0.128312	APLF	1
GO:0051582	GO:0051582	positive regulation of neurotransmitter uptake	1/84	6/18903	0.0263714	0.161812	0.128312	RAB3B	1
GO:0061643	GO:0061643	chemorepulsion of axon	1/84	6/18903	0.0263714	0.161812	0.128312	PLXNA4	1
GO:0097151	GO:0097151	positive regulation of inhibitory postsynaptic potential	1/84	6/18903	0.0263714	0.161812	0.128312	RIMS1	1
GO:0098828	GO:0098828	modulation of inhibitory postsynaptic potential	1/84	6/18903	0.0263714	0.161812	0.128312	RIMS1	1
GO:0098902	GO:0098902	regulation of membrane depolarization during action potential	1/84	6/18903	0.0263714	0.161812	0.128312	PTPN3	1
GO:0099541	GO:0099541	trans-synaptic signaling by lipid	1/84	6/18903	0.0263714	0.161812	0.128312	F2R	1
GO:0099542	GO:0099542	trans-synaptic signaling by endocannabinoid	1/84	6/18903	0.0263714	0.161812	0.128312	F2R	1
GO:1903944	GO:1903944	negative regulation of hepatocyte apoptotic process	1/84	6/18903	0.0263714	0.161812	0.128312	CFLAR	1
GO:1904747	GO:1904747	positive regulation of apoptotic process involved in development	1/84	6/18903	0.0263714	0.161812	0.128312	VDR	1
GO:0031644	GO:0031644	regulation of nervous system process	3/84	145/18903	0.0268269	0.1639	0.129968	F2R/NOS3/RIMS1	3
GO:0002697	GO:0002697	regulation of immune effector process	5/84	379/18903	0.026857	0.1639	0.129968	ANXA1/APLF/HMOX1/KIT/RSAD2	5
GO:0051402	GO:0051402	neuron apoptotic process	4/84	255/18903	0.0269539	0.164048	0.130085	ADARB1/F2R/HMOX1/NFATC4	4
GO:0050768	GO:0050768	negative regulation of neurogenesis	3/84	146/18903	0.027304	0.165732	0.131421	ID1/NFATC4/SORL1	3
GO:0035296	GO:0035296	regulation of tube diameter	3/84	147/18903	0.0277856	0.167754	0.133024	CHRM3/F2R/NOS3	3
GO:0097746	GO:0097746	blood vessel diameter maintenance	3/84	147/18903	0.0277856	0.167754	0.133024	CHRM3/F2R/NOS3	3
GO:2000146	GO:2000146	negative regulation of cell motility	5/84	383/18903	0.0279306	0.16818	0.133361	ADARB1/CARD10/DACH1/HMOX1/RHOB	5
GO:0035150	GO:0035150	regulation of tube size	3/84	148/18903	0.0282718	0.169781	0.134631	CHRM3/F2R/NOS3	3
GO:0002699	GO:0002699	positive regulation of immune effector process	4/84	261/18903	0.0290188	0.173624	0.137679	ANXA1/HMOX1/KIT/RSAD2	4
GO:2000649	GO:2000649	regulation of sodium ion transmembrane transporter activity	2/84	60/18903	0.0292426	0.173624	0.137679	KCNQ1/PTPN3	2
[truncated: 179 more rows]
