# Supplementary material for: CTCF is selectively required for maintaining chromatin accessibility and gene expression in human erythropoiesis
Source: Genome Biol. 2025 Feb 28;26:44. doi: 10.1186/s13059-025-03510-z (PMC11869676; doi:10.1186/s13059-025-03510-z)
Supplement: Supplementary file 12 — Additional file 12: Table S11. GATA1 ChIP-seq peaks before and after IAA treatment before and after IAA treatment in both HUDEP-2 and HEL cells in the immature state. [file 13059_2025_3510_MOESM12_ESM.xlsx]

## Sheet: H2_DMSO_GATA1_0.001
Supplementary Table S11. GATA1 ChIP-seq reproducible peaks of miniAID-HUDEP-2 cell without IAA treatment.
	HUDEP2_DMSO_GATA1_0.001.seqnames	HUDEP2_DMSO_GATA1_0.001.start	HUDEP2_DMSO_GATA1_0.001.end	HUDEP2_DMSO_GATA1_0.001.width	HUDEP2_DMSO_GATA1_0.001.strand	HUDEP2_DMSO_GATA1_0.001.annotation	HUDEP2_DMSO_GATA1_0.001.geneChr	HUDEP2_DMSO_GATA1_0.001.geneStart	HUDEP2_DMSO_GATA1_0.001.geneEnd	HUDEP2_DMSO_GATA1_0.001.geneLength	HUDEP2_DMSO_GATA1_0.001.geneStrand	HUDEP2_DMSO_GATA1_0.001.geneId	HUDEP2_DMSO_GATA1_0.001.transcriptId	HUDEP2_DMSO_GATA1_0.001.distanceToTSS	HUDEP2_DMSO_GATA1_0.001.ENSEMBL	HUDEP2_DMSO_GATA1_0.001.SYMBOL	HUDEP2_DMSO_GATA1_0.001.GENENAME	HUDEP2_DMSO_GATA1_0.001.flank_txIds	HUDEP2_DMSO_GATA1_0.001.flank_geneIds	HUDEP2_DMSO_GATA1_0.001.flank_gene_distances
1	chr1	10026	10394	369	*	Promoter (1-2kb)	1	11874	14409	2536	1	100287102	uc001aaa.3	-1480	ENSG00000223972	DDX11L1	DEAD/H-box helicase 11 like 1 (pseudogene)	uc001aaa.3;uc010nxq.1;uc010nxr.1;uc001aak.3;uc009vis.3;uc001aae.4;uc009vit.3;uc009viu.3;uc001aac.4;uc001aah.4;uc009viq.3;uc009vir.3;uc009viv.2;uc009viw.2;uc009vix.2;uc009vjd.2;uc009viy.2;uc009viz.2;uc009vjc.1;uc001aai.1;uc010nxs.1;uc009vjb.1;uc009vje.2;uc009vjf.2	100287102;100287102;100287102;641702;653635;653635;653635;653635;653635;653635;653635;653635;653635;653635;653635;653635;653635;653635;653635;653635;653635;653635;653635;653635	-1480;-1480;-1480;25687;6371;9365;9365;9365;18976;18976;18976;18976;18976;18976;18976;7667;18976;18976;7357;9365;18976;19567;18976;18976
2	chr1	32378	32955	578	*	Promoter (2-3kb)	1	16858	29961	13104	2	653635	uc009vjb.1	-2417	NA	WASH7P	WASP family homolog 7, pseudogene	uc001aaa.3;uc010nxq.1;uc010nxr.1;uc001aak.3;uc009vis.3;uc001aae.4;uc009vit.3;uc009viu.3;uc001aac.4;uc001aah.4;uc009viq.3;uc009vir.3;uc009viv.2;uc009viw.2;uc009vix.2;uc009vjd.2;uc009viy.2;uc009viz.2;uc009vjc.1;uc001aai.1;uc010nxs.1;uc009vjb.1;uc009vje.2;uc009vjf.2;uc001aal.1	100287102;100287102;100287102;641702;653635;653635;653635;653635;653635;653635;653635;653635;653635;653635;653635;653635;653635;653635;653635;653635;653635;653635;653635;653635;79501	20504;20504;20504;3126;-15613;-12619;-12619;-12619;-3008;-3008;-3008;-3008;-3008;-3008;-3008;-14317;-3008;-3008;-14627;-12619;-3008;-2417;-3008;-3008;-36136
3	chr1	38540	38869	330	*	Promoter (2-3kb)	1	34611	36081	1471	2	641702	uc001aak.3	-2459	ENSG00000282591	FAM138F	family with sequence similarity 138 member F	uc001aaa.3;uc010nxq.1;uc010nxr.1;uc001aak.3;uc009vis.3;uc001aae.4;uc009vit.3;uc009viu.3;uc001aac.4;uc001aah.4;uc009viq.3;uc009vir.3;uc009viv.2;uc009viw.2;uc009vix.2;uc009vjd.2;uc009viy.2;uc009viz.2;uc009vjc.1;uc001aai.1;uc010nxs.1;uc009vjb.1;uc009vje.2;uc009vjf.2;uc001aal.1	100287102;100287102;100287102;641702;653635;653635;653635;653635;653635;653635;653635;653635;653635;653635;653635;653635;653635;653635;653635;653635;653635;653635;653635;653635;79501	26666;26666;26666;-2459;-21775;-18781;-18781;-18781;-9170;-9170;-9170;-9170;-9170;-9170;-9170;-20479;-9170;-9170;-20789;-18781;-9170;-8579;-9170;-9170;-30222
4	chr1	75204	75677	474	*	Distal Intergenic	1	69091	70008	918	1	79501	uc001aal.1	6113	ENSG00000186092	OR4F5	olfactory receptor family 4 subfamily F member 5	uc001aak.3;uc001aac.4;uc001aah.4;uc009viq.3;uc009vir.3;uc009viv.2;uc009viw.2;uc009vix.2;uc009viy.2;uc009viz.2;uc010nxs.1;uc009vjb.1;uc009vje.2;uc009vjf.2;uc001aal.1	641702;653635;653635;653635;653635;653635;653635;653635;653635;653635;653635;653635;653635;653635;79501	-39123;-45834;-45834;-45834;-45834;-45834;-45834;-45834;-45834;-45834;-45834;-45243;-45834;-45834;6113
5	chr1	95927	96528	602	*	Distal Intergenic	1	69091	70008	918	1	79501	uc001aal.1	26836	ENSG00000186092	OR4F5	olfactory receptor family 4 subfamily F member 5	uc021oeg.2;uc001aal.1	729737;79501	44038;26836
6	chr1	108504	109172	669	*	Distal Intergenic	1	134773	140566	5794	2	729737	uc021oeg.2	31394	NA	LOC729737	uncharacterized LOC729737	uc021oeg.2;uc001aal.1	729737;79501	31394;39413
7	chr1	115443	116031	589	*	Distal Intergenic	1	134773	140566	5794	2	729737	uc021oeg.2	24535	NA	LOC729737	uncharacterized LOC729737	uc021oeg.2;uc001aal.1	729737;79501	24535;46352
8	chr1	134124	134503	380	*	Distal Intergenic	1	134773	140566	5794	2	729737	uc021oeg.2	6063	NA	LOC729737	uncharacterized LOC729737	uc021oeg.2	729737	6063
9	chr1	228146	228708	563	*	Distal Intergenic	1	134773	140566	5794	2	729737	uc021oeg.2	-87580	NA	LOC729737	uncharacterized LOC729737	NA	NA	NA
10	chr1	238503	238944	442	*	Distal Intergenic	1	322037	326938	4902	1	100133331	uc009vjk.2	-83093	NA	NA	NA	NA	NA	NA
11	chr1	261881	262352	472	*	Distal Intergenic	1	322037	326938	4902	1	100133331	uc009vjk.2	-59685	NA	NA	NA	NA	NA	NA
12	chr1	328777	329126	350	*	Downstream (<=300bp)	1	324288	325896	1609	1	100133331	uc021oeh.1	4489	NA	NA	NA	uc001aau.3;uc009vjk.2;uc021oeh.1;uc010nxu.2	100132062;100133331;100133331;729759	4885;6740;4489;-38533
13	chr1	347343	347806	464	*	Distal Intergenic	1	367659	368597	939	1	729759	uc010nxu.2	-19853	ENSG00000284733	OR4F29	olfactory receptor family 4 subfamily F member 29	uc001aau.3;uc009vjk.2;uc021oeh.1;uc010nxu.2	100132062;100133331;100133331;729759	23451;25306;23055;-19853
14	chr1	470918	471344	427	*	Distal Intergenic	1	367659	368597	939	1	729759	uc010nxu.2	103259	ENSG00000284733	OR4F29	olfactory receptor family 4 subfamily F member 29	NA	NA	NA
15	chr1	571557	571921	365	*	Distal Intergenic	1	621096	622034	939	2	729759	uc010nxv.2	50113	ENSG00000284733	OR4F29	olfactory receptor family 4 subfamily F member 29	uc010nxv.2	729759	50113
16	chr1	583765	584189	425	*	Distal Intergenic	1	621096	622034	939	2	729759	uc010nxv.2	37845	ENSG00000284733	OR4F29	olfactory receptor family 4 subfamily F member 29	uc010nxv.2	729759	37845
17	chr1	641857	642407	551	*	Distal Intergenic	1	621096	622034	939	2	729759	uc010nxv.2	-19823	ENSG00000284733	OR4F29	olfactory receptor family 4 subfamily F member 29	uc001abe.4;uc009vjm.3;uc002khh.3;uc010nxv.2	100133331;100133331;100133331;729759	23324;28587;37329;-19823
18	chr1	660556	660949	394	*	Distal Intergenic	1	661139	665731	4593	2	100133331	uc001abe.4	4782	NA	NA	NA	uc001abe.4;uc009vjm.3;uc002khh.3;uc001abo.3;uc010nxv.2	100133331;100133331;100133331;100288069;729759	4782;10045;18787;53119;-38522
19	chr1	689722	690519	798	*	Distal Intergenic	1	661139	679736	18598	2	100133331	uc002khh.3	-9986	NA	NA	NA	uc001abe.4;uc009vjm.3;uc002khh.3;uc001abo.3	100133331;100133331;100133331;100288069	-23991;-18728;-9986;23549
20	chr1	765552	765861	310	*	Promoter (2-3kb)	1	763178	794826	31649	1	643837	uc031pjk.1	2374	ENSG00000228794	LINC01128	long intergenic non-protein coding RNA 1128	uc001abt.4;uc031pjj.1;uc001abp.2;uc009vjn.2;uc009vjo.2;uc021oem.2;uc031pjk.1;uc010nxx.2	284593;643837;643837;643837;643837;643837;643837;79854	46321;0;0;0;0;0;0;-2650
21	chr1	767017	767371	355	*	Intron (uc031pjj.1/643837, intron 2 of 2)	1	763178	794826	31649	1	643837	uc031pjk.1	3839	ENSG00000228794	LINC01128	long intergenic non-protein coding RNA 1128	uc001abt.4;uc031pjj.1;uc001abp.2;uc009vjn.2;uc009vjo.2;uc021oem.2;uc031pjk.1;uc010nxx.2	284593;643837;643837;643837;643837;643837;643837;79854	44811;0;0;0;0;0;0;-4115
22	chr1	778145	778616	472	*	Exon (uc031pjj.1/643837, exon 3 of 3)	1	763178	794826	31649	1	643837	uc031pjk.1	14967	ENSG00000228794	LINC01128	long intergenic non-protein coding RNA 1128	uc001abt.4;uc031pjj.1;uc001abp.2;uc009vjn.2;uc009vjo.2;uc021oem.2;uc031pjk.1;uc010nxx.2	284593;643837;643837;643837;643837;643837;643837;79854	33566;0;0;0;0;0;0;-15243
23	chr1	820946	821466	521	*	Distal Intergenic	1	803451	812182	8732	2	284593	uc001abt.4	-8764	ENSG00000230368	FAM41C	family with sequence similarity 41 member C	uc010nxy.1;uc010nxz.1;uc001abv.1;uc001abw.1;uc031pjl.1;uc031pjm.1;uc031pjn.1;uc001abx.2;uc031pjo.1;uc031pjp.1;uc031pjq.1;uc031pjr.1;uc031pjs.1;uc031pjt.1;uc031pju.1;uc031pjv.1;uc031pjw.1;uc031pjx.1;uc031pjy.1;uc031pjz.1;uc031pka.1;uc031pkb.1;uc031pkc.1;uc031pkd.1;uc031pke.1;uc031pkf.1;uc031pkg.1;uc031pkh.1;uc031pki.1;uc031pkj.1;uc031pkk.1;uc031pkl.1;uc031pkm.1;uc031pkn.1;uc001abt.4;uc031pjj.1;uc0…	100130417;100130417;148398;148398;148398;148398;148398;148398;148398;148398;148398;148398;148398;148398;148398;148398;148398;148398;148398;148398;148398;148398;148398;148398;148398;148398;148398;148398;148398;148398;148398;148398;148398;148398;284593;643837;643837;643837;643837;643837;643837	33351;33351;-39064;-39655;-39836;-39836;-39836;-39836;-39836;-39836;-39836;-39836;-39836;-39836;-39836;-39836;-39836;-39836;-39836;-39836;-39836;-39836;-39836;-39836;-39836;-39836;-39836;-39836;-39836;-39836;-39836;-39836;-39836;-39836;-8764;0;0;0;0;0;0
24	chr1	851939	852264	326	*	Promoter (2-3kb)	1	852953	854817	1865	2	100130417	uc010nxy.1	2553	ENSG00000223764	LINC02593	long intergenic non-protein coding RNA 2593	uc010nxy.1;uc010nxz.1;uc001abv.1;uc001abw.1;uc031pjl.1;uc031pjm.1;uc031pjn.1;uc001abx.2;uc031pjo.1;uc031pjp.1;uc031pjq.1;uc031pjr.1;uc031pjs.1;uc031pjt.1;uc031pju.1;uc031pjv.1;uc031pjw.1;uc031pjx.1;uc031pjy.1;uc031pjz.1;uc031pka.1;uc031pkb.1;uc031pkc.1;uc031pkd.1;uc031pke.1;uc031pkf.1;uc031pkg.1;uc031pkh.1;uc031pki.1;uc031pkj.1;uc031pkk.1;uc031pkl.1;uc031pkm.1;uc031pkn.1;uc031pko.1;uc031pkp.1;uc0…	100130417;100130417;148398;148398;148398;148398;148398;148398;148398;148398;148398;148398;148398;148398;148398;148398;148398;148398;148398;148398;148398;148398;148398;148398;148398;148398;148398;148398;148398;148398;148398;148398;148398;148398;148398;148398;26155;26155;26155;26155;26155;284593;339451;339451;339451;339451;339451;84069;84069;84069	2553;2553;-8266;-8857;-9038;-9038;-9038;-9038;-9038;-9038;-9038;-9038;-9038;-9038;-9038;-9038;-9038;-9038;-9038;-9038;-9038;-9038;-9038;-9038;-9038;-9038;-9038;-9038;-9038;-9038;-9038;-9038;-9038;-9038;-22391;-24260;30176;41654;42415;42415;42415;-39757;-43703;-44565;-44745;-45197;-45471;-49613;-49613;-49613
25	chr1	940298	940728	431	*	Distal Intergenic	1	934342	935552	1211	2	57801	uc010nyc.1	-4746	ENSG00000188290	HES4	hes family bHLH transcription factor 4	uc001aby.4;uc001abz.4;uc009vjq.3;uc009vjr.2;uc001aca.2;uc001acb.1;uc010nya.1;uc001acc.2;uc010nyb.1;uc001ack.2;uc001aci.2;uc010nyc.1;uc001acd.3;uc001ace.3;uc001acf.3;uc001acg.2;uc001ach.2;uc001acj.4	26155;26155;26155;26155;339451;339451;339451;339451;339451;375790;57801;57801;84069;84069;84069;84808;84808;9636	-46380;-45619;-45619;-45619;44331;43469;43289;42837;42563;0;-4746;-4746;38421;38421;38421;-28277;-22825;-8119
26	chr1	959488	959896	409	*	Intron (uc001ack.2/375790, intron 2 of 35)	1	955503	991499	35997	1	375790	uc001ack.2	3985	ENSG00000188157	AGRN	agrin	uc001ack.2;uc021oen.1;uc001aci.2;uc010nyc.1;uc001acd.3;uc001ace.3;uc001acf.3;uc001acg.2;uc001ach.2;uc001acj.4	375790;401934;57801;57801;84069;84069;84069;84808;84808;9636	0;49791;-23936;-23936;57611;57611;57611;-47467;-42015;10641
27	chr1	997856	998235	380	*	Intron (uc001acl.1/uc001acl.1, intron 2 of 3)	1	1007126	1009687	2562	2	401934	uc021oen.1	11452	ENSG00000237330	RNF223	ring finger protein 223	uc001ack.2;uc021oen.1;uc010nyd.1;uc001acn.2;uc001acr.2;uc001acs.2;uc001act.2;uc001acu.2;uc001acj.4	375790;401934;54991;54991;54991;54991;54991;54991;9636	0;11452;28710;29319;53501;53501;53501;53501;49009
28	chr1	1063816	1064234	419	*	Distal Intergenic	1	1072397	1079434	7038	1	254099	uc001acv.3	-8163	ENSG00000223823	LINC01342	long intergenic non-protein coding RNA 1342	uc001acv.3;uc001acy.2;uc010nyg.1;uc010nye.1;uc001acw.2;uc010nyd.1;uc001acn.2;uc001acr.2;uc001acs.2;uc001act.2;uc001acu.2;uc010nyf.1	254099;254173;254173;406983;406984;54991;54991;54991;54991;54991;54991;554210	-8163;0;0;-39009;-38250;-36871;-36262;-12080;-12080;-12080;-12080;-40151
29	chr1	1118072	1118409	338	*	Promoter (2-3kb)	1	1115077	1121243	6167	1	254173	uc001acz.2	2995	ENSG00000162571	TTLL10	tubulin tyrosine ligase like 10	uc001adk.3;uc001acv.3;uc001acy.2;uc010nyg.1;uc001acz.2;uc010nye.1;uc001acw.2;uc001adg.3;uc001adh.4;uc001adi.4;uc009vjw.3;uc001adj.1;uc010nyf.1;uc001ade.3;uc001adf.3;uc001ada.3;uc001adb.3;uc001adc.3;uc001add.3	126792;254099;254173;254173;254173;406983;406984;51150;51150;51150;51150;51150;554210;7293;7293;8784;8784;8784;8784	0;45675;0;0;0;14829;15588;38322;49038;49038;49038;40939;13687;31139;31139;22651;23680;23680;23680
30	chr1	1125370	1125959	590	*	Intron (uc001acy.2/254173, intron 13 of 15)	1	1115077	1121243	6167	1	254173	uc001acz.2	10293	ENSG00000162571	TTLL10	tubulin tyrosine ligase like 10	uc001adk.3;uc001acv.3;uc001acy.2;uc010nyg.1;uc001acz.2;uc010nye.1;uc001acw.2;uc001adg.3;uc001adh.4;uc001adi.4;uc009vjw.3;uc001adj.1;uc010nyf.1;uc001ade.3;uc001adf.3;uc001ada.3;uc001adb.3;uc001adc.3;uc001add.3	126792;254099;254173;254173;254173;406983;406984;51150;51150;51150;51150;51150;554210;7293;7293;8784;8784;8784;8784	0;52973;0;0;0;22127;22886;30772;41488;41488;41488;33389;20985;23589;23589;15101;16130;16130;16130
31	chr1	1168727	1169144	418	*	Promoter (1-2kb)	1	1167629	1170420	2792	1	126792	uc001adk.3	1098	ENSG00000176022	B3GALT6	beta-1,3-galactosyltransferase 6	uc001adm.4;uc001ado.3;uc001adp.3;uc001adq.3;uc001adr.3;uc001adk.3;uc001acy.2;uc010nyg.1;uc001acz.2;uc001adl.2;uc001adg.3;uc001adh.4;uc001adi.4;uc009vjw.3;uc001adj.1;uc001adt.1;uc001adu.1;uc001adv.2;uc001adw.2;uc001adx.2;uc001ade.3;uc001adf.3;uc001ada.3;uc001adb.3;uc001adc.3;uc001add.3	118424;118424;118424;118424;118424;126792;254173;254173;254173;388581;51150;51150;51150;51150;51150;6339;6339;6339;6339;6339;7293;7293;8784;8784;8784;8784	0;0;0;0;0;0;0;0;0;12958;-11996;-1280;-1280;-1280;-9379;0;0;-48345;-48345;-48393;-19179;-19179;-27667;-26638;-26638;-26638
32	chr1	1196584	1196929	346	*	Intron (uc001adm.4/118424, intron 3 of 6)	1	1189292	1203372	14081	2	118424	uc001adm.4	6443	ENSG00000160087	UBE2J2	ubiquitin conjugating enzyme E2 J2	uc001ady.2;uc001aea.2;uc001aeb.2;uc001aec.1;uc001adm.4;uc001ado.3;uc001adp.3;uc001adq.3;uc001adr.3;uc001aed.3;uc010nyi.2;uc009vjx.3;uc001adk.3;uc001adl.2;uc001adg.3;uc001adh.4;uc001adi.4;uc009vjw.3;uc001adj.1;uc001adt.1;uc001adu.1;uc001adv.2;uc001adw.2;uc001adx.2;uc001ade.3;uc001adf.3	116983;116983;116983;116983;118424;118424;118424;118424;118424;126789;126789;126789;126792;388581;51150;51150;51150;51150;51150;6339;6339;6339;6339;6339;7293;7293	37406;44380;46340;48060;0;0;0;0;0;-47065;-47065;-47537;0;-14482;-39853;-29137;-29137;-29137;-37236;0;0;-20560;-20560;-20608;-47036;-47036
33	chr1	1197392	1197867	476	*	Intron (uc001adm.4/118424, intron 3 of 6)	1	1189292	1203372	14081	2	118424	uc001adm.4	5505	ENSG00000160087	UBE2J2	ubiquitin conjugating enzyme E2 J2	uc001ady.2;uc001aea.2;uc001aeb.2;uc001aec.1;uc001adm.4;uc001ado.3;uc001adp.3;uc001adq.3;uc001adr.3;uc001aed.3;uc010nyi.2;uc009vjx.3;uc001adk.3;uc001adl.2;uc001adg.3;uc001adh.4;uc001adi.4;uc009vjw.3;uc001adj.1;uc009vjy.1;uc001aee.2;uc001aef.2;uc001aeg.2;uc001aeh.2;uc001aei.2;uc001aek.2;uc009vjz.2;uc010nyj.2;uc001adt.1;uc001adu.1;uc001adv.2;uc001adw.2;uc001adx.2;uc001ade.3;uc001adf.3	116983;116983;116983;116983;118424;118424;118424;118424;118424;126789;126789;126789;126792;388581;51150;51150;51150;51150;51150;54973;54973;54973;54973;54973;54973;54973;54973;54973;6339;6339;6339;6339;6339;7293;7293	36468;43442;45402;47122;0;0;0;0;0;-46127;-46127;-46599;0;-15290;-40661;-29945;-29945;-29945;-38044;54963;62200;62200;62200;62200;62200;62200;62200;62200;0;0;-19622;-19622;-19670;-47844;-47844
34	chr1	1215708	1216056	349	*	Promoter (<=1kb)	1	1215816	1227409	11594	1	6339	uc001adt.1	0	ENSG00000162572	SCNN1D	sodium channel epithelial 1 subunit delta	uc001ady.2;uc001aea.2;uc001aeb.2;uc001aec.1;uc001adm.4;uc001ado.3;uc001adp.3;uc001adq.3;uc001adr.3;uc001aed.3;uc010nyi.2;uc009vjx.3;uc001adk.3;uc001adl.2;uc001adh.4;uc001adi.4;uc009vjw.3;uc009vjy.1;uc001aee.2;uc001aef.2;uc001aeg.2;uc001aeh.2;uc001aei.2;uc001aek.2;uc009vjz.2;uc010nyj.2;uc001ael.3;uc001aen.2;uc001adt.1;uc001adu.1;uc001adv.2;uc001adw.2;uc001adx.2;uc001aeo.3	116983;116983;116983;116983;118424;118424;118424;118424;118424;126789;126789;126789;126792;388581;51150;51150;51150;54973;54973;54973;54973;54973;54973;54973;54973;54973;54973;54973;6339;6339;6339;6339;6339;80772	18279;25253;27213;28933;0;0;0;0;0;-27938;-27938;-28410;0;-33606;-48261;-48261;-48261;36774;44011;44011;44011;44011;44011;44011;44011;44011;44011;44011;0;0;-1433;-1433;-1481;-44087
35	chr1	1306579	1307013	435	*	Distal Intergenic	1	1309110	1310246	1137	2	54998	uc001afb.1	3233	ENSG00000175756	AURKAIP1	aurora kinase A interacting protein 1	uc001afm.3;uc009vkd.3;uc002quu.3;uc009vka.3;uc001aer.4;uc001afp.3;uc001afq.3;uc010nyo.2;uc001aew.3;uc001aex.4;uc001aey.4;uc001aez.3;uc001afa.3;uc001aee.2;uc001aef.2;uc001aeg.2;uc001aeh.2;uc001aei.2;uc001aek.2;uc009vjz.2;uc010nyj.2;uc001ael.3;uc001aen.2;uc001afb.1;uc009vkb.1;uc001afd.2;uc001afc.2;uc001afo.4;uc010nyn.1;uc001aeo.3;uc010nym.1;uc001aff.1;uc001afg.1;uc001afi.2;uc001afj.2;uc021oep.1;uc0…	148413;148413;1855;1855;1855;441869;441869;441869;54587;54587;54587;54587;54587;54973;54973;54973;54973;54973;54973;54973;54973;54973;54973;54998;54998;54998;54998;55052;55052;80772;81669;81669;81669;81669;81669;81669;83756	0;0;-31022;-31022;-22087;49811;49811;49811;-12664;-12664;-12664;-12664;-9422;-46512;-46512;-46512;-46512;-46512;-46512;-46512;-46512;-46512;-46512;3233;3549;3567;3805;35680;35680;46436;20016;21170;26709;27705;27705;27705;39853
36	chr1	1335103	1335385	283	*	Promoter (<=1kb)	1	1334912	1337426	2515	1	148413	uc009vkd.3	191	ENSG00000224870	MRPL20-AS1	MRPL20 antisense RNA 1	uc001afm.3;uc009vkd.3;uc001aft.2;uc001afp.3;uc001afq.3;uc010nyo.2;uc001aew.3;uc001aex.4;uc001aey.4;uc001aez.3;uc001afa.3;uc001afb.1;uc009vkb.1;uc001afd.2;uc001afc.2;uc001afo.4;uc010nyn.1;uc010nyp.2;uc001afr.3;uc001afs.3;uc010nym.1;uc001aff.1;uc001afg.1;uc001afi.2;uc001afj.2;uc021oep.1	148413;148413;219293;441869;441869;441869;54587;54587;54587;54587;54587;54998;54998;54998;54998;55052;55052;643965;64856;64856;81669;81669;81669;81669;81669;81669	0;0;0;21439;21439;21439;-41188;-41188;-41188;-41188;-37946;-24857;-24541;-24523;-24285;7308;7308;-26123;-35518;-35518;-8074;-6920;-1381;-385;-385;-385
37	chr1	1405119	1405427	309	*	Promoter (1-2kb)	1	1407164	1431582	24419	1	83858	uc001afv.3	-1737	ENSG00000160072	ATAD3B	ATPase family AAA domain containing 3B	uc001aft.2;uc001afp.3;uc001afq.3;uc010nyo.2;uc001afz.2;uc001aga.2;uc001agb.2;uc010nyp.2;uc001afr.3;uc001afs.3;uc001afv.3;uc001afw.2;uc001afx.3;uc021oeq.1	219293;441869;441869;441869;55210;55210;55210;643965;64856;64856;83858;83858;83858;83858	0;-48295;-48295;-48295;-42096;-42096;-42483;43611;34216;34216;-1737;-7979;-7979;0
38	chr1	1440229	1440923	695	*	Intron (uc021oeq.1/83858, intron 7 of 7)	1	1447523	1470067	22545	1	55210	uc001afz.2	-6600	ENSG00000197785	ATAD3A	ATPase family AAA domain containing 3A	uc001aft.2;uc001agd.3;uc009vkg.1;uc009vkf.3;uc001afz.2;uc001aga.2;uc001agb.2;uc001afv.3;uc001afw.2;uc001afx.3;uc021oeq.1	219293;29101;29101;339453;55210;55210;55210;83858;83858;83858;83858	0;0;0;34817;-6600;-6600;-6987;33065;26823;26823;0
39	chr1	1496648	1496980	333	*	Intron (uc001agd.3/29101, intron 2 of 4)	1	1477053	1510262	33210	2	29101	uc001agd.3	13282	ENSG00000160075	SSU72	SSU72 homolog, RNA polymerase II CTD phosphatase	uc001agd.3;uc009vkg.1;uc001age.1;uc009vkf.3;uc001afz.2;uc001aga.2;uc001agb.2;uc021oes.1	29101;29101;29101;339453;55210;55210;55210;643988	0;0;0;-20908;49125;49125;48738;38496
40	chr1	1510202	1510540	339	*	Promoter (<=1kb)	1	1477053	1510262	33210	2	29101	uc001agd.3	0	ENSG00000160075	SSU72	SSU72 homolog, RNA polymerase II CTD phosphatase	uc021oet.1;uc001agg.3;uc001agh.3;uc001agi.3;uc001agj.3;uc001agk.3;uc001agl.2;uc001agm.3;uc010nyq.2;uc009vkh.3;uc001agn.3;uc001agd.3;uc009vkg.1;uc001age.1;uc009vkf.3;uc001afz.2;uc001aga.2;uc001agb.2;uc021oes.1	142678;142678;142678;142678;142678;142678;142678;142678;142678;142678;142678;29101;29101;29101;339453;55210;55210;55210;643988	-40255;-40255;-40255;-40255;-40255;-40255;-40705;-40705;-41150;-48614;-49831;0;0;0;-34462;62679;62679;62292;24936
41	chr1	1549525	1550032	508	*	Promoter (<=1kb)	1	1550795	1554590	3796	1	142678	uc021oet.1	-763	ENSG00000197530	MIB2	MIB E3 ubiquitin protein ligase 2	uc021oet.1;uc001agg.3;uc001agh.3;uc001agi.3;uc001agj.3;uc001agk.3;uc001agl.2;uc001agm.3;uc010nyq.2;uc009vkh.3;uc001agn.3;uc001ago.3;uc001agd.3;uc009vkg.1;uc001age.1;uc021oes.1;uc009vkl.2;uc001ahe.4;uc001ahf.4;uc001ahg.4;uc001ahh.4;uc001agp.3;uc001agq.3;uc001agr.3;uc009vki.3;uc009vkj.2;uc001ags.1;uc001agt.1;uc001agv.1;uc001agw.1;uc001agx.1;uc001agy.1;uc001agz.1;uc001aha.1;uc010nyr.1	142678;142678;142678;142678;142678;142678;142678;142678;142678;142678;142678;142678;29101;29101;29101;643988;728661;728661;728661;728661;728661;8510;8510;8510;8510;984;984;984;984;984;984;984;984;984;984	-763;-763;-763;-763;-763;-763;-1213;-1213;-1658;-9122;-10339;-14454;0;0;0;-14049;74211;51546;74211;74211;0;0;0;0;0;26705;0;0;0;0;0;0;0;0;30593
42	chr1	1568843	1569240	398	*	Promoter (<=1kb)	1	1568567	1570030	1464	1	8510	uc009vki.3	276	ENSG00000189409	MMP23B	matrix metallopeptidase 23B	uc021oet.1;uc001agg.3;uc001agh.3;uc001agi.3;uc001agj.3;uc001agk.3;uc001agl.2;uc001agm.3;uc010nyq.2;uc009vkh.3;uc001agn.3;uc001ago.3;uc021oes.1;uc009vkl.2;uc001ahe.4;uc001ahf.4;uc001ahg.4;uc001ahh.4;uc021oeu.1;uc009vkn.2;uc001agp.3;uc001agq.3;uc001agr.3;uc009vki.3;uc009vkj.2;uc001ags.1;uc001agt.1;uc001agv.1;uc001agw.1;uc001agx.1;uc001agy.1;uc001agz.1;uc001aha.1;uc010nyr.1	142678;142678;142678;142678;142678;142678;142678;142678;142678;142678;142678;142678;643988;728661;728661;728661;728661;728661;728661;728661;8510;8510;8510;8510;984;984;984;984;984;984;984;984;984;984	18048;18048;18048;18048;18048;18048;17598;17598;17153;9689;8472;4357;-33367;55003;32338;55003;55003;0;39045;55003;0;0;0;0;7497;0;0;0;0;0;0;0;0;11385
43	chr1	1583191	1583643	453	*	Promoter (2-3kb)	1	1577747	1580625	2879	2	984	uc010nyr.1	-2566	ENSG00000248333	CDK11B	cyclin dependent kinase 11B	uc021oet.1;uc001agg.3;uc001agh.3;uc001agi.3;uc001agj.3;uc001agk.3;uc001agl.2;uc001agm.3;uc010nyq.2;uc009vkh.3;uc001agn.3;uc001ago.3;uc021oes.1;uc009vkl.2;uc001ahe.4;uc001ahf.4;uc001ahg.4;uc001ahh.4;uc021oeu.1;uc009vkn.2;uc001agp.3;uc001agq.3;uc001agr.3;uc009vki.3;uc001ahi.1;uc009vko.1;uc009vkj.2;uc001ags.1;uc001agt.1;uc001agv.1;uc001agw.1;uc001agx.1;uc001agy.1;uc001agz.1;uc001aha.1;uc010nyr.1	142678;142678;142678;142678;142678;142678;142678;142678;142678;142678;142678;142678;643988;728661;728661;728661;728661;728661;728661;728661;8510;8510;8510;8510;8511;8511;984;984;984;984;984;984;984;984;984;984	32396;32396;32396;32396;32396;32396;31946;31946;31501;24037;22820;18705;-47715;40600;17935;40600;40600;0;24642;40600;0;0;0;0;0;0;-6454;0;0;0;0;0;0;0;0;-2566
44	chr1	1632053	1632461	409	*	Promoter (<=1kb)	1	1631786	1633247	1462	1	8511	uc009vko.1	267	ENSG00000215914	MMP23A	matrix metallopeptidase 23A (pseudogene)	uc001ahj.4;uc009vkp.3;uc009vkq.3;uc009vkr.3;uc009vks.3;uc010nys.2;uc010nyt.1;uc010nyu.1;uc009vkt.1;uc009vku.1;uc009vkv.1;uc001aht.1;uc009vkl.2;uc001ahe.4;uc001ahf.4;uc001ahg.4;uc001ahh.4;uc021oeu.1;uc009vkn.2;uc001ahi.1;uc009vko.1;uc001ags.1;uc001agt.1;uc001agv.1;uc001agw.1;uc001agx.1;uc001agy.1;uc001agz.1;uc001aha.1;uc001ahu.1;uc001ahv.1;uc001ahw.1;uc001ahy.3;uc001aia.2	728642;728642;728642;728642;728642;728642;728642;728642;728642;728642;728642;728642;728661;728661;728661;728661;728661;728661;728661;8511;8511;984;984;984;984;984;984;984;984;984;984;984;9906;9906	7223;7930;7930;0;0;0;0;0;0;0;0;0;-7810;-30475;-7810;-7810;0;-23768;-7810;0;0;0;0;0;0;0;0;0;0;23010;23010;23082;44977;44977
45	chr1	1646333	1646955	623	*	Promoter (<=1kb)	1	1571100	1647917	76818	2	984	uc001ags.1	962	ENSG00000248333	CDK11B	cyclin dependent kinase 11B	uc010nyv.2;uc001aic.3;uc001aid.4;uc001aie.3;uc009vkx.1;uc001ahj.4;uc009vkp.3;uc009vkq.3;uc009vkr.3;uc009vks.3;uc010nys.2;uc010nyt.1;uc010nyu.1;uc009vkt.1;uc009vku.1;uc009vkv.1;uc001aht.1;uc009vkl.2;uc001ahe.4;uc001ahf.4;uc001ahg.4;uc001ahh.4;uc021oeu.1;uc009vkn.2;uc001ahi.1;uc009vko.1;uc001ags.1;uc001agt.1;uc001agv.1;uc001agw.1;uc001agx.1;uc001agy.1;uc001agz.1;uc001aha.1;uc001ahu.1;uc001ahv.1;uc0…	65220;65220;65220;65220;65220;728642;728642;728642;728642;728642;728642;728642;728642;728642;728642;728642;728642;728661;728661;728661;728661;728661;728661;728661;8511;8511;984;984;984;984;984;984;984;984;984;984;984;9906;9906	43126;0;0;0;49930;-6649;-5942;-5942;0;0;0;0;0;0;0;0;0;-22090;-44755;-22090;-22090;0;-38048;-22090;0;0;0;0;0;0;0;0;0;0;8516;8516;8588;30483;30483
46	chr1	1707164	1707488	325	*	Promoter (2-3kb)	1	1682671	1709909	27239	2	65220	uc001aic.3	2421	ENSG00000008130	NADK	NAD kinase	uc001aif.3;uc009vky.3;uc010nyv.2;uc001aic.3;uc001aid.4;uc001aie.3;uc009vkx.1;uc001ahh.4;uc001ahy.3;uc001aia.2	2782;2782;65220;65220;65220;65220;65220;728661;9906;9906	0;0;-17083;0;0;0;-10279;0;-29726;-29726
47	chr1	1711475	1711907	433	*	Promoter (<=1kb)	1	1682671	1711508	28838	2	65220	uc001aie.3	0	ENSG00000008130	NADK	NAD kinase	uc001aif.3;uc009vky.3;uc010nyv.2;uc001aic.3;uc001aid.4;uc001aie.3;uc009vkx.1;uc001ahh.4;uc001ahy.3;uc001aia.2	2782;2782;65220;65220;65220;65220;65220;728661;9906;9906	0;0;-21394;0;0;0;-14590;0;-34037;-34037
48	chr1	1778340	1778929	590	*	Intron (uc001aif.3/2782, intron 1 of 11)	1	1716725	1822526	105802	2	2782	uc001aif.3	43597	ENSG00000078369	GNB1	G protein subunit beta 1	uc001aif.3;uc009vky.3	2782;2782	0;0
49	chr1	1787153	1787602	450	*	Intron (uc001aif.3/2782, intron 1 of 11)	1	1716725	1822526	105802	2	2782	uc001aif.3	34924	ENSG00000078369	GNB1	G protein subunit beta 1	uc001aif.3;uc009vky.3	2782;2782	0;0
50	chr1	1790115	1790510	396	*	Intron (uc001aif.3/2782, intron 1 of 11)	1	1716725	1822526	105802	2	2782	uc001aif.3	32016	ENSG00000078369	GNB1	G protein subunit beta 1	uc001aif.3;uc009vky.3	2782;2782	0;0
51	chr1	1800874	1801166	293	*	Intron (uc001aif.3/2782, intron 1 of 11)	1	1716725	1822526	105802	2	2782	uc001aif.3	21360	ENSG00000078369	GNB1	G protein subunit beta 1	uc001aih.1;uc001aif.3;uc009vky.3;uc001aii.2;uc001aij.2	163688;2782;2782;339456;339456	-45100;0;0;49070;49574
52	chr1	1814744	1815307	564	*	Intron (uc001aif.3/2782, intron 1 of 11)	1	1716725	1822526	105802	2	2782	uc001aif.3	7219	ENSG00000078369	GNB1	G protein subunit beta 1	uc001aih.1;uc001aif.3;uc009vky.3;uc001aii.2;uc001aij.2	163688;2782;2782;339456;339456	-30959;0;0;34929;35433
53	chr1	2107130	2107596	467	*	Intron (uc001aiq.3/5590, intron 16 of 17)	1	2100287	2116834	16548	1	5590	uc001ait.3	6843	ENSG00000067606	PRKCZ	protein kinase C zeta	uc001aiv.2;uc001aiw.2;uc031pkt.1;uc001aix.2;uc001aiy.3;uc031pku.1;uc031pkv.1;uc001aiq.3;uc001air.3;uc010nyw.2;uc001ais.3;uc009vlb.3;uc010nyx.2;uc001ait.3	199990;199990;199990;199990;199990;199990;199990;5590;5590;5590;5590;5590;5590;5590	18618;18618;18618;0;18618;18618;18618;0;0;0;0;30334;0;0
54	chr1	2130545	2131223	679	*	Intron (uc001aix.2/199990, intron 5 of 7)	1	2123334	2126214	2881	2	199990	uc031pkv.1	-4331	ENSG00000162585	FAAP20	FA core complex associated protein 20	uc001aiv.2;uc001aiw.2;uc031pkt.1;uc001aix.2;uc001aiy.3;uc031pku.1;uc031pkv.1;uc001aiq.3;uc001air.3;uc010nyw.2;uc001ais.3;uc009vlb.3;uc010nyx.2;uc001ait.3;uc001aja.4	199990;199990;199990;199990;199990;199990;199990;5590;5590;5590;5590;5590;5590;5590;6497	-4331;-4331;-4331;0;-4331;-4331;-4331;0;0;0;0;53749;0;0;0
55	chr1	2164296	2164835	540	*	Intron (uc001aja.4/6497, intron 1 of 6)	1	2160134	2241652	81519	1	6497	uc001aja.4	4162	ENSG00000157933	SKI	SKI proto-oncogene	uc001aiv.2;uc001aiw.2;uc031pkt.1;uc001aix.2;uc001aiy.3;uc031pku.1;uc031pkv.1;uc001aiq.3;uc001air.3;uc010nyw.2;uc001ais.3;uc010nyx.2;uc001ait.3;uc001aja.4	199990;199990;199990;199990;199990;199990;199990;5590;5590;5590;5590;5590;5590;6497	-38082;-38082;-38082;0;-38082;-38082;-38082;0;0;0;0;0;0;0
56	chr1	2183187	2183551	365	*	Intron (uc001aja.4/6497, intron 1 of 6)	1	2160134	2241652	81519	1	6497	uc001aja.4	23053	ENSG00000157933	SKI	SKI proto-oncogene	uc001aix.2;uc001aja.4	199990;6497	0;0
57	chr1	2187446	2187753	308	*	Intron (uc001aja.4/6497, intron 1 of 6)	1	2160134	2241652	81519	1	6497	uc001aja.4	27312	ENSG00000157933	SKI	SKI proto-oncogene	uc001aix.2;uc001aja.4	199990;6497	0;0
58	chr1	2211404	2211815	412	*	Intron (uc001aja.4/6497, intron 1 of 6)	1	2160134	2241652	81519	1	6497	uc001aja.4	51270	ENSG00000157933	SKI	SKI proto-oncogene	uc001aja.4;uc001ajb.1	6497;79906	0;0
59	chr1	2232377	2232934	558	*	Intron (uc001aja.4/6497, intron 1 of 6)	1	2281853	2284100	2248	2	100129534	uc001ajc.3	51166	ENSG00000269896	LOC100129534	small nuclear ribonucleoprotein polypeptide N pseudogene	uc001ajc.3;uc001aja.4;uc001ajb.1;uc009vld.3	100129534;6497;79906;79906	51166;0;0;0
60	chr1	2277080	2277568	489	*	Intron (uc001ajb.1/79906, intron 10 of 13)	1	2281853	2284100	2248	2	100129534	uc001ajc.3	6532	ENSG00000269896	LOC100129534	small nuclear ribonucleoprotein polypeptide N pseudogene	uc001ajc.3;uc001aje.2;uc001ajf.2;uc001aja.4;uc001ajb.1;uc009vld.3;uc001ajd.1;uc010nyy.2	100129534;11079;11079;6497;79906;79906;79906;79906	6532;0;0;0;0;0;0;0
61	chr1	2322938	2323246	309	*	Promoter (<=1kb)	1	2323214	2336885	13672	1	11079	uc001aje.2	0	ENSG00000157916	RER1	retention in endoplasmic reticulum sorting receptor 1	uc001ajc.3;uc001aje.2;uc001ajf.2;uc001ajg.3;uc001ajh.3;uc001ajb.1;uc009vld.3;uc001ajd.1;uc010nyy.2	100129534;11079;11079;5192;5192;79906;79906;79906;79906	-38838;0;0;20764;20764;0;0;0;0
62	chr1	2327969	2328410	442	*	Intron (uc001aje.2/11079, intron 2 of 6)	1	2323214	2336885	13672	1	11079	uc001ajf.2	4755	ENSG00000157916	RER1	retention in endoplasmic reticulum sorting receptor 1	uc001ajc.3;uc001aje.2;uc001ajf.2;uc001ajg.3;uc001ajh.3;uc001ajb.1;uc009vld.3;uc001ajd.1;uc010nyy.2	100129534;11079;11079;5192;5192;79906;79906;79906;79906	-43869;0;0;15600;15600;0;0;0;0
63	chr1	2345311	2345817	507	*	Promoter (1-2kb)	1	2336241	2344010	7770	2	5192	uc001ajh.3	-1301	ENSG00000157911	PEX10	peroxisomal biogenesis factor 10	uc001aje.2;uc001ajf.2;uc001ajg.3;uc001ajh.3;uc001ajb.1;uc009vld.3;uc001ajd.1;uc010nyy.2	11079;11079;5192;5192;79906;79906;79906;79906	0;0;-1301;-1301;0;0;0;0
64	chr1	2413199	2413639	441	*	Promoter (1-2kb)	1	2411623	2436969	25347	1	9651	uc001ajk.1	1576	ENSG00000149527	PLCH2	phospholipase C eta 2	uc001ajn.3;uc001ajm.1;uc010nza.1;uc001aji.1;uc010nyz.2;uc009vle.1;uc001ajj.1;uc001ajk.1;uc001ajl.1	388585;55229;55229;9651;9651;9651;9651;9651;9651	48045;44396;44396;0;0;0;0;0;-16544
65	chr1	2414521	2414937	417	*	Promoter (2-3kb)	1	2411623	2436969	25347	1	9651	uc001ajk.1	2898	ENSG00000149527	PLCH2	phospholipase C eta 2	uc001ajn.3;uc001ajm.1;uc010nza.1;uc001aji.1;uc010nyz.2;uc009vle.1;uc001ajj.1;uc001ajk.1;uc001ajl.1	388585;55229;55229;9651;9651;9651;9651;9651;9651	46747;43098;43098;0;0;0;0;0;-15246
66	chr1	2458098	2458413	316	*	Promoter (<=1kb)	1	2439975	2458035	18061	2	55229	uc010nza.1	-63	ENSG00000157881	PANK4	pantothenate kinase 4 (inactive)	uc021oev.1;uc001ajo.2;uc001ajp.2;uc001ajq.2;uc001ajn.3;uc001ajm.1;uc010nza.1;uc010nzc.1;uc009vlf.1;uc001ajt.1;uc001ajr.3;uc001aji.1;uc010nyz.2;uc009vle.1;uc001ajj.1;uc001ajk.1;uc001ajl.1	100133445;115110;115110;115110;388585;55229;55229;8764;8764;8764;8764;9651;9651;9651;9651;9651;9651	0;25871;25871;25871;3271;-63;-63;0;0;0;0;0;0;0;0;0;27915
67	chr1	2461915	2462723	809	*	Promoter (<=1kb)	1	2460184	2461684	1501	2	388585	uc001ajn.3	-231	ENSG00000197921	HES5	hes family bHLH transcription factor 5	uc021oev.1;uc001ajo.2;uc001ajp.2;uc001ajq.2;uc001ajn.3;uc001ajm.1;uc010nza.1;uc010nzc.1;uc009vlf.1;uc001ajt.1;uc001ajr.3;uc001aji.1;uc010nyz.2;uc009vle.1;uc001ajj.1;uc001ajk.1;uc001ajl.1	100133445;115110;115110;115110;388585;55229;55229;8764;8764;8764;8764;9651;9651;9651;9651;9651;9651	0;21561;21561;21561;-231;-3880;-3880;0;0;0;0;0;0;0;0;0;31732
68	chr1	2475540	2476100	561	*	Distal Intergenic	1	2481359	2484284	2926	2	115110	uc001ajo.2	8184	NA	TNFRSF14-AS1	TNFRSF14 antisense RNA 1	uc021oev.1;uc001ajo.2;uc001ajp.2;uc001ajq.2;uc021oew.1;uc021oex.1;uc001aju.3;uc001ajv.2;uc001ajw.2;uc010nzd.2;uc010nze.2;uc010nzf.2;uc001ajx.2;uc001ajn.3;uc001ajm.1;uc010nza.1;uc009vlg.1;uc001ajy.2;uc010nzc.1;uc009vlf.1;uc001ajt.1;uc001ajr.3;uc001aji.1;uc010nyz.2;uc009vle.1;uc001ajj.1;uc001ajk.1;uc001ajl.1	100133445;115110;115110;115110;127281;127281;127281;127281;127281;127281;127281;127281;127281;388585;55229;55229;79258;79258;8764;8764;8764;8764;9651;9651;9651;9651;9651;9651	0;8184;8184;8184;-41799;-41799;-42089;-42089;-42089;-42089;-42089;-42089;-42417;-13856;-17505;-17505;0;0;0;0;0;0;0;0;0;0;0;45357
69	chr1	2488362	2488752	391	*	Promoter (<=1kb)	1	2486163	2488450	2288	2	100133445	uc021oev.1	0	NA	NA	NA	uc021oev.1;uc001ajo.2;uc001ajp.2;uc001ajq.2;uc021oew.1;uc021oex.1;uc001aju.3;uc001ajv.2;uc001ajw.2;uc010nzd.2;uc010nze.2;uc010nzf.2;uc001ajx.2;uc001ajn.3;uc001ajm.1;uc010nza.1;uc009vlg.1;uc001ajy.2;uc010nzc.1;uc009vlf.1;uc001ajt.1;uc001ajr.3	100133445;115110;115110;115110;127281;127281;127281;127281;127281;127281;127281;127281;127281;388585;55229;55229;79258;79258;8764;8764;8764;8764	0;-4078;-4078;-4078;-29147;-29147;-29437;-29437;-29437;-29437;-29437;-29437;-29765;-26678;-30327;-30327;0;0;0;0;0;0
70	chr1	2517123	2517629	507	*	Promoter (<=1kb)	1	2517899	2522908	5010	1	127281	uc021oew.1	-270	ENSG00000157870	PRXL2B	peroxiredoxin like 2B	uc021oev.1;uc001ajo.2;uc001ajp.2;uc001ajq.2;uc021oew.1;uc021oex.1;uc001aju.3;uc001ajv.2;uc001ajw.2;uc010nzd.2;uc010nze.2;uc010nzf.2;uc001ajx.2;uc009vlg.1;uc001ajy.2;uc010nzc.1;uc009vlf.1;uc001ajt.1;uc001ajr.3	100133445;115110;115110;115110;127281;127281;127281;127281;127281;127281;127281;127281;127281;79258;79258;8764;8764;8764;8764	0;-32839;-32839;-32839;-270;-270;-560;-560;-560;-560;-560;-560;-888;0;0;0;0;0;0
71	chr1	2557340	2557783	444	*	Intron (uc009vlg.1/79258, intron 1 of 22)	1	2522081	2560960	38880	2	79258	uc009vlg.1	3177	ENSG00000142606	MMEL1	membrane metalloendopeptidase like 1	uc021oey.1;uc021oew.1;uc021oex.1;uc001aju.3;uc001ajv.2;uc001ajw.2;uc010nzd.2;uc010nze.2;uc010nzf.2;uc001ajx.2;uc009vlg.1;uc001ajy.2	100287898;127281;127281;127281;127281;127281;127281;127281;127281;127281;79258;79258	0;39441;39441;39151;39151;39151;39151;39151;39151;38823;0;0
72	chr1	2583632	2583920	289	*	Intron (uc021oey.1/100287898, intron 4 of 6)	1	2522081	2564481	42401	2	79258	uc001ajy.2	-19151	ENSG00000142606	MMEL1	membrane metalloendopeptidase like 1	uc021oey.1;uc009vlg.1;uc001ajy.2	100287898;79258;79258	0;0;0
73	chr1	2585135	2585727	593	*	Intron (uc021oey.1/100287898, intron 4 of 6)	1	2522081	2564481	42401	2	79258	uc001ajy.2	-20654	ENSG00000142606	MMEL1	membrane metalloendopeptidase like 1	uc021oey.1;uc009vlg.1;uc001ajy.2	100287898;79258;79258	0;0;0
74	chr1	2586319	2586922	604	*	Intron (uc021oey.1/100287898, intron 4 of 6)	1	2522081	2564481	42401	2	79258	uc001ajy.2	-21838	ENSG00000142606	MMEL1	membrane metalloendopeptidase like 1	uc021oey.1;uc009vlg.1;uc001ajy.2	100287898;79258;79258	0;0;0
75	chr1	2627108	2627512	405	*	Intron (uc021oey.1/100287898, intron 4 of 6)	1	2522081	2564481	42401	2	79258	uc001ajy.2	-62627	ENSG00000142606	MMEL1	membrane metalloendopeptidase like 1	uc021oey.1	100287898	0
76	chr1	2628522	2629353	832	*	Intron (uc021oey.1/100287898, intron 4 of 6)	1	2522081	2564481	42401	2	79258	uc001ajy.2	-64041	ENSG00000142606	MMEL1	membrane metalloendopeptidase like 1	uc021oey.1	100287898	0
77	chr1	3542125	3542597	473	*	Promoter (<=1kb)	1	3541588	3546694	5107	1	127262	uc031pkw.1	537	ENSG00000158109	TPRG1L	tumor protein p63 regulated 1 like	uc001akm.3;uc009vlj.3;uc031pkw.1;uc001akl.3;uc001ako.3;uc001akn.3;uc010nzi.2;uc001akp.3;uc021ofb.1;uc021ofc.1;uc021ofd.1;uc021ofe.1;uc021off.1	127262;127262;127262;1953;49856;49856;49856;7161;7161;7161;7161;7161;7161	0;0;0;-14066;24074;24074;24074;0;0;0;0;0;0
78	chr1	3579464	3579770	307	*	Intron (uc001akp.3/7161, intron 1 of 13)	1	3569129	3652765	83637	1	7161	uc021off.1	10335	ENSG00000078900	TP73	tumor protein p73	uc001akm.3;uc009vlj.3;uc031pkw.1;uc001ako.3;uc001akn.3;uc010nzi.2;uc001akp.3;uc021ofb.1;uc021ofc.1;uc021ofd.1;uc021ofe.1;uc021off.1;uc010nzj.2;uc001akr.3;uc001aks.3;uc009vlk.2;uc021ofg.1;uc021ofh.1;uc021ofi.1;uc009vll.3;uc010nzk.2	127262;127262;127262;49856;49856;49856;7161;7161;7161;7161;7161;7161;7161;7161;7161;7161;7161;7161;7161;7161;7161	0;0;0;-12793;-12793;-12793;0;0;0;0;0;0;0;0;0;0;0;0;0;0;0
79	chr1	3614297	3614686	390	*	Promoter (<=1kb)	1	3614610	3625098	10489	1	7161	uc009vll.3	0	ENSG00000078900	TP73	tumor protein p73	uc001ako.3;uc001akn.3;uc010nzi.2;uc001akt.4;uc009vlm.3;uc021ofj.1;uc021ofk.1;uc021ofl.1;uc001akp.3;uc021ofb.1;uc021ofc.1;uc021ofd.1;uc021ofe.1;uc021off.1;uc010nzj.2;uc001akr.3;uc001aks.3;uc009vlk.2;uc021ofg.1;uc021ofh.1;uc021ofi.1;uc009vll.3;uc010nzk.2;uc010nzl.2	49856;49856;49856;57212;57212;57212;57212;57212;7161;7161;7161;7161;7161;7161;7161;7161;7161;7161;7161;7161;7161;7161;7161;7161	-47626;-47626;-47626;0;0;0;0;0;0;0;0;0;0;0;0;0;0;0;0;0;0;0;0;-29356
80	chr1	3625793	3626108	316	*	Intron (uc001akp.3/7161, intron 4 of 13)	1	3614610	3652765	38156	1	7161	uc010nzk.2	11183	ENSG00000078900	TP73	tumor protein p73	uc001akv.2;uc001akt.4;uc009vlm.3;uc021ofj.1;uc021ofk.1;uc021ofl.1;uc001akp.3;uc021ofb.1;uc021ofc.1;uc021ofd.1;uc021ofe.1;uc021off.1;uc010nzj.2;uc001akr.3;uc001aks.3;uc009vlk.2;uc021ofg.1;uc021ofh.1;uc021ofi.1;uc009vll.3;uc010nzk.2;uc010nzl.2	148870;57212;57212;57212;57212;57212;7161;7161;7161;7161;7161;7161;7161;7161;7161;7161;7161;7161;7161;7161;7161;7161	0;0;0;0;0;0;0;0;0;0;0;0;0;0;0;0;0;0;0;0;0;-17934
81	chr1	3655813	3656739	927	*	Exon (uc009vlm.3/57212, exon 4 of 4)	1	3652548	3663335	10788	2	57212	uc001akt.4	6596	ENSG00000227372	TP73-AS1	TP73 antisense RNA 1	uc001akv.2;uc031pkx.1;uc001akw.4;uc001akt.4;uc009vlm.3;uc021ofj.1;uc021ofk.1;uc021ofl.1;uc001akx.1;uc001akp.3;uc021ofb.1;uc021ofc.1;uc021ofd.1;uc021ofe.1;uc021off.1;uc010nzj.2;uc001akr.3;uc001aks.3;uc009vlk.2;uc021ofg.1;uc021ofh.1;uc021ofi.1;uc009vll.3;uc010nzk.2;uc010nzl.2	148870;388588;388588;57212;57212;57212;57212;57212;57470;7161;7161;7161;7161;7161;7161;7161;7161;7161;7161;7161;7161;7161;7161;7161;7161	0;0;0;0;0;0;0;0;0;0;0;0;0;0;0;0;0;0;0;0;0;0;0;0;11771
82	chr1	3662650	3663022	373	*	Promoter (<=1kb)	1	3652548	3663335	10788	2	57212	uc001akt.4	313	ENSG00000227372	TP73-AS1	TP73 antisense RNA 1	uc001akv.2;uc031pkx.1;uc001akw.4;uc001akt.4;uc009vlm.3;uc021ofj.1;uc021ofk.1;uc021ofl.1;uc001akx.1;uc001akp.3;uc021ofb.1;uc021ofc.1;uc021ofd.1;uc021ofe.1;uc021off.1;uc010nzj.2;uc001akr.3;uc001aks.3;uc009vlk.2;uc021ofg.1;uc021ofh.1;uc021ofi.1;uc009vll.3;uc010nzk.2;uc010nzl.2	148870;388588;388588;57212;57212;57212;57212;57212;57470;7161;7161;7161;7161;7161;7161;7161;7161;7161;7161;7161;7161;7161;7161;7161;7161	0;0;0;0;0;0;0;0;0;0;0;0;0;0;0;0;0;0;0;0;0;0;0;0;18608
83	chr1	3667169	3667681	513	*	Promoter (1-2kb)	1	3668965	3688209	19245	1	148870	uc001akv.2	-1284	ENSG00000162592	CCDC27	coiled-coil domain containing 27	uc001akv.2;uc031pkx.1;uc001akw.4;uc001akt.4;uc009vlm.3;uc021ofj.1;uc021ofk.1;uc021ofl.1;uc001akx.1;uc001akp.3;uc021ofb.1;uc021ofc.1;uc021ofd.1;uc021ofe.1;uc021off.1;uc010nzj.2;uc001akr.3;uc001aks.3;uc009vlk.2;uc021ofg.1;uc021ofh.1;uc021ofi.1;uc009vll.3;uc010nzk.2;uc010nzl.2	148870;388588;388588;57212;57212;57212;57212;57212;57470;7161;7161;7161;7161;7161;7161;7161;7161;7161;7161;7161;7161;7161;7161;7161;7161	0;0;0;0;0;0;0;0;0;0;0;0;0;0;0;0;0;0;0;0;0;0;0;0;23127
84	chr1	3676295	3676834	540	*	Intron (uc001akv.2/148870, intron 4 of 11)	1	3668965	3688209	19245	1	148870	uc001akv.2	7330	ENSG00000162592	CCDC27	coiled-coil domain containing 27	uc001akv.2;uc031pkx.1;uc001akw.4;uc001akt.4;uc009vlm.3;uc021ofj.1;uc021ofk.1;uc021ofl.1;uc001akx.1;uc001akp.3;uc021ofb.1;uc021ofc.1;uc021ofd.1;uc021ofe.1;uc021off.1;uc010nzj.2;uc001akr.3;uc001aks.3;uc009vlk.2;uc021ofg.1;uc021ofh.1;uc021ofi.1;uc010nzk.2;uc010nzl.2	148870;388588;388588;57212;57212;57212;57212;57212;57470;7161;7161;7161;7161;7161;7161;7161;7161;7161;7161;7161;7161;7161;7161;7161	0;0;0;0;0;0;0;0;0;0;0;0;0;0;0;0;0;0;0;0;0;0;0;32253
85	chr1	3691226	3691811	586	*	Promoter (1-2kb)	1	3689352	3692546	3195	1	388588	uc001akw.4	1874	ENSG00000235169	SMIM1	small integral membrane protein 1 (Vel blood group)	uc001akv.2;uc031pkx.1;uc001akw.4;uc001akt.4;uc009vlm.3;uc021ofj.1;uc021ofk.1;uc021ofl.1;uc001akx.1;uc001akp.3;uc021ofb.1;uc021ofc.1;uc021ofd.1;uc021ofe.1;uc021off.1;uc010nzj.2;uc001akr.3;uc001aks.3;uc009vlk.2;uc021ofg.1;uc021ofh.1;uc021ofi.1;uc010nzk.2;uc010nzl.2;uc001aky.2;uc010nzm.1;uc031pky.1	148870;388588;388588;57212;57212;57212;57212;57212;57470;7161;7161;7161;7161;7161;7161;7161;7161;7161;7161;7161;7161;7161;7161;7161;9731;9731;9731	0;0;0;0;0;0;0;0;0;0;0;0;0;0;0;0;0;0;0;0;0;0;0;47184;0;0;0
86	chr1	3709967	3710472	506	*	Promoter (2-3kb)	1	3696784	3713068	16285	2	57470	uc001akx.1	2596	ENSG00000130764	LRRC47	leucine rich repeat containing 47	uc001akv.2;uc031pkx.1;uc001akw.4;uc001akt.4;uc009vlm.3;uc021ofj.1;uc021ofk.1;uc021ofl.1;uc001akx.1;uc001aky.2;uc010nzm.1;uc031pky.1;uc001akz.3	148870;388588;388588;57212;57212;57212;57212;57212;57470;9731;9731;9731;9731	0;0;0;0;0;0;0;0;0;0;0;0;63325
87	chr1	3720554	3720928	375	*	Distal Intergenic	1	3696784	3713068	16285	2	57470	uc001akx.1	-7486	ENSG00000130764	LRRC47	leucine rich repeat containing 47	uc001akv.2;uc031pkx.1;uc001akw.4;uc001akx.1;uc001aky.2;uc010nzm.1;uc031pky.1;uc001akz.3	148870;388588;388588;57470;9731;9731;9731;9731	0;0;0;0;0;0;0;52869
88	chr1	3724269	3724756	488	*	Distal Intergenic	1	3696784	3713068	16285	2	57470	uc001akx.1	-11201	ENSG00000130764	LRRC47	leucine rich repeat containing 47	uc001akv.2;uc009vln.1;uc001ala.1;uc009vlo.1;uc001alb.3;uc001alc.3;uc001ald.3;uc001ale.3;uc009vlp.3;uc009vlq.3;uc009vlr.3;uc010nzn.2;uc031pkx.1;uc001akw.4;uc001akx.1;uc001aky.2;uc010nzm.1;uc031pky.1;uc001akz.3	148870;1677;1677;1677;1677;1677;1677;1677;1677;1677;1677;1677;388588;388588;57470;9731;9731;9731;9731	0;-49089;-49089;-49089;-49089;-49089;-49089;-49089;-49089;-49089;-49089;-49089;0;0;0;0;0;0;49041
89	chr1	3747162	3747506	345	*	Intron (uc001aky.2/9731, intron 13 of 21)	1	3732844	3753716	20873	2	9731	uc031pky.1	6210	ENSG00000116198	CEP104	centrosomal protein 104	uc009vln.1;uc001ala.1;uc009vlo.1;uc001alb.3;uc001alc.3;uc001ald.3;uc001ale.3;uc009vlp.3;uc009vlq.3;uc009vlr.3;uc010nzn.2;uc001akx.1;uc001aky.2;uc010nzm.1;uc031pky.1;uc001akz.3	1677;1677;1677;1677;1677;1677;1677;1677;1677;1677;1677;57470;9731;9731;9731;9731	-26339;-26339;-26339;-26339;-26339;-26339;-26339;-26339;-26339;-26339;-26339;0;0;0;0;26291
90	chr1	3748285	3748686	402	*	Intron (uc001aky.2/9731, intron 12 of 21)	1	3732844	3753716	20873	2	9731	uc031pky.1	5030	ENSG00000116198	CEP104	centrosomal protein 104	uc009vln.1;uc001ala.1;uc009vlo.1;uc001alb.3;uc001alc.3;uc001ald.3;uc001ale.3;uc009vlp.3;uc009vlq.3;uc009vlr.3;uc010nzn.2;uc001akx.1;uc001aky.2;uc010nzm.1;uc031pky.1;uc001akz.3	1677;1677;1677;1677;1677;1677;1677;1677;1677;1677;1677;57470;9731;9731;9731;9731	-25159;-25159;-25159;-25159;-25159;-25159;-25159;-25159;-25159;-25159;-25159;0;0;0;0;25111
91	chr1	3844056	3844619	564	*	Distal Intergenic	1	3816968	3833879	16912	1	100133612	uc001alh.4	27088	ENSG00000236423	LINC01134	long intergenic non-protein coding RNA 1134	uc001alg.3;uc010nzo.2;uc001alh.4;uc001alb.3;uc001alc.3;uc001ald.3;uc001ale.3;uc009vlp.3;uc009vlq.3;uc009vlr.3;uc010nzn.2;uc001alf.3;uc009vls.3;uc031pkz.1	100133612;100133612;100133612;1677;1677;1677;1677;1677;1677;1677;1677;339448;339448;339448	27088;27088;27088;70211;70211;70211;70211;70211;70211;70211;70211;-27199;-27199;-27199
92	chr1	4135651	4136103	453	*	Distal Intergenic	1	4000672	4012643	11972	1	728716	uc001ali.2	134979	NA	LINC01346	long intergenic non-protein coding RNA 1346	NA	NA	NA
93	chr1	4204529	4204833	305	*	Distal Intergenic	1	4000672	4012643	11972	1	728716	uc001ali.2	203857	NA	LINC01346	long intergenic non-protein coding RNA 1346	NA	NA	NA
94	chr1	4388450	4388928	479	*	Distal Intergenic	1	4472111	4484744	12634	1	284661	uc001alj.2	-83183	ENSG00000235054	LINC01777	long intergenic non-protein coding RNA 1777	NA	NA	NA
95	chr1	4441334	4441822	489	*	Distal Intergenic	1	4472111	4484744	12634	1	284661	uc001alj.2	-30289	ENSG00000235054	LINC01777	long intergenic non-protein coding RNA 1777	uc001alj.2	284661	-30289
96	chr1	4469779	4470191	413	*	Promoter (1-2kb)	1	4472111	4484744	12634	1	284661	uc001alj.2	-1920	ENSG00000235054	LINC01777	long intergenic non-protein coding RNA 1777	uc001alj.2	284661	-1920
97	chr1	4521365	4521751	387	*	Distal Intergenic	1	4472111	4484744	12634	1	284661	uc001alj.2	49254	ENSG00000235054	LINC01777	long intergenic non-protein coding RNA 1777	uc001alj.2	284661	49254
98	chr1	4552115	4552647	533	*	Distal Intergenic	1	4472111	4484744	12634	1	284661	uc001alj.2	80004	ENSG00000235054	LINC01777	long intergenic non-protein coding RNA 1777	NA	NA	NA
99	chr1	4552911	4553332	422	*	Distal Intergenic	1	4472111	4484744	12634	1	284661	uc001alj.2	80800	ENSG00000235054	LINC01777	long intergenic non-protein coding RNA 1777	NA	NA	NA
100	chr1	4663349	4663881	533	*	Distal Intergenic	1	4715105	4837854	122750	1	55966	uc001alm.1	-51224	ENSG00000196581	AJAP1	adherens junctions associated protein 1	NA	NA	NA
101	chr1	4672990	4673485	496	*	Distal Intergenic	1	4715105	4837854	122750	1	55966	uc001alm.1	-41620	ENSG00000196581	AJAP1	adherens junctions associated protein 1	uc001alm.1;uc001aln.3	55966;55966	-41620;0
102	chr1	4838121	4838500	380	*	Intron (uc001aln.3/55966, intron 5 of 5)	1	4715105	4843851	128747	1	55966	uc001aln.3	123016	ENSG00000196581	AJAP1	adherens junctions associated protein 1	uc001alm.1;uc001aln.3	55966;55966	123016;0
103	chr1	5204135	5204468	334	*	Distal Intergenic	1	5624131	5624203	73	1	100616489	uc021ofm.1	-419663	NA	NA	NA	NA	NA	NA
104	chr1	5249441	5249856	416	*	Distal Intergenic	1	5624131	5624203	73	1	100616489	uc021ofm.1	-374275	NA	NA	NA	NA	NA	NA
105	chr1	5364708	5365136	429	*	Distal Intergenic	1	5624131	5624203	73	1	100616489	uc021ofm.1	-258995	NA	NA	NA	NA	NA	NA
106	chr1	5945791	5946325	535	*	Intron (uc001alq.2/261734, intron 18 of 29)	1	5922871	5928435	5565	2	261734	uc001alr.1	-17356	ENSG00000131697	NPHP4	nephrocystin 4	uc021ofn.1;uc001alq.2;uc001alr.1;uc001als.2;uc001alt.3;uc009vlt.2;uc009vlu.2	100616421;261734;261734;261734;261734;261734;261734	-22990;0;-17356;0;0;0;19218
107	chr1	6261573	6261980	408	*	Promoter (1-2kb)	1	6245080	6259679	14600	2	6146	uc001ame.3	-1894	ENSG00000116251	RPL22	ribosomal protein L22	uc001amk.3;uc001aml.3;uc001amb.2;uc001amp.2;uc001amf.1;uc001amg.3;uc001amh.3;uc010nzp.1;uc009vly.2;uc001amd.3;uc001ame.3	23463;23463;26038;387509;388591;388591;388591;388591;390992;6146;6146	34064;34064;-21379;0;-4209;-4209;-6698;-6961;-42272;-1894;-1894
108	chr1	6264684	6265051	368	*	Promoter (1-2kb)	1	6266189	6268366	2178	1	388591	uc001amf.1	-1138	ENSG00000158286	RNF207	ring finger protein 207	uc001amk.3;uc001aml.3;uc001amb.2;uc001amp.2;uc001amf.1;uc001amg.3;uc001amh.3;uc010nzp.1;uc009vly.2;uc001amd.3;uc001ame.3	23463;23463;26038;387509;388591;388591;388591;388591;390992;6146;6146	30993;30993;-24490;0;-1138;-1138;-3627;-3890;-39201;-5005;-5005
109	chr1	6315449	6315881	433	*	Intron (uc001amp.2/387509, intron 1 of 5)	1	6307406	6321035	13630	2	387509	uc001amp.2	5154	ENSG00000158292	GPR153	G protein-coupled receptor 153	uc001amq.3;uc001amr.3;uc001ams.3;uc001amt.3;uc001amu.3;uc001amk.3;uc001aml.3;uc001amp.2;uc001amf.1;uc001amg.3;uc001amh.3;uc010nzp.1;uc009vly.2	11332;11332;11332;11332;11332;23463;23463;387509;388591;388591;388591;388591;390992	0;0;0;0;0;-19405;-19405;0;49260;49260;46771;46508;11197
110	chr1	6341369	6341721	353	*	Intron (uc001amq.3/11332, intron 7 of 8)	1	6307406	6321035	13630	2	387509	uc001amp.2	-20334	ENSG00000158292	GPR153	G protein-coupled receptor 153	uc001amq.3;uc001amr.3;uc001ams.3;uc001amt.3;uc001amu.3;uc001amk.3;uc001aml.3;uc001amp.2;uc009vly.2	11332;11332;11332;11332;11332;23463;23463;387509;390992	0;0;0;0;0;-45325;-45325;0;37117
111	chr1	6373272	6373976	705	*	Intron (uc001amq.3/11332, intron 6 of 8)	1	6324332	6419004	94673	2	11332	uc001amq.3	45028	ENSG00000097021	ACOT7	acyl-CoA thioesterase 7	uc001amq.3;uc001amr.3;uc001ams.3;uc001amt.3;uc001amu.3	11332;11332;11332;11332;11332	0;0;0;0;0
112	chr1	6377067	6377782	716	*	Intron (uc001amq.3/11332, intron 6 of 8)	1	6324332	6419004	94673	2	11332	uc001amq.3	41222	ENSG00000097021	ACOT7	acyl-CoA thioesterase 7	uc001amq.3;uc001amr.3;uc001ams.3;uc001amt.3;uc001amu.3	11332;11332;11332;11332;11332	0;0;0;0;0
113	chr1	6419713	6420301	589	*	Promoter (<=1kb)	1	6324332	6420764	96433	2	11332	uc001amr.3	463	ENSG00000097021	ACOT7	acyl-CoA thioesterase 7	uc001amq.3;uc001amr.3;uc001ams.3;uc001amt.3;uc001amu.3	11332;11332;11332;11332;11332	0;0;0;0;0
114	chr1	6486305	6486769	465	*	Promoter (1-2kb)	1	6484848	6521004	36157	1	83715	uc001amy.3	1457	ENSG00000187017	ESPN	espin	uc021ofo.1;uc001ams.3;uc001amt.3;uc001amu.3;uc001amw.3;uc001amx.3;uc001anj.1;uc009vma.1;uc010nzr.1;uc001ank.1;uc001anl.2;uc009vmb.2;uc001anm.2;uc001ann.1;uc031plb.1;uc001ano.1;uc001anp.2;uc001anq.2;uc001amy.3;uc001amz.3;uc031pla.1;uc001ana.3;uc001anb.3;uc001anc.3;uc001and.3;uc001ane.3;uc001anf.3;uc001ang.3;uc001anh.3;uc009vlz.3;uc001ani.1	100422975;11332;11332;11332;54626;54626;57449;57449;57449;57449;57449;57449;57449;57449;57449;57449;57449;57449;83715;83715;8718;8718;8718;8718;8718;8718;8718;8718;8718;8718;8718	0;0;0;0;-1575;-6326;44874;50949;58760;59245;63885;63885;64992;69987;70387;70715;93352;93352;0;-21334;36913;39486;39486;39486;39486;39486;39486;39486;39486;39486;39486
115	chr1	6489692	6490207	516	*	Promoter (<=1kb)	1	6489894	6489956	63	2	100422975	uc021ofo.1	0	ENSG00000265392	MIR4252	microRNA 4252	uc021ofo.1;uc001ams.3;uc001amt.3;uc001amu.3;uc001amw.3;uc001amx.3;uc001anj.1;uc009vma.1;uc010nzr.1;uc001ank.1;uc001anl.2;uc009vmb.2;uc001anm.2;uc001ann.1;uc031plb.1;uc001ano.1;uc001anp.2;uc001anq.2;uc001amy.3;uc001amz.3;uc031pla.1;uc001ana.3;uc001anb.3;uc001anc.3;uc001and.3;uc001ane.3;uc001anf.3;uc001ang.3;uc001anh.3;uc009vlz.3;uc001ani.1	100422975;11332;11332;11332;54626;54626;57449;57449;57449;57449;57449;57449;57449;57449;57449;57449;57449;57449;83715;83715;8718;8718;8718;8718;8718;8718;8718;8718;8718;8718;8718	0;0;0;0;-4962;-9713;41436;47511;55322;55807;60447;60447;61554;66549;66949;67277;89914;89914;0;-17896;33475;36048;36048;36048;36048;36048;36048;36048;36048;36048;36048
116	chr1	6627445	6627931	487	*	Intron (uc001ant.3/80835, intron 1 of 5)	1	6630969	6639817	8849	1	80835	uc021ofp.1	-3038	ENSG00000173662	TAS1R1	taste 1 receptor member 1	uc001aob.4;uc009vmc.2;uc001anx.3;uc009vmd.2;uc001any.2;uc001anp.2;uc001anq.2;uc001ans.3;uc010nzs.2;uc001ant.3;uc001anu.3;uc021ofp.1;uc001anz.1;uc009vme.3;uc001aoa.3	148479;3104;3104;3104;3104;57449;57449;79707;79707;80835;80835;80835;9903;9903;9903	0;0;0;0;-17431;-47324;-47324;-12787;-12787;0;0;-3038;0;31940;0
117	chr1	6644724	6645229	506	*	Promoter (<=1kb)	1	6645362	6649340	3979	1	3104	uc001any.2	-133	ENSG00000204859	ZBTB48	zinc finger and BTB domain containing 48	uc001aob.4;uc009vmc.2;uc001anx.3;uc009vmd.2;uc001any.2;uc001aof.2;uc001aog.2;uc010nzu.1;uc001ans.3;uc010nzs.2;uc001ant.3;uc001anu.3;uc021ofp.1;uc001aoc.3;uc001aod.3;uc001aoe.2;uc001anz.1;uc009vme.3;uc001aoa.3	148479;3104;3104;3104;3104;55735;55735;55735;79707;79707;80835;80835;80835;90326;90326;90326;9903;9903;9903	0;0;0;0;-133;0;0;0;-30066;-30066;0;0;13755;-39696;-39981;-39981;0;14642;0
118	chr1	6660981	6661278	298	*	Promoter (1-2kb)	1	6650784	6659871	9088	2	9903	uc009vme.3	-1110	ENSG00000162413	KLHL21	kelch like family member 21	uc001aob.4;uc009vmc.2;uc001anx.3;uc009vmd.2;uc001any.2;uc001aof.2;uc001aog.2;uc010nzu.1;uc001ans.3;uc010nzs.2;uc001ant.3;uc001anu.3;uc021ofp.1;uc001aoc.3;uc001aod.3;uc001aoe.2;uc001anz.1;uc009vme.3;uc001aoa.3	148479;3104;3104;3104;3104;55735;55735;55735;79707;79707;80835;80835;80835;90326;90326;90326;9903;9903;9903	0;0;0;0;15619;0;0;0;-46323;-46323;0;0;30012;-23647;-23932;-23932;0;-1110;0
119	chr1	6683265	6683831	567	*	Promoter (1-2kb)	1	6684925	6693642	8718	1	90326	uc001aoc.3	-1094	ENSG00000041988	THAP3	THAP domain containing 3	uc001aob.4;uc009vmc.2;uc001anx.3;uc009vmd.2;uc001any.2;uc001aof.2;uc001aog.2;uc010nzu.1;uc001ant.3;uc001anu.3;uc021ofp.1;uc001aoc.3;uc001aod.3;uc001aoe.2;uc001anz.1;uc009vme.3;uc001aoa.3	148479;3104;3104;3104;3104;55735;55735;55735;80835;80835;80835;90326;90326;90326;9903;9903;9903	0;0;0;0;37903;0;0;0;0;0;52296;-1094;-1379;-1379;0;-23394;0
120	chr1	6726697	6727174	478	*	Intron (uc001aof.2/55735, intron 4 of 15)	1	6694228	6761966	67739	2	55735	uc001aof.2	34792	ENSG00000007923	DNAJC11	DnaJ heat shock protein family (Hsp40) member C11	uc001aob.4;uc001aof.2;uc001aog.2;uc010nzu.1;uc001aoc.3;uc001aod.3;uc001aoe.2	148479;55735;55735;55735;90326;90326;90326	0;0;0;0;41772;41487;41487
121	chr1	6732520	6733094	575	*	Intron (uc001aof.2/55735, intron 3 of 15)	1	6694228	6761966	67739	2	55735	uc001aof.2	28872	ENSG00000007923	DNAJC11	DnaJ heat shock protein family (Hsp40) member C11	uc001aob.4;uc001aof.2;uc001aog.2;uc010nzu.1;uc001aoc.3;uc001aod.3;uc001aoe.2	148479;55735;55735;55735;90326;90326;90326	0;0;0;0;47595;47310;47310
122	chr1	6748554	6748882	329	*	Intron (uc001aof.2/55735, intron 1 of 15)	1	6694228	6761966	67739	2	55735	uc001aof.2	13084	ENSG00000007923	DNAJC11	DnaJ heat shock protein family (Hsp40) member C11	uc001aof.2;uc001aog.2;uc010nzu.1	55735;55735;55735	0;0;0
123	chr1	6830450	6830868	419	*	Distal Intergenic	1	6845384	6932107	86724	1	23261	uc001aoh.3	-14516	ENSG00000171735	CAMTA1	calmodulin binding transcription activator 1	uc001aoh.3;uc021ofq.1;uc021ofr.1;uc001aoi.3	23261;23261;23261;23261	0;0;0;0
124	chr1	6853151	6853524	374	*	Intron (uc001aoh.3/23261, intron 1 of 3)	1	6845384	7829766	984383	1	23261	uc001aoi.3	7767	ENSG00000171735	CAMTA1	calmodulin binding transcription activator 1	uc001aoh.3;uc021ofq.1;uc021ofr.1;uc001aoi.3	23261;23261;23261;23261	0;0;0;0
125	chr1	6952182	6952566	385	*	Intron (uc001aoi.3/23261, intron 3 of 22)	1	6845384	7829766	984383	1	23261	uc001aoi.3	106798	ENSG00000171735	CAMTA1	calmodulin binding transcription activator 1	uc001aoh.3;uc021ofq.1;uc021ofr.1;uc001aoi.3	23261;23261;23261;23261	0;0;0;0
126	chr1	7440746	7441199	454	*	Intron (uc001aoi.3/23261, intron 5 of 22)	1	7732054	7805082	73029	1	23261	uc010nzv.1	-290855	ENSG00000171735	CAMTA1	calmodulin binding transcription activator 1	uc001aoi.3	23261	0
127	chr1	7632667	7633175	509	*	Intron (uc001aoi.3/23261, intron 6 of 22)	1	7732054	7805082	73029	1	23261	uc010nzv.1	-98879	ENSG00000171735	CAMTA1	calmodulin binding transcription activator 1	uc001aoi.3	23261	0
128	chr1	7646160	7646692	533	*	Intron (uc001aoi.3/23261, intron 6 of 22)	1	7732054	7805082	73029	1	23261	uc010nzv.1	-85362	ENSG00000171735	CAMTA1	calmodulin binding transcription activator 1	uc001aoi.3	23261	0
129	chr1	7660092	7660542	451	*	Intron (uc001aoi.3/23261, intron 6 of 22)	1	7732054	7805082	73029	1	23261	uc010nzv.1	-71512	ENSG00000171735	CAMTA1	calmodulin binding transcription activator 1	uc001aoi.3	23261	0
130	chr1	7843970	7844387	418	*	Promoter (<=1kb)	1	7844380	7864018	19639	1	8863	uc001aon.3	0	ENSG00000049246	PER3	period circadian regulator 3	uc001aoi.3;uc010nzv.1;uc001aok.4;uc001aoj.3;uc009vmf.3;uc001aon.3;uc009vmg.1;uc009vmh.1;uc001aoo.3;uc001aop.3;uc010nzw.2;uc001aol.3	23261;23261;23261;23261;23261;8863;8863;8863;8863;8863;8863;9341	0;111916;103822;47566;39075;0;-53;-327;0;0;0;12641
131	chr1	7891428	7891880	453	*	Intron (uc001aoo.3/8863, intron 18 of 20)	1	7907672	7913178	5507	2	10911	uc001aor.3	21298	ENSG00000049247	UTS2	urotensin 2	uc001aoq.3;uc001aor.3;uc001aos.3;uc001aon.3;uc009vmg.1;uc009vmh.1;uc001aoo.3;uc001aop.3;uc010nzw.2;uc001aol.3	10911;10911;10911;8863;8863;8863;8863;8863;8863;9341	0;0;0;0;46988;46714;0;0;0;60099
132	chr1	7909736	7910130	395	*	Exon (uc001aoq.3/10911, exon 5 of 8)	1	7907672	7913178	5507	2	10911	uc001aor.3	3048	ENSG00000049247	UTS2	urotensin 2	uc001aoq.3;uc001aor.3;uc001aos.3;uc001aon.3;uc009vmg.1;uc009vmh.1;uc001aoo.3;uc001aop.3;uc010nzw.2	10911;10911;10911;8863;8863;8863;8863;8863;8863	0;0;0;0;65296;65022;0;0;0
133	chr1	7920097	7920493	397	*	Intron (uc001aoq.3/10911, intron 1 of 7)	1	7907672	7913565	5894	2	10911	uc001aos.3	-6532	ENSG00000049247	UTS2	urotensin 2	uc001aoq.3;uc001aor.3;uc001aos.3;uc009vmg.1;uc009vmh.1;uc001aoo.3;uc001aop.3;uc010nzw.2	10911;10911;10911;8863;8863;8863;8863;8863	0;0;0;75657;75383;0;0;0
134	chr1	7928150	7928600	451	*	Intron (uc001aoq.3/10911, intron 1 of 7)	1	7907672	7913565	5894	2	10911	uc001aos.3	-14585	ENSG00000049247	UTS2	urotensin 2	uc001aoq.3;uc001aor.3;uc001aos.3;uc001aot.3;uc009vmg.1;uc009vmh.1;uc001aoo.3;uc001aop.3;uc010nzw.2	10911;10911;10911;3604;8863;8863;8863;8863;8863	0;0;0;0;83710;83436;0;0;0
135	chr1	7973127	7973548	422	*	Promoter (<=1kb)	1	7903143	7973294	70152	2	10911	uc001aoq.3	0	ENSG00000049247	UTS2	urotensin 2	uc001aoq.3;uc001aou.4;uc001aov.4;uc001aox.4;uc001aot.3	10911;11315;11315;11315;3604	0;-48166;-48166;-48166;0
136	chr1	7985696	7986953	1258	*	Intron (uc001aot.3/3604, intron 8 of 8)	1	7903143	7973294	70152	2	10911	uc001aoq.3	-12402	ENSG00000049247	UTS2	urotensin 2	uc001aoq.3;uc001aou.4;uc001aov.4;uc001aox.4;uc001aot.3	10911;11315;11315;11315;3604	0;-34761;-34761;-34761;0
137	chr1	8014079	8014420	342	*	Distal Intergenic	1	8021714	8045342	23629	1	11315	uc001aou.4	-7294	ENSG00000116288	PARK7	Parkinsonism associated deglycase	uc001aoq.3;uc001aou.4;uc001aov.4;uc001aox.4;uc001aot.3	10911;11315;11315;11315;3604	0;-7294;-7294;-7294;0
138	chr1	8064683	8065298	616	*	Distal Intergenic	1	8073487	8075752	2266	2	54206	uc001apa.1	10454	ENSG00000116285	ERRFI1	ERBB receptor feedback inhibitor 1	uc001aou.4;uc001aov.4;uc001aox.4;uc001aoz.3;uc001apa.1	11315;11315;11315;54206;54206	42969;42969;42969;0;0
139	chr1	8074456	8075430	975	*	Promoter (<=1kb)	1	8073487	8075752	2266	2	54206	uc001apa.1	322	ENSG00000116285	ERRFI1	ERBB receptor feedback inhibitor 1	uc001aou.4;uc001aov.4;uc001aox.4;uc001aoz.3;uc001apa.1	11315;11315;11315;54206;54206	52742;52742;52742;0;0
140	chr1	8077649	8077958	310	*	Promoter (1-2kb)	1	8073487	8075752	2266	2	54206	uc001apa.1	-1897	ENSG00000116285	ERRFI1	ERBB receptor feedback inhibitor 1	uc001aou.4;uc001aov.4;uc001aox.4;uc001aoz.3;uc001apa.1	11315;11315;11315;54206;54206	55935;55935;55935;0;0
141	chr1	8086334	8086676	343	*	Promoter (<=1kb)	1	8071779	8086393	14615	2	54206	uc001aoz.3	0	ENSG00000116285	ERRFI1	ERBB receptor feedback inhibitor 1	uc001aou.4;uc001aov.4;uc001aox.4;uc001aoz.3;uc001apa.1	11315;11315;11315;54206;54206	64620;64620;64620;0;0
142	chr1	8118548	8118909	362	*	Distal Intergenic	1	8071779	8086393	14615	2	54206	uc001aoz.3	-32155	ENSG00000116285	ERRFI1	ERBB receptor feedback inhibitor 1	uc001aoz.3;uc001apa.1	54206;54206	0;0
143	chr1	8182570	8183056	487	*	Distal Intergenic	1	8071779	8086393	14615	2	54206	uc001aoz.3	-96177	ENSG00000116285	ERRFI1	ERBB receptor feedback inhibitor 1	NA	NA	NA
144	chr1	8251077	8251441	365	*	Distal Intergenic	1	8384390	8404227	19838	1	50651	uc001apb.3	-132949	ENSG00000162426	SLC45A1	solute carrier family 45 member 1	NA	NA	NA
145	chr1	8257739	8258267	529	*	Distal Intergenic	1	8384390	8404227	19838	1	50651	uc001apb.3	-126123	ENSG00000162426	SLC45A1	solute carrier family 45 member 1	NA	NA	NA
146	chr1	8417744	8418078	335	*	Intron (uc001apd.3/473, intron 10 of 12)	1	8390198	8404227	14030	1	50651	uc001apc.3	27546	ENSG00000162426	SLC45A1	solute carrier family 45 member 1	uc001apd.3;uc001ape.3;uc001apf.3;uc010nzx.1;uc001apb.3;uc001apc.3	473;473;473;473;50651;50651	0;0;0;0;33354;27546
147	chr1	8578107	8578614	508	*	Intron (uc001ape.3/473, intron 8 of 23)	1	8420172	8585844	165673	2	473	uc010nzx.1	7230	ENSG00000142599	RERE	arginine-glutamic acid dipeptide repeats	uc001ape.3;uc001apf.3;uc010nzx.1;uc001aph.1	473;473;473;473	0;0;0;0
148	chr1	8602111	8602671	561	*	Intron (uc001ape.3/473, intron 7 of 23)	1	8420172	8585844	165673	2	473	uc010nzx.1	-16267	ENSG00000142599	RERE	arginine-glutamic acid dipeptide repeats	uc001ape.3;uc001apf.3;uc010nzx.1;uc001aph.1	473;473;473;473	0;0;0;0
149	chr1	8631616	8632034	419	*	Intron (uc001ape.3/473, intron 5 of 23)	1	8420172	8585844	165673	2	473	uc010nzx.1	-45772	ENSG00000142599	RERE	arginine-glutamic acid dipeptide repeats	uc001ape.3;uc001apf.3;uc010nzx.1;uc001aph.1	473;473;473;473	0;0;0;0
150	chr1	8671681	8672089	409	*	Intron (uc001ape.3/473, intron 5 of 23)	1	8420172	8585844	165673	2	473	uc010nzx.1	-85837	ENSG00000142599	RERE	arginine-glutamic acid dipeptide repeats	uc001ape.3;uc001apf.3;uc001aph.1	473;473;473	0;0;0
151	chr1	8686399	8686934	536	*	Intron (uc001ape.3/473, intron 3 of 23)	1	8420172	8585844	165673	2	473	uc010nzx.1	-100555	ENSG00000142599	RERE	arginine-glutamic acid dipeptide repeats	uc001ape.3;uc001apf.3;uc001aph.1	473;473;473	0;0;0
152	chr1	8695889	8696257	369	*	Intron (uc001ape.3/473, intron 3 of 23)	1	8420172	8585844	165673	2	473	uc010nzx.1	-110045	ENSG00000142599	RERE	arginine-glutamic acid dipeptide repeats	uc001ape.3;uc001apf.3;uc001aph.1	473;473;473	0;0;0
153	chr1	8724947	8725302	356	*	Intron (uc001ape.3/473, intron 2 of 23)	1	8525030	8813897	288868	2	473	uc001aph.1	88595	ENSG00000142599	RERE	arginine-glutamic acid dipeptide repeats	uc001ape.3;uc001apf.3;uc001aph.1	473;473;473	0;0;0
154	chr1	8730442	8730788	347	*	Intron (uc001ape.3/473, intron 2 of 23)	1	8525030	8813897	288868	2	473	uc001aph.1	83109	ENSG00000142599	RERE	arginine-glutamic acid dipeptide repeats	uc001ape.3;uc001apf.3;uc001aph.1	473;473;473	0;0;0
155	chr1	8763346	8763801	456	*	Intron (uc001ape.3/473, intron 2 of 23)	1	8525030	8813897	288868	2	473	uc001aph.1	50096	ENSG00000142599	RERE	arginine-glutamic acid dipeptide repeats	uc001ape.3;uc001apf.3;uc001aph.1	473;473;473	0;0;0
156	chr1	8805813	8806151	339	*	Intron (uc001ape.3/473, intron 2 of 23)	1	8525030	8813897	288868	2	473	uc001aph.1	7746	ENSG00000142599	RERE	arginine-glutamic acid dipeptide repeats	uc001ape.3;uc001apf.3;uc001aph.1	473;473;473	0;0;0
157	chr1	8823947	8824341	395	*	Intron (uc001ape.3/473, intron 2 of 23)	1	8525030	8813897	288868	2	473	uc001aph.1	-10050	ENSG00000142599	RERE	arginine-glutamic acid dipeptide repeats	uc001ape.3;uc001apf.3;uc001aph.1	473;473;473	0;0;0
158	chr1	8849328	8849767	440	*	Intron (uc001ape.3/473, intron 2 of 23)	1	8412464	8877699	465236	2	473	uc001ape.3	27932	ENSG00000142599	RERE	arginine-glutamic acid dipeptide repeats	uc001ape.3;uc001apf.3;uc001aph.1	473;473;473	0;0;0
159	chr1	8877685	8878056	372	*	Promoter (<=1kb)	1	8412464	8877699	465236	2	473	uc001ape.3	0	ENSG00000142599	RERE	arginine-glutamic acid dipeptide repeats	uc001api.2;uc001apj.2;uc009vml.2;uc001ape.3;uc001apf.3	2023;2023;2023;473;473	53579;61095;61095;0;0
160	chr1	8918167	8918525	359	*	Distal Intergenic	1	8921059	8931635	10577	2	2023	uc001api.2	13110	ENSG00000074800	ENO1	enolase 1	uc021oft.1;uc001api.2;uc001apj.2;uc009vml.2;uc009vmm.3;uc001ape.3;uc001apf.3	100505975;2023;2023;2023;2023;473;473	-20369;13110;20626;20626;20626;0;0
161	chr1	8940166	8940588	423	*	Promoter (1-2kb)	1	8931006	8939151	8146	2	2023	uc009vmm.3	-1015	ENSG00000074800	ENO1	enolase 1	uc021oft.1;uc001api.2;uc001apj.2;uc009vml.2;uc009vmm.3	100505975;2023;2023;2023;2023	1272;-8531;-1015;-1015;-1015
162	chr1	8985704	8986042	339	*	Distal Intergenic	1	9005893	9012710	6818	1	765	uc021ofu.2	-19851	ENSG00000131686	CA6	carbonic anhydrase 6	uc021oft.1;uc001apj.2;uc009vml.2;uc009vmm.3;uc021ofu.2;uc031plc.1;uc001apm.4;uc009vmn.4;uc031pld.1	100505975;2023;2023;2023;765;765;765;765;765	46810;-46553;-46553;-46553;-19851;-19851;-19851;-19851;-19851
163	chr1	9136256	9136635	380	*	Intron (uc021ofv.1/6518, intron 2 of 4)	1	9101427	9129887	28461	2	6518	uc001app.4	-6369	ENSG00000142583	SLC2A5	solute carrier family 2 member 5	uc009vmo.1;uc010nzy.2;uc010nzz.2;uc001apo.3;uc010oaa.2;uc010oac.2;uc001app.4;uc021ofv.1;uc001apq.1;uc010oad.1;uc001apr.3	155184;6518;6518;6518;6518;6518;6518;6518;80045;80045;80045	-49852;-26937;-6603;-6369;-6369;-6603;-6369;0;52594;52594;52594
164	chr1	9157988	9158494	507	*	Distal Intergenic	1	9117507	9148510	31004	2	6518	uc021ofv.1	-9478	ENSG00000142583	SLC2A5	solute carrier family 2 member 5	uc010nzy.2;uc010nzz.2;uc001apo.3;uc010oaa.2;uc010oac.2;uc001app.4;uc021ofv.1;uc001apq.1;uc010oad.1;uc001apr.3	6518;6518;6518;6518;6518;6518;6518;80045;80045;80045	-48669;-28335;-28101;-28101;-28335;-28101;0;30735;30735;30735
165	chr1	9196808	9197368	561	*	Distal Intergenic	1	9169158	9189229	20072	2	80045	uc001apr.3	-7579	ENSG00000180758	GPR157	G protein-coupled receptor 157	uc021ofw.1;uc021ofv.1;uc001apq.1;uc010oad.1;uc001apr.3	407040;6518;80045;80045;80045	14468;0;-7579;-7579;-7579
166	chr1	9208683	9209074	392	*	Promoter (2-3kb)	1	9211727	9211836	110	2	407040	uc021ofw.1	2762	ENSG00000284357	MIR34A	microRNA 34a	uc021ofw.1;uc001apq.1;uc010oad.1;uc001apr.3	407040;80045;80045;80045	2762;-19454;-19454;-19454
167	chr1	9335515	9335868	354	*	Distal Intergenic	1	9352941	9429590	76650	1	80176	uc010oae.2	-17073	ENSG00000171621	SPSB1	splA/ryanodine receptor domain and SOCS box containing 1	uc010oae.2;uc001apt.3	80176;9563	-17073;40652
168	chr1	9340460	9340852	393	*	Distal Intergenic	1	9352941	9429590	76650	1	80176	uc010oae.2	-12089	ENSG00000171621	SPSB1	splA/ryanodine receptor domain and SOCS box containing 1	uc010oae.2;uc001apt.3	80176;9563	-12089;45597
169	chr1	9470902	9471270	369	*	Distal Intergenic	1	9415766	9429590	13825	1	80176	uc001apv.3	55136	ENSG00000171621	SPSB1	splA/ryanodine receptor domain and SOCS box containing 1	uc010oae.2;uc001apv.3	80176;80176	117961;55136
170	chr1	9598880	9599339	460	*	Promoter (<=1kb)	1	9599528	9642831	43304	1	84275	uc001apw.3	-189	ENSG00000171612	SLC25A33	solute carrier family 25 member 33	uc001apy.3;uc021ofy.1;uc001apw.3	199953;199953;84275	-49593;-49593;-189
171	chr1	9697623	9697954	332	*	Distal Intergenic	1	9711790	9775827	64038	1	5293	uc001aqa.2	-13836	ENSG00000171608	PIK3CD	phosphatidylinositol-4,5-bisphosphate 3-kinase catalytic subunit delta	uc001apy.3;uc021ofy.1;uc021ofz.1;uc001aqa.2;uc001aqb.4;uc001aqc.4	199953;199953;199953;5293;5293;644997	48691;48691;40706;-13836;-13836;16690
172	chr1	9865201	9865597	397	*	Intron (uc001aqh.3/22883, intron 1 of 18)	1	9789079	9884550	95472	2	22883	uc001aqh.3	18953	ENSG00000171603	CLSTN1	calsyntenin 1	uc001aqh.3;uc001aqi.3;uc010oag.2;uc001aqk.1;uc001aql.1	22883;22883;22883;56998;56998	0;0;0;0;0
173	chr1	9961621	9962067	447	*	Intron (uc001aqk.1/56998, intron 1 of 5)	1	9908334	9970316	61983	2	56998	uc001aqk.1	8249	ENSG00000178585	CTNNBIP1	catenin beta interacting protein 1	uc001aqk.1;uc001aql.1;uc001aqp.3;uc001aqm.3;uc001aqo.3;uc009vmr.3;uc010oah.2	56998;56998;64802;84328;84328;84328;84328	0;0;-41419;40773;41320;41360;41360
174	chr1	10118819	10119280	462	*	Intron (uc001aqr.4/10277, intron 1 of 26)	1	10093041	10241296	148256	1	10277	uc021ogc.1	25778	ENSG00000130939	UBE4B	ubiquitination factor E4B	uc001aqr.4;uc001aqs.4;uc010oai.2;uc010oaj.2;uc021ogc.1;uc001aqq.3;uc009vms.3	10277;10277;10277;10277;10277;116362;116362	0;0;0;0;0;61564;61564
175	chr1	10438202	10438699	498	*	3' UTR	1	10459085	10480201	21117	1	5226	uc001arc.3	-20386	ENSG00000142657	PGD	phosphogluconate dehydrogenase	uc001aqw.4;uc001aqx.4;uc001aqy.3;uc001aqz.3;uc001ara.3;uc001arb.3;uc001arc.3;uc010oak.2	23095;23095;23095;23095;23095;23095;5226;5226	0;0;0;0;0;0;0;0
176	chr1	10459530	10459855	326	*	Promoter (<=1kb)	1	10459085	10480201	21117	1	5226	uc010oak.2	445	ENSG00000142657	PGD	phosphogluconate dehydrogenase	uc001arf.3;uc021ogd.1;uc031ple.1;uc021ogf.1;uc021ogg.1;uc001ari.4;uc001aqw.4;uc001aqx.4;uc001aqy.3;uc001aqz.3;uc001ara.3;uc001arb.3;uc001are.3;uc001arc.3;uc010oak.2	100526739;100526739;100526739;100526739;100526739;1325;23095;23095;23095;23095;23095;23095;378708;5226;5226	0;0;0;0;0;-49921;0;0;0;0;0;0;0;0;0
177	chr1	10490994	10491356	363	*	Promoter (<=1kb)	1	10490804	10512060	21257	1	100526739	uc021ogg.1	190	ENSG00000251503	CENPS-CORT	CENPS-CORT readthrough	uc001arf.3;uc021ogd.1;uc031ple.1;uc021ogf.1;uc021ogg.1;uc001ari.4;uc001arj.3;uc001ark.3;uc001aqw.4;uc001aqx.4;uc001aqy.3;uc001aqz.3;uc001ara.3;uc001arb.3;uc001are.3;uc001arl.3;uc001arm.1;uc009vmu.1;uc001arn.3;uc009vmv.3;uc010oam.2;uc010oan.2;uc001arc.3;uc010oak.2	100526739;100526739;100526739;100526739;100526739;1325;1676;1676;23095;23095;23095;23095;23095;23095;378708;5195;5195;5195;5195;5195;5195;5195;5226;5226	0;0;0;0;0;-18420;41257;41257;0;0;0;0;0;0;0;0;0;0;0;0;0;0;0;0
178	chr1	10516042	10516365	324	*	Distal Intergenic	1	10509776	10512060	2285	1	1325	uc001ari.4	6266	ENSG00000241563	CORT	cortistatin	uc001arf.3;uc021ogd.1;uc031ple.1;uc021ogf.1;uc021ogg.1;uc001ari.4;uc001arj.3;uc001ark.3;uc001are.3;uc001arl.3;uc001arm.1;uc009vmu.1;uc001arn.3;uc009vmv.3;uc010oam.2;uc010oan.2;uc001arc.3;uc010oak.2	100526739;100526739;100526739;100526739;100526739;1325;1676;1676;378708;5195;5195;5195;5195;5195;5195;5195;5226;5226	0;0;0;0;0;6266;16248;16248;0;0;0;0;0;0;0;0;0;0
179	chr1	10570332	10570608	277	*	Intron (uc001arl.3/5195, intron 2 of 2)	1	10588312	10690815	102504	1	5195	uc009vmw.3	-17704	ENSG00000142655	PEX14	peroxisomal biogenesis factor 14	uc001arj.3;uc001ark.3;uc001arl.3;uc001arm.1;uc009vmu.1;uc001arn.3;uc009vmv.3;uc010oam.2;uc010oan.2;uc009vmw.3	1676;1676;5195;5195;5195;5195;5195;5195;5195;5195	-37719;-37719;0;0;0;0;0;0;0;-17704
180	chr1	10570963	10571707	745	*	Intron (uc001arl.3/5195, intron 2 of 2)	1	10588312	10690815	102504	1	5195	uc009vmw.3	-16605	ENSG00000142655	PEX14	peroxisomal biogenesis factor 14	uc001arj.3;uc001ark.3;uc001arl.3;uc001arm.1;uc009vmu.1;uc001arn.3;uc009vmv.3;uc010oam.2;uc010oan.2;uc009vmw.3	1676;1676;5195;5195;5195;5195;5195;5195;5195;5195	-38350;-38350;0;0;0;0;0;0;0;-16605
181	chr1	10577226	10577600	375	*	Intron (uc001arl.3/5195, intron 2 of 2)	1	10588312	10690815	102504	1	5195	uc009vmw.3	-10712	ENSG00000142655	PEX14	peroxisomal biogenesis factor 14	uc001arj.3;uc001ark.3;uc001arl.3;uc001arm.1;uc009vmu.1;uc001arn.3;uc009vmv.3;uc010oam.2;uc010oan.2;uc009vmw.3	1676;1676;5195;5195;5195;5195;5195;5195;5195;5195	-44613;-44613;0;0;0;0;0;0;0;-10712
182	chr1	10706515	10706823	309	*	Intron (uc001aro.4/54897, intron 16 of 20)	1	10718064	10721455	3392	2	54897	uc001arq.1	14632	ENSG00000130940	CASZ1	castor zinc finger 1	uc009vmu.1;uc001arn.3;uc009vmv.3;uc010oam.2;uc010oan.2;uc009vmw.3;uc001aro.4;uc001arp.2;uc009vmx.2;uc001arq.1	5195;5195;5195;5195;5195;5195;54897;54897;54897;54897	0;0;0;0;0;118203;0;0;47684;14632
183	chr1	10777276	10777831	556	*	Intron (uc001aro.4/54897, intron 2 of 20)	1	10713041	10754507	41467	2	54897	uc009vmx.2	-22769	ENSG00000130940	CASZ1	castor zinc finger 1	uc001aro.4;uc001arp.2;uc009vmx.2	54897;54897;54897	0;0;-22769
184	chr1	10952161	10952545	385	*	Distal Intergenic	1	11006530	11024328	17799	2	148345	uc001arr.2	71783	ENSG00000175262	C1orf127	chromosome 1 open reading frame 127	NA	NA	NA
185	chr1	11054610	11055085	476	*	Distal Intergenic	1	11006530	11042094	35565	2	148345	uc010oao.2	-12516	ENSG00000175262	C1orf127	chromosome 1 open reading frame 127	uc001aru.3;uc001arv.3;uc001arw.3;uc001arr.2;uc001ars.2;uc010oao.2;uc001art.3;uc010oap.2	10747;10747;10747;148345;148345;148345;23435;23435	52211;52211;52211;-30282;-30282;-12516;0;0
186	chr1	11072202	11073050	849	*	Promoter (<=1kb)	1	11072679	11085549	12871	1	23435	uc001art.3	0	ENSG00000120948	TARDBP	TAR DNA binding protein	uc001aru.3;uc001arv.3;uc001arw.3;uc001arx.2;uc001arr.2;uc001ars.2;uc010oao.2;uc001art.3;uc010oap.2;uc001arz.1	10747;10747;10747;10747;148345;148345;148345;23435;23435;6723	34246;34246;34246;34246;-47874;-47874;-30108;0;0;47041
187	chr1	11145817	11146153	337	*	Intron (uc001asa.3/5394, intron 9 of 24)	1	11126676	11159938	33263	2	5394	uc001asa.3	13785	ENSG00000171824	EXOSC10	exosome component 10	uc001aru.3;uc001arv.3;uc001arw.3;uc001arx.2;uc001asc.3;uc001asd.3;uc001asa.3;uc001asb.3;uc009vmy.1;uc001arz.1	10747;10747;10747;10747;2475;2475;5394;5394;5394;6723	-38521;-38521;-38521;-38521;45462;176455;0;0;0;-25726
188	chr1	11159835	11160276	442	*	Promoter (<=1kb)	1	11126676	11159938	33263	2	5394	uc001asa.3	0	ENSG00000171824	EXOSC10	exosome component 10	uc031plf.1;uc001asc.3;uc001asd.3;uc001asa.3;uc001asb.3;uc009vmy.1;uc001arz.1	100873935;2475;2475;5394;5394;5394;6723	-43679;31339;162332;0;0;0;-39744
189	chr1	11322670	11323009	340	*	Promoter (<=1kb)	1	11166588	11322608	156021	2	2475	uc001asd.3	-62	ENSG00000198793	MTOR	mechanistic target of rapamycin kinase	uc001asd.3;uc001asg.3	2475;29914	-62;0
190	chr1	11333881	11334230	350	*	Promoter (<=1kb)	1	11333255	11348491	15237	1	29914	uc001asg.3	626	ENSG00000120942	UBIAD1	UbiA prenyltransferase domain containing 1	uc001asd.3;uc001asg.3	2475;29914	-11273;0
191	chr1	11339229	11340051	823	*	Intron (uc001asg.3/29914, intron 1 of 1)	1	11333255	11348491	15237	1	29914	uc001asg.3	5974	ENSG00000120942	UBIAD1	UbiA prenyltransferase domain containing 1	uc001asd.3;uc001asg.3	2475;29914	-16621;0
192	chr1	11351599	11352064	466	*	Distal Intergenic	1	11333255	11348491	15237	1	29914	uc001asg.3	18344	ENSG00000120942	UBIAD1	UbiA prenyltransferase domain containing 1	uc001asd.3;uc001asg.3	2475;29914	-28991;0
193	chr1	11358864	11359171	308	*	Distal Intergenic	1	11333255	11348491	15237	1	29914	uc001asg.3	25609	ENSG00000120942	UBIAD1	UbiA prenyltransferase domain containing 1	uc001asd.3;uc001asg.3	2475;29914	-36256;0
194	chr1	11375129	11375578	450	*	Distal Intergenic	1	11333255	11348491	15237	1	29914	uc001asg.3	41874	ENSG00000120942	UBIAD1	UbiA prenyltransferase domain containing 1	uc001asg.3	29914	0
195	chr1	11443627	11444328	702	*	Distal Intergenic	1	11539295	11541938	2644	1	57540	uc009vmz.1	-94967	ENSG00000204624	DISP3	dispatched RND transporter family member 3	NA	NA	NA
196	chr1	11454564	11455357	794	*	Distal Intergenic	1	11539295	11541938	2644	1	57540	uc009vmz.1	-83938	ENSG00000204624	DISP3	dispatched RND transporter family member 3	NA	NA	NA
197	chr1	11620182	11620547	366	*	Distal Intergenic	1	11561047	11586928	25882	1	57540	uc001asi.1	59135	ENSG00000204624	DISP3	dispatched RND transporter family member 3	uc001ash.4;uc001asi.1	57540;57540	80887;59135
198	chr1	11675172	11675659	488	*	Distal Intergenic	1	11709144	11714401	5258	2	26232	uc009vnb.1	38742	ENSG00000116661	FBXO2	F-box protein 2	uc001asj.3;uc009vna.3;uc009vnb.1;uc001aso.3;uc001ask.3;uc010oaq.1;uc001asl.3;uc001asm.3;uc001asn.3;uc010oar.2;uc010oas.2	26232;26232;26232;26270;93611;93611;93611;93611;93611;93611;93611	39229;39229;38742;0;-38773;-39255;-39255;-39255;-39255;-39255;-39255
199	chr1	11731478	11731921	444	*	Intron (uc001aso.3/26270, intron 3 of 5)	1	11724150	11734409	10260	1	26270	uc001aso.3	7328	ENSG00000116663	FBXO6	F-box protein 6	uc001asp.3;uc001asq.4;uc009vnc.3;uc001asj.3;uc009vna.3;uc009vnb.1;uc001aso.3;uc001asr.1;uc001ask.3;uc010oaq.1;uc001asl.3;uc001asm.3;uc001asn.3;uc010oar.2;uc010oas.2	10459;10459;10459;26232;26232;26232;26270;374946;93611;93611;93611;93611;93611;93611;93611	9574;19757;19757;-16590;-16590;-17077;0;0;17046;16564;16564;16564;16564;16564;16564
200	chr1	11757176	11757680	505	*	Intron (uc001asr.1/374946, intron 1 of 6)	1	11751781	11780336	28556	1	374946	uc001asr.1	5395	ENSG00000162490	DRAXIN	dorsal inhibitory axon guidance protein	uc001asp.3;uc001asq.4;uc009vnc.3;uc001asj.3;uc009vna.3;uc009vnb.1;uc001aso.3;uc001asr.1;uc001ast.3;uc001asu.3;uc001asv.3;uc001asw.3;uc001asx.3;uc001ask.3;uc010oaq.1;uc001asl.3;uc001asm.3;uc001asn.3;uc010oar.2;uc010oas.2	10459;10459;10459;26232;26232;26232;26270;374946;57085;57085;57085;57085;57085;93611;93611;93611;93611;93611;93611;93611	-15681;-5498;-5498;-42288;-42288;-42775;0;0;0;0;0;0;0;42744;42262;42262;42262;42262;42262;42262
201	chr1	11761015	11761309	295	*	Intron (uc001asr.1/374946, intron 1 of 6)	1	11751781	11780336	28556	1	374946	uc001asr.1	9234	ENSG00000162490	DRAXIN	dorsal inhibitory axon guidance protein	uc001asp.3;uc001asq.4;uc009vnc.3;uc001asj.3;uc009vna.3;uc009vnb.1;uc001aso.3;uc001asr.1;uc001ast.3;uc001asu.3;uc001asv.3;uc001asw.3;uc001asx.3;uc001ask.3;uc010oaq.1;uc001asl.3;uc001asm.3;uc001asn.3;uc010oar.2;uc010oas.2	10459;10459;10459;26232;26232;26232;26270;374946;57085;57085;57085;57085;57085;93611;93611;93611;93611;93611;93611;93611	-19520;-9337;-9337;-46127;-46127;-46614;0;0;0;0;0;0;0;46583;46101;46101;46101;46101;46101;46101
202	chr1	11800818	11801272	455	*	Intron (uc001ast.3/57085, intron 1 of 5)	1	11796142	11810828	14687	1	57085	uc001asx.3	4676	ENSG00000177674	AGTRAP	angiotensin II receptor associated protein	uc001asq.4;uc009vnc.3;uc001asr.1;uc031plg.1;uc001atb.1;uc001atc.2;uc001ast.3;uc001asu.3;uc001asv.3;uc001asw.3;uc001asx.3	10459;10459;374946;4524;4524;4524;57085;57085;57085;57085;57085	-49140;-49140;0;55275;0;0;0;0;0;0;0
203	chr1	11802098	11802544	447	*	Intron (uc001ast.3/57085, intron 1 of 5)	1	11796142	11810828	14687	1	57085	uc001asx.3	5956	ENSG00000177674	AGTRAP	angiotensin II receptor associated protein	uc001asr.1;uc031plg.1;uc001atb.1;uc001atc.2;uc001ast.3;uc001asu.3;uc001asv.3;uc001asw.3;uc001asx.3	374946;4524;4524;4524;57085;57085;57085;57085;57085	0;54003;0;0;0;0;0;0;0
204	chr1	11857820	11858863	1044	*	Promoter (1-2kb)	1	11845787	11856547	10761	2	4524	uc031plg.1	-1273	ENSG00000177000	MTHFR	methylenetetrahydrofolate reductase	uc010oav.1;uc010oaw.1;uc010oax.1;uc010oay.1;uc010oaz.1;uc010oba.1;uc009vne.2;uc009vnf.2;uc009vng.2;uc009vnh.2;uc001ate.5;uc010oat.3;uc010oau.3;uc031plg.1;uc001atb.1;uc001atc.2;uc001atd.1;uc009vnd.1;uc001ati.3;uc001ast.3;uc001asu.3;uc001asv.3;uc001asw.3;uc001asx.3	100379251;100379251;100379251;100379251;100379251;100379251;1185;1185;1185;1185;1185;1185;1185;4524;4524;4524;4524;4524;4878;57085;57085;57085;57085;57085	0;0;0;0;0;0;0;0;0;0;0;0;0;-1273;0;0;6607;6607;48977;0;0;0;0;0
205	chr1	11866024	11866733	710	*	Promoter (<=1kb)	1	11866153	11876844	10692	1	1185	uc009vne.2	0	ENSG00000011021	CLCN6	chloride voltage-gated channel 6	uc010oav.1;uc010oaw.1;uc010oax.1;uc010oay.1;uc010oaz.1;uc010oba.1;uc009vne.2;uc009vnf.2;uc009vng.2;uc009vnh.2;uc001ate.5;uc010oat.3;uc010oau.3;uc031plg.1;uc001atb.1;uc001atc.2;uc001atd.1;uc009vnd.1;uc001ati.3	100379251;100379251;100379251;100379251;100379251;100379251;1185;1185;1185;1185;1185;1185;1185;4524;4524;4524;4524;4524;4878	0;0;0;0;0;0;0;0;0;0;0;0;0;-9477;0;0;-554;-554;41107
206	chr1	11901414	11901752	339	*	Promoter (1-2kb)	1	11900376	11907674	7299	1	100379251	uc010oba.1	1038	NA	NPPA-AS1	NPPA antisense RNA 1	uc010oav.1;uc010oaw.1;uc010oax.1;uc010oay.1;uc010oaz.1;uc010oba.1;uc009vne.2;uc009vnf.2;uc009vng.2;uc009vnh.2;uc001ate.5;uc010oat.3;uc010oau.3;uc031plg.1;uc001atb.1;uc001atc.2;uc001atd.1;uc009vnd.1;uc001ati.3;uc001atj.3	100379251;100379251;100379251;100379251;100379251;100379251;1185;1185;1185;1185;1185;1185;1185;4524;4524;4524;4524;4524;4878;4879	0;0;0;0;0;0;0;0;0;0;0;0;0;-44867;0;0;-35944;-35944;6088;17240
207	chr1	11902181	11902724	544	*	Promoter (1-2kb)	1	11900376	11907674	7299	1	100379251	uc010oba.1	1805	NA	NPPA-AS1	NPPA antisense RNA 1	uc010oav.1;uc010oaw.1;uc010oax.1;uc010oay.1;uc010oaz.1;uc010oba.1;uc009vne.2;uc009vnf.2;uc009vng.2;uc009vnh.2;uc001ate.5;uc010oat.3;uc010oau.3;uc031plg.1;uc001atb.1;uc001atc.2;uc001atd.1;uc009vnd.1;uc001ati.3;uc001atj.3	100379251;100379251;100379251;100379251;100379251;100379251;1185;1185;1185;1185;1185;1185;1185;4524;4524;4524;4524;4524;4878;4879	0;0;0;0;0;0;0;0;0;0;0;0;0;-45634;0;0;-36711;-36711;5116;16268
208	chr1	11942847	11943319	473	*	Distal Intergenic	1	11917521	11918992	1472	2	4879	uc001atj.3	-23855	ENSG00000120937	NPPB	natriuretic peptide B	uc010oav.1;uc010oaw.1;uc010oax.1;uc010oay.1;uc010oaz.1;uc010oba.1;uc001ate.5;uc010oat.3;uc010oau.3;uc001ati.3;uc001atj.3;uc001atk.3;uc001atl.2	100379251;100379251;100379251;100379251;100379251;100379251;1185;1185;1185;4878;4879;90231;90231	0;0;0;0;0;0;0;0;0;-35007;-23855;43166;43166
209	chr1	11957002	11957449	448	*	Distal Intergenic	1	11979645	11986485	6841	2	90231	uc001atk.3	29036	ENSG00000116685	KIAA2013	KIAA2013	uc010oav.1;uc010oaw.1;uc010oax.1;uc010oay.1;uc010oaz.1;uc010oba.1;uc001ati.3;uc001atj.3;uc001atm.3;uc010obb.2;uc001atk.3;uc001atl.2	100379251;100379251;100379251;100379251;100379251;100379251;4878;4879;5351;5351;90231;90231	0;0;0;0;0;0;-49162;-38010;-37275;-37275;29036;29036
210	chr1	12037782	12038121	340	*	Promoter (2-3kb)	1	12040238	12073572	33335	1	9927	uc001atn.4	-2117	ENSG00000116688	MFN2	mitofusin 2	uc001atm.3;uc010obb.2;uc001ato.2;uc001atn.4;uc009vni.3	5351;5351;60672;9927;9927	43058;43058;-41178;0;0
211	chr1	12043459	12044461	1003	*	Intron (uc001atn.4/9927, intron 2 of 18)	1	12040238	12073572	33335	1	9927	uc009vni.3	3221	ENSG00000116688	MFN2	mitofusin 2	uc001atm.3;uc010obb.2;uc001ato.2;uc001atn.4;uc009vni.3	5351;5351;60672;9927;9927	48735;48735;-34838;0;0
212	chr1	12065475	12066020	546	*	Exon (uc001atn.4/9927, exon 15 of 19)	1	12079299	12092106	12808	1	60672	uc001ato.2	-13279	ENSG00000116691	MIIP	migration and invasion inhibitory protein	uc001atm.3;uc010obb.2;uc001ato.2;uc001atn.4;uc009vni.3	5351;5351;60672;9927;9927	70751;70751;-13279;0;0
213	chr1	12116943	12117311	369	*	Distal Intergenic	1	12123434	12204264	80831	1	943	uc001atq.3	-6123	ENSG00000120949	TNFRSF8	TNF receptor superfamily member 8	uc001ato.2;uc001atq.3;uc010obc.2;uc001atn.4;uc009vni.3	60672;943;943;9927;9927	37644;0;0;0;0
214	chr1	12145595	12146103	509	*	Intron (uc001atq.3/943, intron 2 of 14)	1	12123434	12204264	80831	1	943	uc010obc.2	22161	ENSG00000120949	TNFRSF8	TNF receptor superfamily member 8	uc001atq.3;uc010obc.2;uc001atr.3;uc001ats.3	943;943;943;943	0;0;-39855;-39855
215	chr1	12156056	12156452	397	*	Intron (uc001atq.3/943, intron 2 of 14)	1	12185958	12204264	18307	1	943	uc001atr.3	-29506	ENSG00000120949	TNFRSF8	TNF receptor superfamily member 8	uc001atq.3;uc010obc.2;uc001atr.3;uc001ats.3	943;943;943;943	0;0;-29506;-29506
216	chr1	12208234	12208585	352	*	Distal Intergenic	1	12227060	12269277	42218	1	7133	uc001att.3	-18475	ENSG00000028137	TNFRSF1B	TNF receptor superfamily member 1B	uc021ogi.1;uc001att.3;uc001atu.3;uc009vnk.3;uc001atq.3;uc010obc.2;uc001atr.3;uc001ats.3	100616438;7133;7133;7133;943;943;943;943	-43177;0;0;0;0;0;22276;22276
217	chr1	12221851	12222354	504	*	Distal Intergenic	1	12227060	12269277	42218	1	7133	uc001att.3	-4706	ENSG00000028137	TNFRSF1B	TNF receptor superfamily member 1B	uc021ogi.1;uc001att.3;uc001atu.3;uc009vnk.3;uc001atq.3;uc010obc.2;uc001atr.3;uc001ats.3	100616438;7133;7133;7133;943;943;943;943	-29408;0;0;0;0;0;35893;35893
218	chr1	12227908	12228282	375	*	Promoter (<=1kb)	1	12227060	12269277	42218	1	7133	uc009vnk.3	848	ENSG00000028137	TNFRSF1B	TNF receptor superfamily member 1B	uc021ogi.1;uc001att.3;uc001atu.3;uc009vnk.3;uc001atq.3;uc010obc.2;uc001atr.3;uc001ats.3	100616438;7133;7133;7133;943;943;943;943	-23480;0;0;0;0;0;41950;41950
219	chr1	12232200	12232566	367	*	Intron (uc001att.3/7133, intron 1 of 9)	1	12227060	12269277	42218	1	7133	uc009vnk.3	5140	ENSG00000028137	TNFRSF1B	TNF receptor superfamily member 1B	uc021ogi.1;uc001att.3;uc001atu.3;uc009vnk.3;uc001atq.3;uc010obc.2;uc001atr.3;uc001ats.3	100616438;7133;7133;7133;943;943;943;943	-19196;0;0;0;0;0;46242;46242
220	chr1	12246551	12246829	279	*	Intron (uc001att.3/7133, intron 1 of 9)	1	12251762	12251839	78	1	100616438	uc021ogi.1	-4933	ENSG00000263676	MIR4632	microRNA 4632	uc021ogi.1;uc001atv.3;uc001atw.3;uc001att.3;uc001atu.3;uc009vnk.3;uc001atq.3;uc010obc.2;uc001atr.3;uc001ats.3	100616438;55187;55187;7133;7133;7133;943;943;943;943	-4933;0;0;0;0;0;0;0;60593;60593
221	chr1	12270589	12270935	347	*	Distal Intergenic	1	12251762	12251839	78	1	100616438	uc021ogi.1	18827	ENSG00000263676	MIR4632	microRNA 4632	uc021ogi.1;uc001atv.3;uc001atw.3;uc001att.3;uc001atu.3;uc009vnk.3	100616438;55187;55187;7133;7133;7133	18827;0;0;0;0;0
222	chr1	12275479	12275918	440	*	Distal Intergenic	1	12290113	12572098	281986	1	55187	uc001atv.3	-14195	ENSG00000048707	VPS13D	vacuolar protein sorting 13 homolog D	uc021ogi.1;uc001atv.3;uc001atw.3;uc001att.3;uc001atu.3;uc009vnk.3	100616438;55187;55187;7133;7133;7133	23717;0;0;0;0;0
223	chr1	12278539	12278970	432	*	Distal Intergenic	1	12290113	12572098	281986	1	55187	uc001atv.3	-11143	ENSG00000048707	VPS13D	vacuolar protein sorting 13 homolog D	uc021ogi.1;uc001atv.3;uc001atw.3;uc001att.3;uc001atu.3;uc009vnk.3	100616438;55187;55187;7133;7133;7133	26777;0;0;0;0;0
224	chr1	12308153	12308570	418	*	Intron (uc001atv.3/55187, intron 5 of 69)	1	12290113	12572098	281986	1	55187	uc001atw.3	18040	ENSG00000048707	VPS13D	vacuolar protein sorting 13 homolog D	uc001atv.3;uc001atw.3;uc001atx.3;uc001att.3;uc001atu.3;uc009vnk.3	55187;55187;55187;7133;7133;7133	0;0;0;0;0;0
225	chr1	12356088	12356442	355	*	Intron (uc001atv.3/55187, intron 24 of 69)	1	12371511	12398045	26535	1	55187	uc001aty.1	-15069	ENSG00000048707	VPS13D	vacuolar protein sorting 13 homolog D	uc001atv.3;uc001atw.3;uc001atx.3;uc001aty.1	55187;55187;55187;55187	0;0;0;-15069
226	chr1	12364161	12364472	312	*	Intron (uc001atv.3/55187, intron 25 of 69)	1	12371511	12398045	26535	1	55187	uc001aty.1	-7039	ENSG00000048707	VPS13D	vacuolar protein sorting 13 homolog D	uc001atv.3;uc001atw.3;uc001atx.3;uc001aty.1	55187;55187;55187;55187	0;0;0;-7039
227	chr1	12501428	12501957	530	*	Intron (uc001atv.3/55187, intron 65 of 69)	1	12469884	12572098	102215	1	55187	uc010obd.2	31544	ENSG00000048707	VPS13D	vacuolar protein sorting 13 homolog D	uc001atv.3;uc001atw.3;uc001atx.3;uc009vnl.3;uc010obd.2	55187;55187;55187;55187;55187	0;0;0;0;0
228	chr1	12508773	12509349	577	*	Intron (uc001atv.3/55187, intron 65 of 69)	1	12469884	12572098	102215	1	55187	uc010obd.2	38889	ENSG00000048707	VPS13D	vacuolar protein sorting 13 homolog D	uc001atv.3;uc001atw.3;uc001atx.3;uc009vnl.3;uc010obd.2	55187;55187;55187;55187;55187	0;0;0;0;0
229	chr1	12538215	12538677	463	*	Intron (uc001atv.3/55187, intron 67 of 69)	1	12567300	12567451	152	1	677882	uc001atz.1	-28623	ENSG00000239149	SNORA59B	small nucleolar RNA, H/ACA box 59B	uc001atv.3;uc001atw.3;uc001atx.3;uc009vnl.3;uc010obd.2;uc001atz.1	55187;55187;55187;55187;55187;677882	0;0;0;0;0;-28623
230	chr1	12556479	12556924	446	*	Intron (uc001atv.3/55187, intron 67 of 69)	1	12567300	12567451	152	1	677882	uc001atz.1	-10376	ENSG00000239149	SNORA59B	small nucleolar RNA, H/ACA box 59B	uc001atv.3;uc001atw.3;uc001atx.3;uc009vnl.3;uc010obd.2;uc001atz.1	55187;55187;55187;55187;55187;677882	0;0;0;0;0;-10376
231	chr1	12563598	12563894	297	*	Intron (uc001atv.3/55187, intron 68 of 69)	1	12567300	12567451	152	1	677882	uc001atz.1	-3406	ENSG00000239149	SNORA59B	small nucleolar RNA, H/ACA box 59B	uc001atv.3;uc001atw.3;uc001atx.3;uc009vnl.3;uc010obd.2;uc001atz.1	55187;55187;55187;55187;55187;677882	0;0;0;0;0;-3406
232	chr1	12581171	12581682	512	*	Distal Intergenic	1	12567300	12567451	152	1	677882	uc001atz.1	13871	ENSG00000239149	SNORA59B	small nucleolar RNA, H/ACA box 59B	uc001atv.3;uc001atw.3;uc001atx.3;uc009vnl.3;uc010obd.2;uc001atz.1;uc001aub.3;uc001auc.3	55187;55187;55187;55187;55187;677882;9249;9249	0;0;0;0;0;13871;95106;96138
233	chr1	12589343	12589876	534	*	Distal Intergenic	1	12567300	12567451	152	1	677882	uc001atz.1	22043	ENSG00000239149	SNORA59B	small nucleolar RNA, H/ACA box 59B	uc001atv.3;uc001atw.3;uc001atx.3;uc009vnl.3;uc010obd.2;uc001atz.1;uc001aub.3;uc001auc.3;uc009vnm.3	55187;55187;55187;55187;55187;677882;9249;9249;9249	0;0;0;0;0;22043;86912;87944;87944
234	chr1	12836825	12837188	364	*	Promoter (1-2kb)	1	12834984	12838048	3065	1	390999	uc001aui.3	1841	ENSG00000116726	PRAMEF12	PRAME family member 12	uc001aug.1;uc009vnn.1;uc001aui.3;uc001auk.2;uc001auj.2;uc010obe.1;uc001auh.3	126767;126767;390999;440560;65121;93190;93190	60707;60707;0;54076;-14358;30662;30662
235	chr1	13454141	13454435	295	*	Promoter (1-2kb)	1	13447414	13452656	5243	2	400736	uc010obi.1	-1485	ENSG00000279169	PRAMEF13	PRAME family member 13	uc001auw.1;uc010obi.1;uc009vnu.1;uc001aux.3	343070;400736;645414;654348	32965;-1485;23134;-40819
236	chr1	13908945	13909461	517	*	Promoter (<=1kb)	1	13910252	13944452	34201	1	10630	uc001avc.3	-791	ENSG00000162493	PDPN	podoplanin	uc001avc.3;uc001avd.3;uc009vob.3;uc009voc.3;uc001ave.3;uc001avf.3	10630;10630;10630;10630;10630;10630	0;0;0;0;0;0
237	chr1	13938836	13939174	339	*	Intron (uc001avc.3/10630, intron 3 of 5)	1	13911967	13944452	32486	1	10630	uc001avf.3	26869	ENSG00000162493	PDPN	podoplanin	uc001avc.3;uc001avd.3;uc009vob.3;uc009voc.3;uc001ave.3;uc001avf.3	10630;10630;10630;10630;10630;10630	0;0;0;0;0;0
238	chr1	14075668	14076186	519	*	Promoter (<=1kb)	1	14075856	14107358	31503	1	7799	uc021ogk.1	0	ENSG00000116731	PRDM2	PR/SET domain 2	uc001avg.3;uc001avh.3;uc001avi.3;uc021ogk.1;uc001avk.3;uc009voe.3;uc009vof.3	7799;7799;7799;7799;7799;7799;7799	0;0;0;0;0;0;0
239	chr1	14091442	14091768	327	*	Intron (uc001avg.3/7799, intron 6 of 7)	1	14075856	14151574	75719	1	7799	uc009vof.3	15586	ENSG00000116731	PRDM2	PR/SET domain 2	uc001avg.3;uc001avh.3;uc001avi.3;uc021ogk.1;uc001avk.3;uc009voe.3;uc009vof.3	7799;7799;7799;7799;7799;7799;7799	0;0;0;0;0;0;0
240	chr1	14107673	14108176	504	*	Exon (uc001avh.3/7799, exon 8 of 9)	1	14075856	14151574	75719	1	7799	uc009vof.3	31817	ENSG00000116731	PRDM2	PR/SET domain 2	uc001avg.3;uc001avh.3;uc001avi.3;uc021ogk.1;uc001avk.3;uc009voe.3;uc009vof.3	7799;7799;7799;7799;7799;7799;7799	0;0;0;0;0;0;0
241	chr1	14150919	14151192	274	*	3' UTR	1	14075856	14151574	75719	1	7799	uc009vof.3	75063	ENSG00000116731	PRDM2	PR/SET domain 2	uc001avg.3;uc001avh.3;uc001avi.3;uc021ogk.1;uc001avk.3;uc009voe.3;uc009vof.3	7799;7799;7799;7799;7799;7799;7799	0;0;0;0;0;0;0
242	chr1	14169011	14169422	412	*	Distal Intergenic	1	14075856	14151574	75719	1	7799	uc009vof.3	93155	ENSG00000116731	PRDM2	PR/SET domain 2	uc001avg.3;uc001avi.3;uc009voe.3;uc009vof.3	7799;7799;7799;7799	0;0;0;0
243	chr1	14195665	14196173	509	*	Distal Intergenic	1	14075856	14151574	75719	1	7799	uc009vof.3	119809	ENSG00000116731	PRDM2	PR/SET domain 2	uc001avg.3;uc001avi.3;uc009voe.3;uc009vof.3	7799;7799;7799;7799	0;0;0;0
244	chr1	14274057	14274518	462	*	Distal Intergenic	1	14075856	14151574	75719	1	7799	uc009vof.3	198201	ENSG00000116731	PRDM2	PR/SET domain 2	NA	NA	NA
245	chr1	14337224	14337731	508	*	Distal Intergenic	1	14075856	14151574	75719	1	7799	uc009vof.3	261368	ENSG00000116731	PRDM2	PR/SET domain 2	NA	NA	NA
246	chr1	14605639	14605917	279	*	Distal Intergenic	1	14925213	15394651	469439	1	23254	uc009vog.1	-319296	ENSG00000189337	KAZN	kazrin, periplakin interacting protein	NA	NA	NA
247	chr1	14647650	14647978	329	*	Distal Intergenic	1	14925213	15394651	469439	1	23254	uc009vog.1	-277235	ENSG00000189337	KAZN	kazrin, periplakin interacting protein	NA	NA	NA
248	chr1	14769672	14770000	329	*	Distal Intergenic	1	14925213	15394651	469439	1	23254	uc009vog.1	-155213	ENSG00000189337	KAZN	kazrin, periplakin interacting protein	NA	NA	NA
249	chr1	14806319	14806808	490	*	Distal Intergenic	1	14925213	15394651	469439	1	23254	uc009vog.1	-118405	ENSG00000189337	KAZN	kazrin, periplakin interacting protein	NA	NA	NA
250	chr1	14924264	14924760	497	*	Promoter (<=1kb)	1	14925213	15394651	469439	1	23254	uc009vog.1	-453	ENSG00000189337	KAZN	kazrin, periplakin interacting protein	uc009vog.1;uc001avm.4	23254;23254	0;0
251	chr1	14953820	14954214	395	*	Intron (uc009vog.1/23254, intron 1 of 7)	1	14925213	15444544	519332	1	23254	uc001avm.4	28607	ENSG00000189337	KAZN	kazrin, periplakin interacting protein	uc009vog.1;uc001avm.4	23254;23254	0;0
252	chr1	15109254	15110071	818	*	Intron (uc009vog.1/23254, intron 1 of 7)	1	15250625	15394651	144027	1	23254	uc001avo.2	-140554	ENSG00000189337	KAZN	kazrin, periplakin interacting protein	uc009vog.1;uc001avm.4	23254;23254	0;0
253	chr1	15110460	15110955	496	*	Intron (uc009vog.1/23254, intron 1 of 7)	1	15250625	15394651	144027	1	23254	uc001avo.2	-139670	ENSG00000189337	KAZN	kazrin, periplakin interacting protein	uc009vog.1;uc001avm.4	23254;23254	0;0
254	chr1	15143560	15144180	621	*	Intron (uc009vog.1/23254, intron 1 of 7)	1	15250625	15394651	144027	1	23254	uc001avo.2	-106445	ENSG00000189337	KAZN	kazrin, periplakin interacting protein	uc009vog.1;uc001avm.4	23254;23254	0;0
255	chr1	15223654	15224004	351	*	Intron (uc009vog.1/23254, intron 1 of 7)	1	15250625	15394651	144027	1	23254	uc001avo.2	-26621	ENSG00000189337	KAZN	kazrin, periplakin interacting protein	uc009vog.1;uc001avm.4;uc001avo.2;uc001avp.2;uc001avq.2	23254;23254;23254;23254;23254	0;0;0;0;0
256	chr1	15334214	15334806	593	*	Intron (uc009vog.1/23254, intron 2 of 7)	1	15287180	15394651	107472	1	23254	uc001avr.2	47034	ENSG00000189337	KAZN	kazrin, periplakin interacting protein	uc009vog.1;uc001avm.4;uc001avo.2;uc001avp.2;uc001avq.2;uc001avr.2	23254;23254;23254;23254;23254;23254	0;0;0;0;0;0
257	chr1	15504176	15504495	320	*	Intron (uc001avw.4/55092, intron 1 of 3)	1	15480229	15546974	66746	1	55092	uc001avy.3	23947	ENSG00000171729	TMEM51	transmembrane protein 51	uc001avv.4;uc009voh.3;uc001avw.4;uc010obk.2;uc001avz.3;uc001avx.3;uc001avy.3	200197;200197;55092;55092;55092;55092;55092	-25216;-25216;0;0;0;0;0
258	chr1	15544907	15545316	410	*	Intron (uc001avw.4/55092, intron 3 of 3)	1	15573768	15672019	98252	1	114827	uc001awa.1	-28452	ENSG00000142621	FHAD1	forkhead associated phosphopeptide binding domain 1	uc001awa.1;uc001awb.2;uc001avw.4;uc010obk.2;uc001avz.3;uc001avx.3;uc001avy.3	114827;114827;55092;55092;55092;55092;55092	0;0;0;0;0;0;0
259	chr1	15655206	15655531	326	*	Exon (uc001awc.1/uc001awc.1, exon 2 of 2)	1	15668232	15711054	42823	1	114827	uc001awd.1	-12701	ENSG00000142621	FHAD1	forkhead associated phosphopeptide binding domain 1	uc001awa.1;uc001awb.2;uc001awd.1;uc010obl.1;uc001awe.1;uc001awf.3	114827;114827;114827;114827;114827;114827	0;0;0;0;0;0
260	chr1	15676054	15676402	349	*	Intron (uc001awb.2/114827, intron 18 of 30)	1	15671912	15724622	52711	1	114827	uc001awe.1	4142	ENSG00000142621	FHAD1	forkhead associated phosphopeptide binding domain 1	uc001awa.1;uc001awb.2;uc001awd.1;uc010obl.1;uc001awe.1;uc001awf.3;uc001awg.3	114827;114827;114827;114827;114827;114827;114827	0;0;0;0;0;0;0
261	chr1	15685274	15685700	427	*	Promoter (<=1kb)	1	15684287	15690812	6526	1	114827	uc001awf.3	987	ENSG00000142621	FHAD1	forkhead associated phosphopeptide binding domain 1	uc001awa.1;uc001awb.2;uc001awd.1;uc010obl.1;uc001awe.1;uc001awf.3;uc001awg.3	114827;114827;114827;114827;114827;114827;114827	0;0;0;0;0;0;0
262	chr1	15708304	15708642	339	*	Promoter (1-2kb)	1	15707197	15726778	19582	1	114827	uc001awg.3	1107	ENSG00000142621	FHAD1	forkhead associated phosphopeptide binding domain 1	uc001awa.1;uc001awb.2;uc001awd.1;uc010obl.1;uc001awe.1;uc001awf.3;uc001awg.3;uc001awh.2	114827;114827;114827;114827;114827;114827;114827;79180	0;0;0;0;0;0;0;0
263	chr1	15727231	15727533	303	*	Distal Intergenic	1	15736391	15756839	20449	1	79180	uc001awh.2	-8858	ENSG00000142634	EFHD2	EF-hand domain family member D2	uc001awi.1;uc001awj.1;uc001awb.2;uc001awd.1;uc010obl.1;uc001awe.1;uc001awf.3;uc001awg.3;uc001awh.2	11330;11330;114827;114827;114827;114827;114827;114827;79180	-37405;-37405;0;0;0;0;0;0;0
264	chr1	15733086	15733576	491	*	Promoter (2-3kb)	1	15736391	15756839	20449	1	79180	uc001awh.2	-2815	ENSG00000142634	EFHD2	EF-hand domain family member D2	uc001awi.1;uc001awj.1;uc001awb.2;uc001awd.1;uc010obl.1;uc001awe.1;uc001awf.3;uc001awg.3;uc001awk.3;uc001awh.2	11330;11330;114827;114827;114827;114827;114827;114827;63036;79180	-31362;-31362;0;0;0;0;0;0;0;0
265	chr1	15738555	15739075	521	*	Promoter (2-3kb)	1	15736391	15756839	20449	1	79180	uc001awh.2	2164	ENSG00000142634	EFHD2	EF-hand domain family member D2	uc001awi.1;uc001awj.1;uc001awb.2;uc001awd.1;uc010obl.1;uc001awe.1;uc001awf.3;uc001awg.3;uc001awk.3;uc001awh.2	11330;11330;114827;114827;114827;114827;114827;114827;63036;79180	-25863;-25863;0;0;0;0;0;0;0;0
266	chr1	15743951	15744316	366	*	Intron (uc001awh.2/79180, intron 1 of 3)	1	15736391	15756839	20449	1	79180	uc001awh.2	7560	ENSG00000142634	EFHD2	EF-hand domain family member D2	uc001awi.1;uc001awj.1;uc001awb.2;uc001awd.1;uc010obl.1;uc001awe.1;uc001awg.3;uc001awk.3;uc001awh.2	11330;11330;114827;114827;114827;114827;114827;63036;79180	-20622;-20622;0;0;0;0;0;0;0
267	chr1	15750584	15751037	454	*	Intron (uc001awh.2/79180, intron 1 of 3)	1	15764938	15773153	8216	1	11330	uc001awi.1	-13901	ENSG00000162438	CTRC	chymotrypsin C	uc001awi.1;uc001awj.1;uc001awb.2;uc001awd.1;uc010obl.1;uc001awe.1;uc001awg.3;uc001awk.3;uc001awh.2	11330;11330;114827;114827;114827;114827;114827;63036;79180	-13901;-13901;0;0;0;0;0;0;0
268	chr1	15787631	15788019	389	*	Intron (uc001awk.3/63036, intron 2 of 7)	1	15783223	15798586	15364	1	63036	uc001awk.3	4408	ENSG00000142615	CELA2A	chymotrypsin like elastase 2A	uc001awi.1;uc001awj.1;uc001awl.3;uc001awk.3;uc001awh.2;uc001awm.2;uc001awn.4;uc001awo.4;uc001awp.4;uc009voi.4;uc010obm.3	11330;11330;51032;63036;79180;842;842;842;842;842;842	22693;22693;-14577;0;0;0;0;0;0;0;0
269	chr1	15835012	15835557	546	*	Intron (uc001awm.2/842, intron 2 of 7)	1	15817324	15850940	33617	2	842	uc001awm.2	15383	ENSG00000132906	CASP9	caspase 9	uc001awr.1;uc001aws.3;uc001awt.3;uc001awl.3;uc001awk.3;uc001awm.2;uc001awn.4;uc001awo.4;uc001awp.4;uc009voi.4;uc010obm.3	23341;23341;23341;51032;63036;842;842;842;842;842;842	0;0;0;32416;0;0;0;0;0;0;0
270	chr1	15850796	15851608	813	*	Promoter (<=1kb)	1	15817324	15850940	33617	2	842	uc001awm.2	0	ENSG00000132906	CASP9	caspase 9	uc001awr.1;uc001aws.3;uc001awt.3;uc001awu.3;uc001awl.3;uc001awv.2;uc001awm.2;uc001awn.4;uc001awo.4;uc001awp.4;uc009voi.4;uc010obm.3	23341;23341;23341;23341;51032;79814;842;842;842;842;842;842	0;0;0;0;48200;59997;0;0;0;0;0;0
271	chr1	15870017	15870548	532	*	Intron (uc001awr.1/23341, intron 4 of 12)	1	15886021	15918874	32854	1	23341	uc001awu.3	-15473	ENSG00000116138	DNAJC16	DnaJ heat shock protein family (Hsp40) member C16	uc001awr.1;uc001aws.3;uc001awt.3;uc001awu.3;uc001awv.2;uc001awm.2;uc001awn.4;uc001awo.4;uc001awp.4;uc009voi.4;uc010obm.3	23341;23341;23341;23341;79814;842;842;842;842;842;842	0;0;0;0;41057;0;0;0;0;0;0
272	chr1	15892536	15892905	370	*	3' UTR	1	15886021	15918874	32854	1	23341	uc001awu.3	6515	ENSG00000116138	DNAJC16	DnaJ heat shock protein family (Hsp40) member C16	uc001awr.1;uc001aws.3;uc001awt.3;uc001awu.3;uc001awv.2;uc001awm.2;uc001awn.4;uc001awo.4;uc001awp.4;uc009voi.4;uc010obm.3	23341;23341;23341;23341;79814;842;842;842;842;842;842	0;0;0;0;18700;0;0;0;0;0;0
273	chr1	15954340	15954937	598	*	Promoter (1-2kb)	1	15956820	15987552	30733	1	84301	uc009voj.2	-1883	ENSG00000197312	DDI2	DNA damage inducible 1 homolog 2	uc001awu.3;uc010obn.2;uc001awv.2;uc001aww.3;uc001awx.2;uc009voj.2	23341;6248;79814;84301;84301;84301	0;-31427;-42735;0;0;-1883
274	chr1	15997556	15997894	339	*	Distal Intergenic	1	15986364	15988217	1854	1	6248	uc010obn.2	11192	ENSG00000215695	RSC1A1	regulator of solute carriers 1	uc010obo.2;uc010obn.2;uc001aww.3;uc001awx.2;uc009voj.2	23207;6248;84301;84301;84301	0;11192;0;0;40736
275	chr1	16001307	16001618	312	*	Distal Intergenic	1	16010827	16061264	50438	1	23207	uc010obo.2	-9209	ENSG00000116786	PLEKHM2	pleckstrin homology and RUN domain containing M2	uc010obo.2;uc010obn.2;uc001aww.3;uc001awx.2;uc009voj.2	23207;6248;84301;84301;84301	0;14943;0;0;44487
276	chr1	16003320	16003897	578	*	Distal Intergenic	1	16010827	16061264	50438	1	23207	uc010obo.2	-6930	ENSG00000116786	PLEKHM2	pleckstrin homology and RUN domain containing M2	uc010obo.2;uc010obn.2;uc001aww.3;uc001awx.2;uc009voj.2	23207;6248;84301;84301;84301	0;16956;0;0;46500
277	chr1	16011327	16011698	372	*	Promoter (<=1kb)	1	16010827	16061264	50438	1	23207	uc010obo.2	500	ENSG00000116786	PLEKHM2	pleckstrin homology and RUN domain containing M2	uc010obo.2;uc010obn.2;uc001awx.2;uc009voj.2	23207;6248;84301;84301	0;24963;0;54507
278	chr1	16088058	16088617	560	*	Promoter (2-3kb)	1	16090991	16101715	10725	1	54751	uc001axg.1	-2374	ENSG00000162458	FBLIM1	filamin binding LIM protein 1	uc010obo.2;uc001axb.1;uc001axc.4;uc009vol.1;uc001axd.1;uc001axe.1;uc001axg.1;uc001axh.1;uc001axi.1	23207;284723;388595;440567;54751;54751;54751;54751;54751	0;25249;19071;45577;0;0;-2374;0;0
279	chr1	16106123	16106394	272	*	Intron (uc001axd.1/54751, intron 9 of 9)	1	16091459	16113084	21626	1	54751	uc001axi.1	14664	ENSG00000162458	FBLIM1	filamin binding LIM protein 1	uc010obo.2;uc001axb.1;uc001axc.4;uc009vol.1;uc001axd.1;uc001axe.1;uc001axg.1;uc001axh.1;uc001axi.1	23207;284723;388595;440567;54751;54751;54751;54751;54751	0;43314;37136;27800;0;0;15132;0;0
280	chr1	16121523	16122149	627	*	Distal Intergenic	1	16133657	16134194	538	2	440567	uc009vol.1	12045	ENSG00000233954	UQCRHL	ubiquinol-cytochrome c reductase hinge protein like	uc001axc.4;uc009vol.1;uc001axd.1;uc001axe.1;uc001axg.1;uc001axh.1;uc001axi.1;uc001axj.2	388595;440567;54751;54751;54751;54751;54751;729614	52536;12045;0;0;30532;0;0;52493
281	chr1	16156502	16156793	292	*	Distal Intergenic	1	16174359	16266950	92592	1	23013	uc001axk.1	-17566	ENSG00000065526	SPEN	spen family transcriptional repressor	uc001axk.1;uc010obp.1;uc009vol.1;uc001axd.1;uc001axe.1;uc001axh.1;uc001axi.1;uc001axj.2	23013;23013;440567;54751;54751;54751;54751;729614	0;-43817;-22308;0;0;0;0;17849
282	chr1	16176429	16176925	497	*	Promoter (1-2kb)	1	16160710	16174642	13933	2	729614	uc001axj.2	-1787	ENSG00000179743	SPEN-AS1	SPEN antisense RNA 1	uc001axk.1;uc010obp.1;uc009vol.1;uc001axj.2	23013;23013;440567;729614	0;-23685;-42235;-1787
283	chr1	16277272	16277725	454	*	Intron (uc001axl.4/7709, intron 2 of 15)	1	16268364	16302627	34264	2	7709	uc001axl.4	24902	ENSG00000116809	ZBTB17	zinc finger and BTB domain containing 17	uc001axk.1;uc010obp.1;uc001axl.4;uc010obq.2;uc010obr.2;uc010obs.2;uc010obt.1;uc010obu.2;uc009vom.1;uc010obv.1;uc009von.1	23013;23013;7709;7709;7709;7709;7709;7709;7709;7709;7709	0;76662;0;0;0;0;0;0;0;0;0
284	chr1	16280298	16280609	312	*	Intron (uc001axl.4/7709, intron 2 of 15)	1	16268364	16302627	34264	2	7709	uc001axl.4	22018	ENSG00000116809	ZBTB17	zinc finger and BTB domain containing 17	uc001axk.1;uc010obp.1;uc001axl.4;uc010obq.2;uc010obr.2;uc010obs.2;uc010obt.1;uc010obu.2;uc009vom.1;uc010obv.1;uc009von.1	23013;23013;7709;7709;7709;7709;7709;7709;7709;7709;7709	0;79688;0;0;0;0;0;0;0;0;0
285	chr1	16380574	16381052	479	*	Intron (uc001axx.5/1188, intron 16 of 19)	1	16375257	16383821	8565	1	1188	uc001axy.5	5317	ENSG00000184908	CLCNKB	chloride voltage-gated channel Kb	uc001axt.3;uc001axu.3;uc001axv.3;uc010obw.2;uc010obx.1;uc010oby.1;uc021ogl.1;uc001axx.5;uc001axy.5;uc001axn.3;uc001axo.2;uc001axp.2;uc001axq.2;uc001axr.2;uc001axs.2;uc001axz.4	1187;1187;1187;1187;1187;1187;1188;1188;1188;149563;27129;27129;27129;27129;27129;348487	35204;32088;32088;32088;25567;25567;24953;0;0;49843;-35289;-35289;-35289;-35289;-34485;19075
286	chr1	16407162	16407509	348	*	Distal Intergenic	1	16384264	16400127	15864	2	348487	uc001axz.4	-7035	ENSG00000185519	FAM131C	family with sequence similarity 131 member C	uc001axt.3;uc001axu.3;uc001axv.3;uc010obw.2;uc010obx.1;uc010oby.1;uc021ogl.1;uc001axx.5;uc001axy.5;uc001aya.2;uc001axz.4	1187;1187;1187;1187;1187;1187;1188;1188;1188;1969;348487	61792;58676;58676;58676;52155;52155;51541;0;0;0;-7035
287	chr1	16470316	16470691	376	*	Intron (uc001aya.2/1969, intron 3 of 16)	1	16450832	16482582	31751	2	1969	uc001aya.2	11891	ENSG00000142627	EPHA2	EPH receptor A2	uc001aya.2;uc010oca.2	1969;1969	0;0
288	chr1	16477808	16478302	495	*	Intron (uc001aya.2/1969, intron 1 of 16)	1	16450832	16482582	31751	2	1969	uc001aya.2	4280	ENSG00000142627	EPHA2	EPH receptor A2	uc009voo.2;uc001ayc.1;uc001aya.2;uc010oca.2	128272;128272;1969;1969	55403;0;0;0
289	chr1	16523889	16524353	465	*	Distal Intergenic	1	16524599	16533705	9107	2	128272	uc009voo.2	9352	ENSG00000142632	ARHGEF19	Rho guanine nucleotide exchange factor 19	uc009voo.2;uc001ayc.1;uc001aya.2;uc010oca.2;uc001ayd.3	128272;128272;1969;1969;79363	9352;0;0;0;39306
290	chr1	16534894	16535210	317	*	Promoter (1-2kb)	1	16524599	16533705	9107	2	128272	uc009voo.2	-1189	ENSG00000142632	ARHGEF19	Rho guanine nucleotide exchange factor 19	uc009voo.2;uc001ayc.1;uc001ayf.3;uc001ayg.3;uc001ayd.3	128272;128272;54455;54455;79363	-1189;0;0;0;28449
291	chr1	16569611	16570014	404	*	Distal Intergenic	1	16558182	16563659	5478	2	79363	uc001ayd.3	-5952	ENSG00000132881	CPLANE2	ciliogenesis and planar polarity effector complex subunit 2	uc009voo.2;uc001ayc.1;uc001ayf.3;uc001ayg.3;uc001ayh.3;uc001ayd.3	128272;128272;54455;54455;54455;79363	-35906;0;0;0;71916;-5952
292	chr1	16575214	16575708	495	*	Distal Intergenic	1	16558182	16563659	5478	2	79363	uc001ayd.3	-11555	ENSG00000132881	CPLANE2	ciliogenesis and planar polarity effector complex subunit 2	uc009voo.2;uc001ayc.1;uc001ayf.3;uc001ayg.3;uc001ayh.3;uc001ayd.3	128272;128272;54455;54455;54455;79363	-41509;0;0;0;66222;-11555
293	chr1	16592945	16593427	483	*	Intron (uc001ayf.3/54455, intron 5 of 10)	1	16558182	16563659	5478	2	79363	uc001ayd.3	-29286	ENSG00000132881	CPLANE2	ciliogenesis and planar polarity effector complex subunit 2	uc001ayf.3;uc001ayg.3;uc001ayh.3;uc001ayd.3	54455;54455;54455;79363	0;0;48503;-29286
294	chr1	16693315	16693788	474	*	Promoter (<=1kb)	1	16693525	16722607	29083	1	26099	uc010ocb.2	0	ENSG00000055070	SZRD1	SUZ RNA binding domain containing 1	uc010ocb.2;uc001ayi.5;uc001ayk.5;uc001aym.5;uc031plh.1;uc001ayl.1;uc001ayn.3;uc010occ.2;uc001ayg.3	26099;26099;26099;26099;26099;374955;374955;374955;54455	0;0;0;0;0;70131;70131;70131;0
295	chr1	16770457	16770775	319	*	Intron (uc001ayo.3/55707, intron 2 of 7)	1	16767167	16786584	19418	1	55707	uc010ocd.2	3290	ENSG00000157191	NECAP2	NECAP endocytosis associated 2	uc001ayt.2;uc001ays.2;uc010ocb.2;uc001ayi.5;uc001ayk.5;uc001aym.5;uc031plh.1;uc001ayl.1;uc001ayn.3;uc010occ.2;uc001ayo.3;uc001ayq.3;uc010ocd.2;uc021ogo.1	114819;114819;26099;26099;26099;26099;26099;374955;374955;374955;55707;55707;55707;55707	48421;46804;0;0;0;0;0;-6538;-6538;-6538;0;0;0;-11515
296	chr1	16781312	16781876	565	*	Promoter (<=1kb)	1	16782290	16786584	4295	1	55707	uc021ogo.1	-414	ENSG00000157191	NECAP2	NECAP endocytosis associated 2	uc001ayt.2;uc001ays.2;uc001ayl.1;uc001ayn.3;uc010occ.2;uc001ayo.3;uc001ayq.3;uc010ocd.2;uc021ogo.1	114819;114819;374955;374955;374955;55707;55707;55707;55707	37320;35703;-17393;-17393;-17393;0;0;0;-414
297	chr1	16839562	16840833	1272	*	Distal Intergenic	1	16793931	16819196	25266	2	114819	uc001ayt.2	-20366	ENSG00000080947	CROCCP3	CROCC pseudogene 3	uc021ogu.1;uc001ayt.2;uc001ays.2;uc001ayw.4	100500876;114819;114819;55672	-34576;-20366;-21983;0
298	chr1	16843667	16843985	319	*	Distal Intergenic	1	16793931	16819196	25266	2	114819	uc001ayt.2	-24471	ENSG00000080947	CROCCP3	CROCC pseudogene 3	uc021ogu.1;uc001ayt.2;uc001ays.2;uc001ayw.4;uc001ayz.1;uc009vot.1;uc010oce.1	100500876;114819;114819;55672;55672;55672;55672	-31424;-24471;-26088;0;0;0;0
299	chr1	16845833	16846118	286	*	Distal Intergenic	1	16793931	16819196	25266	2	114819	uc001ayt.2	-26637	ENSG00000080947	CROCCP3	CROCC pseudogene 3	uc021ogu.1;uc001ayt.2;uc001ays.2;uc001ayw.4;uc001ayz.1;uc009vot.1;uc010oce.1	100500876;114819;114819;55672;55672;55672;55672	-29291;-26637;-28254;0;0;0;0
300	chr1	16866841	16867426	586	*	Distal Intergenic	1	16875409	16875482	74	1	100500876	uc021ogu.1	-7983	ENSG00000263811	MIR3675	microRNA 3675	uc021ogu.1;uc001ayt.2;uc001ays.2;uc001ayw.4;uc001ayz.1;uc009vot.1;uc010oce.1	100500876;114819;114819;55672;55672;55672;55672	-7983;-47645;-49262;0;0;0;0
301	chr1	16892982	16893929	948	*	3' UTR	1	16875409	16875482	74	1	100500876	uc021ogu.1	17573	ENSG00000263811	MIR3675	microRNA 3675	uc021ogu.1;uc001ayw.4;uc001ayz.1;uc009vot.1;uc010oce.1;uc001aza.5;uc001azb.1;uc001azc.2	100500876;55672;55672;55672;55672;55672;55672;55672	17573;0;0;0;0;46171;45823;46171
302	chr1	16940882	16941188	307	*	Promoter (<=1kb)	1	16931913	16940100	8188	2	55672	uc001azc.2	-782	ENSG00000219481	NBPF1	NBPF member 1	uc009vow.2;uc010ocg.1;uc010och.2;uc010oci.1;uc001azk.2;uc001azm.4;uc009vox.3;uc001ayw.4;uc001ayz.1;uc009vot.1;uc010oce.1;uc001aza.5;uc001azb.1;uc001azc.2;uc010ocf.2;uc001aze.3;uc009vov.2;uc001azf.3;uc001azg.1	11209;11209;11209;11209;11209;11209;11209;55672;55672;55672;55672;55672;55672;55672;84809;84809;84809;84809;84809	-30881;-30881;-30881;-31676;-31676;-32720;-32720;0;0;0;0;-782;-1130;-782;0;0;0;0;0
303	chr1	16941872	16942205	334	*	Promoter (1-2kb)	1	16931913	16940100	8188	2	55672	uc001azc.2	-1772	ENSG00000219481	NBPF1	NBPF member 1	uc009vow.2;uc010ocg.1;uc010och.2;uc010oci.1;uc001azk.2;uc001azm.4;uc009vox.3;uc001ayw.4;uc001ayz.1;uc009vot.1;uc010oce.1;uc001aza.5;uc001azb.1;uc001azc.2;uc010ocf.2;uc001aze.3;uc009vov.2;uc001azf.3;uc001azg.1	11209;11209;11209;11209;11209;11209;11209;55672;55672;55672;55672;55672;55672;55672;84809;84809;84809;84809;84809	-29864;-29864;-29864;-30659;-30659;-31703;-31703;0;0;0;0;-1772;-2120;-1772;0;0;0;0;0
304	chr1	16947419	16947862	444	*	Intron (uc010ocf.2/84809, intron 2 of 3)	1	16944751	16952994	8244	2	84809	uc010ocf.2	5132	ENSG00000215908	CROCCP2	CROCC pseudogene 2	uc009vow.2;uc010ocg.1;uc010och.2;uc010oci.1;uc001azk.2;uc001azm.4;uc009vox.3;uc001ayw.4;uc001ayz.1;uc009vot.1;uc010oce.1;uc001aza.5;uc001azb.1;uc001azc.2;uc010ocf.2;uc001aze.3;uc009vov.2;uc001azf.3;uc001azg.1	11209;11209;11209;11209;11209;11209;11209;55672;55672;55672;55672;55672;55672;55672;84809;84809;84809;84809;84809	-24207;-24207;-24207;-25002;-25002;-26046;-26046;0;0;0;0;-7319;-7667;-7319;0;0;0;0;0
305	chr1	16970423	16970873	451	*	Promoter (<=1kb)	1	16951873	16971178	19306	2	84809	uc001azg.1	305	ENSG00000215908	CROCCP2	CROCC pseudogene 2	uc021ogy.1;uc009vow.2;uc010ocg.1;uc010och.2;uc010oci.1;uc001azk.2;uc001azm.4;uc009vox.3;uc001azn.1;uc001ayw.4;uc001aza.5;uc001azb.1;uc001azc.2;uc010ocf.2;uc001aze.3;uc009vov.2;uc001azf.3;uc001azg.1	100500876;11209;11209;11209;11209;11209;11209;11209;284729;55672;55672;55672;55672;84809;84809;84809;84809;84809	-36877;-1196;-1196;-1196;-1991;-1991;-3035;-3035;0;0;-30323;-30671;-30323;0;0;0;0;0
306	chr1	16971376	16971915	540	*	Promoter (<=1kb)	1	16972069	16974587	2519	1	11209	uc009vow.2	-154	NA	MST1P2	macrophage stimulating 1 pseudogene 2	uc021ogy.1;uc009vow.2;uc010ocg.1;uc010och.2;uc010oci.1;uc001azk.2;uc001azm.4;uc009vox.3;uc001azn.1;uc001ayw.4;uc001aza.5;uc001azb.1;uc001azc.2;uc010ocf.2;uc001aze.3;uc009vov.2;uc001azf.3;uc001azg.1	100500876;11209;11209;11209;11209;11209;11209;11209;284729;55672;55672;55672;55672;84809;84809;84809;84809;84809	-35835;-154;-154;-154;-949;-949;-1993;-1993;0;0;-31276;-31624;-31276;0;0;0;0;0
307	chr1	16992082	16993883	1802	*	Distal Intergenic	1	17007750	17007823	74	1	100500876	uc021ogy.1	-13867	ENSG00000263811	MIR3675	microRNA 3675	uc021ogy.1;uc009vow.2;uc010ocg.1;uc010och.2;uc010oci.1;uc001azk.2;uc001azm.4;uc009vox.3;uc001azn.1;uc010ocf.2;uc001aze.3;uc009vov.2;uc001azf.3;uc001azg.1	100500876;11209;11209;11209;11209;11209;11209;11209;284729;84809;84809;84809;84809;84809	-13867;20013;20013;20013;19218;19218;18174;18174;0;0;0;0;0;0
308	chr1	17001359	17001998	640	*	Distal Intergenic	1	17007750	17007823	74	1	100500876	uc021ogy.1	-5752	ENSG00000263811	MIR3675	microRNA 3675	uc021ogy.1;uc009vow.2;uc010ocg.1;uc010och.2;uc010oci.1;uc001azk.2;uc001azm.4;uc009vox.3;uc001azn.1;uc010ocf.2;uc001aze.3;uc009vov.2;uc001azf.3;uc001azg.1	100500876;11209;11209;11209;11209;11209;11209;11209;284729;84809;84809;84809;84809;84809	-5752;29290;29290;29290;28495;28495;27451;27451;0;0;0;0;0;0
309	chr1	17013485	17014262	778	*	Distal Intergenic	1	17007750	17007823	74	1	100500876	uc021ogy.1	5735	ENSG00000263811	MIR3675	microRNA 3675	uc021ogy.1;uc009vow.2;uc010ocg.1;uc010och.2;uc010oci.1;uc001azk.2;uc001azm.4;uc009vox.3;uc001azn.1;uc001azg.1	100500876;11209;11209;11209;11209;11209;11209;11209;284729;84809	5735;41416;41416;41416;40621;40621;39577;39577;0;0
310	chr1	17030201	17030475	275	*	Exon (uc001azn.1/284729, exon 5 of 11)	1	17017713	17046652	28940	2	284729	uc001azn.1	16177	NA	ESPNP	espin pseudogene	uc021ogy.1;uc001azn.1;uc009voy.1	100500876;284729;9696	22451;0;0
311	chr1	17044337	17044901	565	*	Promoter (1-2kb)	1	17017713	17046652	28940	2	284729	uc001azn.1	1751	NA	ESPNP	espin pseudogene	uc021ogy.1;uc001azp.5;uc010ock.3;uc001azn.1;uc009voy.1	100500876;11223;11223;284729;9696	36587;41651;46074;0;0
312	chr1	17058824	17059496	673	*	Distal Intergenic	1	17066768	17267729	200962	1	9696	uc009voy.1	-7272	ENSG00000058453	CROCC	ciliary rootlet coiled-coil, rootletin	uc001azp.5;uc010ock.3;uc001azn.1;uc009voy.1	11223;11223;284729;9696	27056;31479;0;0
313	chr1	17066572	17068374	1803	*	Promoter (<=1kb)	1	17066768	17267729	200962	1	9696	uc009voy.1	0	ENSG00000058453	CROCC	ciliary rootlet coiled-coil, rootletin	uc001azp.5;uc010ock.3;uc001azn.1;uc009voy.1	11223;11223;284729;9696	18178;22601;0;0
314	chr1	17108579	17108904	326	*	Intron (uc009voy.1/9696, intron 1 of 8)	1	17081129	17090975	9847	2	11223	uc010ock.3	-17604	ENSG00000186715	MST1L	macrophage stimulating 1 like (pseudogene)	uc001azp.5;uc010ock.3;uc009voy.1	11223;11223;9696	-22027;-17604;0
315	chr1	17193512	17194143	632	*	Intron (uc009voy.1/9696, intron 1 of 8)	1	17185444	17185516	73	2	100500876	uc021ohc.1	-7996	ENSG00000263811	MIR3675	microRNA 3675	uc021ohc.1;uc009voy.1	100500876;9696	-7996;0
316	chr1	17216040	17216480	441	*	Exon (uc021ohh.1/uc021ohh.1, exon 1 of 1)	1	17185444	17185516	73	2	100500876	uc021ohc.1	-30524	ENSG00000263811	MIR3675	microRNA 3675	uc021ohc.1;uc009voy.1;uc001azt.2;uc009voz.1;uc001azu.2	100500876;9696;9696;9696;9696	-30524;0;-31965;-32678;-49909
317	chr1	17219284	17219642	359	*	Intron (uc009voy.1/9696, intron 1 of 8)	1	17248445	17299474	51030	1	9696	uc001azt.2	-28803	ENSG00000058453	CROCC	ciliary rootlet coiled-coil, rootletin	uc021ohc.1;uc009voy.1;uc001azt.2;uc009voz.1;uc001azu.2	100500876;9696;9696;9696;9696	-33768;0;-28803;-29516;-46747
318	chr1	17222416	17223043	628	*	Exon (uc021ohi.1/uc021ohi.1, exon 1 of 1)	1	17248445	17299474	51030	1	9696	uc001azt.2	-25402	ENSG00000058453	CROCC	ciliary rootlet coiled-coil, rootletin	uc021ohc.1;uc009voy.1;uc001azt.2;uc009voz.1;uc001azu.2	100500876;9696;9696;9696;9696	-36900;0;-25402;-26115;-43346
319	chr1	17231103	17232096	994	*	Intron (uc009voy.1/9696, intron 1 of 8)	1	17248445	17299474	51030	1	9696	uc001azt.2	-16349	ENSG00000058453	CROCC	ciliary rootlet coiled-coil, rootletin	uc021ohc.1;uc009voy.1;uc001azt.2;uc009voz.1;uc001azu.2	100500876;9696;9696;9696;9696	-45587;0;-16349;-17062;-34293
320	chr1	17236350	17236689	340	*	Intron (uc009voy.1/9696, intron 1 of 8)	1	17248445	17299474	51030	1	9696	uc001azt.2	-11756	ENSG00000058453	CROCC	ciliary rootlet coiled-coil, rootletin	uc009voy.1;uc001azt.2;uc009voz.1;uc001azu.2	9696;9696;9696;9696	0;-11756;-12469;-29700
321	chr1	17382867	17383380	514	*	Promoter (2-3kb)	1	17345225	17380665	35441	2	6390	uc001bae.3	-2202	ENSG00000117118	SDHB	succinate dehydrogenase complex iron sulfur subunit B	uc001baf.3;uc010ocm.2;uc001bag.1;uc001baa.2;uc001bab.2;uc001bac.2;uc001bae.3	11240;11240;11240;23400;23400;23400;6390	62568;62568;62568;-44444;-44444;-44444;-2202
322	chr1	17612390	17612699	310	*	Distal Intergenic	1	17634690	17674911	40222	1	23569	uc009vpc.2	-21991	ENSG00000159339	PADI4	peptidyl arginine deiminase 4	uc009vpc.2;uc001baj.2;uc001bah.1;uc010oco.1;uc010ocp.1;uc010ocq.1;uc009vpb.1;uc001bai.3	23569;23569;29943;29943;29943;29943;29943;51702	0;0;80769;52614;52614;52614;46200;36797
323	chr1	17674600	17674987	388	*	3' UTR	1	17698741	17728195	29455	1	353238	uc001bak.1	-23754	ENSG00000276747	PADI6	peptidyl arginine deiminase 6	uc009vpc.2;uc001baj.2;uc001bak.1	23569;23569;353238	0;0;-23754
324	chr1	17686457	17687076	620	*	Intron (uc001baj.2/23569, intron 15 of 15)	1	17698741	17728195	29455	1	353238	uc001bak.1	-11665	ENSG00000276747	PADI6	peptidyl arginine deiminase 6	uc009vpc.2;uc001baj.2;uc001bak.1;uc001bal.3;uc001bam.3	23569;23569;353238;55920;55920	0;0;-11665;0;0
325	chr1	17735680	17736188	509	*	Exon (uc001bal.3/55920, exon 12 of 12)	1	17733251	17765059	31809	2	55920	uc001bal.3	28871	ENSG00000179051	RCC2	regulator of chromosome condensation 2	uc001baj.2;uc001bak.1;uc001bal.3;uc001bam.3	23569;353238;55920;55920	0;36939;0;0
326	chr1	17746945	17747369	425	*	Exon (uc001bal.3/55920, exon 6 of 12)	1	17733251	17765059	31809	2	55920	uc001bal.3	17690	ENSG00000179051	RCC2	regulator of chromosome condensation 2	uc001bak.1;uc001bal.3;uc001bam.3	353238;55920;55920	48204;0;0
327	chr1	17761018	17761519	502	*	Intron (uc001bal.3/55920, intron 1 of 11)	1	17733251	17765059	31809	2	55920	uc001bal.3	3540	ENSG00000179051	RCC2	regulator of chromosome condensation 2	uc001bak.1;uc001bal.3;uc001bam.3	353238;55920;55920	62277;0;0
328	chr1	17795045	17795619	575	*	Distal Intergenic	1	17733251	17766250	33000	2	55920	uc001bam.3	-28795	ENSG00000179051	RCC2	regulator of chromosome condensation 2	uc001bal.3;uc001bam.3	55920;55920	0;0
329	chr1	17799240	17799629	390	*	Distal Intergenic	1	17733251	17766250	33000	2	55920	uc001bam.3	-32990	ENSG00000179051	RCC2	regulator of chromosome condensation 2	uc031pli.1;uc001bal.3;uc001bam.3	55160;55920;55920	0;0;0
330	chr1	17815450	17815852	403	*	Distal Intergenic	1	17846827	17909697	62871	1	55160	uc031pli.1	-30975	ENSG00000074964	ARHGEF10L	Rho guanine nucleotide exchange factor 10 like	uc031pli.1;uc001bam.3	55160;55920	0;0
331	chr1	17895555	17896082	528	*	Intron (uc031pli.1/55160, intron 1 of 1)	1	17907048	18024370	117323	1	55160	uc001bao.3	-10966	ENSG00000074964	ARHGEF10L	Rho guanine nucleotide exchange factor 10 like	uc031pli.1;uc009vpe.1;uc001ban.3;uc001bao.3;uc001bap.3;uc010ocr.1;uc001baq.3;uc001bar.3;uc010ocs.2	55160;55160;55160;55160;55160;55160;55160;55160;55160	0;0;0;0;0;-18829;0;0;0
332	chr1	17992546	17992866	321	*	Intron (uc009vpe.1/55160, intron 25 of 26)	1	18020542	18024370	3829	1	55160	uc001bas.3	-27676	ENSG00000074964	ARHGEF10L	Rho guanine nucleotide exchange factor 10 like	uc009vpe.1;uc001ban.3;uc001bao.3;uc001bap.3;uc010ocr.1;uc001baq.3;uc001bar.3;uc010ocs.2;uc009vpf.3;uc001bas.3	55160;55160;55160;55160;55160;55160;55160;55160;55160;55160	0;0;0;0;77635;0;0;0;0;-27676
333	chr1	18072663	18072969	307	*	Distal Intergenic	1	18081808	18153558	71751	1	81569	uc001bat.3	-8839	ENSG00000117148	ACTL8	actin like 8	uc001ban.3;uc001bao.3;uc001bap.3;uc001baq.3;uc001bar.3;uc010ocs.2;uc009vpf.3;uc001bas.3;uc001bat.3	55160;55160;55160;55160;55160;55160;55160;55160;81569	0;0;0;0;0;0;0;52121;0
334	chr1	18097161	18097529	369	*	Intron (uc001bat.3/81569, intron 1 of 2)	1	18081808	18153558	71751	1	81569	uc001bat.3	15353	ENSG00000117148	ACTL8	actin like 8	uc001bat.3	81569	0
335	chr1	18464480	18464985	506	*	Intron (uc001bau.2/84966, intron 1 of 9)	1	18434240	18704977	270738	1	84966	uc001bau.2	30240	ENSG00000117154	IGSF21	immunoglobin superfamily member 21	uc001bau.2	84966	0
336	chr1	18517068	18517520	453	*	Intron (uc001bau.2/84966, intron 1 of 9)	1	18434240	18704977	270738	1	84966	uc001bau.2	82828	ENSG00000117154	IGSF21	immunoglobin superfamily member 21	uc001bau.2	84966	0
337	chr1	18523368	18523650	283	*	Intron (uc001bau.2/84966, intron 1 of 9)	1	18434240	18704977	270738	1	84966	uc001bau.2	89128	ENSG00000117154	IGSF21	immunoglobin superfamily member 21	uc001bau.2	84966	0
338	chr1	18725087	18725401	315	*	Distal Intergenic	1	18687861	18704977	17117	1	84966	uc001bav.2	37226	ENSG00000117154	IGSF21	immunoglobin superfamily member 21	uc001bau.2;uc001bav.2	84966;84966	0;37226
339	chr1	18742000	18742425	426	*	Distal Intergenic	1	18687861	18704977	17117	1	84966	uc001bav.2	54139	ENSG00000117154	IGSF21	immunoglobin superfamily member 21	uc001bau.2;uc001bav.2	84966;84966	0;54139
340	chr1	18756175	18756670	496	*	Distal Intergenic	1	18807424	18812480	5057	1	127707	uc001bax.3	-50754	ENSG00000179023	KLHDC7A	kelch domain containing 7A	NA	NA	NA
341	chr1	18770472	18770862	391	*	Distal Intergenic	1	18807424	18812480	5057	1	127707	uc001bax.3	-36562	ENSG00000179023	KLHDC7A	kelch domain containing 7A	uc001bax.3	127707	-36562
342	chr1	18857094	18857865	772	*	Distal Intergenic	1	18807424	18812480	5057	1	127707	uc001bax.3	49670	ENSG00000179023	KLHDC7A	kelch domain containing 7A	uc001bax.3	127707	49670
343	chr1	18860869	18861292	424	*	Distal Intergenic	1	18807424	18812480	5057	1	127707	uc001bax.3	53445	ENSG00000179023	KLHDC7A	kelch domain containing 7A	uc001bax.3	127707	53445
344	chr1	18918864	18919274	411	*	Distal Intergenic	1	18957500	19062632	105133	1	5081	uc001bay.3	-38226	ENSG00000009709	PAX7	paired box 7	uc001bay.3;uc001baz.3;uc010oct.2	5081;5081;5081	0;0;0
345	chr1	18945886	18946255	370	*	Distal Intergenic	1	18957500	19062632	105133	1	5081	uc001bay.3	-11245	ENSG00000009709	PAX7	paired box 7	uc001bay.3;uc001baz.3;uc010oct.2	5081;5081;5081	0;0;0
346	chr1	18959634	18959937	304	*	Promoter (2-3kb)	1	18957500	19075360	117861	1	5081	uc010oct.2	2134	ENSG00000009709	PAX7	paired box 7	uc001bay.3;uc001baz.3;uc010oct.2	5081;5081;5081	0;0;0
347	chr1	19219283	19219839	557	*	Promoter (1-2kb)	1	19197924	19217385	19462	2	8659	uc010ocu.2	-1898	ENSG00000159423	ALDH4A1	aldehyde dehydrogenase 4 family member A1	uc021ohm.2;uc001bbd.2;uc001bba.1;uc010ocu.2;uc001bbb.3;uc001bbc.3;uc021ohl.1	100616120;126917;80834;8659;8659;8659;8659	-9514;0;-33128;-1898;0;0;0
348	chr1	19229330	19229984	655	*	Promoter (<=1kb)	1	19197924	19229293	31370	2	8659	uc021ohl.1	-37	ENSG00000159423	ALDH4A1	aldehyde dehydrogenase 4 family member A1	uc021ohm.2;uc001bbd.2;uc001bba.1;uc010ocu.2;uc001bbb.3;uc001bbc.3;uc021ohl.1	100616120;126917;80834;8659;8659;8659;8659	-19561;0;-43175;-11945;0;0;0
349	chr1	19235385	19236193	809	*	Intron (uc001bbd.2/126917, intron 8 of 8)	1	19197924	19229293	31370	2	8659	uc021ohl.1	-6092	ENSG00000159423	ALDH4A1	aldehyde dehydrogenase 4 family member A1	uc021ohm.2;uc001bbd.2;uc001bba.1;uc010ocu.2;uc001bbb.3;uc001bbc.3;uc021ohl.1	100616120;126917;80834;8659;8659;8659;8659	-25616;0;-49230;-18000;0;0;0
350	chr1	19261740	19262400	661	*	Intron (uc001bbd.2/126917, intron 1 of 8)	1	19230774	19282826	52053	2	126917	uc001bbd.2	20426	ENSG00000169991	IFFO2	intermediate filament family orphan 2	uc001bbd.2;uc010ocu.2;uc001bbb.3;uc001bbc.3;uc021ohl.1	126917;8659;8659;8659;8659	0;-44355;0;0;0
351	chr1	19334087	19334546	460	*	Distal Intergenic	1	19230774	19282826	52053	2	126917	uc001bbd.2	-51261	ENSG00000169991	IFFO2	intermediate filament family orphan 2	NA	NA	NA
352	chr1	19395314	19395892	579	*	Distal Intergenic	1	19401000	19408140	7141	2	23352	uc001bbf.3	12248	ENSG00000127481	UBR4	ubiquitin protein ligase E3 component n-recognin 4	uc001bbf.3;uc010ocv.2;uc009vph.3;uc010ocw.2;uc001bbg.3;uc001bbh.3;uc001bbi.3;uc001bbj.1	23352;23352;23352;23352;23352;23352;23352;23352	0;0;0;0;0;0;0;0
353	chr1	19405834	19406326	493	*	Promoter (1-2kb)	1	19401000	19408140	7141	2	23352	uc001bbf.3	1814	ENSG00000127481	UBR4	ubiquitin protein ligase E3 component n-recognin 4	uc001bbf.3;uc010ocv.2;uc009vph.3;uc010ocw.2;uc001bbg.3;uc001bbh.3;uc001bbi.3;uc001bbj.1;uc001bbk.1	23352;23352;23352;23352;23352;23352;23352;23352;23352	0;0;0;0;0;0;0;0;72027
354	chr1	19439578	19440153	576	*	3' UTR	1	19438134	19444474	6341	2	23352	uc001bbj.1	4321	ENSG00000127481	UBR4	ubiquitin protein ligase E3 component n-recognin 4	uc001bbf.3;uc010ocv.2;uc009vph.3;uc010ocw.2;uc001bbg.3;uc001bbh.3;uc001bbi.3;uc001bbj.1;uc001bbk.1;uc001bbl.1;uc001bbm.1	23352;23352;23352;23352;23352;23352;23352;23352;23352;23352;23352	0;0;0;0;0;0;0;0;38200;43266;65561
355	chr1	19506338	19506875	538	*	Promoter (<=1kb)	1	19477418	19505714	28297	2	23352	uc001bbm.1	-624	ENSG00000127481	UBR4	ubiquitin protein ligase E3 component n-recognin 4	uc001bbn.4;uc001bbo.4;uc001bbp.4;uc001bbq.4;uc001bbr.4;uc001bbi.3;uc001bbk.1;uc001bbl.1;uc001bbm.1	23065;23065;23065;23065;23065;23352;23352;23352;23352	41535;71178;71178;71178;71178;0;-27985;-22919;-624
356	chr1	19524179	19524748	570	*	Exon (uc001bbi.3/23352, exon 6 of 106)	1	19401000	19536746	135747	2	23352	uc001bbi.3	11998	ENSG00000127481	UBR4	ubiquitin protein ligase E3 component n-recognin 4	uc001bbn.4;uc001bbo.4;uc001bbp.4;uc001bbq.4;uc001bbr.4;uc001bbi.3;uc001bbk.1;uc001bbl.1;uc001bbm.1	23065;23065;23065;23065;23065;23352;23352;23352;23352	23662;53305;53305;53305;53305;0;-45826;-40760;-18465
357	chr1	19626683	19627016	334	*	Distal Intergenic	1	19619741	19622230	2490	2	100506730	uc021ohp.1	-4453	NA	LOC100506730	uncharacterized LOC100506730	uc021ohp.1;uc001bbv.1;uc001bbo.4;uc001bbp.4;uc001bbq.4;uc001bbr.4;uc021ohn.1;uc021oho.1;uc001bbs.3;uc001bby.3;uc001bbz.3;uc001bca.3;uc001bcb.3;uc021ohq.1;uc010ocz.2;uc001bce.3;uc009vpk.3;uc021ohr.1;uc001bbw.3;uc009vpi.1	100506730;22977;23065;23065;23065;23065;246181;246181;51154;54896;54896;54896;54896;54896;832;832;832;832;8574;8574	-4453;-11403;-48630;-48630;-48630;-48630;-26115;-26115;48608;0;0;0;0;0;0;0;0;0;0;11624
358	chr1	19629371	19629656	286	*	3' UTR	1	19619741	19622230	2490	2	100506730	uc021ohp.1	-7141	NA	LOC100506730	uncharacterized LOC100506730	uc021ohp.1;uc001bbv.1;uc021ohn.1;uc021oho.1;uc001bbs.3;uc001bby.3;uc001bbz.3;uc001bca.3;uc001bcb.3;uc021ohq.1;uc010ocz.2;uc001bce.3;uc009vpk.3;uc021ohr.1;uc001bbw.3;uc009vpi.1	100506730;22977;246181;246181;51154;54896;54896;54896;54896;54896;832;832;832;832;8574;8574	-7141;-14091;-28803;-28803;51296;0;0;0;0;0;0;0;0;0;0;8984
359	chr1	19639940	19640373	434	*	Promoter (1-2kb)	1	19638740	19658922	20183	1	54896	uc021ohq.1	1200	ENSG00000040487	SLC66A1	solute carrier family 66 member 1	uc021ohp.1;uc001bbv.1;uc021ohn.1;uc021oho.1;uc001bby.3;uc001bbz.3;uc001bca.3;uc001bcb.3;uc021ohq.1;uc010ocz.2;uc001bce.3;uc009vpk.3;uc021ohr.1;uc001bbw.3;uc009vpi.1	100506730;22977;246181;246181;54896;54896;54896;54896;54896;832;832;832;832;8574;8574	-17710;-24660;-39372;-39372;0;0;0;0;0;0;0;0;0;0;-1300
360	chr1	19647454	19647807	354	*	Intron (uc001bby.3/54896, intron 3 of 8)	1	19638740	19658922	20183	1	54896	uc021ohq.1	8714	ENSG00000040487	SLC66A1	solute carrier family 66 member 1	uc021ohp.1;uc001bbv.1;uc021ohn.1;uc021oho.1;uc001bby.3;uc001bbz.3;uc001bca.3;uc001bcb.3;uc021ohq.1;uc010ocz.2;uc001bce.3;uc009vpk.3;uc021ohr.1;uc001bbw.3;uc009vpi.1	100506730;22977;246181;246181;54896;54896;54896;54896;54896;832;832;832;832;8574;8574	-25224;-32174;-46886;-46886;0;0;0;0;0;0;0;0;0;0;-8814
361	chr1	19651777	19652459	683	*	5' UTR	1	19638740	19658922	20183	1	54896	uc021ohq.1	13037	ENSG00000040487	SLC66A1	solute carrier family 66 member 1	uc021ohp.1;uc001bbv.1;uc001bby.3;uc001bbz.3;uc001bca.3;uc001bcb.3;uc021ohq.1;uc010ocz.2;uc001bce.3;uc009vpk.3;uc021ohr.1;uc001bbw.3;uc009vpi.1	100506730;22977;54896;54896;54896;54896;54896;832;832;832;832;8574;8574	-29547;-36497;0;0;0;0;0;0;0;0;0;0;-13137
362	chr1	19694140	19694742	603	*	Intron (uc010ocz.2/832, intron 4 of 8)	1	19638740	19658922	20183	1	54896	uc021ohq.1	55400	ENSG00000040487	SLC66A1	solute carrier family 66 member 1	uc001bby.3;uc001bbz.3;uc001bca.3;uc001bcb.3;uc021ohq.1;uc010ocz.2;uc001bce.3;uc009vpk.3;uc021ohr.1	54896;54896;54896;54896;54896;832;832;832;832	0;0;0;0;0;0;0;0;0
363	chr1	19717399	19718122	724	*	Intron (uc010ocz.2/832, intron 2 of 8)	1	19638740	19658922	20183	1	54896	uc021ohq.1	78659	ENSG00000040487	SLC66A1	solute carrier family 66 member 1	uc010ocz.2;uc001bce.3;uc009vpk.3;uc021ohr.1	832;832;832;832	0;0;0;0
364	chr1	19747515	19748143	629	*	Intron (uc010ocz.2/832, intron 1 of 8)	1	19665267	19811201	145935	2	832	uc010ocz.2	63058	ENSG00000077549	CAPZB	capping actin protein of muscle Z-line subunit beta	uc010ocz.2;uc001bce.3;uc009vpk.3;uc021ohr.1	832;832;832;832	0;0;0;0
365	chr1	19789245	19789677	433	*	Intron (uc010ocz.2/832, intron 1 of 8)	1	19665267	19811201	145935	2	832	uc010ocz.2	21524	ENSG00000077549	CAPZB	capping actin protein of muscle Z-line subunit beta	uc010ocz.2;uc001bce.3;uc009vpk.3;uc021ohr.1	832;832;832;832	0;0;0;0
366	chr1	19794883	19795156	274	*	Intron (uc010ocz.2/832, intron 1 of 8)	1	19665267	19811201	145935	2	832	uc010ocz.2	16045	ENSG00000077549	CAPZB	capping actin protein of muscle Z-line subunit beta	uc010ocz.2;uc001bce.3;uc009vpk.3;uc021ohr.1	832;832;832;832	0;0;0;0
367	chr1	19803015	19803774	760	*	Intron (uc010ocz.2/832, intron 1 of 8)	1	19665267	19811201	145935	2	832	uc010ocz.2	7427	ENSG00000077549	CAPZB	capping actin protein of muscle Z-line subunit beta	uc010ocz.2;uc001bce.3;uc009vpk.3;uc021ohr.1	832;832;832;832	0;0;0;0
368	chr1	19808526	19808904	379	*	Promoter (2-3kb)	1	19665267	19811201	145935	2	832	uc010ocz.2	2297	ENSG00000077549	CAPZB	capping actin protein of muscle Z-line subunit beta	uc010ocz.2;uc001bce.3;uc009vpk.3;uc021ohr.1	832;832;832;832	0;0;0;0
369	chr1	19812354	19812981	628	*	Promoter (<=1kb)	1	19665267	19812066	146800	2	832	uc021ohr.1	-288	ENSG00000077549	CAPZB	capping actin protein of muscle Z-line subunit beta	uc010ocz.2;uc001bce.3;uc009vpk.3;uc021ohr.1	832;832;832;832	0;0;0;0
370	chr1	19818669	19819024	356	*	Distal Intergenic	1	19665267	19812066	146800	2	832	uc021ohr.1	-6603	ENSG00000077549	CAPZB	capping actin protein of muscle Z-line subunit beta	uc010ocz.2;uc001bce.3;uc009vpk.3;uc021ohr.1	832;832;832;832	0;0;0;0
371	chr1	19835459	19835844	386	*	Distal Intergenic	1	19665267	19812066	146800	2	832	uc021ohr.1	-23393	ENSG00000077549	CAPZB	capping actin protein of muscle Z-line subunit beta	uc010ocz.2;uc001bce.3;uc009vpk.3;uc021ohr.1	832;832;832;832	0;0;0;0
372	chr1	19856742	19857057	316	*	Distal Intergenic	1	19665267	19812066	146800	2	832	uc021ohr.1	-44676	ENSG00000077549	CAPZB	capping actin protein of muscle Z-line subunit beta	uc010ocz.2;uc001bce.3;uc009vpk.3;uc021ohr.1	832;832;832;832	0;0;0;0
373	chr1	19907226	19907689	464	*	Distal Intergenic	1	19923471	19984949	61479	1	100532736	uc009vpl.2	-15782	ENSG00000158747	MICOS10-NBL1	MICOS10-NBL1 readthrough	uc009vpl.2;uc021ohw.1;uc001bch.2;uc001bci.2;uc021oht.1;uc021ohu.1;uc021ohv.1;uc021ohx.2	100532736;100532736;440574;440574;440574;440574;440574;644068	0;0;0;0;0;0;0;-26612
374	chr1	19939650	19940284	635	*	Intron (uc001bch.2/440574, intron 1 of 4)	1	19934301	19935138	838	1	644068	uc021ohx.2	5349	NA	RPS14P3	ribosomal protein S14 pseudogene 3	uc009vpl.2;uc021ohw.1;uc001bch.2;uc001bci.2;uc021oht.1;uc021ohu.1;uc021ohv.1;uc001bcj.2;uc031plj.1;uc031plk.1;uc009vpm.2;uc001bck.3;uc021ohy.2;uc021ohz.1;uc031pll.1;uc021ohx.2	100532736;100532736;440574;440574;440574;440574;440574;4681;4681;4681;4681;4681;4681;4681;4681;644068	0;0;0;0;0;0;0;-29439;-29439;-29619;-29924;-30383;-31582;-31976;-33820;5349
375	chr1	19966400	19966927	528	*	Promoter (2-3kb)	1	19969723	19984949	15227	1	4681	uc001bcj.2	-2796	ENSG00000158747	NBL1	NBL1, DAN family BMP antagonist	uc009vpl.2;uc021ohw.1;uc001bcn.3;uc001bco.1;uc001bcp.1;uc001bcl.3;uc001bch.2;uc001bci.2;uc021oht.1;uc021ohu.1;uc021ohv.1;uc001bcj.2;uc031plj.1;uc031plk.1;uc009vpm.2;uc001bck.3;uc021ohy.2;uc021ohz.1;uc031pll.1;uc021ohx.2	100532736;100532736;255104;255104;255104;3362;440574;440574;440574;440574;440574;4681;4681;4681;4681;4681;4681;4681;4681;644068	0;0;0;0;0;-24853;0;0;0;0;0;-2796;-2796;-2976;-3281;-3740;-4939;-5333;-7177;32099
376	chr1	20078664	20079288	625	*	Intron (uc001bcn.3/255104, intron 7 of 15)	1	20008735	20125837	117103	2	255104	uc001bco.1	46549	ENSG00000162542	TMCO4	transmembrane and coiled-coil domains 4	uc001bcn.3;uc001bco.1;uc001bcp.1;uc009vpn.1;uc001bcq.1	255104;255104;255104;255104;255104	0;0;0;0;0
377	chr1	20196364	20196961	598	*	Distal Intergenic	1	20208888	20239437	30550	1	23252	uc001bcs.4	-11927	ENSG00000169914	OTUD3	OTU deubiquitinase 3	uc001bcs.4;uc001bct.1	23252;30814	-11927;53149
378	chr1	20272415	20273296	882	*	Distal Intergenic	1	20246800	20250110	3311	2	30814	uc001bct.1	-22305	ENSG00000188784	PLA2G2E	phospholipase A2 group IIE	uc001bcs.4;uc001bct.1;uc001bcu.3;uc001bcv.3;uc010oda.2;uc010odb.2	23252;30814;5320;5320;5320;5320	63527;-22305;32856;33636;33636;33636
379	chr1	20301377	20301858	482	*	Distal Intergenic	1	20301924	20306152	4229	2	5320	uc001bcu.3	4294	ENSG00000188257	PLA2G2A	phospholipase A2 group IIA	uc001bcu.3;uc001bcv.3;uc010oda.2;uc010odb.2	5320;5320;5320;5320	4294;5074;5074;5074
380	chr1	20308315	20308797	483	*	Promoter (1-2kb)	1	20301924	20306932	5009	2	5320	uc010odb.2	-1383	ENSG00000188257	PLA2G2A	phospholipase A2 group IIA	uc001bcu.3;uc001bcv.3;uc010oda.2;uc010odb.2;uc001bcx.3	5320;5320;5320;5320;5322	-2163;-1383;-1383;-1383;-45875
381	chr1	20334913	20335373	461	*	Distal Intergenic	1	20354672	20418394	63723	1	5322	uc001bcx.3	-19299	ENSG00000127472	PLA2G5	phospholipase A2 group V	uc001bcu.3;uc001bcv.3;uc010oda.2;uc010odb.2;uc001bcx.3	5320;5320;5320;5320;5322	-28761;-27981;-27981;-27981;-19299
382	chr1	20489739	20490103	365	*	Distal Intergenic	1	20490484	20501687	11204	2	391013	uc009vpq.1	11584	ENSG00000187980	PLA2G2C	phospholipase A2 group IIC	uc001bdb.3;uc001bcz.4;uc031plm.1;uc009vpq.1;uc009vpp.1	127733;26279;26279;391013;64600	0;-43680;-43680;11584;23916
383	chr1	20511804	20512223	420	*	Promoter (<=1kb)	1	20512578	20519942	7365	1	127733	uc001bdb.3	-355	ENSG00000162543	UBXN10	UBX domain protein 10	uc001bdb.3;uc009vpq.1;uc009vpp.1	127733;391013;64600	0;-10117;45981
384	chr1	20513668	20513963	296	*	Promoter (1-2kb)	1	20512578	20519942	7365	1	127733	uc001bdb.3	1090	ENSG00000162543	UBXN10	UBX domain protein 10	uc001bdb.3;uc009vpq.1;uc009vpp.1	127733;391013;64600	0;-11981;47845
385	chr1	20514352	20514711	360	*	Promoter (1-2kb)	1	20512578	20519942	7365	1	127733	uc001bdb.3	1774	ENSG00000162543	UBXN10	UBX domain protein 10	uc001bdb.3;uc009vpq.1;uc009vpp.1	127733;391013;64600	0;-12665;48529
386	chr1	20525373	20526113	741	*	Distal Intergenic	1	20512578	20519942	7365	1	127733	uc001bdb.3	12795	ENSG00000162543	UBXN10	UBX domain protein 10	uc001bdb.3;uc009vpq.1;uc009vpp.1	127733;391013;64600	0;-23686;59550
387	chr1	20538904	20539259	356	*	Distal Intergenic	1	20512578	20519942	7365	1	127733	uc001bdb.3	26326	ENSG00000162543	UBXN10	UBX domain protein 10	uc001bdb.3;uc009vpq.1	127733;391013	0;-37217
388	chr1	20569335	20569613	279	*	Distal Intergenic	1	20617412	20665715	48304	1	127731	uc001bdd.2	-47799	ENSG00000158816	VWA5B1	von Willebrand factor A domain containing 5B1	uc001bdd.2;uc009vps.2;uc010odc.1;uc001bdb.3	127731;127731;127731;127733	0;0;0;0
389	chr1	20634770	20635436	667	*	Intron (uc001bdd.2/127731, intron 1 of 14)	1	20617412	20681387	63976	1	127731	uc010odc.1	17358	ENSG00000158816	VWA5B1	von Willebrand factor A domain containing 5B1	uc001bdd.2;uc009vps.2;uc010odc.1;uc001bde.3;uc009vpt.2	127731;127731;127731;127731;127731	0;0;0;-23823;-23823
390	chr1	20685243	20685536	294	*	Distal Intergenic	1	20659259	20681387	22129	1	127731	uc009vpt.2	25984	ENSG00000158816	VWA5B1	von Willebrand factor A domain containing 5B1	uc001bdd.2;uc009vps.2;uc010odc.1;uc001bde.3;uc009vpt.2;uc009vpu.2;uc001bdf.2	127731;127731;127731;127731;127731;339505;339505	0;0;0;25984;25984;46651;69751
391	chr1	20796713	20797054	342	*	Distal Intergenic	1	20808884	20812728	3845	2	55450	uc001bdh.3	15674	ENSG00000162545	CAMK2N1	calcium/calmodulin dependent protein kinase II inhibitor 1	uc001bdf.2;uc001bdh.3;uc001bdi.4	339505;55450;79594	-41426;15674;0
392	chr1	20802680	20803085	406	*	Distal Intergenic	1	20808884	20812728	3845	2	55450	uc001bdh.3	9643	ENSG00000162545	CAMK2N1	calcium/calmodulin dependent protein kinase II inhibitor 1	uc001bdf.2;uc001bdh.3;uc001bdi.4	339505;55450;79594	-47393;9643;0
393	chr1	20834492	20834994	503	*	Promoter (<=1kb)	1	20825941	20834674	8734	2	79594	uc001bdi.4	0	ENSG00000090432	MUL1	mitochondrial E3 ubiquitin protein ligase 1	uc001bdj.3;uc001bdh.3;uc001bdi.4	163933;55450;79594	0;-21764;0
394	chr1	20846024	20846590	567	*	Distal Intergenic	1	20825941	20834674	8734	2	79594	uc001bdi.4	-11350	ENSG00000090432	MUL1	mitochondrial E3 ubiquitin protein ligase 1	uc001bdj.3;uc001bdh.3;uc001bdi.4	163933;55450;79594	0;-33296;0
395	chr1	20856713	20857214	502	*	Distal Intergenic	1	20878932	20881513	2582	1	163933	uc001bdj.3	-21718	ENSG00000183114	FAM43B	family with sequence similarity 43 member B	uc001bdj.3;uc001bdh.3;uc001bdi.4	163933;55450;79594	0;-43985;0
396	chr1	20881478	20881753	276	*	Promoter (2-3kb)	1	20878932	20881513	2582	1	163933	uc001bdj.3	2546	ENSG00000183114	FAM43B	family with sequence similarity 43 member B	uc001bdj.3;uc001bdi.4;uc001bdk.3;uc001bdl.3;uc009vpv.3	163933;79594;978;978;978	0;0;-33691;-33691;-33691
397	chr1	20987759	20988244	486	*	Promoter (<=1kb)	1	20978260	20988037	9778	2	1650	uc001bdo.1	0	ENSG00000244038	DDOST	dolichyl-diphosphooligosaccharide--protein glycosyltransferase non-catalytic subunit	uc001bdo.1;uc010odd.1;uc010ode.1;uc001bdp.4;uc009vpx.3;uc001bdr.4;uc001bds.4;uc001bdm.3;uc001bdn.3;uc001bdk.3;uc001bdl.3;uc009vpv.3	1650;1650;1650;57576;57576;57576;57576;65018;65018;978;978;978	0;0;0;23437;36737;0;0;27811;15758;72315;72315;72315
398	chr1	21041468	21041795	328	*	Promoter (2-3kb)	1	20990507	21044317	53811	2	57576	uc001bdr.4	2522	ENSG00000117245	KIF17	kinesin family member 17	uc001bdt.1;uc009vpy.1;uc001bdu.1;uc010odf.1;uc010odg.1;uc001bdv.1;uc001bdw.1;uc010odh.1;uc001bdy.1;uc001bea.2;uc001bdp.4;uc009vpx.3;uc001bdr.4;uc001bds.4	400745;400745;400745;50809;50809;50809;50809;50809;50809;50809;57576;57576;57576;57576	17338;17338;17535;50229;59652;71329;71386;72004;65238;72004;-29787;-16487;0;0
399	chr1	21291380	21291788	409	*	Intron (uc010odi.2/8672, intron 2 of 25)	1	21132785	21299592	166808	2	8672	uc010odi.2	7804	ENSG00000075151	EIF4G3	eukaryotic translation initiation factor 4 gamma 3	uc010odi.2;uc009vpz.3;uc010odj.2;uc001bec.3;uc001bee.3;uc001bef.3;uc001beg.3;uc010odk.2;uc001beh.3	8672;8672;8672;8672;8672;8672;8672;8672;8672	0;0;0;0;0;0;0;0;0
400	chr1	21354316	21354649	334	*	Intron (uc009vpz.3/8672, intron 1 of 29)	1	21132785	21377487	244703	2	8672	uc009vpz.3	22838	ENSG00000075151	EIF4G3	eukaryotic translation initiation factor 4 gamma 3	uc009vpz.3;uc010odj.2;uc001bec.3;uc001bee.3;uc001bef.3;uc001beg.3;uc010odk.2;uc001beh.3	8672;8672;8672;8672;8672;8672;8672;8672	0;0;0;0;0;0;0;0
401	chr1	21384535	21385045	511	*	Intron (uc001bec.3/8672, intron 1 of 31)	1	21267738	21377487	109750	2	8672	uc001beg.3	-7048	ENSG00000075151	EIF4G3	eukaryotic translation initiation factor 4 gamma 3	uc009vpz.3;uc010odj.2;uc001bec.3;uc001bee.3;uc001bef.3;uc001beg.3;uc010odk.2;uc001beh.3	8672;8672;8672;8672;8672;8672;8672;8672	0;0;0;0;0;0;0;0
402	chr1	21516008	21516281	274	*	Distal Intergenic	1	21132785	21503381	370597	2	8672	uc001bef.3	-12627	ENSG00000075151	EIF4G3	eukaryotic translation initiation factor 4 gamma 3	uc001bej.2;uc001bei.2;uc001bek.2;uc010odl.1;uc001bem.2;uc009vqa.1;uc001bee.3;uc001bef.3;uc001beh.3	1889;1889;1889;1889;1889;1889;8672;8672;8672	0;0;0;0;0;0;0;0;0
403	chr1	21544675	21545170	496	*	3' UTR	1	21132785	21503381	370597	2	8672	uc001bef.3	-41294	ENSG00000075151	EIF4G3	eukaryotic translation initiation factor 4 gamma 3	uc001bej.2;uc001bei.2;uc001bek.2;uc010odl.1;uc001bem.2;uc009vqa.1;uc001bee.3;uc001bef.3;uc001beh.3	1889;1889;1889;1889;1889;1889;8672;8672;8672	0;0;0;0;0;0;0;0;0
404	chr1	21564170	21564640	471	*	Exon (uc001bej.2/1889, exon 9 of 17)	1	21543740	21606183	62444	2	1889	uc001bej.2	41543	ENSG00000117298	ECE1	endothelin converting enzyme 1	uc001bej.2;uc001bei.2;uc001bek.2;uc010odl.1;uc001bem.2;uc009vqa.1	1889;1889;1889;1889;1889;1889	0;0;0;0;0;0
405	chr1	21592722	21593009	288	*	Intron (uc001bej.2/1889, intron 2 of 16)	1	21543740	21606183	62444	2	1889	uc001bej.2	13174	ENSG00000117298	ECE1	endothelin converting enzyme 1	uc001beo.2;uc001bej.2;uc001bei.2;uc001bek.2;uc010odl.1;uc001bem.2;uc009vqa.1	100506801;1889;1889;1889;1889;1889;1889	0;0;0;0;0;0;0
406	chr1	21596064	21596491	428	*	Intron (uc001bej.2/1889, intron 2 of 16)	1	21543740	21606183	62444	2	1889	uc001bej.2	9692	ENSG00000117298	ECE1	endothelin converting enzyme 1	uc001beo.2;uc001bej.2;uc001bei.2;uc001bek.2;uc010odl.1;uc001bem.2;uc009vqa.1	100506801;1889;1889;1889;1889;1889;1889	0;0;0;0;0;0;0
407	chr1	21606749	21607023	275	*	Promoter (<=1kb)	1	21543740	21606183	62444	2	1889	uc001bej.2	-566	ENSG00000117298	ECE1	endothelin converting enzyme 1	uc001beo.2;uc001bej.2;uc001bei.2;uc001bek.2;uc010odl.1;uc001bem.2;uc009vqa.1	100506801;1889;1889;1889;1889;1889;1889	0;0;0;0;0;0;0
408	chr1	21621344	21621891	548	*	Promoter (1-2kb)	1	21619783	21626362	6580	1	100506801	uc001beo.2	1561	ENSG00000231105	ECE1-AS1	ECE1 antisense RNA 1	uc001beo.2;uc001bej.2;uc001bei.2;uc001bek.2;uc010odl.1;uc001bem.2;uc009vqa.1	100506801;1889;1889;1889;1889;1889;1889	0;0;0;0;0;0;0
409	chr1	21634147	21634432	286	*	Intron (uc001bem.2/1889, intron 1 of 18)	1	21619783	21626362	6580	1	100506801	uc001beo.2	14364	ENSG00000231105	ECE1-AS1	ECE1 antisense RNA 1	uc001beo.2;uc001bej.2;uc001bei.2;uc001bek.2;uc010odl.1;uc001bem.2;uc009vqa.1	100506801;1889;1889;1889;1889;1889;1889	0;0;0;0;0;0;0
410	chr1	21646528	21647360	833	*	Intron (uc001bem.2/1889, intron 1 of 18)	1	21543740	21672034	128295	2	1889	uc001bem.2	24674	ENSG00000117298	ECE1	endothelin converting enzyme 1	uc001beo.2;uc001bej.2;uc001bei.2;uc001bek.2;uc010odl.1;uc001bem.2;uc009vqa.1	100506801;1889;1889;1889;1889;1889;1889	0;0;0;0;0;0;0
411	chr1	21651018	21651452	435	*	Intron (uc001bem.2/1889, intron 1 of 18)	1	21543740	21672034	128295	2	1889	uc001bem.2	20582	ENSG00000117298	ECE1	endothelin converting enzyme 1	uc001beo.2;uc001bej.2;uc001bei.2;uc001bek.2;uc010odl.1;uc001bem.2;uc009vqa.1	100506801;1889;1889;1889;1889;1889;1889	0;0;0;0;0;0;0
412	chr1	21664691	21665011	321	*	Intron (uc001bem.2/1889, intron 1 of 18)	1	21543740	21672034	128295	2	1889	uc001bem.2	7023	ENSG00000117298	ECE1	endothelin converting enzyme 1	uc001beo.2;uc001bei.2;uc001bek.2;uc010odl.1;uc001bem.2;uc009vqa.1	100506801;1889;1889;1889;1889;1889	0;0;0;0;0;0
413	chr1	21679863	21680328	466	*	Distal Intergenic	1	21543740	21672034	128295	2	1889	uc001bem.2	-7829	ENSG00000117298	ECE1	endothelin converting enzyme 1	uc001bem.2	1889	0
414	chr1	21709902	21710315	414	*	Distal Intergenic	1	21543740	21672034	128295	2	1889	uc001bem.2	-37868	ENSG00000117298	ECE1	endothelin converting enzyme 1	uc001bem.2	1889	0
415	chr1	21765147	21765538	392	*	Promoter (1-2kb)	1	21766583	21811393	44811	1	84224	uc001ber.4	-1045	ENSG00000142794	NBPF3	NBPF member 3	uc001ber.4;uc001bes.4;uc009vqb.4;uc010odm.3	84224;84224;84224;84224	0;0;0;0
416	chr1	21771242	21771586	345	*	5' UTR	1	21766583	21811393	44811	1	84224	uc010odm.3	4659	ENSG00000142794	NBPF3	NBPF member 3	uc001ber.4;uc001bes.4;uc009vqb.4;uc010odm.3	84224;84224;84224;84224	0;0;0;0
417	chr1	21778742	21779076	335	*	Intron (uc001ber.4/84224, intron 2 of 14)	1	21766583	21811393	44811	1	84224	uc010odm.3	12159	ENSG00000142794	NBPF3	NBPF member 3	uc001ber.4;uc001bes.4;uc009vqb.4;uc010odm.3	84224;84224;84224;84224	0;0;0;0
418	chr1	21857663	21858189	527	*	Intron (uc001bet.3/249, intron 1 of 11)	1	21877772	21904905	27134	1	249	uc001beu.4	-19583	ENSG00000162551	ALPL	alkaline phosphatase, biomineralization associated	uc001bet.3;uc010odn.2;uc010odo.2;uc010odp.2;uc001beu.4;uc001ber.4;uc001bes.4;uc009vqb.4;uc010odm.3	249;249;249;249;249;84224;84224;84224;84224	0;0;0;0;-19583;0;0;0;0
419	chr1	21939518	21939927	410	*	Exon (uc001bev.3/5909, exon 7 of 23)	1	21922708	21946543	23836	2	5909	uc001bev.3	6616	ENSG00000076864	RAP1GAP	RAP1 GTPase activating protein	uc001bet.3;uc010odn.2;uc010odo.2;uc010odp.2;uc001beu.4;uc001bev.3;uc001bew.3;uc001bex.3;uc001bey.3;uc001bez.1	249;249;249;249;249;5909;5909;5909;5909;5909	0;0;0;0;61746;0;0;0;0;0
420	chr1	21945652	21946116	465	*	Promoter (<=1kb)	1	21922708	21946543	23836	2	5909	uc001bev.3	427	ENSG00000076864	RAP1GAP	RAP1 GTPase activating protein	uc001bet.3;uc010odn.2;uc010odo.2;uc010odp.2;uc001beu.4;uc001bev.3;uc001bew.3;uc001bex.3;uc001bey.3;uc001bez.1	249;249;249;249;249;5909;5909;5909;5909;5909	0;0;0;0;67880;0;0;0;0;0
421	chr1	21958579	21959222	644	*	Intron (uc001bew.3/5909, intron 2 of 24)	1	21943799	21949011	5213	2	5909	uc001bez.1	-9568	ENSG00000076864	RAP1GAP	RAP1 GTPase activating protein	uc001bev.3;uc001bew.3;uc001bex.3;uc001bey.3;uc001bez.1;uc001bfa.3;uc001bfb.3;uc001bfc.3;uc009vqc.3;uc010odq.2	5909;5909;5909;5909;5909;84196;84196;84196;84196;84196	0;0;0;0;0;0;0;0;0;0
422	chr1	21964926	21965391	466	*	Intron (uc001bew.3/5909, intron 2 of 24)	1	21922708	21978348	55641	2	5909	uc001bew.3	12957	ENSG00000076864	RAP1GAP	RAP1 GTPase activating protein	uc001bev.3;uc001bew.3;uc001bex.3;uc001bey.3;uc001bez.1;uc001bfa.3;uc001bfb.3;uc001bfc.3;uc009vqc.3;uc010odq.2;uc001bfd.1	5909;5909;5909;5909;5909;84196;84196;84196;84196;84196;84196	0;0;0;0;0;0;0;0;0;0;0
423	chr1	21974531	21975266	736	*	Intron (uc001bew.3/5909, intron 2 of 24)	1	21922708	21978348	55641	2	5909	uc001bew.3	3082	ENSG00000076864	RAP1GAP	RAP1 GTPase activating protein	uc001bev.3;uc001bew.3;uc001bex.3;uc001bey.3;uc001bez.1;uc001bfa.3;uc001bfb.3;uc001bfc.3;uc009vqc.3;uc010odq.2;uc001bfd.1	5909;5909;5909;5909;5909;84196;84196;84196;84196;84196;84196	0;0;0;0;0;0;0;0;0;0;0
424	chr1	22002447	22002895	449	*	Distal Intergenic	1	21922708	21995856	73149	2	5909	uc001bey.3	-6591	ENSG00000076864	RAP1GAP	RAP1 GTPase activating protein	uc001bew.3;uc001bex.3;uc001bey.3;uc001bfa.3;uc001bfb.3;uc001bfc.3;uc009vqc.3;uc010odq.2;uc001bfd.1;uc001bfe.1	5909;5909;5909;84196;84196;84196;84196;84196;84196;84196	0;0;0;0;0;0;0;0;0;0
425	chr1	22014295	22014682	388	*	Intron (uc001bfa.3/84196, intron 12 of 14)	1	22012385	22031108	18724	2	84196	uc001bfd.1	16426	ENSG00000090686	USP48	ubiquitin specific peptidase 48	uc001bew.3;uc001bex.3;uc001bey.3;uc001bfa.3;uc001bfb.3;uc001bfc.3;uc009vqc.3;uc010odq.2;uc001bfd.1;uc001bfe.1;uc001bff.3	5909;5909;5909;84196;84196;84196;84196;84196;84196;84196;84196	0;0;0;0;0;0;0;0;0;0;0
426	chr1	22076192	22076856	665	*	Intron (uc001bfb.3/84196, intron 6 of 26)	1	22004792	22051612	46821	2	84196	uc001bfa.3	-24580	ENSG00000090686	USP48	ubiquitin specific peptidase 48	uc001bfa.3;uc001bfb.3;uc001bfc.3;uc009vqc.3;uc010odq.2;uc001bfd.1;uc001bfe.1;uc001bff.3	84196;84196;84196;84196;84196;84196;84196;84196	0;0;0;0;0;0;0;0
427	chr1	22087392	22088010	619	*	Intron (uc001bfb.3/84196, intron 1 of 26)	1	22004792	22109688	104897	2	84196	uc001bfb.3	21678	ENSG00000090686	USP48	ubiquitin specific peptidase 48	uc001bfa.3;uc001bfb.3;uc001bfc.3;uc009vqc.3;uc010odq.2;uc001bfe.1;uc001bff.3	84196;84196;84196;84196;84196;84196;84196	0;0;0;0;0;0;0
428	chr1	22091091	22091804	714	*	Intron (uc001bfb.3/84196, intron 1 of 26)	1	22004792	22109688	104897	2	84196	uc001bfb.3	17884	ENSG00000090686	USP48	ubiquitin specific peptidase 48	uc001bfg.1;uc001bfa.3;uc001bfb.3;uc001bfc.3;uc009vqc.3;uc010odq.2;uc001bfe.1;uc001bff.3	401944;84196;84196;84196;84196;84196;84196;84196	-46954;0;0;0;0;0;0;0
429	chr1	22094873	22095193	321	*	Intron (uc001bfb.3/84196, intron 1 of 26)	1	22004792	22109688	104897	2	84196	uc001bfb.3	14495	ENSG00000090686	USP48	ubiquitin specific peptidase 48	uc001bfg.1;uc001bfa.3;uc001bfb.3;uc001bfc.3;uc009vqc.3;uc010odq.2;uc001bfe.1;uc001bff.3	401944;84196;84196;84196;84196;84196;84196;84196	-43565;0;0;0;0;0;0;0
430	chr1	22103979	22104309	331	*	Intron (uc001bfb.3/84196, intron 1 of 26)	1	22004792	22109688	104897	2	84196	uc001bfb.3	5379	ENSG00000090686	USP48	ubiquitin specific peptidase 48	uc001bfi.3;uc001bfj.3;uc009vqd.3;uc001bfg.1;uc001bfh.1;uc001bfb.3;uc001bfc.3;uc009vqc.3;uc010odq.2;uc001bfe.1;uc001bff.3	3339;3339;3339;401944;401944;84196;84196;84196;84196;84196;84196	52897;0;0;-34449;-43634;0;0;0;0;0;0
431	chr1	22110493	22110855	363	*	Promoter (<=1kb)	1	22054339	22109688	55350	2	84196	uc001bff.3	-805	ENSG00000090686	USP48	ubiquitin specific peptidase 48	uc001bfi.3;uc001bfj.3;uc009vqd.3;uc001bfg.1;uc001bfh.1;uc001bfb.3;uc001bfc.3;uc009vqc.3;uc010odq.2;uc001bfe.1;uc001bff.3	3339;3339;3339;401944;401944;84196;84196;84196;84196;84196;84196	46351;0;0;-27903;-37088;0;0;0;0;0;0
432	chr1	22118063	22118642	580	*	Distal Intergenic	1	22054339	22109688	55350	2	84196	uc001bff.3	-8375	ENSG00000090686	USP48	ubiquitin specific peptidase 48	uc001bfi.3;uc001bfj.3;uc009vqd.3;uc001bfg.1;uc001bfh.1;uc001bfb.3;uc001bfc.3;uc009vqc.3;uc010odq.2;uc001bfe.1;uc001bff.3	3339;3339;3339;401944;401944;84196;84196;84196;84196;84196;84196	38564;0;0;-20116;-29301;0;0;0;0;0;0
433	chr1	22187536	22187820	285	*	Intron (uc001bfj.3/3339, intron 39 of 96)	1	22148737	22157206	8470	2	3339	uc001bfi.3	-30330	ENSG00000142798	HSPG2	heparan sulfate proteoglycan 2	uc001bfi.3;uc001bfj.3;uc009vqd.3;uc009vqe.1;uc001bfg.1;uc001bfh.1	3339;3339;3339;3339;401944;401944	-30330;0;0;34983;48778;39593
434	chr1	22192781	22193256	476	*	Intron (uc001bfj.3/3339, intron 33 of 96)	1	22213708	22222803	9096	2	3339	uc009vqe.1	29547	ENSG00000142798	HSPG2	heparan sulfate proteoglycan 2	uc001bfi.3;uc001bfj.3;uc009vqd.3;uc009vqe.1;uc001bfg.1;uc001bfh.1	3339;3339;3339;3339;401944;401944	-35575;0;0;29547;54023;44838
435	chr1	22231362	22231919	558	*	Intron (uc001bfj.3/3339, intron 1 of 96)	1	22213708	22222803	9096	2	3339	uc009vqe.1	-8559	ENSG00000142798	HSPG2	heparan sulfate proteoglycan 2	uc001bfj.3;uc009vqd.3;uc009vqe.1	3339;3339;3339	0;0;-8559
436	chr1	22233252	22233637	386	*	Intron (uc001bfj.3/3339, intron 1 of 96)	1	22213708	22222803	9096	2	3339	uc009vqe.1	-10449	ENSG00000142798	HSPG2	heparan sulfate proteoglycan 2	uc001bfj.3;uc009vqd.3;uc009vqe.1	3339;3339;3339	0;0;-10449
437	chr1	22241404	22241861	458	*	Intron (uc001bfj.3/3339, intron 1 of 96)	1	22213708	22222803	9096	2	3339	uc009vqe.1	-18601	ENSG00000142798	HSPG2	heparan sulfate proteoglycan 2	uc001bfj.3;uc009vqd.3;uc009vqe.1	3339;3339;3339	0;0;-18601
438	chr1	22243218	22243762	545	*	Intron (uc001bfj.3/3339, intron 1 of 96)	1	22148737	22263750	115014	2	3339	uc001bfj.3	19988	ENSG00000142798	HSPG2	heparan sulfate proteoglycan 2	uc001bfj.3;uc009vqd.3;uc009vqe.1	3339;3339;3339	0;0;-20415
439	chr1	22256578	22256971	394	*	Intron (uc001bfj.3/3339, intron 1 of 96)	1	22148737	22263750	115014	2	3339	uc001bfj.3	6779	ENSG00000142798	HSPG2	heparan sulfate proteoglycan 2	uc001bfk.3;uc009vqf.3;uc001bfj.3;uc009vqd.3;uc009vqe.1	23436;23436;3339;3339;3339	-46447;-46447;0;0;-33775
440	chr1	22265436	22266023	588	*	Promoter (1-2kb)	1	22148737	22263750	115014	2	3339	uc009vqd.3	-1686	ENSG00000142798	HSPG2	heparan sulfate proteoglycan 2	uc001bfk.3;uc009vqf.3;uc001bfj.3;uc009vqd.3;uc009vqe.1	23436;23436;3339;3339;3339	-37395;-37395;0;0;-42633
441	chr1	22269513	22269850	338	*	Distal Intergenic	1	22148737	22263750	115014	2	3339	uc009vqd.3	-5763	ENSG00000142798	HSPG2	heparan sulfate proteoglycan 2	uc001bfk.3;uc009vqf.3;uc001bfj.3;uc009vqd.3;uc009vqe.1	23436;23436;3339;3339;3339	-33568;-33568;0;0;-46710
442	chr1	22270496	22270823	328	*	Distal Intergenic	1	22148737	22263750	115014	2	3339	uc009vqd.3	-6746	ENSG00000142798	HSPG2	heparan sulfate proteoglycan 2	uc001bfk.3;uc009vqf.3;uc001bfj.3;uc009vqd.3;uc009vqe.1	23436;23436;3339;3339;3339	-32595;-32595;0;0;-47693
443	chr1	22301089	22301491	403	*	Promoter (1-2kb)	1	22303418	22315847	12430	1	23436	uc001bfk.3	-1927	ENSG00000219073	CELA3B	chymotrypsin like elastase 3B	uc001bfl.3;uc001bfk.3;uc009vqf.3;uc001bfj.3;uc009vqd.3	10136;23436;23436;3339;3339	-26658;-1927;-1927;0;0
444	chr1	22352229	22352793	565	*	Promoter (<=1kb)	1	22352042	22357715	5674	1	29092	uc001bfn.4	187	ENSG00000218510	LINC00339	long intergenic non-protein coding RNA 339	uc001bfl.3;uc001bfk.3;uc009vqf.3;uc001bfm.4;uc001bfn.4;uc009vqg.1;uc001bfp.3;uc001bfq.3;uc001bfr.3;uc009vqh.3;uc010odr.2;uc010ods.2	10136;23436;23436;29092;29092;998;998;998;998;998;998;998	24080;48811;48811;0;0;-26327;-26327;-26327;-26327;-26327;-26327;-26327
445	chr1	22366167	22366495	329	*	Distal Intergenic	1	22379120	22413359	34240	1	998	uc009vqg.1	-12625	ENSG00000070831	CDC42	cell division cycle 42	uc001bfl.3;uc009vqf.3;uc001bfm.4;uc001bfn.4;uc009vqg.1;uc001bfp.3;uc001bfq.3;uc001bfr.3;uc009vqh.3;uc010odr.2;uc010ods.2	10136;23436;29092;29092;998;998;998;998;998;998;998	38018;62749;0;0;-12625;-12625;-12625;-12625;-12625;-12625;-12625
446	chr1	22369244	22369716	473	*	Distal Intergenic	1	22379120	22413359	34240	1	998	uc009vqg.1	-9404	ENSG00000070831	CDC42	cell division cycle 42	uc001bfl.3;uc009vqf.3;uc001bfm.4;uc001bfn.4;uc009vqg.1;uc001bfp.3;uc001bfq.3;uc001bfr.3;uc009vqh.3;uc010odr.2;uc010ods.2	10136;23436;29092;29092;998;998;998;998;998;998;998	41095;65826;0;0;-9404;-9404;-9404;-9404;-9404;-9404;-9404
447	chr1	22600871	22601169	299	*	Distal Intergenic	1	22443798	22470385	26588	2	54361	uc010odt.2	-130486	ENSG00000162552	WNT4	Wnt family member 4	NA	NA	NA
448	chr1	22780111	22780446	336	*	Promoter (1-2kb)	1	22778344	22857650	79307	1	9923	uc009vqi.1	1767	ENSG00000184677	ZBTB40	zinc finger and BTB domain containing 40	uc001bft.2;uc001bfu.2;uc009vqi.1;uc001bfv.1	9923;9923;9923;9923	0;0;0;-47623
449	chr1	22781055	22781367	313	*	Promoter (2-3kb)	1	22778344	22857650	79307	1	9923	uc009vqi.1	2711	ENSG00000184677	ZBTB40	zinc finger and BTB domain containing 40	uc001bft.2;uc001bfu.2;uc009vqi.1;uc001bfv.1	9923;9923;9923;9923	0;0;0;-46702
450	chr1	22791990	22792451	462	*	Intron (uc001bft.2/9923, intron 2 of 18)	1	22778344	22857650	79307	1	9923	uc009vqi.1	13646	ENSG00000184677	ZBTB40	zinc finger and BTB domain containing 40	uc001bft.2;uc001bfu.2;uc009vqi.1;uc001bfv.1	9923;9923;9923;9923	0;0;0;-35618
451	chr1	22797639	22798081	443	*	Intron (uc001bft.2/9923, intron 2 of 18)	1	22778344	22857650	79307	1	9923	uc009vqi.1	19295	ENSG00000184677	ZBTB40	zinc finger and BTB domain containing 40	uc001bft.2;uc001bfu.2;uc009vqi.1;uc001bfv.1	9923;9923;9923;9923	0;0;0;-29988
452	chr1	23034525	23034962	438	*	Promoter (2-3kb)	1	23037331	23241082	203752	1	2048	uc009vqj.1	-2369	ENSG00000133216	EPHB2	EPH receptor B2	uc021oib.1;uc009vqj.1;uc001bge.3;uc001bgf.3;uc010odu.2;uc001bgd.3	100616391;2048;2048;2048;2048;713	-11048;0;0;0;0;54843
453	chr1	23231987	23232426	440	*	Intron (uc009vqj.1/2048, intron 9 of 16)	1	23189652	23189719	68	2	100422914	uc021oic.1	-42268	ENSG00000264014	MIR4253	microRNA 4253	uc021oic.1;uc009vqj.1;uc001bge.3;uc001bgf.3;uc010odu.2	100422914;2048;2048;2048;2048	-42268;0;0;0;0
454	chr1	23259264	23259695	432	*	Distal Intergenic	1	23189652	23189719	68	2	100422914	uc021oic.1	-69545	ENSG00000264014	MIR4253	microRNA 4253	uc009vqj.1;uc001bge.3;uc001bgf.3;uc010odu.2	2048;2048;2048;2048	0;0;0;0
455	chr1	23308286	23308735	450	*	Distal Intergenic	1	23337327	23342343	5017	2	729059	uc001bgh.1	33608	ENSG00000227868	TEX46	testis expressed 46	uc001bgi.2;uc001bgj.2;uc001bgh.1	23028;23028;729059	0;0;33608
456	chr1	23323957	23324596	640	*	Distal Intergenic	1	23337327	23342343	5017	2	729059	uc001bgh.1	17747	ENSG00000227868	TEX46	testis expressed 46	uc021oid.1;uc001bgi.2;uc001bgj.2;uc001bgh.1	100422866;23028;23028;729059	-46202;0;0;17747
457	chr1	23345772	23346304	533	*	Promoter (<=1kb)	1	23345941	23410184	64244	1	23028	uc001bgi.2	0	ENSG00000004487	KDM1A	lysine demethylase 1A	uc021oid.1;uc001bgi.2;uc001bgj.2;uc001bgh.1	100422866;23028;23028;729059	-24494;0;0;-3429
458	chr1	23366040	23366349	310	*	Intron (uc001bgi.2/23028, intron 2 of 18)	1	23370798	23370865	68	1	100422866	uc021oid.1	-4449	ENSG00000263793	MIR3115	microRNA 3115	uc021oid.1;uc001bgi.2;uc001bgj.2;uc001bgh.1;uc001bgk.2;uc010odv.1	100422866;23028;23028;729059;7798;7798	-4449;0;0;-23697;0;0
459	chr1	23410243	23410544	302	*	3' UTR	1	23370798	23370865	68	1	100422866	uc021oid.1	39445	ENSG00000263793	MIR3115	microRNA 3115	uc021oid.1;uc001bgi.2;uc001bgj.2;uc001bgk.2;uc010odv.1;uc001bgl.3;uc001bgm.1	100422866;23028;23028;7798;7798;7798;7798	39445;0;0;0;0;0;0
460	chr1	23493767	23494159	393	*	Promoter (1-2kb)	1	23410516	23495517	85002	2	7798	uc001bgk.2	1358	ENSG00000169641	LUZP1	leucine zipper protein 1	uc001bgn.3;uc001bgk.2;uc010odv.1;uc001bgl.3;uc001bgm.1	3352;7798;7798;7798;7798	27063;0;0;0;0
461	chr1	23510534	23511038	505	*	Distal Intergenic	1	23417683	23504301	86619	2	7798	uc001bgm.1	-6233	ENSG00000169641	LUZP1	leucine zipper protein 1	uc001bgn.3;uc001bgk.2;uc010odv.1;uc001bgl.3;uc001bgm.1	3352;7798;7798;7798;7798	10184;0;0;0;0
462	chr1	23563999	23564355	357	*	Distal Intergenic	1	23518388	23521222	2835	2	3352	uc001bgn.3	-42777	ENSG00000179546	HTR1D	5-hydroxytryptamine receptor 1D	uc001bgn.3	3352	-42777
463	chr1	23695422	23695855	434	*	Promoter (<=1kb)	1	23695464	23698330	2867	1	148898	uc001bgw.3	0	ENSG00000249087	ZNF436-AS1	ZNF436 antisense RNA 1	uc001bgp.4;uc001bgr.4;uc001bgs.4;uc009vqk.3;uc009vql.3;uc010odw.2;uc010odx.2;uc001bgw.3;uc021oif.2;uc021oig.1;uc009vqm.2;uc021oih.1;uc010ody.1;uc001bgt.3;uc001bgu.3	10236;10236;10236;10236;10236;10236;10236;148898;148898;6920;6920;6920;6920;80818;80818	-24569;-24569;-24569;-24569;-24569;-24569;-24569;0;0;0;24671;0;55406;-543;0
464	chr1	23730263	23730680	418	*	Intron (uc021oig.1/6920, intron 5 of 10)	1	23710671	23720526	9856	2	6920	uc009vqm.2	-9737	ENSG00000204219	TCEA3	transcription elongation factor A3	uc001bgw.3;uc021oif.2;uc001bgy.1;uc010odz.1;uc001bha.2;uc010oea.1;uc001bhc.1;uc021oig.1;uc009vqm.2;uc021oih.1;uc010ody.1;uc001bgt.3;uc001bgu.3	148898;148898;55616;55616;55616;55616;55616;6920;6920;6920;6920;80818;80818	0;0;32490;0;0;0;0;0;-9737;0;20581;-35384;0
465	chr1	23770832	23771313	482	*	Intron (uc010odz.1/55616, intron 5 of 24)	1	23755056	23763170	8115	2	55616	uc001bgy.1	-7662	ENSG00000088280	ASAP3	ArfGAP with SH3 domain, ankyrin repeat and PH domain 3	uc001bgy.1;uc010odz.1;uc001bha.2;uc010oea.1;uc001bhc.1;uc021oig.1;uc021oih.1;uc010ody.1	55616;55616;55616;55616;55616;6920;6920;6920	-7662;0;0;0;0;0;0;-19571
466	chr1	23778448	23779007	560	*	Intron (uc010odz.1/55616, intron 4 of 24)	1	23755056	23763170	8115	2	55616	uc001bgy.1	-15278	ENSG00000088280	ASAP3	ArfGAP with SH3 domain, ankyrin repeat and PH domain 3	uc001bgy.1;uc010odz.1;uc001bha.2;uc010oea.1;uc001bhc.1;uc021oig.1;uc021oih.1;uc010ody.1	55616;55616;55616;55616;55616;6920;6920;6920	-15278;0;0;0;0;0;0;-27187
467	chr1	23811185	23811553	369	*	Promoter (<=1kb)	1	23768994	23811057	42064	2	55616	uc001bhc.1	-128	ENSG00000088280	ASAP3	ArfGAP with SH3 domain, ankyrin repeat and PH domain 3	uc001bhe.2;uc001bgy.1;uc010odz.1;uc001bha.2;uc010oea.1;uc001bhc.1	1870;55616;55616;55616;55616;55616	0;-48015;0;0;0;0
468	chr1	23840639	23840969	331	*	Intron (uc001bhe.2/1870, intron 6 of 6)	1	23832920	23857712	24793	2	1870	uc001bhe.2	16743	ENSG00000007968	E2F2	E2F transcription factor 2	uc001bhe.2;uc001bhh.4;uc010odz.1;uc001bha.2;uc010oea.1;uc001bhc.1	1870;3399;55616;55616;55616;55616	0;45316;0;0;0;0
469	chr1	23851175	23851681	507	*	Intron (uc001bhe.2/1870, intron 1 of 6)	1	23832920	23857712	24793	2	1870	uc001bhe.2	6031	ENSG00000007968	E2F2	E2F transcription factor 2	uc001bhe.2;uc001bhh.4;uc010odz.1;uc001bha.2;uc010oea.1;uc001bhc.1	1870;3399;55616;55616;55616;55616	0;34604;0;0;0;0
470	chr1	23866279	23866788	510	*	Distal Intergenic	1	23832920	23857712	24793	2	1870	uc001bhe.2	-8567	ENSG00000007968	E2F2	E2F transcription factor 2	uc001bhe.2;uc001bhi.3;uc001bhh.4	1870;259283;3399	0;0;19497
471	chr1	23952466	23952882	417	*	Promoter (<=1kb)	1	23953226	23967056	13831	1	259283	uc001bhj.3	-344	ENSG00000197880	MDS2	myelodysplastic syndrome 2 translocation associated	uc001bhi.3;uc001bhj.3	259283;259283	0;-344
472	chr1	24018050	24018550	501	*	Promoter (<=1kb)	1	24018269	24022915	4647	1	6135	uc001bhk.3	0	ENSG00000142676	RPL11	ribosomal protein L11	uc001bhk.3;uc001bhl.3	6135;6135	0;0
473	chr1	24042583	24042966	384	*	Distal Intergenic	1	24018269	24022915	4647	1	6135	uc001bhl.3	24314	ENSG00000142676	RPL11	ribosomal protein L11	uc001bhp.2;uc001bhk.3;uc001bhl.3;uc001bho.3	100506963;6135;6135;6924	0;0;0;-26890
474	chr1	24104305	24104847	543	*	Promoter (<=1kb)	1	24086872	24104787	17916	2	100506963	uc001bhp.2	0	ENSG00000236810	ELOA-AS1	ELOA antisense RNA 1	uc001bhp.2;uc001bht.3;uc009vqo.1;uc001bhv.1;uc001bhx.1;uc001bhz.1;uc009vqq.1;uc001bib.3;uc010oec.2;uc001bic.3;uc009vqs.1;uc021oii.1;uc001bhq.3;uc010oeb.2;uc001bho.3	100506963;11313;2582;2582;2582;2582;2582;3155;3155;3155;3155;3155;57095;57095;6924	0;-12799;21213;22187;22447;22447;22447;0;0;0;0;0;-29;-29;34449
475	chr1	24129071	24129530	460	*	Promoter (1-2kb)	1	24124577	24127294	2718	2	2582	uc009vqq.1	-1777	ENSG00000117308	GALE	UDP-galactose-4-epimerase	uc001bhp.2;uc001bht.3;uc001bie.3;uc009vqo.1;uc001bhv.1;uc001bhx.1;uc001bhz.1;uc009vqq.1;uc001bib.3;uc010oec.2;uc001bic.3;uc009vqs.1;uc021oii.1;uc001bhq.3;uc010oeb.2;uc001bho.3	100506963;11313;2517;2582;2582;2582;2582;2582;3155;3155;3155;3155;3155;57095;57095;6924	0;11425;65329;-3011;-2037;-1777;-1777;-1777;0;0;0;0;0;24195;24195;59215
476	chr1	24137675	24138104	430	*	Intron (uc001bib.3/3155, intron 5 of 8)	1	24130890	24144073	13184	2	3155	uc021oii.1	5969	ENSG00000117305	HMGCL	3-hydroxy-3-methylglutaryl-CoA lyase	uc001bhp.2;uc001bht.3;uc001bie.3;uc009vqt.2;uc010oed.1;uc009vqo.1;uc001bhv.1;uc001bhx.1;uc001bhz.1;uc009vqq.1;uc001bib.3;uc010oec.2;uc001bic.3;uc009vqs.1;uc021oii.1;uc001bhq.3;uc010oeb.2;uc001bho.3	100506963;11313;2517;2517;2517;2582;2582;2582;2582;2582;3155;3155;3155;3155;3155;57095;57095;6924	0;20029;56755;56755;56683;-11615;-10641;-10381;-10381;-10381;0;0;0;0;0;32799;32799;67819
477	chr1	24153109	24153451	343	*	Promoter (1-2kb)	1	24130078	24151949	21872	2	3155	uc009vqs.1	-1160	ENSG00000117305	HMGCL	3-hydroxy-3-methylglutaryl-CoA lyase	uc001bhp.2;uc001bht.3;uc001bif.3;uc001bie.3;uc009vqt.2;uc010oed.1;uc009vqo.1;uc001bhv.1;uc001bhx.1;uc001bhz.1;uc009vqq.1;uc001bib.3;uc010oec.2;uc001bic.3;uc009vqs.1;uc021oii.1;uc001bhq.3;uc010oeb.2	100506963;11313;1269;2517;2517;2517;2582;2582;2582;2582;2582;3155;3155;3155;3155;3155;57095;57095	0;35463;0;41408;41408;41336;-27049;-26075;-25815;-25815;-25815;0;0;0;0;0;48233;48233
478	chr1	24198971	24199327	357	*	Distal Intergenic	1	24180850	24194859	14010	2	2517	uc009vqt.2	-4112	ENSG00000179163	FUCA1	alpha-L-fucosidase 1	uc001bif.3;uc001bie.3;uc009vqt.2;uc010oed.1;uc001bib.3;uc010oec.2;uc001bic.3;uc009vqs.1	1269;2517;2517;2517;3155;3155;3155;3155	0;-4112;-4112;-4184;0;0;0;0
479	chr1	24224179	24224482	304	*	Intron (uc001bif.3/1269, intron 1 of 1)	1	24200460	24239817	39358	2	1269	uc001bif.3	15335	ENSG00000188822	CNR2	cannabinoid receptor 2	uc021oik.1;uc001bif.3;uc001bie.3;uc009vqt.2;uc010oed.1	100616492;1269;2517;2517;2517	-31078;0;-29320;-29320;-29392
480	chr1	24225365	24225925	561	*	Intron (uc001bif.3/1269, intron 1 of 1)	1	24200460	24239817	39358	2	1269	uc001bif.3	13892	ENSG00000188822	CNR2	cannabinoid receptor 2	uc021oik.1;uc001bif.3;uc001bie.3;uc009vqt.2;uc010oed.1	100616492;1269;2517;2517;2517	-29635;0;-30506;-30506;-30578
481	chr1	24231993	24232280	288	*	Intron (uc001bif.3/1269, intron 1 of 1)	1	24200460	24239817	39358	2	1269	uc001bif.3	7537	ENSG00000188822	CNR2	cannabinoid receptor 2	uc021oik.1;uc001bif.3;uc001bie.3;uc009vqt.2;uc010oed.1	100616492;1269;2517;2517;2517	-23280;0;-37134;-37134;-37206
482	chr1	24234601	24235029	429	*	Intron (uc001bif.3/1269, intron 1 of 1)	1	24200460	24239817	39358	2	1269	uc001bif.3	4788	ENSG00000188822	CNR2	cannabinoid receptor 2	uc021oik.1;uc001bif.3;uc001bie.3;uc009vqt.2;uc010oed.1	100616492;1269;2517;2517;2517	-20531;0;-39742;-39742;-39814
483	chr1	24246539	24247740	1202	*	Distal Intergenic	1	24200460	24239817	39358	2	1269	uc001bif.3	-6722	ENSG00000188822	CNR2	cannabinoid receptor 2	uc021oik.1;uc001bij.2;uc021oin.1;uc021oio.1;uc021oip.1;uc021oiq.1;uc021oir.1;uc021ois.1;uc001bif.3;uc001big.3	100616492;10772;10772;10772;10772;10772;10772;10772;1269;55629	-7820;59213;59213;59213;59213;59213;59213;59213;0;-38561
484	chr1	24359553	24360240	688	*	Distal Intergenic	1	24382531	24393069	10539	2	127294	uc001bil.4	32829	ENSG00000142661	MYOM3	myomesin 3	uc001bil.4;uc001bim.4;uc001bin.4;uc001bio.3;uc001bip.1	127294;127294;127294;127294;127294	32829;61253;0;0;0
485	chr1	24372826	24373402	577	*	Distal Intergenic	1	24382531	24393069	10539	2	127294	uc001bil.4	19667	ENSG00000142661	MYOM3	myomesin 3	uc001bil.4;uc001bim.4;uc001bin.4;uc001bio.3;uc001bip.1	127294;127294;127294;127294;127294	19667;48091;0;0;0
486	chr1	24428573	24429025	453	*	Intron (uc001bin.4/127294, intron 5 of 36)	1	24408039	24434929	26891	2	127294	uc001bip.1	5904	ENSG00000142661	MYOM3	myomesin 3	uc001bil.4;uc001bim.4;uc001bin.4;uc001bio.3;uc001bip.1;uc010oeg.1;uc001biq.2;uc009vrb.2;uc010oeh.2	127294;127294;127294;127294;127294;58985;58985;58985;58985	-35504;-7080;0;0;0;34774;40750;40750;40750
487	chr1	24525756	24526290	535	*	Promoter (<=1kb)	1	24526730	24538180	11451	1	284632	uc010oei.1	-440	ENSG00000230023	LINC02800	long intergenic non-protein coding RNA 2800	uc001bir.3;uc001bis.3;uc001bit.3;uc001biu.3;uc001biv.3;uc010oei.1	163702;163702;163702;163702;163702;284632	-11991;-11991;-11991;-11991;-11991;-440
488	chr1	24576992	24577413	422	*	Distal Intergenic	1	24526730	24538180	11451	1	284632	uc010oei.1	50262	ENSG00000230023	LINC02800	long intergenic non-protein coding RNA 2800	uc010oei.1	284632	50262
489	chr1	24587374	24587707	334	*	Distal Intergenic	1	24645812	24681808	35997	1	57822	uc001bix.3	-58105	ENSG00000158055	GRHL3	grainyhead like transcription factor 3	uc010oei.1	284632	60644
490	chr1	24637409	24637844	436	*	Distal Intergenic	1	24645812	24681808	35997	1	57822	uc001bix.3	-7968	ENSG00000158055	GRHL3	grainyhead like transcription factor 3	uc001bix.3;uc021oiw.1;uc021oix.1;uc001biy.3;uc001biz.3;uc010oej.2;uc001bja.3;uc001bjb.3;uc001bjc.3;uc001bjd.3	57822;57822;57822;57822;57822;90529;90529;90529;90529;90529	0;0;0;0;0;0;0;0;0;0
491	chr1	24642664	24643067	404	*	Promoter (2-3kb)	1	24645812	24681808	35997	1	57822	uc001bix.3	-2745	ENSG00000158055	GRHL3	grainyhead like transcription factor 3	uc001bix.3;uc021oiw.1;uc021oix.1;uc001biy.3;uc001biz.3;uc010oej.2;uc001bja.3;uc001bjb.3;uc001bjc.3;uc001bjd.3	57822;57822;57822;57822;57822;90529;90529;90529;90529;90529	0;0;0;0;0;0;0;0;0;0
492	chr1	24648621	24649043	423	*	Promoter (<=1kb)	1	24649530	24681808	32279	1	57822	uc001biy.3	-487	ENSG00000158055	GRHL3	grainyhead like transcription factor 3	uc001bix.3;uc021oiw.1;uc021oix.1;uc001biy.3;uc001biz.3;uc010oej.2;uc001bja.3;uc001bjb.3;uc001bjc.3;uc001bjd.3;uc001bjf.3	57822;57822;57822;57822;57822;90529;90529;90529;90529;90529;90529	0;0;0;0;0;0;0;0;0;0;69126
493	chr1	24655769	24656210	442	*	Intron (uc001bix.3/57822, intron 1 of 15)	1	24649530	24681808	32279	1	57822	uc001biz.3	6239	ENSG00000158055	GRHL3	grainyhead like transcription factor 3	uc001bix.3;uc021oiw.1;uc021oix.1;uc001biy.3;uc001biz.3;uc010oej.2;uc001bja.3;uc001bjb.3;uc001bjc.3;uc001bjd.3;uc001bjf.3	57822;57822;57822;57822;57822;90529;90529;90529;90529;90529;90529	0;0;0;0;0;0;0;0;0;0;61959
494	chr1	24694195	24694579	385	*	Intron (uc010oej.2/90529, intron 2 of 4)	1	24683489	24700300	16812	2	90529	uc010oej.2	5721	ENSG00000001460	STPG1	sperm tail PG-rich repeat containing 1	uc010oek.2;uc001bjh.3;uc009vrc.3;uc001bix.3;uc021oiw.1;uc021oix.1;uc001biy.3;uc001biz.3;uc010oej.2;uc001bja.3;uc001bjb.3;uc001bjc.3;uc001bjd.3;uc001bjf.3	57185;57185;57185;57822;57822;57822;57822;57822;90529;90529;90529;90529;90529;90529	-47666;-47666;-47666;0;0;0;0;0;0;0;0;0;0;23590
495	chr1	24810201	24810528	328	*	Distal Intergenic	1	24828841	24863510	34670	1	11123	uc021ojc.1	-18313	ENSG00000117602	RCAN3	RCAN family member 3	uc021oiy.1;uc021oiz.1;uc021oja.1;uc021ojb.1;uc021ojc.1;uc021ojd.1;uc001bjj.3;uc009vre.3;uc021oje.1;uc021ojf.1;uc021ojg.1;uc009vrd.3;uc009vrf.3;uc009vrg.3;uc010oek.2;uc001bjh.3;uc009vrc.3;uc001bji.3	100750325;100750325;100750325;100750325;11123;11123;11123;11123;11123;11123;11123;11123;11123;11123;57185;57185;57185;57185	0;0;0;0;0;0;0;0;0;0;0;0;0;0;67956;67956;67956;27573
496	chr1	24828697	24829071	375	*	Promoter (<=1kb)	1	24822823	24828850	6028	2	100750325	uc021oiy.1	0	ENSG00000286061	RCAN3AS	RCAN3 antisense RNA	uc021oiy.1;uc021oiz.1;uc021oja.1;uc021ojb.1;uc021ojc.1;uc021ojd.1;uc001bjj.3;uc009vre.3;uc021oje.1;uc021ojf.1;uc021ojg.1;uc009vrd.3;uc009vrf.3;uc009vrg.3;uc010oek.2;uc001bjh.3;uc009vrc.3;uc001bji.3	100750325;100750325;100750325;100750325;11123;11123;11123;11123;11123;11123;11123;11123;11123;11123;57185;57185;57185;57185	0;0;0;0;0;0;0;0;0;0;0;0;0;0;86452;86452;86452;46069
497	chr1	24837929	24838335	407	*	Promoter (2-3kb)	1	24840804	24863510	22707	1	11123	uc009vrd.3	-2469	ENSG00000117602	RCAN3	RCAN family member 3	uc021oiy.1;uc021oiz.1;uc021oja.1;uc021ojb.1;uc021ojc.1;uc021ojd.1;uc001bjj.3;uc009vre.3;uc021oje.1;uc021ojf.1;uc021ojg.1;uc009vrd.3;uc009vrf.3;uc009vrg.3;uc001bjk.2;uc001bjh.3;uc009vrc.3;uc001bji.3	100750325;100750325;100750325;100750325;11123;11123;11123;11123;11123;11123;11123;11123;11123;11123;400746;57185;57185;57185	0;0;0;0;0;0;0;0;0;0;0;0;0;0;0;95684;95684;55301
498	chr1	24842137	24842496	360	*	Promoter (1-2kb)	1	24840804	24863510	22707	1	11123	uc009vrg.3	1333	ENSG00000117602	RCAN3	RCAN family member 3	uc021oiy.1;uc021oiz.1;uc021oja.1;uc021ojb.1;uc021ojc.1;uc021ojd.1;uc001bjj.3;uc009vre.3;uc021oje.1;uc021ojf.1;uc021ojg.1;uc009vrd.3;uc009vrf.3;uc009vrg.3;uc001bjk.2;uc001bjh.3;uc009vrc.3;uc001bji.3	100750325;100750325;100750325;100750325;11123;11123;11123;11123;11123;11123;11123;11123;11123;11123;400746;57185;57185;57185	0;0;0;0;0;0;0;0;0;0;0;0;0;0;0;99892;99892;59509
499	chr1	24885589	24885913	325	*	Intron (uc001bjk.2/400746, intron 1 of 3)	1	24882567	24935818	53252	1	400746	uc001bjk.2	3022	ENSG00000184454	NCMAP	non-compact myelin associated protein	uc021ojc.1;uc021ojd.1;uc001bjj.3;uc009vre.3;uc021oje.1;uc021ojf.1;uc021ojg.1;uc009vrd.3;uc009vrf.3;uc009vrg.3;uc001bjk.2	11123;11123;11123;11123;11123;11123;11123;11123;11123;11123;400746	0;0;0;0;0;0;0;0;0;0;0
500	chr1	24924323	24924666	344	*	Intron (uc001bjk.2/400746, intron 2 of 3)	1	24882567	24935818	53252	1	400746	uc001bjk.2	41756	ENSG00000184454	NCMAP	non-compact myelin associated protein	uc001bjm.3;uc010oel.2;uc009vrh.1;uc001bjk.2	10250;10250;10250;400746	0;0;0;0
501	chr1	24959316	24959630	315	*	Distal Intergenic	1	24969594	24999772	30179	1	10250	uc001bjm.3	-9964	ENSG00000133226	SRRM1	serine and arginine repetitive matrix 1	uc001bjm.3;uc010oel.2;uc009vrh.1;uc009vri.1;uc010oem.1;uc001bjk.2	10250;10250;10250;10250;10250;400746	0;0;0;0;0;0
502	chr1	24970458	24970890	433	*	Promoter (<=1kb)	1	24970050	24996078	26029	1	10250	uc009vrh.1	408	ENSG00000133226	SRRM1	serine and arginine repetitive matrix 1	uc001bjm.3;uc010oel.2;uc009vrh.1;uc009vri.1;uc010oem.1;uc001bjk.2	10250;10250;10250;10250;10250;400746	0;0;0;0;0;0
503	chr1	24982468	24983027	560	*	Intron (uc001bjm.3/10250, intron 9 of 16)	1	24975350	24993416	18067	1	10250	uc010oem.1	7118	ENSG00000133226	SRRM1	serine and arginine repetitive matrix 1	uc001bjm.3;uc010oel.2;uc009vrh.1;uc009vri.1;uc010oem.1;uc001bjk.2	10250;10250;10250;10250;10250;400746	0;0;0;0;0;0
504	chr1	24993267	24993568	302	*	Exon (uc001bjm.3/10250, exon 13 of 17)	1	24975350	24993416	18067	1	10250	uc010oem.1	17917	ENSG00000133226	SRRM1	serine and arginine repetitive matrix 1	uc001bjm.3;uc010oel.2;uc009vrh.1;uc009vri.1;uc010oem.1	10250;10250;10250;10250;10250	0;0;0;0;0
505	chr1	25004989	25005431	443	*	Distal Intergenic	1	24975350	24993416	18067	1	10250	uc010oem.1	29639	ENSG00000133226	SRRM1	serine and arginine repetitive matrix 1	uc001bjm.3;uc010oel.2;uc009vrh.1;uc009vri.1;uc010oem.1	10250;10250;10250;10250;10250	0;0;0;0;0
506	chr1	25019258	25019546	289	*	Distal Intergenic	1	24975350	24993416	18067	1	10250	uc010oem.1	43908	ENSG00000133226	SRRM1	serine and arginine repetitive matrix 1	uc001bjm.3;uc010oel.2;uc009vrh.1;uc009vri.1;uc010oem.1	10250;10250;10250;10250;10250	0;0;0;0;0
507	chr1	25020813	25021280	468	*	Distal Intergenic	1	24975350	24993416	18067	1	10250	uc010oem.1	45463	ENSG00000133226	SRRM1	serine and arginine repetitive matrix 1	uc001bjm.3;uc010oel.2;uc009vrh.1;uc009vri.1;uc010oem.1	10250;10250;10250;10250;10250	0;0;0;0;0
508	chr1	25034312	25034681	370	*	Distal Intergenic	1	25071760	25170815	99056	1	25932	uc001bjo.2	-37079	ENSG00000169504	CLIC4	chloride intracellular channel 4	uc001bjm.3;uc010oel.2;uc009vrh.1;uc009vri.1;uc010oem.1;uc001bjo.2;uc001bjp.1	10250;10250;10250;10250;10250;25932;25932	0;0;0;0;0;0;0
509	chr1	25091917	25092281	365	*	Intron (uc001bjo.2/25932, intron 1 of 5)	1	25071878	25169078	97201	1	25932	uc001bjp.1	20039	ENSG00000169504	CLIC4	chloride intracellular channel 4	uc001bjo.2;uc001bjp.1	25932;25932	0;0
510	chr1	25174439	25175033	595	*	Distal Intergenic	1	25226002	25256770	30769	2	864	uc001bjq.3	81737	ENSG00000020633	RUNX3	RUNX family transcription factor 3	uc001bjo.2;uc001bjp.1	25932;25932	0;0
511	chr1	25215836	25216178	343	*	Distal Intergenic	1	25226002	25256770	30769	2	864	uc001bjq.3	40592	ENSG00000020633	RUNX3	RUNX family transcription factor 3	uc001bjo.2;uc001bjp.1;uc001bjq.3;uc010oen.2;uc009vrj.3;uc001bjr.3;uc009vrk.3;uc009vrl.1	25932;25932;864;864;864;864;864;864	0;0;40592;40592;0;0;0;0
512	chr1	25260381	25260904	524	*	Intron (uc009vrj.3/864, intron 2 of 6)	1	25226002	25256770	30769	2	864	uc010oen.2	-3611	ENSG00000020633	RUNX3	RUNX family transcription factor 3	uc001bjq.3;uc010oen.2;uc009vrj.3;uc001bjr.3;uc009vrk.3;uc009vrl.1	864;864;864;864;864;864	-3611;-3611;0;0;0;0
513	chr1	25278743	25279282	540	*	Intron (uc009vrj.3/864, intron 2 of 6)	1	25226002	25291475	65474	2	864	uc009vrj.3	12193	ENSG00000020633	RUNX3	RUNX family transcription factor 3	uc001bjq.3;uc010oen.2;uc009vrj.3;uc001bjr.3;uc009vrk.3;uc009vrl.1	864;864;864;864;864;864	-21973;-21973;0;0;0;0
514	chr1	25311462	25311965	504	*	Distal Intergenic	1	25256078	25291612	35535	2	864	uc009vrl.1	-19850	ENSG00000020633	RUNX3	RUNX family transcription factor 3	uc009vrj.3;uc001bjr.3;uc009vrk.3;uc009vrl.1	864;864;864;864	0;0;0;0
515	chr1	25476275	25476615	341	*	Distal Intergenic	1	25548767	25559013	10247	2	25949	uc001bjt.1	82398	ENSG00000117614	SYF2	SYF2 pre-mRNA splicing factor	NA	NA	NA
516	chr1	25542626	25543108	483	*	Distal Intergenic	1	25548767	25559013	10247	2	25949	uc001bjt.1	15905	ENSG00000117614	SYF2	SYF2 pre-mRNA splicing factor	uc001bjt.1;uc001bju.1;uc010oeo.1;uc001bjv.1;uc001bjw.3;uc021oji.1;uc021ojj.1	25949;25949;25949;25949;57035;57035;57035	15905;15905;15905;15905;30877;30877;0
517	chr1	25559380	25560035	656	*	Promoter (<=1kb)	1	25556800	25559013	2214	2	25949	uc001bjv.1	-367	ENSG00000117614	SYF2	SYF2 pre-mRNA splicing factor	uc001bjt.1;uc001bju.1;uc010oeo.1;uc001bjv.1;uc001bjw.3;uc021oji.1;uc021ojj.1;uc010oep.2;uc001bjz.3;uc001bka.3;uc001bkb.3;uc001bkc.3;uc009vrm.3;uc009vrn.3;uc009vro.3;uc009vrp.3	25949;25949;25949;25949;57035;57035;57035;6007;6007;6007;6007;6007;6007;6007;6007;6007	-367;-367;-367;-367;13950;13950;0;0;0;0;0;0;0;0;0;0
518	chr1	25573989	25574429	441	*	Promoter (<=1kb)	1	25568740	25573985	5246	2	57035	uc021oji.1	-4	ENSG00000117616	RSRP1	arginine and serine rich protein 1	uc001bjt.1;uc001bju.1;uc010oeo.1;uc001bjv.1;uc001bjw.3;uc021oji.1;uc021ojj.1;uc010oep.2;uc001bjz.3;uc001bka.3;uc001bkb.3;uc001bkc.3;uc009vrm.3;uc009vrn.3;uc009vro.3;uc009vrp.3	25949;25949;25949;25949;57035;57035;57035;6007;6007;6007;6007;6007;6007;6007;6007;6007	-14976;-14976;-14976;-14976;-4;-4;0;0;0;0;0;0;0;0;0;0
519	chr1	25593034	25593374	341	*	Intron (uc021ojj.1/57035, intron 1 of 5)	1	25598981	25633433	34453	1	6007	uc010oep.2	-5607	ENSG00000187010	RHD	Rh blood group D antigen	uc001bjt.1;uc001bju.1;uc010oeo.1;uc001bjv.1;uc001bjw.3;uc021oji.1;uc021ojj.1;uc010oep.2;uc001bjz.3;uc001bka.3;uc001bkb.3;uc001bkc.3;uc009vrm.3;uc009vrn.3;uc009vro.3;uc009vrp.3	25949;25949;25949;25949;57035;57035;57035;6007;6007;6007;6007;6007;6007;6007;6007;6007	-34021;-34021;-34021;-34021;-19049;-19049;0;0;0;0;0;0;0;0;0;0
520	chr1	25598687	25599180	494	*	Promoter (<=1kb)	1	25598981	25633433	34453	1	6007	uc010oep.2	0	ENSG00000187010	RHD	Rh blood group D antigen	uc001bjt.1;uc001bju.1;uc010oeo.1;uc001bjv.1;uc001bjw.3;uc021oji.1;uc021ojj.1;uc010oep.2;uc001bjz.3;uc001bka.3;uc001bkb.3;uc001bkc.3;uc009vrm.3;uc009vrn.3;uc009vro.3;uc009vrp.3	25949;25949;25949;25949;57035;57035;57035;6007;6007;6007;6007;6007;6007;6007;6007;6007	-39674;-39674;-39674;-39674;-24702;-24702;0;0;0;0;0;0;0;0;0;0
521	chr1	25606031	25606662	632	*	Intron (uc010oep.2/6007, intron 1 of 6)	1	25598981	25656936	57956	1	6007	uc009vrp.3	7050	ENSG00000187010	RHD	Rh blood group D antigen	uc001bjt.1;uc001bju.1;uc010oeo.1;uc001bjv.1;uc001bjw.3;uc021oji.1;uc021ojj.1;uc010oep.2;uc001bjz.3;uc001bka.3;uc001bkb.3;uc001bkc.3;uc009vrm.3;uc009vrn.3;uc009vro.3;uc009vrp.3	25949;25949;25949;25949;57035;57035;57035;6007;6007;6007;6007;6007;6007;6007;6007;6007	-47018;-47018;-47018;-47018;-32046;-32046;0;0;0;0;0;0;0;0;0;0
522	chr1	25611473	25612007	535	*	Intron (uc010oep.2/6007, intron 2 of 6)	1	25598981	25656936	57956	1	6007	uc009vrp.3	12492	ENSG00000187010	RHD	Rh blood group D antigen	uc001bjw.3;uc021oji.1;uc021ojj.1;uc010oep.2;uc001bjz.3;uc001bka.3;uc001bkb.3;uc001bkc.3;uc009vrm.3;uc009vrn.3;uc009vro.3;uc009vrp.3	57035;57035;57035;6007;6007;6007;6007;6007;6007;6007;6007;6007	-37488;-37488;0;0;0;0;0;0;0;0;0;0
523	chr1	25616690	25617005	316	*	Intron (uc010oep.2/6007, intron 2 of 6)	1	25598981	25656936	57956	1	6007	uc009vrp.3	17709	ENSG00000187010	RHD	Rh blood group D antigen	uc001bke.3;uc009vrr.3;uc009vrs.3;uc010oeq.2;uc001bjw.3;uc021oji.1;uc021ojj.1;uc010oep.2;uc001bjz.3;uc001bka.3;uc001bkb.3;uc001bkc.3;uc009vrm.3;uc009vrn.3;uc009vro.3;uc009vrp.3	23585;23585;23585;23585;57035;57035;57035;6007;6007;6007;6007;6007;6007;6007;6007;6007	0;0;0;0;-42705;-42705;0;0;0;0;0;0;0;0;0;0
524	chr1	25628918	25629251	334	*	Exon (uc001bkd.1/uc001bkd.1, exon 1 of 1)	1	25598981	25656936	57956	1	6007	uc009vrp.3	29937	ENSG00000187010	RHD	Rh blood group D antigen	uc001bke.3;uc009vrr.3;uc009vrs.3;uc010oeq.2;uc021ojj.1;uc010oep.2;uc001bjz.3;uc001bka.3;uc001bkb.3;uc001bkc.3;uc009vrm.3;uc009vrn.3;uc009vro.3;uc009vrp.3	23585;23585;23585;23585;57035;6007;6007;6007;6007;6007;6007;6007;6007;6007	0;0;0;0;0;0;0;0;0;0;0;0;0;0
525	chr1	25649282	25649795	514	*	Intron (uc001bjz.3/6007, intron 9 of 9)	1	25568740	25664656	95917	2	57035	uc021ojj.1	14861	ENSG00000117616	RSRP1	arginine and serine rich protein 1	uc001bke.3;uc009vrr.3;uc009vrs.3;uc010oeq.2;uc021ojj.1;uc001bkf.3;uc001bkg.3;uc001bkh.3;uc001bki.3;uc031pln.1;uc031plo.1;uc001bkj.3;uc010oep.2;uc001bjz.3;uc001bka.3;uc001bkb.3;uc001bkc.3;uc009vrm.3;uc009vrn.3;uc009vro.3;uc009vrp.3	23585;23585;23585;23585;57035;6006;6006;6006;6006;6006;6006;6006;6007;6007;6007;6007;6007;6007;6007;6007;6007	0;0;0;0;0;0;0;0;0;0;0;0;0;0;0;0;0;0;0;0;0
526	chr1	25654263	25654722	460	*	Intron (uc001bjz.3/6007, intron 9 of 9)	1	25568740	25664656	95917	2	57035	uc021ojj.1	9934	ENSG00000117616	RSRP1	arginine and serine rich protein 1	uc001bke.3;uc009vrr.3;uc009vrs.3;uc010oeq.2;uc021ojj.1;uc001bkf.3;uc001bkg.3;uc001bkh.3;uc001bki.3;uc031pln.1;uc031plo.1;uc001bkj.3;uc010oep.2;uc001bjz.3;uc001bka.3;uc001bkb.3;uc001bkc.3;uc009vrm.3;uc009vrn.3;uc009vro.3;uc009vrp.3	23585;23585;23585;23585;57035;6006;6006;6006;6006;6006;6006;6006;6007;6007;6007;6007;6007;6007;6007;6007;6007	0;0;0;0;0;0;0;0;0;0;0;0;0;0;0;0;0;0;0;0;0
527	chr1	25682375	25682701	327	*	Intron (uc001bke.3/23585, intron 5 of 6)	1	25664789	25688852	24064	1	23585	uc010oeq.2	17586	ENSG00000183726	TMEM50A	transmembrane protein 50A	uc001bke.3;uc009vrr.3;uc009vrs.3;uc010oeq.2;uc021ojj.1;uc001bkf.3;uc001bkg.3;uc001bkh.3;uc001bki.3;uc031pln.1;uc031plo.1;uc001bkj.3;uc010oep.2;uc001bjz.3;uc001bka.3;uc001bkb.3;uc001bkc.3;uc009vrm.3;uc009vrn.3;uc009vro.3;uc009vrp.3	23585;23585;23585;23585;57035;6006;6006;6006;6006;6006;6006;6006;6007;6007;6007;6007;6007;6007;6007;6007;6007	0;0;0;0;0;0;0;0;0;0;0;0;0;0;0;0;0;0;0;0;0
528	chr1	25689777	25690180	404	*	Intron (uc001bkf.3/6006, intron 9 of 9)	1	25664789	25688852	24064	1	23585	uc010oeq.2	24988	ENSG00000183726	TMEM50A	transmembrane protein 50A	uc001bke.3;uc009vrr.3;uc009vrs.3;uc010oeq.2;uc021ojj.1;uc001bkf.3;uc001bkg.3;uc001bkh.3;uc001bki.3;uc031pln.1;uc031plo.1;uc001bkj.3;uc001bjz.3;uc001bka.3;uc001bkb.3;uc001bkc.3;uc009vrm.3;uc009vrn.3;uc009vro.3;uc009vrp.3	23585;23585;23585;23585;57035;6006;6006;6006;6006;6006;6006;6006;6007;6007;6007;6007;6007;6007;6007;6007	0;0;0;0;0;0;0;0;0;0;0;0;0;0;0;0;0;0;0;0
529	chr1	25694645	25695140	496	*	Intron (uc001bkf.3/6006, intron 9 of 9)	1	25664789	25688852	24064	1	23585	uc010oeq.2	29856	ENSG00000183726	TMEM50A	transmembrane protein 50A	uc001bke.3;uc009vrr.3;uc009vrs.3;uc010oeq.2;uc021ojj.1;uc001bkf.3;uc001bkg.3;uc001bkh.3;uc001bki.3;uc031pln.1;uc031plo.1;uc001bkj.3;uc001bjz.3;uc001bka.3;uc001bkb.3;uc001bkc.3;uc009vrm.3;uc009vrn.3;uc009vro.3;uc009vrp.3	23585;23585;23585;23585;57035;6006;6006;6006;6006;6006;6006;6006;6007;6007;6007;6007;6007;6007;6007;6007	0;0;0;0;0;0;0;0;0;0;0;0;0;0;0;0;0;0;0;0
530	chr1	25722440	25722789	350	*	Intron (uc001bkf.3/6006, intron 3 of 9)	1	25688740	25747363	58624	2	6006	uc001bkf.3	24574	ENSG00000188672	RHCE	Rh blood group CcEe antigens	uc001bke.3;uc009vrr.3;uc009vrs.3;uc010oeq.2;uc009vrt.2;uc001bkk.3;uc009vru.3;uc009vrv.3;uc001bkf.3;uc001bkg.3;uc001bkh.3;uc001bki.3;uc031pln.1;uc031plo.1;uc001bkj.3	23585;23585;23585;23585;55219;55219;55219;55219;6006;6006;6006;6006;6006;6006;6006	0;0;0;0;-34599;0;0;0;0;0;0;0;0;0;0
531	chr1	25729328	25729772	445	*	Intron (uc001bkf.3/6006, intron 2 of 9)	1	25688740	25747363	58624	2	6006	uc001bkf.3	17591	ENSG00000188672	RHCE	Rh blood group CcEe antigens	uc001bke.3;uc009vrr.3;uc009vrs.3;uc010oeq.2;uc009vrt.2;uc001bkk.3;uc009vru.3;uc009vrv.3;uc001bkf.3;uc001bkg.3;uc001bkh.3;uc001bki.3;uc031pln.1;uc031plo.1;uc001bkj.3	23585;23585;23585;23585;55219;55219;55219;55219;6006;6006;6006;6006;6006;6006;6006	0;0;0;0;-27616;0;0;0;0;0;0;0;0;0;0
532	chr1	25739603	25740298	696	*	Intron (uc001bkf.3/6006, intron 1 of 9)	1	25688740	25747363	58624	2	6006	uc001bkf.3	7065	ENSG00000188672	RHCE	Rh blood group CcEe antigens	uc009vrt.2;uc001bkk.3;uc009vru.3;uc009vrv.3;uc001bkf.3;uc001bkg.3;uc001bkh.3;uc001bki.3;uc031pln.1;uc031plo.1;uc001bkj.3	55219;55219;55219;55219;6006;6006;6006;6006;6006;6006;6006	-17090;0;0;0;0;0;0;0;0;0;0
533	chr1	25747137	25747629	493	*	Promoter (<=1kb)	1	25688740	25747363	58624	2	6006	uc001bkf.3	0	ENSG00000188672	RHCE	Rh blood group CcEe antigens	uc009vrt.2;uc001bkk.3;uc009vru.3;uc009vrv.3;uc001bkf.3;uc001bkg.3;uc001bkh.3;uc001bki.3;uc031pln.1;uc031plo.1;uc001bkj.3	55219;55219;55219;55219;6006;6006;6006;6006;6006;6006;6006	-9759;0;0;0;0;0;0;0;0;0;0
534	chr1	25755147	25755500	354	*	Promoter (1-2kb)	1	25688740	25756683	67944	2	6006	uc001bkj.3	1183	ENSG00000188672	RHCE	Rh blood group CcEe antigens	uc009vrt.2;uc001bkk.3;uc009vru.3;uc009vrv.3;uc001bkf.3;uc001bkg.3;uc001bkh.3;uc001bki.3;uc031pln.1;uc031plo.1;uc001bkj.3	55219;55219;55219;55219;6006;6006;6006;6006;6006;6006;6006	-1888;0;0;0;0;0;0;0;0;0;0
535	chr1	25788350	25788733	384	*	Intron (uc001bkk.3/55219, intron 6 of 10)	1	25757388	25826698	69311	1	55219	uc009vrv.3	30962	ENSG00000204178	MACO1	macoilin 1	uc009vrt.2;uc001bkk.3;uc009vru.3;uc009vrv.3;uc001bkf.3;uc001bkg.3;uc001bkh.3;uc001bki.3;uc031pln.1;uc031plo.1;uc001bkj.3	55219;55219;55219;55219;6006;6006;6006;6006;6006;6006;6006	30962;0;0;0;0;0;0;0;0;0;0
536	chr1	25803832	25804233	402	*	Intron (uc001bkk.3/55219, intron 6 of 10)	1	25757388	25826698	69311	1	55219	uc009vrv.3	46444	ENSG00000204178	MACO1	macoilin 1	uc009vrt.2;uc001bkk.3;uc009vru.3;uc009vrv.3;uc001bkj.3	55219;55219;55219;55219;6006	46444;0;0;0;0
537	chr1	25808777	25809035	259	*	Intron (uc001bkk.3/55219, intron 6 of 10)	1	25757388	25826698	69311	1	55219	uc009vrv.3	51389	ENSG00000204178	MACO1	macoilin 1	uc009vrt.2;uc001bkk.3;uc009vru.3;uc009vrv.3	55219;55219;55219;55219	51389;0;0;0
538	chr1	25840709	25840970	262	*	Distal Intergenic	1	25870076	25895377	25302	1	26119	uc001bkl.4	-29106	ENSG00000157978	LDLRAP1	low density lipoprotein receptor adaptor protein 1	uc001bkl.4;uc009vrw.3;uc009vrx.3;uc001bkk.3;uc009vru.3;uc009vrv.3	26119;26119;26119;55219;55219;55219	-29106;-48315;-48328;0;0;0
539	chr1	25937048	25937519	472	*	Distal Intergenic	1	25943959	26111258	167300	1	57134	uc001bkm.2	-6440	ENSG00000117643	MAN1C1	mannosidase alpha class 1C member 1	uc001bkl.4;uc009vrw.3;uc009vrx.3;uc001bkm.2;uc009vry.1	26119;26119;26119;57134;57134	66972;47763;47750;0;0
540	chr1	25962521	25962950	430	*	Intron (uc001bkm.2/57134, intron 1 of 11)	1	25943959	26111258	167300	1	57134	uc009vry.1	18562	ENSG00000117643	MAN1C1	mannosidase alpha class 1C member 1	uc001bkm.2;uc009vry.1	57134;57134	0;0
541	chr1	25971958	25972281	324	*	Intron (uc001bkm.2/57134, intron 1 of 11)	1	25943959	26111258	167300	1	57134	uc009vry.1	27999	ENSG00000117643	MAN1C1	mannosidase alpha class 1C member 1	uc001bkm.2;uc009vry.1	57134;57134	0;0
542	chr1	26049907	26050400	494	*	Intron (uc001bkm.2/57134, intron 2 of 11)	1	26126667	26144713	18047	1	57190	uc021ojk.1	-76267	ENSG00000162430	SELENON	selenoprotein N	uc001bkm.2;uc009vry.1	57134;57134	0;0
543	chr1	26059185	26059598	414	*	Intron (uc001bkm.2/57134, intron 2 of 11)	1	26126667	26144713	18047	1	57190	uc021ojk.1	-67069	ENSG00000162430	SELENON	selenoprotein N	uc001bkm.2;uc009vry.1	57134;57134	0;0
544	chr1	26087290	26087851	562	*	Intron (uc001bkm.2/57134, intron 6 of 11)	1	26126667	26144713	18047	1	57190	uc021ojk.1	-38816	ENSG00000162430	SELENON	selenoprotein N	uc001bkm.2;uc009vry.1;uc021ojk.1;uc021ojl.1	57134;57134;57190;57190	0;0;0;0
545	chr1	26093133	26093563	431	*	Intron (uc001bkm.2/57134, intron 7 of 11)	1	26126667	26144713	18047	1	57190	uc021ojk.1	-33104	ENSG00000162430	SELENON	selenoprotein N	uc001bkm.2;uc009vry.1;uc021ojk.1;uc021ojl.1	57134;57134;57190;57190	0;0;0;0
546	chr1	26129425	26129761	337	*	Promoter (2-3kb)	1	26126667	26144713	18047	1	57190	uc021ojl.1	2758	ENSG00000162430	SELENON	selenoprotein N	uc001bkq.4;uc001bkr.4;uc009vrz.3;uc010oet.2;uc001bks.4;uc001bkt.4;uc001bku.4;uc001bkv.4;uc001bkm.2;uc009vry.1;uc021ojk.1;uc021ojl.1;uc010oeu.1;uc001bkw.1	56181;56181;56181;56181;56181;56181;56181;56181;57134;57134;57190;57190;646471;79000	-16636;-16636;-16636;-16636;-16923;-17558;-19260;-22362;0;0;0;0;20336;0
547	chr1	26144392	26144745	354	*	Promoter (1-2kb)	1	26146397	26159433	13037	1	56181	uc001bkq.4	-1652	ENSG00000117640	MTFR1L	mitochondrial fission regulator 1 like	uc001bkx.3;uc001bkq.4;uc001bkr.4;uc009vrz.3;uc010oet.2;uc001bks.4;uc001bkt.4;uc001bku.4;uc001bkv.4;uc001bkm.2;uc009vry.1;uc021ojk.1;uc021ojl.1;uc010oeu.1;uc001bkw.1	164091;56181;56181;56181;56181;56181;56181;56181;56181;57134;57134;57190;57190;646471;79000	52999;-1652;-1652;-1652;-1652;-1939;-2574;-4276;-7378;0;0;0;0;5352;0
548	chr1	26180903	26181403	501	*	Intron (uc001bkw.1/79000, intron 1 of 2)	1	26160497	26185848	25352	2	79000	uc001bkw.1	4445	ENSG00000127423	AUNIP	aurora kinase A and ninein interacting protein	uc001bkx.3;uc001bky.3;uc010oev.2;uc001bkz.3;uc001bla.3;uc001blb.3;uc001blc.3;uc001bkq.4;uc001bkr.4;uc009vrz.3;uc010oet.2;uc001bks.4;uc001bkt.4;uc001bku.4;uc001bkv.4;uc021ojk.1;uc021ojl.1;uc010oeu.1;uc001bkw.1	164091;3925;3925;3925;3925;3925;3925;56181;56181;56181;56181;56181;56181;56181;56181;57190;57190;646471;79000	16341;0;0;51241;51590;51590;51965;34506;34506;34506;34506;34219;33584;31882;28780;0;0;-30806;0
549	chr1	26201840	26202208	369	*	Distal Intergenic	1	26187975	26197744	9770	2	164091	uc001bkx.3	-4096	ENSG00000182749	PAQR7	progestin and adipoQ receptor family member 7	uc021ojn.1;uc001bkx.3;uc001bky.3;uc010oev.2;uc001bkz.3;uc001bla.3;uc001blb.3;uc001blc.3;uc001bkq.4;uc001bkr.4;uc009vrz.3;uc010oet.2;uc001bks.4;uc001bkt.4;uc001bku.4;uc001bkv.4;uc001bkw.1	100500808;164091;3925;3925;3925;3925;3925;3925;56181;56181;56181;56181;56181;56181;56181;56181;79000	30737;-4096;0;0;30436;30785;30785;31160;55443;55443;55443;55443;55156;54521;52819;49717;0
550	chr1	26206103	26206542	440	*	Distal Intergenic	1	26187975	26197744	9770	2	164091	uc001bkx.3	-8359	ENSG00000182749	PAQR7	progestin and adipoQ receptor family member 7	uc021ojn.1;uc001bkx.3;uc001bky.3;uc010oev.2;uc001bkz.3;uc001bla.3;uc001blb.3;uc001blc.3;uc001bkq.4;uc001bkr.4;uc009vrz.3;uc010oet.2;uc001bks.4;uc001bkt.4;uc001bku.4;uc001bkv.4;uc001bkw.1	100500808;164091;3925;3925;3925;3925;3925;3925;56181;56181;56181;56181;56181;56181;56181;56181;79000	26403;-8359;0;0;26102;26451;26451;26826;59706;59706;59706;59706;59419;58784;57082;53980;0
551	chr1	26215076	26215376	301	*	Intron (uc001bky.3/3925, intron 1 of 1)	1	26210677	26219098	8422	2	3925	uc001bky.3	3722	ENSG00000117632	STMN1	stathmin 1	uc021ojn.1;uc001bkx.3;uc001bky.3;uc010oev.2;uc001bkz.3;uc001bla.3;uc001blb.3;uc001blc.3;uc001bkw.1	100500808;164091;3925;3925;3925;3925;3925;3925;79000	17569;-17332;0;0;17268;17617;17617;17992;0
552	chr1	26221994	26222375	382	*	Promoter (2-3kb)	1	26210677	26219098	8422	2	3925	uc001bky.3	-2896	ENSG00000117632	STMN1	stathmin 1	uc021ojn.1;uc001bkx.3;uc001bky.3;uc010oev.2;uc001bkz.3;uc001bla.3;uc001blb.3;uc001blc.3;uc001bkw.1	100500808;164091;3925;3925;3925;3925;3925;3925;79000	10570;-24250;0;0;10269;10618;10618;10993;0
553	chr1	26259882	26260268	387	*	Distal Intergenic	1	26226607	26233368	6762	2	3925	uc001blc.3	-26514	ENSG00000117632	STMN1	stathmin 1	uc021ojn.1;uc001bky.3;uc010oev.2;uc001bkz.3;uc001bla.3;uc001blb.3;uc001blc.3;uc001bld.4;uc001ble.4	100500808;3925;3925;3925;3925;3925;3925;5051;5051	-26937;0;0;-27238;-26889;-26889;-26514;0;0
554	chr1	26304851	26305210	360	*	Intron (uc001bld.4/5051, intron 7 of 10)	1	26286258	26324648	38391	2	5051	uc001bld.4	19438	ENSG00000158006	PAFAH2	platelet activating factor acetylhydrolase 2	uc001blf.3;uc001bld.4;uc001ble.4	2134;5051;5051	0;0;0
555	chr1	26323440	26323837	398	*	Promoter (<=1kb)	1	26286258	26324648	38391	2	5051	uc001bld.4	811	ENSG00000158006	PAFAH2	platelet activating factor acetylhydrolase 2	uc001blf.3;uc001bld.4;uc001ble.4;uc001blg.1;uc001blh.1	2134;5051;5051;7780;7780	0;0;0;48767;48767
556	chr1	26324514	26325213	700	*	Promoter (<=1kb)	1	26286258	26324648	38391	2	5051	uc001bld.4	0	ENSG00000158006	PAFAH2	platelet activating factor acetylhydrolase 2	uc001blf.3;uc001bld.4;uc001ble.4;uc001blg.1;uc001blh.1	2134;5051;5051;7780;7780	0;0;0;47391;47391
557	chr1	26348151	26348611	461	*	Promoter (<=1kb)	1	26348271	26362954	14684	1	2134	uc001blf.3	0	ENSG00000158008	EXTL1	exostosin like glycosyltransferase 1	uc001blf.3;uc001bld.4;uc001ble.4;uc001blg.1;uc001blh.1;uc001bli.2	2134;5051;5051;7780;7780;84676	0;0;0;23993;23993;0
558	chr1	26361664	26361929	266	*	3' UTR	1	26364514	26372604	8091	2	7780	uc001blg.1	10675	ENSG00000158014	SLC30A2	solute carrier family 30 member 2	uc001blf.3;uc001bld.4;uc001ble.4;uc001blg.1;uc001blh.1;uc001bli.2	2134;5051;5051;7780;7780;84676	0;0;0;10675;10675;0
559	chr1	26393297	26393758	462	*	Promoter (<=1kb)	1	26377796	26394125	16330	2	84676	uc001bli.2	367	ENSG00000158022	TRIM63	tripartite motif containing 63	uc010oew.2;uc001blj.4;uc009vsb.3;uc001blf.3;uc001blg.1;uc001blh.1;uc001bli.2	149420;149420;149420;2134;7780;7780;84676	0;0;0;0;-20693;-20693;0
560	chr1	26396865	26397358	494	*	Promoter (2-3kb)	1	26377796	26394125	16330	2	84676	uc001bli.2	-2740	ENSG00000158022	TRIM63	tripartite motif containing 63	uc010oew.2;uc001blj.4;uc009vsb.3;uc001blf.3;uc001blg.1;uc001blh.1;uc001bli.2	149420;149420;149420;2134;7780;7780;84676	0;0;0;0;-24261;-24261;0
561	chr1	26404922	26405474	553	*	Distal Intergenic	1	26377796	26394125	16330	2	84676	uc001bli.2	-10797	ENSG00000158022	TRIM63	tripartite motif containing 63	uc010oew.2;uc001blj.4;uc009vsb.3;uc001blf.3;uc001blg.1;uc001blh.1;uc001bli.2	149420;149420;149420;2134;7780;7780;84676	0;0;0;0;-32318;-32318;0
562	chr1	26420724	26421110	387	*	Distal Intergenic	1	26437656	26452039	14384	1	149420	uc010oew.2	-16546	ENSG00000175087	PDIK1L	PDLIM1 interacting kinase 1 like	uc010oew.2;uc001blj.4;uc009vsb.3;uc001blg.1;uc001blh.1;uc001bli.2	149420;149420;149420;7780;7780;84676	0;0;0;-48120;-48120;0
563	chr1	26430276	26430602	327	*	Distal Intergenic	1	26437656	26452039	14384	1	149420	uc010oew.2	-7054	ENSG00000175087	PDIK1L	PDLIM1 interacting kinase 1 like	uc010oew.2;uc001blj.4;uc009vsb.3;uc001bli.2	149420;149420;149420;84676	0;0;0;0
564	chr1	26449798	26450306	509	*	3' UTR	1	26438268	26452039	13772	1	149420	uc009vsb.3	11530	ENSG00000175087	PDIK1L	PDLIM1 interacting kinase 1 like	uc010oew.2;uc001blj.4;uc009vsb.3;uc001bll.4;uc001blk.3	149420;149420;149420;51042;79927	0;0;0;-46082;-35205
565	chr1	26452810	26453256	447	*	Distal Intergenic	1	26438268	26452039	13772	1	149420	uc009vsb.3	14542	ENSG00000175087	PDIK1L	PDLIM1 interacting kinase 1 like	uc010oew.2;uc001blj.4;uc009vsb.3;uc001bll.4;uc001blk.3	149420;149420;149420;51042;79927	0;0;0;-43132;-32255
566	chr1	26505483	26505923	441	*	Promoter (1-2kb)	1	26503982	26516375	12394	1	10256	uc009vse.3	1501	ENSG00000142675	CNKSR1	connector enhancer of kinase suppressor of Ras 1	uc010oex.1;uc001blm.4;uc001bln.4;uc009vsd.3;uc009vse.3;uc010oey.1;uc009vsf.3;uc010oez.2;uc001bll.4;uc001blk.3	10256;10256;10256;10256;10256;378807;378807;378807;51042;79927	0;0;0;0;0;0;0;0;9095;19972
567	chr1	26526922	26527300	379	*	Intron (uc010oey.1/378807, intron 6 of 7)	1	26517119	26529033	11915	1	378807	uc010oez.2	9803	ENSG00000188782	CATSPER4	cation channel sperm associated 4	uc010oex.1;uc001blm.4;uc001bln.4;uc009vsd.3;uc009vse.3;uc010oey.1;uc009vsf.3;uc010oez.2;uc001bll.4;uc001blr.3;uc001bls.1;uc010ofa.1;uc001blk.3	10256;10256;10256;10256;10256;378807;378807;378807;51042;64793;64793;64793;79927	0;0;0;0;0;0;0;0;30534;0;0;0;41411
568	chr1	26602587	26603025	439	*	Intron (uc001blr.3/64793, intron 12 of 13)	1	26606213	26608013	1801	1	83442	uc001blu.3	-3188	ENSG00000142669	SH3BGRL3	SH3 domain binding glutamate rich protein like 3	uc009vsg.1;uc001bmc.3;uc001bmd.4;uc001blr.3;uc001bls.1;uc010ofa.1;uc001blt.1;uc001blu.3;uc001blw.3;uc001blx.3;uc001bly.3;uc001blz.1;uc001bma.3;uc010ofb.1;uc010ofc.1	1043;1043;55057;64793;64793;64793;64793;83442;91544;91544;91544;91544;91544;91544;91544	0;0;77596;0;0;0;0;-3188;0;0;0;0;0;0;0
569	chr1	26611174	26611548	375	*	3' UTR	1	26606213	26608013	1801	1	83442	uc001blu.3	4961	ENSG00000142669	SH3BGRL3	SH3 domain binding glutamate rich protein like 3	uc009vsg.1;uc001bmc.3;uc001bmd.4;uc001blr.3;uc001bls.1;uc010ofa.1;uc001blt.1;uc001blu.3;uc001blw.3;uc001blx.3;uc001bly.3;uc001blz.1;uc001bma.3;uc010ofb.1;uc010ofc.1	1043;1043;55057;64793;64793;64793;64793;83442;91544;91544;91544;91544;91544;91544;91544	0;0;69073;0;0;0;0;4961;0;0;0;0;0;0;0
570	chr1	26614799	26615499	701	*	Intron (uc001blw.3/91544, intron 9 of 15)	1	26606213	26608013	1801	1	83442	uc001blu.3	8586	ENSG00000142669	SH3BGRL3	SH3 domain binding glutamate rich protein like 3	uc009vsg.1;uc001bmc.3;uc001bmd.4;uc001bmf.3;uc001blr.3;uc001bls.1;uc010ofa.1;uc001blt.1;uc001blu.3;uc001blw.3;uc001blx.3;uc001bly.3;uc001blz.1;uc001bma.3;uc010ofb.1;uc010ofc.1	1043;1043;55057;55057;64793;64793;64793;64793;83442;91544;91544;91544;91544;91544;91544;91544	0;0;65122;49469;0;0;0;0;8586;0;0;0;0;0;0;0
571	chr1	26624612	26625136	525	*	Intron (uc001blw.3/91544, intron 5 of 15)	1	26608773	26633195	24423	2	91544	uc001blw.3	8059	ENSG00000158062	UBXN11	UBX domain protein 11	uc009vsg.1;uc001bmc.3;uc001bmd.4;uc001bmf.3;uc001blr.3;uc001bls.1;uc010ofa.1;uc001blt.1;uc001blu.3;uc001blw.3;uc001blx.3;uc001bly.3;uc001blz.1;uc001bma.3;uc010ofb.1;uc010ofc.1	1043;1043;55057;55057;64793;64793;64793;64793;83442;91544;91544;91544;91544;91544;91544;91544	0;0;55485;39832;0;0;0;0;18399;0;0;0;0;0;0;0
572	chr1	26634792	26635322	531	*	Promoter (1-2kb)	1	26610853	26633195	22343	2	91544	uc010ofc.1	-1597	ENSG00000158062	UBXN11	UBX domain protein 11	uc009vsg.1;uc001bmc.3;uc001bmd.4;uc001bmf.3;uc001blr.3;uc001bls.1;uc010ofa.1;uc001blt.1;uc001blu.3;uc001blw.3;uc001blx.3;uc001bly.3;uc001blz.1;uc001bma.3;uc010ofb.1;uc010ofc.1	1043;1043;55057;55057;64793;64793;64793;64793;83442;91544;91544;91544;91544;91544;91544;91544	0;0;45299;29646;0;0;0;0;28579;0;0;0;0;0;0;0
573	chr1	26644076	26644525	450	*	Promoter (<=1kb)	1	26644411	26645690	1280	1	1043	uc009vsg.1	0	ENSG00000169442	CD52	CD52 molecule	uc009vsg.1;uc001bmc.3;uc001bmg.1;uc001bmh.1;uc009vsj.1;uc001bmd.4;uc001bmf.3;uc001blr.3;uc001bls.1;uc010ofa.1;uc001blt.1;uc001blu.3;uc001blw.3;uc001blx.3;uc001bly.3;uc001blz.1;uc001bma.3;uc010ofb.1;uc010ofc.1	1043;1043;257101;257101;257101;55057;55057;64793;64793;64793;64793;83442;91544;91544;91544;91544;91544;91544;91544	0;0;54741;54741;54741;36096;20443;0;0;0;0;37863;0;0;0;0;0;0;0
574	chr1	26687364	26687769	406	*	Distal Intergenic	1	26648350	26680621	32272	2	55057	uc001bmd.4	-6743	ENSG00000176092	CRYBG2	crystallin beta-gamma domain containing 2	uc009vsg.1;uc001bmc.3;uc001bmg.1;uc001bmh.1;uc009vsj.1;uc001bmd.4;uc001bmf.3;uc001bmi.1;uc001bmj.3;uc001bma.3	1043;1043;257101;257101;257101;55057;55057;79727;79727;91544	0;0;11497;11497;11497;-6743;-22396;0;0;0
575	chr1	26704828	26705375	548	*	Distal Intergenic	1	26688125	26699266	11142	2	257101	uc009vsj.1	-5562	ENSG00000176083	ZNF683	zinc finger protein 683	uc001bmg.1;uc001bmh.1;uc009vsj.1;uc001bmd.4;uc001bmf.3;uc001bmi.1;uc001bmj.3	257101;257101;257101;55057;55057;79727;79727	-5562;-5562;-5562;-24207;-39860;0;0
576	chr1	26745511	26745915	405	*	Intron (uc001bmi.1/79727, intron 2 of 4)	1	26737269	26756219	18951	1	79727	uc001bmj.3	8242	ENSG00000131914	LIN28A	lin-28 homolog A	uc001bmg.1;uc001bmh.1;uc009vsj.1;uc001bmi.1;uc001bmj.3;uc001bmk.3;uc001bml.3;uc001bmm.3;uc001bmn.3;uc010ofd.2	257101;257101;257101;79727;79727;79947;79947;79947;79947;79947	-46245;-46245;-46245;0;0;0;0;0;0;0
577	chr1	26758553	26759097	545	*	Promoter (<=1kb)	1	26758773	26797795	39023	1	79947	uc001bmk.3	0	ENSG00000117682	DHDDS	dehydrodolichyl diphosphate synthase subunit	uc001bmp.4;uc001bmi.1;uc001bmj.3;uc001bmk.3;uc001bml.3;uc001bmm.3;uc001bmn.3;uc010ofd.2	3151;79727;79727;79947;79947;79947;79947;79947	-39805;0;0;0;0;0;0;0
578	chr1	26814067	26814393	327	*	Distal Intergenic	1	26798902	26803133	4232	1	3151	uc001bmp.4	15165	ENSG00000198830	HMGN2	high mobility group nucleosomal binding domain 2	uc001bmp.4;uc001bmr.1;uc010ofe.1;uc001bmk.3;uc001bml.3;uc001bmm.3;uc001bmn.3;uc010ofd.2	3151;6195;6195;79947;79947;79947;79947;79947	15165;0;0;0;0;0;0;0
579	chr1	26827561	26828036	476	*	Distal Intergenic	1	26856249	26901520	45272	1	6195	uc001bmr.1	-28213	ENSG00000117676	RPS6KA1	ribosomal protein S6 kinase A1	uc001bmp.4;uc001bmr.1;uc010ofe.1;uc010off.1;uc001bms.1;uc009vsl.1;uc001bmk.3;uc001bml.3;uc001bmm.3;uc001bmn.3;uc010ofd.2	3151;6195;6195;6195;6195;6195;79947;79947;79947;79947;79947	28659;0;0;0;0;0;0;0;0;0;0
580	chr1	26855670	26855984	315	*	Promoter (<=1kb)	1	26856249	26901520	45272	1	6195	uc001bmr.1	-265	ENSG00000117676	RPS6KA1	ribosomal protein S6 kinase A1	uc021ojp.1;uc001bmr.1;uc010ofe.1;uc010off.1;uc001bms.1;uc009vsl.1	100302190;6195;6195;6195;6195;6195	-25049;0;0;0;0;0
581	chr1	26871310	26871608	299	*	Promoter (<=1kb)	1	26872343	26901520	29178	1	6195	uc001bms.1	-735	ENSG00000117676	RPS6KA1	ribosomal protein S6 kinase A1	uc021ojp.1;uc001bmr.1;uc010ofe.1;uc010off.1;uc001bms.1;uc009vsl.1	100302190;6195;6195;6195;6195;6195	-9425;0;0;0;0;0
582	chr1	26875367	26875676	310	*	Intron (uc001bmr.1/6195, intron 4 of 21)	1	26872343	26901520	29178	1	6195	uc009vsl.1	3024	ENSG00000117676	RPS6KA1	ribosomal protein S6 kinase A1	uc021ojp.1;uc001bmr.1;uc010ofe.1;uc010off.1;uc001bms.1;uc009vsl.1	100302190;6195;6195;6195;6195;6195	-5357;0;0;0;0;0
583	chr1	26910743	26911021	279	*	Distal Intergenic	1	26881033	26881084	52	1	100302190	uc021ojp.1	29710	ENSG00000238705	MIR1976	microRNA 1976	uc021ojp.1;uc001bmr.1;uc010ofe.1;uc010off.1;uc001bms.1;uc009vsl.1	100302190;6195;6195;6195;6195;6195	29710;0;0;0;0;0
584	chr1	26946963	26947432	470	*	Distal Intergenic	1	26881033	26881084	52	1	100302190	uc021ojp.1	65930	ENSG00000238705	MIR1976	microRNA 1976	uc001bmr.1;uc010ofe.1;uc010off.1;uc001bms.1;uc009vsl.1	6195;6195;6195;6195;6195	0;0;0;0;0
585	chr1	26989885	26990361	477	*	Distal Intergenic	1	27022522	27102198	79677	1	8289	uc001bmt.1	-32161	ENSG00000117713	ARID1A	AT-rich interaction domain 1A	uc001bmt.1;uc001bmu.1;uc001bmv.1	8289;8289;8289	0;0;0
586	chr1	27019188	27019873	686	*	Promoter (2-3kb)	1	27022522	27102198	79677	1	8289	uc001bmt.1	-2649	ENSG00000117713	ARID1A	AT-rich interaction domain 1A	uc001bmt.1;uc001bmu.1;uc001bmv.1;uc001bmw.1	8289;8289;8289;8289	0;0;0;0
587	chr1	27024692	27025068	377	*	Promoter (2-3kb)	1	27022522	27108601	86080	1	8289	uc001bmv.1	2170	ENSG00000117713	ARID1A	AT-rich interaction domain 1A	uc001bmt.1;uc001bmu.1;uc001bmv.1;uc001bmw.1	8289;8289;8289;8289	0;0;0;0
588	chr1	27048183	27048754	572	*	Intron (uc001bmt.1/8289, intron 1 of 18)	1	27055871	27101711	45841	1	8289	uc001bmw.1	-7117	ENSG00000117713	ARID1A	AT-rich interaction domain 1A	uc001bmt.1;uc001bmu.1;uc001bmv.1;uc001bmw.1;uc001bmx.1	8289;8289;8289;8289;8289	0;0;0;0;0
589	chr1	27049850	27050294	445	*	Intron (uc001bmt.1/8289, intron 1 of 18)	1	27055871	27101711	45841	1	8289	uc001bmw.1	-5577	ENSG00000117713	ARID1A	AT-rich interaction domain 1A	uc001bmt.1;uc001bmu.1;uc001bmv.1;uc001bmw.1;uc001bmx.1;uc009vsm.1	8289;8289;8289;8289;8289;8289	0;0;0;0;0;0
590	chr1	27070191	27070879	689	*	Intron (uc001bmt.1/8289, intron 4 of 18)	1	27055871	27101711	45841	1	8289	uc001bmw.1	14320	ENSG00000117713	ARID1A	AT-rich interaction domain 1A	uc001bmz.3;uc001bna.3;uc010ofg.2;uc001bmt.1;uc001bmu.1;uc001bmv.1;uc001bmw.1;uc001bmx.1;uc009vsm.1;uc009vsn.1	55650;55650;55650;8289;8289;8289;8289;8289;8289;8289	0;0;0;0;0;0;0;0;0;0
591	chr1	27105548	27106094	547	*	5' UTR	1	27100820	27108601	7782	1	8289	uc009vsn.1	4728	ENSG00000117713	ARID1A	AT-rich interaction domain 1A	uc001bmz.3;uc001bna.3;uc010ofg.2;uc001bmt.1;uc001bmu.1;uc001bmv.1;uc001bmw.1;uc001bmx.1;uc009vsm.1;uc009vsn.1;uc001bnb.3	55650;55650;55650;8289;8289;8289;8289;8289;8289;8289;84243	0;0;0;0;0;0;0;0;0;0;-47107
592	chr1	27113324	27113762	439	*	Promoter (<=1kb)	1	27114454	27124894	10441	1	55650	uc001bmz.3	-692	ENSG00000060642	PIGV	phosphatidylinositol glycan anchor biosynthesis class V	uc001bmz.3;uc001bna.3;uc010ofg.2;uc001bmt.1;uc001bmu.1;uc001bmv.1;uc001bmw.1;uc001bmx.1;uc009vsm.1;uc009vsn.1;uc001bnb.3;uc010ofh.1	55650;55650;55650;8289;8289;8289;8289;8289;8289;8289;84243;84243	0;0;0;0;0;0;0;0;0;0;-39439;-44747
593	chr1	27118050	27118489	440	*	Intron (uc001bmz.3/55650, intron 2 of 3)	1	27114679	27124894	10216	1	55650	uc010ofg.2	3371	ENSG00000060642	PIGV	phosphatidylinositol glycan anchor biosynthesis class V	uc001bmz.3;uc001bna.3;uc010ofg.2;uc001bmt.1;uc001bmu.1;uc001bmv.1;uc001bmw.1;uc001bmx.1;uc009vsm.1;uc009vsn.1;uc001bnb.3;uc010ofh.1	55650;55650;55650;8289;8289;8289;8289;8289;8289;8289;84243;84243	0;0;0;0;0;0;0;0;0;0;-34712;-40020
594	chr1	27123177	27123509	333	*	Intron (uc001bmz.3/55650, intron 3 of 3)	1	27114679	27124894	10216	1	55650	uc010ofg.2	8498	ENSG00000060642	PIGV	phosphatidylinositol glycan anchor biosynthesis class V	uc001bmz.3;uc001bna.3;uc010ofg.2;uc001bmt.1;uc001bmu.1;uc001bmv.1;uc001bmw.1;uc001bmx.1;uc009vsm.1;uc009vsn.1;uc001bnb.3;uc010ofh.1	55650;55650;55650;8289;8289;8289;8289;8289;8289;8289;84243;84243	0;0;0;0;0;0;0;0;0;0;-29692;-35000
595	chr1	27128491	27128859	369	*	Distal Intergenic	1	27114679	27124894	10216	1	55650	uc010ofg.2	13812	ENSG00000060642	PIGV	phosphatidylinositol glycan anchor biosynthesis class V	uc001bmz.3;uc001bna.3;uc010ofg.2;uc001bmt.1;uc001bmu.1;uc001bmv.1;uc001bmw.1;uc001bmx.1;uc009vsm.1;uc009vsn.1;uc001bnb.3;uc010ofh.1	55650;55650;55650;8289;8289;8289;8289;8289;8289;8289;84243;84243	0;0;0;0;0;0;0;0;0;0;-24342;-29650
596	chr1	27216458	27216993	536	*	Promoter (<=1kb)	1	27205873	27216869	10997	2	54707	uc001bnd.1	0	ENSG00000142751	GPN2	GPN-loop GTPase 2	uc001bng.2;uc001bnc.1;uc001bnd.1;uc009vsp.2;uc001bne.3;uc001bnb.3;uc010ofh.1;uc001bnf.3	10726;2810;54707;63906;63906;84243;84243;8431	-31220;26825;0;0;0;63257;57949;0
597	chr1	27240465	27241158	694	*	Promoter (<=1kb)	1	27237975	27240567	2593	2	8431	uc001bnf.3	0	ENSG00000131910	NR0B2	nuclear receptor subfamily 0 group B member 2	uc001bng.2;uc001bni.2;uc001bnc.1;uc001bnd.1;uc009vsp.2;uc001bne.3;uc001bnf.3	10726;126695;2810;54707;63906;63906;8431	-7055;45743;50832;0;0;0;0
598	chr1	27343783	27344092	310	*	Intron (uc021ojq.1/uc021ojq.1, intron 1 of 1)	1	27331511	27339333	7823	2	115572	uc010ofj.2	-4450	ENSG00000158246	TENT5B	terminal nucleotidyltransferase 5B	uc010ofj.2;uc001bnj.4	115572;388610	-4450;23588
599	chr1	27348332	27348625	294	*	Intron (uc021ojq.1/uc021ojq.1, intron 1 of 1)	1	27331511	27339333	7823	2	115572	uc010ofj.2	-8999	ENSG00000158246	TENT5B	terminal nucleotidyltransferase 5B	uc010ofj.2;uc001bnj.4	115572;388610	-8999;28137
600	chr1	27353708	27354105	398	*	Intron (uc021ojq.1/uc021ojq.1, intron 1 of 1)	1	27331511	27339333	7823	2	115572	uc010ofj.2	-14375	ENSG00000158246	TENT5B	terminal nucleotidyltransferase 5B	uc010ofj.2;uc001bnj.4	115572;388610	-14375;33513
601	chr1	27359847	27360265	419	*	Intron (uc021ojq.1/uc021ojq.1, intron 1 of 1)	1	27331511	27339333	7823	2	115572	uc010ofj.2	-20514	ENSG00000158246	TENT5B	terminal nucleotidyltransferase 5B	uc010ofj.2;uc001bnj.4	115572;388610	-20514;39652
602	chr1	27400675	27401160	486	*	Distal Intergenic	1	27425300	27430513	5214	2	6548	uc001bnl.3	29353	ENSG00000090020	SLC9A1	solute carrier family 9 member A1	uc001bnl.3;uc001bnm.4;uc010ofk.3;uc001bnn.3	6548;6548;6548;6548	29353;0;0;0
603	chr1	27442079	27442590	512	*	Intron (uc001bnm.4/6548, intron 1 of 11)	1	27425300	27430513	5214	2	6548	uc001bnl.3	-11566	ENSG00000090020	SLC9A1	solute carrier family 9 member A1	uc001bnl.3;uc001bnm.4;uc010ofk.3;uc001bnn.3	6548;6548;6548;6548	-11566;0;0;0
604	chr1	27457348	27457647	300	*	Intron (uc001bnm.4/6548, intron 1 of 11)	1	27425300	27481621	56322	2	6548	uc001bnm.4	23974	ENSG00000090020	SLC9A1	solute carrier family 9 member A1	uc001bnl.3;uc001bnm.4;uc010ofk.3;uc001bnn.3	6548;6548;6548;6548	-26835;0;0;0
605	chr1	27468099	27468547	449	*	Intron (uc001bnm.4/6548, intron 1 of 11)	1	27425300	27481621	56322	2	6548	uc001bnm.4	13074	ENSG00000090020	SLC9A1	solute carrier family 9 member A1	uc001bnl.3;uc001bnm.4;uc010ofk.3;uc001bnn.3	6548;6548;6548;6548	-37586;0;0;0
606	chr1	27483744	27484104	361	*	Promoter (2-3kb)	1	27431942	27481621	49680	2	6548	uc001bnn.3	-2123	ENSG00000090020	SLC9A1	solute carrier family 9 member A1	uc001bnm.4;uc010ofk.3;uc001bnn.3	6548;6548;6548	0;0;0
607	chr1	27519310	27519586	277	*	Distal Intergenic	1	27431942	27481621	49680	2	6548	uc001bnn.3	-37689	ENSG00000090020	SLC9A1	solute carrier family 9 member A1	uc001bno.4;uc009vst.3;uc001bnm.4;uc010ofk.3;uc001bnn.3	23038;23038;6548;6548;6548	0;0;0;0;0
608	chr1	27560834	27561328	495	*	Promoter (<=1kb)	1	27561007	27635124	74118	1	23038	uc001bno.4	0	ENSG00000142784	WDTC1	WD and tetratricopeptide repeats 1	uc001bno.4;uc009vst.3;uc001bnp.1	23038;23038;23038	0;0;0
609	chr1	27599150	27599462	313	*	Intron (uc001bno.4/23038, intron 3 of 15)	1	27587447	27634732	47286	1	23038	uc001bnp.1	11703	ENSG00000142784	WDTC1	WD and tetratricopeptide repeats 1	uc001bno.4;uc009vst.3;uc001bnp.1;uc001bnr.4;uc001bns.4;uc001bnt.4;uc021ojt.1	23038;23038;23038;84065;84065;84065;84065	0;0;0;0;0;0;0
610	chr1	27612247	27612618	372	*	Intron (uc001bno.4/23038, intron 5 of 15)	1	27587447	27634732	47286	1	23038	uc001bnp.1	24800	ENSG00000142784	WDTC1	WD and tetratricopeptide repeats 1	uc001bno.4;uc009vst.3;uc001bnp.1;uc021oju.1;uc001bnr.4;uc001bns.4;uc001bnt.4;uc021ojt.1	23038;23038;23038;644961;84065;84065;84065;84065	0;0;0;-37747;0;0;0;0
611	chr1	27648502	27649563	1062	*	Promoter (<=1kb)	1	27648636	27662891	14256	1	84065	uc001bnr.4	0	ENSG00000186501	TMEM222	transmembrane protein 222	uc001bno.4;uc009vst.3;uc001bnp.1;uc021oju.1;uc001bnr.4;uc001bns.4;uc001bnt.4;uc021ojt.1;uc001bnv.2;uc001bnw.2;uc001bnx.2;uc009vsv.2;uc001boa.3;uc001bob.3;uc001bny.1;uc009vsw.1;uc001bnz.1	23038;23038;23038;644961;84065;84065;84065;84065;84958;84958;84958;84958;8547;8547;9064;9064;9064	0;0;0;-802;0;0;0;0;-18920;-18920;-21801;-21801;0;0;43774;43774;38795
612	chr1	27695443	27695998	556	*	Promoter (2-3kb)	1	27681670	27693337	11668	2	9064	uc009vsw.1	-2106	ENSG00000142733	MAP3K6	mitogen-activated protein kinase kinase kinase 6	uc001bof.2;uc010ofl.2;uc001bod.4;uc001boc.3;uc021oju.1;uc001bnr.4;uc001bns.4;uc001bnt.4;uc021ojt.1;uc001bnv.2;uc001bnw.2;uc001bnx.2;uc009vsv.2;uc001boa.3;uc001bob.3;uc001bny.1;uc009vsw.1;uc001bnz.1	10163;10163;2827;388611;644961;84065;84065;84065;84065;84958;84958;84958;84958;8547;8547;9064;9064;9064	0;0;-23150;13807;45078;0;0;0;0;26960;26960;24079;24079;0;0;-2106;-2106;-7085
613	chr1	27773000	27773420	421	*	Intron (uc001bof.2/10163, intron 1 of 8)	1	27730734	27816678	85945	2	10163	uc001bof.2	43258	ENSG00000158195	WASF2	WASP family member 2	uc001bof.2;uc010ofl.2	10163;10163	0;0
614	chr1	27775993	27776335	343	*	Intron (uc001bof.2/10163, intron 1 of 8)	1	27730734	27816678	85945	2	10163	uc001bof.2	40343	ENSG00000158195	WASF2	WASP family member 2	uc001bof.2;uc010ofl.2	10163;10163	0;0
615	chr1	27826526	27826900	375	*	Distal Intergenic	1	27730734	27816678	85945	2	10163	uc010ofl.2	-9848	ENSG00000158195	WASF2	WASP family member 2	uc001bof.2;uc010ofl.2;uc009vsy.3;uc009vsz.1	10163;10163;27245;27245	0;0;0;0
616	chr1	27852421	27852753	333	*	Distal Intergenic	1	27730734	27816678	85945	2	10163	uc010ofl.2	-35743	ENSG00000158195	WASF2	WASP family member 2	uc001bof.2;uc010ofl.2;uc009vsy.3;uc009vsz.1;uc001boh.1	10163;10163;27245;27245;27245	0;0;0;0;0
617	chr1	27868998	27869635	638	*	Intron (uc009vsy.3/27245, intron 6 of 6)	1	27730734	27816678	85945	2	10163	uc010ofl.2	-52320	ENSG00000158195	WASF2	WASP family member 2	uc009vsy.3;uc009vsz.1;uc001boh.1	27245;27245;27245	0;0;0
618	chr1	27915949	27916405	457	*	Intron (uc009vsy.3/27245, intron 1 of 6)	1	27860756	27930143	69388	2	27245	uc009vsy.3	13738	ENSG00000126705	AHDC1	AT-hook DNA binding motif containing 1	uc001boi.3;uc001boj.3;uc001bok.3;uc001bol.3;uc001bom.3;uc021ojx.1;uc009vsy.3;uc009vsz.1;uc001boh.1	2268;2268;2268;2268;2268;2268;27245;27245;27245	25769;34168;36346;36701;45322;36701;0;0;0
619	chr1	28014369	28014810	442	*	Distal Intergenic	1	27992572	27998724	6153	2	2537	uc001bop.1	-15645	ENSG00000126709	IFI6	interferon alpha inducible protein 6	uc009vtb.3;uc001boq.3;uc001bor.3;uc001bos.3;uc001bot.3;uc010ofm.2;uc001bon.1;uc001boo.1;uc001bop.1	199870;199870;199870;199870;199870;199870;2537;2537;2537	0;0;0;0;0;0;-15645;-15645;-15645
620	chr1	28038984	28039291	308	*	Distal Intergenic	1	28052490	28086275	33786	1	199870	uc009vtb.3	-13199	ENSG00000009780	FAM76A	family with sequence similarity 76 member A	uc009vtb.3;uc001boq.3;uc001bor.3;uc001bos.3;uc001bot.3;uc010ofm.2;uc001bon.1;uc001boo.1;uc001bop.1	199870;199870;199870;199870;199870;199870;2537;2537;2537	0;0;0;0;0;0;-40260;-40260;-40260
621	chr1	28039941	28040366	426	*	Distal Intergenic	1	28052490	28086275	33786	1	199870	uc009vtb.3	-12124	ENSG00000009780	FAM76A	family with sequence similarity 76 member A	uc009vtb.3;uc001boq.3;uc001bor.3;uc001bos.3;uc001bot.3;uc010ofm.2;uc001bon.1;uc001boo.1;uc001bop.1	199870;199870;199870;199870;199870;199870;2537;2537;2537	0;0;0;0;0;0;-41217;-41217;-41217
622	chr1	28052108	28052565	458	*	Promoter (<=1kb)	1	28052490	28086275	33786	1	199870	uc009vtb.3	0	ENSG00000009780	FAM76A	family with sequence similarity 76 member A	uc009vtb.3;uc001boq.3;uc001bor.3;uc001bos.3;uc001bot.3;uc010ofm.2;uc001bou.4	199870;199870;199870;199870;199870;199870;23673	0;0;0;0;0;0;0
623	chr1	28112281	28112638	358	*	Intron (uc001bou.4/23673, intron 1 of 8)	1	28099694	28150963	51270	1	23673	uc001bou.4	12587	ENSG00000117758	STX12	syntaxin 12	uc009vtb.3;uc001boq.3;uc001bor.3;uc001bos.3;uc001bot.3;uc010ofm.2;uc001bou.4;uc001bov.2;uc009vtd.2;uc001bow.2;uc001box.2;uc001boy.1	199870;199870;199870;199870;199870;199870;23673;5511;5511;5511;5511;677774	0;0;0;0;0;0;0;-44614;-44614;-44687;-44687;-48274
624	chr1	28184668	28185000	333	*	Distal Intergenic	1	28199055	28213193	14139	1	9473	uc001boz.3	-14055	ENSG00000130775	THEMIS2	thymocyte selection associated family member 2	uc001bou.4;uc001bov.2;uc009vtd.2;uc001bow.2;uc001box.2;uc021ojy.1;uc001bpe.1;uc010ofp.1;uc001boy.1;uc001boz.3;uc001bpa.3;uc001bpc.4;uc010ofn.2;uc010ofo.2	23673;5511;5511;5511;5511;5511;6118;6118;677774;9473;9473;9473;9473;9473	0;27416;27416;27343;27343;17143;0;0;23756;-14055;-14055;-14055;-14055;-14055
625	chr1	28193646	28194248	603	*	Distal Intergenic	1	28199055	28213193	14139	1	9473	uc001boz.3	-4807	ENSG00000130775	THEMIS2	thymocyte selection associated family member 2	uc001bou.4;uc001bov.2;uc009vtd.2;uc001bow.2;uc001box.2;uc021ojy.1;uc001bpe.1;uc010ofp.1;uc001boy.1;uc001boz.3;uc001bpa.3;uc001bpc.4;uc010ofn.2;uc010ofo.2	23673;5511;5511;5511;5511;5511;6118;6118;677774;9473;9473;9473;9473;9473	0;36394;36394;36321;36321;26121;0;0;32734;-4807;-4807;-4807;-4807;-4807
626	chr1	28240303	28240776	474	*	Promoter (<=1kb)	1	28218049	28241236	23188	2	6118	uc001bpe.1	460	ENSG00000117748	RPA2	replication protein A2	uc001bpf.3;uc001bpg.3;uc010ofq.2;uc010ofr.2;uc001bph.1;uc001bpe.1;uc010ofp.1;uc001boz.3;uc001bpa.3;uc001bpc.4;uc010ofn.2;uc010ofo.2	27293;27293;27293;27293;55113;6118;6118;9473;9473;9473;9473;9473	0;0;0;0;-45728;0;0;41248;41248;41248;41248;41248
627	chr1	28241045	28241540	496	*	Promoter (<=1kb)	1	28218049	28241236	23188	2	6118	uc001bpe.1	0	ENSG00000117748	RPA2	replication protein A2	uc001bpf.3;uc001bpg.3;uc010ofq.2;uc010ofr.2;uc001bph.1;uc001bpe.1;uc010ofp.1;uc001boz.3;uc001bpa.3;uc001bpc.4;uc010ofn.2;uc010ofo.2	27293;27293;27293;27293;55113;6118;6118;9473;9473;9473;9473;9473	0;0;0;0;-44964;0;0;41990;41990;41990;41990;41990
628	chr1	28260233	28260539	307	*	Promoter (<=1kb)	1	28261504	28282991	21488	1	27293	uc001bpf.3	-965	ENSG00000130768	SMPDL3B	sphingomyelin phosphodiesterase acid like 3B	uc001bpi.2;uc010ofs.2;uc010oft.2;uc001bpj.3;uc001bpf.3;uc001bpg.3;uc010ofq.2;uc010ofr.2;uc001bph.1;uc001bpe.1;uc010ofp.1;uc001boz.3;uc001bpa.3;uc001bpc.4;uc010ofn.2;uc010ofo.2	2140;2140;2140;2140;27293;27293;27293;27293;55113;6118;6118;9473;9473;9473;9473;9473	0;0;0;0;0;0;0;0;-25965;0;0;61178;61178;61178;61178;61178
629	chr1	28267570	28268084	515	*	Intron (uc001bpf.3/27293, intron 1 of 6)	1	28261504	28285663	24160	1	27293	uc010ofr.2	6066	ENSG00000130768	SMPDL3B	sphingomyelin phosphodiesterase acid like 3B	uc001bpi.2;uc010ofs.2;uc010oft.2;uc001bpj.3;uc001bpk.2;uc010ofu.2;uc001bpf.3;uc001bpg.3;uc010ofq.2;uc010ofr.2;uc001bph.1;uc001bpe.1;uc010ofp.1	2140;2140;2140;2140;2140;2140;27293;27293;27293;27293;55113;6118;6118	0;0;0;0;0;0;0;0;0;0;-18420;0;0
630	chr1	28279449	28279802	354	*	5' UTR	1	28286504	28294604	8101	1	55113	uc001bph.1	-6702	ENSG00000158156	XKR8	XK related 8	uc001bpi.2;uc010ofs.2;uc010oft.2;uc001bpj.3;uc001bpk.2;uc010ofu.2;uc001bpf.3;uc001bpg.3;uc010ofq.2;uc010ofr.2;uc001bph.1;uc001bpe.1;uc010ofp.1	2140;2140;2140;2140;2140;2140;27293;27293;27293;27293;55113;6118;6118	0;0;0;0;0;0;0;0;0;0;-6702;0;0
631	chr1	28329164	28329498	335	*	Intron (uc001bpi.2/2140, intron 11 of 17)	1	28286504	28294604	8101	1	55113	uc001bph.1	42660	ENSG00000158156	XKR8	XK related 8	uc001bpi.2;uc010ofs.2;uc010oft.2;uc001bpj.3;uc001bpk.2;uc010ofu.2;uc001bpf.3;uc001bpg.3;uc010ofq.2;uc010ofr.2;uc001bph.1	2140;2140;2140;2140;2140;2140;27293;27293;27293;27293;55113	0;0;0;0;0;0;0;0;0;0;42660
632	chr1	28382558	28382958	401	*	Intron (uc001bpi.2/2140, intron 2 of 17)	1	28296855	28415148	118294	2	2140	uc001bpi.2	32190	ENSG00000158161	EYA3	EYA transcriptional coactivator and phosphatase 3	uc001bpi.2;uc010ofs.2;uc010oft.2;uc001bpj.3;uc001bpk.2;uc010ofu.2	2140;2140;2140;2140;2140;2140	0;0;0;0;0;0
633	chr1	28413134	28413531	398	*	Promoter (1-2kb)	1	28296855	28415148	118294	2	2140	uc001bpi.2	1617	ENSG00000158161	EYA3	EYA transcriptional coactivator and phosphatase 3	uc001bpi.2;uc010ofs.2;uc010oft.2;uc001bpj.3;uc001bpk.2;uc010ofu.2	2140;2140;2140;2140;2140;2140	0;0;0;0;0;0
634	chr1	28459209	28459633	425	*	Distal Intergenic	1	28473677	28503455	29779	2	5724	uc001bpl.3	43822	ENSG00000169403	PTAFR	platelet activating factor receptor	uc001bpi.2;uc010ofs.2;uc010oft.2;uc001bpj.3;uc001bpk.2;uc010ofu.2;uc001bpl.3;uc021ojz.1;uc001bpm.4;uc009vte.3	2140;2140;2140;2140;2140;2140;5724;5724;5724;5724	0;0;0;0;0;0;0;0;0;0
635	chr1	28481279	28481822	544	*	Intron (uc001bpl.3/5724, intron 1 of 1)	1	28473677	28503455	29779	2	5724	uc001bpl.3	21633	ENSG00000169403	PTAFR	platelet activating factor receptor	uc001bpn.3;uc001bpo.3;uc001bpl.3;uc021ojz.1;uc001bpm.4;uc009vte.3	22826;22826;5724;5724;5724;5724	77720;77720;0;0;0;0
636	chr1	28499084	28499642	559	*	Intron (uc001bpl.3/5724, intron 1 of 1)	1	28473677	28503455	29779	2	5724	uc001bpl.3	3813	ENSG00000169403	PTAFR	platelet activating factor receptor	uc001bpn.3;uc001bpo.3;uc001bpl.3;uc021ojz.1;uc001bpm.4;uc009vte.3	22826;22826;5724;5724;5724;5724	59900;59900;0;0;0;0
637	chr1	28563029	28563865	837	*	Promoter (<=1kb)	1	28562602	28564616	2015	1	93974	uc001bpr.3	427	ENSG00000130770	ATP5IF1	ATP synthase inhibitory factor subunit 1	uc001bpn.3;uc001bpo.3;uc001bpm.4;uc009vte.3;uc001bps.3;uc001bpp.3;uc001bpq.3;uc001bpr.3	22826;22826;5724;5724;83667;93974;93974;93974	-3487;-3487;0;0;0;0;0;0
638	chr1	28582574	28583106	533	*	Promoter (2-3kb)	1	28585963	28609002	23040	1	83667	uc001bps.3	-2857	ENSG00000130766	SESN2	sestrin 2	uc001bpn.3;uc001bpo.3;uc001bps.3;uc001bpp.3;uc001bpq.3;uc001bpr.3	22826;22826;83667;93974;93974;93974	-23032;-23032;0;0;0;0
639	chr1	28593467	28593811	345	*	Intron (uc001bps.3/83667, intron 1 of 9)	1	28585963	28609002	23040	1	83667	uc001bps.3	7504	ENSG00000130766	SESN2	sestrin 2	uc001bpn.3;uc001bpo.3;uc001bps.3;uc001bpp.3;uc001bpq.3;uc001bpr.3	22826;22826;83667;93974;93974;93974	-33925;-33925;0;0;0;0
640	chr1	28605205	28605668	464	*	Exon (uc001bps.3/83667, exon 9 of 10)	1	28585963	28609002	23040	1	83667	uc001bps.3	19242	ENSG00000130766	SESN2	sestrin 2	uc001bpn.3;uc001bpo.3;uc021okc.1;uc001bpt.4;uc009vtg.3;uc001bps.3;uc001bpp.3;uc001bpq.3;uc001bpr.3	22826;22826;54797;54797;54797;83667;93974;93974;93974	-45663;-45663;0;0;0;0;0;0;0
641	chr1	28653108	28653442	335	*	Promoter (2-3kb)	1	28655513	28661861	6349	1	54797	uc021okc.1	-2071	ENSG00000130772	MED18	mediator complex subunit 18	uc021okc.1;uc001bpt.4;uc009vtg.3;uc001bpu.3;uc001bpv.1;uc001bpw.3;uc001bpx.3;uc001bps.3	54797;54797;54797;65979;65979;65979;65979;83667	0;0;0;0;0;0;0;0
642	chr1	28655376	28655747	372	*	Promoter (<=1kb)	1	28655513	28661861	6349	1	54797	uc021okc.1	0	ENSG00000130772	MED18	mediator complex subunit 18	uc021okc.1;uc001bpt.4;uc009vtg.3;uc001bpu.3;uc001bpv.1;uc001bpw.3;uc001bpx.3;uc001bps.3	54797;54797;54797;65979;65979;65979;65979;83667	0;0;0;0;0;0;0;0
643	chr1	28685195	28685576	382	*	Distal Intergenic	1	28696093	28793725	97633	1	65979	uc001bpu.3	-10517	ENSG00000204138	PHACTR4	phosphatase and actin regulator 4	uc021okc.1;uc001bpt.4;uc009vtg.3;uc001bpu.3;uc001bpv.1;uc001bpw.3;uc001bpx.3	54797;54797;54797;65979;65979;65979;65979	0;0;0;0;0;0;0
644	chr1	28743844	28744729	886	*	Intron (uc001bpu.3/65979, intron 2 of 5)	1	28764661	28826881	62221	1	65979	uc001bpy.3	-19932	ENSG00000204138	PHACTR4	phosphatase and actin regulator 4	uc001bpu.3;uc001bpv.1;uc001bpw.3;uc001bpx.3;uc001bpy.3	65979;65979;65979;65979;65979	0;0;0;0;0
645	chr1	28758444	28758742	299	*	Intron (uc001bpu.3/65979, intron 2 of 5)	1	28764661	28826881	62221	1	65979	uc001bpy.3	-5919	ENSG00000204138	PHACTR4	phosphatase and actin regulator 4	uc001bpu.3;uc001bpv.1;uc001bpw.3;uc001bpx.3;uc001bpy.3	65979;65979;65979;65979;65979	0;0;0;0;0
646	chr1	28768150	28768545	396	*	Intron (uc001bpu.3/65979, intron 2 of 5)	1	28764661	28826881	62221	1	65979	uc001bpy.3	3489	ENSG00000204138	PHACTR4	phosphatase and actin regulator 4	uc001bpu.3;uc001bpv.1;uc001bpw.3;uc001bpx.3;uc001bpy.3	65979;65979;65979;65979;65979	0;0;0;0;0
647	chr1	28776497	28776788	292	*	Intron (uc001bpu.3/65979, intron 2 of 5)	1	28764661	28826881	62221	1	65979	uc001bpy.3	11836	ENSG00000204138	PHACTR4	phosphatase and actin regulator 4	uc001bpu.3;uc001bpv.1;uc001bpw.3;uc001bpx.3;uc001bpy.3	65979;65979;65979;65979;65979	0;0;0;0;0
648	chr1	28827411	28827877	467	*	Distal Intergenic	1	28832455	28865708	33254	1	1104	uc001bqa.2	-4578	ENSG00000180198	RCC1	regulator of chromosome condensation 1	uc001bqa.2;uc001bqb.2;uc001bqc.2;uc001bqe.2;uc001bqf.2;uc001bqg.2;uc001bpu.3;uc001bpv.1;uc001bpw.3;uc001bpx.3;uc001bpy.3;uc001bqd.3	1104;1104;1104;1104;1104;1104;65979;65979;65979;65979;65979;8420	0;0;0;0;0;0;0;0;0;0;0;-4578
649	chr1	28838000	28838392	393	*	Intron (uc001bqa.2/1104, intron 3 of 12)	1	28832455	28837404	4950	1	8420	uc001bqd.3	5545	ENSG00000242125	SNHG3	small nucleolar RNA host gene 3	uc001bqa.2;uc001bqb.2;uc001bqc.2;uc001bqe.2;uc001bqf.2;uc001bqg.2;uc001bqh.4;uc001bqi.3;uc001bpu.3;uc001bpv.1;uc001bpw.3;uc001bpx.3;uc001bpy.3;uc001bqd.3	1104;1104;1104;1104;1104;1104;54952;54952;65979;65979;65979;65979;65979;8420	0;0;0;0;0;0;0;0;0;0;0;0;0;5545
650	chr1	28844316	28844717	402	*	Promoter (<=1kb)	1	28844745	28865708	20964	1	1104	uc001bqe.2	-28	ENSG00000180198	RCC1	regulator of chromosome condensation 1	uc001bqa.2;uc001bqb.2;uc001bqc.2;uc001bqe.2;uc001bqf.2;uc001bqg.2;uc001bqh.4;uc001bqi.3;uc001bpv.1;uc001bpw.3;uc001bpx.3;uc001bpy.3;uc001bqd.3	1104;1104;1104;1104;1104;1104;54952;54952;65979;65979;65979;65979;8420	0;0;0;0;0;0;0;0;0;0;0;0;11861
651	chr1	28851470	28851915	446	*	Intron (uc001bqa.2/1104, intron 4 of 12)	1	28844745	28865708	20964	1	1104	uc001bqg.2	6725	ENSG00000180198	RCC1	regulator of chromosome condensation 1	uc001bqa.2;uc001bqb.2;uc001bqc.2;uc001bqe.2;uc001bqf.2;uc001bqg.2;uc001bqh.4;uc001bqi.3;uc001bpv.1;uc001bpw.3;uc001bpx.3;uc001bpy.3;uc001bqd.3	1104;1104;1104;1104;1104;1104;54952;54952;65979;65979;65979;65979;8420	0;0;0;0;0;0;0;0;0;0;0;0;19015
652	chr1	28861131	28861607	477	*	Exon (uc001bqa.2/1104, exon 8 of 13)	1	28844745	28865708	20964	1	1104	uc001bqg.2	16386	ENSG00000180198	RCC1	regulator of chromosome condensation 1	uc001bqa.2;uc001bqb.2;uc001bqc.2;uc001bqe.2;uc001bqf.2;uc001bqg.2;uc001bqh.4;uc001bqi.3;uc001bpv.1;uc001bpw.3;uc001bpx.3;uc001bpy.3;uc001bqs.2;uc001bqr.2;uc001bqt.2;uc001bqq.1;uc001bqd.3;uc001bqk.3;uc001bql.3;uc001bqm.3;uc001bqn.3;uc001bqo.3	1104;1104;1104;1104;1104;1104;54952;54952;65979;65979;65979;65979;677825;677838;692073;692212;8420;85028;85028;85028;85028;85028	0;0;0;0;0;0;0;0;0;0;0;0;45417;44798;0;43727;28676;0;0;0;0;0
653	chr1	28879314	28879628	315	*	Promoter (<=1kb)	1	28879529	28905057	25529	1	54952	uc001bqh.4	0	ENSG00000180098	TRNAU1AP	tRNA selenocysteine 1 associated protein 1	uc001bqa.2;uc001bqb.2;uc001bqc.2;uc001bqe.2;uc001bqf.2;uc001bqg.2;uc001bqu.3;uc001bqv.3;uc001bqh.4;uc001bqi.3;uc001bqs.2;uc001bqr.2;uc001bqx.3;uc001bqy.3;uc001bqt.2;uc001bqq.1;uc001bqd.3;uc001bqk.3;uc001bql.3;uc001bqm.3;uc001bqn.3;uc001bqo.3	1104;1104;1104;1104;1104;1104;115273;115273;54952;54952;677825;677838;6883;6883;692073;692212;8420;85028;85028;85028;85028;85028	0;0;0;0;0;0;-39084;-39379;0;0;27396;26777;89976;89976;0;25706;46859;0;0;0;0;0
654	chr1	28907402	28907703	302	*	Promoter (<=1kb)	1	28907432	28907565	134	2	692073	uc001bqt.2	0	ENSG00000280498	SNORA16A	small nucleolar RNA, H/ACA box 16A	uc001bqa.2;uc001bqb.2;uc001bqc.2;uc001bqe.2;uc001bqf.2;uc001bqg.2;uc001bqu.3;uc001bqv.3;uc001bqh.4;uc001bqi.3;uc001bqs.2;uc001bqr.2;uc001bqx.3;uc001bqy.3;uc009vti.2;uc001bqt.2;uc001bqq.1;uc001bqk.3;uc001bql.3;uc001bqm.3;uc001bqn.3;uc001bqo.3	1104;1104;1104;1104;1104;1104;115273;115273;54952;54952;677825;677838;6883;6883;6883;692073;692212;85028;85028;85028;85028;85028	0;0;0;0;0;0;-11009;-11304;0;0;-378;-997;61901;61901;61901;0;-2068;0;0;0;0;0
655	chr1	28909528	28910078	551	*	Promoter (1-2kb)	1	28905050	28908383	3334	2	85028	uc001bqo.3	-1145	ENSG00000197989	SNHG12	small nucleolar RNA host gene 12	uc001bqa.2;uc001bqb.2;uc001bqc.2;uc001bqe.2;uc001bqf.2;uc001bqg.2;uc001bqu.3;uc001bqv.3;uc001bqh.4;uc001bqi.3;uc001bqs.2;uc001bqr.2;uc001bqx.3;uc001bqy.3;uc009vti.2;uc001bqt.2;uc001bqq.1;uc001bqk.3;uc001bql.3;uc001bqm.3;uc001bqn.3;uc001bqo.3	1104;1104;1104;1104;1104;1104;115273;115273;54952;54952;677825;677838;6883;6883;6883;692073;692212;85028;85028;85028;85028;85028	0;0;0;0;0;0;-8634;-8929;0;0;-2504;-3123;59526;59526;59526;0;-4194;0;0;0;0;0
656	chr1	28916409	28916953	545	*	Promoter (1-2kb)	1	28918712	28921088	2377	1	115273	uc001bqu.3	-1759	ENSG00000188060	RAB42	RAB42, member RAS oncogene family	uc001bqu.3;uc001bqv.3;uc001bqh.4;uc001bqi.3;uc001bqs.2;uc001bqr.2;uc001bqx.3;uc001bqy.3;uc009vti.2;uc001bqt.2;uc001bqq.1;uc001bqk.3;uc001bql.3;uc001bqm.3;uc001bqn.3;uc001bqo.3	115273;115273;54952;54952;677825;677838;6883;6883;6883;692073;692212;85028;85028;85028;85028;85028	-1759;-2054;0;0;-9385;-10004;52651;52651;52651;0;-11075;0;0;0;0;0
657	chr1	28925637	28926016	380	*	Distal Intergenic	1	28919007	28921088	2082	1	115273	uc001bqv.3	6630	ENSG00000188060	RAB42	RAB42, member RAS oncogene family	uc001bqu.3;uc001bqv.3;uc009vtj.1;uc001bqh.4;uc001bqi.3;uc001bqs.2;uc001bqr.2;uc001bqx.3;uc001bqy.3;uc009vti.2;uc001bqt.2;uc001bqq.1;uc001bqk.3;uc001bql.3;uc001bqm.3;uc001bqn.3;uc001bqo.3	115273;115273;26824;54952;54952;677825;677838;6883;6883;6883;692073;692212;85028;85028;85028;85028;85028	6925;6630;-49096;0;0;-18613;-19232;43588;43588;43588;0;-20303;0;0;0;0;0
658	chr1	28974193	28974670	478	*	Promoter (<=1kb)	1	28975112	28975246	135	1	26824	uc009vtj.1	-442	ENSG00000274978	RNU11	RNA, U11 small nuclear	uc001bqz.3;uc001bra.3;uc001brb.3;uc009vtj.1;uc001bqx.3;uc001bqy.3;uc009vti.2	10691;10691;10691;26824;6883;6883;6883	-20570;-20570;-20570;-442;-4589;-4589;-4589
659	chr1	28994627	28995147	521	*	Promoter (<=1kb)	1	28995240	29042115	46876	1	10691	uc001bqz.3	-93	ENSG00000162419	GMEB1	glucocorticoid modulatory element binding protein 1	uc001bqz.3;uc001bra.3;uc001brb.3;uc009vtj.1;uc001bqx.3;uc001bqy.3;uc009vti.2	10691;10691;10691;26824;6883;6883;6883	-93;-93;-93;19515;-25023;-25023;-25023
660	chr1	29078245	29078878	634	*	Intron (uc021okf.1/51441, intron 5 of 5)	1	29063462	29096287	32826	1	51441	uc001bre.3	14783	ENSG00000198492	YTHDF2	YTH N6-methyladenosine RNA binding protein 2	uc001bqz.3;uc001bra.3;uc001brb.3;uc021okf.1;uc001brc.3;uc010ofx.2;uc001bre.3	10691;10691;10691;51441;51441;51441;51441	83005;83005;83005;0;0;0;0
661	chr1	29107816	29108130	315	*	Distal Intergenic	1	29138654	29190208	51555	1	4985	uc001brf.1	-30524	ENSG00000116329	OPRD1	opioid receptor delta 1	uc001brf.1;uc021okf.1;uc001brc.3;uc010ofx.2;uc001bre.3	4985;51441;51441;51441;51441	0;0;0;0;0
662	chr1	29190095	29190616	522	*	3' UTR	1	29213603	29446558	232956	1	2035	uc001brg.2	-22987	ENSG00000159023	EPB41	erythrocyte membrane protein band 4.1	uc001brg.2;uc001brh.2;uc001bri.2;uc001brj.2;uc001brm.2;uc001brf.1	2035;2035;2035;2035;2035;4985	0;0;0;0;0;0
663	chr1	29202748	29203044	297	*	Distal Intergenic	1	29213603	29446558	232956	1	2035	uc001brg.2	-10559	ENSG00000159023	EPB41	erythrocyte membrane protein band 4.1	uc001brg.2;uc001brh.2;uc001bri.2;uc001brj.2;uc001brm.2;uc009vtk.2;uc001brk.3;uc001brl.2;uc001brf.1	2035;2035;2035;2035;2035;2035;2035;2035;4985	0;0;0;0;0;0;0;0;0
664	chr1	29210304	29210850	547	*	Promoter (2-3kb)	1	29213603	29446558	232956	1	2035	uc001brg.2	-2753	ENSG00000159023	EPB41	erythrocyte membrane protein band 4.1	uc001brg.2;uc001brh.2;uc001bri.2;uc001brj.2;uc001brm.2;uc009vtk.2;uc001brk.3;uc001brl.2;uc001brf.1	2035;2035;2035;2035;2035;2035;2035;2035;4985	0;0;0;0;0;0;0;0;0
665	chr1	29211401	29211825	425	*	Promoter (1-2kb)	1	29213603	29446558	232956	1	2035	uc001brg.2	-1778	ENSG00000159023	EPB41	erythrocyte membrane protein band 4.1	uc001brg.2;uc001brh.2;uc001bri.2;uc001brj.2;uc001brm.2;uc009vtk.2;uc001brk.3;uc001brl.2;uc001brf.1	2035;2035;2035;2035;2035;2035;2035;2035;4985	0;0;0;0;0;0;0;0;0
666	chr1	29229242	29229601	360	*	Intron (uc001brg.2/2035, intron 1 of 20)	1	29241088	29380164	139077	1	2035	uc009vtk.2	-11487	ENSG00000159023	EPB41	erythrocyte membrane protein band 4.1	uc001brg.2;uc001brh.2;uc001bri.2;uc001brj.2;uc001brm.2;uc009vtk.2;uc001brk.3;uc001brl.2;uc001brf.1	2035;2035;2035;2035;2035;2035;2035;2035;4985	0;0;0;0;0;0;0;0;0
667	chr1	29253343	29253772	430	*	Intron (uc001brg.2/2035, intron 1 of 20)	1	29241088	29446558	205471	1	2035	uc001brl.2	12255	ENSG00000159023	EPB41	erythrocyte membrane protein band 4.1	uc001brg.2;uc001brh.2;uc001bri.2;uc001brj.2;uc001brm.2;uc009vtk.2;uc001brk.3;uc001brl.2	2035;2035;2035;2035;2035;2035;2035;2035	0;0;0;0;0;0;0;0
668	chr1	29254468	29255364	897	*	Intron (uc001brg.2/2035, intron 1 of 20)	1	29241088	29446558	205471	1	2035	uc001brl.2	13380	ENSG00000159023	EPB41	erythrocyte membrane protein band 4.1	uc001brg.2;uc001brh.2;uc001bri.2;uc001brj.2;uc001brm.2;uc009vtk.2;uc001brk.3;uc001brl.2	2035;2035;2035;2035;2035;2035;2035;2035	0;0;0;0;0;0;0;0
669	chr1	29359474	29359807	334	*	Exon (uc001brg.2/2035, exon 10 of 21)	1	29313960	29446558	132599	1	2035	uc009vtm.2	45514	ENSG00000159023	EPB41	erythrocyte membrane protein band 4.1	uc001brg.2;uc001brh.2;uc001bri.2;uc001brj.2;uc001brm.2;uc009vtk.2;uc001brk.3;uc001brl.2;uc021okg.1;uc009vtl.2;uc009vtm.2	2035;2035;2035;2035;2035;2035;2035;2035;2035;2035;2035	0;0;0;0;0;0;0;0;0;0;0
670	chr1	29373551	29373930	380	*	Intron (uc001brg.2/2035, intron 12 of 20)	1	29410409	29446558	36150	1	2035	uc009vtn.2	-36479	ENSG00000159023	EPB41	erythrocyte membrane protein band 4.1	uc001brg.2;uc001brh.2;uc001bri.2;uc001brj.2;uc001brm.2;uc009vtk.2;uc001brk.3;uc001brl.2;uc021okg.1;uc009vtl.2;uc009vtm.2;uc009vtn.2	2035;2035;2035;2035;2035;2035;2035;2035;2035;2035;2035;2035	0;0;0;0;0;0;0;0;0;0;0;-36479
671	chr1	29457104	29457458	355	*	Distal Intergenic	1	29445937	29450421	4485	2	399474	uc001brn.2	-6683	ENSG00000253304	TMEM200B	transmembrane protein 200B	uc001brg.2;uc001brh.2;uc001bri.2;uc001brj.2;uc001brm.2;uc001brl.2;uc021okg.1;uc009vtl.2;uc009vtm.2;uc009vtn.2;uc021okh.1;uc001brn.2;uc001bro.3;uc010ofy.2;uc009vtp.2	2035;2035;2035;2035;2035;2035;2035;2035;2035;2035;399474;399474;6429;6429;6429	0;0;0;0;0;0;0;0;0;46695;-8091;-6683;0;0;0
672	chr1	29472245	29472741	497	*	Distal Intergenic	1	29445937	29450421	4485	2	399474	uc001brn.2	-21824	ENSG00000253304	TMEM200B	transmembrane protein 200B	uc001brg.2;uc001brh.2;uc001bri.2;uc001brj.2;uc001brm.2;uc001brl.2;uc021okg.1;uc009vtl.2;uc009vtm.2;uc009vtn.2;uc021okh.1;uc001brn.2;uc001brp.1;uc001brq.1;uc001bro.3;uc010ofy.2;uc009vtp.2	2035;2035;2035;2035;2035;2035;2035;2035;2035;2035;399474;399474;51102;51102;6429;6429;6429	0;0;0;0;0;0;0;0;0;61836;-23232;-21824;0;0;0;0;0
673	chr1	29483251	29483866	616	*	Intron (uc001bro.3/6429, intron 3 of 5)	1	29474250	29508637	34388	2	6429	uc001bro.3	24771	ENSG00000116350	SRSF4	serine and arginine rich splicing factor 4	uc001brg.2;uc001brh.2;uc001bri.2;uc001brj.2;uc001brm.2;uc001brl.2;uc021okg.1;uc009vtl.2;uc009vtm.2;uc009vtn.2;uc021okh.1;uc001brn.2;uc001brp.1;uc001brq.1;uc001brt.1;uc010ofz.1;uc001bro.3;uc010ofy.2;uc009vtp.2	2035;2035;2035;2035;2035;2035;2035;2035;2035;2035;399474;399474;51102;51102;51102;51102;6429;6429;6429	0;0;0;0;0;0;0;0;0;72842;-34238;-32830;0;0;0;0;0;0;0
674	chr1	29506444	29506794	351	*	Promoter (1-2kb)	1	29474250	29508637	34388	2	6429	uc001bro.3	1843	ENSG00000116350	SRSF4	serine and arginine rich splicing factor 4	uc001brp.1;uc001brq.1;uc001brt.1;uc010ofz.1;uc001bro.3;uc010ofy.2;uc009vtp.2	51102;51102;51102;51102;6429;6429;6429	0;0;0;0;0;0;0
675	chr1	29529285	29529622	338	*	Intron (uc001brp.1/51102, intron 5 of 9)	1	29481208	29508637	27430	2	6429	uc009vtp.2	-20648	ENSG00000116350	SRSF4	serine and arginine rich splicing factor 4	uc001bru.3;uc001brw.3;uc009vtq.3;uc009vtr.3;uc001brp.1;uc001brq.1;uc001brt.1;uc010ofz.1;uc001bro.3;uc010ofy.2;uc009vtp.2	10076;10076;10076;10076;51102;51102;51102;51102;6429;6429;6429	0;0;0;0;0;0;0;0;0;0;0
676	chr1	29534842	29535482	641	*	Intron (uc001brp.1/51102, intron 3 of 9)	1	29519385	29557454	38070	2	51102	uc001brp.1	21972	ENSG00000116353	MECR	mitochondrial trans-2-enoyl-CoA reductase	uc001bru.3;uc001brw.3;uc009vtq.3;uc009vtr.3;uc001brp.1;uc001brq.1;uc001brt.1;uc010ofz.1;uc001bro.3;uc010ofy.2;uc009vtp.2	10076;10076;10076;10076;51102;51102;51102;51102;6429;6429;6429	0;0;0;0;0;0;0;0;0;0;0
677	chr1	29550850	29551213	364	*	Intron (uc001brp.1/51102, intron 1 of 9)	1	29519385	29557454	38070	2	51102	uc001brp.1	6241	ENSG00000116353	MECR	mitochondrial trans-2-enoyl-CoA reductase	uc001bru.3;uc001brw.3;uc009vtq.3;uc009vtr.3;uc001brp.1;uc001brq.1;uc001brt.1;uc010ofz.1;uc001bro.3;uc010ofy.2;uc009vtp.2	10076;10076;10076;10076;51102;51102;51102;51102;6429;6429;6429	0;0;0;0;0;0;0;0;0;0;0
678	chr1	29570739	29571133	395	*	Intron (uc001bru.3/10076, intron 1 of 30)	1	29563028	29653325	90298	1	10076	uc009vtr.3	7711	ENSG00000060656	PTPRU	protein tyrosine phosphatase receptor type U	uc001bru.3;uc001brw.3;uc009vtq.3;uc009vtr.3;uc001brp.1;uc001brq.1;uc001brt.1;uc010ofz.1	10076;10076;10076;10076;51102;51102;51102;51102	0;0;0;0;0;0;0;0
679	chr1	29593557	29594120	564	*	Intron (uc001bru.3/10076, intron 7 of 30)	1	29563028	29653325	90298	1	10076	uc009vtr.3	30529	ENSG00000060656	PTPRU	protein tyrosine phosphatase receptor type U	uc001bru.3;uc001brw.3;uc009vtq.3;uc009vtr.3;uc001brp.1;uc001brq.1;uc001brt.1;uc010ofz.1	10076;10076;10076;10076;51102;51102;51102;51102	0;0;0;0;0;0;0;0
680	chr1	29717784	29718118	335	*	Distal Intergenic	1	29646722	29653325	6604	1	10076	uc001brx.3	71062	ENSG00000060656	PTPRU	protein tyrosine phosphatase receptor type U	NA	NA	NA
681	chr1	29779475	29779813	339	*	Distal Intergenic	1	29646722	29653325	6604	1	10076	uc001brx.3	132753	ENSG00000060656	PTPRU	protein tyrosine phosphatase receptor type U	NA	NA	NA
682	chr1	29799751	29800010	260	*	Distal Intergenic	1	29646722	29653325	6604	1	10076	uc001brx.3	153029	ENSG00000060656	PTPRU	protein tyrosine phosphatase receptor type U	NA	NA	NA
683	chr1	30196254	30196663	410	*	Distal Intergenic	1	29646722	29653325	6604	1	10076	uc001brx.3	549532	ENSG00000060656	PTPRU	protein tyrosine phosphatase receptor type U	NA	NA	NA
684	chr1	30212043	30212492	450	*	Distal Intergenic	1	29646722	29653325	6604	1	10076	uc001brx.3	565321	ENSG00000060656	PTPRU	protein tyrosine phosphatase receptor type U	NA	NA	NA
685	chr1	30284158	30284558	401	*	Distal Intergenic	1	29646722	29653325	6604	1	10076	uc001brx.3	637436	ENSG00000060656	PTPRU	protein tyrosine phosphatase receptor type U	NA	NA	NA
686	chr1	30322384	30322734	351	*	Distal Intergenic	1	29646722	29653325	6604	1	10076	uc001brx.3	675662	ENSG00000060656	PTPRU	protein tyrosine phosphatase receptor type U	NA	NA	NA
687	chr1	30601697	30602290	594	*	Distal Intergenic	1	31191619	31199593	7975	1	100129196	uc001bsb.1	-589329	ENSG00000186056	MATN1-AS1	MATN1 antisense RNA 1	NA	NA	NA
688	chr1	30657440	30657753	314	*	Distal Intergenic	1	31191619	31199593	7975	1	100129196	uc001bsb.1	-533866	ENSG00000186056	MATN1-AS1	MATN1 antisense RNA 1	NA	NA	NA
689	chr1	30891903	30892235	333	*	Distal Intergenic	1	31191619	31199593	7975	1	100129196	uc001bsb.1	-299384	ENSG00000186056	MATN1-AS1	MATN1 antisense RNA 1	NA	NA	NA
690	chr1	31069349	31069730	382	*	Distal Intergenic	1	31191619	31199593	7975	1	100129196	uc001bsb.1	-121889	ENSG00000186056	MATN1-AS1	MATN1 antisense RNA 1	NA	NA	NA
691	chr1	31111534	31111903	370	*	Distal Intergenic	1	31191619	31199593	7975	1	100129196	uc001bsb.1	-79716	ENSG00000186056	MATN1-AS1	MATN1 antisense RNA 1	NA	NA	NA
692	chr1	31128113	31128568	456	*	Distal Intergenic	1	31191619	31199593	7975	1	100129196	uc001bsb.1	-63051	ENSG00000186056	MATN1-AS1	MATN1 antisense RNA 1	NA	NA	NA
693	chr1	31175185	31175493	309	*	Distal Intergenic	1	31191619	31199593	7975	1	100129196	uc001bsb.1	-16126	ENSG00000186056	MATN1-AS1	MATN1 antisense RNA 1	uc001bsb.1;uc021okj.1;uc001brz.3;uc001bsc.2	100129196;100616164;4146;7805	-16126;36586;0;0
694	chr1	31191289	31191578	290	*	Promoter (<=1kb)	1	31191619	31199593	7975	1	100129196	uc001bsb.1	-41	ENSG00000186056	MATN1-AS1	MATN1 antisense RNA 1	uc001bsb.1;uc021okj.1;uc001brz.3;uc001bsc.2	100129196;100616164;4146;7805	-41;20501;0;0
695	chr1	31219270	31219765	496	*	Intron (uc001bsc.2/7805, intron 1 of 7)	1	31212003	31212079	77	2	100616164	uc021okj.1	-7191	ENSG00000264773	MIR4420	microRNA 4420	uc001bsb.1;uc021okj.1;uc001brz.3;uc001bsc.2	100129196;100616164;4146;7805	27651;-7191;0;0
696	chr1	31233744	31234202	459	*	Distal Intergenic	1	31205315	31230683	25369	2	7805	uc001bsc.2	-3061	ENSG00000162511	LAPTM5	lysosomal protein transmembrane 5	uc001bsb.1;uc021okj.1;uc001brz.3;uc001bsc.2	100129196;100616164;4146;7805	42125;-21665;0;0
697	chr1	31241712	31242231	520	*	Distal Intergenic	1	31205315	31230683	25369	2	7805	uc001bsc.2	-11029	ENSG00000162511	LAPTM5	lysosomal protein transmembrane 5	uc001bsb.1;uc021okj.1;uc001brz.3;uc001bsc.2	100129196;100616164;4146;7805	50093;-29633;0;0
698	chr1	31251111	31251731	621	*	Distal Intergenic	1	31205315	31230683	25369	2	7805	uc001bsc.2	-20428	ENSG00000162511	LAPTM5	lysosomal protein transmembrane 5	uc021okj.1;uc001bsc.2	100616164;7805	-39032;0
699	chr1	31271059	31271831	773	*	Distal Intergenic	1	31205315	31230683	25369	2	7805	uc001bsc.2	-40376	ENSG00000162511	LAPTM5	lysosomal protein transmembrane 5	uc001bsc.2	7805	0
700	chr1	31322030	31322371	342	*	Distal Intergenic	1	31342313	31351587	9275	2	9672	uc001bsd.2	29216	ENSG00000162512	SDC3	syndecan 3	uc001bsd.2;uc001bse.2	9672;9672	0;0
701	chr1	31346532	31347018	487	*	Intron (uc001bsd.2/9672, intron 2 of 2)	1	31342313	31351587	9275	2	9672	uc001bsd.2	4569	ENSG00000162512	SDC3	syndecan 3	uc001bsd.2;uc001bse.2	9672;9672	0;0
702	chr1	31372891	31373413	523	*	Intron (uc001bse.2/9672, intron 1 of 4)	1	31342313	31381480	39168	2	9672	uc001bse.2	8067	ENSG00000162512	SDC3	syndecan 3	uc021okk.1;uc021okl.1;uc001bsd.2;uc001bse.2;uc001bsf.1;uc001bsh.1;uc001bsi.1;uc001bsj.1;uc010oga.1;uc001bsk.1;uc010ogb.1	692234;692234;9672;9672;9698;9698;9698;9698;9698;9698;9698	35210;48639;0;0;92094;0;0;0;0;0;0
703	chr1	31391924	31392637	714	*	Distal Intergenic	1	31342313	31381480	39168	2	9672	uc001bse.2	-10444	ENSG00000162512	SDC3	syndecan 3	uc001bsl.1;uc021okk.1;uc021okl.1;uc001bsd.2;uc001bse.2;uc001bsf.1;uc001bsh.1;uc001bsi.1;uc001bsj.1;uc010oga.1;uc001bsk.1;uc010ogb.1	692200;692234;692234;9672;9672;9698;9698;9698;9698;9698;9698;9698	48447;15986;29415;0;0;72870;0;0;0;0;0;0
704	chr1	31509520	31509869	350	*	Intron (uc001bsh.1/9698, intron 2 of 21)	1	31404353	31538564	134212	2	9698	uc001bsh.1	28695	ENSG00000134644	PUM1	pumilio RNA binding family member 1	uc001bsf.1;uc001bsh.1;uc001bsi.1;uc001bsj.1;uc010oga.1;uc001bsk.1;uc010ogb.1	9698;9698;9698;9698;9698;9698;9698	-44013;0;0;0;0;0;0
705	chr1	31538120	31538619	500	*	Promoter (<=1kb)	1	31404353	31538564	134212	2	9698	uc001bsh.1	0	ENSG00000134644	PUM1	pumilio RNA binding family member 1	uc001bsh.1;uc001bsi.1;uc001bsj.1;uc010oga.1;uc001bsk.1;uc010ogb.1	9698;9698;9698;9698;9698;9698	0;0;0;0;0;0
706	chr1	31545250	31545686	437	*	Distal Intergenic	1	31404353	31538763	134411	2	9698	uc010ogb.1	-6487	ENSG00000134644	PUM1	pumilio RNA binding family member 1	uc001bsh.1;uc001bsi.1;uc001bsj.1;uc010oga.1;uc001bsk.1;uc010ogb.1	9698;9698;9698;9698;9698;9698	0;0;0;0;0;0
707	chr1	31557883	31558237	355	*	Distal Intergenic	1	31404353	31538763	134411	2	9698	uc010ogb.1	-19120	ENSG00000134644	PUM1	pumilio RNA binding family member 1	uc001bsh.1;uc001bsi.1;uc001bsj.1;uc010oga.1;uc001bsk.1;uc010ogb.1	9698;9698;9698;9698;9698;9698	0;0;0;0;0;0
708	chr1	31593237	31593599	363	*	Distal Intergenic	1	31404353	31538763	134411	2	9698	uc010ogb.1	-54474	ENSG00000134644	PUM1	pumilio RNA binding family member 1	NA	NA	NA
709	chr1	31632599	31633113	515	*	Distal Intergenic	1	31652592	31661034	8443	2	79570	uc010ogc.2	27921	ENSG00000084628	NKAIN1	sodium/potassium transporting ATPase interacting 1	uc010ogc.2;uc010ogd.2	79570;79570	27921;0
710	chr1	31683291	31683638	348	*	Intron (uc010ogd.2/79570, intron 1 of 6)	1	31652592	31661034	8443	2	79570	uc010ogc.2	-22257	ENSG00000084628	NKAIN1	sodium/potassium transporting ATPase interacting 1	uc010ogc.2;uc010ogd.2;uc009vtt.3;uc001bso.3;uc010oge.2	79570;79570;9410;9410;9410	-22257;0;58875;0;0
711	chr1	31749145	31749587	443	*	Intron (uc001bso.3/9410, intron 5 of 9)	1	31732415	31742513	10099	2	9410	uc009vtt.3	-6632	ENSG00000060688	SNRNP40	small nuclear ribonucleoprotein U5 subunit 40	uc001bsp.1;uc001bsq.1;uc009vtu.1;uc010ogf.1;uc001bsr.1;uc009vtv.1;uc010ogd.2;uc009vtt.3;uc001bso.3;uc010oge.2	51538;51538;51538;51538;51538;51538;79570;9410;9410;9410	0;0;0;0;0;0;0;-6632;0;0
712	chr1	31773289	31773645	357	*	Intron (uc001bsp.1/51538, intron 1 of 7)	1	31769931	31837780	67850	1	51538	uc009vtv.1	3358	ENSG00000121766	ZCCHC17	zinc finger CCHC-type containing 17	uc001bsp.1;uc001bsq.1;uc009vtu.1;uc010ogf.1;uc001bsr.1;uc009vtv.1;uc009vtt.3;uc001bso.3;uc010oge.2	51538;51538;51538;51538;51538;51538;9410;9410;9410	0;0;0;0;0;0;-30776;0;0
713	chr1	31809899	31810230	332	*	Exon (uc001bsp.1/51538, exon 4 of 8)	1	31838100	31845923	7824	2	2170	uc001bss.1	35693	ENSG00000121769	FABP3	fatty acid binding protein 3	uc001bss.1;uc001bsp.1;uc001bsq.1;uc009vtu.1;uc010ogf.1;uc001bsr.1;uc009vtv.1;uc001bso.3;uc010oge.2	2170;51538;51538;51538;51538;51538;51538;9410;9410	0;0;0;0;0;0;0;0;0
714	chr1	31841213	31841705	493	*	Intron (uc001bss.1/2170, intron 2 of 3)	1	31838100	31845923	7824	2	2170	uc001bss.1	4218	ENSG00000121769	FABP3	fatty acid binding protein 3	uc001bss.1;uc021okm.1;uc010ogg.2;uc009vtw.1;uc001bst.3;uc001bsu.3;uc010ogh.2;uc001bsp.1;uc001bsq.1;uc009vtu.1;uc010ogf.1;uc001bsr.1;uc009vtv.1	2170;347735;347735;347735;347735;347735;347735;51538;51538;51538;51538;51538;51538	0;0;0;-44258;0;0;0;0;0;0;0;0;0
715	chr1	31863627	31863909	283	*	Distal Intergenic	1	31838100	31845923	7824	2	2170	uc001bss.1	-17704	ENSG00000121769	FABP3	fatty acid binding protein 3	uc001bss.1;uc021okm.1;uc010ogg.2;uc009vtw.1;uc001bst.3;uc001bsu.3;uc010ogh.2;uc001bsp.1;uc001bsq.1;uc009vtu.1;uc010ogf.1;uc001bsr.1;uc009vtv.1	2170;347735;347735;347735;347735;347735;347735;51538;51538;51538;51538;51538;51538	0;0;0;-22054;0;0;0;0;0;0;0;0;0
716	chr1	31882734	31883395	662	*	Promoter (<=1kb)	1	31883021	31907527	24507	1	347735	uc010ogg.2	0	ENSG00000168528	SERINC2	serine incorporator 2	uc001bss.1;uc021okm.1;uc010ogg.2;uc009vtw.1;uc001bst.3;uc001bsu.3;uc010ogh.2;uc001bsp.1;uc001bsq.1;uc009vtu.1;uc010ogf.1;uc001bsr.1;uc009vtv.1	2170;347735;347735;347735;347735;347735;347735;51538;51538;51538;51538;51538;51538	0;0;0;-2568;0;0;0;0;0;0;0;0;0
717	chr1	31904599	31904975	377	*	Intron (uc021okm.1/347735, intron 9 of 10)	1	31886660	31907527	20868	1	347735	uc010ogh.2	17939	ENSG00000168528	SERINC2	serine incorporator 2	uc021okm.1;uc010ogg.2;uc009vtw.1;uc001bst.3;uc001bsu.3;uc010ogh.2	347735;347735;347735;347735;347735;347735	0;0;18636;0;0;0
718	chr1	31949775	31950061	287	*	Distal Intergenic	1	31971839	31973124	1286	1	149086	uc001bsw.2	-21778	ENSG00000260386	LDC1P	leucine decarboxylase 1, pseudogene	uc001bsw.2;uc021okn.1;uc001bsy.1;uc021okm.1;uc010ogg.2;uc001bst.3;uc001bsu.3;uc010ogh.2	149086;149086;284551;347735;347735;347735;347735;347735	0;0;-33975;0;0;0;0;0
719	chr1	31971622	31972083	462	*	Promoter (<=1kb)	1	31971839	31973124	1286	1	149086	uc001bsw.2	0	ENSG00000260386	LDC1P	leucine decarboxylase 1, pseudogene	uc001bsw.2;uc021okn.1;uc001bsy.1	149086;149086;284551	0;0;-11953
720	chr1	32014545	32015022	478	*	Distal Intergenic	1	32042086	32046561	4476	1	64129	uc010ogi.1	-27064	ENSG00000142910	TINAGL1	tubulointerstitial nephritis antigen like 1	uc001bsw.2;uc021okn.1;uc001bsy.1;uc010ogi.1;uc001bta.3;uc010ogj.2;uc010ogk.1;uc021oko.1	149086;149086;284551;64129;64129;64129;64129;64129	0;0;30509;-27064;0;0;0;0
721	chr1	32040285	32040860	576	*	Promoter (1-2kb)	1	32042086	32046561	4476	1	64129	uc010ogi.1	-1226	ENSG00000142910	TINAGL1	tubulointerstitial nephritis antigen like 1	uc009vtx.2;uc001btc.4;uc001btd.2;uc010ogl.2;uc010ogi.1;uc001bta.3;uc010ogj.2;uc010ogk.1;uc021oko.1	3061;3061;3061;3061;64129;64129;64129;64129;64129	-42441;0;-43781;0;-1226;0;0;0;0
722	chr1	32048344	32048770	427	*	Exon (uc001bta.3/64129, exon 4 of 12)	1	32043746	32053287	9542	1	64129	uc021oko.1	4598	ENSG00000142910	TINAGL1	tubulointerstitial nephritis antigen like 1	uc009vtx.2;uc001btc.4;uc001btd.2;uc010ogl.2;uc021okp.1;uc001bth.2;uc021okq.1;uc010ogi.1;uc001bta.3;uc010ogj.2;uc010ogk.1;uc021oko.1	3061;3061;3061;3061;553115;553115;553115;64129;64129;64129;64129;64129	-34531;0;-35871;0;0;0;0;6258;0;0;0;0
723	chr1	32093142	32093665	524	*	3' UTR	1	32084652	32098119	13468	1	3061	uc010ogl.2	8490	ENSG00000121764	HCRTR1	hypocretin receptor 1	uc001btj.1;uc001btk.1;uc009vtx.2;uc001btc.4;uc001btd.2;uc010ogl.2;uc021okp.1;uc001bth.2;uc021okq.1;uc010ogm.2;uc010ogi.1;uc001bta.3;uc010ogj.2;uc010ogk.1;uc021oko.1	1307;1307;3061;3061;3061;3061;553115;553115;553115;553115;64129;64129;64129;64129;64129	0;0;9841;0;8501;0;0;0;0;0;51056;0;0;0;0
724	chr1	32109742	32110412	671	*	Promoter (<=1kb)	1	32095463	32110218	14756	2	553115	uc021okp.1	0	ENSG00000162517	PEF1	penta-EF-hand domain containing 1	uc001btj.1;uc001btk.1;uc001btl.4;uc009vtx.2;uc001btc.4;uc001btd.2;uc010ogl.2;uc021okp.1;uc001bth.2;uc021okq.1;uc010ogm.2	1307;1307;1307;3061;3061;3061;3061;553115;553115;553115;553115	0;0;59356;26441;0;25101;0;0;0;0;0
725	chr1	32137963	32138380	418	*	Exon (uc001btj.1/1307, exon 40 of 65)	1	32117848	32164207	46360	2	1307	uc001btj.1	25827	ENSG00000084636	COL16A1	collagen type XVI alpha 1 chain	uc001btj.1;uc001btk.1;uc001btl.4;uc009vtx.2;uc001btc.4;uc001btd.2;uc010ogl.2;uc021okp.1;uc001bth.2;uc021okq.1;uc010ogm.2	1307;1307;1307;3061;3061;3061;3061;553115;553115;553115;553115	0;0;31388;54662;0;53322;0;0;0;0;0
726	chr1	32176399	32176778	380	*	Distal Intergenic	1	32144833	32169768	24936	2	1307	uc001btl.4	-6631	ENSG00000084636	COL16A1	collagen type XVI alpha 1 chain	uc021okr.1;uc001btj.1;uc001btk.1;uc001btl.4;uc010ogn.2;uc010ogo.2;uc010ogp.2;uc010ogq.2;uc001btn.3;uc001bto.3;uc001btp.1;uc001btq.1;uc010ogr.1	100423028;1307;1307;1307;576;576;576;576;576;576;576;576;576	47558;0;0;-6631;25546;33554;45638;46104;52870;52870;25502;45638;45638
727	chr1	32234609	32235296	688	*	Distal Intergenic	1	32192718	32229648	36931	2	576	uc001bto.3	-4961	ENSG00000121753	ADGRB2	adhesion G protein-coupled receptor B2	uc021okr.1;uc010ogn.2;uc010ogo.2;uc010ogp.2;uc010ogq.2;uc001btn.3;uc001bto.3;uc001btp.1;uc001btq.1;uc010ogr.1;uc001bts.1;uc001btu.3;uc001btv.3;uc021oks.1;uc001btw.1	100423028;576;576;576;576;576;576;576;576;576;90853;90853;90853;90853;90853	-10273;-32285;-24277;-12193;-11727;-4961;-4961;-32329;-12193;-12193;0;0;0;29076;28936
728	chr1	32240244	32240646	403	*	Distal Intergenic	1	32192718	32229648	36931	2	576	uc001bto.3	-10596	ENSG00000121753	ADGRB2	adhesion G protein-coupled receptor B2	uc021okr.1;uc010ogn.2;uc010ogo.2;uc010ogp.2;uc010ogq.2;uc001btn.3;uc001bto.3;uc001btp.1;uc001btq.1;uc010ogr.1;uc001bts.1;uc001btu.3;uc001btv.3;uc021oks.1;uc001btw.1	100423028;576;576;576;576;576;576;576;576;576;90853;90853;90853;90853;90853	-15908;-37920;-29912;-17828;-17362;-10596;-10596;-37964;-17828;-17828;0;0;0;23726;23586
729	chr1	32241738	32242112	375	*	Distal Intergenic	1	32192718	32229648	36931	2	576	uc001bto.3	-12090	ENSG00000121753	ADGRB2	adhesion G protein-coupled receptor B2	uc021okr.1;uc010ogn.2;uc010ogo.2;uc010ogp.2;uc010ogq.2;uc001btn.3;uc001bto.3;uc001btp.1;uc001btq.1;uc010ogr.1;uc001bts.1;uc001btu.3;uc001btv.3;uc021oks.1;uc001btw.1	100423028;576;576;576;576;576;576;576;576;576;90853;90853;90853;90853;90853	-17402;-39414;-31406;-19322;-18856;-12090;-12090;-39458;-19322;-19322;0;0;0;22260;22120
730	chr1	32275232	32275563	332	*	Intron (uc001bts.1/90853, intron 2 of 15)	1	32256025	32281580	25556	2	90853	uc001bts.1	6017	ENSG00000134668	SPOCD1	SPOC domain containing 1	uc001btn.3;uc001bto.3;uc001bts.1;uc001btu.3;uc001btv.3;uc021oks.1;uc001btw.1	576;576;90853;90853;90853;90853;90853	-45584;-45584;0;0;0;-10860;-11000
731	chr1	32292560	32293161	602	*	Distal Intergenic	1	32256031	32281580	25550	2	90853	uc001btv.3	-10980	ENSG00000134668	SPOCD1	SPOC domain containing 1	uc001bts.1;uc001btu.3;uc001btv.3;uc021oks.1;uc001btw.1	90853;90853;90853;90853;90853	0;0;0;-28188;-28328
732	chr1	32324649	32325097	449	*	Distal Intergenic	1	32256031	32281580	25550	2	90853	uc001btv.3	-43069	ENSG00000134668	SPOCD1	SPOC domain containing 1	uc001btx.2;uc010ogs.2;uc001bty.2;uc001bts.1;uc001btu.3;uc001btv.3	8073;8073;8073;90853;90853;90853	60162;60162;0;0;0;0
733	chr1	32332001	32332313	313	*	Distal Intergenic	1	32256031	32281580	25550	2	90853	uc001btv.3	-50421	ENSG00000134668	SPOCD1	SPOC domain containing 1	uc001btx.2;uc010ogs.2;uc001bty.2	8073;8073;8073	52946;52946;0
734	chr1	32345706	32346133	428	*	Distal Intergenic	1	32372022	32385259	13238	2	8073	uc001btx.2	39126	ENSG00000184007	PTP4A2	protein tyrosine phosphatase 4A2	uc001btx.2;uc010ogs.2;uc001bty.2	8073;8073;8073	39126;39126;0
735	chr1	32349217	32349618	402	*	Distal Intergenic	1	32372022	32385259	13238	2	8073	uc001btx.2	35641	ENSG00000184007	PTP4A2	protein tyrosine phosphatase 4A2	uc001btx.2;uc010ogs.2;uc001bty.2	8073;8073;8073	35641;35641;0
736	chr1	32390488	32391299	812	*	Intron (uc001bty.2/8073, intron 1 of 5)	1	32372022	32385259	13238	2	8073	uc010ogs.2	-5229	ENSG00000184007	PTP4A2	protein tyrosine phosphatase 4A2	uc001btx.2;uc010ogs.2;uc001bty.2	8073;8073;8073	-5229;-5229;0
737	chr1	32394321	32394738	418	*	Intron (uc001bty.2/8073, intron 1 of 5)	1	32372022	32385259	13238	2	8073	uc010ogs.2	-9062	ENSG00000184007	PTP4A2	protein tyrosine phosphatase 4A2	uc001btx.2;uc010ogs.2;uc001bty.2	8073;8073;8073	-9062;-9062;0
738	chr1	32409823	32410309	487	*	Distal Intergenic	1	32372022	32403988	31967	2	8073	uc001bty.2	-5835	ENSG00000184007	PTP4A2	protein tyrosine phosphatase 4A2	uc001btx.2;uc010ogs.2;uc001bty.2	8073;8073;8073	-24564;-24564;0
739	chr1	32421574	32421912	339	*	Distal Intergenic	1	32372022	32403988	31967	2	8073	uc001bty.2	-17586	ENSG00000184007	PTP4A2	protein tyrosine phosphatase 4A2	uc001btx.2;uc010ogs.2;uc001bty.2	8073;8073;8073	-36315;-36315;0
740	chr1	32423317	32423770	454	*	Distal Intergenic	1	32372022	32403988	31967	2	8073	uc001bty.2	-19329	ENSG00000184007	PTP4A2	protein tyrosine phosphatase 4A2	uc001btx.2;uc010ogs.2;uc001bty.2	8073;8073;8073	-38058;-38058;0
741	chr1	32469831	32470423	593	*	Distal Intergenic	1	32479295	32509482	30188	1	10657	uc001bua.2	-8872	ENSG00000121774	KHDRBS1	KH RNA binding domain containing, signal transduction associated 1	uc001bua.2;uc001bub.4;uc001buc.2	10657;10657;10657	0;0;0
742	chr1	32474484	32474856	373	*	Distal Intergenic	1	32479295	32509482	30188	1	10657	uc001bua.2	-4439	ENSG00000121774	KHDRBS1	KH RNA binding domain containing, signal transduction associated 1	uc001bua.2;uc001bub.4;uc001buc.2	10657;10657;10657	0;0;0
743	chr1	32487315	32487737	423	*	Intron (uc001bua.2/10657, intron 1 of 7)	1	32479295	32526460	47166	1	10657	uc001buc.2	8020	ENSG00000121774	KHDRBS1	KH RNA binding domain containing, signal transduction associated 1	uc001bua.2;uc001bub.4;uc001buc.2	10657;10657;10657	0;0;0
744	chr1	32532085	32532509	425	*	Distal Intergenic	1	32538503	32566163	27661	1	55116	uc010ogt.1	-5994	ENSG00000121775	TMEM39B	transmembrane protein 39B	uc001bua.2;uc001bub.4;uc001buc.2;uc001bug.3;uc001buh.3;uc010ogx.2;uc010ogt.1;uc010ogu.1;uc001buf.4;uc010ogv.2;uc010ogw.2	10657;10657;10657;23633;23633;23633;55116;55116;55116;55116;55116	0;0;0;0;0;0;-5994;-5994;-5994;-5994;-5994
745	chr1	32571558	32571884	327	*	Promoter (1-2kb)	1	32573644	32642168	68525	1	23633	uc001bug.3	-1760	ENSG00000025800	KPNA6	karyopherin subunit alpha 6	uc001buc.2;uc001bug.3;uc001buh.3;uc010ogx.2;uc010ogy.2;uc010ogt.1;uc010ogu.1;uc001buf.4;uc010ogv.2;uc010ogw.2	10657;23633;23633;23633;23633;55116;55116;55116;55116;55116	0;0;0;0;-36696;33055;33055;33055;33055;33055
746	chr1	32586460	32586750	291	*	Intron (uc001bug.3/23633, intron 1 of 13)	1	32573889	32642168	68280	1	23633	uc010ogx.2	12571	ENSG00000025800	KPNA6	karyopherin subunit alpha 6	uc001bug.3;uc001buh.3;uc010ogx.2;uc010ogy.2;uc010ogt.1;uc010ogu.1;uc001buf.4;uc010ogv.2;uc010ogw.2	23633;23633;23633;23633;55116;55116;55116;55116;55116	0;0;0;-21830;47957;47957;47957;47957;47957
747	chr1	32593321	32593749	429	*	Intron (uc001bug.3/23633, intron 1 of 13)	1	32608580	32642168	33589	1	23633	uc010ogy.2	-14831	ENSG00000025800	KPNA6	karyopherin subunit alpha 6	uc001bug.3;uc001buh.3;uc010ogx.2;uc010ogy.2;uc010ogt.1;uc010ogu.1;uc001buf.4;uc010ogv.2;uc010ogw.2	23633;23633;23633;23633;55116;55116;55116;55116;55116	0;0;0;-14831;54818;54818;54818;54818;54818
748	chr1	32599024	32599505	482	*	Intron (uc001bug.3/23633, intron 1 of 13)	1	32608580	32642168	33589	1	23633	uc010ogy.2	-9075	ENSG00000025800	KPNA6	karyopherin subunit alpha 6	uc001bui.3;uc001buj.3;uc001bug.3;uc001buh.3;uc010ogx.2;uc010ogy.2;uc010ogt.1;uc010ogu.1;uc001buf.4;uc010ogv.2;uc010ogw.2	200081;200081;23633;23633;23633;23633;55116;55116;55116;55116;55116	-45840;-46161;0;0;0;-9075;60521;60521;60521;60521;60521
749	chr1	32701375	32701826	452	*	Intron (uc001but.3/339483, intron 1 of 3)	1	32697261	32706265	9005	2	339483	uc001but.3	4439	ENSG00000220785	MTMR9LP	myotubularin related protein 9 like, pseudogene	uc001bun.2;uc001bui.3;uc001buj.3;uc001but.3;uc001buv.4;uc010ohb.2;uc001bux.3;uc001buy.3;uc001buz.3;uc010ohc.1;uc001bva.3;uc001bum.2;uc009vua.2;uc010ogz.1;uc001buo.3;uc001bup.3;uc009vub.1;uc010oha.2;uc001buq.4;uc021okt.1;uc001bul.1;uc001buw.3;uc001bur.4;uc009vuc.3	149069;200081;200081;339483;339483;339483;3932;3932;3932;3932;3932;55721;55721;55721;56063;56063;56063;56063;56063;79140;79140;84734;8668;8668	26680;56030;55709;0;0;0;0;-37886;-37886;-37915;-38100;30139;30139;30139;-13449;-13449;-13449;-13449;-13449;35173;35173;-10992;14190;13416
750	chr1	32721891	32722370	480	*	Intron (uc001bux.3/3932, intron 1 of 12)	1	32716840	32751766	34927	1	3932	uc001bux.3	5051	ENSG00000182866	LCK	LCK proto-oncogene, Src family tyrosine kinase	uc001bun.2;uc010ohd.1;uc010ohe.1;uc001bvb.1;uc010ohf.1;uc001but.3;uc001buv.4;uc010ohb.2;uc001bux.3;uc001buy.3;uc001buz.3;uc010ohc.1;uc001bva.3;uc001bum.2;uc009vua.2;uc010ogz.1;uc001buo.3;uc001bup.3;uc009vub.1;uc010oha.2;uc001buq.4;uc001buw.3;uc001bur.4;uc009vuc.3	149069;3065;3065;3065;3065;339483;339483;339483;3932;3932;3932;3932;3932;55721;55721;55721;56063;56063;56063;56063;56063;84734;8668;8668	47196;0;0;0;0;0;0;0;0;-17342;-17342;-17371;-17556;50655;50655;50655;-33965;-33965;-33965;-33965;-33965;9073;34706;33932
751	chr1	32776761	32777092	332	*	Intron (uc010ohd.1/3065, intron 2 of 5)	1	32795081	32799224	4144	1	3065	uc001bvc.1	-17989	ENSG00000116478	HDAC1	histone deacetylase 1	uc021oku.1;uc010ohd.1;uc010ohe.1;uc001bvb.1;uc010ohf.1;uc001bvc.1;uc001bux.3;uc001buy.3;uc001buz.3;uc010ohc.1;uc001bva.3;uc001bvd.4;uc031plp.1	100128071;3065;3065;3065;3065;3065;3932;3932;3932;3932;3932;65108;65108	50752;0;0;0;0;-17989;0;37049;37049;37020;36835;24748;24748
752	chr1	32787505	32787987	483	*	Intron (uc010ohd.1/3065, intron 3 of 5)	1	32795081	32799224	4144	1	3065	uc001bvc.1	-7094	ENSG00000116478	HDAC1	histone deacetylase 1	uc021oku.1;uc010ohd.1;uc010ohe.1;uc001bvb.1;uc010ohf.1;uc001bvc.1;uc001bux.3;uc001buy.3;uc001buz.3;uc010ohc.1;uc001bva.3;uc001bvg.4;uc001bvh.4;uc010ohg.2;uc010ohh.2;uc010ohi.2;uc001bvi.3;uc001bvj.3;uc001bvd.4;uc031plp.1;uc001bvf.3	100128071;3065;3065;3065;3065;3065;3932;3932;3932;3932;3932;55108;55108;55108;55108;55108;55108;55108;65108;65108;81629	39857;0;0;0;0;-7094;0;47793;47793;47764;47579;0;0;0;0;0;0;0;13853;13853;-39875
753	chr1	32826261	32826714	454	*	Promoter (1-2kb)	1	32826871	32827844	974	2	100128071	uc021oku.1	1130	ENSG00000225828	FAM229A	family with sequence similarity 229 member A	uc021oku.1;uc010ohd.1;uc010ohe.1;uc001bvb.1;uc010ohf.1;uc001bvc.1;uc001bvg.4;uc001bvh.4;uc010ohg.2;uc010ohh.2;uc010ohi.2;uc001bvi.3;uc001bvj.3;uc001bvd.4;uc031plp.1;uc001bvf.3	100128071;3065;3065;3065;3065;3065;55108;55108;55108;55108;55108;55108;55108;65108;65108;81629	1130;0;0;0;0;31180;0;0;0;0;0;0;0;-24421;-24421;-1148
754	chr1	32856551	32857138	588	*	Promoter (2-3kb)	1	32830705	32860062	29358	2	55108	uc001bvg.4	2924	ENSG00000160058	BSDC1	BSD domain containing 1	uc021oku.1;uc001bvg.4;uc001bvh.4;uc010ohg.2;uc010ohh.2;uc010ohi.2;uc001bvi.3;uc001bvj.3;uc001bvf.3	100128071;55108;55108;55108;55108;55108;55108;55108;81629	-28707;0;0;0;0;0;0;0;28689
755	chr1	32865495	32865826	332	*	Distal Intergenic	1	32830776	32860062	29287	2	55108	uc001bvj.3	-5433	ENSG00000160058	BSDC1	BSD domain containing 1	uc021oku.1;uc001bvg.4;uc001bvh.4;uc010ohg.2;uc010ohh.2;uc010ohi.2;uc001bvi.3;uc001bvj.3;uc001bvf.3	100128071;55108;55108;55108;55108;55108;55108;55108;81629	-37651;0;0;0;0;0;0;0;37633
756	chr1	32959819	32960113	295	*	Intron (uc001bvk.3/653121, intron 4 of 9)	1	32930658	32953459	22802	1	728116	uc001bvl.4	29161	ENSG00000273274	ZBTB8B	zinc finger and BTB domain containing 8B	uc001bvk.3;uc001bvm.3;uc001bvn.3;uc001bvl.4	653121;653121;653121;728116	0;-44659;-44659;29161
757	chr1	33002479	33002957	479	*	Promoter (1-2kb)	1	33004772	33066226	61455	1	653121	uc001bvm.3	-1815	ENSG00000160062	ZBTB8A	zinc finger and BTB domain containing 8A	uc001bvk.3;uc001bvm.3;uc001bvn.3;uc001bvl.4	653121;653121;653121;728116	0;-1815;-1815;71821
758	chr1	33101532	33101836	305	*	Intron (uc001bvo.1/339487, intron 1 of 1)	1	33065773	33116185	50413	2	339487	uc001bvo.1	14349	ENSG00000176261	ZBTB8OS	zinc finger and BTB domain containing 8 opposite strand	uc001bvo.1;uc001bvp.3;uc001bvq.3;uc001bvr.3;uc001bvs.3;uc010ohj.2;uc010ohk.2;uc001bvk.3;uc001bvm.3;uc001bvn.3;uc001bvt.2;uc010ohl.1	339487;339487;339487;5928;5928;5928;5928;653121;653121;653121;81493;81493	0;0;0;0;0;0;0;0;96760;96760;66525;66525
759	chr1	33115743	33116304	562	*	Promoter (<=1kb)	1	33065773	33116185	50413	2	339487	uc001bvo.1	0	ENSG00000176261	ZBTB8OS	zinc finger and BTB domain containing 8 opposite strand	uc001bvo.1;uc001bvp.3;uc001bvq.3;uc001bvr.3;uc001bvs.3;uc010ohj.2;uc010ohk.2;uc001bvk.3;uc001bvm.3;uc001bvn.3;uc001bvt.2;uc010ohl.1	339487;339487;339487;5928;5928;5928;5928;653121;653121;653121;81493;81493	0;0;0;0;0;0;0;0;110971;110971;52057;52057
760	chr1	33132865	33133214	350	*	Intron (uc001bvr.3/5928, intron 3 of 11)	1	33116959	33151812	34854	1	5928	uc010ohk.2	15906	ENSG00000162521	RBBP4	RB binding protein 4, chromatin remodeling factor	uc001bvo.1;uc001bvp.3;uc001bvq.3;uc001bvr.3;uc001bvs.3;uc010ohj.2;uc010ohk.2;uc001bvt.2;uc010ohl.1	339487;339487;339487;5928;5928;5928;5928;81493;81493	0;0;0;0;0;0;0;35147;35147
761	chr1	33190641	33191178	538	*	Distal Intergenic	1	33207512	33240571	33060	1	57648	uc001bvu.1	-16334	ENSG00000162522	KIAA1522	KIAA1522	uc001bvu.1;uc010ohm.1;uc001bvv.2;uc010ohn.1;uc001bvr.3;uc001bvs.3;uc010ohj.2;uc010ohk.2;uc001bvt.2;uc010ohl.1;uc001bvw.1;uc001bvx.1;uc001bvy.1	57648;57648;57648;57648;5928;5928;5928;5928;81493;81493;8565;8565;8565	0;0;-40057;-40057;0;0;0;0;-22280;-22280;56526;58178;0
762	chr1	33221440	33221703	264	*	Promoter (1-2kb)	1	33219687	33240571	20885	1	57648	uc010ohm.1	1753	ENSG00000162522	KIAA1522	KIAA1522	uc001bvu.1;uc010ohm.1;uc001bvv.2;uc010ohn.1;uc001bvw.1;uc001bvx.1;uc001bvy.1	57648;57648;57648;57648;8565;8565;8565	0;0;-9532;-9532;26001;27653;0
763	chr1	33222910	33223451	542	*	Intron (uc001bvu.1/57648, intron 1 of 6)	1	33219687	33240571	20885	1	57648	uc010ohm.1	3223	ENSG00000162522	KIAA1522	KIAA1522	uc001bvu.1;uc010ohm.1;uc001bvv.2;uc010ohn.1;uc001bvw.1;uc001bvx.1;uc001bvy.1	57648;57648;57648;57648;8565;8565;8565	0;0;-7784;-7784;24253;25905;0
764	chr1	33226854	33227576	723	*	Intron (uc001bvu.1/57648, intron 1 of 6)	1	33231235	33240571	9337	1	57648	uc001bvv.2	-3659	ENSG00000162522	KIAA1522	KIAA1522	uc001bvu.1;uc010ohm.1;uc001bvv.2;uc010ohn.1;uc001bvw.1;uc001bvx.1;uc001bvy.1	57648;57648;57648;57648;8565;8565;8565	0;0;-3659;-3659;20128;21780;0
765	chr1	33282859	33283345	487	*	Promoter (<=1kb)	1	33283043	33324480	41438	1	64766	uc001bvz.4	0	ENSG00000116497	S100PBP	S100P binding protein	uc001bwe.3;uc001bwf.2;uc021okv.1;uc001bwg.3;uc001bvu.1;uc010ohm.1;uc001bvv.2;uc010ohn.1;uc001bvz.4;uc001bwb.2;uc001bwc.4;uc001bwd.4;uc001bvw.1;uc001bvx.1;uc001bvy.1	252995;252995;252995;252995;57648;57648;57648;57648;64766;64766;64766;64766;8565;8565;8565	47053;53069;53069;54737;0;0;51624;51624;0;0;0;-8354;-35155;-33503;0
766	chr1	33399473	33400062	590	*	Distal Intergenic	1	33402050	33430286	28237	2	127544	uc001bwm.4	30224	ENSG00000116514	RNF19B	ring finger protein 19B	uc001bwi.1;uc001bwj.1;uc001bwk.1;uc001bwm.4;uc010oho.2;uc010ohp.2;uc001bwh.3	113452;113452;113452;127544;127544;127544;3208	-32520;-32520;-32520;0;0;0;47375
767	chr1	33405333	33405762	430	*	Intron (uc001bwm.4/127544, intron 7 of 8)	1	33402050	33430286	28237	2	127544	uc001bwm.4	24524	ENSG00000116514	RNF19B	ring finger protein 19B	uc001bwi.1;uc001bwj.1;uc001bwk.1;uc001bwm.4;uc010oho.2;uc010ohp.2;uc001bwh.3	113452;113452;113452;127544;127544;127544;3208	-38380;-38380;-38380;0;0;0;53235
768	chr1	33429625	33429997	373	*	Promoter (<=1kb)	1	33402050	33430286	28237	2	127544	uc001bwm.4	289	ENSG00000116514	RNF19B	ring finger protein 19B	uc001bwm.4;uc010oho.2;uc010ohp.2;uc001bwo.2;uc001bwq.2;uc009vud.2;uc010ohq.2;uc001bwp.2;uc010ohr.2	127544;127544;127544;204;204;204;204;204;204	0;0;0;0;0;0;0;0;0
769	chr1	33466911	33467256	346	*	Intron (uc001bwn.3/uc001bwn.3, intron 1 of 1)	1	33473541	33502512	28972	2	204	uc001bwo.2	35256	ENSG00000004455	AK2	adenylate kinase 2	uc001bwm.4;uc010oho.2;uc010ohp.2;uc001bwo.2;uc001bwq.2;uc009vud.2;uc010ohq.2;uc001bwp.2;uc010ohr.2	127544;127544;127544;204;204;204;204;204;204	0;0;0;0;0;0;0;0;0
770	chr1	33473308	33473668	361	*	3' UTR	1	33473541	33502512	28972	2	204	uc001bwo.2	28844	ENSG00000004455	AK2	adenylate kinase 2	uc001bwm.4;uc010oho.2;uc010ohp.2;uc001bwo.2;uc001bwq.2;uc009vud.2;uc010ohq.2;uc001bwp.2;uc010ohr.2	127544;127544;127544;204;204;204;204;204;204	0;0;0;0;0;0;0;0;0
771	chr1	33475109	33475597	489	*	3' UTR	1	33473541	33502512	28972	2	204	uc001bwo.2	26915	ENSG00000004455	AK2	adenylate kinase 2	uc001bwm.4;uc010oho.2;uc010ohp.2;uc001bwo.2;uc001bwq.2;uc009vud.2;uc010ohq.2;uc001bwp.2;uc010ohr.2	127544;127544;127544;204;204;204;204;204;204	0;0;0;0;0;0;0;0;0
772	chr1	33488167	33488696	530	*	Intron (uc001bwn.3/uc001bwn.3, intron 1 of 1)	1	33473541	33502512	28972	2	204	uc001bwo.2	13816	ENSG00000004455	AK2	adenylate kinase 2	uc001bwo.2;uc001bwq.2;uc009vud.2;uc010ohq.2;uc001bwp.2;uc010ohr.2	204;204;204;204;204;204	0;0;0;0;0;0
773	chr1	33500809	33501085	277	*	Promoter (1-2kb)	1	33473541	33502512	28972	2	204	uc001bwo.2	1427	ENSG00000004455	AK2	adenylate kinase 2	uc001bwr.3;uc001bws.3;uc009vue.3;uc001bwt.1;uc001bwu.3;uc001bwv.3;uc001bwx.1;uc001bwy.1;uc001bwz.1;uc009vuf.1;uc009vug.3;uc001bwo.2;uc001bwq.2;uc009vud.2;uc010ohq.2;uc001bwp.2;uc010ohr.2	113451;113451;113451;113451;113451;113451;113451;113451;113451;113451;113451;204;204;204;204;204;204	-45629;-45629;-45629;-45629;-45664;-45664;-46175;-46694;-46694;-46694;-46694;0;0;0;0;0;0
774	chr1	33502339	33502841	503	*	Promoter (<=1kb)	1	33473541	33502512	28972	2	204	uc001bwo.2	0	ENSG00000004455	AK2	adenylate kinase 2	uc001bwr.3;uc001bws.3;uc009vue.3;uc001bwt.1;uc001bwu.3;uc001bwv.3;uc001bwx.1;uc001bwy.1;uc001bwz.1;uc009vuf.1;uc009vug.3;uc001bwo.2;uc001bwq.2;uc009vud.2;uc010ohq.2;uc001bwp.2;uc010ohr.2	113451;113451;113451;113451;113451;113451;113451;113451;113451;113451;113451;204;204;204;204;204;204	-43873;-43873;-43873;-43873;-43908;-43908;-44419;-44938;-44938;-44938;-44938;0;0;0;0;0;0
775	chr1	33533352	33533755	404	*	Distal Intergenic	1	33546714	33585995	39282	1	113451	uc001bwr.3	-12959	ENSG00000142920	AZIN2	antizyme inhibitor 2	uc001bwr.3;uc001bws.3;uc009vue.3;uc001bwt.1;uc001bwu.3;uc001bwv.3;uc001bwx.1;uc001bwy.1;uc001bwz.1;uc009vuf.1;uc009vug.3;uc001bwo.2;uc001bwq.2;uc009vud.2;uc010ohq.2;uc001bwp.2;uc010ohr.2	113451;113451;113451;113451;113451;113451;113451;113451;113451;113451;113451;204;204;204;204;204;204	-12959;-12959;-12959;-12959;-12994;-12994;-13505;-14024;-14024;-14024;-14024;0;0;0;0;0;0
776	chr1	33592977	33593280	304	*	Distal Intergenic	1	33547779	33585995	38217	1	113451	uc009vug.3	45198	ENSG00000142920	AZIN2	antizyme inhibitor 2	uc001bwr.3;uc001bws.3;uc009vue.3;uc001bwt.1;uc001bwu.3;uc001bwv.3;uc001bwx.1;uc001bwy.1;uc001bwz.1;uc009vuf.1;uc009vug.3;uc001bxb.3	113451;113451;113451;113451;113451;113451;113451;113451;113451;113451;113451;55223	46263;46263;46263;46263;46228;46228;45717;45198;45198;45198;45198;54391
777	chr1	33654206	33654472	267	*	Distal Intergenic	1	33611003	33647671	36669	2	55223	uc001bxb.3	-6535	ENSG00000116525	TRIM62	tripartite motif containing 62	uc001bxb.3	55223	-6535
778	chr1	33793258	33793611	354	*	Intron (uc001bxe.1/1912, intron 6 of 6)	1	33797994	33798093	100	2	100500853	uc021okw.1	4482	ENSG00000284154	MIR3605	microRNA 3605	uc021okw.1;uc031plq.1;uc001bxc.1;uc001bxe.1;uc001bxf.1;uc001bxg.1;uc001bxh.1;uc009vuh.1;uc001bxi.1	100500853;127550;149076;1912;1912;1912;1912;1912;1912	4482;-6559;71084;0;0;0;0;0;0
779	chr1	33800449	33800806	358	*	Promoter (2-3kb)	1	33797994	33798093	100	2	100500853	uc021okw.1	-2356	ENSG00000284154	MIR3605	microRNA 3605	uc021okw.1;uc031plq.1;uc001bxc.1;uc001bxe.1;uc001bxf.1;uc001bxg.1;uc001bxh.1;uc009vuh.1;uc001bxi.1	100500853;127550;149076;1912;1912;1912;1912;1912;1912	-2356;-13750;78275;0;0;0;0;0;0
780	chr1	33832462	33832757	296	*	3' UTR	1	33789224	33841194	51971	2	1912	uc001bxg.1	8437	ENSG00000134686	PHC2	polyhomeotic homolog 2	uc021okw.1;uc031plq.1;uc001bxe.1;uc001bxf.1;uc001bxg.1;uc001bxh.1;uc009vuh.1;uc001bxi.1	100500853;127550;1912;1912;1912;1912;1912;1912	-34369;-45763;0;0;0;0;0;0
781	chr1	33862058	33862571	514	*	Intron (uc009vuh.1/1912, intron 1 of 14)	1	33789224	33841194	51971	2	1912	uc001bxh.1	-20864	ENSG00000134686	PHC2	polyhomeotic homolog 2	uc001bxe.1;uc001bxf.1;uc001bxg.1;uc001bxh.1;uc009vuh.1;uc001bxi.1	1912;1912;1912;1912;1912;1912	0;0;0;0;0;0
782	chr1	34133011	34133506	496	*	Intron (uc001bxm.1/114784, intron 25 of 70)	1	34057407	34175104	117698	2	114784	uc001bxo.1	41598	ENSG00000121904	CSMD2	CUB and Sushi multiple domains 2	uc001bxm.1;uc001bxn.1;uc001bxo.1	114784;114784;114784	0;0;0
783	chr1	34368107	34368594	488	*	Intron (uc001bxm.1/114784, intron 5 of 70)	1	34334557	34351059	16503	1	402779	uc001bxr.3	33550	ENSG00000231163	CSMD2-AS1	CSMD2 antisense RNA 1	uc001bxm.1;uc001bxn.1;uc001bxp.3;uc001bxq.3;uc001bxr.3	114784;114784;127540;127540;402779	0;0;42031;38427;33550
784	chr1	34433899	34434309	411	*	Intron (uc001bxm.1/114784, intron 3 of 70)	1	34334557	34351059	16503	1	402779	uc001bxr.3	99342	ENSG00000231163	CSMD2-AS1	CSMD2 antisense RNA 1	uc001bxm.1;uc001bxn.1	114784;114784	0;0
785	chr1	34701200	34701587	388	*	Distal Intergenic	1	34642553	34684731	42179	1	84970	uc001bxt.3	58647	ENSG00000142698	C1orf94	chromosome 1 open reading frame 94	uc001bxs.4;uc001bxt.3	84970;84970	68576;58647
786	chr1	35128508	35129191	684	*	Distal Intergenic	1	35220648	35224113	3466	1	2709	uc001bxu.4	-91457	ENSG00000189280	GJB5	gap junction protein beta 5	NA	NA	NA
787	chr1	35136428	35136896	469	*	Distal Intergenic	1	35220648	35224113	3466	1	2709	uc001bxu.4	-83752	ENSG00000189280	GJB5	gap junction protein beta 5	NA	NA	NA
788	chr1	35318310	35318748	439	*	3' UTR	1	35315963	35324646	8684	2	113444	uc021olc.1	5898	ENSG00000163866	SMIM12	small integral membrane protein 12	uc021olc.1;uc021old.1;uc001byb.3;uc001byc.3	113444;113444;113444;58512	0;0;0;52236
789	chr1	35520275	35520605	331	*	Distal Intergenic	1	35482851	35497569	14719	2	9204	uc001byk.2	-22706	ENSG00000163867	ZMYM6	zinc finger MYM-type containing 6	uc001byl.1;uc009vus.1;uc001bym.3;uc001byn.3;uc001byo.3;uc009vut.3;uc010ohu.2;uc001byf.1;uc001byh.3;uc010oht.2;uc009vup.3;uc009vuq.1;uc009vur.1;uc001byi.2;uc001byj.2;uc001byk.2	79830;79830;79830;79830;79830;79830;79830;9204;9204;9204;9204;9204;9204;9204;9204;9204	-24367;-24367;-24367;-24367;-24367;-24367;-24367;-22984;-22706;-22706;-22706;-22706;-22984;-22984;-22984;-22706
790	chr1	35602369	35602853	485	*	Distal Intergenic	1	35649201	35658743	9543	2	6421	uc001bys.3	55890	ENSG00000116560	SFPQ	splicing factor proline and glutamine rich	uc001bys.3;uc001byl.1;uc009vus.1;uc001bym.3;uc001byn.3;uc001byo.3;uc009vut.3;uc010ohu.2	6421;79830;79830;79830;79830;79830;79830;79830	55890;57397;57397;57397;57397;57397;57397;57397
791	chr1	35627863	35628640	778	*	Distal Intergenic	1	35649201	35658743	9543	2	6421	uc001bys.3	30103	ENSG00000116560	SFPQ	splicing factor proline and glutamine rich	uc001bys.3;uc001bym.3;uc001byn.3;uc001byo.3;uc009vut.3;uc010ohu.2	6421;79830;79830;79830;79830;79830	30103;82891;82891;82891;82891;82891
792	chr1	35744744	35745232	489	*	Intron (uc001byt.3/9202, intron 1 of 29)	1	35734568	35887545	152978	1	9202	uc009vuu.3	10176	ENSG00000146463	ZMYM4	zinc finger MYM-type containing 4	uc001byt.3;uc001byu.3;uc009vuu.3	9202;9202;9202	0;0;0
793	chr1	35821489	35821866	378	*	Promoter (2-3kb)	1	35824526	35887545	63020	1	9202	uc009vuv.3	-2660	ENSG00000146463	ZMYM4	zinc finger MYM-type containing 4	uc001byt.3;uc001byu.3;uc009vuu.3;uc009vuv.3	9202;9202;9202;9202	0;0;0;-2660
794	chr1	35896681	35897216	536	*	Distal Intergenic	1	35899091	35920237	21147	2	79932	uc001byw.3	23021	ENSG00000142687	KIAA0319L	KIAA0319 like	uc001byw.3;uc001byx.3;uc010ohv.1;uc010ohw.2;uc010ohx.1;uc001byt.3;uc001byu.3;uc009vuu.3;uc009vuv.3	79932;79932;79932;79932;79932;9202;9202;9202;9202	23021;0;39345;0;0;0;0;0;72155
795	chr1	35965320	35965849	530	*	Intron (uc001byx.3/79932, intron 3 of 20)	1	35904143	35936561	32419	2	79932	uc010ohv.1	-28759	ENSG00000142687	KIAA0319L	KIAA0319 like	uc001byw.3;uc001byx.3;uc010ohv.1;uc010ohw.2;uc010ohx.1	79932;79932;79932;79932;79932	-45083;0;-28759;0;0
796	chr1	35971581	35971942	362	*	Intron (uc001byx.3/79932, intron 3 of 20)	1	35904143	35936561	32419	2	79932	uc010ohv.1	-35020	ENSG00000142687	KIAA0319L	KIAA0319 like	uc001byx.3;uc010ohv.1;uc010ohw.2;uc010ohx.1	79932;79932;79932;79932	0;-35020;0;0
797	chr1	35999176	35999588	413	*	Intron (uc001byx.3/79932, intron 2 of 20)	1	35932209	36023003	90795	2	79932	uc010ohx.1	23415	ENSG00000142687	KIAA0319L	KIAA0319 like	uc001bza.3;uc001bzb.3;uc001bzc.3;uc010ohy.2;uc001bzd.2;uc001byx.3;uc010ohw.2;uc010ohx.1	23154;23154;23154;339488;5690;79932;79932;79932	0;0;0;-39383;0;0;0;0
798	chr1	36023186	36023652	467	*	Promoter (<=1kb)	1	36023393	36032380	8988	1	23154	uc001bza.3	0	ENSG00000020129	NCDN	neurochondrin	uc001bza.3;uc001bzb.3;uc001bzc.3;uc010ohy.2;uc001bzd.2;uc021olh.1;uc010ohz.2;uc001bzf.2;uc001byx.3;uc010ohw.2;uc010ohx.1	23154;23154;23154;339488;5690;5690;5690;5690;79932;79932;79932	0;0;0;-15319;0;73486;83500;83793;0;0;0
799	chr1	36036217	36036544	328	*	Promoter (2-3kb)	1	36038971	36060927	21957	1	339488	uc010ohy.2	-2427	ENSG00000116819	TFAP2E	transcription factor AP-2 epsilon	uc001bza.3;uc001bzb.3;uc001bzc.3;uc010ohy.2;uc001bzd.2;uc021olh.1;uc010ohz.2;uc001bzf.2;uc001byx.3;uc010ohw.2;uc010ohx.1	23154;23154;23154;339488;5690;5690;5690;5690;79932;79932;79932	0;0;0;-2427;0;60594;70608;70901;0;0;0
800	chr1	36116537	36116967	431	*	Distal Intergenic	1	36065143	36107445	42303	2	5690	uc001bzf.2	-9092	ENSG00000126067	PSMB2	proteasome 20S subunit beta 2	uc001bzd.2;uc021olh.1;uc010ohz.2;uc001bzf.2	5690;5690;5690;5690	0;-19399;-9385;-9092
801	chr1	36157955	36158406	452	*	Distal Intergenic	1	36179477	36184790	5314	2	127703	uc001bzh.1	26384	ENSG00000142686	C1orf216	chromosome 1 open reading frame 216	uc001bzh.1;uc001bzi.3;uc009vux.3	127703;63967;63967	26384;77145;77145
802	chr1	36236337	36236768	432	*	Promoter (<=1kb)	1	36197713	36235551	37839	2	63967	uc009vux.3	-786	ENSG00000092853	CLSPN	claspin	uc001bzj.2;uc001bzi.3;uc009vux.3	192670;63967;63967	-37060;-786;-786
803	chr1	36347385	36347809	425	*	Promoter (1-2kb)	1	36348810	36389899	41090	1	26523	uc001bzl.3	-1001	ENSG00000092847	AGO1	argonaute RISC component 1	uc001bzn.1;uc001bzp.3;uc001bzq.3;uc001bzj.2;uc001bzk.3;uc001bzl.3;uc009vuy.3	192669;192669;192669;192670;26523;26523;26523	0;0;0;73557;0;0;0
804	chr1	36377443	36377902	460	*	Intron (uc001bzk.3/26523, intron 12 of 18)	1	36360723	36389899	29177	1	26523	uc009vuy.3	16720	ENSG00000092847	AGO1	argonaute RISC component 1	uc001bzn.1;uc001bzp.3;uc001bzq.3;uc001bzk.3;uc001bzl.3;uc009vuy.3	192669;192669;192669;26523;26523;26523	0;0;0;0;0;0
805	chr1	36413090	36413505	416	*	Intron (uc001bzn.1/192669, intron 3 of 6)	1	36396683	36522063	125381	1	192669	uc001bzq.3	16407	ENSG00000126070	AGO3	argonaute RISC catalytic component 3	uc001bzn.1;uc001bzp.3;uc001bzq.3;uc001bzk.3;uc001bzl.3;uc009vuy.3	192669;192669;192669;26523;26523;26523	0;0;0;0;0;0
806	chr1	36500655	36501018	364	*	Intron (uc001bzp.3/192669, intron 13 of 18)	1	36549676	36553876	4201	1	27285	uc001bzr.3	-48658	ENSG00000092850	TEKT2	tektin 2	uc001bzp.3;uc001bzq.3;uc001bzr.3;uc001bzs.3	192669;192669;27285;27285	0;0;-48658;-48927
807	chr1	36565744	36566154	411	*	Promoter (<=1kb)	1	36560844	36565850	5007	2	1296	uc001bzv.2	0	ENSG00000171812	COL8A2	collagen type VIII alpha 2 chain	uc001bzv.2;uc001bzw.2;uc001bzp.3;uc001bzq.3;uc001bzx.4;uc031pls.1;uc031plt.1;uc031plu.1;uc031plv.1;uc031plw.1;uc031plx.1;uc001bzr.3;uc001bzs.3;uc001bzt.3	1296;1296;192669;192669;27095;27095;27095;27095;27095;27095;27095;27285;27285;54936	0;0;0;0;0;0;0;0;0;0;0;16068;15799;11291
808	chr1	36593849	36594197	349	*	Distal Intergenic	1	36602170	36615115	12946	2	27095	uc001bzx.4	20918	ENSG00000054116	TRAPPC3	trafficking protein particle complex subunit 3	uc001bzv.2;uc001bzw.2;uc001bzx.4;uc031pls.1;uc031plt.1;uc031plu.1;uc031plv.1;uc031plw.1;uc031plx.1;uc001bzr.3;uc001bzs.3;uc001bzt.3;uc001bzz.3;uc001caa.3;uc001cab.3;uc001cac.3;uc001cad.3	1296;1296;27095;27095;27095;27095;27095;27095;27095;27285;27285;54936;55700;55700;55700;55700;55700	0;0;0;0;0;0;0;0;0;44173;43904;39396;0;0;0;-43868;-48873
809	chr1	36599076	36599438	363	*	Distal Intergenic	1	36602170	36615115	12946	2	27095	uc001bzx.4	15677	ENSG00000054116	TRAPPC3	trafficking protein particle complex subunit 3	uc001bzv.2;uc001bzw.2;uc001bzx.4;uc031pls.1;uc031plt.1;uc031plu.1;uc031plv.1;uc031plw.1;uc031plx.1;uc001bzr.3;uc001bzs.3;uc001bzt.3;uc001bzz.3;uc001caa.3;uc001cab.3;uc001cac.3;uc001cad.3	1296;1296;27095;27095;27095;27095;27095;27095;27095;27285;27285;54936;55700;55700;55700;55700;55700	0;0;0;0;0;0;0;0;0;49400;49131;44623;0;0;0;-38627;-43632
810	chr1	36608920	36609248	329	*	Intron (uc001bzx.4/27095, intron 1 of 4)	1	36602170	36615115	12946	2	27095	uc001bzx.4	5867	ENSG00000054116	TRAPPC3	trafficking protein particle complex subunit 3	uc001bzv.2;uc001bzw.2;uc001bzx.4;uc031pls.1;uc031plt.1;uc031plu.1;uc031plv.1;uc031plw.1;uc031plx.1;uc001bzt.3;uc001bzz.3;uc001caa.3;uc001cab.3;uc001cac.3;uc001cad.3	1296;1296;27095;27095;27095;27095;27095;27095;27095;54936;55700;55700;55700;55700;55700	0;0;0;0;0;0;0;0;0;54467;0;0;0;-28817;-33822
811	chr1	36628472	36628782	311	*	Intron (uc001bzz.3/55700, intron 1 of 16)	1	36621803	36646441	24639	1	55700	uc001cab.3	6669	ENSG00000116871	MAP7D1	MAP7 domain containing 1	uc001bzx.4;uc031pls.1;uc031plt.1;uc031plu.1;uc031plv.1;uc031plw.1;uc031plx.1;uc001bzz.3;uc001caa.3;uc001cab.3;uc001cac.3;uc001cad.3	27095;27095;27095;27095;27095;27095;27095;55700;55700;55700;55700;55700	0;0;0;0;0;0;0;0;0;0;-9283;-14288
812	chr1	36668963	36669431	469	*	Distal Intergenic	1	36690017	36770957	80941	1	9967	uc001cae.4	-20586	ENSG00000054118	THRAP3	thyroid hormone receptor associated protein 3	uc031plx.1;uc001bzz.3;uc001caa.3;uc001cab.3;uc001cac.3;uc001cad.3;uc001cae.4;uc001caf.4;uc001cag.1	27095;55700;55700;55700;55700;55700;9967;9967;9967	0;0;0;0;30898;25893;0;0;0
813	chr1	36678417	36679076	660	*	Distal Intergenic	1	36690017	36770957	80941	1	9967	uc001cae.4	-10941	ENSG00000054118	THRAP3	thyroid hormone receptor associated protein 3	uc001bzz.3;uc001caa.3;uc001cab.3;uc001cac.3;uc001cad.3;uc001cae.4;uc001caf.4;uc001cag.1	55700;55700;55700;55700;55700;9967;9967;9967	0;0;0;40352;35347;0;0;0
814	chr1	36682883	36683197	315	*	Distal Intergenic	1	36690017	36770957	80941	1	9967	uc001cae.4	-6820	ENSG00000054118	THRAP3	thyroid hormone receptor associated protein 3	uc001bzz.3;uc001caa.3;uc001cab.3;uc001cac.3;uc001cad.3;uc001cae.4;uc001caf.4;uc001cag.1	55700;55700;55700;55700;55700;9967;9967;9967	0;0;0;44818;39813;0;0;0
815	chr1	36689866	36690451	586	*	Promoter (<=1kb)	1	36690017	36770957	80941	1	9967	uc001cae.4	0	ENSG00000054118	THRAP3	thyroid hormone receptor associated protein 3	uc001bzz.3;uc001caa.3;uc001cab.3;uc001cac.3;uc001cad.3;uc001cae.4;uc001caf.4;uc001cag.1	55700;55700;55700;55700;55700;9967;9967;9967	0;0;0;51801;46796;0;0;0
816	chr1	36690723	36691162	440	*	Promoter (<=1kb)	1	36690017	36770957	80941	1	9967	uc001caf.4	706	ENSG00000054118	THRAP3	thyroid hormone receptor associated protein 3	uc001bzz.3;uc001caa.3;uc001cab.3;uc001cac.3;uc001cad.3;uc001cae.4;uc001caf.4;uc001cag.1	55700;55700;55700;55700;55700;9967;9967;9967	0;0;0;52658;47653;0;0;0
817	chr1	36713229	36713618	390	*	Intron (uc001cae.4/9967, intron 1 of 11)	1	36704348	36755365	51018	1	9967	uc001cag.1	8881	ENSG00000054118	THRAP3	thyroid hormone receptor associated protein 3	uc001cae.4;uc001caf.4;uc001cag.1	9967;9967;9967	0;0;0
818	chr1	36738690	36739021	332	*	Intron (uc001cae.4/9967, intron 2 of 11)	1	36771994	36787379	15386	1	79729	uc010oia.1	-32973	ENSG00000214193	SH3D21	SH3 domain containing 21	uc001cai.1;uc001caj.1;uc010oia.1;uc010oib.1;uc010oic.1;uc009vuz.1;uc001cae.4;uc001caf.4;uc001cag.1	55194;55194;79729;79729;79729;79729;9967;9967;9967	49828;50734;0;0;0;-45651;0;0;0
819	chr1	36741069	36741546	478	*	Intron (uc001cae.4/9967, intron 2 of 11)	1	36771994	36787379	15386	1	79729	uc010oia.1	-30448	ENSG00000214193	SH3D21	SH3 domain containing 21	uc001cai.1;uc001caj.1;uc010oia.1;uc010oib.1;uc010oic.1;uc009vuz.1;uc001cae.4;uc001caf.4;uc001cag.1	55194;55194;79729;79729;79729;79729;9967;9967;9967	47303;48209;0;0;0;-43126;0;0;0
820	chr1	36754742	36755109	368	*	Exon (uc001cae.4/9967, exon 5 of 12)	1	36771994	36787379	15386	1	79729	uc010oia.1	-16885	ENSG00000214193	SH3D21	SH3 domain containing 21	uc001cai.1;uc001caj.1;uc010oia.1;uc010oib.1;uc010oic.1;uc009vuz.1;uc001cae.4;uc001caf.4;uc001cag.1	55194;55194;79729;79729;79729;79729;9967;9967;9967	33740;34646;0;0;0;-29563;0;0;0
821	chr1	36772548	36773142	595	*	Promoter (<=1kb)	1	36772708	36787379	14672	1	79729	uc010oib.1	0	ENSG00000214193	SH3D21	SH3 domain containing 21	uc001cai.1;uc001caj.1;uc010oia.1;uc010oib.1;uc010oic.1;uc009vuz.1;uc001cak.1;uc001cal.1;uc001cam.1;uc001can.1;uc001cae.4;uc001caf.4;uc001cag.1	55194;55194;79729;79729;79729;79729;83931;83931;83931;83931;9967;9967;9967	15707;16613;0;0;0;-11530;0;0;0;0;0;0;0
822	chr1	36812934	36813381	448	*	Intron (uc001cak.1/83931, intron 8 of 11)	1	36805231	36826941	21711	2	83931	uc001can.1	13560	ENSG00000196182	STK40	serine/threonine kinase 40	uc001cai.1;uc001caj.1;uc010oia.1;uc010oib.1;uc010oic.1;uc009vuz.1;uc001cak.1;uc001cal.1;uc001cam.1;uc001can.1;uc001cao.1;uc001cae.4;uc001caf.4	55194;55194;79729;79729;79729;79729;83931;83931;83931;83931;84967;9967;9967	-24085;-23179;0;0;0;28262;0;0;0;0;50112;0;0
823	chr1	36836869	36837407	539	*	Intron (uc001cak.1/83931, intron 1 of 11)	1	36805231	36826941	21711	2	83931	uc001can.1	-9928	ENSG00000196182	STK40	serine/threonine kinase 40	uc001caq.3;uc021olk.1;uc001cai.1;uc001caj.1;uc010oia.1;uc010oib.1;uc010oic.1;uc001cak.1;uc001cal.1;uc001cam.1;uc001can.1;uc001cao.1	127700;127700;55194;55194;79729;79729;79729;83931;83931;83931;83931;84967	0;0;-48020;-47114;0;0;0;0;0;0;0;26086
824	chr1	36845943	36846386	444	*	Intron (uc001cak.1/83931, intron 1 of 11)	1	36805225	36851485	46261	2	83931	uc001cak.1	5099	ENSG00000196182	STK40	serine/threonine kinase 40	uc001caq.3;uc021olk.1;uc001car.3;uc001cak.1;uc001cal.1;uc001cam.1;uc001can.1;uc001cao.1	127700;127700;127700;83931;83931;83931;83931;84967	0;0;0;0;0;0;0;17107
825	chr1	36851470	36852029	560	*	Promoter (<=1kb)	1	36805225	36851485	46261	2	83931	uc001cak.1	0	ENSG00000196182	STK40	serine/threonine kinase 40	uc001caq.3;uc021olk.1;uc001car.3;uc001cak.1;uc001cal.1;uc001cam.1;uc001can.1;uc001cao.1	127700;127700;127700;83931;83931;83931;83931;84967	0;0;0;0;0;0;0;11464
826	chr1	36871887	36872191	305	*	Distal Intergenic	1	36859031	36863493	4463	2	84967	uc001cao.1	-8394	ENSG00000181817	LSM10	LSM10, U7 small nuclear RNA associated	uc001caq.3;uc021olk.1;uc001car.3;uc001cas.2;uc001cak.1;uc001cal.1;uc001cam.1;uc001can.1;uc001cao.1	127700;127700;127700;64960;83931;83931;83931;83931;84967	0;0;0;0;0;0;0;0;-8394
827	chr1	36914150	36914679	530	*	Promoter (1-2kb)	1	36883507	36916086	32580	2	127700	uc001caq.3	1407	ENSG00000116885	OSCP1	organic solute carrier partner 1	uc001caq.3;uc021olk.1;uc001car.3;uc001cav.2;uc001caw.2;uc001cax.2;uc001cas.2	127700;127700;127700;1441;1441;1441;64960	0;0;0;0;0;0;0
828	chr1	36919561	36919848	288	*	Distal Intergenic	1	36893901	36916086	22186	2	127700	uc001car.3	-3475	ENSG00000116885	OSCP1	organic solute carrier partner 1	uc001caq.3;uc021olk.1;uc001car.3;uc001cav.2;uc001caw.2;uc001cax.2;uc001cas.2	127700;127700;127700;1441;1441;1441;64960	0;0;0;0;0;0;0
829	chr1	36929568	36930129	562	*	Promoter (<=1kb)	1	36921362	36930040	8679	2	64960	uc001cas.2	0	ENSG00000116898	MRPS15	mitochondrial ribosomal protein S15	uc001caq.3;uc021olk.1;uc001car.3;uc001cav.2;uc001caw.2;uc001cax.2;uc001cas.2	127700;127700;127700;1441;1441;1441;64960	0;0;0;0;0;0;0
830	chr1	36936422	36936700	279	*	Intron (uc001cav.2/1441, intron 10 of 17)	1	36921362	36930040	8679	2	64960	uc001cas.2	-6382	ENSG00000116898	MRPS15	mitochondrial ribosomal protein S15	uc001caq.3;uc021olk.1;uc001car.3;uc001cav.2;uc001caw.2;uc001cax.2;uc001cas.2	127700;127700;127700;1441;1441;1441;64960	0;0;0;0;0;0;0
831	chr1	36945289	36945749	461	*	Intron (uc001cav.2/1441, intron 2 of 17)	1	36931644	36948915	17272	2	1441	uc001cav.2	3166	ENSG00000119535	CSF3R	colony stimulating factor 3 receptor	uc001caq.3;uc021olk.1;uc001car.3;uc001cav.2;uc001caw.2;uc001cax.2;uc001cas.2	127700;127700;127700;1441;1441;1441;64960	0;0;0;0;0;0;0
832	chr1	36954655	36955239	585	*	Distal Intergenic	1	36931644	36948915	17272	2	1441	uc001cax.2	-5740	ENSG00000119535	CSF3R	colony stimulating factor 3 receptor	uc001caq.3;uc021olk.1;uc001car.3;uc001cav.2;uc001caw.2;uc001cax.2;uc001cas.2	127700;127700;127700;1441;1441;1441;64960	0;0;0;0;0;0;0
833	chr1	36958211	36958535	325	*	Distal Intergenic	1	36931644	36948915	17272	2	1441	uc001cax.2	-9296	ENSG00000119535	CSF3R	colony stimulating factor 3 receptor	uc001caq.3;uc021olk.1;uc001car.3;uc001cav.2;uc001caw.2;uc001cax.2;uc001cas.2	127700;127700;127700;1441;1441;1441;64960	0;0;0;0;0;0;0
834	chr1	37107420	37107948	529	*	Distal Intergenic	1	36931644	36948915	17272	2	1441	uc001cax.2	-158505	ENSG00000119535	CSF3R	colony stimulating factor 3 receptor	NA	NA	NA
835	chr1	37137841	37138120	280	*	Distal Intergenic	1	36931644	36948915	17272	2	1441	uc001cax.2	-188926	ENSG00000119535	CSF3R	colony stimulating factor 3 receptor	NA	NA	NA
836	chr1	37341442	37341834	393	*	Intron (uc001caz.2/2899, intron 3 of 15)	1	37261128	37499844	238717	2	2899	uc001caz.2	158010	ENSG00000163873	GRIK3	glutamate ionotropic receptor kainate type subunit 3	uc001caz.2;uc001cba.1	2899;2899	0;0
837	chr1	37380713	37381168	456	*	Intron (uc001caz.2/2899, intron 1 of 15)	1	37261128	37499844	238717	2	2899	uc001caz.2	118676	ENSG00000163873	GRIK3	glutamate ionotropic receptor kainate type subunit 3	uc001caz.2;uc001cba.1	2899;2899	0;0
838	chr1	37651919	37652260	342	*	Distal Intergenic	1	37627164	37627235	72	1	100422898	uc021oll.1	24755	ENSG00000264698	MIR4255	microRNA 4255	uc021oll.1	100422898	24755
839	chr1	37683834	37684231	398	*	Distal Intergenic	1	37627164	37627235	72	1	100422898	uc021oll.1	56670	ENSG00000264698	MIR4255	microRNA 4255	NA	NA	NA
840	chr1	37694960	37695352	393	*	Distal Intergenic	1	37627164	37627235	72	1	100422898	uc021oll.1	67796	ENSG00000264698	MIR4255	microRNA 4255	NA	NA	NA
841	chr1	37731694	37732066	373	*	Distal Intergenic	1	37627164	37627235	72	1	100422898	uc021oll.1	104530	ENSG00000264698	MIR4255	microRNA 4255	NA	NA	NA
842	chr1	37964888	37965288	401	*	Promoter (1-2kb)	1	37966536	37966595	60	2	100847010	uc031pma.1	1307	ENSG00000263675	MIR5581	microRNA 5581	uc031pma.1;uc001cbd.2;uc001cbe.2;uc001cbg.2;uc001cbh.2;uc009vvd.2;uc031ply.1;uc031plz.1;uc021olm.1;uc001cbi.4;uc010oid.3;uc001cbb.4;uc001cbc.1	100847010;64769;64769;64769;64769;64769;64769;64769;728431;79753;79753;80149;80149	1307;0;0;0;0;0;0;0;-24844;54657;54657;24769;19137
843	chr1	37984309	37984708	400	*	Distal Intergenic	1	37955561	37980420	24860	2	64769	uc031plz.1	-3889	ENSG00000163875	MEAF6	MYST/Esa1 associated factor 6	uc031pma.1;uc001cbk.3;uc001cbd.2;uc001cbe.2;uc001cbg.2;uc001cbh.2;uc009vvd.2;uc031ply.1;uc031plz.1;uc021olm.1;uc001cbj.3;uc010oie.3;uc001cbi.4;uc010oid.3;uc001cbb.4;uc001cbc.1	100847010;29889;64769;64769;64769;64769;64769;64769;64769;728431;7802;7802;79753;79753;80149;80149	-17714;0;0;0;0;0;0;0;0;-44265;0;0;35237;35237;44190;38558
844	chr1	38025576	38026021	446	*	Intron (uc001cbj.3/7802, intron 3 of 5)	1	38022520	38032458	9939	1	7802	uc010oie.3	3056	ENSG00000163879	DNALI1	dynein axonemal light intermediate chain 1	uc001cbk.3;uc010oif.1;uc009vve.2;uc001cbd.2;uc001cbe.2;uc001cbg.2;uc001cbh.2;uc009vvd.2;uc031ply.1;uc031plz.1;uc001cbj.3;uc010oie.3;uc001cbi.4;uc010oid.3	29889;29889;29889;64769;64769;64769;64769;64769;64769;64769;7802;7802;79753;79753	0;0;0;0;0;0;0;0;0;0;0;0;-5631;-5631
845	chr1	38061479	38062041	563	*	Promoter (<=1kb)	1	38032413	38061586	29174	2	29889	uc001cbk.3	0	ENSG00000134697	GNL2	G protein nucleolar 2	uc001cbl.2;uc001cbm.2;uc009vvf.2;uc009vvg.2;uc001cbk.3;uc010oif.1;uc009vve.2;uc001cbj.3;uc010oie.3;uc001cbi.4;uc010oid.3	284654;284654;284654;284654;29889;29889;29889;7802;7802;79753;79753	38554;38554;38554;38554;0;0;0;0;0;-41534;-41534
846	chr1	38068198	38068463	266	*	Distal Intergenic	1	38049176	38061586	12411	2	29889	uc009vve.2	-6612	ENSG00000134697	GNL2	G protein nucleolar 2	uc001cbl.2;uc001cbm.2;uc009vvf.2;uc009vvg.2;uc001cbk.3;uc010oif.1;uc009vve.2;uc001cbj.3;uc010oie.3;uc001cbi.4;uc010oid.3	284654;284654;284654;284654;29889;29889;29889;7802;7802;79753;79753	32132;32132;32132;32132;0;0;0;0;0;-48253;-48253
847	chr1	38155367	38155879	513	*	Promoter (<=1kb)	1	38147242	38156175	8934	2	54955	uc001cbo.3	296	ENSG00000116922	C1orf109	chromosome 1 open reading frame 109	uc001cbt.3;uc009vvh.2;uc001cbu.3;uc001cbv.2;uc009vvi.3;uc001cbn.3;uc001cbo.3;uc010oig.2;uc001cbp.3;uc001cbq.1;uc001cbr.4;uc001cbs.4;uc010oih.1	284656;284656;284656;284656;284656;54955;54955;54955;54955;54955;55143;55143;55143	30347;41375;63019;66484;74945;-6219;0;0;0;0;-2194;-2194;-2647
848	chr1	38156260	38156677	418	*	Promoter (<=1kb)	1	38147242	38156192	8951	2	54955	uc001cbp.3	-68	ENSG00000116922	C1orf109	chromosome 1 open reading frame 109	uc001cbt.3;uc009vvh.2;uc001cbu.3;uc001cbv.2;uc009vvi.3;uc001cbn.3;uc001cbo.3;uc010oig.2;uc001cbp.3;uc001cbq.1;uc001cbr.4;uc001cbs.4;uc010oih.1	284656;284656;284656;284656;284656;54955;54955;54955;54955;54955;55143;55143;55143	29549;40577;62221;65686;74147;-7112;0;0;0;0;-1396;-1396;-1849
849	chr1	38272945	38273335	391	*	Promoter (<=1kb)	1	38273473	38275126	1654	1	127687	uc001ccd.2	-138	ENSG00000197982	C1orf122	chromosome 1 open reading frame 122	uc001ccd.2;uc010oii.1;uc001cbx.2;uc001cby.2;uc001cbz.2;uc009vvi.3;uc001cbw.4;uc001cce.1;uc009vvj.1;uc001cca.1	127687;127687;149175;149175;149175;284656;284656;4520;4520;79693	-138;-138;13171;13171;11785;-42121;-42121;51957;51957;0
850	chr1	38380396	38381011	616	*	Intron (uc001ccf.1/3633, intron 1 of 17)	1	38326369	38397421	71053	2	3633	uc001ccf.1	16410	ENSG00000204084	INPP5B	inositol polyphosphate-5-phosphatase B	uc001cci.3;uc010oik.2;uc001ccf.1;uc009vvk.1;uc001ccg.1;uc010oij.1;uc001cch.3	10946;10946;3633;3633;3633;3633;3633	0;0;0;0;0;-25000;30511
851	chr1	38388412	38389033	622	*	Intron (uc001ccf.1/3633, intron 1 of 17)	1	38326369	38397421	71053	2	3633	uc001ccf.1	8388	ENSG00000204084	INPP5B	inositol polyphosphate-5-phosphatase B	uc001cci.3;uc010oik.2;uc001ccf.1;uc009vvk.1;uc001ccg.1;uc010oij.1;uc001cch.3	10946;10946;3633;3633;3633;3633;3633	0;0;0;0;0;-33016;22489
852	chr1	38436551	38437365	815	*	Intron (uc001cci.3/10946, intron 12 of 16)	1	38422652	38455761	33110	2	10946	uc001cci.3	18396	ENSG00000183431	SF3A3	splicing factor 3a subunit 3	uc001cci.3;uc010oik.2;uc001cck.3;uc001ccm.3;uc009vvl.2;uc001ccf.1;uc009vvk.1;uc001ccg.1;uc001cch.3;uc001ccn.4;uc009vvm.3;uc010oil.2	10946;10946;2275;2275;2275;3633;3633;3633;3633;51118;51118;51118	0;0;0;0;0;0;0;0;-25029;-41019;-41019;-41019
853	chr1	38462388	38462822	435	*	3' UTR	1	38422652	38455761	33110	2	10946	uc010oik.2	-6627	ENSG00000183431	SF3A3	splicing factor 3a subunit 3	uc001cci.3;uc010oik.2;uc001cck.3;uc001ccm.3;uc009vvl.2;uc001ccg.1;uc001ccn.4;uc009vvm.3;uc010oil.2;uc001ccp.1	10946;10946;2275;2275;2275;3633;51118;51118;51118;5453	0;0;0;0;0;0;-15562;-15562;-15562;49628
854	chr1	38465135	38465552	418	*	Intron (uc001cck.3/2275, intron 1 of 5)	1	38463409	38471186	7778	2	2275	uc009vvl.2	5634	ENSG00000183386	FHL3	four and a half LIM domains 3	uc001cci.3;uc010oik.2;uc001cck.3;uc001ccm.3;uc009vvl.2;uc001ccn.4;uc009vvm.3;uc010oil.2;uc001ccp.1	10946;10946;2275;2275;2275;51118;51118;51118;5453	0;0;0;0;0;-12832;-12832;-12832;46898
855	chr1	38502902	38503569	668	*	Distal Intergenic	1	38509523	38512450	2928	2	5453	uc001ccp.1	8881	ENSG00000185668	POU3F1	POU class 3 homeobox 1	uc001cci.3;uc010oik.2;uc001cck.3;uc001ccm.3;uc009vvl.2;uc001ccn.4;uc009vvm.3;uc010oil.2;uc001ccp.1	10946;10946;2275;2275;2275;51118;51118;51118;5453	0;0;0;0;0;24518;24518;24518;8881
856	chr1	38526117	38526494	378	*	Distal Intergenic	1	38509523	38512450	2928	2	5453	uc001ccp.1	-13667	ENSG00000185668	POU3F1	POU class 3 homeobox 1	uc021olo.1;uc001ccn.4;uc009vvm.3;uc010oil.2;uc001ccp.1	100500801;51118;51118;51118;5453	-28409;47733;47733;47733;-13667
857	chr1	38691239	38691555	317	*	Distal Intergenic	1	38674706	38680439	5734	2	339442	uc021olp.1	-10800	ENSG00000237290	LINC01343	long intergenic non-protein coding RNA 1343	uc021olp.1	339442	-10800
858	chr1	38884129	38884508	380	*	Distal Intergenic	1	38674706	38680439	5734	2	339442	uc021olp.1	-203690	ENSG00000237290	LINC01343	long intergenic non-protein coding RNA 1343	NA	NA	NA
859	chr1	39010495	39010864	370	*	Distal Intergenic	1	39303869	39325495	21627	2	64121	uc001ccq.3	314631	ENSG00000116954	RRAGC	Ras related GTP binding C	NA	NA	NA
860	chr1	39190346	39190595	250	*	Distal Intergenic	1	39303869	39325495	21627	2	64121	uc001ccq.3	134900	ENSG00000116954	RRAGC	Ras related GTP binding C	NA	NA	NA
861	chr1	39200921	39201281	361	*	Distal Intergenic	1	39303869	39325495	21627	2	64121	uc001ccq.3	124214	ENSG00000116954	RRAGC	Ras related GTP binding C	NA	NA	NA
862	chr1	39210312	39210751	440	*	Distal Intergenic	1	39303869	39325495	21627	2	64121	uc001ccq.3	114744	ENSG00000116954	RRAGC	Ras related GTP binding C	NA	NA	NA
863	chr1	39231215	39231668	454	*	Distal Intergenic	1	39303869	39325495	21627	2	64121	uc001ccq.3	93827	ENSG00000116954	RRAGC	Ras related GTP binding C	NA	NA	NA
864	chr1	39251252	39251796	545	*	Distal Intergenic	1	39303869	39325495	21627	2	64121	uc001ccq.3	73699	ENSG00000116954	RRAGC	Ras related GTP binding C	NA	NA	NA
865	chr1	39281462	39281981	520	*	Distal Intergenic	1	39303869	39325495	21627	2	64121	uc001ccq.3	43514	ENSG00000116954	RRAGC	Ras related GTP binding C	uc021olq.1;uc001ccs.3;uc001ccq.3;uc010oim.2;uc001ccr.3	100527950;26292;64121;64121;64121	65317;57069;43514;43514;58185
866	chr1	39297484	39298337	854	*	Distal Intergenic	1	39303869	39325495	21627	2	64121	uc001ccq.3	27158	ENSG00000116954	RRAGC	Ras related GTP binding C	uc021olq.1;uc001ccs.3;uc001ccq.3;uc010oim.2;uc001ccr.3	100527950;26292;64121;64121;64121	48961;40713;27158;27158;41829
867	chr1	39380951	39381554	604	*	3' UTR	1	39351479	39385009	33531	2	54933	uc010oin.1	3455	ENSG00000158315	RHBDL2	rhomboid like 2	uc021olq.1;uc001ccs.3;uc010oin.1;uc010oio.1;uc001ccu.1;uc001ccv.3;uc001ccr.3	100527950;26292;54933;54933;54933;54933;64121	-33653;-41901;0;0;0;0;-40785
868	chr1	39389338	39389652	315	*	Intron (uc010oio.1/54933, intron 1 of 7)	1	39351479	39385009	33531	2	54933	uc010oin.1	-4329	ENSG00000158315	RHBDL2	rhomboid like 2	uc021olq.1;uc010oin.1;uc010oio.1;uc001ccu.1;uc001ccv.3;uc001ccr.3	100527950;54933;54933;54933;54933;64121	-42040;0;0;0;0;-49172
869	chr1	39391053	39391361	309	*	Intron (uc010oio.1/54933, intron 1 of 7)	1	39351479	39395185	43707	2	54933	uc010oio.1	3824	ENSG00000158315	RHBDL2	rhomboid like 2	uc021olq.1;uc010oin.1;uc010oio.1;uc001ccu.1;uc001ccv.3	100527950;54933;54933;54933;54933	-43755;0;0;0;0
870	chr1	39418995	39419426	432	*	Distal Intergenic	1	39381175	39407456	26282	2	54933	uc001ccv.3	-11539	ENSG00000158315	RHBDL2	rhomboid like 2	uc010oin.1;uc010oio.1;uc001ccu.1;uc001ccv.3;uc001ccw.3;uc010oip.2;uc010oiq.2	54933;54933;54933;54933;79647;79647;79647	0;0;0;0;0;0;0
871	chr1	39425193	39425505	313	*	Distal Intergenic	1	39381175	39407456	26282	2	54933	uc001ccv.3	-17737	ENSG00000158315	RHBDL2	rhomboid like 2	uc010oin.1;uc010oio.1;uc001ccu.1;uc001ccv.3;uc001ccw.3;uc010oip.2;uc010oiq.2	54933;54933;54933;54933;79647;79647;79647	0;0;0;0;0;0;0
872	chr1	39456449	39456913	465	*	Promoter (<=1kb)	1	39456916	39471737	14822	1	79647	uc001ccw.3	-3	ENSG00000174574	AKIRIN1	akirin 1	uc001ccx.3;uc001ccy.3;uc001ccu.1;uc001ccv.3;uc001ccw.3;uc010oip.2;uc010oiq.2	4725;4725;54933;54933;79647;79647;79647	-35054;-35054;0;0;0;0;0
873	chr1	39465656	39466131	476	*	Intron (uc001ccw.3/79647, intron 2 of 4)	1	39456916	39471737	14822	1	79647	uc010oiq.2	8740	ENSG00000174574	AKIRIN1	akirin 1	uc001ccx.3;uc001ccy.3;uc001ccw.3;uc010oip.2;uc010oiq.2	4725;4725;79647;79647;79647	-25836;-25836;0;0;0
874	chr1	39571423	39571714	292	*	Intron (uc001cdc.2/23499, intron 1 of 61)	1	39587985	39901433	313449	1	23499	uc001cda.1	-16271	ENSG00000127603	MACF1	microtubule actin crosslinking factor 1	uc010oir.3;uc001cdc.2;uc021olt.1;uc031pmc.1;uc001cda.1	23499;23499;23499;23499;23499	24334;0;0;0;0
875	chr1	39582818	39583322	505	*	Intron (uc001cdc.2/23499, intron 1 of 61)	1	39587985	39901433	313449	1	23499	uc001cda.1	-4663	ENSG00000127603	MACF1	microtubule actin crosslinking factor 1	uc010oir.3;uc001cdc.2;uc021olt.1;uc031pmc.1;uc001cda.1	23499;23499;23499;23499;23499	35729;0;0;0;0
876	chr1	39620168	39620452	285	*	Intron (uc001cdc.2/23499, intron 1 of 61)	1	39587985	39901433	313449	1	23499	uc001cda.1	32183	ENSG00000127603	MACF1	microtubule actin crosslinking factor 1	uc001cdc.2;uc021olt.1;uc031pmc.1;uc001cda.1;uc010oit.1	23499;23499;23499;23499;23499	0;0;0;0;0
877	chr1	39633341	39633997	657	*	Intron (uc001cdc.2/23499, intron 1 of 61)	1	39670423	39748740	78318	1	23499	uc010oit.1	-36426	ENSG00000127603	MACF1	microtubule actin crosslinking factor 1	uc001cdc.2;uc021olt.1;uc031pmc.1;uc001cda.1;uc010oit.1	23499;23499;23499;23499;23499	0;0;0;0;0
878	chr1	39649999	39650518	520	*	Intron (uc001cdc.2/23499, intron 1 of 61)	1	39670423	39748740	78318	1	23499	uc010oit.1	-19905	ENSG00000127603	MACF1	microtubule actin crosslinking factor 1	uc001cdc.2;uc021olt.1;uc031pmc.1;uc001cda.1;uc010oit.1	23499;23499;23499;23499;23499	0;0;0;0;0
879	chr1	39657569	39657999	431	*	Intron (uc001cdc.2/23499, intron 1 of 61)	1	39670423	39748740	78318	1	23499	uc010oit.1	-12424	ENSG00000127603	MACF1	microtubule actin crosslinking factor 1	uc001cdc.2;uc021olt.1;uc031pmc.1;uc001cda.1;uc010oit.1	23499;23499;23499;23499;23499	0;0;0;0;0
880	chr1	39661953	39662293	341	*	Intron (uc001cdc.2/23499, intron 1 of 61)	1	39670423	39748740	78318	1	23499	uc010oit.1	-8130	ENSG00000127603	MACF1	microtubule actin crosslinking factor 1	uc001cdc.2;uc021olt.1;uc031pmc.1;uc001cda.1;uc010oit.1	23499;23499;23499;23499;23499	0;0;0;0;0
881	chr1	39679654	39680095	442	*	Intron (uc001cdc.2/23499, intron 1 of 61)	1	39670423	39748740	78318	1	23499	uc010oit.1	9231	ENSG00000127603	MACF1	microtubule actin crosslinking factor 1	uc001cdc.2;uc021olt.1;uc031pmc.1;uc001cda.1;uc010oit.1	23499;23499;23499;23499;23499	0;0;0;0;0
882	chr1	39699245	39699758	514	*	Intron (uc001cdc.2/23499, intron 2 of 61)	1	39670423	39748740	78318	1	23499	uc010oit.1	28822	ENSG00000127603	MACF1	microtubule actin crosslinking factor 1	uc001cdc.2;uc021olt.1;uc031pmc.1;uc001cda.1;uc010oit.1	23499;23499;23499;23499;23499	0;0;0;0;0
883	chr1	39735487	39735850	364	*	Intron (uc001cdc.2/23499, intron 5 of 61)	1	39765882	39790406	24525	1	23499	uc009vvq.1	-30032	ENSG00000127603	MACF1	microtubule actin crosslinking factor 1	uc001cdc.2;uc021olt.1;uc031pmc.1;uc001cda.1;uc010oit.1;uc009vvq.1;uc001cdb.1	23499;23499;23499;23499;23499;23499;23499	0;0;0;0;0;-30032;-30032
884	chr1	39738827	39739226	400	*	Intron (uc001cdc.2/23499, intron 5 of 61)	1	39765882	39790406	24525	1	23499	uc009vvq.1	-26656	ENSG00000127603	MACF1	microtubule actin crosslinking factor 1	uc001cdc.2;uc021olt.1;uc031pmc.1;uc001cda.1;uc010oit.1;uc009vvq.1;uc001cdb.1	23499;23499;23499;23499;23499;23499;23499	0;0;0;0;0;-26656;-26656
885	chr1	39844113	39844466	354	*	Exon (uc021olt.1/23499, exon 47 of 93)	1	39875176	39882154	6979	1	643314	uc009vvt.1	-30710	NA	NA	NA	uc001cdc.2;uc021olt.1;uc031pmc.1;uc001cda.1;uc001cdb.1;uc031pmd.1;uc009vvt.1	23499;23499;23499;23499;23499;23499;643314	0;0;0;0;78231;0;-30710
886	chr1	40041307	40041909	603	*	Promoter (<=1kb)	1	40026485	40042521	16037	2	8761	uc001cdl.2	612	ENSG00000090621	PABPC4	poly(A) binding protein cytoplasmic 4	uc010oiw.2;uc001cdp.3;uc001cdi.3;uc001cdo.1;uc001cdj.2;uc001cdk.3;uc001cdl.2;uc001cdm.2;uc010oiv.1	26508;26508;353500;677834;728448;728448;8761;8761;8761	56763;63439;83989;-8125;-49950;-15937;0;0;0
887	chr1	40129213	40129629	417	*	Intron (uc001cdq.1/84618, intron 3 of 5)	1	40124793	40137710	12918	2	84618	uc001cdq.1	8081	ENSG00000116981	NT5C1A	5'-nucleotidase, cytosolic IA	uc010oiw.2;uc001cdp.3;uc001cdr.3;uc010oix.2;uc001cdq.1	26508;26508;51440;51440;84618	-30541;-23865;27460;27460;0
888	chr1	40167494	40167861	368	*	Distal Intergenic	1	40144645	40157089	12445	2	51440	uc010oix.2	-10405	ENSG00000116983	HPCAL4	hippocalcin like 4	uc001cds.2;uc001cdt.2;uc001cdu.2;uc010oiy.2;uc001cdv.3;uc001cdw.3;uc001cdx.2;uc001cdr.3;uc010oix.2;uc001cdq.1	10450;10450;10450;10450;10450;10450;10450;51440;51440;84618	0;0;0;0;0;0;-40316;-10405;-10405;0
889	chr1	40177037	40177566	530	*	Distal Intergenic	1	40144645	40157089	12445	2	51440	uc010oix.2	-19948	ENSG00000116983	HPCAL4	hippocalcin like 4	uc001cds.2;uc001cdt.2;uc001cdu.2;uc010oiy.2;uc001cdv.3;uc001cdw.3;uc001cdx.2;uc001cdr.3;uc010oix.2;uc001cdz.1;uc001cdq.1	10450;10450;10450;10450;10450;10450;10450;51440;51440;656;84618	0;0;0;0;0;0;-30611;-19948;-19948;76967;0
890	chr1	40205946	40206407	462	*	Promoter (1-2kb)	1	40204517	40229586	25070	1	10450	uc001cdw.3	1429	ENSG00000084072	PPIE	peptidylprolyl isomerase E	uc001cds.2;uc001cdt.2;uc001cdu.2;uc010oiy.2;uc001cdv.3;uc001cdw.3;uc001cdx.2;uc001cdr.3;uc010oix.2;uc001ceb.1;uc001cdz.1;uc001cea.1	10450;10450;10450;10450;10450;10450;10450;51440;51440;64064;656;656	0;0;0;0;0;0;-1770;-48857;-48857;30613;48126;48126
891	chr1	40223136	40223670	535	*	Exon (uc021oly.1/uc021oly.1, exon 1 of 1)	1	40235197	40237020	1824	2	64064	uc001ceb.1	13350	ENSG00000198754	OXCT2	3-oxoacid CoA-transferase 2	uc001cds.2;uc001cdt.2;uc001cdu.2;uc010oiy.2;uc001cdv.3;uc001cdw.3;uc001cdx.2;uc001ceb.1;uc001cdz.1;uc001cea.1	10450;10450;10450;10450;10450;10450;10450;64064;656;656	0;0;0;0;0;0;14959;13350;30863;30863
892	chr1	40295621	40296129	509	*	Distal Intergenic	1	40306706	40319740	13035	2	54802	uc001cec.4	23611	ENSG00000043514	TRIT1	tRNA isopentenyltransferase 1	uc001cec.4;uc001ced.4;uc001cee.4;uc001cef.4;uc001ceg.4;uc001ceh.4;uc001cei.4;uc009vvv.3;uc001cek.3;uc001cel.3;uc001cem.3;uc001cen.3;uc001ceo.3;uc001cep.3;uc001ceq.3;uc009vvx.3;uc021olz.1;uc001cdz.1;uc001cea.1	54802;54802;54802;54802;54802;54802;54802;54802;54802;54802;54802;54802;54802;54802;54802;54802;54802;656;656	23611;23611;23611;23611;23611;23611;23611;23611;0;0;0;0;0;0;0;0;0;-41088;-41088
893	chr1	40348634	40349176	543	*	Promoter (<=1kb)	1	40306706	40349177	42472	2	54802	uc001cek.3	1	ENSG00000043514	TRIT1	tRNA isopentenyltransferase 1	uc001cer.2;uc001ces.2;uc001cet.2;uc001cec.4;uc001ced.4;uc001cee.4;uc001cef.4;uc001ceg.4;uc001ceh.4;uc001cei.4;uc009vvv.3;uc001cek.3;uc001cel.3;uc001cem.3;uc001cen.3;uc001ceo.3;uc001cep.3;uc001ceq.3;uc009vvx.3;uc021olz.1	4610;4610;4610;54802;54802;54802;54802;54802;54802;54802;54802;54802;54802;54802;54802;54802;54802;54802;54802;54802	18511;18511;18511;-28894;-28894;-28894;-28894;-28894;-28894;-28894;-28894;0;0;0;0;0;0;0;0;0
894	chr1	40358382	40358768	387	*	Distal Intergenic	1	40361096	40367687	6592	2	4610	uc001cer.2	8919	ENSG00000116990	MYCL	MYCL proto-oncogene, bHLH transcription factor	uc001cer.2;uc001ces.2;uc001cet.2;uc001cec.4;uc001ced.4;uc001cee.4;uc001cef.4;uc001ceg.4;uc001ceh.4;uc001cei.4;uc009vvv.3;uc001cek.3;uc001cel.3;uc001cem.3;uc001cen.3;uc001ceo.3;uc001cep.3;uc001ceq.3;uc009vvx.3;uc021olz.1	4610;4610;4610;54802;54802;54802;54802;54802;54802;54802;54802;54802;54802;54802;54802;54802;54802;54802;54802;54802	8919;8919;8919;-38642;-38642;-38642;-38642;-38642;-38642;-38642;-38642;0;0;0;0;0;0;0;0;0
895	chr1	40405830	40406230	401	*	Distal Intergenic	1	40420784	40434417	13634	1	84879	uc010ojb.1	-14554	ENSG00000168389	MFSD2A	major facilitator superfamily domain containing 2A	uc001cer.2;uc001ces.2;uc001cet.2;uc010ojb.1;uc001ceu.3;uc001cev.3;uc009vvy.3;uc010ojc.2	4610;4610;4610;84879;84879;84879;84879;84879	-38143;-38143;-38143;0;0;0;0;0
896	chr1	40415640	40416023	384	*	Distal Intergenic	1	40420784	40434417	13634	1	84879	uc010ojb.1	-4761	ENSG00000168389	MFSD2A	major facilitator superfamily domain containing 2A	uc001cer.2;uc001ces.2;uc001cet.2;uc010ojb.1;uc001ceu.3;uc001cev.3;uc009vvy.3;uc010ojc.2	4610;4610;4610;84879;84879;84879;84879;84879	-47953;-47953;-47953;0;0;0;0;0
897	chr1	40424046	40424511	466	*	Exon (uc010ojb.1/84879, exon 3 of 13)	1	40420784	40435628	14845	1	84879	uc010ojc.2	3262	ENSG00000168389	MFSD2A	major facilitator superfamily domain containing 2A	uc010ojb.1;uc001ceu.3;uc001cev.3;uc009vvy.3;uc010ojc.2	84879;84879;84879;84879;84879	0;0;0;0;0
898	chr1	40446119	40446552	434	*	Distal Intergenic	1	40420784	40435628	14845	1	84879	uc010ojc.2	25335	ENSG00000168389	MFSD2A	major facilitator superfamily domain containing 2A	uc010ojb.1;uc001ceu.3;uc001cev.3;uc009vvy.3;uc010ojc.2	84879;84879;84879;84879;84879	0;0;0;0;0
899	chr1	40454506	40454886	381	*	Distal Intergenic	1	40420784	40435628	14845	1	84879	uc010ojc.2	33722	ENSG00000168389	MFSD2A	major facilitator superfamily domain containing 2A	uc010ojb.1;uc001ceu.3;uc001cev.3;uc009vvy.3;uc010ojc.2	84879;84879;84879;84879;84879	0;0;0;0;0
900	chr1	40479870	40480384	515	*	Distal Intergenic	1	40506255	40525833	19579	1	10487	uc010ojd.1	-25871	ENSG00000131236	CAP1	cyclase associated actin cytoskeleton regulatory protein 1	uc010ojd.1;uc001cey.4;uc001cez.4;uc001cfa.4;uc009vvz.3;uc010oje.2;uc010ojb.1;uc001ceu.3;uc001cev.3;uc009vvy.3;uc010ojc.2	10487;10487;10487;10487;10487;10487;84879;84879;84879;84879;84879	0;0;0;0;0;0;0;0;0;0;0
901	chr1	40502058	40502697	640	*	Distal Intergenic	1	40506255	40525833	19579	1	10487	uc010ojd.1	-3558	ENSG00000131236	CAP1	cyclase associated actin cytoskeleton regulatory protein 1	uc010ojd.1;uc001cey.4;uc001cez.4;uc001cfa.4;uc009vvz.3;uc010oje.2;uc010ojf.1;uc001cfb.2;uc009vwa.2;uc010ojg.1	10487;10487;10487;10487;10487;10487;5538;5538;5538;5538	0;0;0;0;0;0;55482;0;0;0
902	chr1	40523052	40523590	539	*	Intron (uc010ojd.1/10487, intron 1 of 2)	1	40506255	40538321	32067	1	10487	uc010oje.2	16797	ENSG00000131236	CAP1	cyclase associated actin cytoskeleton regulatory protein 1	uc010ojd.1;uc001cey.4;uc001cez.4;uc001cfa.4;uc009vvz.3;uc010oje.2;uc010ojf.1;uc001cfb.2;uc009vwa.2;uc010ojg.1	10487;10487;10487;10487;10487;10487;5538;5538;5538;5538	0;0;0;0;0;0;34589;0;0;0
903	chr1	40523873	40524618	746	*	Intron (uc010ojd.1/10487, intron 1 of 2)	1	40506255	40538321	32067	1	10487	uc010oje.2	17618	ENSG00000131236	CAP1	cyclase associated actin cytoskeleton regulatory protein 1	uc010ojd.1;uc001cey.4;uc001cez.4;uc001cfa.4;uc009vvz.3;uc010oje.2;uc010ojf.1;uc001cfb.2;uc009vwa.2;uc010ojg.1	10487;10487;10487;10487;10487;10487;5538;5538;5538;5538	0;0;0;0;0;0;33561;0;0;0
904	chr1	40562994	40563381	388	*	Promoter (<=1kb)	1	40538382	40563142	24761	2	5538	uc001cfb.2	0	ENSG00000131238	PPT1	palmitoyl-protein thioesterase 1	uc010ojd.1;uc001cey.4;uc001cez.4;uc001cfa.4;uc009vvz.3;uc010oje.2;uc010ojf.1;uc001cfb.2;uc009vwa.2;uc010ojg.1	10487;10487;10487;10487;10487;10487;5538;5538;5538;5538	0;0;0;0;0;0;-4815;0;0;0
905	chr1	40596573	40597067	495	*	Distal Intergenic	1	40627041	40706593	79553	1	6018	uc001cfc.4	-29974	ENSG00000117000	RLF	RLF zinc finger	uc010ojf.1;uc001cfb.2;uc009vwa.2;uc010ojg.1;uc001cfc.4	5538;5538;5538;5538;6018	-38394;0;0;0;-29974
906	chr1	40711378	40711759	382	*	Promoter (1-2kb)	1	40713573	40717365	3793	1	127391	uc001cfe.2	-1814	ENSG00000188800	TMCO2	transmembrane and coiled-coil domains 2	uc001cfg.4;uc001cfe.2;uc001cfc.4;uc001cfd.4	10269;127391;6018;6018	0;-1814;84337;14902
907	chr1	40723514	40723948	435	*	Promoter (<=1kb)	1	40723722	40759856	36135	1	10269	uc001cfg.4	0	ENSG00000084073	ZMPSTE24	zinc metallopeptidase STE24	uc001cfg.4;uc001cfe.2;uc001cfh.1;uc001cfi.1;uc001cfc.4;uc001cfd.4	10269;127391;1298;1298;6018;6018	0;9941;0;0;96473;27038
908	chr1	40772088	40772463	376	*	Intron (uc001cfh.1/1298, intron 19 of 31)	1	40766163	40782981	16819	2	1298	uc001cfh.1	10518	ENSG00000049089	COL9A2	collagen type IX alpha 2 chain	uc001cfg.4;uc001cfh.1;uc001cfi.1	10269;1298;1298	0;0;0
909	chr1	40781914	40782321	408	*	Promoter (<=1kb)	1	40766163	40782981	16819	2	1298	uc001cfh.1	660	ENSG00000049089	COL9A2	collagen type IX alpha 2 chain	uc001cfg.4;uc001cfh.1;uc001cfi.1	10269;1298;1298	0;0;0
910	chr1	40848850	40849228	379	*	Intron (uc010ojh.2/64744, intron 1 of 7)	1	40840305	40888998	48694	1	64744	uc001cfk.3	8545	ENSG00000084070	SMAP2	small ArfGAP2	uc010ojh.2;uc001cfj.3;uc001cfk.3;uc021oma.1;uc010oji.2;uc010ojj.2	64744;64744;64744;64744;64744;64744	0;0;0;0;0;-30417
911	chr1	40865956	40866367	412	*	Intron (uc010ojh.2/64744, intron 1 of 7)	1	40862472	40888998	26527	1	64744	uc010oji.2	3484	ENSG00000084070	SMAP2	small ArfGAP2	uc010ojh.2;uc001cfj.3;uc001cfk.3;uc021oma.1;uc010oji.2;uc010ojj.2;uc001cfl.2;uc001cfm.2;uc001cfn.2	64744;64744;64744;64744;64744;64744;65243;65243;65243	0;0;0;0;0;-13278;-49407;-49407;-49970
912	chr1	40942557	40943011	455	*	Promoter (<=1kb)	1	40943302	40962015	18714	1	339559	uc001cfo.3	-291	ENSG00000187815	ZFP69	ZFP69 zinc finger protein	uc001cfo.3;uc009vwb.3;uc010ojk.2;uc001cfp.3;uc001cfq.3;uc001cfr.3;uc001cfl.2;uc001cfm.2;uc001cfn.2	339559;339559;339559;64789;64789;64789;65243;65243;65243	-291;-291;-291;-31422;-31422;-31450;26783;26783;26220
913	chr1	40997060	40997587	528	*	Promoter (<=1kb)	1	40997233	41013841	16609	1	127396	uc001cft.2	0	ENSG00000117010	ZNF684	zinc finger protein 684	uc001cft.2;uc001cfo.3;uc009vwb.3;uc010ojk.2;uc001cfp.3;uc001cfq.3;uc001cfr.3	127396;339559;339559;339559;64789;64789;64789	0;53758;53758;53758;22627;22627;22599
914	chr1	41023409	41023700	292	*	Distal Intergenic	1	40997233	41013841	16609	1	127396	uc001cft.2	26176	ENSG00000117010	ZNF684	zinc finger protein 684	uc001cft.2;uc001cfp.3;uc001cfq.3;uc001cfr.3	127396;64789;64789;64789	0;48976;48976;48948
915	chr1	41099490	41100096	607	*	Intron (uc001cfu.1/9783, intron 4 of 7)	1	41086352	41131324	44973	2	9783	uc001cfu.1	31228	ENSG00000117016	RIMS3	regulating synaptic membrane exocytosis 3	uc001cfu.1;uc001cfv.1	9783;9783	0;0
916	chr1	41110683	41111254	572	*	Intron (uc001cfu.1/9783, intron 2 of 7)	1	41086352	41131324	44973	2	9783	uc001cfu.1	20070	ENSG00000117016	RIMS3	regulating synaptic membrane exocytosis 3	uc010ojl.1;uc010ojm.1;uc001cfx.4;uc001cfy.4;uc001cfz.3;uc009vwd.3;uc010ojn.2;uc001cgc.3;uc001cfu.1;uc001cfv.1	100130557;4802;4802;4802;4802;4802;4802;4802;9783;9783	0;0;0;0;0;0;0;0;0;0
917	chr1	41157057	41157485	429	*	Promoter (<=1kb)	1	41157242	41232915	75674	1	4802	uc010ojm.1	0	ENSG00000066136	NFYC	nuclear transcription factor Y subunit gamma	uc010ojl.1;uc010ojm.1;uc001cfx.4;uc001cfy.4;uc001cfz.3;uc009vwd.3;uc010ojn.2;uc001cgc.3;uc001cgb.3;uc001cge.3;uc001cfu.1;uc001cfv.1	100130557;4802;4802;4802;4802;4802;4802;4802;4802;4802;9783;9783	0;0;0;0;0;0;0;0;0;0;0;0
918	chr1	41174692	41175139	448	*	Promoter (<=1kb)	1	41175038	41237276	62239	1	4802	uc001cgb.3	0	ENSG00000066136	NFYC	nuclear transcription factor Y subunit gamma	uc010ojl.1;uc001cgg.3;uc001cgf.2;uc010ojm.1;uc001cfx.4;uc001cfy.4;uc001cfz.3;uc009vwd.3;uc010ojn.2;uc001cgc.3;uc001cgb.3;uc001cge.3;uc001cfu.1;uc001cfv.1	100130557;407031;407034;4802;4802;4802;4802;4802;4802;4802;4802;4802;9783;9783	0;-47817;-44888;0;0;0;0;0;0;0;0;0;0;0
919	chr1	41177241	41177729	489	*	Promoter (2-3kb)	1	41175038	41237276	62239	1	4802	uc001cgb.3	2203	ENSG00000066136	NFYC	nuclear transcription factor Y subunit gamma	uc010ojl.1;uc001cgg.3;uc001cgf.2;uc010ojm.1;uc001cfx.4;uc001cfy.4;uc001cfz.3;uc009vwd.3;uc010ojn.2;uc001cgc.3;uc001cgb.3;uc001cge.3;uc001cfu.1;uc001cfv.1	100130557;407031;407034;4802;4802;4802;4802;4802;4802;4802;4802;4802;9783;9783	0;-45227;-42298;0;0;0;0;0;0;0;0;0;0;0
920	chr1	41206261	41206624	364	*	Promoter (1-2kb)	1	41204508	41237276	32769	1	4802	uc001cge.3	1753	ENSG00000066136	NFYC	nuclear transcription factor Y subunit gamma	uc010ojl.1;uc001cgg.3;uc001cgf.2;uc010ojm.1;uc001cfx.4;uc001cfy.4;uc001cfz.3;uc009vwd.3;uc010ojn.2;uc001cgc.3;uc001cgb.3;uc001cge.3;uc001cgh.2;uc001cgi.2	100130557;407031;407034;4802;4802;4802;4802;4802;4802;4802;4802;4802;9132;9132	0;-16332;-13403;0;0;0;0;0;0;0;0;0;0;0
921	chr1	41254808	41255244	437	*	Intron (uc001cgh.2/9132, intron 1 of 13)	1	41249684	41306124	56441	1	9132	uc001cgi.2	5124	ENSG00000117013	KCNQ4	potassium voltage-gated channel subfamily Q member 4	uc001cgg.3;uc001cgf.2;uc010ojm.1;uc001cfx.4;uc001cfy.4;uc001cfz.3;uc009vwd.3;uc010ojn.2;uc001cgc.3;uc001cgb.3;uc001cge.3;uc001cgh.2;uc001cgi.2	407031;407034;4802;4802;4802;4802;4802;4802;4802;4802;4802;9132;9132	31852;34781;0;0;0;0;0;0;0;0;0;0;0
922	chr1	41265345	41265675	331	*	Intron (uc001cgh.2/9132, intron 1 of 13)	1	41249684	41306124	56441	1	9132	uc001cgi.2	15661	ENSG00000117013	KCNQ4	potassium voltage-gated channel subfamily Q member 4	uc001cgg.3;uc001cgf.2;uc010ojm.1;uc001cfx.4;uc001cfy.4;uc001cfz.3;uc009vwd.3;uc010ojn.2;uc001cgc.3;uc001cgb.3;uc001cge.3;uc001cgh.2;uc001cgi.2	407031;407034;4802;4802;4802;4802;4802;4802;4802;4802;4802;9132;9132	42389;45318;0;0;0;0;0;0;0;0;0;0;0
923	chr1	41274576	41274926	351	*	Intron (uc001cgh.2/9132, intron 1 of 13)	1	41249684	41306124	56441	1	9132	uc001cgi.2	24892	ENSG00000117013	KCNQ4	potassium voltage-gated channel subfamily Q member 4	uc010ojm.1;uc001cfx.4;uc001cfy.4;uc001cfz.3;uc009vwd.3;uc010ojn.2;uc001cgc.3;uc001cgb.3;uc001cge.3;uc001cgh.2;uc001cgi.2	4802;4802;4802;4802;4802;4802;4802;4802;4802;9132;9132	0;0;0;0;0;0;0;0;0;0;0
924	chr1	41275169	41275523	355	*	Intron (uc001cgh.2/9132, intron 1 of 13)	1	41249684	41306124	56441	1	9132	uc001cgi.2	25485	ENSG00000117013	KCNQ4	potassium voltage-gated channel subfamily Q member 4	uc010ojm.1;uc001cfx.4;uc001cfy.4;uc001cfz.3;uc009vwd.3;uc010ojn.2;uc001cgc.3;uc001cgb.3;uc001cge.3;uc001cgh.2;uc001cgi.2	4802;4802;4802;4802;4802;4802;4802;4802;4802;9132;9132	0;0;0;0;0;0;0;0;0;0;0
925	chr1	41276640	41276914	275	*	Intron (uc001cgh.2/9132, intron 1 of 13)	1	41249684	41306124	56441	1	9132	uc001cgi.2	26956	ENSG00000117013	KCNQ4	potassium voltage-gated channel subfamily Q member 4	uc001cgj.3;uc010ojm.1;uc001cfx.4;uc001cfy.4;uc001cfz.3;uc009vwd.3;uc010ojn.2;uc001cgc.3;uc001cgb.3;uc001cge.3;uc001cgh.2;uc001cgi.2	163732;4802;4802;4802;4802;4802;4802;4802;4802;4802;9132;9132	51104;0;0;0;0;0;0;0;0;0;0;0
926	chr1	41286458	41286996	539	*	Intron (uc001cgh.2/9132, intron 7 of 13)	1	41249684	41306124	56441	1	9132	uc001cgi.2	36774	ENSG00000117013	KCNQ4	potassium voltage-gated channel subfamily Q member 4	uc001cgj.3;uc001cfx.4;uc001cfy.4;uc001cfz.3;uc009vwd.3;uc010ojn.2;uc001cgc.3;uc001cgb.3;uc001cge.3;uc001cgh.2;uc001cgi.2	163732;4802;4802;4802;4802;4802;4802;4802;4802;9132;9132	41022;0;0;0;0;0;0;0;0;0;0
927	chr1	41329259	41329998	740	*	Promoter (1-2kb)	1	41326728	41328018	1291	2	163732	uc001cgj.3	-1241	ENSG00000179862	CITED4	Cbp/p300 interacting transactivator with Glu/Asp rich carboxy-terminal domain 4	uc001cgj.3;uc001cgh.2;uc001cgi.2	163732;9132;9132	-1241;0;0
928	chr1	41351503	41351900	398	*	Distal Intergenic	1	41326728	41328018	1291	2	163732	uc001cgj.3	-23485	ENSG00000179862	CITED4	Cbp/p300 interacting transactivator with Glu/Asp rich carboxy-terminal domain 4	uc001cgj.3;uc001cgh.2;uc001cgi.2	163732;9132;9132	-23485;0;0
929	chr1	41404961	41405428	468	*	Distal Intergenic	1	41445007	41478235	33229	1	1503	uc001cgk.4	-39579	ENSG00000171793	CTPS1	CTP synthase 1	uc001cgk.4;uc010ojo.2;uc010ojp.1;uc001cgl.4;uc010ojq.2	1503;1503;1503;1503;1503	0;0;0;0;0
930	chr1	41440528	41441079	552	*	Distal Intergenic	1	41445007	41478235	33229	1	1503	uc001cgk.4	-3928	ENSG00000171793	CTPS1	CTP synthase 1	uc021omd.1;uc001cgk.4;uc010ojo.2;uc010ojp.1;uc001cgl.4;uc010ojq.2;uc009vwf.1;uc009vwg.1;uc001cgm.2;uc001cgn.2	100507178;1503;1503;1503;1503;1503;200172;200172;200172;200172	-39183;0;0;0;0;0;45379;46318;46348;46348
931	chr1	41447689	41448233	545	*	Promoter (<=1kb)	1	41447601	41462029	14429	1	1503	uc010ojp.1	88	ENSG00000171793	CTPS1	CTP synthase 1	uc021omd.1;uc001cgk.4;uc010ojo.2;uc010ojp.1;uc001cgl.4;uc010ojq.2;uc009vwf.1;uc009vwg.1;uc001cgm.2;uc001cgn.2;uc010ojr.2;uc001cgo.3;uc001cgp.3;uc001cgq.3;uc001cgr.3;uc001cgs.3;uc001cgt.3;uc010ojs.1	100507178;1503;1503;1503;1503;1503;200172;200172;200172;200172;22955;22955;22955;22955;22955;22955;22955;22955	-32029;0;0;0;0;0;38225;39164;39194;39194;0;0;0;0;0;0;0;0
932	chr1	41469145	41469869	725	*	Intron (uc001cgk.4/1503, intron 12 of 18)	1	41480262	41509562	29301	1	100507178	uc021omd.1	-10393	ENSG00000281207	SLFNL1-AS1	SLFNL1 antisense RNA 1	uc021omd.1;uc001cgk.4;uc010ojo.2;uc010ojp.1;uc001cgl.4;uc010ojq.2;uc009vwf.1;uc009vwg.1;uc001cgm.2;uc001cgn.2;uc010ojr.2;uc001cgo.3;uc001cgp.3;uc001cgq.3;uc001cgr.3;uc001cgs.3;uc001cgt.3;uc010ojs.1	100507178;1503;1503;1503;1503;1503;200172;200172;200172;200172;22955;22955;22955;22955;22955;22955;22955;22955	-10393;0;0;0;0;0;16589;17528;17558;17558;0;0;0;0;0;0;0;0
933	chr1	41510231	41510647	417	*	Intron (uc010ojr.2/22955, intron 6 of 8)	1	41481269	41487427	6159	2	200172	uc001cgn.2	-22804	ENSG00000171790	SLFNL1	schlafen like 1	uc021omd.1;uc001cgk.4;uc010ojo.2;uc010ojp.1;uc001cgl.4;uc010ojq.2;uc009vwf.1;uc009vwg.1;uc001cgm.2;uc001cgn.2;uc010ojr.2;uc001cgo.3;uc001cgp.3;uc001cgq.3;uc001cgr.3;uc001cgs.3;uc001cgt.3;uc010ojs.1	100507178;1503;1503;1503;1503;1503;200172;200172;200172;200172;22955;22955;22955;22955;22955;22955;22955;22955	29969;0;0;0;0;0;-23773;-22834;-22804;-22804;0;0;0;0;0;0;0;0
934	chr1	41511638	41511936	299	*	Intron (uc010ojr.2/22955, intron 6 of 8)	1	41481269	41487427	6159	2	200172	uc001cgn.2	-24211	ENSG00000171790	SLFNL1	schlafen like 1	uc021omd.1;uc001cgk.4;uc010ojo.2;uc010ojp.1;uc001cgl.4;uc010ojq.2;uc009vwf.1;uc009vwg.1;uc001cgm.2;uc001cgn.2;uc010ojr.2;uc001cgo.3;uc001cgp.3;uc001cgq.3;uc001cgr.3;uc001cgs.3;uc001cgt.3;uc010ojs.1	100507178;1503;1503;1503;1503;1503;200172;200172;200172;200172;22955;22955;22955;22955;22955;22955;22955;22955	31376;0;0;0;0;0;-25180;-24241;-24211;-24211;0;0;0;0;0;0;0;0
935	chr1	41569314	41569833	520	*	Intron (uc010ojr.2/22955, intron 2 of 8)	1	41492871	41625605	132735	2	22955	uc010ojr.2	55772	ENSG00000010803	SCMH1	Scm polycomb group protein homolog 1	uc010ojr.2;uc001cgo.3;uc001cgp.3;uc001cgq.3;uc001cgr.3;uc001cgs.3;uc001cgt.3;uc010ojs.1	22955;22955;22955;22955;22955;22955;22955;22955	0;0;0;0;0;0;0;0
936	chr1	41575331	41575648	318	*	Intron (uc010ojr.2/22955, intron 2 of 8)	1	41492871	41625605	132735	2	22955	uc010ojr.2	49957	ENSG00000010803	SCMH1	Scm polycomb group protein homolog 1	uc010ojr.2;uc001cgo.3;uc001cgp.3;uc001cgq.3;uc001cgr.3;uc001cgs.3;uc001cgt.3;uc010ojs.1	22955;22955;22955;22955;22955;22955;22955;22955	0;0;0;0;0;0;0;0
937	chr1	41626133	41626617	485	*	Promoter (<=1kb)	1	41492871	41627104	134234	2	22955	uc001cgo.3	487	ENSG00000010803	SCMH1	Scm polycomb group protein homolog 1	uc010ojr.2;uc001cgo.3;uc001cgp.3;uc001cgq.3;uc001cgr.3;uc001cgs.3;uc001cgt.3;uc010ojs.1	22955;22955;22955;22955;22955;22955;22955;22955	0;0;0;0;0;0;0;0
938	chr1	41645541	41645925	385	*	Intron (uc001cgq.3/22955, intron 2 of 14)	1	41492871	41628689	135819	2	22955	uc001cgp.3	-16852	ENSG00000010803	SCMH1	Scm polycomb group protein homolog 1	uc010ojr.2;uc001cgo.3;uc001cgp.3;uc001cgq.3;uc001cgr.3;uc001cgs.3;uc001cgt.3;uc010ojs.1	22955;22955;22955;22955;22955;22955;22955;22955	0;0;0;0;0;0;0;0
939	chr1	41702087	41702401	315	*	Intron (uc001cgq.3/22955, intron 1 of 14)	1	41492871	41707815	214945	2	22955	uc001cgq.3	5414	ENSG00000010803	SCMH1	Scm polycomb group protein homolog 1	uc001cgq.3;uc001cgr.3;uc001cgs.3;uc001cgt.3	22955;22955;22955;22955	0;0;0;0
940	chr1	41798948	41799439	492	*	Distal Intergenic	1	41492871	41707815	214945	2	22955	uc001cgt.3	-91133	ENSG00000010803	SCMH1	Scm polycomb group protein homolog 1	NA	NA	NA
941	chr1	41812964	41813264	301	*	Distal Intergenic	1	41492871	41707815	214945	2	22955	uc001cgt.3	-105149	ENSG00000010803	SCMH1	Scm polycomb group protein homolog 1	NA	NA	NA
942	chr1	41823382	41823765	384	*	Distal Intergenic	1	41492871	41707815	214945	2	22955	uc001cgt.3	-115567	ENSG00000010803	SCMH1	Scm polycomb group protein homolog 1	NA	NA	NA
943	chr1	41897119	41897411	293	*	Distal Intergenic	1	41944446	41949874	5429	2	1907	uc001cgu.3	52463	ENSG00000127129	EDN2	endothelin 2	uc001cgu.3;uc001cgv.3;uc001cgw.3;uc009vwh.3;uc009vwi.3;uc009vwj.3;uc001cgx.3	1907;1907;1907;1907;1907;1907;1907	52463;52463;52463;52463;52463;52463;52933
944	chr1	41901257	41901597	341	*	Distal Intergenic	1	41944446	41949874	5429	2	1907	uc001cgu.3	48277	ENSG00000127129	EDN2	endothelin 2	uc001cgu.3;uc001cgv.3;uc001cgw.3;uc009vwh.3;uc009vwi.3;uc009vwj.3;uc001cgx.3	1907;1907;1907;1907;1907;1907;1907	48277;48277;48277;48277;48277;48277;48747
945	chr1	41908443	41908980	538	*	Distal Intergenic	1	41944446	41949874	5429	2	1907	uc001cgu.3	40894	ENSG00000127129	EDN2	endothelin 2	uc001cgu.3;uc001cgv.3;uc001cgw.3;uc009vwh.3;uc009vwi.3;uc009vwj.3;uc001cgx.3	1907;1907;1907;1907;1907;1907;1907	40894;40894;40894;40894;40894;40894;41364
946	chr1	41951330	41951784	455	*	Promoter (<=1kb)	1	41944446	41950344	5899	2	1907	uc001cgx.3	-986	ENSG00000127129	EDN2	endothelin 2	uc001cgu.3;uc001cgv.3;uc001cgw.3;uc009vwh.3;uc009vwi.3;uc009vwj.3;uc001cgx.3;uc001cgy.3;uc001cgz.4;uc001cha.4	1907;1907;1907;1907;1907;1907;1907;59269;59269;59269	-1456;-1456;-1456;-1456;-1456;-1456;-986;99205;0;0
947	chr1	42160848	42161202	355	*	Intron (uc001cgz.4/59269, intron 2 of 8)	1	41972036	42050989	78954	2	59269	uc001cgy.3	-109859	ENSG00000127124	HIVEP3	HIVEP zinc finger 3	uc001cgz.4;uc001cha.4	59269;59269	0;0
948	chr1	42299061	42299544	484	*	Intron (uc001cgz.4/59269, intron 1 of 8)	1	41972036	42384496	412461	2	59269	uc001cgz.4	84952	ENSG00000127124	HIVEP3	HIVEP zinc finger 3	uc001cgz.4;uc001cha.4;uc001chb.2	59269;59269;59269	0;0;0
949	chr1	42328203	42328779	577	*	Intron (uc001cgz.4/59269, intron 1 of 8)	1	41972036	42384496	412461	2	59269	uc001cgz.4	55717	ENSG00000127124	HIVEP3	HIVEP zinc finger 3	uc001cgz.4;uc001cha.4;uc001chb.2	59269;59269;59269	0;0;0
950	chr1	42347698	42348137	440	*	Intron (uc001cgz.4/59269, intron 1 of 8)	1	41972036	42384496	412461	2	59269	uc001cgz.4	36359	ENSG00000127124	HIVEP3	HIVEP zinc finger 3	uc001cgz.4;uc001cha.4;uc001chb.2	59269;59269;59269	0;0;0
951	chr1	42380242	42380573	332	*	Intron (uc001cgz.4/59269, intron 1 of 8)	1	41972036	42384496	412461	2	59269	uc001cgz.4	3923	ENSG00000127124	HIVEP3	HIVEP zinc finger 3	uc001cgz.4;uc001cha.4;uc001chb.2	59269;59269;59269	0;0;0
952	chr1	42502018	42502306	289	*	Promoter (<=1kb)	1	42312860	42501596	188737	2	59269	uc001chb.2	-422	ENSG00000127124	HIVEP3	HIVEP zinc finger 3	uc001chb.2	59269	0
953	chr1	42644016	42644340	325	*	3' UTR	1	42628362	42630395	2034	2	2980	uc001chd.1	-13621	ENSG00000197273	GUCA2A	guanylate cyclase activator 2A	uc001che.3;uc001chf.3;uc001chh.2;uc001chg.3;uc001chd.1;uc001chc.1	22887;22887;22887;22887;2980;2981	0;0;0;0;-13621;24924
954	chr1	42649340	42649677	338	*	Intron (uc001che.3/22887, intron 13 of 14)	1	42628362	42630395	2034	2	2980	uc001chd.1	-18945	ENSG00000197273	GUCA2A	guanylate cyclase activator 2A	uc001che.3;uc001chf.3;uc001chh.2;uc001chg.3;uc001chd.1;uc001chc.1	22887;22887;22887;22887;2980;2981	0;0;0;0;-18945;30248
955	chr1	42687124	42687550	427	*	Intron (uc001che.3/22887, intron 7 of 14)	1	42628362	42630395	2034	2	2980	uc001chd.1	-56729	ENSG00000197273	GUCA2A	guanylate cyclase activator 2A	uc001che.3;uc001chf.3;uc001chh.2;uc001chg.3	22887;22887;22887;22887	0;0;0;0
956	chr1	42725034	42725544	511	*	Intron (uc001che.3/22887, intron 6 of 14)	1	42642210	42800636	158427	2	22887	uc001che.3	75092	ENSG00000198815	FOXJ3	forkhead box J3	uc001che.3;uc001chf.3;uc001chh.2;uc001chg.3	22887;22887;22887;22887	0;0;0;0
957	chr1	42778485	42778901	417	*	Intron (uc001che.3/22887, intron 3 of 14)	1	42642210	42800636	158427	2	22887	uc001che.3	21735	ENSG00000198815	FOXJ3	forkhead box J3	uc001che.3;uc001chf.3;uc001chh.2;uc001chg.3	22887;22887;22887;22887	0;0;0;0
958	chr1	42873508	42873862	355	*	Intron (uc001chi.2/284716, intron 3 of 4)	1	42846468	42889900	43433	1	284716	uc001chi.2	27040	ENSG00000177181	RIMKLA	ribosomal modification protein rimK like family member A	uc001chi.2;uc001chk.3;uc001chl.3;uc001chj.3;uc010ojt.2	284716;79717;79717;84217;84217	0;-48311;-48311;48076;48076
959	chr1	43123574	43124128	555	*	Promoter (<=1kb)	1	43124048	43133568	9521	1	10465	uc009vwl.2	0	ENSG00000171960	PPIH	peptidylprolyl isomerase H	uc009vwl.2;uc001chq.3;uc021omf.1;uc001chs.3;uc001chm.2;uc001chn.2;uc009vwk.1	10465;10465;10465;4904;728621;728621;728621	0;0;-460;0;194549;167974;123014
960	chr1	43147736	43148240	505	*	Promoter (<=1kb)	1	43148066	43168020	19955	1	4904	uc001chs.3	0	ENSG00000065978	YBX1	Y-box binding protein 1	uc009vwl.2;uc001chq.3;uc021omf.1;uc001chs.3;uc001chm.2;uc001chn.2;uc009vwk.1	10465;10465;10465;4904;728621;728621;728621	0;0;23148;0;218711;192136;147176
961	chr1	43246367	43246714	348	*	Distal Intergenic	1	43253661	43263901	10241	1	100129924	uc021omg.1	-6947	ENSG00000274386	TMEM269	transmembrane protein 269	uc021omg.1;uc010ojw.1;uc001cic.1;uc001cid.1;uc001cie.1;uc001cif.1;uc001cht.1;uc001chu.2;uc010ojv.1;uc001cib.2;uc001chv.2;uc001chw.2;uc001chx.4;uc001chy.4;uc001cia.4	100129924;114625;114625;114625;114625;114625;149461;149461;149461;374969;64175;64175;64175;64175;79078	-6947;0;0;0;0;-48872;-40442;-40442;-40442;36345;-13612;-13612;-13612;-13612;13451
962	chr1	43290612	43291393	782	*	Promoter (<=1kb)	1	43291249	43310660	19412	1	114625	uc001cie.1	0	ENSG00000164010	ERMAP	erythroblast membrane associated protein (Scianna blood group)	uc021omg.1;uc010ojw.1;uc001cic.1;uc001cid.1;uc001cie.1;uc001cif.1;uc001cib.2;uc001cig.3;uc009vwm.3;uc021omh.1;uc001cih.3;uc001cia.4	100129924;114625;114625;114625;114625;114625;374969;51058;51058;51058;51058;79078	36951;0;0;0;0;-4193;-7553;0;0;0;-23569;57696
963	chr1	43312127	43313112	986	*	Promoter (<=1kb)	1	43312244	43318146	5903	1	51058	uc001cig.3	0	ENSG00000164011	ZNF691	zinc finger protein 691	uc021omg.1;uc010ojw.1;uc001cic.1;uc001cid.1;uc001cie.1;uc001cif.1;uc001cib.2;uc001cig.3;uc009vwm.3;uc021omh.1;uc001cih.3	100129924;114625;114625;114625;114625;114625;374969;51058;51058;51058;51058	58466;0;0;0;0;16541;-29068;0;0;0;-1850
964	chr1	43325096	43325525	430	*	Intron (uc001cij.1/uc001cij.1, intron 1 of 3)	1	43314962	43318146	3185	1	51058	uc001cih.3	10134	ENSG00000164011	ZNF691	zinc finger protein 691	uc010ojw.1;uc001cic.1;uc001cid.1;uc001cie.1;uc001cif.1;uc001cib.2;uc001cig.3;uc009vwm.3;uc021omh.1;uc001cih.3	114625;114625;114625;114625;114625;374969;51058;51058;51058;51058	0;0;0;0;29510;-42037;0;0;0;10134
965	chr1	43335376	43335836	461	*	Exon (uc001cij.1/uc001cij.1, exon 2 of 4)	1	43314962	43318146	3185	1	51058	uc001cih.3	20414	ENSG00000164011	ZNF691	zinc finger protein 691	uc010ojw.1;uc001cic.1;uc001cid.1;uc001cie.1;uc001cif.1;uc001cig.3;uc009vwm.3;uc021omh.1;uc001cih.3	114625;114625;114625;114625;114625;51058;51058;51058;51058	0;0;0;0;39790;0;0;0;20414
966	chr1	43339459	43339737	279	*	Intron (uc001cij.1/uc001cij.1, intron 2 of 3)	1	43314962	43318146	3185	1	51058	uc001cih.3	24497	ENSG00000164011	ZNF691	zinc finger protein 691	uc010ojw.1;uc001cic.1;uc001cid.1;uc001cie.1;uc001cif.1;uc001cig.3;uc009vwm.3;uc021omh.1;uc001cih.3	114625;114625;114625;114625;114625;51058;51058;51058;51058	0;0;0;0;43873;0;0;0;24497
967	chr1	43381995	43382319	325	*	Distal Intergenic	1	43424720	43449029	24310	1	440584	uc001cil.3	-42401	ENSG00000227533	SLC2A1-DT	SLC2A1 divergent transcript	uc001cil.3;uc001cik.2	440584;6513	0;0
968	chr1	43390483	43390964	482	*	Distal Intergenic	1	43424720	43449029	24310	1	440584	uc001cil.3	-33756	ENSG00000227533	SLC2A1-DT	SLC2A1 divergent transcript	uc001cil.3;uc001cik.2	440584;6513	0;0
969	chr1	43401893	43402707	815	*	Intron (uc001cik.2/6513, intron 2 of 9)	1	43424720	43449029	24310	1	440584	uc001cil.3	-22013	ENSG00000227533	SLC2A1-DT	SLC2A1 divergent transcript	uc001cil.3;uc001cik.2	440584;6513	0;0
970	chr1	43409847	43410342	496	*	Intron (uc001cik.2/6513, intron 1 of 9)	1	43424720	43449029	24310	1	440584	uc001cil.3	-14378	ENSG00000227533	SLC2A1-DT	SLC2A1 divergent transcript	uc001cil.3;uc001cik.2	440584;6513	0;0
971	chr1	43418160	43418609	450	*	Intron (uc001cik.2/6513, intron 1 of 9)	1	43424720	43449029	24310	1	440584	uc001cil.3	-6111	ENSG00000227533	SLC2A1-DT	SLC2A1 divergent transcript	uc001cil.3;uc001cik.2	440584;6513	0;0
972	chr1	43428693	43429786	1094	*	Intron (uc001cil.3/440584, intron 1 of 3)	1	43391046	43424847	33802	2	6513	uc001cik.2	-3846	ENSG00000117394	SLC2A1	solute carrier family 2 member 1	uc001cil.3;uc001cik.2	440584;6513	0;0
973	chr1	43527365	43527877	513	*	Distal Intergenic	1	43613594	43622067	8474	1	440585	uc009vwo.3	-85717	ENSG00000186973	FAM183A	family with sequence similarity 183 member A	NA	NA	NA
974	chr1	43535164	43535635	472	*	Distal Intergenic	1	43613594	43622067	8474	1	440585	uc009vwo.3	-77959	ENSG00000186973	FAM183A	family with sequence similarity 183 member A	NA	NA	NA
975	chr1	43637932	43638521	590	*	Promoter (<=1kb)	1	43629845	43637986	8142	2	10969	uc001cin.3	0	ENSG00000117395	EBNA1BP2	EBNA1 binding protein 2	uc001cin.3;uc010ojx.2;uc001cio.3;uc010ojz.2;uc001cip.2;uc001ciq.2;uc021omk.1;uc009vwo.3	10969;10969;10969;149465;149465;149465;149465;440585	0;0;0;0;0;0;0;24338
976	chr1	43671336	43671639	304	*	Intron (uc010ojz.2/149465, intron 10 of 12)	1	43629845	43638241	8397	2	10969	uc010ojx.2	-33095	ENSG00000117395	EBNA1BP2	EBNA1 binding protein 2	uc001cin.3;uc010ojx.2;uc001cio.3;uc010ojz.2;uc001cip.2;uc001ciq.2;uc021omk.1;uc009vwo.3	10969;10969;10969;149465;149465;149465;149465;440585	0;0;0;0;0;0;0;57742
977	chr1	43672440	43672815	376	*	Exon (uc010ojz.2/149465, exon 11 of 13)	1	43629845	43638241	8397	2	10969	uc010ojx.2	-34199	ENSG00000117395	EBNA1BP2	EBNA1 binding protein 2	uc001cin.3;uc010ojx.2;uc001cio.3;uc010ojz.2;uc001cip.2;uc001ciq.2;uc021omk.1	10969;10969;10969;149465;149465;149465;149465	0;0;0;0;0;0;0
978	chr1	43700651	43701214	564	*	Intron (uc021omk.1/149465, intron 22 of 23)	1	43735665	43739673	4009	1	128218	uc001cir.3	-34451	ENSG00000179178	TMEM125	transmembrane protein 125	uc001cio.3;uc001cir.3;uc021oml.1;uc010ojz.2;uc001cip.2;uc001ciq.2;uc021omk.1;uc001cit.4;uc021omn.1	10969;128218;128218;149465;149465;149465;149465;149466;149466	0;-34451;-34451;0;0;0;0;50036;50074
979	chr1	43795926	43796344	419	*	Distal Intergenic	1	43803475	43815208	11734	1	4352	uc001civ.3	-7131	ENSG00000117400	MPL	MPL proto-oncogene, thrombopoietin receptor	uc001cit.4;uc021omn.1;uc001civ.3;uc001ciw.3;uc009vwr.3;uc031pmf.1;uc001cjb.4;uc001cjc.4;uc010okh.3;uc031pmg.1;uc010oka.2;uc010okb.2;uc010okc.2;uc010okd.2;uc001ciu.3;uc009vwq.3;uc010oke.2;uc010okf.1;uc010okg.2;uc021omo.1;uc001cix.3;uc001ciy.3	149466;149466;4352;4352;4352;64834;64834;64834;64834;64834;7075;7075;7075;7075;7075;7075;7075;7075;7075;7075;991;991	-44676;-44638;0;0;0;0;0;0;0;0;29360;29360;29360;29360;29360;29360;29360;25321;23113;9045;-28282;-28435
980	chr1	43809887	43810258	372	*	Intron (uc001civ.3/4352, intron 6 of 9)	1	43803475	43820135	16661	1	4352	uc009vwr.3	6412	ENSG00000117400	MPL	MPL proto-oncogene, thrombopoietin receptor	uc001cje.2;uc001cjf.5;uc001cjg.5;uc001cjh.3;uc001cji.1;uc009vws.1;uc001cjk.3;uc001civ.3;uc001ciw.3;uc009vwr.3;uc031pmf.1;uc001cjb.4;uc001cjc.4;uc010okh.3;uc031pmg.1;uc010oka.2;uc010okb.2;uc010okc.2;uc010okd.2;uc001ciu.3;uc009vwq.3;uc010oke.2;uc010okf.1;uc010okg.2;uc021omo.1;uc001cix.3;uc001ciy.3	112950;112950;112950;23334;23334;23334;23334;4352;4352;4352;64834;64834;64834;64834;64834;7075;7075;7075;7075;7075;7075;7075;7075;7075;7075;991;991	0;0;0;0;0;0;0;0;0;0;0;0;0;0;0;43321;43321;43321;43321;43321;43321;43321;39282;37074;23006;-14368;-14521
981	chr1	43810810	43811346	537	*	Intron (uc001civ.3/4352, intron 6 of 9)	1	43803475	43820135	16661	1	4352	uc009vwr.3	7335	ENSG00000117400	MPL	MPL proto-oncogene, thrombopoietin receptor	uc001cje.2;uc001cjf.5;uc001cjg.5;uc001cjh.3;uc001cji.1;uc009vws.1;uc001cjk.3;uc001civ.3;uc001ciw.3;uc009vwr.3;uc031pmf.1;uc001cjb.4;uc001cjc.4;uc010okh.3;uc031pmg.1;uc010oka.2;uc010okb.2;uc010okc.2;uc010okd.2;uc001ciu.3;uc009vwq.3;uc010oke.2;uc010okf.1;uc010okg.2;uc021omo.1;uc001cix.3;uc001ciy.3	112950;112950;112950;23334;23334;23334;23334;4352;4352;4352;64834;64834;64834;64834;64834;7075;7075;7075;7075;7075;7075;7075;7075;7075;7075;991;991	0;0;0;0;0;0;0;0;0;0;0;0;0;0;0;44244;44244;44244;44244;44244;44244;44244;40205;37997;23929;-13280;-13433
982	chr1	43832874	43833394	521	*	Promoter (<=1kb)	1	43829068	43833409	4342	2	64834	uc031pmf.1	15	ENSG00000066322	ELOVL1	ELOVL fatty acid elongase 1	uc001cje.2;uc001cjf.5;uc001cjg.5;uc001cjh.3;uc001cji.1;uc009vws.1;uc001cjk.3;uc001civ.3;uc001ciw.3;uc009vwr.3;uc031pmf.1;uc001cjb.4;uc001cjc.4;uc010okh.3;uc031pmg.1;uc001ciu.3;uc009vwq.3;uc010oke.2;uc010okg.2;uc021omo.1;uc001cix.3;uc001ciy.3	112950;112950;112950;23334;23334;23334;23334;4352;4352;4352;64834;64834;64834;64834;64834;7075;7075;7075;7075;7075;991;991	0;0;0;0;0;0;0;0;0;0;0;0;0;0;0;66308;66308;66308;60061;45993;8248;8095
983	chr1	43855103	43855585	483	*	Promoter (<=1kb)	1	43849579	43855483	5905	2	112950	uc001cje.2	0	ENSG00000159479	MED8	mediator complex subunit 8	uc001cje.2;uc001cjf.5;uc001cjg.5;uc001cjh.3;uc001cji.1;uc009vws.1;uc001cjk.3;uc001civ.3;uc001ciw.3;uc009vwr.3;uc031pmf.1;uc001cjb.4;uc001cjc.4;uc010okh.3;uc031pmg.1;uc001cix.3;uc001ciy.3	112950;112950;112950;23334;23334;23334;23334;4352;4352;4352;64834;64834;64834;64834;64834;991;991	0;0;0;0;0;0;0;0;0;0;0;0;0;0;0;30477;30324
984	chr1	43858968	43859355	388	*	Intron (uc001cjh.3/23334, intron 1 of 4)	1	43855556	43919918	64363	1	23334	uc001cjk.3	3412	ENSG00000198198	SZT2	SZT2 subunit of KICSTOR complex	uc001cje.2;uc001cjf.5;uc001cjg.5;uc001cjh.3;uc001cji.1;uc009vws.1;uc001cjk.3;uc001civ.3;uc001ciw.3;uc009vwr.3;uc031pmf.1;uc001cjb.4;uc001cjc.4;uc010okh.3;uc031pmg.1;uc001cix.3;uc001ciy.3	112950;112950;112950;23334;23334;23334;23334;4352;4352;4352;64834;64834;64834;64834;64834;991;991	0;0;0;0;0;0;0;0;0;0;0;0;0;0;0;34342;34189
985	chr1	43867868	43868219	352	*	Intron (uc001cjh.3/23334, intron 1 of 4)	1	43855556	43919918	64363	1	23334	uc001cjk.3	12312	ENSG00000198198	SZT2	SZT2 subunit of KICSTOR complex	uc001cje.2;uc001cjf.5;uc001cjg.5;uc001cjh.3;uc001cji.1;uc009vws.1;uc001cjk.3;uc001cjl.2;uc001ciw.3;uc009vwr.3;uc031pmf.1;uc001cjb.4;uc001cjc.4;uc010okh.3;uc031pmg.1;uc001cjm.3;uc021omp.1;uc001cjn.3;uc001cjo.3;uc021omq.1;uc001cix.3;uc001ciy.3	112950;112950;112950;23334;23334;23334;23334;23334;4352;4352;64834;64834;64834;64834;64834;81888;81888;81888;81888;81888;991;991	0;0;0;0;0;0;0;0;0;0;0;0;0;0;0;0;0;0;0;0;43242;43089
986	chr1	43870846	43871677	832	*	Intron (uc001cjh.3/23334, intron 4 of 4)	1	43855556	43919918	64363	1	23334	uc001cjk.3	15290	ENSG00000198198	SZT2	SZT2 subunit of KICSTOR complex	uc001cje.2;uc001cjf.5;uc001cjg.5;uc001cjh.3;uc001cji.1;uc009vws.1;uc001cjk.3;uc001cjl.2;uc031pmf.1;uc001cjb.4;uc001cjc.4;uc010okh.3;uc031pmg.1;uc001cjm.3;uc021omp.1;uc001cjn.3;uc001cjo.3;uc021omq.1;uc001cix.3;uc001ciy.3	112950;112950;112950;23334;23334;23334;23334;23334;64834;64834;64834;64834;64834;81888;81888;81888;81888;81888;991;991	0;0;0;0;0;0;0;0;0;0;0;0;0;0;0;0;0;0;46220;46067
987	chr1	43918688	43919133	446	*	Promoter (<=1kb)	1	43916674	43919176	2503	2	81888	uc001cjm.3	43	ENSG00000178922	HYI	hydroxypyruvate isomerase (putative)	uc001cjh.3;uc001cji.1;uc009vws.1;uc001cjk.3;uc001cjl.2;uc001cjm.3;uc021omp.1;uc001cjn.3;uc001cjo.3;uc021omq.1	23334;23334;23334;23334;23334;81888;81888;81888;81888;81888	0;0;0;0;0;0;0;0;0;0
988	chr1	43960841	43961248	408	*	Distal Intergenic	1	43996547	44045736	49190	1	5792	uc001cjq.4	-35299	ENSG00000142949	PTPRF	protein tyrosine phosphatase receptor type F	uc001cjk.3;uc001cjl.2;uc001cjq.4;uc001cjr.3;uc001cjs.3;uc001cjt.4;uc001cjm.3;uc021omp.1;uc001cjn.3;uc001cjo.3;uc021omq.1	23334;23334;5792;5792;5792;5792;81888;81888;81888;81888;81888	0;0;-35299;-35299;-35299;-42621;0;0;0;0;0
989	chr1	43988372	43988916	545	*	Distal Intergenic	1	43996547	44045736	49190	1	5792	uc001cjq.4	-7631	ENSG00000142949	PTPRF	protein tyrosine phosphatase receptor type F	uc001cjq.4;uc001cjr.3;uc001cjs.3;uc001cjt.4	5792;5792;5792;5792	-7631;-7631;-7631;-14953
990	chr1	44100466	44100825	360	*	Distal Intergenic	1	44115797	44171189	55393	1	9682	uc001cjx.3	-14972	ENSG00000066135	KDM4A	lysine demethylase 4A	uc001cjr.3;uc001cjs.3;uc001cju.3;uc001cjv.3;uc009vwt.3;uc001cjw.3;uc001cjx.3;uc010oki.2	5792;5792;5792;5792;5792;5792;9682;9682	103919;103919;43823;43823;43823;36721;0;0
991	chr1	44115662	44116168	507	*	Promoter (<=1kb)	1	44115797	44171189	55393	1	9682	uc001cjx.3	0	ENSG00000066135	KDM4A	lysine demethylase 4A	uc001cjy.4;uc021omr.2;uc001cjr.3;uc001cjs.3;uc001cju.3;uc001cjv.3;uc009vwt.3;uc001cjw.3;uc001cjx.3;uc010oki.2	100132774;100132774;5792;5792;5792;5792;5792;5792;9682;9682	56844;56844;119115;119115;59019;59019;59019;51917;0;0
992	chr1	44197784	44198233	450	*	Intron (uc009vwu.1/6487, intron 1 of 7)	1	44201904	44396837	194934	1	6487	uc001ckl.4	-3671	ENSG00000126091	ST3GAL3	ST3 beta-galactoside alpha-2,3-sialyltransferase 3	uc001cjy.4;uc021omr.2;uc009vwu.1;uc010okj.2;uc001cjz.4;uc001cka.4;uc001ckb.4;uc001ckc.4;uc001ckd.4;uc001cke.4;uc001ckf.4;uc001ckg.4;uc001ckh.4;uc001cki.4;uc001ckj.4;uc001ckk.4;uc001ckm.4;uc001ckn.4;uc001cko.4;uc001ckp.4;uc001ckq.4;uc001ckr.4;uc009vwv.4;uc009vww.4;uc009vwx.4;uc009vwy.4;uc009vwz.4;uc009vxa.4;uc009vxb.4;uc001ckl.4;uc001cjx.3;uc010oki.2	100132774;100132774;6487;6487;6487;6487;6487;6487;6487;6487;6487;6487;6487;6487;6487;6487;6487;6487;6487;6487;6487;6487;6487;6487;6487;6487;6487;6487;6487;6487;9682;9682	-24772;-24772;0;0;0;0;0;0;0;0;0;0;0;0;0;0;0;0;0;0;0;0;0;0;0;0;0;0;0;0;0;0
993	chr1	44270242	44270602	361	*	Intron (uc009vwu.1/6487, intron 4 of 7)	1	44201904	44396837	194934	1	6487	uc001ckl.4	68338	ENSG00000126091	ST3GAL3	ST3 beta-galactoside alpha-2,3-sialyltransferase 3	uc009vwu.1;uc010okj.2;uc001cjz.4;uc001cka.4;uc001ckb.4;uc001ckc.4;uc001ckd.4;uc001cke.4;uc001ckf.4;uc001ckg.4;uc001ckh.4;uc001cki.4;uc001ckj.4;uc001ckk.4;uc001ckm.4;uc001ckn.4;uc001cko.4;uc001ckp.4;uc001ckq.4;uc001ckr.4;uc009vwv.4;uc009vww.4;uc009vwx.4;uc009vwy.4;uc009vwz.4;uc009vxa.4;uc009vxb.4;uc001ckl.4	6487;6487;6487;6487;6487;6487;6487;6487;6487;6487;6487;6487;6487;6487;6487;6487;6487;6487;6487;6487;6487;6487;6487;6487;6487;6487;6487;6487	0;0;0;0;0;0;0;0;0;0;0;0;0;0;0;0;0;0;0;0;0;0;0;0;0;0;0;0
994	chr1	44300545	44301077	533	*	Intron (uc009vwu.1/6487, intron 5 of 7)	1	44398992	44402912	3921	1	9048	uc001cks.3	-97915	ENSG00000117407	ARTN	artemin	uc009vwu.1;uc010okj.2;uc001cjz.4;uc001cka.4;uc001ckb.4;uc001ckc.4;uc001ckd.4;uc001cke.4;uc001ckf.4;uc001ckg.4;uc001ckh.4;uc001cki.4;uc001ckj.4;uc001ckk.4;uc001ckm.4;uc001ckn.4;uc001cko.4;uc001ckp.4;uc001ckq.4;uc001ckr.4;uc009vwv.4;uc009vww.4;uc009vwx.4;uc009vwy.4;uc009vwz.4;uc009vxa.4;uc009vxb.4;uc001ckl.4	6487;6487;6487;6487;6487;6487;6487;6487;6487;6487;6487;6487;6487;6487;6487;6487;6487;6487;6487;6487;6487;6487;6487;6487;6487;6487;6487;6487	0;0;0;0;0;0;0;0;0;0;0;0;0;0;0;0;0;0;0;0;0;0;0;0;0;0;0;0
995	chr1	44329818	44330255	438	*	Intron (uc009vwu.1/6487, intron 7 of 7)	1	44398992	44402912	3921	1	9048	uc001cks.3	-68737	ENSG00000117407	ARTN	artemin	uc009vwu.1;uc010okj.2;uc001cjz.4;uc001cka.4;uc001ckb.4;uc001ckc.4;uc001ckd.4;uc001cke.4;uc001ckf.4;uc001ckg.4;uc001ckh.4;uc001cki.4;uc001ckj.4;uc001ckk.4;uc001ckm.4;uc001ckn.4;uc001cko.4;uc001ckp.4;uc001ckq.4;uc001ckr.4;uc009vwv.4;uc009vww.4;uc009vwx.4;uc009vwy.4;uc009vwz.4;uc009vxa.4;uc009vxb.4;uc001ckl.4	6487;6487;6487;6487;6487;6487;6487;6487;6487;6487;6487;6487;6487;6487;6487;6487;6487;6487;6487;6487;6487;6487;6487;6487;6487;6487;6487;6487	0;0;0;0;0;0;0;0;0;0;0;0;0;0;0;0;0;0;0;0;0;0;0;0;0;0;0;0
996	chr1	44411507	44411914	408	*	Promoter (<=1kb)	1	44412478	44433694	21217	1	9670	uc001ckx.3	-564	ENSG00000117408	IPO13	importin 13	uc001clj.3;uc009vxc.3;uc001ckz.3;uc001cla.3;uc010okk.2;uc001clb.3;uc001cld.3;uc001cle.3;uc001clf.3;uc010okj.2;uc001cjz.4;uc001cka.4;uc001ckb.4;uc001ckc.4;uc001ckd.4;uc001cke.4;uc001ckf.4;uc001ckg.4;uc001ckh.4;uc001cki.4;uc001ckj.4;uc001ckk.4;uc001ckm.4;uc001ckn.4;uc001cko.4;uc001ckp.4;uc001ckq.4;uc001ckr.4;uc009vwv.4;uc009vww.4;uc009vwx.4;uc009vwy.4;uc009vwz.4;uc009vxa.4;uc009vxb.4;uc001ckl.4;uc0…	149473;149473;1802;1802;1802;1802;533;533;533;6487;6487;6487;6487;6487;6487;6487;6487;6487;6487;6487;6487;6487;6487;6487;6487;6487;6487;6487;6487;6487;6487;6487;6487;6487;6487;6487;6536;6536;8704;8704;8704;8704;9048;9048;9048;9048;9048;9670;9670	-45366;-45605;0;0;0;0;-28688;-28688;-28729;0;0;0;0;0;0;0;0;0;0;0;0;0;0;0;0;0;0;0;0;0;0;0;0;0;0;0;0;0;-32960;-32960;-33694;-34263;12515;12515;12515;10476;9853;0;-19697
997	chr1	44424004	44424458	455	*	Exon (uc001ckx.3/9670, exon 10 of 20)	1	44431611	44433694	2084	1	9670	uc001cky.3	-7153	ENSG00000117408	IPO13	importin 13	uc001clj.3;uc009vxc.3;uc001ckz.3;uc001cla.3;uc010okk.2;uc001clb.3;uc001cld.3;uc001cle.3;uc001clf.3;uc010okj.2;uc001cjz.4;uc001cka.4;uc001ckb.4;uc001ckc.4;uc001ckd.4;uc001cke.4;uc001ckf.4;uc001ckg.4;uc001ckh.4;uc001cki.4;uc001ckj.4;uc001ckk.4;uc001ckm.4;uc001ckn.4;uc001cko.4;uc001ckp.4;uc001ckq.4;uc001ckr.4;uc009vwv.4;uc009vww.4;uc009vwx.4;uc009vwy.4;uc009vwz.4;uc009vxa.4;uc009vxb.4;uc001ckl.4;uc0…	149473;149473;1802;1802;1802;1802;533;533;533;6487;6487;6487;6487;6487;6487;6487;6487;6487;6487;6487;6487;6487;6487;6487;6487;6487;6487;6487;6487;6487;6487;6487;6487;6487;6487;6487;6536;6536;6536;6536;6536;6536;6536;6536;6536;8704;8704;8704;8704;9048;9048;9048;9048;9048;9670;9670	-32822;-33061;0;0;0;0;-16144;-16144;-16185;0;0;0;0;0;0;0;0;0;0;0;0;0;0;0;0;0;0;0;0;0;0;0;0;0;0;0;0;0;0;0;0;0;0;0;0;-20416;-20416;-21150;-21719;25012;25012;25012;22973;22350;0;-7153
998	chr1	44435442	44435836	395	*	Promoter (<=1kb)	1	44435653	44439043	3391	1	1802	uc001ckz.3	0	ENSG00000132768	DPH2	diphthamide biosynthesis 2	uc001clj.3;uc009vxc.3;uc001ckz.3;uc001cla.3;uc010okk.2;uc001clb.3;uc001cld.3;uc001cle.3;uc001clf.3;uc010okj.2;uc001cjz.4;uc001cka.4;uc001ckb.4;uc001ckc.4;uc001ckd.4;uc001cke.4;uc001ckf.4;uc001ckg.4;uc001ckh.4;uc001cki.4;uc001ckj.4;uc001ckk.4;uc001ckm.4;uc001ckn.4;uc001cko.4;uc001ckp.4;uc001ckq.4;uc001ckr.4;uc009vwv.4;uc009vww.4;uc009vwx.4;uc009vwy.4;uc009vwz.4;uc009vxa.4;uc009vxb.4;uc001ckl.4;uc0…	149473;149473;1802;1802;1802;1802;533;533;533;6487;6487;6487;6487;6487;6487;6487;6487;6487;6487;6487;6487;6487;6487;6487;6487;6487;6487;6487;6487;6487;6487;6487;6487;6487;6487;6487;6536;6536;6536;6536;6536;6536;6536;6536;6536;8704;8704;8704;8704;9048;9048;9048;9048;9048;9670;9670	-21444;-21683;0;0;0;0;-4766;-4766;-4807;0;0;0;0;0;0;0;0;0;0;0;0;0;0;0;0;0;0;0;0;0;0;0;0;0;0;0;0;0;0;0;0;0;0;0;0;-9038;-9038;-9772;-10341;36450;36450;36450;34411;33788;0;3831
999	chr1	44480300	44480871	572	*	Promoter (1-2kb)	1	44457172	44482228	25057	2	6536	uc009vxe.2	1357	ENSG00000196517	SLC6A9	solute carrier family 6 member 9	uc009vxf.1;uc001clj.3;uc009vxc.3;uc001ckz.3;uc001cla.3;uc010okk.2;uc001clb.3;uc001cld.3;uc001cle.3;uc001clf.3;uc009vxe.2;uc010okm.2;uc001cll.4;uc001clm.4;uc009vxd.4;uc010okn.3;uc001cln.4;uc010oko.3;uc010okp.2;uc001clg.3;uc001clh.3;uc010okl.2;uc001cli.3;uc001ckx.3;uc001cky.3	128209;149473;149473;1802;1802;1802;1802;533;533;533;6536;6536;6536;6536;6536;6536;6536;6536;6536;8704;8704;8704;8704;9670;9670	0;23020;22781;0;0;0;0;39698;39698;39657;0;0;0;0;0;0;0;0;0;35426;35426;34692;34123;0;48689
1000	chr1	44496276	44496609	334	*	Promoter (<=1kb)	1	44457172	44497164	39993	2	6536	uc010okm.2	555	ENSG00000196517	SLC6A9	solute carrier family 6 member 9	uc009vxf.1;uc001clj.3;uc009vxc.3;uc009vxe.2;uc010okm.2;uc001cll.4;uc001clm.4;uc009vxd.4;uc010okn.3;uc001cln.4;uc010oko.3;uc010okp.2;uc001clg.3;uc001clh.3;uc010okl.2;uc001cli.3	128209;149473;149473;6536;6536;6536;6536;6536;6536;6536;6536;6536;8704;8704;8704;8704	0;38996;38757;0;0;0;0;0;0;0;0;0;51402;51402;50668;50099
1001	chr1	44501484	44502048	565	*	Distal Intergenic	1	44466439	44497164	30726	2	6536	uc010okp.2	-4320	ENSG00000196517	SLC6A9	solute carrier family 6 member 9	uc009vxf.1;uc001clj.3;uc009vxc.3;uc009vxe.2;uc010okm.2;uc001cll.4;uc001clm.4;uc009vxd.4;uc010okn.3;uc001cln.4;uc010oko.3;uc010okp.2;uc001clg.3;uc001clh.3;uc010okl.2;uc001cli.3	128209;149473;149473;6536;6536;6536;6536;6536;6536;6536;6536;6536;8704;8704;8704;8704	0;44204;43965;0;0;0;0;0;0;0;0;0;56610;56610;55876;55307
1002	chr1	44513819	44514275	457	*	Promoter (<=1kb)	1	44514030	44595868	81839	1	128209	uc009vxf.1	0	ENSG00000171872	KLF17	KLF transcription factor 17	uc009vxf.1;uc009vxe.2;uc010okm.2;uc001cll.4;uc001clm.4;uc009vxd.4;uc010okn.3;uc001cln.4;uc010oko.3;uc010okp.2	128209;6536;6536;6536;6536;6536;6536;6536;6536;6536	0;0;0;0;0;0;0;0;0;0
1003	chr1	44559210	44559749	540	*	Intron (uc009vxf.1/128209, intron 2 of 2)	1	44584522	44600809	16288	1	128209	uc001clp.3	-24773	ENSG00000171872	KLF17	KLF transcription factor 17	uc009vxf.1;uc001clp.3	128209;128209	0;0
1004	chr1	44600102	44600556	455	*	3' UTR	1	44584522	44600809	16288	1	128209	uc001clp.3	15580	ENSG00000171872	KLF17	KLF transcription factor 17	uc009vxf.1;uc001clp.3	128209;128209	0;0
1005	chr1	44673248	44673803	556	*	Distal Intergenic	1	44679125	44681197	2073	1	55929	uc010okq.1	-5322	ENSG00000178028	DMAP1	DNA methyltransferase 1 associated protein 1	uc010okq.1;uc010okr.1;uc010oks.1;uc010okt.1;uc001clq.1;uc001clr.1;uc001cls.1;uc010oku.1;uc010okv.2;uc001clt.3;uc010okw.2	55929;55929;55929;55929;55929;55929;55929;55929;79033;79033;79033	-5322;-5322;-5322;-5322;-5322;-5322;-5322;-5322;0;0;0
1006	chr1	44706767	44707294	528	*	Intron (uc010okv.2/79033, intron 6 of 6)	1	44679125	44686351	7227	1	55929	uc010oku.1	27642	ENSG00000178028	DMAP1	DNA methyltransferase 1 associated protein 1	uc010okq.1;uc010okr.1;uc010oks.1;uc010okt.1;uc001clq.1;uc001clr.1;uc001cls.1;uc010oku.1;uc010okv.2;uc001clt.3;uc010okw.2	55929;55929;55929;55929;55929;55929;55929;55929;79033;79033;79033	27642;27642;27642;27642;27642;27642;27642;27642;0;0;0
1007	chr1	44756181	44756906	726	*	Intron (uc010okv.2/79033, intron 4 of 6)	1	44686742	44818597	131856	2	79033	uc010okv.2	61691	ENSG00000117419	ERI3	ERI1 exoribonuclease family member 3	uc010okv.2;uc001clt.3;uc010okw.2	79033;79033;79033	0;0;0
1008	chr1	44781987	44782437	451	*	Intron (uc010okv.2/79033, intron 2 of 6)	1	44686742	44818597	131856	2	79033	uc010okv.2	36160	ENSG00000117419	ERI3	ERI1 exoribonuclease family member 3	uc010okv.2;uc001clt.3;uc010okw.2	79033;79033;79033	0;0;0
1009	chr1	44803905	44804246	342	*	Intron (uc010okv.2/79033, intron 1 of 6)	1	44686742	44818597	131856	2	79033	uc010okv.2	14351	ENSG00000117419	ERI3	ERI1 exoribonuclease family member 3	uc010okv.2;uc001clt.3;uc010okw.2	79033;79033;79033	0;0;0
1010	chr1	44889503	44889826	324	*	Promoter (<=1kb)	1	44889496	45117396	227901	1	55182	uc010oky.1	7	ENSG00000187147	RNF220	ring finger protein 220	uc001clv.1;uc001clw.1;uc010okx.1;uc010oky.1	55182;55182;55182;55182	0;0;0;0
1011	chr1	44949198	44949521	324	*	Intron (uc001clv.1/55182, intron 2 of 14)	1	44889496	45117396	227901	1	55182	uc010oky.1	59702	ENSG00000187147	RNF220	ring finger protein 220	uc001clv.1;uc001clw.1;uc010okx.1;uc010oky.1	55182;55182;55182;55182	0;0;0;0
1012	chr1	44951246	44951730	485	*	Intron (uc001clv.1/55182, intron 2 of 14)	1	45011165	45011224	60	1	100847089	uc031pmh.1	-59435	ENSG00000263381	MIR5584	microRNA 5584	uc001clv.1;uc001clw.1;uc010okx.1;uc010oky.1	55182;55182;55182;55182	0;0;0;0
1013	chr1	44992463	44992802	340	*	Intron (uc001clv.1/55182, intron 2 of 14)	1	45011165	45011224	60	1	100847089	uc031pmh.1	-18363	ENSG00000263381	MIR5584	microRNA 5584	uc031pmh.1;uc001clv.1;uc001clw.1;uc010okx.1;uc010oky.1	100847089;55182;55182;55182;55182	-18363;0;0;0;0
1014	chr1	45075756	45076195	440	*	Intron (uc001clv.1/55182, intron 2 of 14)	1	45097704	45117395	19692	1	55182	uc010okz.2	-21509	ENSG00000187147	RNF220	ring finger protein 220	uc001clv.1;uc001clw.1;uc010okx.1;uc010oky.1;uc010okz.2;uc001clx.2;uc001cma.1;uc001cmc.3;uc001cmd.3;uc009vxh.1;uc010ola.1	55182;55182;55182;55182;55182;55182;55182;79639;79639;79639;79639	0;0;0;0;0;0;0;63904;63904;63555;49772
1015	chr1	45098382	45098695	314	*	Promoter (<=1kb)	1	45098015	45117395	19381	1	55182	uc001cma.1	367	ENSG00000187147	RNF220	ring finger protein 220	uc001cmf.2;uc001clv.1;uc001clw.1;uc010okx.1;uc010oky.1;uc010okz.2;uc001clx.2;uc001cma.1;uc001cmc.3;uc001cmd.3;uc009vxh.1;uc010ola.1	339541;55182;55182;55182;55182;55182;55182;55182;79639;79639;79639;79639	-41699;0;0;0;0;0;0;0;41404;41404;41055;27272
1016	chr1	45103541	45104206	666	*	Intron (uc001clv.1/55182, intron 8 of 14)	1	45098015	45117395	19381	1	55182	uc001cma.1	5526	ENSG00000187147	RNF220	ring finger protein 220	uc001cmf.2;uc001clv.1;uc001clw.1;uc010okx.1;uc010oky.1;uc010okz.2;uc001clx.2;uc001cma.1;uc001cmc.3;uc001cmd.3;uc009vxh.1;uc010ola.1	339541;55182;55182;55182;55182;55182;55182;55182;79639;79639;79639;79639	-36188;0;0;0;0;0;0;0;35893;35893;35544;21761
1017	chr1	45196190	45196556	367	*	Distal Intergenic	1	45205490	45233438	27949	1	11004	uc001cmg.4	-8934	ENSG00000142945	KIF2C	kinesin family member 2C	uc001cmg.4;uc010olb.2;uc010olc.2;uc001cmh.4;uc001cmj.1;uc001cmf.2;uc001cmi.3;uc001cmk.1;uc009vxi.3;uc001cml.3	11004;11004;11004;11004;26811;339541;6202;94161;94162;94163	-8934;-8934;-15510;-15529;-44981;55796;-44690;-45608;-46958;-47506
1018	chr1	45267498	45267886	389	*	Promoter (1-2kb)	1	45266036	45271667	5632	1	1263	uc001cmn.3	1462	ENSG00000173846	PLK3	polo like kinase 3	uc001cmg.4;uc010olb.2;uc010olc.2;uc001cmh.4;uc001cmn.3;uc010old.1;uc010ole.1;uc001cmm.3;uc001cmj.1;uc001cmp.3;uc001cmi.3;uc021omv.1;uc010olf.2;uc010olg.2;uc001cmt.3;uc001cmu.3;uc001cmk.1;uc009vxi.3;uc001cml.3	11004;11004;11004;11004;1263;149478;149478;266675;26811;343521;6202;8643;8643;8643;8891;8891;94161;94162;94163	62008;62008;55432;55413;0;-6268;-6268;-14072;25961;5071;26252;0;0;0;0;0;25334;23984;23436
1019	chr1	45284944	45285411	468	*	Distal Intergenic	1	45274154	45279801	5648	1	149478	uc010ole.1	10790	ENSG00000222009	BTBD19	BTB domain containing 19	uc001cmn.3;uc010old.1;uc010ole.1;uc001cmm.3;uc001cmj.1;uc001cmp.3;uc001cmi.3;uc021omv.1;uc010olf.2;uc010olg.2;uc001cmt.3;uc001cmu.3;uc001cmk.1;uc009vxi.3;uc001cml.3	1263;149478;149478;266675;26811;343521;6202;8643;8643;8643;8891;8891;94161;94162;94163	0;10790;10790;-31518;43407;-11987;43698;0;0;0;0;0;42780;41430;40882
1020	chr1	45293390	45293720	331	*	Exon (uc021omv.1/8643, exon 14 of 23)	1	45285516	45308616	23101	2	8643	uc021omv.1	14896	ENSG00000117425	PTCH2	patched 2	uc001cmn.3;uc010old.1;uc010ole.1;uc001cmm.3;uc001cmp.3;uc001cmi.3;uc021omv.1;uc010olf.2;uc010olg.2;uc001cmt.3;uc001cmu.3;uc001cmw.4;uc009vxi.3;uc001cml.3	1263;149478;149478;266675;343521;6202;8643;8643;8643;8891;8891;8891;94162;94163	0;19236;19236;-39964;-20433;52144;0;0;0;0;0;0;49876;49328
1021	chr1	45296659	45296955	297	*	Exon (uc021omv.1/8643, exon 6 of 23)	1	45285516	45308616	23101	2	8643	uc021omv.1	11661	ENSG00000117425	PTCH2	patched 2	uc001cmn.3;uc010old.1;uc010ole.1;uc001cmm.3;uc001cmp.3;uc021omv.1;uc010olf.2;uc010olg.2;uc001cmt.3;uc001cmu.3;uc001cmw.4	1263;149478;149478;266675;343521;8643;8643;8643;8891;8891;8891	0;22505;22505;-43233;-23702;0;0;0;0;0;0
1022	chr1	45300048	45300473	426	*	Intron (uc021omv.1/8643, intron 2 of 22)	1	45285516	45308616	23101	2	8643	uc021omv.1	8143	ENSG00000117425	PTCH2	patched 2	uc001cmn.3;uc010old.1;uc010ole.1;uc001cmm.3;uc001cmp.3;uc021omv.1;uc010olf.2;uc010olg.2;uc001cmt.3;uc001cmu.3;uc001cmw.4	1263;149478;149478;266675;343521;8643;8643;8643;8891;8891;8891	0;25894;25894;-46622;-27091;0;0;0;0;0;0
1023	chr1	45358413	45358858	446	*	Intron (uc001cmt.3/8891, intron 6 of 11)	1	45287938	45308616	20679	2	8643	uc010olg.2	-49797	ENSG00000117425	PTCH2	patched 2	uc021omv.1;uc010olf.2;uc010olg.2;uc001cmt.3;uc001cmu.3;uc001cmw.4	8643;8643;8643;8891;8891;8891	0;0;0;0;0;0
1024	chr1	45399331	45399650	320	*	Intron (uc001cmt.3/8891, intron 4 of 11)	1	45316194	45452394	136201	2	8891	uc001cmt.3	52744	ENSG00000070785	EIF2B3	eukaryotic translation initiation factor 2B subunit gamma	uc001cmt.3;uc001cmu.3;uc001cmw.4	8891;8891;8891	0;0;0
1025	chr1	45407147	45407513	367	*	Exon (uc001cmt.3/8891, exon 4 of 12)	1	45316194	45452394	136201	2	8891	uc001cmt.3	44881	ENSG00000070785	EIF2B3	eukaryotic translation initiation factor 2B subunit gamma	uc001cmt.3;uc001cmu.3;uc001cmw.4	8891;8891;8891	0;0;0
1026	chr1	45451344	45451751	408	*	Promoter (<=1kb)	1	45316194	45452394	136201	2	8891	uc001cmt.3	643	ENSG00000070785	EIF2B3	eukaryotic translation initiation factor 2B subunit gamma	uc001cnd.2;uc010oli.2;uc031pmi.1;uc031pmj.1;uc001cna.2;uc001cnb.2;uc010olj.1;uc001cmx.4;uc001cmy.4;uc009vxk.3;uc010olh.2;uc001cmt.3;uc001cmu.3;uc001cmw.4	57643;7389;7389;7389;7389;7389;7389;79654;79654;79654;79654;8891;8891;8891	0;0;0;0;0;0;0;19509;22472;0;0;0;0;0
1027	chr1	45466891	45467228	338	*	Distal Intergenic	1	45468220	45471260	3041	2	79654	uc001cmx.4	4032	ENSG00000126107	HECTD3	HECT domain E3 ubiquitin protein ligase 3	uc001cnd.2;uc010oli.2;uc031pmi.1;uc031pmj.1;uc001cna.2;uc001cnb.2;uc010olj.1;uc001cmx.4;uc001cmy.4;uc009vxk.3;uc010olh.2;uc001cmt.3;uc001cmu.3;uc001cmw.4	57643;7389;7389;7389;7389;7389;7389;79654;79654;79654;79654;8891;8891;8891	0;0;0;0;0;0;0;4032;6995;0;0;0;0;0
1028	chr1	45477003	45477286	284	*	Promoter (<=1kb)	1	45468220	45477027	8808	2	79654	uc009vxk.3	0	ENSG00000126107	HECTD3	HECT domain E3 ubiquitin protein ligase 3	uc001cnd.2;uc010oli.2;uc031pmi.1;uc031pmj.1;uc001cna.2;uc001cnb.2;uc010olj.1;uc001cmx.4;uc001cmy.4;uc009vxk.3;uc010olh.2;uc001cmt.3;uc001cmu.3;uc001cmw.4	57643;7389;7389;7389;7389;7389;7389;79654;79654;79654;79654;8891;8891;8891	0;0;0;0;0;0;0;-5743;-2780;0;0;0;0;0
1029	chr1	45478213	45478735	523	*	Promoter (<=1kb)	1	45478481	45480508	2028	1	7389	uc010olj.1	0	ENSG00000126088	UROD	uroporphyrinogen decarboxylase	uc001cnd.2;uc010oli.2;uc031pmi.1;uc031pmj.1;uc001cna.2;uc001cnb.2;uc010olj.1;uc001cmx.4;uc001cmy.4;uc009vxk.3;uc010olh.2;uc001cmt.3;uc001cmu.3;uc001cmw.4	57643;7389;7389;7389;7389;7389;7389;79654;79654;79654;79654;8891;8891;8891	0;0;0;0;0;0;0;-6953;-3990;0;0;0;0;0
1030	chr1	45486079	45486371	293	*	Exon (uc001cnd.2/57643, exon 12 of 14)	1	45478481	45480508	2028	1	7389	uc010olj.1	7598	ENSG00000126088	UROD	uroporphyrinogen decarboxylase	uc001cnd.2;uc010oli.2;uc031pmi.1;uc031pmj.1;uc001cna.2;uc001cnb.2;uc010olj.1;uc001cmx.4;uc001cmy.4;uc009vxk.3;uc010olh.2;uc001cmt.3;uc001cmu.3;uc001cmw.4	57643;7389;7389;7389;7389;7389;7389;79654;79654;79654;79654;8891;8891;8891	0;0;0;0;0;0;0;-14819;-11856;0;0;0;0;0
1031	chr1	45501279	45501756	478	*	Exon (uc001cnd.2/57643, exon 9 of 14)	1	45478481	45480508	2028	1	7389	uc010olj.1	22798	ENSG00000126088	UROD	uroporphyrinogen decarboxylase	uc001cnd.2;uc010oli.2;uc031pmi.1;uc031pmj.1;uc001cna.2;uc001cnb.2;uc010olj.1;uc001cmx.4;uc001cmy.4;uc009vxk.3;uc010olh.2;uc001cmt.3;uc001cmu.3;uc001cmw.4	57643;7389;7389;7389;7389;7389;7389;79654;79654;79654;79654;8891;8891;8891	0;0;0;0;0;0;0;-30019;-27056;0;0;0;0;0
1032	chr1	45503229	45503537	309	*	Intron (uc001cnd.2/57643, intron 8 of 13)	1	45478481	45480508	2028	1	7389	uc010olj.1	24748	ENSG00000126088	UROD	uroporphyrinogen decarboxylase	uc001cnd.2;uc010oli.2;uc031pmi.1;uc031pmj.1;uc001cna.2;uc001cnb.2;uc010olj.1;uc001cmx.4;uc001cmy.4;uc009vxk.3;uc010olh.2	57643;7389;7389;7389;7389;7389;7389;79654;79654;79654;79654	0;0;0;0;0;0;0;-31969;-29006;0;0
1033	chr1	45504555	45505069	515	*	Exon (uc001cnd.2/57643, exon 8 of 14)	1	45478481	45480508	2028	1	7389	uc010olj.1	26074	ENSG00000126088	UROD	uroporphyrinogen decarboxylase	uc001cnd.2;uc010oli.2;uc031pmi.1;uc031pmj.1;uc001cna.2;uc001cnb.2;uc010olj.1;uc001cmx.4;uc001cmy.4;uc009vxk.3;uc010olh.2	57643;7389;7389;7389;7389;7389;7389;79654;79654;79654;79654	0;0;0;0;0;0;0;-33295;-30332;0;0
1034	chr1	45617777	45618216	440	*	Intron (uc001cnd.2/57643, intron 1 of 13)	1	45482076	45672250	190175	2	57643	uc001cnd.2	54034	ENSG00000162415	ZSWIM5	zinc finger SWIM-type containing 5	uc001cnd.2	57643	0
1035	chr1	45672562	45672841	280	*	Promoter (<=1kb)	1	45482076	45672250	190175	2	57643	uc001cnd.2	-312	ENSG00000162415	ZSWIM5	zinc finger SWIM-type containing 5	uc001cnd.2	57643	0
1036	chr1	45737324	45737752	429	*	Distal Intergenic	1	45769582	45771291	1710	1	400752	uc010olk.2	-31830	ENSG00000281912	LINC01144	long intergenic non-protein coding RNA 1144	uc010olk.2	400752	-31830
1037	chr1	45789550	45789882	333	*	Promoter (2-3kb)	1	45792545	45794346	1802	1	84842	uc001cne.3	-2663	ENSG00000186603	HPDL	4-hydroxyphenylpyruvate dioxygenase like	uc009vxr.1;uc001cns.1;uc009vxs.1;uc010olo.1;uc009vxq.3;uc010olm.2;uc010oln.1;uc001cnr.4;uc010olk.2;uc001cnf.3;uc001cng.3;uc009vxo.3;uc001cnh.3;uc001cni.3;uc001cnj.3;uc001cnl.3;uc001cnm.3;uc001cnn.3;uc001cno.3;uc009vxp.3;uc010oll.2;uc001cne.3	10420;10420;10420;10420;114034;114034;114034;114034;400752;4595;4595;4595;4595;4595;4595;4595;4595;4595;4595;4595;4595;84842	0;0;0;0;-15460;-15460;-16002;-16011;19968;15747;15747;15747;15905;15905;15905;16260;16260;16260;16260;16260;16260;-2663
1038	chr1	45871490	45872108	619	*	Intron (uc009vxr.1/10420, intron 2 of 8)	1	45809555	45923543	113989	2	10420	uc009vxr.1	51435	ENSG00000070759	TESK2	testis associated actin remodelling kinase 2	uc009vxr.1;uc001cns.1;uc009vxs.1;uc010olo.1;uc010olp.1	10420;10420;10420;10420;10420	0;0;0;0;0
1039	chr1	45876588	45877113	526	*	Intron (uc009vxr.1/10420, intron 2 of 8)	1	45809555	45923543	113989	2	10420	uc009vxr.1	46430	ENSG00000070759	TESK2	testis associated actin remodelling kinase 2	uc009vxr.1;uc001cns.1;uc009vxs.1;uc010olo.1;uc010olp.1	10420;10420;10420;10420;10420	0;0;0;0;0
1040	chr1	45889869	45890250	382	*	Intron (uc009vxr.1/10420, intron 1 of 8)	1	45809555	45923543	113989	2	10420	uc009vxr.1	33293	ENSG00000070759	TESK2	testis associated actin remodelling kinase 2	uc009vxr.1;uc001cns.1;uc009vxs.1;uc010olo.1;uc010olp.1	10420;10420;10420;10420;10420	0;0;0;0;0
1041	chr1	45912671	45913289	619	*	Intron (uc009vxr.1/10420, intron 1 of 8)	1	45809555	45923543	113989	2	10420	uc009vxr.1	10254	ENSG00000070759	TESK2	testis associated actin remodelling kinase 2	uc009vxr.1;uc001cns.1;uc009vxs.1;uc010olo.1;uc010olp.1;uc001cnt.3;uc001cnu.3;uc001cnv.3;uc001cnw.3;uc009vxt.2;uc009vxu.2	10420;10420;10420;10420;10420;126661;126661;126661;126661;126661;126661	0;0;0;0;0;51005;52462;52462;52462;52462;52462
1042	chr1	45956714	45957264	551	*	Promoter (<=1kb)	1	45809555	45956840	147286	2	10420	uc001cns.1	0	ENSG00000070759	TESK2	testis associated actin remodelling kinase 2	uc009vxr.1;uc001cns.1;uc009vxs.1;uc010olo.1;uc010olp.1;uc001cnt.3;uc001cnu.3;uc001cnv.3;uc001cnw.3;uc009vxt.2;uc009vxu.2;uc009vxv.3;uc001coa.3;uc001cob.3;uc001coc.3;uc021omw.1	10420;10420;10420;10420;10420;126661;126661;126661;126661;126661;126661;25974;5052;5052;5052;5052	0;0;0;0;0;7030;8487;8487;8487;8487;8487;0;30346;30346;30346;31298
1043	chr1	45974765	45975265	501	*	3' UTR	1	45965856	45976739	10884	1	25974	uc009vxv.3	8909	ENSG00000132763	MMACHC	metabolism of cobalamin associated C	uc001cod.3;uc001coe.3;uc021omx.1;uc021omy.1;uc001cns.1;uc009vxs.1;uc010olo.1;uc010olp.1;uc001cnt.3;uc001cnu.3;uc001cnv.3;uc001cnw.3;uc009vxt.2;uc009vxu.2;uc009vxv.3;uc001coa.3;uc001cob.3;uc001coc.3;uc021omw.1	10327;10327;10327;10327;10420;10420;10420;10420;126661;126661;126661;126661;126661;126661;25974;5052;5052;5052;5052	-41190;-41190;-41190;-41190;0;0;0;0;-10471;-9014;-9014;-9014;-9014;-9014;0;12345;12345;12345;13297
1044	chr1	46042571	46042904	334	*	Distal Intergenic	1	46049660	46079853	30194	1	4678	uc010olq.2	-6756	ENSG00000132780	NASP	nuclear autoantigenic sperm protein	uc001cod.3;uc001coe.3;uc021omx.1;uc021omy.1;uc001cof.4;uc001com.4;uc001con.4;uc009vxz.3;uc010ols.2;uc010olt.2;uc010olq.2;uc021omz.1;uc001coi.2;uc001coj.2;uc010olr.2;uc001cok.2;uc001col.2	10327;10327;10327;10327;10327;149483;149483;149483;149483;149483;4678;4678;4678;4678;4678;4678;4678	26116;26116;26116;26116;9350;46827;46827;46827;46827;46827;0;0;0;0;0;-24829;-34231
1045	chr1	46049151	46049862	712	*	Promoter (<=1kb)	1	46049660	46079853	30194	1	4678	uc010olq.2	0	ENSG00000132780	NASP	nuclear autoantigenic sperm protein	uc001cod.3;uc001coe.3;uc021omx.1;uc021omy.1;uc001cof.4;uc001com.4;uc001con.4;uc009vxz.3;uc010ols.2;uc010olt.2;uc010olq.2;uc021omz.1;uc001coi.2;uc001coj.2;uc010olr.2;uc001cok.2;uc001col.2;uc001coo.3;uc001coq.3	10327;10327;10327;10327;10327;149483;149483;149483;149483;149483;4678;4678;4678;4678;4678;4678;4678;60313;60313	32696;32696;32696;32696;15930;39869;39869;39869;39869;39869;0;0;0;0;0;-17871;-27273;51534;102440
1046	chr1	46056094	46056769	676	*	Intron (uc010olq.2/4678, intron 1 of 6)	1	46049660	46084578	34919	1	4678	uc010olr.2	6434	ENSG00000132780	NASP	nuclear autoantigenic sperm protein	uc001cod.3;uc001coe.3;uc021omx.1;uc021omy.1;uc001cof.4;uc001com.4;uc001con.4;uc009vxz.3;uc010ols.2;uc010olt.2;uc010olq.2;uc021omz.1;uc001coi.2;uc001coj.2;uc010olr.2;uc001cok.2;uc001col.2;uc001coo.3;uc001coq.3	10327;10327;10327;10327;10327;149483;149483;149483;149483;149483;4678;4678;4678;4678;4678;4678;4678;60313;60313	39639;39639;39639;39639;22873;32962;32962;32962;32962;32962;0;0;0;0;0;-10964;-20366;44627;95533
1047	chr1	46152784	46153577	794	*	Promoter (<=1kb)	1	46153847	46160108	6262	1	51249	uc001cor.1	-270	ENSG00000159596	TMEM69	transmembrane protein 69	uc001cos.4;uc001cou.3;uc001cor.1;uc001coq.3;uc010olu.1	3652;3652;51249;60313;728963	0;0;-270;-482;-40427
1048	chr1	46205509	46205843	335	*	Intron (uc001cos.4/3652, intron 3 of 9)	1	46159998	46216485	56488	2	3652	uc001cos.4	10642	ENSG00000197429	IPP	intracisternal A particle-promoted polypeptide	uc001cos.4;uc001cou.3;uc001cor.1	3652;3652;51249	0;0;51662
1049	chr1	46235140	46235594	455	*	Distal Intergenic	1	46164407	46216485	52079	2	3652	uc001cou.3	-18655	ENSG00000197429	IPP	intracisternal A particle-promoted polypeptide	uc001cov.3;uc001cow.3;uc001cos.4;uc001cou.3	23139;23139;3652;3652	0;0;0;0
1050	chr1	46307379	46307870	492	*	Intron (uc001cov.3/23139, intron 3 of 28)	1	46330050	46472067	142018	1	23139	uc001cox.1	-22180	ENSG00000086015	MAST2	microtubule associated serine/threonine kinase 2	uc001cov.3;uc001cow.3;uc001cox.1;uc001coy.1	23139;23139;23139;23139	0;0;0;0
1051	chr1	46315302	46315980	679	*	Intron (uc001cov.3/23139, intron 3 of 28)	1	46330050	46472067	142018	1	23139	uc001cox.1	-14070	ENSG00000086015	MAST2	microtubule associated serine/threonine kinase 2	uc001cov.3;uc001cow.3;uc001cox.1;uc001coy.1	23139;23139;23139;23139	0;0;0;0
1052	chr1	46420165	46420603	439	*	Intron (uc001cov.3/23139, intron 4 of 28)	1	46379265	46489944	110680	1	23139	uc009vya.3	40900	ENSG00000086015	MAST2	microtubule associated serine/threonine kinase 2	uc001cov.3;uc001cow.3;uc001cox.1;uc001coy.1;uc001coz.1;uc009vya.3	23139;23139;23139;23139;23139;23139	0;0;0;0;0;0
1053	chr1	46429420	46429866	447	*	Intron (uc001cov.3/23139, intron 5 of 28)	1	46471913	46501794	29882	1	23139	uc001cpa.3	-42047	ENSG00000086015	MAST2	microtubule associated serine/threonine kinase 2	uc001cov.3;uc001cow.3;uc001cox.1;uc001coy.1;uc001coz.1;uc009vya.3;uc001cpa.3	23139;23139;23139;23139;23139;23139;23139	0;0;0;0;0;0;-42047
1054	chr1	46446956	46447299	344	*	Intron (uc001cov.3/23139, intron 5 of 28)	1	46471913	46501794	29882	1	23139	uc001cpa.3	-24614	ENSG00000086015	MAST2	microtubule associated serine/threonine kinase 2	uc001cov.3;uc001cow.3;uc001cox.1;uc001coy.1;uc001coz.1;uc009vya.3;uc001cpa.3	23139;23139;23139;23139;23139;23139;23139	0;0;0;0;0;0;-24614
1055	chr1	46519404	46519827	424	*	Intron (uc010olv.2/8503, intron 2 of 4)	1	46505812	46527810	21999	2	8503	uc010olv.2	7983	ENSG00000117461	PIK3R3	phosphoinositide-3-kinase regulatory subunit 3	uc001cov.3;uc001cow.3;uc001cox.1;uc001coy.1;uc001coz.1;uc009vya.3;uc001cpa.3;uc010olv.2;uc001cpb.4;uc009vyb.3;uc009vyc.3;uc001cpc.4;uc010olw.2	23139;23139;23139;23139;23139;23139;23139;8503;8503;8503;8503;8503;8503	0;0;0;0;0;0;47491;0;0;0;0;0;0
1056	chr1	46598461	46598814	354	*	Promoter (<=1kb)	1	46505812	46598467	92656	2	8503	uc009vyc.3	0	ENSG00000117461	PIK3R3	phosphoinositide-3-kinase regulatory subunit 3	uc001cpd.3;uc001cpb.4;uc009vyb.3;uc009vyc.3;uc001cpc.4;uc010olw.2	10103;8503;8503;8503;8503;8503	0;0;0;0;0;0
1057	chr1	46622045	46622652	608	*	Intron (uc010olw.2/8503, intron 1 of 9)	1	46640749	46651634	10886	1	10103	uc001cpd.3	-18097	ENSG00000117472	TSPAN1	tetraspanin 1	uc001cpd.3;uc010oma.2;uc010olx.2;uc010oly.2;uc010olz.2;uc001cpe.3;uc001cpf.3;uc001cpg.3;uc001cph.1;uc001cpi.1;uc001cpj.3;uc001cpb.4;uc009vyb.3;uc009vyc.3;uc001cpc.4;uc010olw.2	10103;541468;55624;55624;55624;55624;55624;55624;55624;55624;55624;8503;8503;8503;8503;8503	0;-46354;40493;40493;40519;41469;63325;63325;35585;36945;41127;0;0;0;0;0
1058	chr1	46624104	46624625	522	*	Intron (uc010olw.2/8503, intron 1 of 9)	1	46640749	46651634	10886	1	10103	uc001cpd.3	-16124	ENSG00000117472	TSPAN1	tetraspanin 1	uc001cpd.3;uc010oma.2;uc010olx.2;uc010oly.2;uc010olz.2;uc001cpe.3;uc001cpf.3;uc001cpg.3;uc001cph.1;uc001cpi.1;uc001cpj.3;uc001cpb.4;uc009vyb.3;uc009vyc.3;uc001cpc.4;uc010olw.2	10103;541468;55624;55624;55624;55624;55624;55624;55624;55624;55624;8503;8503;8503;8503;8503	0;-44381;38520;38520;38546;39496;61352;61352;33612;34972;39154;0;0;0;0;0
1059	chr1	46650923	46651353	431	*	3' UTR	1	46655789	46658237	2449	2	55624	uc001cph.1	6884	ENSG00000085998	POMGNT1	protein O-linked mannose N-acetylglucosaminyltransferase 1 (beta 1,2-)	uc001cpd.3;uc010oma.2;uc010olx.2;uc010oly.2;uc010olz.2;uc001cpe.3;uc001cpf.3;uc001cpg.3;uc001cph.1;uc001cpi.1;uc001cpj.3;uc010olw.2	10103;541468;55624;55624;55624;55624;55624;55624;55624;55624;55624;8503	0;-17653;11792;11792;11818;12768;34624;34624;6884;8244;12426;0
1060	chr1	46704597	46704944	348	*	Distal Intergenic	1	46713367	46744145	30779	1	8438	uc001cpl.2	-8423	ENSG00000085999	RAD54L	RAD54 like	uc001cpn.3;uc010omb.2;uc001cpo.1;uc010oma.2;uc010olx.2;uc010oly.2;uc010olz.2;uc001cpe.3;uc001cpf.3;uc001cpg.3;uc001cph.1;uc001cpi.1;uc001cpj.3;uc001cpl.2;uc009vye.2	10489;10489;10489;541468;55624;55624;55624;55624;55624;55624;55624;55624;55624;8438;8438	0;64094;64094;35591;-41452;-41452;-41426;-40476;-18620;-18620;-46360;-45000;-40818;0;0
1061	chr1	46712379	46712822	444	*	Promoter (<=1kb)	1	46713367	46744145	30779	1	8438	uc001cpl.2	-545	ENSG00000085999	RAD54L	RAD54 like	uc001cpn.3;uc010omb.2;uc001cpo.1;uc010oma.2;uc010olx.2;uc010oly.2;uc010olz.2;uc001cpe.3;uc001cpf.3;uc001cpg.3;uc001cpj.3;uc001cpl.2;uc009vye.2	10489;10489;10489;541468;55624;55624;55624;55624;55624;55624;55624;8438;8438	0;56216;56216;43373;-49234;-49234;-49208;-48258;-26402;-26402;-48600;0;0
1062	chr1	46743536	46744136	601	*	3' UTR	1	46744072	46769038	24967	2	10489	uc001cpn.3	24902	ENSG00000132128	LRRC41	leucine rich repeat containing 41	uc001cpn.3;uc010omb.2;uc001cpo.1;uc001cpp.3;uc001cpq.3;uc001cpl.2;uc009vye.2	10489;10489;10489;7388;7388;8438;8438	0;24902;24902;0;0;0;0
1063	chr1	46770332	46770781	450	*	Promoter (<=1kb)	1	46769380	46782447	13068	1	7388	uc001cpq.3	952	ENSG00000173660	UQCRH	ubiquinol-cytochrome c reductase hinge protein	uc001cpn.3;uc010omb.2;uc001cpo.1;uc001cpr.2;uc009vyf.2;uc010omc.2;uc031pmk.1;uc009vyg.2;uc031pml.1;uc001cps.2;uc001cpt.2;uc001cpp.3;uc001cpq.3;uc001cpl.2;uc009vye.2	10489;10489;10489;387338;387338;387338;387338;387338;387338;387338;387338;7388;7388;8438;8438	0;-1294;-1294;-35068;-35068;-35068;-35068;-36069;-36069;-36727;-36727;0;0;0;0
1064	chr1	46835526	46836154	629	*	Distal Intergenic	1	46859939	46879520	19582	1	2166	uc001cpu.2	-23785	ENSG00000117480	FAAH	fatty acid amide hydrolase	uc001cpu.2;uc001cpv.2;uc001cpr.2;uc009vyf.2;uc010omc.2;uc031pmk.1;uc009vyg.2;uc031pml.1;uc001cps.2;uc001cpt.2	2166;2166;387338;387338;387338;387338;387338;387338;387338;387338	-23785;-35106;29677;29677;29677;29677;28676;28676;28018;28018
1065	chr1	46903432	46903922	491	*	Intron (uc021ona.1/729041, intron 4 of 8)	1	46899499	46911374	11876	1	729041	uc021ona.1	3933	NA	FAAHP1	fatty acid amide hydrolase pseudogene 1	uc001cpu.2;uc001cpv.2;uc021ona.1	2166;2166;729041	43493;32172;0
1066	chr1	46908398	46908767	370	*	Exon (uc021ona.1/729041, exon 8 of 9)	1	46899499	46911374	11876	1	729041	uc021ona.1	8899	NA	FAAHP1	fatty acid amide hydrolase pseudogene 1	uc001cpu.2;uc001cpv.2;uc021ona.1	2166;2166;729041	48459;37138;0
1067	chr1	46927776	46928069	294	*	Distal Intergenic	1	46899499	46911374	11876	1	729041	uc021ona.1	28277	NA	FAAHP1	fatty acid amide hydrolase pseudogene 1	uc001cpw.3;uc001cpx.3;uc001cpu.2;uc001cpv.2;uc021ona.1	127343;127343;2166;2166;729041	-44599;-44599;67837;56516;0
1068	chr1	46981877	46982303	427	*	Distal Intergenic	1	46972668	46979886	7219	1	127343	uc001cpx.3	9209	ENSG00000197587	DMBX1	diencephalon/mesencephalon homeobox 1	uc021onb.1;uc001cpw.3;uc001cpx.3;uc001cpy.2;uc009vyh.1;uc001cqb.4;uc001cqc.4;uc009vyi.4;uc010omd.3;uc010ome.3;uc009vyj.3	100507423;127343;127343;148930;148930;8569;8569;8569;8569;8569;8569	0;9209;9209;33375;34584;0;0;0;0;0;0
1069	chr1	46988114	46988604	491	*	Distal Intergenic	1	46972668	46979886	7219	1	127343	uc001cpx.3	15446	ENSG00000197587	DMBX1	diencephalon/mesencephalon homeobox 1	uc021onb.1;uc001cpw.3;uc001cpx.3;uc001cpy.2;uc009vyh.1;uc001cqb.4;uc001cqc.4;uc009vyi.4;uc010omd.3;uc010ome.3;uc009vyj.3;uc001cqd.2	100507423;127343;127343;148930;148930;8569;8569;8569;8569;8569;8569;8569	0;15446;15446;27074;28283;0;0;0;0;0;0;0
1070	chr1	46989534	46989861	328	*	Distal Intergenic	1	47004368	47035927	31560	1	100507423	uc021onb.1	-14507	ENSG00000269956	MKNK1-AS1	MKNK1 antisense RNA 1	uc021onb.1;uc001cpw.3;uc001cpx.3;uc001cpy.2;uc009vyh.1;uc001cqb.4;uc001cqc.4;uc009vyi.4;uc010omd.3;uc010ome.3;uc009vyj.3;uc001cqd.2	100507423;127343;127343;148930;148930;8569;8569;8569;8569;8569;8569;8569	0;16866;16866;25817;27026;0;0;0;0;0;0;0
1071	chr1	46995454	46995950	497	*	Distal Intergenic	1	47004368	47035927	31560	1	100507423	uc021onb.1	-8418	ENSG00000269956	MKNK1-AS1	MKNK1 antisense RNA 1	uc021onb.1;uc001cpw.3;uc001cpx.3;uc001cpy.2;uc009vyh.1;uc001cqb.4;uc001cqc.4;uc009vyi.4;uc010omd.3;uc010ome.3;uc009vyj.3;uc001cqd.2;uc010omf.1	100507423;127343;127343;148930;148930;8569;8569;8569;8569;8569;8569;8569;8569	0;22786;22786;19728;20937;0;0;0;0;0;0;0;0
1072	chr1	47003557	47003919	363	*	Promoter (<=1kb)	1	47004368	47035927	31560	1	100507423	uc021onb.1	-449	ENSG00000269956	MKNK1-AS1	MKNK1 antisense RNA 1	uc021onb.1;uc001cpw.3;uc001cpx.3;uc001cpy.2;uc009vyh.1;uc001cqb.4;uc001cqc.4;uc009vyi.4;uc010omd.3;uc010ome.3;uc009vyj.3;uc001cqd.2;uc010omf.1	100507423;127343;127343;148930;148930;8569;8569;8569;8569;8569;8569;8569;8569	0;30889;30889;11759;12968;0;0;0;0;0;0;0;0
1073	chr1	47010470	47010888	419	*	Intron (uc021onb.1/100507423, intron 3 of 7)	1	47011316	47015678	4363	2	148930	uc001cpy.2	4790	ENSG00000162456	KNCN	kinocilin	uc021onb.1;uc001cpw.3;uc001cpx.3;uc001cpy.2;uc009vyh.1;uc001cqb.4;uc001cqc.4;uc009vyi.4;uc010omd.3;uc010ome.3;uc009vyj.3;uc001cqd.2;uc010omf.1	100507423;127343;127343;148930;148930;8569;8569;8569;8569;8569;8569;8569;8569	0;37802;37802;4790;5999;0;0;0;0;0;0;0;0
1074	chr1	47023099	47023540	442	*	3' UTR	1	47011316	47016887	5572	2	148930	uc009vyh.1	-6212	ENSG00000162456	KNCN	kinocilin	uc021onb.1;uc001cpw.3;uc001cpx.3;uc001cpy.2;uc009vyh.1;uc001cqe.4;uc001cqf.4;uc001cqb.4;uc001cqc.4;uc009vyi.4;uc010omd.3;uc010ome.3;uc009vyj.3;uc001cqd.2;uc010omf.1	100507423;127343;127343;148930;148930;148932;148932;8569;8569;8569;8569;8569;8569;8569;8569	0;50431;50431;-7421;-6212;0;0;0;0;0;0;0;0;0;0
1075	chr1	47048627	47049082	456	*	5' UTR	1	47023079	47069966	46888	2	8569	uc001cqb.4	20884	ENSG00000079277	MKNK1	MAPK interacting serine/threonine kinase 1	uc021onb.1;uc001cpy.2;uc009vyh.1;uc001cqe.4;uc001cqf.4;uc001cqb.4;uc001cqc.4;uc009vyi.4;uc010omd.3;uc010ome.3;uc009vyj.3;uc001cqd.2;uc010omf.1	100507423;148930;148930;148932;148932;8569;8569;8569;8569;8569;8569;8569;8569	0;-32949;-31740;0;0;0;0;0;0;0;0;0;0
1076	chr1	47060973	47061254	282	*	Intron (uc001cqb.4/8569, intron 1 of 13)	1	47023079	47069966	46888	2	8569	uc001cqb.4	8712	ENSG00000079277	MKNK1	MAPK interacting serine/threonine kinase 1	uc021onb.1;uc001cpy.2;uc009vyh.1;uc001cqe.4;uc001cqf.4;uc009vyk.3;uc010omg.2;uc001cqh.4;uc001cqi.4;uc001cqb.4;uc001cqc.4;uc009vyi.4;uc010omd.3;uc010ome.3;uc009vyj.3;uc001cqd.2;uc010omf.1	100507423;148930;148930;148932;148932;64756;64756;64756;64756;8569;8569;8569;8569;8569;8569;8569;8569	0;-45295;-44086;0;0;70296;70296;72845;72845;0;0;0;0;0;0;0;0
1077	chr1	47077527	47078053	527	*	Promoter (2-3kb)	1	47073387	47080805	7419	2	148932	uc001cqe.4	2752	ENSG00000142961	MOB3C	MOB kinase activator 3C	uc021onb.1;uc001cqe.4;uc001cqf.4;uc009vyk.3;uc010omg.2;uc001cqh.4;uc001cqi.4;uc001cqb.4;uc001cqc.4;uc009vyi.4;uc010omd.3;uc010ome.3;uc009vyj.3;uc001cqd.2;uc010omf.1;uc010omh.1	100507423;148932;148932;64756;64756;64756;64756;8569;8569;8569;8569;8569;8569;8569;8569;9813	0;0;0;53497;53497;56046;56046;0;0;0;0;0;0;0;0;106683
1078	chr1	47082978	47083359	382	*	Promoter (<=1kb)	1	47040147	47082563	42417	2	8569	uc010omf.1	-415	ENSG00000079277	MKNK1	MAPK interacting serine/threonine kinase 1	uc021onb.1;uc001cqe.4;uc001cqf.4;uc009vyk.3;uc010omg.2;uc001cqh.4;uc001cqi.4;uc001cqb.4;uc001cqc.4;uc009vyi.4;uc010omd.3;uc010ome.3;uc009vyj.3;uc001cqd.2;uc010omf.1;uc010omh.1	100507423;148932;148932;64756;64756;64756;64756;8569;8569;8569;8569;8569;8569;8569;8569;9813	0;0;0;48191;48191;50740;50740;0;0;0;0;0;0;0;0;101377
1079	chr1	47184761	47185098	338	*	Promoter (<=1kb)	1	47140831	47184736	43906	2	9813	uc001cqk.4	-25	ENSG00000159658	EFCAB14	EF-hand calcium binding domain 14	uc021ond.1;uc021one.1;uc010omi.2;uc001cqj.3;uc010omh.1;uc010omj.2;uc001cqk.4	100130197;100130197;374973;374973;9813;9813;9813	45053;45053;47264;47264;-25;-11038;-25
1080	chr1	47186178	47186470	293	*	Promoter (1-2kb)	1	47140831	47184736	43906	2	9813	uc001cqk.4	-1442	ENSG00000159658	EFCAB14	EF-hand calcium binding domain 14	uc021ond.1;uc021one.1;uc010omi.2;uc001cqj.3;uc010omh.1;uc010omj.2;uc001cqk.4	100130197;100130197;374973;374973;9813;9813;9813	46470;46470;48681;48681;-1442;-12455;-1442
1081	chr1	47367693	47368183	491	*	Promoter (1-2kb)	1	47333619	47366147	32529	2	163720	uc009vyn.1	-1546	ENSG00000154198	CYP4Z2P	cytochrome P450 family 4 subfamily Z member 2, pseudogene	uc001cqp.4;uc001cqq.2;uc010omm.1;uc031pmm.1;uc009vyn.1	1579;1579;1579;163720;163720	38973;38973;38973;-1546;-1546
1082	chr1	47553554	47553839	286	*	Intron (uc001cqu.1/199974, intron 6 of 11)	1	47533160	47583992	50833	1	199974	uc001cqu.1	20394	ENSG00000186160	CYP4Z1	cytochrome P450 family 4 subfamily Z member 1	uc001cqu.1;uc001cqr.3;uc001cqs.3;uc001cqt.3;uc009vyo.3;uc009vyp.3;uc001cqv.1	199974;260293;260293;260293;284541;284541;284541	0;126518;83642;64314;-49268;-49268;-49268
1083	chr1	47646747	47647334	588	*	Promoter (1-2kb)	1	47644922	47646011	1090	1	100874253	uc031pmn.1	1825	ENSG00000224805	LINC00853	long intergenic non-protein coding RNA 853	uc031pmn.1;uc001cqw.3;uc009vyo.3;uc009vyp.3;uc001cqv.1;uc001crb.1;uc009vyq.2;uc001cqx.2;uc001cqy.2;uc001cqz.1;uc001cra.1	100874253;10158;284541;284541;284541;6491;6886;6886;6886;6886;6886	1825;8437;43640;43640;43640;0;42436;0;0;0;0
1084	chr1	47678970	47679488	519	*	Distal Intergenic	1	47681963	47689770	7808	2	6886	uc009vyq.2	10282	ENSG00000162367	TAL1	TAL bHLH transcription factor 1, erythroid differentiation factor	uc031pmn.1;uc001cqw.3;uc001crb.1;uc010omn.1;uc010omo.1;uc001crc.1;uc001crd.1;uc001cre.1;uc001crf.1;uc001crg.1;uc009vyq.2;uc001cqx.2;uc001cqy.2;uc001cqz.1;uc001cra.1	100874253;10158;6491;6491;6491;6491;6491;6491;6491;6491;6886;6886;6886;6886;6886	34048;-23199;0;0;0;0;0;0;0;0;10282;0;0;0;0
1085	chr1	47690381	47690941	561	*	Promoter (<=1kb)	1	47681963	47689770	7808	2	6886	uc009vyq.2	-611	ENSG00000162367	TAL1	TAL bHLH transcription factor 1, erythroid differentiation factor	uc031pmn.1;uc001cqw.3;uc001crb.1;uc010omn.1;uc010omo.1;uc001crc.1;uc001crd.1;uc001cre.1;uc001crf.1;uc001crg.1;uc009vyq.2;uc001cqx.2;uc001cqy.2;uc001cqz.1;uc001cra.1	100874253;10158;6491;6491;6491;6491;6491;6491;6491;6491;6886;6886;6886;6886;6886	45459;-34610;0;0;0;0;0;0;0;0;-611;0;0;0;0
1086	chr1	47697773	47698315	543	*	Promoter (<=1kb)	1	47689676	47697892	8217	2	6886	uc001cqz.1	0	ENSG00000162367	TAL1	TAL bHLH transcription factor 1, erythroid differentiation factor	uc001cqw.3;uc001crb.1;uc010omn.1;uc010omo.1;uc001crc.1;uc001crd.1;uc001cre.1;uc001crf.1;uc001crg.1;uc009vyq.2;uc001cqx.2;uc001cqy.2;uc001cqz.1;uc001cra.1	10158;6491;6491;6491;6491;6491;6491;6491;6491;6886;6886;6886;6886;6886	-42002;0;0;0;0;0;0;0;0;-8003;0;0;0;0
1087	chr1	47704777	47705393	617	*	Intron (uc001crb.1/6491, intron 1 of 1)	1	47689676	47697892	8217	2	6886	uc001cra.1	-6885	ENSG00000162367	TAL1	TAL bHLH transcription factor 1, erythroid differentiation factor	uc001cqw.3;uc001crb.1;uc010omn.1;uc010omo.1;uc001crc.1;uc001crd.1;uc001cre.1;uc001crf.1;uc001crg.1;uc009vyq.2;uc001cqx.2;uc001cqy.2;uc001cqz.1;uc001cra.1	10158;6491;6491;6491;6491;6491;6491;6491;6491;6886;6886;6886;6886;6886	-49006;0;0;0;0;0;0;0;0;-15007;0;0;0;0
1088	chr1	47728470	47728825	356	*	Exon (uc010omn.1/6491, exon 16 of 18)	1	47725961	47749745	23785	2	6491	uc001crf.1	20920	ENSG00000123473	STIL	STIL centriolar assembly protein	uc001crb.1;uc010omn.1;uc010omo.1;uc001crc.1;uc001crd.1;uc001cre.1;uc001crf.1;uc001crg.1;uc009vyq.2;uc001cqx.2;uc001cqy.2;uc001cqz.1;uc001cra.1	6491;6491;6491;6491;6491;6491;6491;6491;6886;6886;6886;6886;6886	0;0;0;0;0;0;0;0;-38700;0;0;0;0
1089	chr1	47745849	47746165	317	*	Exon (uc010omn.1/6491, exon 13 of 18)	1	47725961	47749745	23785	2	6491	uc001crf.1	3580	ENSG00000123473	STIL	STIL centriolar assembly protein	uc001crb.1;uc010omn.1;uc010omo.1;uc001crc.1;uc001crd.1;uc001cre.1;uc001crf.1;uc001crg.1;uc001cqy.2;uc001cqz.1;uc001cra.1	6491;6491;6491;6491;6491;6491;6491;6491;6886;6886;6886	0;0;0;0;0;0;0;0;0;0;0
1090	chr1	47780363	47780718	356	*	Promoter (<=1kb)	1	47725961	47779819	53859	2	6491	uc001crg.1	-544	ENSG00000123473	STIL	STIL centriolar assembly protein	uc001crh.2;uc001cri.3;uc010omp.2;uc010omq.2;uc001crb.1;uc010omn.1;uc010omo.1;uc001crc.1;uc001crd.1;uc001cre.1;uc001crf.1;uc001crg.1	51727;51727;51727;51727;6491;6491;6491;6491;6491;6491;6491;6491	-18751;-18751;-18751;-18751;0;0;0;0;0;0;0;0
1091	chr1	47867495	47867912	418	*	Distal Intergenic	1	47881744	47883724	1981	1	2301	uc001crk.3	-13832	ENSG00000186790	FOXE3	forkhead box E3	uc001crk.3;uc001crm.3;uc001crh.2;uc001cri.3;uc010omp.2;uc010omq.2;uc001crl.3	2301;2306;51727;51727;51727;51727;84793	-13832;-33777;68026;68026;68026;68026;32401
1092	chr1	47889985	47890357	373	*	Distal Intergenic	1	47881744	47883724	1981	1	2301	uc001crk.3	8241	ENSG00000186790	FOXE3	forkhead box E3	uc001crk.3;uc001crm.3;uc001cri.3;uc010omp.2;uc010omq.2;uc001crl.3	2301;2306;51727;51727;51727;84793	8241;-11332;90516;90516;90516;9956
1093	chr1	47993699	47994150	452	*	Distal Intergenic	1	47901689	47906363	4675	1	2306	uc001crm.3	92010	ENSG00000186564	FOXD2	forkhead box D2	NA	NA	NA
1094	chr1	47998950	47999285	336	*	Distal Intergenic	1	47901689	47906363	4675	1	2306	uc001crm.3	97261	ENSG00000186564	FOXD2	forkhead box D2	NA	NA	NA
1095	chr1	48387595	48388080	486	*	Intron (uc021ong.1/388630, intron 2 of 6)	1	48226200	48462562	236363	2	388630	uc021ong.1	74482	ENSG00000269113	TRABD2B	TraB domain containing 2B	uc021ong.1	388630	0
1096	chr1	48417939	48418228	290	*	Intron (uc021ong.1/388630, intron 2 of 6)	1	48226200	48462562	236363	2	388630	uc021ong.1	44334	ENSG00000269113	TRABD2B	TraB domain containing 2B	uc021ong.1	388630	0
1097	chr1	48421006	48421355	350	*	Intron (uc021ong.1/388630, intron 2 of 6)	1	48226200	48462562	236363	2	388630	uc021ong.1	41207	ENSG00000269113	TRABD2B	TraB domain containing 2B	uc021ong.1	388630	0
1098	chr1	48437420	48437810	391	*	Intron (uc021ong.1/388630, intron 2 of 6)	1	48226200	48462562	236363	2	388630	uc021ong.1	24752	ENSG00000269113	TRABD2B	TraB domain containing 2B	uc021ong.1	388630	0
1099	chr1	48642826	48643430	605	*	Intron (uc010omr.1/391037, intron 3 of 9)	1	48567387	48648100	80714	2	391037	uc010omr.1	4670	NA	SKINT1L	Skint1 like (pseudogene)	uc010oms.1;uc001crn.2;uc001cro.2;uc001crp.2;uc010omt.1;uc010omu.1;uc010omr.1	200010;200010;200010;200010;200010;200010;391037	-44927;-44927;-44927;-44927;-44927;-44927;0
1100	chr1	48768372	48768653	282	*	Intron (uc001crr.2/54558, intron 12 of 12)	1	48704994	48714316	9323	1	200010	uc009vyt.1	63378	ENSG00000117834	SLC5A9	solute carrier family 5 member 9	uc001crr.2;uc001crs.2;uc010omv.2	54558;54558;54558	0;0;0
1101	chr1	49164156	49164566	411	*	Intron (uc001cru.2/84871, intron 6 of 13)	1	49193540	49242547	49008	2	79656	uc001crw.4	77981	ENSG00000162373	BEND5	BEN domain containing 5	uc001crw.4;uc001crx.4;uc001cru.2;uc010omw.1;uc010omx.1;uc001crv.1;uc010omy.1	79656;79656;84871;84871;84871;84871;84871	77981;77981;0;0;0;0;0
1102	chr1	49277309	49277673	365	*	Intron (uc001cru.2/84871, intron 6 of 13)	1	49193540	49242547	49008	2	79656	uc001crx.4	-34762	ENSG00000162373	BEND5	BEN domain containing 5	uc001crw.4;uc001crx.4;uc001cru.2;uc010omw.1;uc010omx.1;uc001crv.1;uc010omy.1	79656;79656;84871;84871;84871;84871;84871	-34762;-34762;0;0;0;0;0
1103	chr1	49379647	49380080	434	*	Intron (uc001cru.2/84871, intron 5 of 13)	1	49049542	49511472	461931	2	84871	uc001crv.1	131392	ENSG00000186094	AGBL4	AGBL carboxypeptidase 4	uc001cru.2;uc010omw.1;uc010omx.1;uc001crv.1;uc010omy.1	84871;84871;84871;84871;84871	0;0;0;0;0
1104	chr1	49517255	49517858	604	*	Intron (uc001cru.2/84871, intron 4 of 13)	1	49049542	49511472	461931	2	84871	uc010omy.1	-5783	ENSG00000186094	AGBL4	AGBL carboxypeptidase 4	uc001cru.2;uc010omw.1;uc010omx.1;uc001crv.1;uc010omy.1	84871;84871;84871;84871;84871	0;0;0;0;0
1105	chr1	49612927	49613285	359	*	Intron (uc001cru.2/84871, intron 4 of 13)	1	49049542	49511472	461931	2	84871	uc010omy.1	-101455	ENSG00000186094	AGBL4	AGBL carboxypeptidase 4	uc001cru.2;uc010omw.1;uc010omx.1	84871;84871;84871	0;0;0
1106	chr1	49678948	49679326	379	*	Intron (uc001cru.2/84871, intron 4 of 13)	1	49049542	49511472	461931	2	84871	uc010omy.1	-167476	ENSG00000186094	AGBL4	AGBL carboxypeptidase 4	uc001cru.2;uc010omw.1;uc010omx.1	84871;84871;84871	0;0;0
1107	chr1	50159951	50160295	345	*	Intron (uc001cru.2/84871, intron 3 of 13)	1	48998527	50489626	1491100	2	84871	uc001cru.2	329331	ENSG00000186094	AGBL4	AGBL carboxypeptidase 4	uc001cru.2;uc010omw.1;uc010omx.1	84871;84871;84871	0;0;0
1108	chr1	50404191	50404541	351	*	Intron (uc001cru.2/84871, intron 1 of 13)	1	48998527	50489626	1491100	2	84871	uc001cru.2	85085	ENSG00000186094	AGBL4	AGBL carboxypeptidase 4	uc001cru.2;uc010omw.1;uc010omx.1	84871;84871;84871	0;0;0
1109	chr1	50566014	50566323	310	*	Intron (uc001cry.3/1996, intron 1 of 6)	1	50569582	50667540	97959	1	1996	uc001crz.3	-3259	ENSG00000162374	ELAVL4	ELAV like RNA binding protein 4	uc001cry.3;uc001crz.3;uc001csa.3;uc001csb.2;uc001csc.3;uc009vyu.3;uc010omz.2	1996;1996;1996;1996;1996;1996;1996	0;0;0;0;0;0;0
1110	chr1	50618940	50619679	740	*	Intron (uc001cry.3/1996, intron 2 of 6)	1	50575479	50667540	92062	1	1996	uc010omz.2	43461	ENSG00000162374	ELAVL4	ELAV like RNA binding protein 4	uc001cry.3;uc001crz.3;uc001csa.3;uc001csb.2;uc001csc.3;uc009vyu.3;uc010omz.2	1996;1996;1996;1996;1996;1996;1996	0;0;0;0;0;0;0
1111	chr1	50637743	50638357	615	*	Intron (uc001cry.3/1996, intron 2 of 6)	1	50575479	50667540	92062	1	1996	uc010omz.2	62264	ENSG00000162374	ELAVL4	ELAV like RNA binding protein 4	uc001cry.3;uc001crz.3;uc001csa.3;uc001csb.2;uc001csc.3;uc009vyu.3;uc010omz.2	1996;1996;1996;1996;1996;1996;1996	0;0;0;0;0;0;0
1112	chr1	50723841	50724347	507	*	Distal Intergenic	1	50575479	50667540	92062	1	1996	uc010omz.2	148362	ENSG00000162374	ELAVL4	ELAV like RNA binding protein 4	NA	NA	NA
1113	chr1	50834522	50835169	648	*	Distal Intergenic	1	50883223	50887304	4082	2	63950	uc010ona.2	52135	ENSG00000142700	DMRTA2	DMRT like family A2	uc010ona.2;uc010onb.2	63950;63950	52135;53950
1114	chr1	50890279	50890657	379	*	Promoter (1-2kb)	1	50883223	50889119	5897	2	63950	uc010onb.2	-1160	ENSG00000142700	DMRTA2	DMRT like family A2	uc010onc.1;uc009vyw.1;uc001cse.1;uc010ona.2;uc010onb.2	11124;11124;11124;63950;63950	0;0;0;-2975;-1160
1115	chr1	51039570	51040174	605	*	Intron (uc010onc.1/11124, intron 5 of 11)	1	50906935	51078170	171236	2	11124	uc010onc.1	37996	ENSG00000185104	FAF1	Fas associated factor 1	uc010onc.1;uc009vyw.1;uc001cse.1	11124;11124;11124	0;0;0
1116	chr1	51086473	51086888	416	*	Intron (uc009vyw.1/11124, intron 7 of 15)	1	50906935	51078170	171236	2	11124	uc010onc.1	-8303	ENSG00000185104	FAF1	Fas associated factor 1	uc010onc.1;uc009vyw.1;uc001cse.1	11124;11124;11124	0;0;0
1117	chr1	51131790	51132139	350	*	Intron (uc009vyw.1/11124, intron 7 of 15)	1	50906935	51078170	171236	2	11124	uc010onc.1	-53620	ENSG00000185104	FAF1	Fas associated factor 1	uc009vyw.1;uc001cse.1	11124;11124	0;0
1118	chr1	51186124	51187218	1095	*	Intron (uc009vyw.1/11124, intron 6 of 15)	1	50906935	51078170	171236	2	11124	uc010onc.1	-107954	ENSG00000185104	FAF1	Fas associated factor 1	uc009vyw.1;uc001cse.1	11124;11124	0;0
1119	chr1	51220348	51220793	446	*	Intron (uc009vyw.1/11124, intron 4 of 15)	1	50906935	51078170	171236	2	11124	uc010onc.1	-142178	ENSG00000185104	FAF1	Fas associated factor 1	uc009vyw.1;uc001cse.1	11124;11124	0;0
1120	chr1	51397009	51397403	395	*	Intron (uc009vyw.1/11124, intron 1 of 15)	1	50906935	51425525	518591	2	11124	uc009vyw.1	28122	ENSG00000185104	FAF1	Fas associated factor 1	uc001csf.3;uc001csg.3;uc009vyw.1;uc001cse.1	1031;1031;11124;11124	-36205;-38239;0;0
1121	chr1	51442405	51443148	744	*	Distal Intergenic	1	51435642	51440309	4668	1	1031	uc001csg.3	6763	ENSG00000123080	CDKN2C	cyclin dependent kinase inhibitor 2C	uc001csf.3;uc001csg.3;uc009vyw.1;uc001cse.1	1031;1031;11124;11124	8797;6763;0;0
1122	chr1	51471239	51471591	353	*	Distal Intergenic	1	51435642	51440309	4668	1	1031	uc001csg.3	35597	ENSG00000123080	CDKN2C	cyclin dependent kinase inhibitor 2C	uc001csf.3;uc001csg.3;uc009vyw.1;uc001cse.1	1031;1031;11124;11124	37631;35597;0;0
1123	chr1	51509862	51510255	394	*	Distal Intergenic	1	51567906	51613754	45849	1	284546	uc001csh.3	-57651	ENSG00000204006	C1orf185	chromosome 1 open reading frame 185	NA	NA	NA
1124	chr1	51619594	51619951	358	*	Distal Intergenic	1	51567906	51613754	45849	1	284546	uc001csh.3	51688	ENSG00000204006	C1orf185	chromosome 1 open reading frame 185	uc001csh.3	284546	51688
1125	chr1	51628292	51628698	407	*	Distal Intergenic	1	51567906	51613754	45849	1	284546	uc001csh.3	60386	ENSG00000204006	C1orf185	chromosome 1 open reading frame 185	uc001csh.3	284546	60386
1126	chr1	51658933	51659405	473	*	Distal Intergenic	1	51701945	51739119	37175	1	26994	uc001csi.4	-42540	ENSG00000123091	RNF11	ring finger protein 11	uc001csi.4;uc001csh.3	26994;284546	0;91027
1127	chr1	51687715	51688276	562	*	Distal Intergenic	1	51701945	51739119	37175	1	26994	uc001csi.4	-13669	ENSG00000123091	RNF11	ring finger protein 11	uc001csi.4	26994	0
1128	chr1	51696214	51696601	388	*	Distal Intergenic	1	51701945	51739119	37175	1	26994	uc001csi.4	-5344	ENSG00000123091	RNF11	ring finger protein 11	uc001csi.4	26994	0
1129	chr1	51701432	51701949	518	*	Promoter (<=1kb)	1	51701945	51739119	37175	1	26994	uc001csi.4	0	ENSG00000123091	RNF11	ring finger protein 11	uc001csi.4	26994	0
1130	chr1	51750044	51750583	540	*	Distal Intergenic	1	51752930	51763594	10665	2	22996	uc001csj.3	13011	ENSG00000085831	TTC39A	tetratricopeptide repeat domain 39A	uc001csj.3;uc001csk.3;uc001csl.3;uc010ond.2;uc010one.2;uc010onf.2;uc001csn.3;uc001cso.1;uc009vyy.1;uc001csi.4	22996;22996;22996;22996;22996;22996;22996;22996;22996;26994	0;0;0;0;0;0;0;0;0;0
1131	chr1	51763197	51763497	301	*	Promoter (<=1kb)	1	51752930	51763594	10665	2	22996	uc001csj.3	97	ENSG00000085831	TTC39A	tetratricopeptide repeat domain 39A	uc001csj.3;uc001csk.3;uc001csl.3;uc010ond.2;uc010one.2;uc010onf.2;uc001csn.3;uc001cso.1;uc009vyy.1;uc001csi.4	22996;22996;22996;22996;22996;22996;22996;22996;22996;26994	0;0;0;0;0;0;0;0;0;0
1132	chr1	51764666	51765350	685	*	Promoter (1-2kb)	1	51752930	51763594	10665	2	22996	uc001csj.3	-1072	ENSG00000085831	TTC39A	tetratricopeptide repeat domain 39A	uc001csj.3;uc001csk.3;uc001csl.3;uc010ond.2;uc010one.2;uc010onf.2;uc001csn.3;uc001cso.1;uc009vyy.1;uc001csi.4	22996;22996;22996;22996;22996;22996;22996;22996;22996;26994	0;0;0;0;0;0;0;0;0;0
1133	chr1	51773582	51774094	513	*	Intron (uc001csk.3/22996, intron 6 of 17)	1	51752930	51763594	10665	2	22996	uc001csj.3	-9988	ENSG00000085831	TTC39A	tetratricopeptide repeat domain 39A	uc001csp.3;uc001csq.1;uc009vyz.1;uc001csj.3;uc001csk.3;uc001csl.3;uc010ond.2;uc010one.2;uc010onf.2;uc001csn.3;uc001cso.1;uc009vyy.1;uc001csi.4	2060;2060;2060;22996;22996;22996;22996;22996;22996;22996;22996;22996;26994	0;0;0;0;0;0;0;0;0;0;0;0;0
1134	chr1	51786707	51787029	323	*	Promoter (<=1kb)	1	51752930	51787938	35009	2	22996	uc001csk.3	909	ENSG00000085831	TTC39A	tetratricopeptide repeat domain 39A	uc001csp.3;uc001csq.1;uc009vyz.1;uc001csj.3;uc001csk.3;uc001csl.3;uc010ond.2;uc010one.2;uc010onf.2;uc001csn.3;uc001cso.1;uc009vyy.1;uc001csi.4	2060;2060;2060;22996;22996;22996;22996;22996;22996;22996;22996;22996;26994	0;0;0;0;0;0;0;0;0;0;0;0;0
1135	chr1	51792091	51792442	352	*	Intron (uc010ond.2/22996, intron 1 of 17)	1	51752930	51795845	42916	2	22996	uc010ond.2	3403	ENSG00000085831	TTC39A	tetratricopeptide repeat domain 39A	uc001csp.3;uc001csq.1;uc009vyz.1;uc001csj.3;uc001csk.3;uc001csl.3;uc010ond.2;uc010one.2;uc010onf.2;uc001csn.3;uc001cso.1;uc009vyy.1	2060;2060;2060;22996;22996;22996;22996;22996;22996;22996;22996;22996	0;0;0;0;0;0;0;0;0;0;0;0
1136	chr1	51811921	51812498	578	*	Promoter (1-2kb)	1	51752930	51810785	57856	2	22996	uc010onf.2	-1136	ENSG00000085831	TTC39A	tetratricopeptide repeat domain 39A	uc001csp.3;uc001csq.1;uc009vyz.1;uc001csj.3;uc001csk.3;uc001csl.3;uc010ond.2;uc010one.2;uc010onf.2;uc001csn.3;uc001cso.1;uc009vyy.1	2060;2060;2060;22996;22996;22996;22996;22996;22996;22996;22996;22996	0;0;0;0;0;0;0;0;0;0;0;0
1137	chr1	51854629	51854945	317	*	Intron (uc001csp.3/2060, intron 9 of 12)	1	51819935	51887793	67859	2	2060	uc001csp.3	32848	ENSG00000085832	EPS15	epidermal growth factor receptor pathway substrate 15	uc001csp.3;uc001csq.1;uc009vyz.1;uc010onf.2	2060;2060;2060;22996	0;0;0;0
1138	chr1	51883918	51884250	333	*	Intron (uc001csp.3/2060, intron 1 of 12)	1	51819935	51887793	67859	2	2060	uc001csp.3	3543	ENSG00000085832	EPS15	epidermal growth factor receptor pathway substrate 15	uc001csp.3;uc001csq.1;uc009vyz.1	2060;2060;2060	0;0;0
1139	chr1	51947805	51948337	533	*	Intron (uc001csq.1/2060, intron 1 of 24)	1	51819935	51984995	165061	2	2060	uc001csq.1	36658	ENSG00000085832	EPS15	epidermal growth factor receptor pathway substrate 15	uc001csq.1;uc009vyz.1	2060;2060	0;0
1140	chr1	51983586	51983993	408	*	Promoter (1-2kb)	1	51819935	51984995	165061	2	2060	uc001csq.1	1002	ENSG00000085832	EPS15	epidermal growth factor receptor pathway substrate 15	uc001csq.1;uc009vyz.1	2060;2060	0;0
1141	chr1	51985928	51986506	579	*	Promoter (<=1kb)	1	51819935	51984995	165061	2	2060	uc009vyz.1	-933	ENSG00000085832	EPS15	epidermal growth factor receptor pathway substrate 15	uc001csq.1;uc009vyz.1	2060;2060	0;0
1142	chr1	52023876	52024339	464	*	Distal Intergenic	1	52042851	52254891	212041	1	114883	uc001css.4	-18512	ENSG00000117859	OSBPL9	oxysterol binding protein like 9	uc001css.4;uc001csq.1;uc009vyz.1	114883;2060;2060	0;0;0
1143	chr1	52032615	52032953	339	*	Distal Intergenic	1	52042851	52254891	212041	1	114883	uc001css.4	-9898	ENSG00000117859	OSBPL9	oxysterol binding protein like 9	uc001css.4;uc001cst.4;uc001csu.3;uc001csv.3;uc001csw.3;uc009vza.3;uc001csq.1;uc009vyz.1	114883;114883;114883;114883;114883;114883;2060;2060	0;0;0;0;0;0;0;0
1144	chr1	52113806	52114447	642	*	Intron (uc001css.4/114883, intron 4 of 25)	1	52082546	52254891	172346	1	114883	uc009vza.3	31260	ENSG00000117859	OSBPL9	oxysterol binding protein like 9	uc001css.4;uc001cst.4;uc001csu.3;uc001csv.3;uc001csw.3;uc009vza.3	114883;114883;114883;114883;114883;114883	0;0;0;0;0;0
1145	chr1	52130450	52130955	506	*	Intron (uc001css.4/114883, intron 5 of 25)	1	52082546	52254891	172346	1	114883	uc009vza.3	47904	ENSG00000117859	OSBPL9	oxysterol binding protein like 9	uc001css.4;uc001cst.4;uc001csu.3;uc001csv.3;uc001csw.3;uc009vza.3	114883;114883;114883;114883;114883;114883	0;0;0;0;0;0
1146	chr1	52218229	52218631	403	*	Intron (uc001css.4/114883, intron 11 of 25)	1	52225296	52254891	29596	1	114883	uc001ctb.3	-6665	ENSG00000117859	OSBPL9	oxysterol binding protein like 9	uc001css.4;uc001cst.4;uc001csu.3;uc001csv.3;uc001csw.3;uc009vza.3;uc001csy.3;uc001csz.3;uc001cta.3;uc001ctb.3;uc009vzb.3;uc001cte.3;uc001ctc.4;uc001ctd.4;uc001ctf.2;uc010ong.1	114883;114883;114883;114883;114883;114883;114883;114883;114883;114883;4898;4898;4898;4898;4898;4898	0;0;0;0;0;0;0;0;0;-6665;87555;0;0;0;0;0
1147	chr1	52306679	52307183	505	*	Promoter (<=1kb)	1	52254866	52306186	51321	2	4898	uc009vzb.3	-493	ENSG00000078618	NRDC	nardilysin convertase	uc021onj.1;uc009vzb.3;uc001cte.3;uc001ctc.4;uc001ctd.4;uc001ctf.2;uc010ong.1;uc009vzc.1	100313892;4898;4898;4898;4898;4898;4898;4898	-4605;-493;0;0;0;0;0;0
1148	chr1	52316156	52316660	505	*	Intron (uc001cte.3/4898, intron 1 of 32)	1	52254866	52306186	51321	2	4898	uc009vzb.3	-9970	ENSG00000078618	NRDC	nardilysin convertase	uc021onj.1;uc009vzb.3;uc001cte.3;uc001ctc.4;uc001ctd.4;uc001ctf.2;uc010ong.1;uc009vzc.1	100313892;4898;4898;4898;4898;4898;4898;4898	-14082;-9970;0;0;0;0;0;0
1149	chr1	52339293	52339590	298	*	Intron (uc001cte.3/4898, intron 1 of 32)	1	52254866	52343712	88847	2	4898	uc001cte.3	4122	ENSG00000078618	NRDC	nardilysin convertase	uc021onj.1;uc009vzb.3;uc001cte.3;uc001ctc.4;uc001ctd.4;uc001ctf.2;uc010ong.1;uc009vzc.1;uc001cth.3	100313892;4898;4898;4898;4898;4898;4898;4898;5865	-37219;-33107;0;0;0;0;0;0;0
1150	chr1	52382184	52382514	331	*	3' UTR	1	52257250	52344609	87360	2	4898	uc001ctf.2	-37575	ENSG00000078618	NRDC	nardilysin convertase	uc001cte.3;uc001ctc.4;uc001ctd.4;uc001ctf.2;uc010ong.1;uc009vzc.1;uc001cth.3	4898;4898;4898;4898;4898;4898;5865	0;0;0;0;0;0;0
1151	chr1	52520447	52520955	509	*	Promoter (<=1kb)	1	52485804	52521843	36040	2	51060	uc001cti.4	888	ENSG00000117862	TXNDC12	thioredoxin domain containing 12	uc001ctj.1;uc001cti.4;uc031pmo.1;uc031pmp.1;uc001ctk.3;uc001ctl.3;uc010onh.2	112970;51060;51060;51060;91408;91408;91408	-20975;0;0;0;0;0;0
1152	chr1	52528600	52529134	535	*	Intron (uc001ctk.3/91408, intron 2 of 5)	1	52521857	52556388	34532	1	91408	uc010onh.2	6743	ENSG00000134717	BTF3L4	basic transcription factor 3 like 4	uc001ctj.1;uc001cti.4;uc031pmo.1;uc031pmp.1;uc001ctk.3;uc001ctl.3;uc010onh.2	112970;51060;51060;51060;91408;91408;91408	-29128;0;0;0;0;0;0
1153	chr1	52541243	52541707	465	*	Intron (uc001ctk.3/91408, intron 3 of 5)	1	52521857	52556388	34532	1	91408	uc010onh.2	19386	ENSG00000134717	BTF3L4	basic transcription factor 3 like 4	uc001ctj.1;uc001cti.4;uc031pmo.1;uc031pmp.1;uc001ctk.3;uc001ctl.3;uc010onh.2	112970;51060;51060;51060;91408;91408;91408	-41771;0;0;0;0;0;0
1154	chr1	52585507	52585865	359	*	Distal Intergenic	1	52607766	52729719	121954	1	9372	uc001ctn.4	-21901	ENSG00000157077	ZFYVE9	zinc finger FYVE-type containing 9	uc001ctk.3;uc001ctl.3;uc010onh.2;uc001ctn.4;uc001cto.4;uc001ctp.4	91408;91408;91408;9372;9372;9372	0;0;0;0;0;0
1155	chr1	52657272	52657686	415	*	Intron (uc001ctn.4/9372, intron 1 of 4)	1	52607766	52812358	204593	1	9372	uc001ctp.4	49506	ENSG00000157077	ZFYVE9	zinc finger FYVE-type containing 9	uc001ctn.4;uc001cto.4;uc001ctp.4	9372;9372;9372	0;0;0
1156	chr1	52669745	52670093	349	*	Intron (uc001ctn.4/9372, intron 1 of 4)	1	52607766	52812358	204593	1	9372	uc001ctp.4	61979	ENSG00000157077	ZFYVE9	zinc finger FYVE-type containing 9	uc001ctn.4;uc001cto.4;uc001ctp.4	9372;9372;9372	0;0;0
1157	chr1	52677649	52678109	461	*	Intron (uc001ctn.4/9372, intron 1 of 4)	1	52607766	52812358	204593	1	9372	uc001ctp.4	69883	ENSG00000157077	ZFYVE9	zinc finger FYVE-type containing 9	uc001ctn.4;uc001cto.4;uc001ctp.4	9372;9372;9372	0;0;0
1158	chr1	52704911	52705296	386	*	Exon (uc001ctn.4/9372, exon 4 of 5)	1	52607766	52812358	204593	1	9372	uc001ctp.4	97145	ENSG00000157077	ZFYVE9	zinc finger FYVE-type containing 9	uc001ctn.4;uc001cto.4;uc001ctp.4	9372;9372;9372	0;0;0
1159	chr1	52706242	52706646	405	*	Intron (uc001ctn.4/9372, intron 4 of 4)	1	52607766	52812358	204593	1	9372	uc001ctp.4	98476	ENSG00000157077	ZFYVE9	zinc finger FYVE-type containing 9	uc001ctn.4;uc001cto.4;uc001ctp.4	9372;9372;9372	0;0;0
1160	chr1	52761972	52762322	351	*	Intron (uc001cto.4/9372, intron 12 of 18)	1	52818204	52824133	5930	2	200014	uc001ctr.3	61811	ENSG00000154222	CC2D1B	coiled-coil and C2 domain containing 1B	uc001ctn.4;uc001cto.4;uc001ctp.4	9372;9372;9372	0;0;0
1161	chr1	52865701	52866077	377	*	Intron (uc001ctt.3/4998, intron 3 of 16)	1	52838501	52870143	31643	2	4998	uc001ctt.3	4066	ENSG00000085840	ORC1	origin recognition complex subunit 1	uc001ctq.2;uc001ctr.3;uc001cts.3;uc001ctx.2;uc001cty.2;uc009vze.1;uc009vzf.1;uc001ctt.3;uc001ctu.3;uc010oni.2;uc001ctv.4;uc001ctw.4	200014;200014;200014;23318;23318;23318;23318;4998;4998;4998;84950;84950	-33824;-41568;-39796;0;0;0;0;0;0;0;-4142;-4142
1162	chr1	52898451	52898876	426	*	Intron (uc001ctx.2/23318, intron 27 of 29)	1	52870219	52883992	13774	1	84950	uc001ctw.4	28232	ENSG00000134748	PRPF38A	pre-mRNA processing factor 38A	uc001ctx.2;uc001cty.2;uc009vze.1;uc009vzf.1;uc001cub.3;uc001cuc.2;uc001ctt.3;uc001ctu.3;uc010oni.2;uc001ctv.4;uc001ctw.4	23318;23318;23318;23318;23318;23318;4998;4998;4998;84950;84950	0;0;0;0;0;0;0;0;0;28232;28232
1163	chr1	52986814	52987612	799	*	Intron (uc001ctx.2/23318, intron 2 of 29)	1	52927866	52992045	64180	2	23318	uc001cub.3	4433	ENSG00000134744	TUT4	terminal uridylyl transferase 4	uc001ctx.2;uc001cty.2;uc009vze.1;uc009vzf.1;uc001cub.3;uc001cuc.2;uc001cud.3	23318;23318;23318;23318;23318;23318;23318	0;0;0;0;0;0;0
1164	chr1	52998440	52998802	363	*	Intron (uc001ctx.2/23318, intron 1 of 29)	1	52927866	52992045	64180	2	23318	uc001cub.3	-6395	ENSG00000134744	TUT4	terminal uridylyl transferase 4	uc001ctx.2;uc001cty.2;uc009vze.1;uc009vzf.1;uc001cub.3;uc001cuc.2;uc001cud.3	23318;23318;23318;23318;23318;23318;23318	0;0;0;0;0;0;0
1165	chr1	53017876	53018626	751	*	Promoter (<=1kb)	1	52888948	53018762	129815	2	23318	uc001ctx.2	136	ENSG00000134744	TUT4	terminal uridylyl transferase 4	uc001ctx.2;uc001cty.2;uc009vze.1;uc009vzf.1;uc001cub.3;uc001cuc.2;uc001cud.3;uc001cue.3	23318;23318;23318;23318;23318;23318;23318;2882	0;0;0;0;0;0;0;-49417
1166	chr1	53079686	53080163	478	*	Distal Intergenic	1	53068043	53074723	6681	1	2882	uc001cue.3	11643	ENSG00000116157	GPX7	glutathione peroxidase 7	uc001cue.3;uc001cuf.3;uc001cug.1;uc001cuh.3	2882;348378;348378;348378	11643;-18903;-18903;-18903
1167	chr1	53142778	53143358	581	*	Distal Intergenic	1	53152014	53164038	12025	2	65260	uc001cui.2	20680	ENSG00000162377	COA7	cytochrome c oxidase assembly factor 7	uc001cuf.3;uc001cug.1;uc001cuh.3;uc001cui.2;uc009vzg.3;uc001cuj.3;uc010onj.2	348378;348378;348378;65260;79699;79699;79699	43712;43712;43712;20680;0;0;0
1168	chr1	53164045	53164387	343	*	Promoter (<=1kb)	1	53152014	53164038	12025	2	65260	uc001cui.2	-7	ENSG00000162377	COA7	cytochrome c oxidase assembly factor 7	uc001cuf.3;uc001cug.1;uc001cuh.3;uc001cui.2;uc009vzg.3;uc001cuj.3;uc010onj.2	348378;348378;348378;65260;79699;79699;79699	64979;64979;64979;-7;0;0;0
1169	chr1	53168429	53169115	687	*	Distal Intergenic	1	53152014	53164038	12025	2	65260	uc001cui.2	-4391	ENSG00000162377	COA7	cytochrome c oxidase assembly factor 7	uc001cuf.3;uc001cug.1;uc001cuh.3;uc001cui.2;uc009vzg.3;uc001cuj.3;uc010onj.2	348378;348378;348378;65260;79699;79699;79699	69363;69363;69363;-4391;0;0;0
1170	chr1	53192588	53193105	518	*	Promoter (<=1kb)	1	53192131	53293013	100883	1	79699	uc010onj.2	457	ENSG00000162378	ZYG11B	zyg-11 family member B, cell cycle regulator	uc001cui.2;uc009vzg.3;uc001cuj.3;uc010onj.2	65260;79699;79699;79699	-28550;0;0;0
1171	chr1	53217217	53217630	414	*	Intron (uc009vzg.3/79699, intron 1 of 13)	1	53192131	53293013	100883	1	79699	uc010onj.2	25086	ENSG00000162378	ZYG11B	zyg-11 family member B, cell cycle regulator	uc009vzg.3;uc001cuj.3;uc010onj.2;uc009vzh.3	79699;79699;79699;79699	0;0;0;-44776
1172	chr1	53299189	53299701	513	*	Distal Intergenic	1	53308183	53360247	52065	1	440590	uc001cuk.2	-8482	ENSG00000203995	ZYG11A	zyg-11 family member A, cell cycle regulator	uc001cuk.2;uc001cul.2;uc009vzg.3;uc001cuj.3;uc010onj.2;uc009vzh.3	440590;440590;79699;79699;79699;79699	-8482;-8482;0;0;0;36783
1173	chr1	53385903	53386366	464	*	Promoter (<=1kb)	1	53370706	53387258	16553	2	55268	uc010onl.1	892	ENSG00000121310	ECHDC2	enoyl-CoA hydratase domain containing 2	uc001cuk.2;uc001cul.2;uc001cun.3;uc001cuo.4;uc001cup.4;uc021onl.1;uc010onk.2;uc010onl.1;uc010onm.1;uc010onn.1;uc001cuq.2;uc001cur.2;uc001cus.2;uc009vzi.2;uc010ono.2;uc010onp.2	440590;440590;55268;55268;55268;55268;55268;55268;55268;55268;6342;6342;6342;6342;6342;6342	77720;77720;0;0;0;0;0;0;0;0;0;0;0;0;0;0
1174	chr1	53397167	53397472	306	*	Intron (uc001cuq.2/6342, intron 1 of 10)	1	53392901	53517289	124389	1	6342	uc010onp.2	4266	ENSG00000116171	SCP2	sterol carrier protein 2	uc001cuk.2;uc001cul.2;uc001cun.3;uc001cuo.4;uc001cup.4;uc021onl.1;uc010onk.2;uc010onl.1;uc010onm.1;uc010onn.1;uc001cuq.2;uc001cur.2;uc001cus.2;uc009vzi.2;uc010ono.2;uc010onp.2	440590;440590;55268;55268;55268;55268;55268;55268;55268;55268;6342;6342;6342;6342;6342;6342	88984;88984;0;0;0;0;0;0;0;0;0;0;0;0;0;0
1175	chr1	53489297	53489613	317	*	Intron (uc001cur.2/6342, intron 12 of 15)	1	53480562	53517289	36728	1	6342	uc001cuu.2	8735	ENSG00000116171	SCP2	sterol carrier protein 2	uc001cuv.3;uc001cuw.3;uc010onr.2;uc010ons.2;uc001cuq.2;uc001cur.2;uc001cus.2;uc009vzi.2;uc010ono.2;uc010onp.2;uc010onq.1;uc001cut.2;uc001cuu.2	127435;127435;127435;127435;6342;6342;6342;6342;6342;6342;6342;6342;6342	-38111;-38111;-38111;-38111;0;0;0;0;0;0;0;0;0
1176	chr1	53581561	53581930	370	*	Exon (uc001cva.1/uc001cva.1, exon 1 of 2)	1	53552855	53556654	3800	2	6512	uc001cux.3	-24907	ENSG00000162383	SLC1A7	solute carrier family 1 member 7	uc001cuv.3;uc001cuw.3;uc010onr.2;uc010ons.2;uc021onm.1;uc001cux.3;uc001cuy.3;uc021onn.1;uc021ono.1;uc001cuz.4	127435;127435;127435;127435;6512;6512;6512;6512;6512;6512	53837;53837;53837;53837;0;-24907;0;0;0;0
1177	chr1	53601089	53601396	308	*	Intron (uc021onm.1/6512, intron 1 of 9)	1	53552851	53608289	55439	2	6512	uc021onm.1	6893	ENSG00000162383	SLC1A7	solute carrier family 1 member 7	uc001cuv.3;uc001cuw.3;uc010onr.2;uc010ons.2;uc021onm.1;uc001cux.3;uc001cuy.3;uc021onn.1;uc021ono.1;uc001cuz.4	127435;127435;127435;127435;6512;6512;6512;6512;6512;6512	73365;73365;73365;73365;0;-44435;0;0;0;0
1178	chr1	53648820	53649386	567	*	Distal Intergenic	1	53662101	53679869	17769	1	1376	uc001cvb.4	-12715	ENSG00000157184	CPT2	carnitine palmitoyltransferase 2	uc001cvb.4;uc001cvf.2;uc010ont.2;uc001cvd.3;uc021onm.1;uc001cuy.3;uc021onn.1;uc021ono.1;uc001cuz.4	1376;4116;4116;54987;6512;6512;6512;6512;6512	0;54896;54896;36903;0;0;0;0;0
1179	chr1	53654752	53655112	361	*	Distal Intergenic	1	53662101	53679869	17769	1	1376	uc001cvb.4	-6989	ENSG00000157184	CPT2	carnitine palmitoyltransferase 2	uc001cvg.3;uc001cvb.4;uc001cvf.2;uc010ont.2;uc001cvd.3;uc021onm.1;uc001cuy.3;uc021onn.1;uc021ono.1;uc001cuz.4	100507564;1376;4116;4116;54987;6512;6512;6512;6512;6512	-49170;0;49170;49170;31177;0;0;0;0;0
1180	chr1	53661944	53662522	579	*	Promoter (<=1kb)	1	53662101	53679869	17769	1	1376	uc001cvb.4	0	ENSG00000157184	CPT2	carnitine palmitoyltransferase 2	uc001cvg.3;uc001cvb.4;uc001cvf.2;uc010ont.2;uc001cvd.3;uc001cvh.2;uc001cvi.2;uc001cvj.2;uc001cvk.2;uc001cvl.2	100507564;1376;4116;4116;54987;7804;7804;7804;7804;7804	-41760;0;41760;41760;23767;0;0;0;0;0
1181	chr1	53790503	53790838	336	*	Promoter (2-3kb)	1	53708041	53793071	85031	2	7804	uc001cvh.2	2233	ENSG00000157193	LRP8	LDL receptor related protein 8	uc001cvh.2;uc001cvi.2;uc001cvj.2;uc001cvk.2;uc001cvl.2	7804;7804;7804;7804;7804	0;0;0;0;0
[truncated: 40,728 more rows]

## Sheet: H2_IAA_GATA1_0.001
Supplementary Table S11. GATA1 ChIP-seq reproducible peaks of miniAID-HUDEP-2 cell with IAA treatment.
[truncated: 42,630 more rows]

[truncated: 12 more sheets: H2_GATA1_Gain_0.001, H2_GATA1_Loss_0.001, H2_GATA1_control, H2_GATA1_Decrease, H2_GATA1_Increase, HEL_DMSO_GATA1_0.001_anno, HEL_IAA_GATA1_0.001_anno, HEL_GATA1_0.001_Gain_anno, HEL_GATA1_0.001_Loss_anno, HEL_GATA1_control, HEL_GATA1_Decreased, HEL_GATA1_Increased]
