# Supplementary material for: CTCF is selectively required for maintaining chromatin accessibility and gene expression in human erythropoiesis
Source: Genome Biol. 2025 Feb 28;26:44. doi: 10.1186/s13059-025-03510-z (PMC11869676; doi:10.1186/s13059-025-03510-z)
Supplement: Supplementary file 13 — Additional file 13: Table S12. Oligonucleotides, DNA primers, and antibodies used in this study. Oligonucleotides were used for sgRNA vector construction; DNA primers were used to analyze Cas9-mediated indels by Sanger sequencing; antibodies were used for Western blotting, immunoprecipitation, or ChIP-seq analysis. [file 13059_2025_3510_MOESM13_ESM.xlsx]

## Sheet: Primers， Oligos
sgRNAs	sequence	Oligos-F (5' to 3')	Oligos-R (5' to 3')
RBM45-Promoter-sg1	GGGTCCCCCGCGTCGCCAGG	CACC GGGTCCCCCGCGTCGCCAGG	AAAC CCTGGCGACGCGGGGGACCC
GATA2-Distal-CBS-sg1	TAGGCGGGGGCGCCCTCTGG	CACCG TAGGCGGGGGCGCCCTCTGG	AAAC CCAGAGGGCGCCCCCGCCTA C
PCR primers	Sequence (5’ to 3’)	PCR length	Use
Amplicon-F- GATA2-Distal-CBS	CACAGCCGAGGAAACTGAGG	267bp	GATA2 TAD boundary element
Amplicon-R- GATA2-Distal-CBS	TCTCGGCCCTGAACAAAGTC
Amplicon-F-RBM45-promoter-CBS	CTTAGGGGTGGGGTAAAGCC	309bp	RBM45 promoter region
Amplicon-R-RBM45-promoter-CBS	CTTTGCTTCTGCGGTGTCTG
Primers for Real time PCR
Name	Sequence (5’ to 3’)	Use
humanGATA2-RTPCR-F2	CGACTACAGCAGCGGACTCT	GATA2_uc003eko.2_2_2_1-F
humanGATA2-RTPCR-R2	CCCCACAGTTGACACACTCC	GATA2_uc003eko.2_2_2_1-R
humanRBM45-RTPCR-F	TCACCGAGATGTTGAAGATGA
humanRBM45-RTPCR-R	TCGTACGTAGCCCAAACCTT
humanCTCF-RTPCR-F	GACCACACAAGTGCCATCTCTG
humanCTCF-RTPCR-R	ATGTCGCAGTCTGGGCACTTGT
humanHBB-RTPCR-F	CACCTTTGCCACACTGAGTGAG
humanHBB-RTPCR-R	CCACTTTCTGATAGGCAGCCTG
humanACTIN-RTPCR-F	CATGTACGTTGCTATCCAGGC
humanACTIN-RTPCR-R	CTCCTTAATGTCACGCACGAT
humanHBA1/2-RTPCR-F	AAGGTCGGCGCGCACGC
humanHBA1/2-RTPCR-R	CTCAGGTCGAAGTGCGGG
humanHBG-RTPCR-F	GGAAGATGCTGGAGGAGAAACC
humanHBG-RTPCR-R	GTCAGCACCTTCTTGCCATGTG
humanHBE-RTPCR-F	AACCTCAAGCCCGCCTTTGCTA
humanHBE-RTPCR-R	GGTGAACTCCTTGCCAAAGTGAG
humanGOT2-RTPCR-F	CCAAGGCTTTGCCAGTGGTGAT
humanGOT2-RTPCR-R	AGTGAAGGCTCCTACACGCTCA
humanFXN-RTPCR-F	GCCTCAACCAGATTTGGAATGTC
humanFXN-RTPCR-R	AGTCCAGCGTTTCCTCTGCTAG
humanDHX30-RTPCR-F	GAGCACTACCTAGAGGACATCC
humanDHX30-RTPCR-R	CGATGTGCAGAACCAGATCAGTC
humanRBM45-RTPCR-F	GGCATTGCTTTCGTCAAGTTCGC
humanRBM45-RTPCR-R	CTCGGTGACTTCCAGATGATCG
humanKIT-RTPCR-F	CACCGAAGGAGGCACTTACACA
humanKIT-RTPCR-R	TGCCATTCACGAGCCTGTCGTA
Abbreviations: F, forward; R,reverse

## Sheet: Antibodies
All antibodies used in this study
Antibodies	Catolog	Company	Use
ACTINB	A2228	SIGMA	Western blot
GATA2	AF2046	R&D systems	Western blot
CTCF	61311	Active Motif	Western blot
CTCF	c15410210	Diagenode	ChIP-seq
GATA1	ab11852	Abcam	ChIP-seq
Band3	08-9449-6	ARP	Flow cytometry
CD49d	130-122-969	Miltenyi Biotec	Flow cytometry
CD71	334108	BioLegend	Flow cytometry
